# Supplementary material for: Auditory presentation and synchronization in Adobe Flash and HTML5/JavaScript Web experiments
Source: Behav Res Methods. 2016 Jul 15;48(3):897–908. doi: 10.3758/s13428-016-0758-5 (PMC5003904; doi:10.3758/s13428-016-0758-5)
Supplement: Supplementary file 1 — (ZIP 1310 kb) [file 13428_2016_758_MOESM1_ESM.zip]

Archive with 192 entries (181 files):
- Readme.txt
- Code/Flash_code/
- Code/Flash_code/sep-fl.fla
- Code/Flash_code/sep-fl.swf
- Code/Flash_code/sync-fl.fla
- Code/Flash_code/sync-fl.swf
- Code/JavaScript_code/
- Code/JavaScript_code/jswa2-js.html
- Code/JavaScript_code/jswa2-js_files/
- Code/JavaScript_code/jswa2-js_files/jquery.min.js
- Code/JavaScript_code/jswa-js.html
- Code/JavaScript_code/jswa-js_files/
- Code/JavaScript_code/jswa-js_files/jquery.min.js
- Code/JavaScript_code/sep-js.html
- Code/JavaScript_code/sep-js_files/
- Code/JavaScript_code/sep-js_files/jquery.min.js
- Code/JavaScript_code/sine_wave.mp3
- Code/JavaScript_code/sine_wave.ogg
- Code/JavaScript_code/sine_wave.wav
- Code/JavaScript_code/sync-js.html
- Code/JavaScript_code/sync-js_files/
- Code/JavaScript_code/sync-js_files/jquery.min.js
- Code/R_code/
- Code/R_code/Figures.R
- Data/S1/
- Data/S1/Fig1.png
- Data/S1/sep-lenlap-cr-fl.csv
- Data/S1/sep-lenlap-cr-fl-rep.csv
- Data/S1/sep-lenlap-cr-js.csv
- Data/S1/sep-lenlap-cr-js-rep.csv
- Data/S1/sep-lenlap-ed-fl.csv
- Data/S1/sep-lenlap-ed-fl-rep.csv
- Data/S1/sep-lenlap-ed-js.csv
- Data/S1/sep-lenlap-ed-js-rep.csv
- Data/S1/sep-lenlap-ff-fl.csv
- Data/S1/sep-lenlap-ff-fl-rep.csv
- Data/S1/sep-lenlap-ff-js.csv
- Data/S1/sep-lenlap-ff-js-rep.csv
- Data/S1/sep-officepc-cr-fl.csv
- Data/S1/sep-officepc-cr-fl-rep.csv
- Data/S1/sep-officepc-cr-fl-rep2016.csv
- Data/S1/sep-officepc-cr-js.csv
- Data/S1/sep-officepc-cr-js-rep.csv
- Data/S1/sep-officepc-cr-js-rep2016.csv
- Data/S1/sep-officepc-ff-fl.csv
- Data/S1/sep-officepc-ff-fl-rep.csv
- Data/S1/sep-officepc-ff-fl-rep2.csv
- Data/S1/sep-officepc-ff-fl-rep2016.csv
- Data/S1/sep-officepc-ff-js.csv
- Data/S1/sep-officepc-ff-js-rep.csv
- Data/S1/sep-officepc-ff-js-rep2016.csv
- Data/S1/sep-officepc-ie-fl.csv
- Data/S1/sep-officepc-ie-fl-rep.csv
- Data/S1/sep-officepc-ie-fl-rep2016.csv
- Data/S1/sep-officepc-ie-js.csv
- Data/S1/sep-officepc-ie-js-rep.csv
- Data/S1/sep-officepc-ie-js-rep2.csv
- Data/S1/sep-officepc-ie-js-rep2016.csv
- Data/S1/sep-officepc-ie-js-rep3.csv
- Data/S2/
- Data/S2/Fig2.png
- Data/S2/sync-lenlap-cr-fl.csv
- Data/S2/sync-lenlap-cr-js.csv
- Data/S2/sync-lenlap-ed-fl.csv
- Data/S2/sync-lenlap-ed-js.csv
- Data/S2/sync-lenlap-ff-fl.csv
- Data/S2/sync-lenlap-ff-js.csv
- Data/S2/sync-officepc-cr-fl.csv
- Data/S2/sync-officepc-cr-js.csv
- Data/S2/sync-officepc-ff-fl.csv
- Data/S2/sync-officepc-ff-js.csv
- Data/S2/sync-officepc-ie-fl.csv
- Data/S2/sync-officepc-ie-js.csv
- Data/S2/sync-officepc-ie-js-rep.csv
- Data/S2/sync-officepc-ie-js-rep2.csv
- Data/S2/sync-officepc-ie-js-rep3.csv
- Data/S3/
- Data/S3/Fig3.png
- Data/S3/jswa-lenlap-cr-js.csv
- Data/S3/jswa-lenlap-cr-js-wav.csv
- Data/S3/jswa-lenlap-ed-js.csv
- Data/S3/jswa-lenlap-ed-js-wav.csv
- Data/S3/jswa-lenlap-ff-js.csv
- Data/S3/jswa-lenlap-ff-js-wav.csv
- Data/S3/jswa-officepc-cr-js.csv
- Data/S3/jswa-officepc-cr-js-wav.csv
- Data/S3/jswa-officepc-ff-js.csv
- Data/S3/jswa-officepc-ff-js-wav.csv
- Data/S4/
- Data/S4/Fig4.png
- Data/S4/jswa2-lenlap-cr-js.csv
- Data/S4/jswa2-lenlap-cr-js-rep1.csv
- Data/S4/jswa2-lenlap-cr-js-rep2.csv
- Data/S4/jswa2-lenlap-ed-js.csv
- Data/S4/jswa2-lenlap-ed-js-rep1.csv
- Data/S4/jswa2-lenlap-ed-js-rep2.csv
- Data/S4/jswa2-lenlap-ff-js.csv
- Data/S4/jswa2-lenlap-ff-js-rep1.csv
- Data/S4/jswa2-lenlap-ff-js-rep2.csv
- Data/S4/jswa2-officepc-cr-js.csv
- Data/S4/jswa2-officepc-cr-js-rep1.csv
- Data/S4/jswa2-officepc-cr-js-rep2.csv
- Data/S4/jswa2-officepc-ff-js.csv
- Data/S4/jswa2-officepc-ff-js-rep1.csv
- Data/S4/jswa2-officepc-ff-js-rep2.csv
- Logs/aud-dsc-lenlap-1000-cr-fl-sep-rep.rtl
- Logs/aud-dsc-lenlap-1000-cr-fl-sync-wav.rtl
- Logs/aud-dsc-lenlap-1000-cr-js-sep-rep.rtl
- Logs/aud-dsc-lenlap-1000-cr-js-sync-wav.rtl
- Logs/aud-dsc-lenlap-1000-cr-jswa.rtl
- Logs/aud-dsc-lenlap-1000-cr-jswanew.rtl
- Logs/aud-dsc-lenlap-1000-cr-jswanew-rep1.rtl
- Logs/aud-dsc-lenlap-1000-cr-jswanew-rep2.rtl
- Logs/aud-dsc-lenlap-1000-cr-jswa-wav.rtl
- Logs/aud-dsc-lenlap-1000-ed-fl-sep-rep.rtl
- Logs/aud-dsc-lenlap-1000-ed-js-sep-rep.rtl
- Logs/aud-dsc-lenlap-1000-ed-js-sync-wav.rtl
- Logs/aud-dsc-lenlap-1000-ed-jswa.rtl
- Logs/aud-dsc-lenlap-1000-ed-jswanew.rtl
- Logs/aud-dsc-lenlap-1000-ed-jswanew-rep1.rtl
- Logs/aud-dsc-lenlap-1000-ed-jswanew-rep2.rtl
- Logs/aud-dsc-lenlap-1000-ed-jswa-wav.rtl
- Logs/aud-dsc-lenlap-1000-ff-fl-sep-rep.rtl
- Logs/aud-dsc-lenlap-1000-ff-js-sep-rep.rtl
- Logs/aud-dsc-lenlap-1000-ff-js-sync-wav.rtl
- Logs/aud-dsc-lenlap-1000-ff-jswa.rtl
- Logs/aud-dsc-lenlap-1000-ff-jswanew.rtl
- Logs/aud-dsc-lenlap-1000-ff-jswanew-rep1.rtl
- Logs/aud-dsc-lenlap-1000-ff-jswanew-rep2.rtl
- Logs/aud-dsc-lenlap-1000-ff-jswa-wav.rtl
- Logs/aud-dsc-officepc-1000-cr-fla-sep-wav.rtl
- Logs/aud-dsc-officepc-1000-cr-fla-sync-wav.rtl
- Logs/aud-dsc-officepc-1000-cr-fl-sep-rep2016.rtl
- Logs/aud-dsc-officepc-1000-cr-js-sep-rep2016.rtl
- Logs/aud-dsc-officepc-1000-cr-js-sep-wav.rtl
- Logs/aud-dsc-officepc-1000-cr-js-sync-wav.rtl
- Logs/aud-dsc-officepc-1000-cr-jswa.rtl
- Logs/aud-dsc-officepc-1000-cr-jswa_wav.rtl
- Logs/aud-dsc-officepc-1000-cr-jswanew.rtl
- Logs/aud-dsc-officepc-1000-cr-jswanew-rep1.rtl
- Logs/aud-dsc-officepc-1000-cr-jswanew-rep2.rtl
- Logs/aud-dsc-officepc-1000-ff-fla-sep-wav.rtl
- Logs/aud-dsc-officepc-1000-ff-fla-sync-wav.rtl
- Logs/aud-dsc-officepc-1000-ff-fl-sep-rep2016.rtl
- Logs/aud-dsc-officepc-1000-ff-js-sep-rep2016.rtl
- Logs/aud-dsc-officepc-1000-ff-js-sep-wav.rtl
- Logs/aud-dsc-officepc-1000-ff-js-sync-wav.rtl
- Logs/aud-dsc-officepc-1000-ff-jswa.rtl
- Logs/aud-dsc-officepc-1000-ff-jswa_wav.rtl
- Logs/aud-dsc-officepc-1000-ff-jswanew-rep1.rtl
- Logs/aud-dsc-officepc-1000-ff-jswanew-rep2.rtl
- Logs/aud-dsc-officepc-1000-ie-fla-sep-wav.rtl
- Logs/aud-dsc-officepc-1000-ie-fla-sync-wav.rtl
- Logs/aud-dsc-officepc-1000-ie-fl-sep-rep2016.rtl
- Logs/aud-dsc-officepc-1000-ie-js-sep-rep2016.rtl
- Logs/aud-dsc-offpc-1000-ff-jswanew.rtl
- Logs/aud-sep-lenlap-1000-cr.rtl
- Logs/aud-sep-lenlap-1000-cr-js.rtl
- Logs/aud-sep-lenlap-1000-ed.rtl
- Logs/aud-sep-lenlap-1000-ed-js.rtl
- Logs/aud-sep-lenlap-1000-ff.rtl
- Logs/aud-sep-lenlap-1000-ff-js.rtl
- Logs/aud-sep-officepc-1000-cr.rtl
- Logs/aud-sep-officepc-1000-cr-fl-rep.rtl
- Logs/aud-sep-officepc-1000-cr-js.rtl
- Logs/aud-sep-officepc-1000-cr-js-rep.rtl
- Logs/aud-sep-officepc-1000-ff.rtl
- Logs/aud-sep-officepc-1000-ff-fl-rep.rtl
- Logs/aud-sep-officepc-1000-ff-fl-rep2.rtl
- Logs/aud-sep-officepc-1000-ff-js.rtl
- Logs/aud-sep-officepc-1000-ff-js-rep.rtl
- Logs/aud-sep-officepc-1000-ie.rtl
- Logs/aud-sep-officepc-1000-ie-fl-rep.rtl
- Logs/aud-sep-officepc-1000-ie-js.rtl
- Logs/aud-sep-officepc-1000-ie-js-rep.rtl
- Logs/aud-sep-officepc-1000-ie-js-rep2.rtl
- Logs/aud-sep-officepc-1000-ie-js-rep3.rtl
- Logs/aud-sync-lenlap-1000-cr.rtl
- Logs/aud-sync-lenlap-1000-cr-js.rtl
- Logs/aud-sync-lenlap-1000-ed.rtl
- Logs/aud-sync-lenlap-1000-ed-js.rtl
- Logs/aud-sync-lenlap-1000-ff.rtl
- Logs/aud-sync-lenlap-1000-ff-js.rtl
- Logs/aud-sync-officepc-1000-cr.rtl
- Logs/aud-sync-officepc-1000-cr-js.rtl
- Logs/aud-sync-officepc-1000-ff.rtl
- Logs/aud-sync-officepc-1000-ff-js.rtl
- Logs/aud-sync-officepc-1000-ie.rtl
- Logs/aud-sync-officepc-1000-ie-js.rtl
- Logs/aud-sync-officepc-1000-ie-js-rep.rtl
- Logs/aud-sync-officepc-1000-ie-js-rep2.rtl
- Logs/aud-sync-officepc-1000-ie-js-rep3.rtl
