# Supplementary material for: Auditory presentation and synchronization in Adobe Flash and HTML5/JavaScript Web experiments
Source: Behav Res Methods. 2016 Jul 15;48(3):897–908. doi: 10.3758/s13428-016-0758-5 (PMC5003904; doi:10.3758/s13428-016-0758-5)
Supplement: Supplementary file 1 — (ZIP 1310 kb) [file 13428_2016_758_MOESM1_ESM.zip › Readme.txt]

These directories contain the following:

Code: Code used for running the experiment and analysing the data. Comprises:
  -Flash_code: Contains the flash code used to run the tests, both non-compiled .fla and compiled .swf code (Study 1 = sep; Study 2 = sync)
  -JavaScript_code: Contains the HTML-CSS3-JavaScript code used to run the tests (Study 1 = sep; Study 2 = sync; Study 3 = jswa; Study 4 = jswa2)
  -R_Code: R code for taking the data in the the csv files and plotting the graphs.
Data: CSV files for all the data reported in the paper. 
  -The filenames are of the format condition-machine-browser-implementation[-repetition][-wav].csv
  -condition: sep [separate calls for auditory and visual presentation as in Study 1]
  -machine: officepc [windows 7 desktop]; lenlap [lower spec Lenovo Laptop]
  -browser: ie [Microsoft Internet Explorer]; ed [Microsoft Edge]; ff [Firefox]; cr [Chrome]
  -implementation: js [JavaScript]; fl [Flash]
  -repetition: not included for first run. 
  -wav: All tests used mp3 audio file, unless -wav was in the filename, meaning it used a wav file
Logs: A dump of logs from the Black Box Toolkit, for the runs. There are more files here than in the csv dataset because:
  (a) We did some extra tests (e.g., using wav rather than mp3 audio for the stuff in Studies 1 and 2), which didn't improve
      synchronization, so were dropped
  (b) We had to repeat some of the tests because of, for example, extraneous noises triggering the audio input
  -I renamed the data files for clarity, so they don't completely match the BBTK logs in filename
  -However, the date stamps should make it easy to match them up - at the end of a run I pasted the results from BBTK into a csv file and saved both
  -These should be redundant, as the output data are the same as in the csv files. But they're included for completeness.


-----

Stian Reimers. stian.reimers@city.ac.uk. 21/06/16.
