# Supplementary material for: Auditory presentation and synchronization in Adobe Flash and HTML5/JavaScript Web experiments
Source: Behav Res Methods. 2016 Jul 15;48(3):897–908. doi: 10.3758/s13428-016-0758-5 (PMC5003904; doi:10.3758/s13428-016-0758-5)
Supplement: Supplementary file 1 — (ZIP 1310 kb) [file 13428_2016_758_MOESM1_ESM.zip › Data/S1/sep-lenlap-cr-fl.csv]

	Keypad 4	Keypad 3	Keypad 2	Keypad 1	Opto 4	Opto 3	Opto 2	Opto 1	TTL in 2	TTL in 1	Mic 2	Mic 1	Act close 4	Act close 3	Act close 3	Act close 1	TTL out 2	TTL out 1	Sounder 2	Sounder 1	Elapsed uS	Active uS	Elapsed mS	Active mS
1	0	0	0	0	0	0	0	0	0	0	0	0	0	0	0	0	0	0	0	0	0	1,816,751	0	1,816.75
2	0	0	0	0	0	0	0	1	0	0	0	0	0	0	0	0	0	0	0	0	1816751	210,250	1,816.75	210.25
3	0	0	0	0	0	0	0	1	0	0	0	1	0	0	0	0	0	0	0	0	2027001	777,000	2,027.00	777
4	0	0	0	0	0	0	0	0	0	0	0	1	0	0	0	0	0	0	0	0	2804001	244,000	2,804.00	244
5	0	0	0	0	0	0	0	0	0	0	0	0	0	0	0	0	0	0	0	0	3048001	268,750	3,048.00	268.75
6	0	0	0	0	0	0	0	1	0	0	0	0	0	0	0	0	0	0	0	0	3316751	102,000	3,316.75	102
7	0	0	0	0	0	0	0	1	0	0	0	1	0	0	0	0	0	0	0	0	3418751	901,750	3,418.75	901.75
8	0	0	0	0	0	0	0	0	0	0	0	1	0	0	0	0	0	0	0	0	4320501	120,750	4,320.50	120.75
9	0	0	0	0	0	0	0	0	0	0	0	0	0	0	0	0	0	0	0	0	4441251	391,750	4,441.25	391.75
10	0	0	0	0	0	0	0	1	0	0	0	0	0	0	0	0	0	0	0	0	4833001	95,000	4,833.00	95
11	0	0	0	0	0	0	0	1	0	0	0	1	0	0	0	0	0	0	0	0	4928001	908,750	4,928.00	908.75
12	0	0	0	0	0	0	0	0	0	0	0	1	0	0	0	0	0	0	0	0	5836751	113,750	5,836.75	113.75
13	0	0	0	0	0	0	0	0	0	0	0	0	0	0	0	0	0	0	0	0	5950501	398,751	5,950.50	398.75
14	0	0	0	0	0	0	0	1	0	0	0	0	0	0	0	0	0	0	0	0	6349252	112,499	6,349.25	112.5
15	0	0	0	0	0	0	0	1	0	0	0	1	0	0	0	0	0	0	0	0	6461751	891,500	6,461.75	891.5
16	0	0	0	0	0	0	0	0	0	0	0	1	0	0	0	0	0	0	0	0	7353251	129,750	7,353.25	129.75
17	0	0	0	0	0	0	0	0	0	0	0	0	0	0	0	0	0	0	0	0	7483001	382,751	7,483.00	382.75
18	0	0	0	0	0	0	0	1	0	0	0	0	0	0	0	0	0	0	0	0	7865752	105,249	7,865.75	105.25
19	0	0	0	0	0	0	0	1	0	0	0	1	0	0	0	0	0	0	0	0	7971001	898,750	7,971.00	898.75
20	0	0	0	0	0	0	0	0	0	0	0	1	0	0	0	0	0	0	0	0	8869751	122,500	8,869.75	122.5
21	0	0	0	0	0	0	0	0	0	0	0	0	0	0	0	0	0	0	0	0	8992251	390,000	8,992.25	390
22	0	0	0	0	0	0	0	1	0	0	0	0	0	0	0	0	0	0	0	0	9382251	98,000	9,382.25	98
23	0	0	0	0	0	0	0	1	0	0	0	1	0	0	0	0	0	0	0	0	9480251	889,250	9,480.25	889.25
24	0	0	0	0	0	0	0	0	0	0	0	1	0	0	0	0	0	0	0	0	10369501	132,000	10,369.50	132
25	0	0	0	0	0	0	0	0	0	0	0	0	0	0	0	0	0	0	0	0	10501501	397,000	10,501.50	397
26	0	0	0	0	0	0	0	1	0	0	0	0	0	0	0	0	0	0	0	0	10898501	89,750	10,898.50	89.75
27	0	0	0	0	0	0	0	1	0	0	0	1	0	0	0	0	0	0	0	0	10988251	897,500	10,988.25	897.5
28	0	0	0	0	0	0	0	0	0	0	0	1	0	0	0	0	0	0	0	0	11885751	125,001	11,885.75	125
29	0	0	0	0	0	0	0	0	0	0	0	0	0	0	0	0	0	0	0	0	12010752	404,249	12,010.75	404.25
30	0	0	0	0	0	0	0	1	0	0	0	0	0	0	0	0	0	0	0	0	12415001	83,750	12,415.00	83.75
31	0	0	0	0	0	0	0	1	0	0	0	1	0	0	0	0	0	0	0	0	12498751	903,250	12,498.75	903.25
32	0	0	0	0	0	0	0	0	0	0	0	1	0	0	0	0	0	0	0	0	13402001	118,000	13,402.00	118
33	0	0	0	0	0	0	0	0	0	0	0	0	0	0	0	0	0	0	0	0	13520001	394,750	13,520.00	394.75
34	0	0	0	0	0	0	0	1	0	0	0	0	0	0	0	0	0	0	0	0	13914751	93,250	13,914.75	93.25
35	0	0	0	0	0	0	0	1	0	0	0	1	0	0	0	0	0	0	0	0	14008001	910,500	14,008.00	910.5
36	0	0	0	0	0	0	0	0	0	0	0	1	0	0	0	0	0	0	0	0	14918501	110,750	14,918.50	110.75
37	0	0	0	0	0	0	0	0	0	0	0	0	0	0	0	0	0	0	0	0	15029251	401,750	15,029.25	401.75
38	0	0	0	0	0	0	0	1	0	0	0	0	0	0	0	0	0	0	0	0	15431001	86,250	15,431.00	86.25
39	0	0	0	0	0	0	0	1	0	0	0	1	0	0	0	0	0	0	0	0	15517251	901,001	15,517.25	901
40	0	0	0	0	0	0	0	0	0	0	0	1	0	0	0	0	0	0	0	0	16418252	120,249	16,418.25	120.25
41	0	0	0	0	0	0	0	0	0	0	0	0	0	0	0	0	0	0	0	0	16538501	392,250	16,538.50	392.25
42	0	0	0	0	0	0	0	1	0	0	0	0	0	0	0	0	0	0	0	0	16930751	94,500	16,930.75	94.5
43	0	0	0	0	0	0	0	1	0	0	0	1	0	0	0	0	0	0	0	0	17025251	909,500	17,025.25	909.5
44	0	0	0	0	0	0	0	0	0	0	0	1	0	0	0	0	0	0	0	0	17934751	113,000	17,934.75	113
45	0	0	0	0	0	0	0	0	0	0	0	0	0	0	0	0	0	0	0	0	18047751	398,500	18,047.75	398.5
46	0	0	0	0	0	0	0	1	0	0	0	0	0	0	0	0	0	0	0	0	18446251	89,500	18,446.25	89.5
47	0	0	0	0	0	0	0	1	0	0	0	1	0	0	0	0	0	0	0	0	18535751	898,501	18,535.75	898.5
48	0	0	0	0	0	0	0	0	0	0	0	1	0	0	0	0	0	0	0	0	19434252	122,749	19,434.25	122.75
49	0	0	0	0	0	0	0	0	0	0	0	0	0	0	0	0	0	0	0	0	19557001	406,750	19,557.00	406.75
50	0	0	0	0	0	0	0	1	0	0	0	0	0	0	0	0	0	0	0	0	19963751	81,250	19,963.75	81.25
51	0	0	0	0	0	0	0	1	0	0	0	1	0	0	0	0	0	0	0	0	20045001	905,750	20,045.00	905.75
52	0	0	0	0	0	0	0	0	0	0	0	1	0	0	0	0	0	0	0	0	20950751	115,500	20,950.75	115.5
53	0	0	0	0	0	0	0	0	0	0	0	0	0	0	0	0	0	0	0	0	21066251	393,500	21,066.25	393.5
54	0	0	0	0	0	0	0	1	0	0	0	0	0	0	0	0	0	0	0	0	21459751	93,250	21,459.75	93.25
55	0	0	0	0	0	0	0	1	0	0	0	1	0	0	0	0	0	0	0	0	21553001	914,000	21,553.00	914
56	0	0	0	0	0	0	0	0	0	0	0	1	0	0	0	0	0	0	0	0	22467001	108,500	22,467.00	108.5
57	0	0	0	0	0	0	0	0	0	0	0	0	0	0	0	0	0	0	0	0	22575501	420,500	22,575.50	420.5
58	0	0	0	0	0	0	0	1	0	0	0	0	0	0	0	0	0	0	0	0	22996001	91,000	22,996.00	91
59	0	0	0	0	0	0	0	1	0	0	0	1	0	0	0	0	0	0	0	0	23087001	896,500	23,087.00	896.5
60	0	0	0	0	0	0	0	0	0	0	0	1	0	0	0	0	0	0	0	0	23983501	124,500	23,983.50	124.5
61	0	0	0	0	0	0	0	0	0	0	0	0	0	0	0	0	0	0	0	0	24108001	404,750	24,108.00	404.75
62	0	0	0	0	0	0	0	1	0	0	0	0	0	0	0	0	0	0	0	0	24512751	82,000	24,512.75	82
63	0	0	0	0	0	0	0	1	0	0	0	1	0	0	0	0	0	0	0	0	24594751	921,750	24,594.75	921.75
64	0	0	0	0	0	0	0	0	0	0	0	1	0	0	0	0	0	0	0	0	25516501	100,750	25,516.50	100.75
65	0	0	0	0	0	0	0	0	0	0	0	0	0	0	0	0	0	0	0	0	25617251	411,750	25,617.25	411.75
66	0	0	0	0	0	0	0	1	0	0	0	0	0	0	0	0	0	0	0	0	26029001	98,250	26,029.00	98.25
67	0	0	0	0	0	0	0	1	0	0	0	1	0	0	0	0	0	0	0	0	26127251	905,750	26,127.25	905.75
68	0	0	0	0	0	0	0	0	0	0	0	1	0	0	0	0	0	0	0	0	27033001	116,750	27,033.00	116.75
69	0	0	0	0	0	0	0	0	0	0	0	0	0	0	0	0	0	0	0	0	27149751	412,500	27,149.75	412.5
70	0	0	0	0	0	0	0	1	0	0	0	0	0	0	0	0	0	0	0	0	27562251	98,750	27,562.25	98.75
71	0	0	0	0	0	0	0	1	0	0	0	1	0	0	0	0	0	0	0	0	27661001	905,000	27,661.00	905
72	0	0	0	0	0	0	0	0	0	0	0	1	0	0	0	0	0	0	0	0	28566001	116,250	28,566.00	116.25
73	0	0	0	0	0	0	0	0	0	0	0	0	0	0	0	0	0	0	0	0	28682251	396,250	28,682.25	396.25
74	0	0	0	0	0	0	0	1	0	0	0	0	0	0	0	0	0	0	0	0	29078501	113,750	29,078.50	113.75
75	0	0	0	0	0	0	0	1	0	0	0	1	0	0	0	0	0	0	0	0	29192251	890,250	29,192.25	890.25
76	0	0	0	0	0	0	0	0	0	0	0	1	0	0	0	0	0	0	0	0	30082501	132,250	30,082.50	132.25
77	0	0	0	0	0	0	0	0	0	0	0	0	0	0	0	0	0	0	0	0	30214751	380,250	30,214.75	380.25
78	0	0	0	0	0	0	0	1	0	0	0	0	0	0	0	0	0	0	0	0	30595001	83,250	30,595.00	83.25
79	0	0	0	0	0	0	0	1	0	0	0	1	0	0	0	0	0	0	0	0	30678251	904,001	30,678.25	904
80	0	0	0	0	0	0	0	0	0	0	0	1	0	0	0	0	0	0	0	0	31582252	118,499	31,582.25	118.5
81	0	0	0	0	0	0	0	0	0	0	0	0	0	0	0	0	0	0	0	0	31700751	393,500	31,700.75	393.5
82	0	0	0	0	0	0	0	1	0	0	0	0	0	0	0	0	0	0	0	0	32094251	94,500	32,094.25	94.5
83	0	0	0	0	0	0	0	1	0	0	0	1	0	0	0	0	0	0	0	0	32188751	909,750	32,188.75	909.75
84	0	0	0	0	0	0	0	0	0	0	0	1	0	0	0	0	0	0	0	0	33098501	111,500	33,098.50	111.5
85	0	0	0	0	0	0	0	0	0	0	0	0	0	0	0	0	0	0	0	0	33210001	401,250	33,210.00	401.25
86	0	0	0	0	0	0	0	1	0	0	0	0	0	0	0	0	0	0	0	0	33611251	86,750	33,611.25	86.75
87	0	0	0	0	0	0	0	1	0	0	0	1	0	0	0	0	0	0	0	0	33698001	917,000	33,698.00	917
88	0	0	0	0	0	0	0	0	0	0	0	1	0	0	0	0	0	0	0	0	34615001	104,250	34,615.00	104.25
89	0	0	0	0	0	0	0	0	0	0	0	0	0	0	0	0	0	0	0	0	34719251	424,750	34,719.25	424.75
90	0	0	0	0	0	0	0	1	0	0	0	0	0	0	0	0	0	0	0	0	35144001	85,250	35,144.00	85.25
91	0	0	0	0	0	0	0	1	0	0	0	1	0	0	0	0	0	0	0	0	35229251	902,001	35,229.25	902
92	0	0	0	0	0	0	0	0	0	0	0	1	0	0	0	0	0	0	0	0	36131252	120,499	36,131.25	120.5
93	0	0	0	0	0	0	0	0	0	0	0	0	0	0	0	0	0	0	0	0	36251751	392,250	36,251.75	392.25
94	0	0	0	0	0	0	0	1	0	0	0	0	0	0	0	0	0	0	0	0	36644001	94,500	36,644.00	94.5
95	0	0	0	0	0	0	0	1	0	0	0	1	0	0	0	0	0	0	0	0	36738501	909,250	36,738.50	909.25
96	0	0	0	0	0	0	0	0	0	0	0	1	0	0	0	0	0	0	0	0	37647751	113,250	37,647.75	113.25
97	0	0	0	0	0	0	0	0	0	0	0	0	0	0	0	0	0	0	0	0	37761001	399,251	37,761.00	399.25
98	0	0	0	0	0	0	0	1	0	0	0	0	0	0	0	0	0	0	0	0	38160252	88,749	38,160.25	88.75
99	0	0	0	0	0	0	0	1	0	0	0	1	0	0	0	0	0	0	0	0	38249001	898,500	38,249.00	898.5
100	0	0	0	0	0	0	0	0	0	0	0	1	0	0	0	0	0	0	0	0	39147501	122,750	39,147.50	122.75
101	0	0	0	0	0	0	0	0	0	0	0	0	0	0	0	0	0	0	0	0	39270251	387,501	39,270.25	387.5
102	0	0	0	0	0	0	0	1	0	0	0	0	0	0	0	0	0	0	0	0	39657752	100,749	39,657.75	100.75
103	0	0	0	0	0	0	0	1	0	0	0	1	0	0	0	0	0	0	0	0	39758501	888,750	39,758.50	888.75
104	0	0	0	0	0	0	0	0	0	0	0	1	0	0	0	0	0	0	0	0	40647251	132,250	40,647.25	132.25
105	0	0	0	0	0	0	0	0	0	0	0	0	0	0	0	0	0	0	0	0	40779501	380,250	40,779.50	380.25
106	0	0	0	0	0	0	0	1	0	0	0	0	0	0	0	0	0	0	0	0	41159751	83,250	41,159.75	83.25
107	0	0	0	0	0	0	0	1	0	0	0	1	0	0	0	0	0	0	0	0	41243001	904,000	41,243.00	904
108	0	0	0	0	0	0	0	0	0	0	0	1	0	0	0	0	0	0	0	0	42147001	118,500	42,147.00	118.5
109	0	0	0	0	0	0	0	0	0	0	0	0	0	0	0	0	0	0	0	0	42265501	407,500	42,265.50	407.5
110	0	0	0	0	0	0	0	1	0	0	0	0	0	0	0	0	0	0	0	0	42673001	104,000	42,673.00	104
111	0	0	0	0	0	0	0	1	0	0	0	1	0	0	0	0	0	0	0	0	42777001	903,000	42,777.00	903
112	0	0	0	0	0	0	0	0	0	0	0	1	0	0	0	0	0	0	0	0	43680001	118,000	43,680.00	118
113	0	0	0	0	0	0	0	0	0	0	0	0	0	0	0	0	0	0	0	0	43798001	409,500	43,798.00	409.5
114	0	0	0	0	0	0	0	1	0	0	0	0	0	0	0	0	0	0	0	0	44207501	100,500	44,207.50	100.5
115	0	0	0	0	0	0	0	1	0	0	0	1	0	0	0	0	0	0	0	0	44308001	888,250	44,308.00	888.25
116	0	0	0	0	0	0	0	0	0	0	0	1	0	0	0	0	0	0	0	0	45196251	134,250	45,196.25	134.25
117	0	0	0	0	0	0	0	0	0	0	0	0	0	0	0	0	0	0	0	0	45330501	411,750	45,330.50	411.75
118	0	0	0	0	0	0	0	1	0	0	0	0	0	0	0	0	0	0	0	0	45742251	99,500	45,742.25	99.5
119	0	0	0	0	0	0	0	1	0	0	0	1	0	0	0	0	0	0	0	0	45841751	887,750	45,841.75	887.75
120	0	0	0	0	0	0	0	0	0	0	0	1	0	0	0	0	0	0	0	0	46729501	133,500	46,729.50	133.5
121	0	0	0	0	0	0	0	0	0	0	0	0	0	0	0	0	0	0	0	0	46863001	395,750	46,863.00	395.75
122	0	0	0	0	0	0	0	1	0	0	0	0	0	0	0	0	0	0	0	0	47258751	114,250	47,258.75	114.25
123	0	0	0	0	0	0	0	1	0	0	0	1	0	0	0	0	0	0	0	0	47373001	906,251	47,373.00	906.25
124	0	0	0	0	0	0	0	0	0	0	0	1	0	0	0	0	0	0	0	0	48279252	116,249	48,279.25	116.25
125	0	0	0	0	0	0	0	0	0	0	0	0	0	0	0	0	0	0	0	0	48395501	396,000	48,395.50	396
126	0	0	0	0	0	0	0	1	0	0	0	0	0	0	0	0	0	0	0	0	48791501	90,750	48,791.50	90.75
127	0	0	0	0	0	0	0	1	0	0	0	1	0	0	0	0	0	0	0	0	48882251	913,250	48,882.25	913.25
128	0	0	0	0	0	0	0	0	0	0	0	1	0	0	0	0	0	0	0	0	49795501	109,250	49,795.50	109.25
129	0	0	0	0	0	0	0	0	0	0	0	0	0	0	0	0	0	0	0	0	49904751	403,500	49,904.75	403.5
130	0	0	0	0	0	0	0	1	0	0	0	0	0	0	0	0	0	0	0	0	50308251	83,250	50,308.25	83.25
131	0	0	0	0	0	0	0	1	0	0	0	1	0	0	0	0	0	0	0	0	50391501	903,751	50,391.50	903.75
132	0	0	0	0	0	0	0	0	0	0	0	1	0	0	0	0	0	0	0	0	51295252	118,749	51,295.25	118.75
133	0	0	0	0	0	0	0	0	0	0	0	0	0	0	0	0	0	0	0	0	51414001	410,500	51,414.00	410.5
134	0	0	0	0	0	0	0	1	0	0	0	0	0	0	0	0	0	0	0	0	51824501	99,500	51,824.50	99.5
135	0	0	0	0	0	0	0	1	0	0	0	1	0	0	0	0	0	0	0	0	51924001	904,250	51,924.00	904.25
136	0	0	0	0	0	0	0	0	0	0	0	1	0	0	0	0	0	0	0	0	52828251	118,250	52,828.25	118.25
137	0	0	0	0	0	0	0	0	0	0	0	0	0	0	0	0	0	0	0	0	52946501	411,000	52,946.50	411
138	0	0	0	0	0	0	0	1	0	0	0	0	0	0	0	0	0	0	0	0	53357501	100,250	53,357.50	100.25
139	0	0	0	0	0	0	0	1	0	0	0	1	0	0	0	0	0	0	0	0	53457751	903,501	53,457.75	903.5
140	0	0	0	0	0	0	0	0	0	0	0	1	0	0	0	0	0	0	0	0	54361252	117,749	54,361.25	117.75
141	0	0	0	0	0	0	0	0	0	0	0	0	0	0	0	0	0	0	0	0	54479001	411,500	54,479.00	411.5
142	0	0	0	0	0	0	0	1	0	0	0	0	0	0	0	0	0	0	0	0	54890501	76,500	54,890.50	76.5
143	0	0	0	0	0	0	0	1	0	0	0	1	0	0	0	0	0	0	0	0	54967001	910,750	54,967.00	910.75
144	0	0	0	0	0	0	0	0	0	0	0	1	0	0	0	0	0	0	0	0	55877751	110,501	55,877.75	110.5
145	0	0	0	0	0	0	0	0	0	0	0	0	0	0	0	0	0	0	0	0	55988252	418,749	55,988.25	418.75
146	0	0	0	0	0	0	0	1	0	0	0	0	0	0	0	0	0	0	0	0	56407001	91,000	56,407.00	91
147	0	0	0	0	0	0	0	1	0	0	0	1	0	0	0	0	0	0	0	0	56498001	879,500	56,498.00	879.5
148	0	0	0	0	0	0	0	0	0	0	0	1	0	0	0	0	0	0	0	0	57377501	143,250	57,377.50	143.25
149	0	0	0	0	0	0	0	0	0	0	0	0	0	0	0	0	0	0	0	0	57520751	386,001	57,520.75	386
150	0	0	0	0	0	0	0	1	0	0	0	0	0	0	0	0	0	0	0	0	57906752	77,499	57,906.75	77.5
151	0	0	0	0	0	0	0	1	0	0	0	1	0	0	0	0	0	0	0	0	57984251	909,750	57,984.25	909.75
152	0	0	0	0	0	0	0	0	0	0	0	1	0	0	0	0	0	0	0	0	58894001	112,750	58,894.00	112.75
153	0	0	0	0	0	0	0	0	0	0	0	0	0	0	0	0	0	0	0	0	59006751	399,750	59,006.75	399.75
154	0	0	0	0	0	0	0	1	0	0	0	0	0	0	0	0	0	0	0	0	59406501	88,250	59,406.50	88.25
155	0	0	0	0	0	0	0	1	0	0	0	1	0	0	0	0	0	0	0	0	59494751	898,750	59,494.75	898.75
156	0	0	0	0	0	0	0	0	0	0	0	1	0	0	0	0	0	0	0	0	60393501	122,500	60,393.50	122.5
157	0	0	0	0	0	0	0	0	0	0	0	0	0	0	0	0	0	0	0	0	60516001	423,500	60,516.00	423.5
158	0	0	0	0	0	0	0	1	0	0	0	0	0	0	0	0	0	0	0	0	60939501	86,500	60,939.50	86.5
159	0	0	0	0	0	0	0	1	0	0	0	1	0	0	0	0	0	0	0	0	61026001	900,750	61,026.00	900.75
160	0	0	0	0	0	0	0	0	0	0	0	1	0	0	0	0	0	0	0	0	61926751	121,750	61,926.75	121.75
161	0	0	0	0	0	0	0	0	0	0	0	0	0	0	0	0	0	0	0	0	62048501	390,751	62,048.50	390.75
162	0	0	0	0	0	0	0	1	0	0	0	0	0	0	0	0	0	0	0	0	62439252	72,749	62,439.25	72.75
163	0	0	0	0	0	0	0	1	0	0	0	1	0	0	0	0	0	0	0	0	62512001	914,500	62,512.00	914.5
164	0	0	0	0	0	0	0	0	0	0	0	1	0	0	0	0	0	0	0	0	63426501	108,000	63,426.50	108
165	0	0	0	0	0	0	0	0	0	0	0	0	0	0	0	0	0	0	0	0	63534501	404,500	63,534.50	404.5
166	0	0	0	0	0	0	0	1	0	0	0	0	0	0	0	0	0	0	0	0	63939001	82,250	63,939.00	82.25
167	0	0	0	0	0	0	0	1	0	0	0	1	0	0	0	0	0	0	0	0	64021251	921,501	64,021.25	921.5
168	0	0	0	0	0	0	0	0	0	0	0	1	0	0	0	0	0	0	0	0	64942752	100,999	64,942.75	101
169	0	0	0	0	0	0	0	0	0	0	0	0	0	0	0	0	0	0	0	0	65043751	411,500	65,043.75	411.5
170	0	0	0	0	0	0	0	1	0	0	0	0	0	0	0	0	0	0	0	0	65455251	98,501	65,455.25	98.5
171	0	0	0	0	0	0	0	1	0	0	0	1	0	0	0	0	0	0	0	0	65553752	905,499	65,553.75	905.5
172	0	0	0	0	0	0	0	0	0	0	0	1	0	0	0	0	0	0	0	0	66459251	117,000	66,459.25	117
173	0	0	0	0	0	0	0	0	0	0	0	0	0	0	0	0	0	0	0	0	66576251	395,250	66,576.25	395.25
174	0	0	0	0	0	0	0	1	0	0	0	0	0	0	0	0	0	0	0	0	66971501	92,750	66,971.50	92.75
175	0	0	0	0	0	0	0	1	0	0	0	1	0	0	0	0	0	0	0	0	67064251	911,250	67,064.25	911.25
176	0	0	0	0	0	0	0	0	0	0	0	1	0	0	0	0	0	0	0	0	67975501	110,000	67,975.50	110
177	0	0	0	0	0	0	0	0	0	0	0	0	0	0	0	0	0	0	0	0	68085501	402,750	68,085.50	402.75
178	0	0	0	0	0	0	0	1	0	0	0	0	0	0	0	0	0	0	0	0	68488251	85,250	68,488.25	85.25
179	0	0	0	0	0	0	0	1	0	0	0	1	0	0	0	0	0	0	0	0	68573501	918,500	68,573.50	918.5
180	0	0	0	0	0	0	0	0	0	0	0	1	0	0	0	0	0	0	0	0	69492001	102,750	69,492.00	102.75
181	0	0	0	0	0	0	0	0	0	0	0	0	0	0	0	0	0	0	0	0	69594751	409,750	69,594.75	409.75
182	0	0	0	0	0	0	0	1	0	0	0	0	0	0	0	0	0	0	0	0	70004501	78,250	70,004.50	78.25
183	0	0	0	0	0	0	0	1	0	0	0	1	0	0	0	0	0	0	0	0	70082751	909,001	70,082.75	909
184	0	0	0	0	0	0	0	0	0	0	0	1	0	0	0	0	0	0	0	0	70991752	112,249	70,991.75	112.25
185	0	0	0	0	0	0	0	0	0	0	0	0	0	0	0	0	0	0	0	0	71104001	416,751	71,104.00	416.75
186	0	0	0	0	0	0	0	1	0	0	0	0	0	0	0	0	0	0	0	0	71520752	93,249	71,520.75	93.25
187	0	0	0	0	0	0	0	1	0	0	0	1	0	0	0	0	0	0	0	0	71614001	894,000	71,614.00	894
188	0	0	0	0	0	0	0	0	0	0	0	1	0	0	0	0	0	0	0	0	72508001	128,500	72,508.00	128.5
189	0	0	0	0	0	0	0	0	0	0	0	0	0	0	0	0	0	0	0	0	72636501	384,000	72,636.50	384
190	0	0	0	0	0	0	0	1	0	0	0	0	0	0	0	0	0	0	0	0	73020501	102,750	73,020.50	102.75
191	0	0	0	0	0	0	0	1	0	0	0	1	0	0	0	0	0	0	0	0	73123251	901,250	73,123.25	901.25
192	0	0	0	0	0	0	0	0	0	0	0	1	0	0	0	0	0	0	0	0	74024501	121,250	74,024.50	121.25
193	0	0	0	0	0	0	0	0	0	0	0	0	0	0	0	0	0	0	0	0	74145751	391,250	74,145.75	391.25
194	0	0	0	0	0	0	0	1	0	0	0	0	0	0	0	0	0	0	0	0	74537001	95,500	74,537.00	95.5
195	0	0	0	0	0	0	0	1	0	0	0	1	0	0	0	0	0	0	0	0	74632501	908,250	74,632.50	908.25
196	0	0	0	0	0	0	0	0	0	0	0	1	0	0	0	0	0	0	0	0	75540751	114,250	75,540.75	114.25
197	0	0	0	0	0	0	0	0	0	0	0	0	0	0	0	0	0	0	0	0	75655001	415,250	75,655.00	415.25
198	0	0	0	0	0	0	0	1	0	0	0	0	0	0	0	0	0	0	0	0	76070251	71,500	76,070.25	71.5
199	0	0	0	0	0	0	0	1	0	0	0	1	0	0	0	0	0	0	0	0	76141751	915,500	76,141.75	915.5
200	0	0	0	0	0	0	0	0	0	0	0	1	0	0	0	0	0	0	0	0	77057251	107,000	77,057.25	107
201	0	0	0	0	0	0	0	0	0	0	0	0	0	0	0	0	0	0	0	0	77164251	405,501	77,164.25	405.5
202	0	0	0	0	0	0	0	1	0	0	0	0	0	0	0	0	0	0	0	0	77569752	81,249	77,569.75	81.25
203	0	0	0	0	0	0	0	1	0	0	0	1	0	0	0	0	0	0	0	0	77651001	906,000	77,651.00	906
204	0	0	0	0	0	0	0	0	0	0	0	1	0	0	0	0	0	0	0	0	78557001	116,500	78,557.00	116.5
205	0	0	0	0	0	0	0	0	0	0	0	0	0	0	0	0	0	0	0	0	78673501	412,750	78,673.50	412.75
206	0	0	0	0	0	0	0	1	0	0	0	0	0	0	0	0	0	0	0	0	79086251	97,250	79,086.25	97.25
207	0	0	0	0	0	0	0	1	0	0	0	1	0	0	0	0	0	0	0	0	79183501	890,000	79,183.50	890
208	0	0	0	0	0	0	0	0	0	0	0	1	0	0	0	0	0	0	0	0	80073501	132,500	80,073.50	132.5
209	0	0	0	0	0	0	0	0	0	0	0	0	0	0	0	0	0	0	0	0	80206001	380,251	80,206.00	380.25
210	0	0	0	0	0	0	0	1	0	0	0	0	0	0	0	0	0	0	0	0	80586252	106,499	80,586.25	106.5
211	0	0	0	0	0	0	0	1	0	0	0	1	0	0	0	0	0	0	0	0	80692751	897,000	80,692.75	897
212	0	0	0	0	0	0	0	0	0	0	0	1	0	0	0	0	0	0	0	0	81589751	125,500	81,589.75	125.5
213	0	0	0	0	0	0	0	0	0	0	0	0	0	0	0	0	0	0	0	0	81715251	387,250	81,715.25	387.25
214	0	0	0	0	0	0	0	1	0	0	0	0	0	0	0	0	0	0	0	0	82102501	99,500	82,102.50	99.5
215	0	0	0	0	0	0	0	1	0	0	0	1	0	0	0	0	0	0	0	0	82202001	887,500	82,202.00	887.5
216	0	0	0	0	0	0	0	0	0	0	0	1	0	0	0	0	0	0	0	0	83089501	135,000	83,089.50	135
217	0	0	0	0	0	0	0	0	0	0	0	0	0	0	0	0	0	0	0	0	83224501	390,500	83,224.50	390.5
218	0	0	0	0	0	0	0	1	0	0	0	0	0	0	0	0	0	0	0	0	83615001	96,250	83,615.00	96.25
219	0	0	0	0	0	0	0	1	0	0	0	1	0	0	0	0	0	0	0	0	83711251	894,750	83,711.25	894.75
220	0	0	0	0	0	0	0	0	0	0	0	1	0	0	0	0	0	0	0	0	84606001	127,750	84,606.00	127.75
221	0	0	0	0	0	0	0	0	0	0	0	0	0	0	0	0	0	0	0	0	84733751	401,500	84,733.75	401.5
222	0	0	0	0	0	0	0	1	0	0	0	0	0	0	0	0	0	0	0	0	85135251	85,250	85,135.25	85.25
223	0	0	0	0	0	0	0	1	0	0	0	1	0	0	0	0	0	0	0	0	85220501	901,750	85,220.50	901.75
224	0	0	0	0	0	0	0	0	0	0	0	1	0	0	0	0	0	0	0	0	86122251	120,750	86,122.25	120.75
225	0	0	0	0	0	0	0	0	0	0	0	0	0	0	0	0	0	0	0	0	86243001	386,000	86,243.00	386
226	0	0	0	0	0	0	0	1	0	0	0	0	0	0	0	0	0	0	0	0	86629001	124,000	86,629.00	124
227	0	0	0	0	0	0	0	1	0	0	0	1	0	0	0	0	0	0	0	0	86753001	885,750	86,753.00	885.75
228	0	0	0	0	0	0	0	0	0	0	0	1	0	0	0	0	0	0	0	0	87638751	136,750	87,638.75	136.75
229	0	0	0	0	0	0	0	0	0	0	0	0	0	0	0	0	0	0	0	0	87775501	375,751	87,775.50	375.75
230	0	0	0	0	0	0	0	1	0	0	0	0	0	0	0	0	0	0	0	0	88151252	112,249	88,151.25	112.25
231	0	0	0	0	0	0	0	1	0	0	0	1	0	0	0	0	0	0	0	0	88263501	875,000	88,263.50	875
232	0	0	0	0	0	0	0	0	0	0	0	1	0	0	0	0	0	0	0	0	89138501	146,250	89,138.50	146.25
233	0	0	0	0	0	0	0	0	0	0	0	0	0	0	0	0	0	0	0	0	89284751	383,000	89,284.75	383
234	0	0	0	0	0	0	0	1	0	0	0	0	0	0	0	0	0	0	0	0	89667751	105,000	89,667.75	105
235	0	0	0	0	0	0	0	1	0	0	0	1	0	0	0	0	0	0	0	0	89772751	898,750	89,772.75	898.75
236	0	0	0	0	0	0	0	0	0	0	0	1	0	0	0	0	0	0	0	0	90671501	122,500	90,671.50	122.5
237	0	0	0	0	0	0	0	0	0	0	0	0	0	0	0	0	0	0	0	0	90794001	383,250	90,794.00	383.25
238	0	0	0	0	0	0	0	1	0	0	0	0	0	0	0	0	0	0	0	0	91177251	103,500	91,177.25	103.5
239	0	0	0	0	0	0	0	1	0	0	0	1	0	0	0	0	0	0	0	0	91280751	907,000	91,280.75	907
240	0	0	0	0	0	0	0	0	0	0	0	1	0	0	0	0	0	0	0	0	92187751	115,500	92,187.75	115.5
241	0	0	0	0	0	0	0	0	0	0	0	0	0	0	0	0	0	0	0	0	92303251	397,500	92,303.25	397.5
242	0	0	0	0	0	0	0	1	0	0	0	0	0	0	0	0	0	0	0	0	92700751	89,250	92,700.75	89.25
243	0	0	0	0	0	0	0	1	0	0	0	1	0	0	0	0	0	0	0	0	92790001	897,500	92,790.00	897.5
244	0	0	0	0	0	0	0	0	0	0	0	1	0	0	0	0	0	0	0	0	93687501	125,000	93,687.50	125
245	0	0	0	0	0	0	0	0	0	0	0	0	0	0	0	0	0	0	0	0	93812501	376,750	93,812.50	376.75
246	0	0	0	0	0	0	0	1	0	0	0	0	0	0	0	0	0	0	0	0	94189251	111,250	94,189.25	111.25
247	0	0	0	0	0	0	0	1	0	0	0	1	0	0	0	0	0	0	0	0	94300501	886,751	94,300.50	886.75
248	0	0	0	0	0	0	0	0	0	0	0	1	0	0	0	0	0	0	0	0	95187252	134,499	95,187.25	134.5
249	0	0	0	0	0	0	0	0	0	0	0	0	0	0	0	0	0	0	0	0	95321751	394,750	95,321.75	394.75
250	0	0	0	0	0	0	0	1	0	0	0	0	0	0	0	0	0	0	0	0	95716501	93,500	95,716.50	93.5
251	0	0	0	0	0	0	0	1	0	0	0	1	0	0	0	0	0	0	0	0	95810001	893,750	95,810.00	893.75
252	0	0	0	0	0	0	0	0	0	0	0	1	0	0	0	0	0	0	0	0	96703751	127,250	96,703.75	127.25
253	0	0	0	0	0	0	0	0	0	0	0	0	0	0	0	0	0	0	0	0	96831001	385,250	96,831.00	385.25
254	0	0	0	0	0	0	0	1	0	0	0	0	0	0	0	0	0	0	0	0	97216251	103,000	97,216.25	103
255	0	0	0	0	0	0	0	1	0	0	0	1	0	0	0	0	0	0	0	0	97319251	884,250	97,319.25	884.25
256	0	0	0	0	0	0	0	0	0	0	0	1	0	0	0	0	0	0	0	0	98203501	136,750	98,203.50	136.75
257	0	0	0	0	0	0	0	0	0	0	0	0	0	0	0	0	0	0	0	0	98340251	392,501	98,340.25	392.5
258	0	0	0	0	0	0	0	1	0	0	0	0	0	0	0	0	0	0	0	0	98732752	94,249	98,732.75	94.25
259	0	0	0	0	0	0	0	1	0	0	0	1	0	0	0	0	0	0	0	0	98827001	876,250	98,827.00	876.25
260	0	0	0	0	0	0	0	0	0	0	0	1	0	0	0	0	0	0	0	0	99703251	146,250	99,703.25	146.25
261	0	0	0	0	0	0	0	0	0	0	0	0	0	0	0	0	0	0	0	0	99849501	383,250	99,849.50	383.25
262	0	0	0	0	0	0	0	1	0	0	0	0	0	0	0	0	0	0	0	0	100232751	81,750	100,232.75	81.75
263	0	0	0	0	0	0	0	1	0	0	0	1	0	0	0	0	0	0	0	0	100314501	921,750	100,314.50	921.75
264	0	0	0	0	0	0	0	0	0	0	0	1	0	0	0	0	0	0	0	0	101236251	99,250	101,236.25	99.25
265	0	0	0	0	0	0	0	0	0	0	0	0	0	0	0	0	0	0	0	0	101335501	412,500	101,335.50	412.5
266	0	0	0	0	0	0	0	1	0	0	0	0	0	0	0	0	0	0	0	0	101748001	99,000	101,748.00	99
267	0	0	0	0	0	0	0	1	0	0	0	1	0	0	0	0	0	0	0	0	101847001	888,750	101,847.00	888.75
268	0	0	0	0	0	0	0	0	0	0	0	1	0	0	0	0	0	0	0	0	102735751	132,250	102,735.75	132.25
269	0	0	0	0	0	0	0	0	0	0	0	0	0	0	0	0	0	0	0	0	102868001	380,500	102,868.00	380.5
270	0	0	0	0	0	0	0	1	0	0	0	0	0	0	0	0	0	0	0	0	103248501	106,250	103,248.50	106.25
271	0	0	0	0	0	0	0	1	0	0	0	1	0	0	0	0	0	0	0	0	103354751	897,501	103,354.75	897.5
272	0	0	0	0	0	0	0	0	0	0	0	1	0	0	0	0	0	0	0	0	104252252	124,999	104,252.25	125
273	0	0	0	0	0	0	0	0	0	0	0	0	0	0	0	0	0	0	0	0	104377251	384,250	104,377.25	384.25
274	0	0	0	0	0	0	0	1	0	0	0	0	0	0	0	0	0	0	0	0	104761501	81,250	104,761.50	81.25
275	0	0	0	0	0	0	0	1	0	0	0	1	0	0	0	0	0	0	0	0	104842751	909,250	104,842.75	909.25
276	0	0	0	0	0	0	0	0	0	0	0	1	0	0	0	0	0	0	0	0	105752001	111,500	105,752.00	111.5
277	0	0	0	0	0	0	0	0	0	0	0	0	0	0	0	0	0	0	0	0	105863501	401,000	105,863.50	401
278	0	0	0	0	0	0	0	1	0	0	0	0	0	0	0	0	0	0	0	0	106264501	87,000	106,264.50	87
279	0	0	0	0	0	0	0	1	0	0	0	1	0	0	0	0	0	0	0	0	106351501	917,000	106,351.50	917
280	0	0	0	0	0	0	0	0	0	0	0	1	0	0	0	0	0	0	0	0	107268501	104,250	107,268.50	104.25
281	0	0	0	0	0	0	0	0	0	0	0	0	0	0	0	0	0	0	0	0	107372751	401,750	107,372.75	401.75
282	0	0	0	0	0	0	0	1	0	0	0	0	0	0	0	0	0	0	0	0	107774501	108,000	107,774.50	108
283	0	0	0	0	0	0	0	1	0	0	0	1	0	0	0	0	0	0	0	0	107882501	885,750	107,882.50	885.75
284	0	0	0	0	0	0	0	0	0	0	0	1	0	0	0	0	0	0	0	0	108768251	136,750	108,768.25	136.75
285	0	0	0	0	0	0	0	0	0	0	0	0	0	0	0	0	0	0	0	0	108905001	376,000	108,905.00	376
286	0	0	0	0	0	0	0	1	0	0	0	0	0	0	0	0	0	0	0	0	109281001	111,000	109,281.00	111
287	0	0	0	0	0	0	0	1	0	0	0	1	0	0	0	0	0	0	0	0	109392001	892,500	109,392.00	892.5
288	0	0	0	0	0	0	0	0	0	0	0	1	0	0	0	0	0	0	0	0	110284501	130,000	110,284.50	130
289	0	0	0	0	0	0	0	0	0	0	0	0	0	0	0	0	0	0	0	0	110414501	375,000	110,414.50	375
290	0	0	0	0	0	0	0	1	0	0	0	0	0	0	0	0	0	0	0	0	110789501	90,250	110,789.50	90.25
291	0	0	0	0	0	0	0	1	0	0	0	1	0	0	0	0	0	0	0	0	110879751	904,501	110,879.75	904.5
292	0	0	0	0	0	0	0	0	0	0	0	1	0	0	0	0	0	0	0	0	111784252	116,249	111,784.25	116.25
293	0	0	0	0	0	0	0	0	0	0	0	0	0	0	0	0	0	0	0	0	111900501	396,500	111,900.50	396.5
294	0	0	0	0	0	0	0	1	0	0	0	0	0	0	0	0	0	0	0	0	112297001	114,750	112,297.00	114.75
295	0	0	0	0	0	0	0	1	0	0	0	1	0	0	0	0	0	0	0	0	112411751	889,001	112,411.75	889
296	0	0	0	0	0	0	0	0	0	0	0	1	0	0	0	0	0	0	0	0	113300752	132,249	113,300.75	132.25
297	0	0	0	0	0	0	0	0	0	0	0	0	0	0	0	0	0	0	0	0	113433001	397,250	113,433.00	397.25
298	0	0	0	0	0	0	0	1	0	0	0	0	0	0	0	0	0	0	0	0	113830251	89,501	113,830.25	89.5
299	0	0	0	0	0	0	0	1	0	0	0	1	0	0	0	0	0	0	0	0	113919752	897,249	113,919.75	897.25
300	0	0	0	0	0	0	0	0	0	0	0	1	0	0	0	0	0	0	0	0	114817001	125,250	114,817.00	125.25
301	0	0	0	0	0	0	0	0	0	0	0	0	0	0	0	0	0	0	0	0	114942251	387,500	114,942.25	387.5
302	0	0	0	0	0	0	0	1	0	0	0	0	0	0	0	0	0	0	0	0	115329751	99,250	115,329.75	99.25
303	0	0	0	0	0	0	0	1	0	0	0	1	0	0	0	0	0	0	0	0	115429001	904,500	115,429.00	904.5
304	0	0	0	0	0	0	0	0	0	0	0	1	0	0	0	0	0	0	0	0	116333501	118,000	116,333.50	118
305	0	0	0	0	0	0	0	0	0	0	0	0	0	0	0	0	0	0	0	0	116451501	394,750	116,451.50	394.75
306	0	0	0	0	0	0	0	1	0	0	0	0	0	0	0	0	0	0	0	0	116846251	93,250	116,846.25	93.25
307	0	0	0	0	0	0	0	1	0	0	0	1	0	0	0	0	0	0	0	0	116939501	893,751	116,939.50	893.75
308	0	0	0	0	0	0	0	0	0	0	0	1	0	0	0	0	0	0	0	0	117833252	127,499	117,833.25	127.5
309	0	0	0	0	0	0	0	0	0	0	0	0	0	0	0	0	0	0	0	0	117960751	385,250	117,960.75	385.25
310	0	0	0	0	0	0	0	1	0	0	0	0	0	0	0	0	0	0	0	0	118346001	79,500	118,346.00	79.5
311	0	0	0	0	0	0	0	1	0	0	0	1	0	0	0	0	0	0	0	0	118425501	907,500	118,425.50	907.5
312	0	0	0	0	0	0	0	0	0	0	0	1	0	0	0	0	0	0	0	0	119333001	113,750	119,333.00	113.75
313	0	0	0	0	0	0	0	0	0	0	0	0	0	0	0	0	0	0	0	0	119446751	415,500	119,446.75	415.5
314	0	0	0	0	0	0	0	1	0	0	0	0	0	0	0	0	0	0	0	0	119862251	95,750	119,862.25	95.75
315	0	0	0	0	0	0	0	1	0	0	0	1	0	0	0	0	0	0	0	0	119958001	891,251	119,958.00	891.25
316	0	0	0	0	0	0	0	0	0	0	0	1	0	0	0	0	0	0	0	0	120849252	129,999	120,849.25	130
317	0	0	0	0	0	0	0	0	0	0	0	0	0	0	0	0	0	0	0	0	120979251	382,750	120,979.25	382.75
318	0	0	0	0	0	0	0	1	0	0	0	0	0	0	0	0	0	0	0	0	121362001	82,000	121,362.00	82
319	0	0	0	0	0	0	0	1	0	0	0	1	0	0	0	0	0	0	0	0	121444001	905,000	121,444.00	905
320	0	0	0	0	0	0	0	0	0	0	0	1	0	0	0	0	0	0	0	0	122349001	116,250	122,349.00	116.25
321	0	0	0	0	0	0	0	0	0	0	0	0	0	0	0	0	0	0	0	0	122465251	396,500	122,465.25	396.5
322	0	0	0	0	0	0	0	1	0	0	0	0	0	0	0	0	0	0	0	0	122861751	91,501	122,861.75	91.5
323	0	0	0	0	0	0	0	1	0	0	0	1	0	0	0	0	0	0	0	0	122953252	912,249	122,953.25	912.25
324	0	0	0	0	0	0	0	0	0	0	0	1	0	0	0	0	0	0	0	0	123865501	109,000	123,865.50	109
325	0	0	0	0	0	0	0	0	0	0	0	0	0	0	0	0	0	0	0	0	123974501	403,500	123,974.50	403.5
326	0	0	0	0	0	0	0	1	0	0	0	0	0	0	0	0	0	0	0	0	124378001	84,500	124,378.00	84.5
327	0	0	0	0	0	0	0	1	0	0	0	1	0	0	0	0	0	0	0	0	124462501	902,750	124,462.50	902.75
328	0	0	0	0	0	0	0	0	0	0	0	1	0	0	0	0	0	0	0	0	125365251	118,501	125,365.25	118.5
329	0	0	0	0	0	0	0	0	0	0	0	0	0	0	0	0	0	0	0	0	125483752	410,499	125,483.75	410.5
330	0	0	0	0	0	0	0	1	0	0	0	0	0	0	0	0	0	0	0	0	125894251	77,500	125,894.25	77.5
331	0	0	0	0	0	0	0	1	0	0	0	1	0	0	0	0	0	0	0	0	125971751	909,750	125,971.75	909.75
332	0	0	0	0	0	0	0	0	0	0	0	1	0	0	0	0	0	0	0	0	126881501	111,500	126,881.50	111.5
333	0	0	0	0	0	0	0	0	0	0	0	0	0	0	0	0	0	0	0	0	126993001	400,000	126,993.00	400
334	0	0	0	0	0	0	0	1	0	0	0	0	0	0	0	0	0	0	0	0	127393001	88,000	127,393.00	88
335	0	0	0	0	0	0	0	1	0	0	0	1	0	0	0	0	0	0	0	0	127481001	917,000	127,481.00	917
336	0	0	0	0	0	0	0	0	0	0	0	1	0	0	0	0	0	0	0	0	128398001	104,250	128,398.00	104.25
337	0	0	0	0	0	0	0	0	0	0	0	0	0	0	0	0	0	0	0	0	128502251	408,250	128,502.25	408.25
338	0	0	0	0	0	0	0	1	0	0	0	0	0	0	0	0	0	0	0	0	128910501	103,500	128,910.50	103.5
339	0	0	0	0	0	0	0	1	0	0	0	1	0	0	0	0	0	0	0	0	129014001	900,250	129,014.00	900.25
340	0	0	0	0	0	0	0	0	0	0	0	1	0	0	0	0	0	0	0	0	129914251	120,501	129,914.25	120.5
341	0	0	0	0	0	0	0	0	0	0	0	0	0	0	0	0	0	0	0	0	130034752	371,999	130,034.75	372
342	0	0	0	0	0	0	0	1	0	0	0	0	0	0	0	0	0	0	0	0	130406751	116,250	130,406.75	116.25
343	0	0	0	0	0	0	0	1	0	0	0	1	0	0	0	0	0	0	0	0	130523001	891,000	130,523.00	891
344	0	0	0	0	0	0	0	0	0	0	0	1	0	0	0	0	0	0	0	0	131414001	130,000	131,414.00	130
345	0	0	0	0	0	0	0	0	0	0	0	0	0	0	0	0	0	0	0	0	131544001	382,750	131,544.00	382.75
346	0	0	0	0	0	0	0	1	0	0	0	0	0	0	0	0	0	0	0	0	131926751	105,750	131,926.75	105.75
347	0	0	0	0	0	0	0	1	0	0	0	1	0	0	0	0	0	0	0	0	132032501	898,000	132,032.50	898
348	0	0	0	0	0	0	0	0	0	0	0	1	0	0	0	0	0	0	0	0	132930501	122,750	132,930.50	122.75
349	0	0	0	0	0	0	0	0	0	0	0	0	0	0	0	0	0	0	0	0	133053251	406,750	133,053.25	406.75
350	0	0	0	0	0	0	0	1	0	0	0	0	0	0	0	0	0	0	0	0	133460001	103,250	133,460.00	103.25
351	0	0	0	0	0	0	0	1	0	0	0	1	0	0	0	0	0	0	0	0	133563251	900,250	133,563.25	900.25
352	0	0	0	0	0	0	0	0	0	0	0	1	0	0	0	0	0	0	0	0	134463501	122,250	134,463.50	122.25
353	0	0	0	0	0	0	0	0	0	0	0	0	0	0	0	0	0	0	0	0	134585751	390,250	134,585.75	390.25
354	0	0	0	0	0	0	0	1	0	0	0	0	0	0	0	0	0	0	0	0	134976001	96,500	134,976.00	96.5
355	0	0	0	0	0	0	0	1	0	0	0	1	0	0	0	0	0	0	0	0	135072501	890,750	135,072.50	890.75
356	0	0	0	0	0	0	0	0	0	0	0	1	0	0	0	0	0	0	0	0	135963251	131,750	135,963.25	131.75
357	0	0	0	0	0	0	0	0	0	0	0	0	0	0	0	0	0	0	0	0	136095001	397,250	136,095.00	397.25
358	0	0	0	0	0	0	0	1	0	0	0	0	0	0	0	0	0	0	0	0	136492251	89,500	136,492.25	89.5
359	0	0	0	0	0	0	0	1	0	0	0	1	0	0	0	0	0	0	0	0	136581751	881,250	136,581.75	881.25
360	0	0	0	0	0	0	0	0	0	0	0	1	0	0	0	0	0	0	0	0	137463001	141,250	137,463.00	141.25
361	0	0	0	0	0	0	0	0	0	0	0	0	0	0	0	0	0	0	0	0	137604251	388,000	137,604.25	388
362	0	0	0	0	0	0	0	1	0	0	0	0	0	0	0	0	0	0	0	0	137992251	98,750	137,992.25	98.75
363	0	0	0	0	0	0	0	1	0	0	0	1	0	0	0	0	0	0	0	0	138091001	888,251	138,091.00	888.25
364	0	0	0	0	0	0	0	0	0	0	0	1	0	0	0	0	0	0	0	0	138979252	134,249	138,979.25	134.25
365	0	0	0	0	0	0	0	0	0	0	0	0	0	0	0	0	0	0	0	0	139113501	392,500	139,113.50	392.5
366	0	0	0	0	0	0	0	1	0	0	0	0	0	0	0	0	0	0	0	0	139506001	94,250	139,506.00	94.25
367	0	0	0	0	0	0	0	1	0	0	0	1	0	0	0	0	0	0	0	0	139600251	878,750	139,600.25	878.75
368	0	0	0	0	0	0	0	0	0	0	0	1	0	0	0	0	0	0	0	0	140479001	143,750	140,479.00	143.75
369	0	0	0	0	0	0	0	0	0	0	0	0	0	0	0	0	0	0	0	0	140622751	360,500	140,622.75	360.5
370	0	0	0	0	0	0	0	1	0	0	0	0	0	0	0	0	0	0	0	0	140983251	104,500	140,983.25	104.5
371	0	0	0	0	0	0	0	1	0	0	0	1	0	0	0	0	0	0	0	0	141087751	924,500	141,087.75	924.5
372	0	0	0	0	0	0	0	0	0	0	0	1	0	0	0	0	0	0	0	0	142012251	96,500	142,012.25	96.5
373	0	0	0	0	0	0	0	0	0	0	0	0	0	0	0	0	0	0	0	0	142108751	432,750	142,108.75	432.75
374	0	0	0	0	0	0	0	1	0	0	0	0	0	0	0	0	0	0	0	0	142541501	77,250	142,541.50	77.25
375	0	0	0	0	0	0	0	1	0	0	0	1	0	0	0	0	0	0	0	0	142618751	909,750	142,618.75	909.75
376	0	0	0	0	0	0	0	0	0	0	0	1	0	0	0	0	0	0	0	0	143528501	112,750	143,528.50	112.75
377	0	0	0	0	0	0	0	0	0	0	0	0	0	0	0	0	0	0	0	0	143641251	400,000	143,641.25	400
378	0	0	0	0	0	0	0	1	0	0	0	0	0	0	0	0	0	0	0	0	144041251	86,750	144,041.25	86.75
379	0	0	0	0	0	0	0	1	0	0	0	1	0	0	0	0	0	0	0	0	144128001	917,000	144,128.00	917
380	0	0	0	0	0	0	0	0	0	0	0	1	0	0	0	0	0	0	0	0	145045001	105,500	145,045.00	105.5
381	0	0	0	0	0	0	0	0	0	0	0	0	0	0	0	0	0	0	0	0	145150501	407,500	145,150.50	407.5
382	0	0	0	0	0	0	0	1	0	0	0	0	0	0	0	0	0	0	0	0	145558001	103,750	145,558.00	103.75
383	0	0	0	0	0	0	0	1	0	0	0	1	0	0	0	0	0	0	0	0	145661751	899,501	145,661.75	899.5
384	0	0	0	0	0	0	0	0	0	0	0	1	0	0	0	0	0	0	0	0	146561252	121,749	146,561.25	121.75
385	0	0	0	0	0	0	0	0	0	0	0	0	0	0	0	0	0	0	0	0	146683001	407,750	146,683.00	407.75
386	0	0	0	0	0	0	0	1	0	0	0	0	0	0	0	0	0	0	0	0	147090751	79,000	147,090.75	79
387	0	0	0	0	0	0	0	1	0	0	0	1	0	0	0	0	0	0	0	0	147169751	908,001	147,169.75	908
388	0	0	0	0	0	0	0	0	0	0	0	1	0	0	0	0	0	0	0	0	148077752	114,499	148,077.75	114.5
389	0	0	0	0	0	0	0	0	0	0	0	0	0	0	0	0	0	0	0	0	148192251	398,000	148,192.25	398
390	0	0	0	0	0	0	0	1	0	0	0	0	0	0	0	0	0	0	0	0	148590251	88,750	148,590.25	88.75
391	0	0	0	0	0	0	0	1	0	0	0	1	0	0	0	0	0	0	0	0	148679001	898,500	148,679.00	898.5
392	0	0	0	0	0	0	0	0	0	0	0	1	0	0	0	0	0	0	0	0	149577501	124,000	149,577.50	124
393	0	0	0	0	0	0	0	0	0	0	0	0	0	0	0	0	0	0	0	0	149701501	381,500	149,701.50	381.5
394	0	0	0	0	0	0	0	1	0	0	0	0	0	0	0	0	0	0	0	0	150083001	105,250	150,083.00	105.25
395	0	0	0	0	0	0	0	1	0	0	0	1	0	0	0	0	0	0	0	0	150188251	905,501	150,188.25	905.5
396	0	0	0	0	0	0	0	0	0	0	0	1	0	0	0	0	0	0	0	0	151093752	116,999	151,093.75	117
397	0	0	0	0	0	0	0	0	0	0	0	0	0	0	0	0	0	0	0	0	151210751	406,750	151,210.75	406.75
398	0	0	0	0	0	0	0	1	0	0	0	0	0	0	0	0	0	0	0	0	151617501	104,750	151,617.50	104.75
399	0	0	0	0	0	0	0	1	0	0	0	1	0	0	0	0	0	0	0	0	151722251	921,250	151,722.25	921.25
400	0	0	0	0	0	0	0	0	0	0	0	1	0	0	0	0	0	0	0	0	152643501	99,750	152,643.50	99.75
401	0	0	0	0	0	0	0	0	0	0	0	0	0	0	0	0	0	0	0	0	152743251	410,500	152,743.25	410.5
402	0	0	0	0	0	0	0	1	0	0	0	0	0	0	0	0	0	0	0	0	153153751	99,500	153,153.75	99.5
403	0	0	0	0	0	0	0	1	0	0	0	1	0	0	0	0	0	0	0	0	153253251	906,750	153,253.25	906.75
404	0	0	0	0	0	0	0	0	0	0	0	1	0	0	0	0	0	0	0	0	154160001	115,750	154,160.00	115.75
405	0	0	0	0	0	0	0	0	0	0	0	0	0	0	0	0	0	0	0	0	154275751	412,500	154,275.75	412.5
406	0	0	0	0	0	0	0	1	0	0	0	0	0	0	0	0	0	0	0	0	154688251	98,750	154,688.25	98.75
407	0	0	0	0	0	0	0	1	0	0	0	1	0	0	0	0	0	0	0	0	154787001	889,251	154,787.00	889.25
408	0	0	0	0	0	0	0	0	0	0	0	1	0	0	0	0	0	0	0	0	155676252	131,999	155,676.25	132
409	0	0	0	0	0	0	0	0	0	0	0	0	0	0	0	0	0	0	0	0	155808251	381,000	155,808.25	381
410	0	0	0	0	0	0	0	1	0	0	0	0	0	0	0	0	0	0	0	0	156189251	82,500	156,189.25	82.5
411	0	0	0	0	0	0	0	1	0	0	0	1	0	0	0	0	0	0	0	0	156271751	921,000	156,271.75	921
412	0	0	0	0	0	0	0	0	0	0	0	1	0	0	0	0	0	0	0	0	157192751	101,500	157,192.75	101.5
413	0	0	0	0	0	0	0	0	0	0	0	0	0	0	0	0	0	0	0	0	157294251	427,750	157,294.25	427.75
414	0	0	0	0	0	0	0	1	0	0	0	0	0	0	0	0	0	0	0	0	157722001	106,750	157,722.00	106.75
415	0	0	0	0	0	0	0	1	0	0	0	1	0	0	0	0	0	0	0	0	157828751	897,000	157,828.75	897
416	0	0	0	0	0	0	0	0	0	0	0	1	0	0	0	0	0	0	0	0	158725751	124,250	158,725.75	124.25
417	0	0	0	0	0	0	0	0	0	0	0	0	0	0	0	0	0	0	0	0	158850001	405,000	158,850.00	405
418	0	0	0	0	0	0	0	1	0	0	0	0	0	0	0	0	0	0	0	0	159255001	83,000	159,255.00	83
419	0	0	0	0	0	0	0	1	0	0	0	1	0	0	0	0	0	0	0	0	159338001	921,000	159,338.00	921
420	0	0	0	0	0	0	0	0	0	0	0	1	0	0	0	0	0	0	0	0	160259001	100,250	160,259.00	100.25
421	0	0	0	0	0	0	0	0	0	0	0	0	0	0	0	0	0	0	0	0	160359251	395,501	160,359.25	395.5
422	0	0	0	0	0	0	0	1	0	0	0	0	0	0	0	0	0	0	0	0	160754752	114,499	160,754.75	114.5
423	0	0	0	0	0	0	0	1	0	0	0	1	0	0	0	0	0	0	0	0	160869251	889,250	160,869.25	889.25
424	0	0	0	0	0	0	0	0	0	0	0	1	0	0	0	0	0	0	0	0	161758501	133,250	161,758.50	133.25
425	0	0	0	0	0	0	0	0	0	0	0	0	0	0	0	0	0	0	0	0	161891751	360,000	161,891.75	360
426	0	0	0	0	0	0	0	1	0	0	0	0	0	0	0	0	0	0	0	0	162251751	104,750	162,251.75	104.75
427	0	0	0	0	0	0	0	1	0	0	0	1	0	0	0	0	0	0	0	0	162356501	918,500	162,356.50	918.5
428	0	0	0	0	0	0	0	0	0	0	0	1	0	0	0	0	0	0	0	0	163275001	102,750	163,275.00	102.75
429	0	0	0	0	0	0	0	0	0	0	0	0	0	0	0	0	0	0	0	0	163377751	409,750	163,377.75	409.75
430	0	0	0	0	0	0	0	1	0	0	0	0	0	0	0	0	0	0	0	0	163787501	101,500	163,787.50	101.5
431	0	0	0	0	0	0	0	1	0	0	0	1	0	0	0	0	0	0	0	0	163889001	885,500	163,889.00	885.5
432	0	0	0	0	0	0	0	0	0	0	0	1	0	0	0	0	0	0	0	0	164774501	135,750	164,774.50	135.75
433	0	0	0	0	0	0	0	0	0	0	0	0	0	0	0	0	0	0	0	0	164910251	410,500	164,910.25	410.5
434	0	0	0	0	0	0	0	1	0	0	0	0	0	0	0	0	0	0	0	0	165320751	100,750	165,320.75	100.75
435	0	0	0	0	0	0	0	1	0	0	0	1	0	0	0	0	0	0	0	0	165421501	886,250	165,421.50	886.25
436	0	0	0	0	0	0	0	0	0	0	0	1	0	0	0	0	0	0	0	0	166307751	135,000	166,307.75	135
437	0	0	0	0	0	0	0	0	0	0	0	0	0	0	0	0	0	0	0	0	166442751	377,500	166,442.75	377.5
438	0	0	0	0	0	0	0	1	0	0	0	0	0	0	0	0	0	0	0	0	166820251	86,000	166,820.25	86
439	0	0	0	0	0	0	0	1	0	0	0	1	0	0	0	0	0	0	0	0	166906251	901,250	166,906.25	901.25
440	0	0	0	0	0	0	0	0	0	0	0	1	0	0	0	0	0	0	0	0	167807501	121,250	167,807.50	121.25
441	0	0	0	0	0	0	0	0	0	0	0	0	0	0	0	0	0	0	0	0	167928751	391,250	167,928.75	391.25
442	0	0	0	0	0	0	0	1	0	0	0	0	0	0	0	0	0	0	0	0	168320001	97,000	168,320.00	97
443	0	0	0	0	0	0	0	1	0	0	0	1	0	0	0	0	0	0	0	0	168417001	906,750	168,417.00	906.75
444	0	0	0	0	0	0	0	0	0	0	0	1	0	0	0	0	0	0	0	0	169323751	114,250	169,323.75	114.25
445	0	0	0	0	0	0	0	0	0	0	0	0	0	0	0	0	0	0	0	0	169438001	398,251	169,438.00	398.25
446	0	0	0	0	0	0	0	1	0	0	0	0	0	0	0	0	0	0	0	0	169836252	111,749	169,836.25	111.75
447	0	0	0	0	0	0	0	1	0	0	0	1	0	0	0	0	0	0	0	0	169948001	892,250	169,948.00	892.25
448	0	0	0	0	0	0	0	0	0	0	0	1	0	0	0	0	0	0	0	0	170840251	130,250	170,840.25	130.25
449	0	0	0	0	0	0	0	0	0	0	0	0	0	0	0	0	0	0	0	0	170970501	380,750	170,970.50	380.75
450	0	0	0	0	0	0	0	1	0	0	0	0	0	0	0	0	0	0	0	0	171351251	107,250	171,351.25	107.25
451	0	0	0	0	0	0	0	1	0	0	0	1	0	0	0	0	0	0	0	0	171458501	898,251	171,458.50	898.25
452	0	0	0	0	0	0	0	0	0	0	0	1	0	0	0	0	0	0	0	0	172356752	122,999	172,356.75	123
453	0	0	0	0	0	0	0	0	0	0	0	0	0	0	0	0	0	0	0	0	172479751	389,250	172,479.75	389.25
454	0	0	0	0	0	0	0	1	0	0	0	0	0	0	0	0	0	0	0	0	172869001	97,500	172,869.00	97.5
455	0	0	0	0	0	0	0	1	0	0	0	1	0	0	0	0	0	0	0	0	172966501	890,000	172,966.50	890
456	0	0	0	0	0	0	0	0	0	0	0	1	0	0	0	0	0	0	0	0	173856501	132,500	173,856.50	132.5
457	0	0	0	0	0	0	0	0	0	0	0	0	0	0	0	0	0	0	0	0	173989001	396,500	173,989.00	396.5
458	0	0	0	0	0	0	0	1	0	0	0	0	0	0	0	0	0	0	0	0	174385501	90,250	174,385.50	90.25
459	0	0	0	0	0	0	0	1	0	0	0	1	0	0	0	0	0	0	0	0	174475751	913,750	174,475.75	913.75
460	0	0	0	0	0	0	0	0	0	0	0	1	0	0	0	0	0	0	0	0	175389501	108,750	175,389.50	108.75
461	0	0	0	0	0	0	0	0	0	0	0	0	0	0	0	0	0	0	0	0	175498251	402,750	175,498.25	402.75
462	0	0	0	0	0	0	0	1	0	0	0	0	0	0	0	0	0	0	0	0	175901001	84,000	175,901.00	84
463	0	0	0	0	0	0	0	1	0	0	0	1	0	0	0	0	0	0	0	0	175985001	904,250	175,985.00	904.25
464	0	0	0	0	0	0	0	0	0	0	0	1	0	0	0	0	0	0	0	0	176889251	118,250	176,889.25	118.25
465	0	0	0	0	0	0	0	0	0	0	0	0	0	0	0	0	0	0	0	0	177007501	394,250	177,007.50	394.25
466	0	0	0	0	0	0	0	1	0	0	0	0	0	0	0	0	0	0	0	0	177401751	92,501	177,401.75	92.5
467	0	0	0	0	0	0	0	1	0	0	0	1	0	0	0	0	0	0	0	0	177494252	894,749	177,494.25	894.75
468	0	0	0	0	0	0	0	0	0	0	0	1	0	0	0	0	0	0	0	0	178389001	127,750	178,389.00	127.75
469	0	0	0	0	0	0	0	0	0	0	0	0	0	0	0	0	0	0	0	0	178516751	397,500	178,516.75	397.5
470	0	0	0	0	0	0	0	1	0	0	0	0	0	0	0	0	0	0	0	0	178914251	89,250	178,914.25	89.25
471	0	0	0	0	0	0	0	1	0	0	0	1	0	0	0	0	0	0	0	0	179003501	885,000	179,003.50	885
472	0	0	0	0	0	0	0	0	0	0	0	1	0	0	0	0	0	0	0	0	179888501		179,888.50
