# Supplementary material for: Auditory presentation and synchronization in Adobe Flash and HTML5/JavaScript Web experiments
Source: Behav Res Methods. 2016 Jul 15;48(3):897–908. doi: 10.3758/s13428-016-0758-5 (PMC5003904; doi:10.3758/s13428-016-0758-5)
Supplement: Supplementary file 1 — (ZIP 1310 kb) [file 13428_2016_758_MOESM1_ESM.zip › Data/S1/sep-lenlap-cr-fl-rep.csv]

	Keypad 4	Keypad 3	Keypad 2	Keypad 1	Opto 4	Opto 3	Opto 2	Opto 1	TTL in 2	TTL in 1	Mic 2	Mic 1	Act close 4	Act close 3	Act close 3	Act close 1	TTL out 2	TTL out 1	Sounder 2	Sounder 1	Elapsed uS	Active uS	Elapsed mS	Active mS
1	0	0	0	0	0	0	0	0	0	0	0	0	0	0	0	0	0	0	0	0	0	830,001	0	830
2	0	0	0	0	0	0	1	0	0	0	0	0	0	0	0	0	0	0	0	0	830001	233,750	830	233.75
3	0	0	0	0	0	0	1	0	0	0	0	1	0	0	0	0	0	0	0	0	1063751	784,750	1,063.75	784.75
4	0	0	0	0	0	0	0	0	0	0	0	1	0	0	0	0	0	0	0	0	1848501	237,000	1,848.50	237
5	0	0	0	0	0	0	0	0	0	0	0	0	0	0	0	0	0	0	0	0	2085501	261,000	2,085.50	261
6	0	0	0	0	0	0	1	0	0	0	0	0	0	0	0	0	0	0	0	0	2346501	133,500	2,346.50	133.5
7	0	0	0	0	0	0	1	0	0	0	0	1	0	0	0	0	0	0	0	0	2480001	901,500	2,480.00	901.5
8	0	0	0	0	0	0	0	0	0	0	0	1	0	0	0	0	0	0	0	0	3381501	120,250	3,381.50	120.25
9	0	0	0	0	0	0	0	0	0	0	0	0	0	0	0	0	0	0	0	0	3501751	377,750	3,501.75	377.75
10	0	0	0	0	0	0	1	0	0	0	0	0	0	0	0	0	0	0	0	0	3879501	133,000	3,879.50	133
11	0	0	0	0	0	0	1	0	0	0	0	1	0	0	0	0	0	0	0	0	4012501	885,500	4,012.50	885.5
12	0	0	0	0	0	0	0	0	0	0	0	1	0	0	0	0	0	0	0	0	4898001	136,250	4,898.00	136.25
13	0	0	0	0	0	0	0	0	0	0	0	0	0	0	0	0	0	0	0	0	5034251	361,500	5,034.25	361.5
14	0	0	0	0	0	0	1	0	0	0	0	0	0	0	0	0	0	0	0	0	5395751	126,000	5,395.75	126
15	0	0	0	0	0	0	1	0	0	0	0	1	0	0	0	0	0	0	0	0	5521751	892,750	5,521.75	892.75
16	0	0	0	0	0	0	0	0	0	0	0	1	0	0	0	0	0	0	0	0	6414501	129,000	6,414.50	129
17	0	0	0	0	0	0	0	0	0	0	0	0	0	0	0	0	0	0	0	0	6543501	368,750	6,543.50	368.75
18	0	0	0	0	0	0	1	0	0	0	0	0	0	0	0	0	0	0	0	0	6912251	118,750	6,912.25	118.75
19	0	0	0	0	0	0	1	0	0	0	0	1	0	0	0	0	0	0	0	0	7031001	899,750	7,031.00	899.75
20	0	0	0	0	0	0	0	0	0	0	0	1	0	0	0	0	0	0	0	0	7930751	122,000	7,930.75	122
21	0	0	0	0	0	0	0	0	0	0	0	0	0	0	0	0	0	0	0	0	8052751	359,250	8,052.75	359.25
22	0	0	0	0	0	0	1	0	0	0	0	0	0	0	0	0	0	0	0	0	8412001	127,000	8,412.00	127
23	0	0	0	0	0	0	1	0	0	0	0	1	0	0	0	0	0	0	0	0	8539001	891,500	8,539.00	891.5
24	0	0	0	0	0	0	0	0	0	0	0	1	0	0	0	0	0	0	0	0	9430501	131,500	9,430.50	131.5
25	0	0	0	0	0	0	0	0	0	0	0	0	0	0	0	0	0	0	0	0	9562001	349,750	9,562.00	349.75
26	0	0	0	0	0	0	1	0	0	0	0	0	0	0	0	0	0	0	0	0	9911751	114,750	9,911.75	114.75
27	0	0	0	0	0	0	1	0	0	0	0	1	0	0	0	0	0	0	0	0	10026501	903,750	10,026.50	903.75
28	0	0	0	0	0	0	0	0	0	0	0	1	0	0	0	0	0	0	0	0	10930251	117,500	10,930.25	117.5
29	0	0	0	0	0	0	0	0	0	0	0	0	0	0	0	0	0	0	0	0	11047751	363,750	11,047.75	363.75
30	0	0	0	0	0	0	1	0	0	0	0	0	0	0	0	0	0	0	0	0	11411501	124,250	11,411.50	124.25
31	0	0	0	0	0	0	1	0	0	0	0	1	0	0	0	0	0	0	0	0	11535751	911,000	11,535.75	911
32	0	0	0	0	0	0	0	0	0	0	0	1	0	0	0	0	0	0	0	0	12446751	110,250	12,446.75	110.25
33	0	0	0	0	0	0	0	0	0	0	0	0	0	0	0	0	0	0	0	0	12557001	370,750	12,557.00	370.75
34	0	0	0	0	0	0	1	0	0	0	0	0	0	0	0	0	0	0	0	0	12927751	117,250	12,927.75	117.25
35	0	0	0	0	0	0	1	0	0	0	0	1	0	0	0	0	0	0	0	0	13045001	901,250	13,045.00	901.25
36	0	0	0	0	0	0	0	0	0	0	0	1	0	0	0	0	0	0	0	0	13946251	120,000	13,946.25	120
37	0	0	0	0	0	0	0	0	0	0	0	0	0	0	0	0	0	0	0	0	14066251	361,250	14,066.25	361.25
38	0	0	0	0	0	0	1	0	0	0	0	0	0	0	0	0	0	0	0	0	14427501	126,750	14,427.50	126.75
39	0	0	0	0	0	0	1	0	0	0	0	1	0	0	0	0	0	0	0	0	14554251	891,750	14,554.25	891.75
40	0	0	0	0	0	0	0	0	0	0	0	1	0	0	0	0	0	0	0	0	15446001	129,500	15,446.00	129.5
41	0	0	0	0	0	0	0	0	0	0	0	0	0	0	0	0	0	0	0	0	15575501	351,750	15,575.50	351.75
42	0	0	0	0	0	0	1	0	0	0	0	0	0	0	0	0	0	0	0	0	15927251	111,750	15,927.25	111.75
43	0	0	0	0	0	0	1	0	0	0	0	1	0	0	0	0	0	0	0	0	16039001	906,750	16,039.00	906.75
44	0	0	0	0	0	0	0	0	0	0	0	1	0	0	0	0	0	0	0	0	16945751	116,250	16,945.75	116.25
45	0	0	0	0	0	0	0	0	0	0	0	0	0	0	0	0	0	0	0	0	17062001	365,000	17,062.00	365
46	0	0	0	0	0	0	1	0	0	0	0	0	0	0	0	0	0	0	0	0	17427001	122,500	17,427.00	122.5
47	0	0	0	0	0	0	1	0	0	0	0	1	0	0	0	0	0	0	0	0	17549501	896,000	17,549.50	896
48	0	0	0	0	0	0	0	0	0	0	0	1	0	0	0	0	0	0	0	0	18445501	125,750	18,445.50	125.75
49	0	0	0	0	0	0	0	0	0	0	0	0	0	0	0	0	0	0	0	0	18571251	355,500	18,571.25	355.5
50	0	0	0	0	0	0	1	0	0	0	0	0	0	0	0	0	0	0	0	0	18926751	132,000	18,926.75	132
51	0	0	0	0	0	0	1	0	0	0	0	1	0	0	0	0	0	0	0	0	19058751	886,500	19,058.75	886.5
52	0	0	0	0	0	0	0	0	0	0	0	1	0	0	0	0	0	0	0	0	19945251	135,000	19,945.25	135
53	0	0	0	0	0	0	0	0	0	0	0	0	0	0	0	0	0	0	0	0	20080251	346,250	20,080.25	346.25
54	0	0	0	0	0	0	1	0	0	0	0	0	0	0	0	0	0	0	0	0	20426501	118,250	20,426.50	118.25
55	0	0	0	0	0	0	1	0	0	0	0	1	0	0	0	0	0	0	0	0	20544751	900,250	20,544.75	900.25
56	0	0	0	0	0	0	0	0	0	0	0	1	0	0	0	0	0	0	0	0	21445001	121,500	21,445.00	121.5
57	0	0	0	0	0	0	0	0	0	0	0	0	0	0	0	0	0	0	0	0	21566501	359,750	21,566.50	359.75
58	0	0	0	0	0	0	1	0	0	0	0	0	0	0	0	0	0	0	0	0	21926251	127,750	21,926.25	127.75
59	0	0	0	0	0	0	1	0	0	0	0	1	0	0	0	0	0	0	0	0	22054001	890,750	22,054.00	890.75
60	0	0	0	0	0	0	0	0	0	0	0	1	0	0	0	0	0	0	0	0	22944751	130,750	22,944.75	130.75
61	0	0	0	0	0	0	0	0	0	0	0	0	0	0	0	0	0	0	0	0	23075501	350,500	23,075.50	350.5
62	0	0	0	0	0	0	1	0	0	0	0	0	0	0	0	0	0	0	0	0	23426001	114,000	23,426.00	114
63	0	0	0	0	0	0	1	0	0	0	0	1	0	0	0	0	0	0	0	0	23540001	904,500	23,540.00	904.5
64	0	0	0	0	0	0	0	0	0	0	0	1	0	0	0	0	0	0	0	0	24444501	117,000	24,444.50	117
65	0	0	0	0	0	0	0	0	0	0	0	0	0	0	0	0	0	0	0	0	24561501	364,250	24,561.50	364.25
66	0	0	0	0	0	0	1	0	0	0	0	0	0	0	0	0	0	0	0	0	24925751	123,500	24,925.75	123.5
67	0	0	0	0	0	0	1	0	0	0	0	1	0	0	0	0	0	0	0	0	25049251	895,000	25,049.25	895
68	0	0	0	0	0	0	0	0	0	0	0	1	0	0	0	0	0	0	0	0	25944251	126,500	25,944.25	126.5
69	0	0	0	0	0	0	0	0	0	0	0	0	0	0	0	0	0	0	0	0	26070751	354,500	26,070.75	354.5
70	0	0	0	0	0	0	1	0	0	0	0	0	0	0	0	0	0	0	0	0	26425251	133,500	26,425.25	133.5
71	0	0	0	0	0	0	1	0	0	0	0	1	0	0	0	0	0	0	0	0	26558751	885,000	26,558.75	885
72	0	0	0	0	0	0	0	0	0	0	0	1	0	0	0	0	0	0	0	0	27443751	136,250	27,443.75	136.25
73	0	0	0	0	0	0	0	0	0	0	0	0	0	0	0	0	0	0	0	0	27580001	345,250	27,580.00	345.25
74	0	0	0	0	0	0	1	0	0	0	0	0	0	0	0	0	0	0	0	0	27925251	119,500	27,925.25	119.5
75	0	0	0	0	0	0	1	0	0	0	0	1	0	0	0	0	0	0	0	0	28044751	898,750	28,044.75	898.75
76	0	0	0	0	0	0	0	0	0	0	0	1	0	0	0	0	0	0	0	0	28943501	122,500	28,943.50	122.5
77	0	0	0	0	0	0	0	0	0	0	0	0	0	0	0	0	0	0	0	0	29066001	358,750	29,066.00	358.75
78	0	0	0	0	0	0	1	0	0	0	0	0	0	0	0	0	0	0	0	0	29424751	129,000	29,424.75	129
79	0	0	0	0	0	0	1	0	0	0	0	1	0	0	0	0	0	0	0	0	29553751	889,500	29,553.75	889.5
80	0	0	0	0	0	0	0	0	0	0	0	1	0	0	0	0	0	0	0	0	30443251	132,000	30,443.25	132
81	0	0	0	0	0	0	0	0	0	0	0	0	0	0	0	0	0	0	0	0	30575251	349,250	30,575.25	349.25
82	0	0	0	0	0	0	1	0	0	0	0	0	0	0	0	0	0	0	0	0	30924501	115,500	30,924.50	115.5
83	0	0	0	0	0	0	1	0	0	0	0	1	0	0	0	0	0	0	0	0	31040001	903,000	31,040.00	903
84	0	0	0	0	0	0	0	0	0	0	0	1	0	0	0	0	0	0	0	0	31943001	118,250	31,943.00	118.25
85	0	0	0	0	0	0	0	0	0	0	0	0	0	0	0	0	0	0	0	0	32061251	363,000	32,061.25	363
86	0	0	0	0	0	0	1	0	0	0	0	0	0	0	0	0	0	0	0	0	32424251	125,000	32,424.25	125
87	0	0	0	0	0	0	1	0	0	0	0	1	0	0	0	0	0	0	0	0	32549251	893,500	32,549.25	893.5
88	0	0	0	0	0	0	0	0	0	0	0	1	0	0	0	0	0	0	0	0	33442751	127,750	33,442.75	127.75
89	0	0	0	0	0	0	0	0	0	0	0	0	0	0	0	0	0	0	0	0	33570501	353,500	33,570.50	353.5
90	0	0	0	0	0	0	1	0	0	0	0	0	0	0	0	0	0	0	0	0	33924001	134,500	33,924.00	134.5
91	0	0	0	0	0	0	1	0	0	0	0	1	0	0	0	0	0	0	0	0	34058501	884,000	34,058.50	884
92	0	0	0	0	0	0	0	0	0	0	0	1	0	0	0	0	0	0	0	0	34942501	137,250	34,942.50	137.25
93	0	0	0	0	0	0	0	0	0	0	0	0	0	0	0	0	0	0	0	0	35079751	344,000	35,079.75	344
94	0	0	0	0	0	0	1	0	0	0	0	0	0	0	0	0	0	0	0	0	35423751	120,750	35,423.75	120.75
95	0	0	0	0	0	0	1	0	0	0	0	1	0	0	0	0	0	0	0	0	35544501	897,750	35,544.50	897.75
96	0	0	0	0	0	0	0	0	0	0	0	1	0	0	0	0	0	0	0	0	36442251	123,500	36,442.25	123.5
97	0	0	0	0	0	0	0	0	0	0	0	0	0	0	0	0	0	0	0	0	36565751	357,750	36,565.75	357.75
98	0	0	0	0	0	0	1	0	0	0	0	0	0	0	0	0	0	0	0	0	36923501	130,250	36,923.50	130.25
99	0	0	0	0	0	0	1	0	0	0	0	1	0	0	0	0	0	0	0	0	37053751	888,250	37,053.75	888.25
100	0	0	0	0	0	0	0	0	0	0	0	1	0	0	0	0	0	0	0	0	37942001	133,250	37,942.00	133.25
101	0	0	0	0	0	0	0	0	0	0	0	0	0	0	0	0	0	0	0	0	38075251	348,000	38,075.25	348
102	0	0	0	0	0	0	1	0	0	0	0	0	0	0	0	0	0	0	0	0	38423251	116,500	38,423.25	116.5
103	0	0	0	0	0	0	1	0	0	0	0	1	0	0	0	0	0	0	0	0	38539751	902,000	38,539.75	902
104	0	0	0	0	0	0	0	0	0	0	0	1	0	0	0	0	0	0	0	0	39441751	119,750	39,441.75	119.75
105	0	0	0	0	0	0	0	0	0	0	0	0	0	0	0	0	0	0	0	0	39561501	361,500	39,561.50	361.5
106	0	0	0	0	0	0	1	0	0	0	0	0	0	0	0	0	0	0	0	0	39923001	126,000	39,923.00	126
107	0	0	0	0	0	0	1	0	0	0	0	1	0	0	0	0	0	0	0	0	40049001	892,500	40,049.00	892.5
108	0	0	0	0	0	0	0	0	0	0	0	1	0	0	0	0	0	0	0	0	40941501	129,250	40,941.50	129.25
109	0	0	0	0	0	0	0	0	0	0	0	0	0	0	0	0	0	0	0	0	41070751	352,000	41,070.75	352
110	0	0	0	0	0	0	1	0	0	0	0	0	0	0	0	0	0	0	0	0	41422751	135,500	41,422.75	135.5
111	0	0	0	0	0	0	1	0	0	0	0	1	0	0	0	0	0	0	0	0	41558251	882,750	41,558.25	882.75
112	0	0	0	0	0	0	0	0	0	0	0	1	0	0	0	0	0	0	0	0	42441001	139,000	42,441.00	139
113	0	0	0	0	0	0	0	0	0	0	0	0	0	0	0	0	0	0	0	0	42580001	342,250	42,580.00	342.25
114	0	0	0	0	0	0	1	0	0	0	0	0	0	0	0	0	0	0	0	0	42922251	122,000	42,922.25	122
115	0	0	0	0	0	0	1	0	0	0	0	1	0	0	0	0	0	0	0	0	43044251	896,750	43,044.25	896.75
116	0	0	0	0	0	0	0	0	0	0	0	1	0	0	0	0	0	0	0	0	43941001	124,750	43,941.00	124.75
117	0	0	0	0	0	0	0	0	0	0	0	0	0	0	0	0	0	0	0	0	44065751	356,250	44,065.75	356.25
118	0	0	0	0	0	0	1	0	0	0	0	0	0	0	0	0	0	0	0	0	44422001	131,500	44,422.00	131.5
119	0	0	0	0	0	0	1	0	0	0	0	1	0	0	0	0	0	0	0	0	44553501	887,250	44,553.50	887.25
120	0	0	0	0	0	0	0	0	0	0	0	1	0	0	0	0	0	0	0	0	45440751	134,250	45,440.75	134.25
121	0	0	0	0	0	0	0	0	0	0	0	0	0	0	0	0	0	0	0	0	45575001	346,750	45,575.00	346.75
122	0	0	0	0	0	0	1	0	0	0	0	0	0	0	0	0	0	0	0	0	45921751	118,000	45,921.75	118
123	0	0	0	0	0	0	1	0	0	0	0	1	0	0	0	0	0	0	0	0	46039751	917,250	46,039.75	917.25
124	0	0	0	0	0	0	0	0	0	0	0	1	0	0	0	0	0	0	0	0	46957001	104,250	46,957.00	104.25
125	0	0	0	0	0	0	0	0	0	0	0	0	0	0	0	0	0	0	0	0	47061251	360,250	47,061.25	360.25
126	0	0	0	0	0	0	1	0	0	0	0	0	0	0	0	0	0	0	0	0	47421501	126,000	47,421.50	126
127	0	0	0	0	0	0	1	0	0	0	0	1	0	0	0	0	0	0	0	0	47547501	909,250	47,547.50	909.25
128	0	0	0	0	0	0	0	0	0	0	0	1	0	0	0	0	0	0	0	0	48456751	113,500	48,456.75	113.5
129	0	0	0	0	0	0	0	0	0	0	0	0	0	0	0	0	0	0	0	0	48570251	351,000	48,570.25	351
130	0	0	0	0	0	0	1	0	0	0	0	0	0	0	0	0	0	0	0	0	48921251	137,000	48,921.25	137
131	0	0	0	0	0	0	1	0	0	0	0	1	0	0	0	0	0	0	0	0	49058251	898,250	49,058.25	898.25
132	0	0	0	0	0	0	0	0	0	0	0	1	0	0	0	0	0	0	0	0	49956501	123,000	49,956.50	123
133	0	0	0	0	0	0	0	0	0	0	0	0	0	0	0	0	0	0	0	0	50079501	341,500	50,079.50	341.5
134	0	0	0	0	0	0	1	0	0	0	0	0	0	0	0	0	0	0	0	0	50421001	123,250	50,421.00	123.25
135	0	0	0	0	0	0	1	0	0	0	0	1	0	0	0	0	0	0	0	0	50544251	912,000	50,544.25	912
136	0	0	0	0	0	0	0	0	0	0	0	1	0	0	0	0	0	0	0	0	51456251	109,500	51,456.25	109.5
137	0	0	0	0	0	0	0	0	0	0	0	0	0	0	0	0	0	0	0	0	51565751	371,750	51,565.75	371.75
138	0	0	0	0	0	0	1	0	0	0	0	0	0	0	0	0	0	0	0	0	51937501	116,000	51,937.50	116
139	0	0	0	0	0	0	1	0	0	0	0	1	0	0	0	0	0	0	0	0	52053501	885,750	52,053.50	885.75
140	0	0	0	0	0	0	0	0	0	0	0	1	0	0	0	0	0	0	0	0	52939251	135,750	52,939.25	135.75
141	0	0	0	0	0	0	0	0	0	0	0	0	0	0	0	0	0	0	0	0	53075001	362,250	53,075.00	362.25
142	0	0	0	0	0	0	1	0	0	0	0	0	0	0	0	0	0	0	0	0	53437251	102,250	53,437.25	102.25
143	0	0	0	0	0	0	1	0	0	0	0	1	0	0	0	0	0	0	0	0	53539501	916,250	53,539.50	916.25
144	0	0	0	0	0	0	0	0	0	0	0	1	0	0	0	0	0	0	0	0	54455751	105,500	54,455.75	105.5
145	0	0	0	0	0	0	0	0	0	0	0	0	0	0	0	0	0	0	0	0	54561251	375,500	54,561.25	375.5
146	0	0	0	0	0	0	1	0	0	0	0	0	0	0	0	0	0	0	0	0	54936751	112,000	54,936.75	112
147	0	0	0	0	0	0	1	0	0	0	0	1	0	0	0	0	0	0	0	0	55048751	890,000	55,048.75	890
148	0	0	0	0	0	0	0	0	0	0	0	1	0	0	0	0	0	0	0	0	55938751	131,750	55,938.75	131.75
149	0	0	0	0	0	0	0	0	0	0	0	0	0	0	0	0	0	0	0	0	56070501	349,500	56,070.50	349.5
150	0	0	0	0	0	0	1	0	0	0	0	0	0	0	0	0	0	0	0	0	56420001	138,000	56,420.00	138
151	0	0	0	0	0	0	1	0	0	0	0	1	0	0	0	0	0	0	0	0	56558001	897,250	56,558.00	897.25
152	0	0	0	0	0	0	0	0	0	0	0	1	0	0	0	0	0	0	0	0	57455251	124,500	57,455.25	124.5
153	0	0	0	0	0	0	0	0	0	0	0	0	0	0	0	0	0	0	0	0	57579751	356,500	57,579.75	356.5
154	0	0	0	0	0	0	1	0	0	0	0	0	0	0	0	0	0	0	0	0	57936251	107,750	57,936.25	107.75
155	0	0	0	0	0	0	1	0	0	0	0	1	0	0	0	0	0	0	0	0	58044001	911,000	58,044.00	911
156	0	0	0	0	0	0	0	0	0	0	0	1	0	0	0	0	0	0	0	0	58955001	110,750	58,955.00	110.75
157	0	0	0	0	0	0	0	0	0	0	0	0	0	0	0	0	0	0	0	0	59065751	370,250	59,065.75	370.25
158	0	0	0	0	0	0	1	0	0	0	0	0	0	0	0	0	0	0	0	0	59436001	117,250	59,436.00	117.25
159	0	0	0	0	0	0	1	0	0	0	0	1	0	0	0	0	0	0	0	0	59553251	901,250	59,553.25	901.25
160	0	0	0	0	0	0	0	0	0	0	0	1	0	0	0	0	0	0	0	0	60454501	120,500	60,454.50	120.5
161	0	0	0	0	0	0	0	0	0	0	0	0	0	0	0	0	0	0	0	0	60575001	360,750	60,575.00	360.75
162	0	0	0	0	0	0	1	0	0	0	0	0	0	0	0	0	0	0	0	0	60935751	103,500	60,935.75	103.5
163	0	0	0	0	0	0	1	0	0	0	0	1	0	0	0	0	0	0	0	0	61039251	915,000	61,039.25	915
164	0	0	0	0	0	0	0	0	0	0	0	1	0	0	0	0	0	0	0	0	61954251	106,500	61,954.25	106.5
165	0	0	0	0	0	0	0	0	0	0	0	0	0	0	0	0	0	0	0	0	62060751	374,750	62,060.75	374.75
166	0	0	0	0	0	0	1	0	0	0	0	0	0	0	0	0	0	0	0	0	62435501	113,000	62,435.50	113
167	0	0	0	0	0	0	1	0	0	0	0	1	0	0	0	0	0	0	0	0	62548501	905,500	62,548.50	905.5
168	0	0	0	0	0	0	0	0	0	0	0	1	0	0	0	0	0	0	0	0	63454001	116,000	63,454.00	116
169	0	0	0	0	0	0	0	0	0	0	0	0	0	0	0	0	0	0	0	0	63570001	365,250	63,570.00	365.25
170	0	0	0	0	0	0	1	0	0	0	0	0	0	0	0	0	0	0	0	0	63935251	122,500	63,935.25	122.5
171	0	0	0	0	0	0	1	0	0	0	0	1	0	0	0	0	0	0	0	0	64057751	896,000	64,057.75	896
172	0	0	0	0	0	0	0	0	0	0	0	1	0	0	0	0	0	0	0	0	64953751	125,500	64,953.75	125.5
173	0	0	0	0	0	0	0	0	0	0	0	0	0	0	0	0	0	0	0	0	65079251	355,750	65,079.25	355.75
174	0	0	0	0	0	0	1	0	0	0	0	0	0	0	0	0	0	0	0	0	65435001	109,000	65,435.00	109
175	0	0	0	0	0	0	1	0	0	0	0	1	0	0	0	0	0	0	0	0	65544001	909,500	65,544.00	909.5
176	0	0	0	0	0	0	0	0	0	0	0	1	0	0	0	0	0	0	0	0	66453501	111,750	66,453.50	111.75
177	0	0	0	0	0	0	0	0	0	0	0	0	0	0	0	0	0	0	0	0	66565251	369,500	66,565.25	369.5
178	0	0	0	0	0	0	1	0	0	0	0	0	0	0	0	0	0	0	0	0	66934751	118,500	66,934.75	118.5
179	0	0	0	0	0	0	1	0	0	0	0	1	0	0	0	0	0	0	0	0	67053251	900,000	67,053.25	900
180	0	0	0	0	0	0	0	0	0	0	0	1	0	0	0	0	0	0	0	0	67953251	121,250	67,953.25	121.25
181	0	0	0	0	0	0	0	0	0	0	0	0	0	0	0	0	0	0	0	0	68074501	376,500	68,074.50	376.5
182	0	0	0	0	0	0	1	0	0	0	0	0	0	0	0	0	0	0	0	0	68451001	111,500	68,451.00	111.5
183	0	0	0	0	0	0	1	0	0	0	0	1	0	0	0	0	0	0	0	0	68562501	907,250	68,562.50	907.25
184	0	0	0	0	0	0	0	0	0	0	0	1	0	0	0	0	0	0	0	0	69469751	114,000	69,469.75	114
185	0	0	0	0	0	0	0	0	0	0	0	0	0	0	0	0	0	0	0	0	69583751	383,750	69,583.75	383.75
186	0	0	0	0	0	0	1	0	0	0	0	0	0	0	0	0	0	0	0	0	69967501	104,250	69,967.50	104.25
187	0	0	0	0	0	0	1	0	0	0	0	1	0	0	0	0	0	0	0	0	70071751	914,250	70,071.75	914.25
188	0	0	0	0	0	0	0	0	0	0	0	1	0	0	0	0	0	0	0	0	70986001	107,000	70,986.00	107
189	0	0	0	0	0	0	0	0	0	0	0	0	0	0	0	0	0	0	0	0	71093001	391,000	71,093.00	391
190	0	0	0	0	0	0	1	0	0	0	0	0	0	0	0	0	0	0	0	0	71484001	120,250	71,484.00	120.25
191	0	0	0	0	0	0	1	0	0	0	0	1	0	0	0	0	0	0	0	0	71604251	898,250	71,604.25	898.25
192	0	0	0	0	0	0	0	0	0	0	0	1	0	0	0	0	0	0	0	0	72502501	123,000	72,502.50	123
193	0	0	0	0	0	0	0	0	0	0	0	0	0	0	0	0	0	0	0	0	72625501	358,000	72,625.50	358
194	0	0	0	0	0	0	1	0	0	0	0	0	0	0	0	0	0	0	0	0	72983501	106,750	72,983.50	106.75
195	0	0	0	0	0	0	1	0	0	0	0	1	0	0	0	0	0	0	0	0	73090251	928,500	73,090.25	928.5
196	0	0	0	0	0	0	0	0	0	0	0	1	0	0	0	0	0	0	0	0	74018751	92,750	74,018.75	92.75
197	0	0	0	0	0	0	0	0	0	0	0	0	0	0	0	0	0	0	0	0	74111501	388,500	74,111.50	388.5
198	0	0	0	0	0	0	1	0	0	0	0	0	0	0	0	0	0	0	0	0	74500001	122,750	74,500.00	122.75
199	0	0	0	0	0	0	1	0	0	0	0	1	0	0	0	0	0	0	0	0	74622751	895,750	74,622.75	895.75
200	0	0	0	0	0	0	0	0	0	0	0	1	0	0	0	0	0	0	0	0	75518501	125,500	75,518.50	125.5
201	0	0	0	0	0	0	0	0	0	0	0	0	0	0	0	0	0	0	0	0	75644001	355,750	75,644.00	355.75
202	0	0	0	0	0	0	1	0	0	0	0	0	0	0	0	0	0	0	0	0	75999751	109,000	75,999.75	109
203	0	0	0	0	0	0	1	0	0	0	0	1	0	0	0	0	0	0	0	0	76108751	909,500	76,108.75	909.5
204	0	0	0	0	0	0	0	0	0	0	0	1	0	0	0	0	0	0	0	0	77018251	111,750	77,018.25	111.75
205	0	0	0	0	0	0	0	0	0	0	0	0	0	0	0	0	0	0	0	0	77130001	369,500	77,130.00	369.5
206	0	0	0	0	0	0	1	0	0	0	0	0	0	0	0	0	0	0	0	0	77499501	118,500	77,499.50	118.5
207	0	0	0	0	0	0	1	0	0	0	0	1	0	0	0	0	0	0	0	0	77618001	900,000	77,618.00	900
208	0	0	0	0	0	0	0	0	0	0	0	1	0	0	0	0	0	0	0	0	78518001	121,250	78,518.00	121.25
209	0	0	0	0	0	0	0	0	0	0	0	0	0	0	0	0	0	0	0	0	78639251	360,000	78,639.25	360
210	0	0	0	0	0	0	1	0	0	0	0	0	0	0	0	0	0	0	0	0	78999251	128,000	78,999.25	128
211	0	0	0	0	0	0	1	0	0	0	0	1	0	0	0	0	0	0	0	0	79127251	890,500	79,127.25	890.5
212	0	0	0	0	0	0	0	0	0	0	0	1	0	0	0	0	0	0	0	0	80017751	131,000	80,017.75	131
213	0	0	0	0	0	0	0	0	0	0	0	0	0	0	0	0	0	0	0	0	80148751	350,250	80,148.75	350.25
214	0	0	0	0	0	0	1	0	0	0	0	0	0	0	0	0	0	0	0	0	80499001	114,250	80,499.00	114.25
215	0	0	0	0	0	0	1	0	0	0	0	1	0	0	0	0	0	0	0	0	80613251	904,250	80,613.25	904.25
216	0	0	0	0	0	0	0	0	0	0	0	1	0	0	0	0	0	0	0	0	81517501	117,500	81,517.50	117.5
217	0	0	0	0	0	0	0	0	0	0	0	0	0	0	0	0	0	0	0	0	81635001	363,750	81,635.00	363.75
218	0	0	0	0	0	0	1	0	0	0	0	0	0	0	0	0	0	0	0	0	81998751	123,750	81,998.75	123.75
219	0	0	0	0	0	0	1	0	0	0	0	1	0	0	0	0	0	0	0	0	82122501	894,750	82,122.50	894.75
220	0	0	0	0	0	0	0	0	0	0	0	1	0	0	0	0	0	0	0	0	83017251	127,000	83,017.25	127
221	0	0	0	0	0	0	0	0	0	0	0	0	0	0	0	0	0	0	0	0	83144251	354,000	83,144.25	354
222	0	0	0	0	0	0	1	0	0	0	0	0	0	0	0	0	0	0	0	0	83498251	110,250	83,498.25	110.25
223	0	0	0	0	0	0	1	0	0	0	0	1	0	0	0	0	0	0	0	0	83608501	908,500	83,608.50	908.5
224	0	0	0	0	0	0	0	0	0	0	0	1	0	0	0	0	0	0	0	0	84517001	113,000	84,517.00	113
225	0	0	0	0	0	0	0	0	0	0	0	0	0	0	0	0	0	0	0	0	84630001	368,000	84,630.00	368
226	0	0	0	0	0	0	1	0	0	0	0	0	0	0	0	0	0	0	0	0	84998001	119,750	84,998.00	119.75
227	0	0	0	0	0	0	1	0	0	0	0	1	0	0	0	0	0	0	0	0	85117751	899,000	85,117.75	899
228	0	0	0	0	0	0	0	0	0	0	0	1	0	0	0	0	0	0	0	0	86016751	122,500	86,016.75	122.5
229	0	0	0	0	0	0	0	0	0	0	0	0	0	0	0	0	0	0	0	0	86139251	358,500	86,139.25	358.5
230	0	0	0	0	0	0	1	0	0	0	0	0	0	0	0	0	0	0	0	0	86497751	129,250	86,497.75	129.25
231	0	0	0	0	0	0	1	0	0	0	0	1	0	0	0	0	0	0	0	0	86627001	889,500	86,627.00	889.5
232	0	0	0	0	0	0	0	0	0	0	0	1	0	0	0	0	0	0	0	0	87516501	132,000	87,516.50	132
233	0	0	0	0	0	0	0	0	0	0	0	0	0	0	0	0	0	0	0	0	87648501	349,000	87,648.50	349
234	0	0	0	0	0	0	1	0	0	0	0	0	0	0	0	0	0	0	0	0	87997501	115,750	87,997.50	115.75
235	0	0	0	0	0	0	1	0	0	0	0	1	0	0	0	0	0	0	0	0	88113251	902,750	88,113.25	902.75
236	0	0	0	0	0	0	0	0	0	0	0	1	0	0	0	0	0	0	0	0	89016001	118,500	89,016.00	118.5
237	0	0	0	0	0	0	0	0	0	0	0	0	0	0	0	0	0	0	0	0	89134501	362,750	89,134.50	362.75
238	0	0	0	0	0	0	1	0	0	0	0	0	0	0	0	0	0	0	0	0	89497251	125,250	89,497.25	125.25
239	0	0	0	0	0	0	1	0	0	0	0	1	0	0	0	0	0	0	0	0	89622501	893,250	89,622.50	893.25
240	0	0	0	0	0	0	0	0	0	0	0	1	0	0	0	0	0	0	0	0	90515751	128,000	90,515.75	128
241	0	0	0	0	0	0	0	0	0	0	0	0	0	0	0	0	0	0	0	0	90643751	353,250	90,643.75	353.25
242	0	0	0	0	0	0	1	0	0	0	0	0	0	0	0	0	0	0	0	0	90997001	111,500	90,997.00	111.5
243	0	0	0	0	0	0	1	0	0	0	0	1	0	0	0	0	0	0	0	0	91108501	907,000	91,108.50	907
244	0	0	0	0	0	0	0	0	0	0	0	1	0	0	0	0	0	0	0	0	92015501	114,500	92,015.50	114.5
245	0	0	0	0	0	0	0	0	0	0	0	0	0	0	0	0	0	0	0	0	92130001	366,750	92,130.00	366.75
246	0	0	0	0	0	0	1	0	0	0	0	0	0	0	0	0	0	0	0	0	92496751	121,000	92,496.75	121
247	0	0	0	0	0	0	1	0	0	0	0	1	0	0	0	0	0	0	0	0	92617751	897,500	92,617.75	897.5
248	0	0	0	0	0	0	0	0	0	0	0	1	0	0	0	0	0	0	0	0	93515251	124,000	93,515.25	124
249	0	0	0	0	0	0	0	0	0	0	0	0	0	0	0	0	0	0	0	0	93639251	357,250	93,639.25	357.25
250	0	0	0	0	0	0	1	0	0	0	0	0	0	0	0	0	0	0	0	0	93996501	130,500	93,996.50	130.5
251	0	0	0	0	0	0	1	0	0	0	0	1	0	0	0	0	0	0	0	0	94127001	888,000	94,127.00	888
252	0	0	0	0	0	0	0	0	0	0	0	1	0	0	0	0	0	0	0	0	95015001	133,500	95,015.00	133.5
253	0	0	0	0	0	0	0	0	0	0	0	0	0	0	0	0	0	0	0	0	95148501	347,750	95,148.50	347.75
254	0	0	0	0	0	0	1	0	0	0	0	0	0	0	0	0	0	0	0	0	95496251	116,750	95,496.25	116.75
255	0	0	0	0	0	0	1	0	0	0	0	1	0	0	0	0	0	0	0	0	95613001	901,750	95,613.00	901.75
256	0	0	0	0	0	0	0	0	0	0	0	1	0	0	0	0	0	0	0	0	96514751	119,500	96,514.75	119.5
257	0	0	0	0	0	0	0	0	0	0	0	0	0	0	0	0	0	0	0	0	96634251	361,750	96,634.25	361.75
258	0	0	0	0	0	0	1	0	0	0	0	0	0	0	0	0	0	0	0	0	96996001	126,250	96,996.00	126.25
259	0	0	0	0	0	0	1	0	0	0	0	1	0	0	0	0	0	0	0	0	97122251	892,250	97,122.25	892.25
260	0	0	0	0	0	0	0	0	0	0	0	1	0	0	0	0	0	0	0	0	98014501	129,000	98,014.50	129
261	0	0	0	0	0	0	0	0	0	0	0	0	0	0	0	0	0	0	0	0	98143501	352,000	98,143.50	352
262	0	0	0	0	0	0	1	0	0	0	0	0	0	0	0	0	0	0	0	0	98495501	112,750	98,495.50	112.75
263	0	0	0	0	0	0	1	0	0	0	0	1	0	0	0	0	0	0	0	0	98608251	906,000	98,608.25	906
264	0	0	0	0	0	0	0	0	0	0	0	1	0	0	0	0	0	0	0	0	99514251	115,750	99,514.25	115.75
265	0	0	0	0	0	0	0	0	0	0	0	0	0	0	0	0	0	0	0	0	99630001	365,250	99,630.00	365.25
266	0	0	0	0	0	0	1	0	0	0	0	0	0	0	0	0	0	0	0	0	99995251	122,250	99,995.25	122.25
267	0	0	0	0	0	0	1	0	0	0	0	1	0	0	0	0	0	0	0	0	100117501	896,500	100,117.50	896.5
268	0	0	0	0	0	0	0	0	0	0	0	1	0	0	0	0	0	0	0	0	101014001	125,250	101,014.00	125.25
269	0	0	0	0	0	0	0	0	0	0	0	0	0	0	0	0	0	0	0	0	101139251	355,750	101,139.25	355.75
270	0	0	0	0	0	0	1	0	0	0	0	0	0	0	0	0	0	0	0	0	101495001	131,750	101,495.00	131.75
271	0	0	0	0	0	0	1	0	0	0	0	1	0	0	0	0	0	0	0	0	101626751	887,000	101,626.75	887
272	0	0	0	0	0	0	0	0	0	0	0	1	0	0	0	0	0	0	0	0	102513751	134,500	102,513.75	134.5
273	0	0	0	0	0	0	0	0	0	0	0	0	0	0	0	0	0	0	0	0	102648251	346,500	102,648.25	346.5
274	0	0	0	0	0	0	1	0	0	0	0	0	0	0	0	0	0	0	0	0	102994751	118,000	102,994.75	118
275	0	0	0	0	0	0	1	0	0	0	0	1	0	0	0	0	0	0	0	0	103112751	900,750	103,112.75	900.75
276	0	0	0	0	0	0	0	0	0	0	0	1	0	0	0	0	0	0	0	0	104013501	120,750	104,013.50	120.75
277	0	0	0	0	0	0	0	0	0	0	0	0	0	0	0	0	0	0	0	0	104134251	360,250	104,134.25	360.25
278	0	0	0	0	0	0	1	0	0	0	0	0	0	0	0	0	0	0	0	0	104494501	127,500	104,494.50	127.5
279	0	0	0	0	0	0	1	0	0	0	0	1	0	0	0	0	0	0	0	0	104622001	891,000	104,622.00	891
280	0	0	0	0	0	0	0	0	0	0	0	1	0	0	0	0	0	0	0	0	105513001	130,500	105,513.00	130.5
281	0	0	0	0	0	0	0	0	0	0	0	0	0	0	0	0	0	0	0	0	105643501	350,750	105,643.50	350.75
282	0	0	0	0	0	0	1	0	0	0	0	0	0	0	0	0	0	0	0	0	105994251	114,000	105,994.25	114
283	0	0	0	0	0	0	1	0	0	0	0	1	0	0	0	0	0	0	0	0	106108251	904,500	106,108.25	904.5
284	0	0	0	0	0	0	0	0	0	0	0	1	0	0	0	0	0	0	0	0	107012751	116,750	107,012.75	116.75
285	0	0	0	0	0	0	0	0	0	0	0	0	0	0	0	0	0	0	0	0	107129501	364,500	107,129.50	364.5
286	0	0	0	0	0	0	1	0	0	0	0	0	0	0	0	0	0	0	0	0	107494001	123,500	107,494.00	123.5
287	0	0	0	0	0	0	1	0	0	0	0	1	0	0	0	0	0	0	0	0	107617501	895,000	107,617.50	895
288	0	0	0	0	0	0	0	0	0	0	0	1	0	0	0	0	0	0	0	0	108512501	126,250	108,512.50	126.25
289	0	0	0	0	0	0	0	0	0	0	0	0	0	0	0	0	0	0	0	0	108638751	355,000	108,638.75	355
290	0	0	0	0	0	0	1	0	0	0	0	0	0	0	0	0	0	0	0	0	108993751	133,000	108,993.75	133
291	0	0	0	0	0	0	1	0	0	0	0	1	0	0	0	0	0	0	0	0	109126751	885,500	109,126.75	885.5
292	0	0	0	0	0	0	0	0	0	0	0	1	0	0	0	0	0	0	0	0	110012251	135,750	110,012.25	135.75
293	0	0	0	0	0	0	0	0	0	0	0	0	0	0	0	0	0	0	0	0	110148001	345,500	110,148.00	345.5
294	0	0	0	0	0	0	1	0	0	0	0	0	0	0	0	0	0	0	0	0	110493501	119,250	110,493.50	119.25
295	0	0	0	0	0	0	1	0	0	0	0	1	0	0	0	0	0	0	0	0	110612751	899,250	110,612.75	899.25
296	0	0	0	0	0	0	0	0	0	0	0	1	0	0	0	0	0	0	0	0	111512001	122,250	111,512.00	122.25
297	0	0	0	0	0	0	0	0	0	0	0	0	0	0	0	0	0	0	0	0	111634251	359,000	111,634.25	359
298	0	0	0	0	0	0	1	0	0	0	0	0	0	0	0	0	0	0	0	0	111993251	128,750	111,993.25	128.75
299	0	0	0	0	0	0	1	0	0	0	0	1	0	0	0	0	0	0	0	0	112122001	889,750	112,122.00	889.75
300	0	0	0	0	0	0	0	0	0	0	0	1	0	0	0	0	0	0	0	0	113011751	131,750	113,011.75	131.75
301	0	0	0	0	0	0	0	0	0	0	0	0	0	0	0	0	0	0	0	0	113143501	349,500	113,143.50	349.5
302	0	0	0	0	0	0	1	0	0	0	0	0	0	0	0	0	0	0	0	0	113493001	115,000	113,493.00	115
303	0	0	0	0	0	0	1	0	0	0	0	1	0	0	0	0	0	0	0	0	113608001	903,500	113,608.00	903.5
304	0	0	0	0	0	0	0	0	0	0	0	1	0	0	0	0	0	0	0	0	114511501	117,750	114,511.50	117.75
305	0	0	0	0	0	0	0	0	0	0	0	0	0	0	0	0	0	0	0	0	114629251	363,500	114,629.25	363.5
306	0	0	0	0	0	0	1	0	0	0	0	0	0	0	0	0	0	0	0	0	114992751	124,500	114,992.75	124.5
307	0	0	0	0	0	0	1	0	0	0	0	1	0	0	0	0	0	0	0	0	115117251	894,000	115,117.25	894
308	0	0	0	0	0	0	0	0	0	0	0	1	0	0	0	0	0	0	0	0	116011251	127,500	116,011.25	127.5
309	0	0	0	0	0	0	0	0	0	0	0	0	0	0	0	0	0	0	0	0	116138751	353,500	116,138.75	353.5
310	0	0	0	0	0	0	1	0	0	0	0	0	0	0	0	0	0	0	0	0	116492251	134,250	116,492.25	134.25
311	0	0	0	0	0	0	1	0	0	0	0	1	0	0	0	0	0	0	0	0	116626501	884,500	116,626.50	884.5
312	0	0	0	0	0	0	0	0	0	0	0	1	0	0	0	0	0	0	0	0	117511001	136,750	117,511.00	136.75
313	0	0	0	0	0	0	0	0	0	0	0	0	0	0	0	0	0	0	0	0	117647751	344,250	117,647.75	344.25
314	0	0	0	0	0	0	1	0	0	0	0	0	0	0	0	0	0	0	0	0	117992001	120,500	117,992.00	120.5
315	0	0	0	0	0	0	1	0	0	0	0	1	0	0	0	0	0	0	0	0	118112501	898,250	118,112.50	898.25
316	0	0	0	0	0	0	0	0	0	0	0	1	0	0	0	0	0	0	0	0	119010751	123,500	119,010.75	123.5
317	0	0	0	0	0	0	0	0	0	0	0	0	0	0	0	0	0	0	0	0	119134251	357,500	119,134.25	357.5
318	0	0	0	0	0	0	1	0	0	0	0	0	0	0	0	0	0	0	0	0	119491751	128,750	119,491.75	128.75
319	0	0	0	0	0	0	1	0	0	0	0	1	0	0	0	0	0	0	0	0	119620501	890,000	119,620.50	890
320	0	0	0	0	0	0	0	0	0	0	0	1	0	0	0	0	0	0	0	0	120510501	133,000	120,510.50	133
321	0	0	0	0	0	0	0	0	0	0	0	0	0	0	0	0	0	0	0	0	120643501	348,000	120,643.50	348
322	0	0	0	0	0	0	1	0	0	0	0	0	0	0	0	0	0	0	0	0	120991501	116,250	120,991.50	116.25
323	0	0	0	0	0	0	1	0	0	0	0	1	0	0	0	0	0	0	0	0	121107751	902,250	121,107.75	902.25
324	0	0	0	0	0	0	0	0	0	0	0	1	0	0	0	0	0	0	0	0	122010001	119,500	122,010.00	119.5
325	0	0	0	0	0	0	0	0	0	0	0	0	0	0	0	0	0	0	0	0	122129501	361,750	122,129.50	361.75
326	0	0	0	0	0	0	1	0	0	0	0	0	0	0	0	0	0	0	0	0	122491251	125,750	122,491.25	125.75
327	0	0	0	0	0	0	1	0	0	0	0	1	0	0	0	0	0	0	0	0	122617001	893,000	122,617.00	893
328	0	0	0	0	0	0	0	0	0	0	0	1	0	0	0	0	0	0	0	0	123510001	128,750	123,510.00	128.75
329	0	0	0	0	0	0	0	0	0	0	0	0	0	0	0	0	0	0	0	0	123638751	352,250	123,638.75	352.25
330	0	0	0	0	0	0	1	0	0	0	0	0	0	0	0	0	0	0	0	0	123991001	135,500	123,991.00	135.5
331	0	0	0	0	0	0	1	0	0	0	0	1	0	0	0	0	0	0	0	0	124126501	883,000	124,126.50	883
332	0	0	0	0	0	0	0	0	0	0	0	1	0	0	0	0	0	0	0	0	125009501	138,500	125,009.50	138.5
333	0	0	0	0	0	0	0	0	0	0	0	0	0	0	0	0	0	0	0	0	125148001	342,750	125,148.00	342.75
334	0	0	0	0	0	0	1	0	0	0	0	0	0	0	0	0	0	0	0	0	125490751	121,750	125,490.75	121.75
335	0	0	0	0	0	0	1	0	0	0	0	1	0	0	0	0	0	0	0	0	125612501	896,750	125,612.50	896.75
336	0	0	0	0	0	0	0	0	0	0	0	1	0	0	0	0	0	0	0	0	126509251	124,500	126,509.25	124.5
337	0	0	0	0	0	0	0	0	0	0	0	0	0	0	0	0	0	0	0	0	126633751	356,750	126,633.75	356.75
338	0	0	0	0	0	0	1	0	0	0	0	0	0	0	0	0	0	0	0	0	126990501	129,750	126,990.50	129.75
339	0	0	0	0	0	0	1	0	0	0	0	1	0	0	0	0	0	0	0	0	127120251	888,750	127,120.25	888.75
340	0	0	0	0	0	0	0	0	0	0	0	1	0	0	0	0	0	0	0	0	128009001	134,250	128,009.00	134.25
341	0	0	0	0	0	0	0	0	0	0	0	0	0	0	0	0	0	0	0	0	128143251	347,000	128,143.25	347
342	0	0	0	0	0	0	1	0	0	0	0	0	0	0	0	0	0	0	0	0	128490251	117,500	128,490.25	117.5
343	0	0	0	0	0	0	1	0	0	0	0	1	0	0	0	0	0	0	0	0	128607751	901,000	128,607.75	901
344	0	0	0	0	0	0	0	0	0	0	0	1	0	0	0	0	0	0	0	0	129508751	120,500	129,508.75	120.5
345	0	0	0	0	0	0	0	0	0	0	0	0	0	0	0	0	0	0	0	0	129629251	360,750	129,629.25	360.75
346	0	0	0	0	0	0	1	0	0	0	0	0	0	0	0	0	0	0	0	0	129990001	127,000	129,990.00	127
347	0	0	0	0	0	0	1	0	0	0	0	1	0	0	0	0	0	0	0	0	130117001	891,500	130,117.00	891.5
348	0	0	0	0	0	0	0	0	0	0	0	1	0	0	0	0	0	0	0	0	131008501	130,000	131,008.50	130
349	0	0	0	0	0	0	0	0	0	0	0	0	0	0	0	0	0	0	0	0	131138501	351,250	131,138.50	351.25
350	0	0	0	0	0	0	1	0	0	0	0	0	0	0	0	0	0	0	0	0	131489751	136,500	131,489.75	136.5
351	0	0	0	0	0	0	1	0	0	0	0	1	0	0	0	0	0	0	0	0	131626251	882,000	131,626.25	882
352	0	0	0	0	0	0	0	0	0	0	0	1	0	0	0	0	0	0	0	0	132508251	139,750	132,508.25	139.75
353	0	0	0	0	0	0	0	0	0	0	0	0	0	0	0	0	0	0	0	0	132648001	341,500	132,648.00	341.5
354	0	0	0	0	0	0	1	0	0	0	0	0	0	0	0	0	0	0	0	0	132989501	122,750	132,989.50	122.75
355	0	0	0	0	0	0	1	0	0	0	0	1	0	0	0	0	0	0	0	0	133112251	895,750	133,112.25	895.75
356	0	0	0	0	0	0	0	0	0	0	0	1	0	0	0	0	0	0	0	0	134008001	125,500	134,008.00	125.5
357	0	0	0	0	0	0	0	0	0	0	0	0	0	0	0	0	0	0	0	0	134133501	355,750	134,133.50	355.75
358	0	0	0	0	0	0	1	0	0	0	0	0	0	0	0	0	0	0	0	0	134489251	132,250	134,489.25	132.25
359	0	0	0	0	0	0	1	0	0	0	0	1	0	0	0	0	0	0	0	0	134621501	886,250	134,621.50	886.25
360	0	0	0	0	0	0	0	0	0	0	0	1	0	0	0	0	0	0	0	0	135507751	135,250	135,507.75	135.25
361	0	0	0	0	0	0	0	0	0	0	0	0	0	0	0	0	0	0	0	0	135643001	346,000	135,643.00	346
362	0	0	0	0	0	0	1	0	0	0	0	0	0	0	0	0	0	0	0	0	135989001	118,500	135,989.00	118.5
363	0	0	0	0	0	0	1	0	0	0	0	1	0	0	0	0	0	0	0	0	136107501	900,000	136,107.50	900
364	0	0	0	0	0	0	0	0	0	0	0	1	0	0	0	0	0	0	0	0	137007501	121,750	137,007.50	121.75
365	0	0	0	0	0	0	0	0	0	0	0	0	0	0	0	0	0	0	0	0	137129251	359,250	137,129.25	359.25
366	0	0	0	0	0	0	1	0	0	0	0	0	0	0	0	0	0	0	0	0	137488501	128,250	137,488.50	128.25
367	0	0	0	0	0	0	1	0	0	0	0	1	0	0	0	0	0	0	0	0	137616751	890,500	137,616.75	890.5
368	0	0	0	0	0	0	0	0	0	0	0	1	0	0	0	0	0	0	0	0	138507251	131,250	138,507.25	131.25
369	0	0	0	0	0	0	0	0	0	0	0	0	0	0	0	0	0	0	0	0	138638501	349,750	138,638.50	349.75
370	0	0	0	0	0	0	1	0	0	0	0	0	0	0	0	0	0	0	0	0	138988251	137,750	138,988.25	137.75
371	0	0	0	0	0	0	1	0	0	0	0	1	0	0	0	0	0	0	0	0	139126001	880,750	139,126.00	880.75
372	0	0	0	0	0	0	0	0	0	0	0	1	0	0	0	0	0	0	0	0	140006751	141,000	140,006.75	141
373	0	0	0	0	0	0	0	0	0	0	0	0	0	0	0	0	0	0	0	0	140147751	340,250	140,147.75	340.25
374	0	0	0	0	0	0	1	0	0	0	0	0	0	0	0	0	0	0	0	0	140488001	124,000	140,488.00	124
375	0	0	0	0	0	0	1	0	0	0	0	1	0	0	0	0	0	0	0	0	140612001	894,500	140,612.00	894.5
376	0	0	0	0	0	0	0	0	0	0	0	1	0	0	0	0	0	0	0	0	141506501	127,250	141,506.50	127.25
377	0	0	0	0	0	0	0	0	0	0	0	0	0	0	0	0	0	0	0	0	141633751	354,000	141,633.75	354
378	0	0	0	0	0	0	1	0	0	0	0	0	0	0	0	0	0	0	0	0	141987751	133,500	141,987.75	133.5
379	0	0	0	0	0	0	1	0	0	0	0	1	0	0	0	0	0	0	0	0	142121251	885,000	142,121.25	885
380	0	0	0	0	0	0	0	0	0	0	0	1	0	0	0	0	0	0	0	0	143006251	136,750	143,006.25	136.75
381	0	0	0	0	0	0	0	0	0	0	0	0	0	0	0	0	0	0	0	0	143143001	344,500	143,143.00	344.5
382	0	0	0	0	0	0	1	0	0	0	0	0	0	0	0	0	0	0	0	0	143487501	120,000	143,487.50	120
383	0	0	0	0	0	0	1	0	0	0	0	1	0	0	0	0	0	0	0	0	143607501	898,500	143,607.50	898.5
384	0	0	0	0	0	0	0	0	0	0	0	1	0	0	0	0	0	0	0	0	144506001	122,750	144,506.00	122.75
385	0	0	0	0	0	0	0	0	0	0	0	0	0	0	0	0	0	0	0	0	144628751	358,500	144,628.75	358.5
386	0	0	0	0	0	0	1	0	0	0	0	0	0	0	0	0	0	0	0	0	144987251	129,500	144,987.25	129.5
387	0	0	0	0	0	0	1	0	0	0	0	1	0	0	0	0	0	0	0	0	145116751	889,000	145,116.75	889
388	0	0	0	0	0	0	0	0	0	0	0	1	0	0	0	0	0	0	0	0	146005751	132,250	146,005.75	132.25
389	0	0	0	0	0	0	0	0	0	0	0	0	0	0	0	0	0	0	0	0	146138001	349,000	146,138.00	349
390	0	0	0	0	0	0	1	0	0	0	0	0	0	0	0	0	0	0	0	0	146487001	139,000	146,487.00	139
391	0	0	0	0	0	0	1	0	0	0	0	1	0	0	0	0	0	0	0	0	146626001	879,500	146,626.00	879.5
392	0	0	0	0	0	0	0	0	0	0	0	1	0	0	0	0	0	0	0	0	147505501	141,750	147,505.50	141.75
393	0	0	0	0	0	0	0	0	0	0	0	0	0	0	0	0	0	0	0	0	147647251	339,500	147,647.25	339.5
394	0	0	0	0	0	0	1	0	0	0	0	0	0	0	0	0	0	0	0	0	147986751	125,250	147,986.75	125.25
395	0	0	0	0	0	0	1	0	0	0	0	1	0	0	0	0	0	0	0	0	148112001	910,000	148,112.00	910
396	0	0	0	0	0	0	0	0	0	0	0	1	0	0	0	0	0	0	0	0	149022001	111,500	149,022.00	111.5
397	0	0	0	0	0	0	0	0	0	0	0	0	0	0	0	0	0	0	0	0	149133501	353,000	149,133.50	353
398	0	0	0	0	0	0	1	0	0	0	0	0	0	0	0	0	0	0	0	0	149486501	134,750	149,486.50	134.75
399	0	0	0	0	0	0	1	0	0	0	0	1	0	0	0	0	0	0	0	0	149621251	883,750	149,621.25	883.75
400	0	0	0	0	0	0	0	0	0	0	0	1	0	0	0	0	0	0	0	0	150505001	138,000	150,505.00	138
401	0	0	0	0	0	0	0	0	0	0	0	0	0	0	0	0	0	0	0	0	150643001	359,750	150,643.00	359.75
402	0	0	0	0	0	0	1	0	0	0	0	0	0	0	0	0	0	0	0	0	151002751	104,500	151,002.75	104.5
403	0	0	0	0	0	0	1	0	0	0	0	1	0	0	0	0	0	0	0	0	151107251	897,500	151,107.25	897.5
404	0	0	0	0	0	0	0	0	0	0	0	1	0	0	0	0	0	0	0	0	152004751	124,250	152,004.75	124.25
405	0	0	0	0	0	0	0	0	0	0	0	0	0	0	0	0	0	0	0	0	152129001	356,750	152,129.00	356.75
406	0	0	0	0	0	0	1	0	0	0	0	0	0	0	0	0	0	0	0	0	152485751	130,750	152,485.75	130.75
407	0	0	0	0	0	0	1	0	0	0	0	1	0	0	0	0	0	0	0	0	152616501	888,000	152,616.50	888
408	0	0	0	0	0	0	0	0	0	0	0	1	0	0	0	0	0	0	0	0	153504501	133,750	153,504.50	133.75
409	0	0	0	0	0	0	0	0	0	0	0	0	0	0	0	0	0	0	0	0	153638251	347,250	153,638.25	347.25
410	0	0	0	0	0	0	1	0	0	0	0	0	0	0	0	0	0	0	0	0	153985501	140,250	153,985.50	140.25
411	0	0	0	0	0	0	1	0	0	0	0	1	0	0	0	0	0	0	0	0	154125751	878,500	154,125.75	878.5
412	0	0	0	0	0	0	0	0	0	0	0	1	0	0	0	0	0	0	0	0	155004251	143,250	155,004.25	143.25
413	0	0	0	0	0	0	0	0	0	0	0	0	0	0	0	0	0	0	0	0	155147501	337,750	155,147.50	337.75
414	0	0	0	0	0	0	1	0	0	0	0	0	0	0	0	0	0	0	0	0	155485251	126,500	155,485.25	126.5
415	0	0	0	0	0	0	1	0	0	0	0	1	0	0	0	0	0	0	0	0	155611751	892,250	155,611.75	892.25
416	0	0	0	0	0	0	0	0	0	0	0	1	0	0	0	0	0	0	0	0	156504001	129,250	156,504.00	129.25
417	0	0	0	0	0	0	0	0	0	0	0	0	0	0	0	0	0	0	0	0	156633251	351,750	156,633.25	351.75
418	0	0	0	0	0	0	1	0	0	0	0	0	0	0	0	0	0	0	0	0	156985001	136,000	156,985.00	136
419	0	0	0	0	0	0	1	0	0	0	0	1	0	0	0	0	0	0	0	0	157121001	882,750	157,121.00	882.75
420	0	0	0	0	0	0	0	0	0	0	0	1	0	0	0	0	0	0	0	0	158003751	138,750	158,003.75	138.75
421	0	0	0	0	0	0	0	0	0	0	0	0	0	0	0	0	0	0	0	0	158142501	342,250	158,142.50	342.25
422	0	0	0	0	0	0	1	0	0	0	0	0	0	0	0	0	0	0	0	0	158484751	122,500	158,484.75	122.5
423	0	0	0	0	0	0	1	0	0	0	0	1	0	0	0	0	0	0	0	0	158607251	896,000	158,607.25	896
424	0	0	0	0	0	0	0	0	0	0	0	1	0	0	0	0	0	0	0	0	159503251	125,250	159,503.25	125.25
425	0	0	0	0	0	0	0	0	0	0	0	0	0	0	0	0	0	0	0	0	159628501	356,000	159,628.50	356
426	0	0	0	0	0	0	1	0	0	0	0	0	0	0	0	0	0	0	0	0	159984501	132,000	159,984.50	132
427	0	0	0	0	0	0	1	0	0	0	0	1	0	0	0	0	0	0	0	0	160116501	886,500	160,116.50	886.5
428	0	0	0	0	0	0	0	0	0	0	0	1	0	0	0	0	0	0	0	0	161003001	134,750	161,003.00	134.75
429	0	0	0	0	0	0	0	0	0	0	0	0	0	0	0	0	0	0	0	0	161137751	346,500	161,137.75	346.5
430	0	0	0	0	0	0	1	0	0	0	0	0	0	0	0	0	0	0	0	0	161484251	141,500	161,484.25	141.5
431	0	0	0	0	0	0	1	0	0	0	0	1	0	0	0	0	0	0	0	0	161625751	893,750	161,625.75	893.75
432	0	0	0	0	0	0	0	0	0	0	0	1	0	0	0	0	0	0	0	0	162519501	127,750	162,519.50	127.75
433	0	0	0	0	0	0	0	0	0	0	0	0	0	0	0	0	0	0	0	0	162647251	353,500	162,647.25	353.5
434	0	0	0	0	0	0	1	0	0	0	0	0	0	0	0	0	0	0	0	0	163000751	109,500	163,000.75	109.5
435	0	0	0	0	0	0	1	0	0	0	0	1	0	0	0	0	0	0	0	0	163110251	909,000	163,110.25	909
436	0	0	0	0	0	0	0	0	0	0	0	1	0	0	0	0	0	0	0	0	164019251	113,750	164,019.25	113.75
437	0	0	0	0	0	0	0	0	0	0	0	0	0	0	0	0	0	0	0	0	164133001	367,500	164,133.00	367.5
438	0	0	0	0	0	0	1	0	0	0	0	0	0	0	0	0	0	0	0	0	164500501	120,500	164,500.50	120.5
439	0	0	0	0	0	0	1	0	0	0	0	1	0	0	0	0	0	0	0	0	164621001	898,000	164,621.00	898
440	0	0	0	0	0	0	0	0	0	0	0	1	0	0	0	0	0	0	0	0	165519001	123,250	165,519.00	123.25
441	0	0	0	0	0	0	0	0	0	0	0	0	0	0	0	0	0	0	0	0	165642251	357,750	165,642.25	357.75
442	0	0	0	0	0	0	1	0	0	0	0	0	0	0	0	0	0	0	0	0	166000001	107,000	166,000.00	107
443	0	0	0	0	0	0	1	0	0	0	0	1	0	0	0	0	0	0	0	0	166107001	895,000	166,107.00	895
444	0	0	0	0	0	0	0	0	0	0	0	1	0	0	0	0	0	0	0	0	167002001	126,250	167,002.00	126.25
445	0	0	0	0	0	0	0	0	0	0	0	0	0	0	0	0	0	0	0	0	167128251	371,500	167,128.25	371.5
446	0	0	0	0	0	0	1	0	0	0	0	0	0	0	0	0	0	0	0	0	167499751	116,500	167,499.75	116.5
447	0	0	0	0	0	0	1	0	0	0	0	1	0	0	0	0	0	0	0	0	167616251	902,250	167,616.25	902.25
448	0	0	0	0	0	0	0	0	0	0	0	1	0	0	0	0	0	0	0	0	168518501	119,000	168,518.50	119
449	0	0	0	0	0	0	0	0	0	0	0	0	0	0	0	0	0	0	0	0	168637501	362,000	168,637.50	362
450	0	0	0	0	0	0	1	0	0	0	0	0	0	0	0	0	0	0	0	0	168999501	126,000	168,999.50	126
451	0	0	0	0	0	0	1	0	0	0	0	1	0	0	0	0	0	0	0	0	169125501	892,500	169,125.50	892.5
452	0	0	0	0	0	0	0	0	0	0	0	1	0	0	0	0	0	0	0	0	170018001	129,250	170,018.00	129.25
453	0	0	0	0	0	0	0	0	0	0	0	0	0	0	0	0	0	0	0	0	170147251	352,000	170,147.25	352
454	0	0	0	0	0	0	1	0	0	0	0	0	0	0	0	0	0	0	0	0	170499251	112,250	170,499.25	112.25
455	0	0	0	0	0	0	1	0	0	0	0	1	0	0	0	0	0	0	0	0	170611501	906,250	170,611.50	906.25
456	0	0	0	0	0	0	0	0	0	0	0	1	0	0	0	0	0	0	0	0	171517751	115,500	171,517.75	115.5
457	0	0	0	0	0	0	0	0	0	0	0	0	0	0	0	0	0	0	0	0	171633251	365,750	171,633.25	365.75
458	0	0	0	0	0	0	1	0	0	0	0	0	0	0	0	0	0	0	0	0	171999001	121,750	171,999.00	121.75
459	0	0	0	0	0	0	1	0	0	0	0	1	0	0	0	0	0	0	0	0	172120751	896,750	172,120.75	896.75
460	0	0	0	0	0	0	0	0	0	0	0	1	0	0	0	0	0	0	0	0	173017501	125,000	173,017.50	125
461	0	0	0	0	0	0	0	0	0	0	0	0	0	0	0	0	0	0	0	0	173142501	356,250	173,142.50	356.25
462	0	0	0	0	0	0	1	0	0	0	0	0	0	0	0	0	0	0	0	0	173498751	108,000	173,498.75	108
463	0	0	0	0	0	0	1	0	0	0	0	1	0	0	0	0	0	0	0	0	173606751	910,500	173,606.75	910.5
464	0	0	0	0	0	0	0	0	0	0	0	1	0	0	0	0	0	0	0	0	174517251	111,000	174,517.25	111
465	0	0	0	0	0	0	0	0	0	0	0	0	0	0	0	0	0	0	0	0	174628251	370,250	174,628.25	370.25
466	0	0	0	0	0	0	1	0	0	0	0	0	0	0	0	0	0	0	0	0	174998501	117,500	174,998.50	117.5
467	0	0	0	0	0	0	1	0	0	0	0	1	0	0	0	0	0	0	0	0	175116001	901,000	175,116.00	901
468	0	0	0	0	0	0	0	0	0	0	0	1	0	0	0	0	0	0	0	0	176017001	120,500	176,017.00	120.5
469	0	0	0	0	0	0	0	0	0	0	0	0	0	0	0	0	0	0	0	0	176137501	360,750	176,137.50	360.75
470	0	0	0	0	0	0	1	0	0	0	0	0	0	0	0	0	0	0	0	0	176498251	127,000	176,498.25	127
471	0	0	0	0	0	0	1	0	0	0	0	1	0	0	0	0	0	0	0	0	176625251	891,500	176,625.25	891.5
472	0	0	0	0	0	0	0	0	0	0	0	1	0	0	0	0	0	0	0	0	177516751	130,000	177,516.75	130
473	0	0	0	0	0	0	0	0	0	0	0	0	0	0	0	0	0	0	0	0	177646751	351,250	177,646.75	351.25
474	0	0	0	0	0	0	1	0	0	0	0	0	0	0	0	0	0	0	0	0	177998001	113,250	177,998.00	113.25
475	0	0	0	0	0	0	1	0	0	0	0	1	0	0	0	0	0	0	0	0	178111251	905,250	178,111.25	905.25
476	0	0	0	0	0	0	0	0	0	0	0	1	0	0	0	0	0	0	0	0	179016501	116,250	179,016.50	116.25
477	0	0	0	0	0	0	0	0	0	0	0	0	0	0	0	0	0	0	0	0	179132751	365,000	179,132.75	365
478	0	0	0	0	0	0	1	0	0	0	0	0	0	0	0	0	0	0	0	0	179497751	122,750	179,497.75	122.75
479	0	0	0	0	0	0	1	0	0	0	0	1	0	0	0	0	0	0	0	0	179620501		179,620.50
