# Supplementary material for: Auditory presentation and synchronization in Adobe Flash and HTML5/JavaScript Web experiments
Source: Behav Res Methods. 2016 Jul 15;48(3):897–908. doi: 10.3758/s13428-016-0758-5 (PMC5003904; doi:10.3758/s13428-016-0758-5)
Supplement: Supplementary file 1 — (ZIP 1310 kb) [file 13428_2016_758_MOESM1_ESM.zip › Data/S1/sep-lenlap-cr-js.csv]

	Keypad 4	Keypad 3	Keypad 2	Keypad 1	Opto 4	Opto 3	Opto 2	Opto 1	TTL in 2	TTL in 1	Mic 2	Mic 1	Act close 4	Act close 3	Act close 3	Act close 1	TTL out 2	TTL out 1	Sounder 2	Sounder 1	Elapsed uS	Active uS	Elapsed mS	Active mS
1	0	0	0	0	0	0	0	0	0	0	0	0	0	0	0	0	0	0	0	0	0	4,586,250	0	4,586.25
2	0	0	0	0	0	0	0	1	0	0	0	0	0	0	0	0	0	0	0	0	4586250	47,750	4,586.25	47.75
3	0	0	0	0	0	0	0	1	0	0	0	1	0	0	0	0	0	0	0	0	4634000	995,500	4,634.00	995.5
4	0	0	0	0	0	0	0	0	0	0	0	1	0	0	0	0	0	0	0	0	5629500	25,500	5,629.50	25.5
5	0	0	0	0	0	0	0	0	0	0	0	0	0	0	0	0	0	0	0	0	5655000	514,250	5,655.00	514.25
6	0	0	0	0	0	0	0	1	0	0	0	0	0	0	0	0	0	0	0	0	6169250	43,250	6,169.25	43.25
7	0	0	0	0	0	0	0	1	0	0	0	1	0	0	0	0	0	0	0	0	6212500	1,001,500	6,212.50	1,001.50
8	0	0	0	0	0	0	0	0	0	0	0	1	0	0	0	0	0	0	0	0	7214000	21,001	7,214.00	21
9	0	0	0	0	0	0	0	0	0	0	0	0	0	0	0	0	0	0	0	0	7235001	500,749	7,235.00	500.75
10	0	0	0	0	0	0	0	1	0	0	0	0	0	0	0	0	0	0	0	0	7735750	58,000	7,735.75	58
11	0	0	0	0	0	0	0	1	0	0	0	1	0	0	0	0	0	0	0	0	7793750	998,250	7,793.75	998.25
12	0	0	0	0	0	0	0	0	0	0	0	1	0	0	0	0	0	0	0	0	8792000	23,000	8,792.00	23
13	0	0	0	0	0	0	0	0	0	0	0	0	0	0	0	0	0	0	0	0	8815000	520,501	8,815.00	520.5
14	0	0	0	0	0	0	0	1	0	0	0	0	0	0	0	0	0	0	0	0	9335501	38,249	9,335.50	38.25
15	0	0	0	0	0	0	0	1	0	0	0	1	0	0	0	0	0	0	0	0	9373750	1,011,000	9,373.75	1,011.00
16	0	0	0	0	0	0	0	0	0	0	0	1	0	0	0	0	0	0	0	0	10384750	10,250	10,384.75	10.25
17	0	0	0	0	0	0	0	0	0	0	0	0	0	0	0	0	0	0	0	0	10395000	506,750	10,395.00	506.75
18	0	0	0	0	0	0	0	1	0	0	0	0	0	0	0	0	0	0	0	0	10901750	50,750	10,901.75	50.75
19	0	0	0	0	0	0	0	1	0	0	0	1	0	0	0	0	0	0	0	0	10952500	1,017,500	10,952.50	1,017.50
20	0	0	0	0	0	0	0	0	0	0	0	1	0	0	0	0	0	0	0	0	11970000	5,000	11,970.00	5
21	0	0	0	0	0	0	0	0	0	0	0	0	0	0	0	0	0	0	0	0	11975000	509,750	11,975.00	509.75
22	0	0	0	0	0	0	0	1	0	0	0	0	0	0	0	0	0	0	0	0	12484750	69,000	12,484.75	69
23	0	0	0	0	0	0	0	1	0	0	0	1	0	0	0	0	0	0	0	0	12553750	980,500	12,553.75	980.5
24	0	0	0	0	0	0	0	0	0	0	0	1	0	0	0	0	0	0	0	0	13534250	40,750	13,534.25	40.75
25	0	0	0	0	0	0	0	0	0	0	0	0	0	0	0	0	0	0	0	0	13575000	526,250	13,575.00	526.25
26	0	0	0	0	0	0	0	1	0	0	0	0	0	0	0	0	0	0	0	0	14101250	52,500	14,101.25	52.5
27	0	0	0	0	0	0	0	1	0	0	0	1	0	0	0	0	0	0	0	0	14153750	999,000	14,153.75	999
28	0	0	0	0	0	0	0	0	0	0	0	1	0	0	0	0	0	0	0	0	15152750	22,000	15,152.75	22
29	0	0	0	0	0	0	0	0	0	0	0	0	0	0	0	0	0	0	0	0	15174750	509,500	15,174.75	509.5
30	0	0	0	0	0	0	0	1	0	0	0	0	0	0	0	0	0	0	0	0	15684250	48,000	15,684.25	48
31	0	0	0	0	0	0	0	1	0	0	0	1	0	0	0	0	0	0	0	0	15732250	1,018,750	15,732.25	1,018.75
32	0	0	0	0	0	0	0	0	0	0	0	1	0	0	0	0	0	0	0	0	16751000	3,750	16,751.00	3.75
33	0	0	0	0	0	0	0	0	0	0	0	0	0	0	0	0	0	0	0	0	16754750	512,500	16,754.75	512.5
34	0	0	0	0	0	0	0	1	0	0	0	0	0	0	0	0	0	0	0	0	17267250	65,000	17,267.25	65
35	0	0	0	0	0	0	0	1	0	0	0	1	0	0	0	0	0	0	0	0	17332250	1,009,750	17,332.25	1,009.75
36	0	0	0	0	0	0	0	0	0	0	0	1	0	0	0	0	0	0	0	0	18342000	12,750	18,342.00	12.75
37	0	0	0	0	0	0	0	0	0	0	0	0	0	0	0	0	0	0	0	0	18354750	512,250	18,354.75	512.25
38	0	0	0	0	0	0	0	1	0	0	0	0	0	0	0	0	0	0	0	0	18867000	65,250	18,867.00	65.25
39	0	0	0	0	0	0	0	1	0	0	0	1	0	0	0	0	0	0	0	0	18932250	1,001,750	18,932.25	1,001.75
40	0	0	0	0	0	0	0	0	0	0	0	1	0	0	0	0	0	0	0	0	19934000	20,750	19,934.00	20.75
41	0	0	0	0	0	0	0	0	0	0	0	0	0	0	0	0	0	0	0	0	19954750	528,500	19,954.75	528.5
42	0	0	0	0	0	0	0	1	0	0	0	0	0	0	0	0	0	0	0	0	20483250	49,000	20,483.25	49
43	0	0	0	0	0	0	0	1	0	0	0	1	0	0	0	0	0	0	0	0	20532250	994,000	20,532.25	994
44	0	0	0	0	0	0	0	0	0	0	0	1	0	0	0	0	0	0	0	0	21526250	28,500	21,526.25	28.5
45	0	0	0	0	0	0	0	0	0	0	0	0	0	0	0	0	0	0	0	0	21554750	511,750	21,554.75	511.75
46	0	0	0	0	0	0	0	1	0	0	0	0	0	0	0	0	0	0	0	0	22066500	65,500	22,066.50	65.5
47	0	0	0	0	0	0	0	1	0	0	0	1	0	0	0	0	0	0	0	0	22132000	987,501	22,132.00	987.5
48	0	0	0	0	0	0	0	0	0	0	0	1	0	0	0	0	0	0	0	0	23119501	35,249	23,119.50	35.25
49	0	0	0	0	0	0	0	0	0	0	0	0	0	0	0	0	0	0	0	0	23154750	511,250	23,154.75	511.25
50	0	0	0	0	0	0	0	1	0	0	0	0	0	0	0	0	0	0	0	0	23666000	66,000	23,666.00	66
51	0	0	0	0	0	0	0	1	0	0	0	1	0	0	0	0	0	0	0	0	23732000	1,001,001	23,732.00	1,001.00
52	0	0	0	0	0	0	0	0	0	0	0	1	0	0	0	0	0	0	0	0	24733001	21,499	24,733.00	21.5
53	0	0	0	0	0	0	0	0	0	0	0	0	0	0	0	0	0	0	0	0	24754500	528,000	24,754.50	528
54	0	0	0	0	0	0	0	1	0	0	0	0	0	0	0	0	0	0	0	0	25282500	49,500	25,282.50	49.5
55	0	0	0	0	0	0	0	1	0	0	0	1	0	0	0	0	0	0	0	0	25332000	1,004,000	25,332.00	1,004.00
56	0	0	0	0	0	0	0	0	0	0	0	1	0	0	0	0	0	0	0	0	26336000	20,000	26,336.00	20
57	0	0	0	0	0	0	0	0	0	0	0	0	0	0	0	0	0	0	0	0	26356000	509,500	26,356.00	509.5
58	0	0	0	0	0	0	0	1	0	0	0	0	0	0	0	0	0	0	0	0	26865500	66,501	26,865.50	66.5
59	0	0	0	0	0	0	0	1	0	0	0	1	0	0	0	0	0	0	0	0	26932001	1,003,999	26,932.00	1,004.00
60	0	0	0	0	0	0	0	0	0	0	0	1	0	0	0	0	0	0	0	0	27936000	20,000	27,936.00	20
61	0	0	0	0	0	0	0	0	0	0	0	0	0	0	0	0	0	0	0	0	27956000	509,250	27,956.00	509.25
62	0	0	0	0	0	0	0	1	0	0	0	0	0	0	0	0	0	0	0	0	28465250	68,000	28,465.25	68
63	0	0	0	0	0	0	0	1	0	0	0	1	0	0	0	0	0	0	0	0	28533250	1,001,750	28,533.25	1,001.75
64	0	0	0	0	0	0	0	0	0	0	0	1	0	0	0	0	0	0	0	0	29535000	19,500	29,535.00	19.5
65	0	0	0	0	0	0	0	0	0	0	0	0	0	0	0	0	0	0	0	0	29554500	510,500	29,554.50	510.5
66	0	0	0	0	0	0	0	1	0	0	0	0	0	0	0	0	0	0	0	0	30065000	67,000	30,065.00	67
67	0	0	0	0	0	0	0	1	0	0	0	1	0	0	0	0	0	0	0	0	30132000	1,001,750	30,132.00	1,001.75
68	0	0	0	0	0	0	0	0	0	0	0	1	0	0	0	0	0	0	0	0	31133750	20,750	31,133.75	20.75
69	0	0	0	0	0	0	0	0	0	0	0	0	0	0	0	0	0	0	0	0	31154500	526,750	31,154.50	526.75
70	0	0	0	0	0	0	0	1	0	0	0	0	0	0	0	0	0	0	0	0	31681250	50,750	31,681.25	50.75
71	0	0	0	0	0	0	0	1	0	0	0	1	0	0	0	0	0	0	0	0	31732000	994,500	31,732.00	994.5
72	0	0	0	0	0	0	0	0	0	0	0	1	0	0	0	0	0	0	0	0	32726500	28,000	32,726.50	28
73	0	0	0	0	0	0	0	0	0	0	0	0	0	0	0	0	0	0	0	0	32754500	510,000	32,754.50	510
74	0	0	0	0	0	0	0	1	0	0	0	0	0	0	0	0	0	0	0	0	33264500	67,250	33,264.50	67.25
75	0	0	0	0	0	0	0	1	0	0	0	1	0	0	0	0	0	0	0	0	33331750	1,022,500	33,331.75	1,022.50
76	0	0	0	0	0	0	0	1	0	0	0	0	0	0	0	0	0	0	0	0	34354250	20,000	34,354.25	20
77	0	0	0	0	0	0	0	0	0	0	0	0	0	0	0	0	0	0	0	0	34374250	506,500	34,374.25	506.5
78	0	0	0	0	0	0	0	1	0	0	0	0	0	0	0	0	0	0	0	0	34880750	51,000	34,880.75	51
79	0	0	0	0	0	0	0	1	0	0	0	1	0	0	0	0	0	0	0	0	34931750	1,022,500	34,931.75	1,022.50
80	0	0	0	0	0	0	0	1	0	0	0	0	0	0	0	0	0	0	0	0	35954250	750	35,954.25	0.75
81	0	0	0	0	0	0	0	0	0	0	0	0	0	0	0	0	0	0	0	0	35955000	508,750	35,955.00	508.75
82	0	0	0	0	0	0	0	1	0	0	0	0	0	0	0	0	0	0	0	0	36463750	68,000	36,463.75	68
83	0	0	0	0	0	0	0	1	0	0	0	1	0	0	0	0	0	0	0	0	36531750	1,007,000	36,531.75	1,007.00
84	0	0	0	0	0	0	0	0	0	0	0	1	0	0	0	0	0	0	0	0	37538750	15,500	37,538.75	15.5
85	0	0	0	0	0	0	0	0	0	0	0	0	0	0	0	0	0	0	0	0	37554250	526,000	37,554.25	526
86	0	0	0	0	0	0	0	1	0	0	0	0	0	0	0	0	0	0	0	0	38080250	51,500	38,080.25	51.5
87	0	0	0	0	0	0	0	1	0	0	0	1	0	0	0	0	0	0	0	0	38131750	989,250	38,131.75	989.25
88	0	0	0	0	0	0	0	0	0	0	0	1	0	0	0	0	0	0	0	0	39121000	33,250	39,121.00	33.25
89	0	0	0	0	0	0	0	0	0	0	0	0	0	0	0	0	0	0	0	0	39154250	509,000	39,154.25	509
90	0	0	0	0	0	0	0	1	0	0	0	0	0	0	0	0	0	0	0	0	39663250	68,500	39,663.25	68.5
91	0	0	0	0	0	0	0	1	0	0	0	1	0	0	0	0	0	0	0	0	39731750	1,009,250	39,731.75	1,009.25
92	0	0	0	0	0	0	0	0	0	0	0	1	0	0	0	0	0	0	0	0	40741000	13,250	40,741.00	13.25
93	0	0	0	0	0	0	0	0	0	0	0	0	0	0	0	0	0	0	0	0	40754250	508,750	40,754.25	508.75
94	0	0	0	0	0	0	0	1	0	0	0	0	0	0	0	0	0	0	0	0	41263000	50,000	41,263.00	50
95	0	0	0	0	0	0	0	1	0	0	0	1	0	0	0	0	0	0	0	0	41313000	1,007,001	41,313.00	1,007.00
96	0	0	0	0	0	0	0	0	0	0	0	1	0	0	0	0	0	0	0	0	42320001	14,249	42,320.00	14.25
97	0	0	0	0	0	0	0	0	0	0	0	0	0	0	0	0	0	0	0	0	42334250	495,000	42,334.25	495
98	0	0	0	0	0	0	0	1	0	0	0	0	0	0	0	0	0	0	0	0	42829250	62,500	42,829.25	62.5
99	0	0	0	0	0	0	0	1	0	0	0	1	0	0	0	0	0	0	0	0	42891750	1,008,250	42,891.75	1,008.25
100	0	0	0	0	0	0	0	0	0	0	0	1	0	0	0	0	0	0	0	0	43900000	14,000	43,900.00	14
101	0	0	0	0	0	0	0	0	0	0	0	0	0	0	0	0	0	0	0	0	43914000	498,250	43,914.00	498.25
102	0	0	0	0	0	0	0	1	0	0	0	0	0	0	0	0	0	0	0	0	44412250	60,750	44,412.25	60.75
103	0	0	0	0	0	0	0	1	0	0	0	1	0	0	0	0	0	0	0	0	44473000	1,010,000	44,473.00	1,010.00
104	0	0	0	0	0	0	0	0	0	0	0	1	0	0	0	0	0	0	0	0	45483000	10,500	45,483.00	10.5
105	0	0	0	0	0	0	0	0	0	0	0	0	0	0	0	0	0	0	0	0	45493500	518,501	45,493.50	518.5
106	0	0	0	0	0	0	0	1	0	0	0	0	0	0	0	0	0	0	0	0	46012001	40,999	46,012.00	41
107	0	0	0	0	0	0	0	1	0	0	0	1	0	0	0	0	0	0	0	0	46053000	1,001,000	46,053.00	1,001.00
108	0	0	0	0	0	0	0	0	0	0	0	1	0	0	0	0	0	0	0	0	47054000	20,000	47,054.00	20
109	0	0	0	0	0	0	0	0	0	0	0	0	0	0	0	0	0	0	0	0	47074000	504,500	47,074.00	504.5
110	0	0	0	0	0	0	0	1	0	0	0	0	0	0	0	0	0	0	0	0	47578500	54,250	47,578.50	54.25
111	0	0	0	0	0	0	0	1	0	0	0	1	0	0	0	0	0	0	0	0	47632750	1,014,000	47,632.75	1,014.00
112	0	0	0	0	0	0	0	0	0	0	0	1	0	0	0	0	0	0	0	0	48646750	7,250	48,646.75	7.25
113	0	0	0	0	0	0	0	0	0	0	0	0	0	0	0	0	0	0	0	0	48654000	524,250	48,654.00	524.25
114	0	0	0	0	0	0	0	1	0	0	0	0	0	0	0	0	0	0	0	0	49178250	34,500	49,178.25	34.5
115	0	0	0	0	0	0	0	1	0	0	0	1	0	0	0	0	0	0	0	0	49212750	1,021,250	49,212.75	1,021.25
116	0	0	0	0	0	0	0	1	0	0	0	0	0	0	0	0	0	0	0	0	50234000	4,250	50,234.00	4.25
117	0	0	0	0	0	0	0	0	0	0	0	0	0	0	0	0	0	0	0	0	50238250	506,250	50,238.25	506.25
118	0	0	0	0	0	0	0	1	0	0	0	0	0	0	0	0	0	0	0	0	50744500	68,250	50,744.50	68.25
119	0	0	0	0	0	0	0	1	0	0	0	1	0	0	0	0	0	0	0	0	50812750	992,250	50,812.75	992.25
120	0	0	0	0	0	0	0	0	0	0	0	1	0	0	0	0	0	0	0	0	51805000	29,000	51,805.00	29
121	0	0	0	0	0	0	0	0	0	0	0	0	0	0	0	0	0	0	0	0	51834000	510,250	51,834.00	510.25
122	0	0	0	0	0	0	0	1	0	0	0	0	0	0	0	0	0	0	0	0	52344250	68,500	52,344.25	68.5
123	0	0	0	0	0	0	0	1	0	0	0	1	0	0	0	0	0	0	0	0	52412750	1,009,750	52,412.75	1,009.75
124	0	0	0	0	0	0	0	0	0	0	0	1	0	0	0	0	0	0	0	0	53422500	11,250	53,422.50	11.25
125	0	0	0	0	0	0	0	0	0	0	0	0	0	0	0	0	0	0	0	0	53433750	510,250	53,433.75	510.25
126	0	0	0	0	0	0	0	1	0	0	0	0	0	0	0	0	0	0	0	0	53944000	68,750	53,944.00	68.75
127	0	0	0	0	0	0	0	1	0	0	0	1	0	0	0	0	0	0	0	0	54012750	995,500	54,012.75	995.5
128	0	0	0	0	0	0	0	0	0	0	0	1	0	0	0	0	0	0	0	0	55008250	25,500	55,008.25	25.5
129	0	0	0	0	0	0	0	0	0	0	0	0	0	0	0	0	0	0	0	0	55033750	510,000	55,033.75	510
130	0	0	0	0	0	0	0	1	0	0	0	0	0	0	0	0	0	0	0	0	55543750	69,000	55,543.75	69
131	0	0	0	0	0	0	0	1	0	0	0	1	0	0	0	0	0	0	0	0	55612750	994,000	55,612.75	994
132	0	0	0	0	0	0	0	0	0	0	0	1	0	0	0	0	0	0	0	0	56606750	27,000	56,606.75	27
133	0	0	0	0	0	0	0	0	0	0	0	0	0	0	0	0	0	0	0	0	56633750	509,750	56,633.75	509.75
134	0	0	0	0	0	0	0	1	0	0	0	0	0	0	0	0	0	0	0	0	57143500	47,750	57,143.50	47.75
135	0	0	0	0	0	0	0	1	0	0	0	1	0	0	0	0	0	0	0	0	57191250	1,006,750	57,191.25	1,006.75
136	0	0	0	0	0	0	0	0	0	0	0	1	0	0	0	0	0	0	0	0	58198000	15,750	58,198.00	15.75
137	0	0	0	0	0	0	0	0	0	0	0	0	0	0	0	0	0	0	0	0	58213750	496,000	58,213.75	496
138	0	0	0	0	0	0	0	1	0	0	0	0	0	0	0	0	0	0	0	0	58709750	61,500	58,709.75	61.5
139	0	0	0	0	0	0	0	1	0	0	0	1	0	0	0	0	0	0	0	0	58771250	1,018,750	58,771.25	1,018.75
140	0	0	0	0	0	0	0	0	0	0	0	1	0	0	0	0	0	0	0	0	59790000	3,750	59,790.00	3.75
141	0	0	0	0	0	0	0	0	0	0	0	0	0	0	0	0	0	0	0	0	59793750	515,750	59,793.75	515.75
142	0	0	0	0	0	0	0	1	0	0	0	0	0	0	0	0	0	0	0	0	60309500	41,750	60,309.50	41.75
143	0	0	0	0	0	0	0	1	0	0	0	1	0	0	0	0	0	0	0	0	60351250	1,017,750	60,351.25	1,017.75
144	0	0	0	0	0	0	0	0	0	0	0	1	0	0	0	0	0	0	0	0	61369000	4,750	61,369.00	4.75
145	0	0	0	0	0	0	0	0	0	0	0	0	0	0	0	0	0	0	0	0	61373750	518,751	61,373.75	518.75
146	0	0	0	0	0	0	0	1	0	0	0	0	0	0	0	0	0	0	0	0	61892501	39,999	61,892.50	40
147	0	0	0	0	0	0	0	1	0	0	0	1	0	0	0	0	0	0	0	0	61932500	1,017,500	61,932.50	1,017.50
148	0	0	0	0	0	0	0	0	0	0	0	1	0	0	0	0	0	0	0	0	62950000	3,500	62,950.00	3.5
149	0	0	0	0	0	0	0	0	0	0	0	0	0	0	0	0	0	0	0	0	62953500	505,500	62,953.50	505.5
150	0	0	0	0	0	0	0	1	0	0	0	0	0	0	0	0	0	0	0	0	63459000	52,000	63,459.00	52
151	0	0	0	0	0	0	0	1	0	0	0	1	0	0	0	0	0	0	0	0	63511000	997,001	63,511.00	997
152	0	0	0	0	0	0	0	0	0	0	0	1	0	0	0	0	0	0	0	0	64508001	25,499	64,508.00	25.5
153	0	0	0	0	0	0	0	0	0	0	0	0	0	0	0	0	0	0	0	0	64533500	525,000	64,533.50	525
154	0	0	0	0	0	0	0	1	0	0	0	0	0	0	0	0	0	0	0	0	65058500	52,500	65,058.50	52.5
155	0	0	0	0	0	0	0	1	0	0	0	1	0	0	0	0	0	0	0	0	65111000	990,250	65,111.00	990.25
156	0	0	0	0	0	0	0	0	0	0	0	1	0	0	0	0	0	0	0	0	66101250	32,250	66,101.25	32.25
157	0	0	0	0	0	0	0	0	0	0	0	0	0	0	0	0	0	0	0	0	66133500	508,250	66,133.50	508.25
158	0	0	0	0	0	0	0	1	0	0	0	0	0	0	0	0	0	0	0	0	66641750	69,250	66,641.75	69.25
159	0	0	0	0	0	0	0	1	0	0	0	1	0	0	0	0	0	0	0	0	66711000	1,000,250	66,711.00	1,000.25
160	0	0	0	0	0	0	0	0	0	0	0	1	0	0	0	0	0	0	0	0	67711250	21,750	67,711.25	21.75
161	0	0	0	0	0	0	0	0	0	0	0	0	0	0	0	0	0	0	0	0	67733000	525,000	67,733.00	525
162	0	0	0	0	0	0	0	1	0	0	0	0	0	0	0	0	0	0	0	0	68258000	53,001	68,258.00	53
163	0	0	0	0	0	0	0	1	0	0	0	1	0	0	0	0	0	0	0	0	68311001	1,000,999	68,311.00	1,001.00
164	0	0	0	0	0	0	0	0	0	0	0	1	0	0	0	0	0	0	0	0	69312000	21,500	69,312.00	21.5
165	0	0	0	0	0	0	0	0	0	0	0	0	0	0	0	0	0	0	0	0	69333500	524,250	69,333.50	524.25
166	0	0	0	0	0	0	0	1	0	0	0	0	0	0	0	0	0	0	0	0	69857750	54,500	69,857.75	54.5
167	0	0	0	0	0	0	0	1	0	0	0	1	0	0	0	0	0	0	0	0	69912250	978,750	69,912.25	978.75
168	0	0	0	0	0	0	0	0	0	0	0	1	0	0	0	0	0	0	0	0	70891000	42,500	70,891.00	42.5
169	0	0	0	0	0	0	0	0	0	0	0	0	0	0	0	0	0	0	0	0	70933500	524,001	70,933.50	524
170	0	0	0	0	0	0	0	1	0	0	0	0	0	0	0	0	0	0	0	0	71457501	34,749	71,457.50	34.75
171	0	0	0	0	0	0	0	1	0	0	0	1	0	0	0	0	0	0	0	0	71492250	1,021,000	71,492.25	1,021.00
172	0	0	0	0	0	0	0	1	0	0	0	0	0	0	0	0	0	0	0	0	72513250	12,000	72,513.25	12
173	0	0	0	0	0	0	0	0	0	0	0	0	0	0	0	0	0	0	0	0	72525250	498,500	72,525.25	498.5
174	0	0	0	0	0	0	0	1	0	0	0	0	0	0	0	0	0	0	0	0	73023750	67,000	73,023.75	67
175	0	0	0	0	0	0	0	1	0	0	0	1	0	0	0	0	0	0	0	0	73090750	969,250	73,090.75	969.25
176	0	0	0	0	0	0	0	0	0	0	0	1	0	0	0	0	0	0	0	0	74060000	53,250	74,060.00	53.25
177	0	0	0	0	0	0	0	0	0	0	0	0	0	0	0	0	0	0	0	0	74113250	510,250	74,113.25	510.25
178	0	0	0	0	0	0	0	1	0	0	0	0	0	0	0	0	0	0	0	0	74623500	67,250	74,623.50	67.25
179	0	0	0	0	0	0	0	1	0	0	0	1	0	0	0	0	0	0	0	0	74690750	1,001,250	74,690.75	1,001.25
180	0	0	0	0	0	0	0	0	0	0	0	1	0	0	0	0	0	0	0	0	75692000	21,250	75,692.00	21.25
181	0	0	0	0	0	0	0	0	0	0	0	0	0	0	0	0	0	0	0	0	75713250	510,000	75,713.25	510
182	0	0	0	0	0	0	0	1	0	0	0	0	0	0	0	0	0	0	0	0	76223250	68,750	76,223.25	68.75
183	0	0	0	0	0	0	0	1	0	0	0	1	0	0	0	0	0	0	0	0	76292000	1,003,000	76,292.00	1,003.00
184	0	0	0	0	0	0	0	0	0	0	0	1	0	0	0	0	0	0	0	0	77295000	19,750	77,295.00	19.75
185	0	0	0	0	0	0	0	0	0	0	0	0	0	0	0	0	0	0	0	0	77314750	508,251	77,314.75	508.25
186	0	0	0	0	0	0	0	1	0	0	0	0	0	0	0	0	0	0	0	0	77823001	48,999	77,823.00	49
187	0	0	0	0	0	0	0	1	0	0	0	1	0	0	0	0	0	0	0	0	77872000	1,019,500	77,872.00	1,019.50
188	0	0	0	0	0	0	0	0	0	0	0	1	0	0	0	0	0	0	0	0	78891500	1,750	78,891.50	1.75
189	0	0	0	0	0	0	0	0	0	0	0	0	0	0	0	0	0	0	0	0	78893250	512,750	78,893.25	512.75
190	0	0	0	0	0	0	0	1	0	0	0	0	0	0	0	0	0	0	0	0	79406000	46,000	79,406.00	46
191	0	0	0	0	0	0	0	1	0	0	0	1	0	0	0	0	0	0	0	0	79452000	1,021,250	79,452.00	1,021.25
192	0	0	0	0	0	0	0	1	0	0	0	0	0	0	0	0	0	0	0	0	80473250	11,251	80,473.25	11.25
193	0	0	0	0	0	0	0	0	0	0	0	0	0	0	0	0	0	0	0	0	80484501	488,000	80,484.50	488
194	0	0	0	0	0	0	0	1	0	0	0	0	0	0	0	0	0	0	0	0	80972501	59,499	80,972.50	59.5
195	0	0	0	0	0	0	0	1	0	0	0	1	0	0	0	0	0	0	0	0	81032000	1,021,000	81,032.00	1,021.00
196	0	0	0	0	0	0	0	1	0	0	0	0	0	0	0	0	0	0	0	0	82053000	750	82,053.00	0.75
197	0	0	0	0	0	0	0	0	0	0	0	0	0	0	0	0	0	0	0	0	82053750	518,500	82,053.75	518.5
198	0	0	0	0	0	0	0	1	0	0	0	0	0	0	0	0	0	0	0	0	82572250	39,750	82,572.25	39.75
199	0	0	0	0	0	0	0	1	0	0	0	1	0	0	0	0	0	0	0	0	82612000	999,250	82,612.00	999.25
200	0	0	0	0	0	0	0	0	0	0	0	1	0	0	0	0	0	0	0	0	83611250	21,750	83,611.25	21.75
201	0	0	0	0	0	0	0	0	0	0	0	0	0	0	0	0	0	0	0	0	83633000	522,250	83,633.00	522.25
202	0	0	0	0	0	0	0	1	0	0	0	0	0	0	0	0	0	0	0	0	84155250	56,750	84,155.25	56.75
203	0	0	0	0	0	0	0	1	0	0	0	1	0	0	0	0	0	0	0	0	84212000	990,500	84,212.00	990.5
204	0	0	0	0	0	0	0	0	0	0	0	1	0	0	0	0	0	0	0	0	85202500	30,501	85,202.50	30.5
205	0	0	0	0	0	0	0	0	0	0	0	0	0	0	0	0	0	0	0	0	85233001	521,749	85,233.00	521.75
206	0	0	0	0	0	0	0	1	0	0	0	0	0	0	0	0	0	0	0	0	85754750	37,250	85,754.75	37.25
207	0	0	0	0	0	0	0	1	0	0	0	1	0	0	0	0	0	0	0	0	85792000	1,021,000	85,792.00	1,021.00
208	0	0	0	0	0	0	0	1	0	0	0	0	0	0	0	0	0	0	0	0	86813000	20,001	86,813.00	20
209	0	0	0	0	0	0	0	0	0	0	0	0	0	0	0	0	0	0	0	0	86833001	505,000	86,833.00	505
210	0	0	0	0	0	0	0	1	0	0	0	0	0	0	0	0	0	0	0	0	87338001	53,749	87,338.00	53.75
211	0	0	0	0	0	0	0	1	0	0	0	1	0	0	0	0	0	0	0	0	87391750	994,750	87,391.75	994.75
212	0	0	0	0	0	0	0	0	0	0	0	1	0	0	0	0	0	0	0	0	88386500	26,500	88,386.50	26.5
213	0	0	0	0	0	0	0	0	0	0	0	0	0	0	0	0	0	0	0	0	88413000	508,000	88,413.00	508
214	0	0	0	0	0	0	0	1	0	0	0	0	0	0	0	0	0	0	0	0	88921000	69,500	88,921.00	69.5
215	0	0	0	0	0	0	0	1	0	0	0	1	0	0	0	0	0	0	0	0	88990500	1,021,501	88,990.50	1,021.50
216	0	0	0	0	0	0	0	0	0	0	0	1	0	0	0	0	0	0	0	0	90012001	999	90,012.00	1
217	0	0	0	0	0	0	0	0	0	0	0	0	0	0	0	0	0	0	0	0	90013000	524,250	90,013.00	524.25
218	0	0	0	0	0	0	0	1	0	0	0	0	0	0	0	0	0	0	0	0	90537250	34,500	90,537.25	34.5
219	0	0	0	0	0	0	0	1	0	0	0	1	0	0	0	0	0	0	0	0	90571750	998,500	90,571.75	998.5
220	0	0	0	0	0	0	0	0	0	0	0	1	0	0	0	0	0	0	0	0	91570250	22,750	91,570.25	22.75
221	0	0	0	0	0	0	0	0	0	0	0	0	0	0	0	0	0	0	0	0	91593000	510,750	91,593.00	510.75
222	0	0	0	0	0	0	0	1	0	0	0	0	0	0	0	0	0	0	0	0	92103750	46,500	92,103.75	46.5
223	0	0	0	0	0	0	0	1	0	0	0	1	0	0	0	0	0	0	0	0	92150250	1,012,750	92,150.25	1,012.75
224	0	0	0	0	0	0	0	0	0	0	0	1	0	0	0	0	0	0	0	0	93163000	10,000	93,163.00	10
225	0	0	0	0	0	0	0	0	0	0	0	0	0	0	0	0	0	0	0	0	93173000	513,750	93,173.00	513.75
226	0	0	0	0	0	0	0	1	0	0	0	0	0	0	0	0	0	0	0	0	93686750	45,000	93,686.75	45
227	0	0	0	0	0	0	0	1	0	0	0	1	0	0	0	0	0	0	0	0	93731750	1,017,000	93,731.75	1,017.00
228	0	0	0	0	0	0	0	0	0	0	0	1	0	0	0	0	0	0	0	0	94748750	4,000	94,748.75	4
229	0	0	0	0	0	0	0	0	0	0	0	0	0	0	0	0	0	0	0	0	94752750	500,500	94,752.75	500.5
230	0	0	0	0	0	0	0	1	0	0	0	0	0	0	0	0	0	0	0	0	95253250	58,250	95,253.25	58.25
231	0	0	0	0	0	0	0	1	0	0	0	1	0	0	0	0	0	0	0	0	95311500	1,020,250	95,311.50	1,020.25
232	0	0	0	0	0	0	0	0	0	0	0	1	0	0	0	0	0	0	0	0	96331750	1,000	96,331.75	1
233	0	0	0	0	0	0	0	0	0	0	0	0	0	0	0	0	0	0	0	0	96332750	503,500	96,332.75	503.5
234	0	0	0	0	0	0	0	1	0	0	0	0	0	0	0	0	0	0	0	0	96836250	55,250	96,836.25	55.25
235	0	0	0	0	0	0	0	1	0	0	0	1	0	0	0	0	0	0	0	0	96891500	1,020,750	96,891.50	1,020.75
236	0	0	0	0	0	0	0	0	0	0	0	1	0	0	0	0	0	0	0	0	97912250	500	97,912.25	0.5
237	0	0	0	0	0	0	0	0	0	0	0	0	0	0	0	0	0	0	0	0	97912750	523,250	97,912.75	523.25
238	0	0	0	0	0	0	0	1	0	0	0	0	0	0	0	0	0	0	0	0	98436000	34,250	98,436.00	34.25
239	0	0	0	0	0	0	0	1	0	0	0	1	0	0	0	0	0	0	0	0	98470250	1,019,500	98,470.25	1,019.50
240	0	0	0	0	0	0	0	0	0	0	0	1	0	0	0	0	0	0	0	0	99489750	3,000	99,489.75	3
241	0	0	0	0	0	0	0	0	0	0	0	0	0	0	0	0	0	0	0	0	99492750	526,250	99,492.75	526.25
242	0	0	0	0	0	0	0	1	0	0	0	0	0	0	0	0	0	0	0	0	100019000	52,500	100,019.00	52.5
243	0	0	0	0	0	0	0	1	0	0	0	1	0	0	0	0	0	0	0	0	100071500	990,750	100,071.50	990.75
244	0	0	0	0	0	0	0	0	0	0	0	1	0	0	0	0	0	0	0	0	101062250	30,500	101,062.25	30.5
245	0	0	0	0	0	0	0	0	0	0	0	0	0	0	0	0	0	0	0	0	101092750	509,250	101,092.75	509.25
246	0	0	0	0	0	0	0	1	0	0	0	0	0	0	0	0	0	0	0	0	101602000	69,500	101,602.00	69.5
247	0	0	0	0	0	0	0	1	0	0	0	1	0	0	0	0	0	0	0	0	101671500	1,017,250	101,671.50	1,017.25
248	0	0	0	0	0	0	0	0	0	0	0	1	0	0	0	0	0	0	0	0	102688750	3,750	102,688.75	3.75
249	0	0	0	0	0	0	0	0	0	0	0	0	0	0	0	0	0	0	0	0	102692500	509,250	102,692.50	509.25
250	0	0	0	0	0	0	0	1	0	0	0	0	0	0	0	0	0	0	0	0	103201750	48,250	103,201.75	48.25
251	0	0	0	0	0	0	0	1	0	0	0	1	0	0	0	0	0	0	0	0	103250000	1,022,500	103,250.00	1,022.50
252	0	0	0	0	0	0	0	1	0	0	0	0	0	0	0	0	0	0	0	0	104272500	16,501	104,272.50	16.5
253	0	0	0	0	0	0	0	0	0	0	0	0	0	0	0	0	0	0	0	0	104289001	495,749	104,289.00	495.75
254	0	0	0	0	0	0	0	1	0	0	0	0	0	0	0	0	0	0	0	0	104784750	65,250	104,784.75	65.25
255	0	0	0	0	0	0	0	1	0	0	0	1	0	0	0	0	0	0	0	0	104850000	987,000	104,850.00	987
256	0	0	0	0	0	0	0	0	0	0	0	1	0	0	0	0	0	0	0	0	105837000	35,500	105,837.00	35.5
257	0	0	0	0	0	0	0	0	0	0	0	0	0	0	0	0	0	0	0	0	105872500	512,000	105,872.50	512
258	0	0	0	0	0	0	0	1	0	0	0	0	0	0	0	0	0	0	0	0	106384500	65,500	106,384.50	65.5
259	0	0	0	0	0	0	0	1	0	0	0	1	0	0	0	0	0	0	0	0	106450000	1,015,501	106,450.00	1,015.50
260	0	0	0	0	0	0	0	0	0	0	0	1	0	0	0	0	0	0	0	0	107465501	6,999	107,465.50	7
261	0	0	0	0	0	0	0	0	0	0	0	0	0	0	0	0	0	0	0	0	107472500	511,750	107,472.50	511.75
262	0	0	0	0	0	0	0	1	0	0	0	0	0	0	0	0	0	0	0	0	107984250	65,750	107,984.25	65.75
263	0	0	0	0	0	0	0	1	0	0	0	1	0	0	0	0	0	0	0	0	108050000	971,750	108,050.00	971.75
264	0	0	0	0	0	0	0	0	0	0	0	1	0	0	0	0	0	0	0	0	109021750	50,750	109,021.75	50.75
265	0	0	0	0	0	0	0	0	0	0	0	0	0	0	0	0	0	0	0	0	109072500	511,500	109,072.50	511.5
266	0	0	0	0	0	0	0	1	0	0	0	0	0	0	0	0	0	0	0	0	109584000	65,750	109,584.00	65.75
267	0	0	0	0	0	0	0	1	0	0	0	1	0	0	0	0	0	0	0	0	109649750	999,000	109,649.75	999
268	0	0	0	0	0	0	0	0	0	0	0	1	0	0	0	0	0	0	0	0	110648750	23,750	110,648.75	23.75
269	0	0	0	0	0	0	0	0	0	0	0	0	0	0	0	0	0	0	0	0	110672500	511,001	110,672.50	511
270	0	0	0	0	0	0	0	1	0	0	0	0	0	0	0	0	0	0	0	0	111183501	67,749	111,183.50	67.75
271	0	0	0	0	0	0	0	1	0	0	0	1	0	0	0	0	0	0	0	0	111251250	997,500	111,251.25	997.5
272	0	0	0	0	0	0	0	0	0	0	0	1	0	0	0	0	0	0	0	0	112248750	23,500	112,248.75	23.5
273	0	0	0	0	0	0	0	0	0	0	0	0	0	0	0	0	0	0	0	0	112272250	511,000	112,272.25	511
274	0	0	0	0	0	0	0	1	0	0	0	0	0	0	0	0	0	0	0	0	112783250	68,000	112,783.25	68
275	0	0	0	0	0	0	0	1	0	0	0	1	0	0	0	0	0	0	0	0	112851250	1,002,250	112,851.25	1,002.25
276	0	0	0	0	0	0	0	0	0	0	0	1	0	0	0	0	0	0	0	0	113853500	18,750	113,853.50	18.75
277	0	0	0	0	0	0	0	0	0	0	0	0	0	0	0	0	0	0	0	0	113872250	510,750	113,872.25	510.75
278	0	0	0	0	0	0	0	1	0	0	0	0	0	0	0	0	0	0	0	0	114383000	68,250	114,383.00	68.25
279	0	0	0	0	0	0	0	1	0	0	0	1	0	0	0	0	0	0	0	0	114451250	995,251	114,451.25	995.25
280	0	0	0	0	0	0	0	0	0	0	0	1	0	0	0	0	0	0	0	0	115446501	25,749	115,446.50	25.75
281	0	0	0	0	0	0	0	0	0	0	0	0	0	0	0	0	0	0	0	0	115472250	527,250	115,472.25	527.25
282	0	0	0	0	0	0	0	1	0	0	0	0	0	0	0	0	0	0	0	0	115999500	51,500	115,999.50	51.5
283	0	0	0	0	0	0	0	1	0	0	0	1	0	0	0	0	0	0	0	0	116051000	986,750	116,051.00	986.75
284	0	0	0	0	0	0	0	0	0	0	0	1	0	0	0	0	0	0	0	0	117037750	34,500	117,037.75	34.5
285	0	0	0	0	0	0	0	0	0	0	0	0	0	0	0	0	0	0	0	0	117072250	510,250	117,072.25	510.25
286	0	0	0	0	0	0	0	1	0	0	0	0	0	0	0	0	0	0	0	0	117582500	67,250	117,582.50	67.25
287	0	0	0	0	0	0	0	1	0	0	0	1	0	0	0	0	0	0	0	0	117649750	981,000	117,649.75	981
288	0	0	0	0	0	0	0	0	0	0	0	1	0	0	0	0	0	0	0	0	118630750	41,500	118,630.75	41.5
289	0	0	0	0	0	0	0	0	0	0	0	0	0	0	0	0	0	0	0	0	118672250	510,000	118,672.25	510
290	0	0	0	0	0	0	0	1	0	0	0	0	0	0	0	0	0	0	0	0	119182250	47,500	119,182.25	47.5
291	0	0	0	0	0	0	0	1	0	0	0	1	0	0	0	0	0	0	0	0	119229750	1,019,250	119,229.75	1,019.25
292	0	0	0	0	0	0	0	0	0	0	0	1	0	0	0	0	0	0	0	0	120249000	3,250	120,249.00	3.25
293	0	0	0	0	0	0	0	0	0	0	0	0	0	0	0	0	0	0	0	0	120252250	513,000	120,252.25	513
294	0	0	0	0	0	0	0	1	0	0	0	0	0	0	0	0	0	0	0	0	120765250	65,750	120,765.25	65.75
295	0	0	0	0	0	0	0	1	0	0	0	1	0	0	0	0	0	0	0	0	120831000	1,015,750	120,831.00	1,015.75
296	0	0	0	0	0	0	0	0	0	0	0	1	0	0	0	0	0	0	0	0	121846750	5,250	121,846.75	5.25
297	0	0	0	0	0	0	0	0	0	0	0	0	0	0	0	0	0	0	0	0	121852000	513,000	121,852.00	513
298	0	0	0	0	0	0	0	1	0	0	0	0	0	0	0	0	0	0	0	0	122365000	66,000	122,365.00	66
299	0	0	0	0	0	0	0	1	0	0	0	1	0	0	0	0	0	0	0	0	122431000	1,014,250	122,431.00	1,014.25
300	0	0	0	0	0	0	0	0	0	0	0	1	0	0	0	0	0	0	0	0	123445250	6,750	123,445.25	6.75
301	0	0	0	0	0	0	0	0	0	0	0	0	0	0	0	0	0	0	0	0	123452000	512,750	123,452.00	512.75
302	0	0	0	0	0	0	0	1	0	0	0	0	0	0	0	0	0	0	0	0	123964750	46,250	123,964.75	46.25
303	0	0	0	0	0	0	0	1	0	0	0	1	0	0	0	0	0	0	0	0	124011000	1,021,000	124,011.00	1,021.00
304	0	0	0	0	0	0	0	1	0	0	0	0	0	0	0	0	0	0	0	0	125032000	16,750	125,032.00	16.75
305	0	0	0	0	0	0	0	0	0	0	0	0	0	0	0	0	0	0	0	0	125048750	499,000	125,048.75	499
306	0	0	0	0	0	0	0	1	0	0	0	0	0	0	0	0	0	0	0	0	125547750	43,000	125,547.75	43
307	0	0	0	0	0	0	0	1	0	0	0	1	0	0	0	0	0	0	0	0	125590750	1,021,250	125,590.75	1,021.25
308	0	0	0	0	0	0	0	1	0	0	0	0	0	0	0	0	0	0	0	0	126612000	12,750	126,612.00	12.75
309	0	0	0	0	0	0	0	0	0	0	0	0	0	0	0	0	0	0	0	0	126624750	489,250	126,624.75	489.25
310	0	0	0	0	0	0	0	1	0	0	0	0	0	0	0	0	0	0	0	0	127114000	56,750	127,114.00	56.75
311	0	0	0	0	0	0	0	1	0	0	0	1	0	0	0	0	0	0	0	0	127170750	997,750	127,170.75	997.75
312	0	0	0	0	0	0	0	0	0	0	0	1	0	0	0	0	0	0	0	0	128168500	23,500	128,168.50	23.5
313	0	0	0	0	0	0	0	0	0	0	0	0	0	0	0	0	0	0	0	0	128192000	505,000	128,192.00	505
314	0	0	0	0	0	0	0	1	0	0	0	0	0	0	0	0	0	0	0	0	128697000	53,750	128,697.00	53.75
315	0	0	0	0	0	0	0	1	0	0	0	1	0	0	0	0	0	0	0	0	128750750	1,017,750	128,750.75	1,017.75
316	0	0	0	0	0	0	0	0	0	0	0	1	0	0	0	0	0	0	0	0	129768500	3,500	129,768.50	3.5
317	0	0	0	0	0	0	0	0	0	0	0	0	0	0	0	0	0	0	0	0	129772000	508,250	129,772.00	508.25
318	0	0	0	0	0	0	0	1	0	0	0	0	0	0	0	0	0	0	0	0	130280250	50,500	130,280.25	50.5
319	0	0	0	0	0	0	0	1	0	0	0	1	0	0	0	0	0	0	0	0	130330750	1,018,000	130,330.75	1,018.00
320	0	0	0	0	0	0	0	0	0	0	0	1	0	0	0	0	0	0	0	0	131348750	3,000	131,348.75	3
321	0	0	0	0	0	0	0	0	0	0	0	0	0	0	0	0	0	0	0	0	131351750	511,500	131,351.75	511.5
322	0	0	0	0	0	0	0	1	0	0	0	0	0	0	0	0	0	0	0	0	131863250	67,500	131,863.25	67.5
323	0	0	0	0	0	0	0	1	0	0	0	1	0	0	0	0	0	0	0	0	131930750	1,001,000	131,930.75	1,001.00
324	0	0	0	0	0	0	0	0	0	0	0	1	0	0	0	0	0	0	0	0	132931750	20,000	132,931.75	20
325	0	0	0	0	0	0	0	0	0	0	0	0	0	0	0	0	0	0	0	0	132951750	511,250	132,951.75	511.25
326	0	0	0	0	0	0	0	1	0	0	0	0	0	0	0	0	0	0	0	0	133463000	67,750	133,463.00	67.75
327	0	0	0	0	0	0	0	1	0	0	0	1	0	0	0	0	0	0	0	0	133530750	986,000	133,530.75	986
328	0	0	0	0	0	0	0	0	0	0	0	1	0	0	0	0	0	0	0	0	134516750	35,000	134,516.75	35
329	0	0	0	0	0	0	0	0	0	0	0	0	0	0	0	0	0	0	0	0	134551750	510,750	134,551.75	510.75
330	0	0	0	0	0	0	0	1	0	0	0	0	0	0	0	0	0	0	0	0	135062500	68,000	135,062.50	68
331	0	0	0	0	0	0	0	1	0	0	0	1	0	0	0	0	0	0	0	0	135130500	1,001,250	135,130.50	1,001.25
332	0	0	0	0	0	0	0	0	0	0	0	1	0	0	0	0	0	0	0	0	136131750	20,000	136,131.75	20
333	0	0	0	0	0	0	0	0	0	0	0	0	0	0	0	0	0	0	0	0	136151750	510,500	136,151.75	510.5
334	0	0	0	0	0	0	0	1	0	0	0	0	0	0	0	0	0	0	0	0	136662250	68,250	136,662.25	68.25
335	0	0	0	0	0	0	0	1	0	0	0	1	0	0	0	0	0	0	0	0	136730500	1,002,250	136,730.50	1,002.25
336	0	0	0	0	0	0	0	0	0	0	0	1	0	0	0	0	0	0	0	0	137732750	19,000	137,732.75	19
337	0	0	0	0	0	0	0	0	0	0	0	0	0	0	0	0	0	0	0	0	137751750	510,250	137,751.75	510.25
338	0	0	0	0	0	0	0	1	0	0	0	0	0	0	0	0	0	0	0	0	138262000	68,500	138,262.00	68.5
339	0	0	0	0	0	0	0	1	0	0	0	1	0	0	0	0	0	0	0	0	138330500	997,250	138,330.50	997.25
340	0	0	0	0	0	0	0	0	0	0	0	1	0	0	0	0	0	0	0	0	139327750	24,000	139,327.75	24
341	0	0	0	0	0	0	0	0	0	0	0	0	0	0	0	0	0	0	0	0	139351750	526,750	139,351.75	526.75
342	0	0	0	0	0	0	0	1	0	0	0	0	0	0	0	0	0	0	0	0	139878500	52,000	139,878.50	52
343	0	0	0	0	0	0	0	1	0	0	0	1	0	0	0	0	0	0	0	0	139930500	1,019,001	139,930.50	1,019.00
344	0	0	0	0	0	0	0	0	0	0	0	1	0	0	0	0	0	0	0	0	140949501	1,999	140,949.50	2
345	0	0	0	0	0	0	0	0	0	0	0	0	0	0	0	0	0	0	0	0	140951500	510,000	140,951.50	510
346	0	0	0	0	0	0	0	1	0	0	0	0	0	0	0	0	0	0	0	0	141461500	49,000	141,461.50	49
347	0	0	0	0	0	0	0	1	0	0	0	1	0	0	0	0	0	0	0	0	141510500	1,021,000	141,510.50	1,021.00
348	0	0	0	0	0	0	0	1	0	0	0	0	0	0	0	0	0	0	0	0	142531500	19,250	142,531.50	19.25
349	0	0	0	0	0	0	0	0	0	0	0	0	0	0	0	0	0	0	0	0	142550750	493,750	142,550.75	493.75
350	0	0	0	0	0	0	0	1	0	0	0	0	0	0	0	0	0	0	0	0	143044500	44,500	143,044.50	44.5
351	0	0	0	0	0	0	0	1	0	0	0	1	0	0	0	0	0	0	0	0	143089000	1,013,250	143,089.00	1,013.25
352	0	0	0	0	0	0	0	0	0	0	0	1	0	0	0	0	0	0	0	0	144102250	9,250	144,102.25	9.25
353	0	0	0	0	0	0	0	0	0	0	0	0	0	0	0	0	0	0	0	0	144111500	499,500	144,111.50	499.5
354	0	0	0	0	0	0	0	1	0	0	0	0	0	0	0	0	0	0	0	0	144611000	58,000	144,611.00	58
355	0	0	0	0	0	0	0	1	0	0	0	1	0	0	0	0	0	0	0	0	144669000	1,000,750	144,669.00	1,000.75
356	0	0	0	0	0	0	0	0	0	0	0	1	0	0	0	0	0	0	0	0	145669750	21,750	145,669.75	21.75
357	0	0	0	0	0	0	0	0	0	0	0	0	0	0	0	0	0	0	0	0	145691500	502,500	145,691.50	502.5
358	0	0	0	0	0	0	0	1	0	0	0	0	0	0	0	0	0	0	0	0	146194000	56,250	146,194.00	56.25
359	0	0	0	0	0	0	0	1	0	0	0	1	0	0	0	0	0	0	0	0	146250250	979,251	146,250.25	979.25
360	0	0	0	0	0	0	0	0	0	0	0	1	0	0	0	0	0	0	0	0	147229501	41,999	147,229.50	42
361	0	0	0	0	0	0	0	0	0	0	0	0	0	0	0	0	0	0	0	0	147271500	505,500	147,271.50	505.5
362	0	0	0	0	0	0	0	1	0	0	0	0	0	0	0	0	0	0	0	0	147777000	51,750	147,777.00	51.75
363	0	0	0	0	0	0	0	1	0	0	0	1	0	0	0	0	0	0	0	0	147828750	1,022,750	147,828.75	1,022.75
364	0	0	0	0	0	0	0	1	0	0	0	0	0	0	0	0	0	0	0	0	148851500	2,250	148,851.50	2.25
365	0	0	0	0	0	0	0	0	0	0	0	0	0	0	0	0	0	0	0	0	148853750	523,000	148,853.75	523
366	0	0	0	0	0	0	0	1	0	0	0	0	0	0	0	0	0	0	0	0	149376750	32,000	149,376.75	32
367	0	0	0	0	0	0	0	1	0	0	0	1	0	0	0	0	0	0	0	0	149408750	1,005,000	149,408.75	1,005.00
368	0	0	0	0	0	0	0	0	0	0	0	1	0	0	0	0	0	0	0	0	150413750	17,500	150,413.75	17.5
369	0	0	0	0	0	0	0	0	0	0	0	0	0	0	0	0	0	0	0	0	150431250	511,750	150,431.25	511.75
370	0	0	0	0	0	0	0	1	0	0	0	0	0	0	0	0	0	0	0	0	150943000	45,750	150,943.00	45.75
371	0	0	0	0	0	0	0	1	0	0	0	1	0	0	0	0	0	0	0	0	150988750	1,004,000	150,988.75	1,004.00
372	0	0	0	0	0	0	0	0	0	0	0	1	0	0	0	0	0	0	0	0	151992750	18,500	151,992.75	18.5
373	0	0	0	0	0	0	0	0	0	0	0	0	0	0	0	0	0	0	0	0	152011250	514,750	152,011.25	514.75
374	0	0	0	0	0	0	0	1	0	0	0	0	0	0	0	0	0	0	0	0	152526000	42,750	152,526.00	42.75
375	0	0	0	0	0	0	0	1	0	0	0	1	0	0	0	0	0	0	0	0	152568750	1,022,500	152,568.75	1,022.50
376	0	0	0	0	0	0	0	1	0	0	0	0	0	0	0	0	0	0	0	0	153591250	2,500	153,591.25	2.5
377	0	0	0	0	0	0	0	0	0	0	0	0	0	0	0	0	0	0	0	0	153593750	498,750	153,593.75	498.75
378	0	0	0	0	0	0	0	1	0	0	0	0	0	0	0	0	0	0	0	0	154092500	57,500	154,092.50	57.5
379	0	0	0	0	0	0	0	1	0	0	0	1	0	0	0	0	0	0	0	0	154150000	1,021,250	154,150.00	1,021.25
380	0	0	0	0	0	0	0	1	0	0	0	0	0	0	0	0	0	0	0	0	155171250	1,250	155,171.25	1.25
381	0	0	0	0	0	0	0	0	0	0	0	0	0	0	0	0	0	0	0	0	155172500	503,000	155,172.50	503
382	0	0	0	0	0	0	0	1	0	0	0	0	0	0	0	0	0	0	0	0	155675500	53,250	155,675.50	53.25
383	0	0	0	0	0	0	0	1	0	0	0	1	0	0	0	0	0	0	0	0	155728750	995,500	155,728.75	995.5
384	0	0	0	0	0	0	0	0	0	0	0	1	0	0	0	0	0	0	0	0	156724250	27,000	156,724.25	27
385	0	0	0	0	0	0	0	0	0	0	0	0	0	0	0	0	0	0	0	0	156751250	524,000	156,751.25	524
386	0	0	0	0	0	0	0	1	0	0	0	0	0	0	0	0	0	0	0	0	157275250	34,750	157,275.25	34.75
387	0	0	0	0	0	0	0	1	0	0	0	1	0	0	0	0	0	0	0	0	157310000	1,005,500	157,310.00	1,005.50
388	0	0	0	0	0	0	0	0	0	0	0	1	0	0	0	0	0	0	0	0	158315500	15,750	158,315.50	15.75
389	0	0	0	0	0	0	0	0	0	0	0	0	0	0	0	0	0	0	0	0	158331250	510,500	158,331.25	510.5
390	0	0	0	0	0	0	0	1	0	0	0	0	0	0	0	0	0	0	0	0	158841750	66,750	158,841.75	66.75
391	0	0	0	0	0	0	0	1	0	0	0	1	0	0	0	0	0	0	0	0	158908500	984,750	158,908.50	984.75
392	0	0	0	0	0	0	0	0	0	0	0	1	0	0	0	0	0	0	0	0	159893250	37,750	159,893.25	37.75
393	0	0	0	0	0	0	0	0	0	0	0	0	0	0	0	0	0	0	0	0	159931000	510,250	159,931.00	510.25
394	0	0	0	0	0	0	0	1	0	0	0	0	0	0	0	0	0	0	0	0	160441250	68,750	160,441.25	68.75
395	0	0	0	0	0	0	0	1	0	0	0	1	0	0	0	0	0	0	0	0	160510000	989,500	160,510.00	989.5
396	0	0	0	0	0	0	0	0	0	0	0	1	0	0	0	0	0	0	0	0	161499500	31,501	161,499.50	31.5
397	0	0	0	0	0	0	0	0	0	0	0	0	0	0	0	0	0	0	0	0	161531001	509,999	161,531.00	510
398	0	0	0	0	0	0	0	1	0	0	0	0	0	0	0	0	0	0	0	0	162041000	49,000	162,041.00	49
399	0	0	0	0	0	0	0	1	0	0	0	1	0	0	0	0	0	0	0	0	162090000	1,019,750	162,090.00	1,019.75
400	0	0	0	0	0	0	0	0	0	0	0	1	0	0	0	0	0	0	0	0	163109750	1,250	163,109.75	1.25
401	0	0	0	0	0	0	0	0	0	0	0	0	0	0	0	0	0	0	0	0	163111000	513,000	163,111.00	513
402	0	0	0	0	0	0	0	1	0	0	0	0	0	0	0	0	0	0	0	0	163624000	66,000	163,624.00	66
403	0	0	0	0	0	0	0	1	0	0	0	1	0	0	0	0	0	0	0	0	163690000	988,750	163,690.00	988.75
404	0	0	0	0	0	0	0	0	0	0	0	1	0	0	0	0	0	0	0	0	164678750	32,250	164,678.75	32.25
405	0	0	0	0	0	0	0	0	0	0	0	0	0	0	0	0	0	0	0	0	164711000	496,250	164,711.00	496.25
406	0	0	0	0	0	0	0	1	0	0	0	0	0	0	0	0	0	0	0	0	165207250	62,500	165,207.25	62.5
407	0	0	0	0	0	0	0	1	0	0	0	1	0	0	0	0	0	0	0	0	165269750	1,003,000	165,269.75	1,003.00
408	0	0	0	0	0	0	0	0	0	0	0	1	0	0	0	0	0	0	0	0	166272750	18,250	166,272.75	18.25
409	0	0	0	0	0	0	0	0	0	0	0	0	0	0	0	0	0	0	0	0	166291000	515,750	166,291.00	515.75
410	0	0	0	0	0	0	0	1	0	0	0	0	0	0	0	0	0	0	0	0	166806750	43,000	166,806.75	43
411	0	0	0	0	0	0	0	1	0	0	0	1	0	0	0	0	0	0	0	0	166849750	1,018,250	166,849.75	1,018.25
412	0	0	0	0	0	0	0	0	0	0	0	1	0	0	0	0	0	0	0	0	167868000	3,000	167,868.00	3
413	0	0	0	0	0	0	0	0	0	0	0	0	0	0	0	0	0	0	0	0	167871000	519,001	167,871.00	519
414	0	0	0	0	0	0	0	1	0	0	0	0	0	0	0	0	0	0	0	0	168390001	38,499	168,390.00	38.5
415	0	0	0	0	0	0	0	1	0	0	0	1	0	0	0	0	0	0	0	0	168428500	1,022,500	168,428.50	1,022.50
416	0	0	0	0	0	0	0	1	0	0	0	0	0	0	0	0	0	0	0	0	169451000	8,250	169,451.00	8.25
417	0	0	0	0	0	0	0	0	0	0	0	0	0	0	0	0	0	0	0	0	169459250	513,750	169,459.25	513.75
418	0	0	0	0	0	0	0	1	0	0	0	0	0	0	0	0	0	0	0	0	169973000	36,750	169,973.00	36.75
419	0	0	0	0	0	0	0	1	0	0	0	1	0	0	0	0	0	0	0	0	170009750	1,021,000	170,009.75	1,021.00
420	0	0	0	0	0	0	0	1	0	0	0	0	0	0	0	0	0	0	0	0	171030750	6,000	171,030.75	6
421	0	0	0	0	0	0	0	0	0	0	0	0	0	0	0	0	0	0	0	0	171036750	519,250	171,036.75	519.25
422	0	0	0	0	0	0	0	1	0	0	0	0	0	0	0	0	0	0	0	0	171556000	53,750	171,556.00	53.75
423	0	0	0	0	0	0	0	1	0	0	0	1	0	0	0	0	0	0	0	0	171609750	1,005,500	171,609.75	1,005.50
424	0	0	0	0	0	0	0	0	0	0	0	1	0	0	0	0	0	0	0	0	172615250	15,500	172,615.25	15.5
425	0	0	0	0	0	0	0	0	0	0	0	0	0	0	0	0	0	0	0	0	172630750	525,000	172,630.75	525
426	0	0	0	0	0	0	0	1	0	0	0	0	0	0	0	0	0	0	0	0	173155750	53,750	173,155.75	53.75
427	0	0	0	0	0	0	0	1	0	0	0	1	0	0	0	0	0	0	0	0	173209500	1,019,250	173,209.50	1,019.25
428	0	0	0	0	0	0	0	0	0	0	0	1	0	0	0	0	0	0	0	0	174228750	2,000	174,228.75	2
429	0	0	0	0	0	0	0	0	0	0	0	0	0	0	0	0	0	0	0	0	174230750	524,750	174,230.75	524.75
430	0	0	0	0	0	0	0	1	0	0	0	0	0	0	0	0	0	0	0	0	174755500	34,000	174,755.50	34
431	0	0	0	0	0	0	0	1	0	0	0	1	0	0	0	0	0	0	0	0	174789500	1,021,250	174,789.50	1,021.25
432	0	0	0	0	0	0	0	1	0	0	0	0	0	0	0	0	0	0	0	0	175810750	5,000	175,810.75	5
433	0	0	0	0	0	0	0	0	0	0	0	0	0	0	0	0	0	0	0	0	175815750	506,000	175,815.75	506
434	0	0	0	0	0	0	0	1	0	0	0	0	0	0	0	0	0	0	0	0	176321750	67,750	176,321.75	67.75
435	0	0	0	0	0	0	0	1	0	0	0	1	0	0	0	0	0	0	0	0	176389500	1,006,500	176,389.50	1,006.50
436	0	0	0	0	0	0	0	0	0	0	0	1	0	0	0	0	0	0	0	0	177396000	14,750	177,396.00	14.75
437	0	0	0	0	0	0	0	0	0	0	0	0	0	0	0	0	0	0	0	0	177410750	510,751	177,410.75	510.75
438	0	0	0	0	0	0	0	1	0	0	0	0	0	0	0	0	0	0	0	0	177921501	67,999	177,921.50	68
439	0	0	0	0	0	0	0	1	0	0	0	1	0	0	0	0	0	0	0	0	177989500	1,009,000	177,989.50	1,009.00
440	0	0	0	0	0	0	0	0	0	0	0	1	0	0	0	0	0	0	0	0	178998500	12,250	178,998.50	12.25
441	0	0	0	0	0	0	0	0	0	0	0	0	0	0	0	0	0	0	0	0	179010750	510,500	179,010.75	510.5
442	0	0	0	0	0	0	0	1	0	0	0	0	0	0	0	0	0	0	0	0	179521250	68,250	179,521.25	68.25
443	0	0	0	0	0	0	0	1	0	0	0	1	0	0	0	0	0	0	0	0	179589500		179,589.50
