# Supplementary material for: Auditory presentation and synchronization in Adobe Flash and HTML5/JavaScript Web experiments
Source: Behav Res Methods. 2016 Jul 15;48(3):897–908. doi: 10.3758/s13428-016-0758-5 (PMC5003904; doi:10.3758/s13428-016-0758-5)
Supplement: Supplementary file 1 — (ZIP 1310 kb) [file 13428_2016_758_MOESM1_ESM.zip › Data/S1/sep-lenlap-cr-js-rep.csv]

	Keypad 4	Keypad 3	Keypad 2	Keypad 1	Opto 4	Opto 3	Opto 2	Opto 1	TTL in 2	TTL in 1	Mic 2	Mic 1	Act close 4	Act close 3	Act close 3	Act close 1	TTL out 2	TTL out 1	Sounder 2	Sounder 1	Elapsed uS	Active uS	Elapsed mS	Active mS
1	0	0	0	0	0	0	0	0	0	0	0	0	0	0	0	0	0	0	0	0	0	2,005,501	0	2,005.50
2	0	0	0	0	0	0	1	0	0	0	0	0	0	0	0	0	0	0	0	0	2005501	173,500	2,005.50	173.5
3	0	0	0	0	0	0	1	0	0	0	0	1	0	0	0	0	0	0	0	0	2179001	877,750	2,179.00	877.75
4	0	0	0	0	0	0	0	0	0	0	0	1	0	0	0	0	0	0	0	0	3056751	143,750	3,056.75	143.75
5	0	0	0	0	0	0	0	0	0	0	0	0	0	0	0	0	0	0	0	0	3200501	521,500	3,200.50	521.5
6	0	0	0	0	0	0	1	0	0	0	0	0	0	0	0	0	0	0	0	0	3722001	36,750	3,722.00	36.75
7	0	0	0	0	0	0	1	0	0	0	0	1	0	0	0	0	0	0	0	0	3758751	981,000	3,758.75	981
8	0	0	0	0	0	0	0	0	0	0	0	1	0	0	0	0	0	0	0	0	4739751	40,750	4,739.75	40.75
9	0	0	0	0	0	0	0	0	0	0	0	0	0	0	0	0	0	0	0	0	4780501	507,750	4,780.50	507.75
10	0	0	0	0	0	0	1	0	0	0	0	0	0	0	0	0	0	0	0	0	5288251	50,500	5,288.25	50.5
11	0	0	0	0	0	0	1	0	0	0	0	1	0	0	0	0	0	0	0	0	5338751	967,501	5,338.75	967.5
12	0	0	0	0	0	0	0	0	0	0	0	1	0	0	0	0	0	0	0	0	6306252	54,249	6,306.25	54.25
13	0	0	0	0	0	0	0	0	0	0	0	0	0	0	0	0	0	0	0	0	6360501	511,000	6,360.50	511
14	0	0	0	0	0	0	1	0	0	0	0	0	0	0	0	0	0	0	0	0	6871501	47,250	6,871.50	47.25
15	0	0	0	0	0	0	1	0	0	0	0	1	0	0	0	0	0	0	0	0	6918751	970,500	6,918.75	970.5
16	0	0	0	0	0	0	0	0	0	0	0	1	0	0	0	0	0	0	0	0	7889251	51,250	7,889.25	51.25
17	0	0	0	0	0	0	0	0	0	0	0	0	0	0	0	0	0	0	0	0	7940501	514,000	7,940.50	514
18	0	0	0	0	0	0	1	0	0	0	0	0	0	0	0	0	0	0	0	0	8454501	44,250	8,454.50	44.25
19	0	0	0	0	0	0	1	0	0	0	0	1	0	0	0	0	0	0	0	0	8498751	973,500	8,498.75	973.5
20	0	0	0	0	0	0	0	0	0	0	0	1	0	0	0	0	0	0	0	0	9472251	48,250	9,472.25	48.25
21	0	0	0	0	0	0	0	0	0	0	0	0	0	0	0	0	0	0	0	0	9520501	517,000	9,520.50	517
22	0	0	0	0	0	0	1	0	0	0	0	0	0	0	0	0	0	0	0	0	10037501	41,250	10,037.50	41.25
23	0	0	0	0	0	0	1	0	0	0	0	1	0	0	0	0	0	0	0	0	10078751	976,500	10,078.75	976.5
24	0	0	0	0	0	0	0	0	0	0	0	1	0	0	0	0	0	0	0	0	11055251	44,750	11,055.25	44.75
25	0	0	0	0	0	0	0	0	0	0	0	0	0	0	0	0	0	0	0	0	11100001	503,750	11,100.00	503.75
26	0	0	0	0	0	0	1	0	0	0	0	0	0	0	0	0	0	0	0	0	11603751	55,000	11,603.75	55
27	0	0	0	0	0	0	1	0	0	0	0	1	0	0	0	0	0	0	0	0	11658751	963,000	11,658.75	963
28	0	0	0	0	0	0	0	0	0	0	0	1	0	0	0	0	0	0	0	0	12621751	58,500	12,621.75	58.5
29	0	0	0	0	0	0	0	0	0	0	0	0	0	0	0	0	0	0	0	0	12680251	506,501	12,680.25	506.5
30	0	0	0	0	0	0	1	0	0	0	0	0	0	0	0	0	0	0	0	0	13186752	51,749	13,186.75	51.75
31	0	0	0	0	0	0	1	0	0	0	0	1	0	0	0	0	0	0	0	0	13238501	966,250	13,238.50	966.25
32	0	0	0	0	0	0	0	0	0	0	0	1	0	0	0	0	0	0	0	0	14204751	55,500	14,204.75	55.5
33	0	0	0	0	0	0	0	0	0	0	0	0	0	0	0	0	0	0	0	0	14260251	509,750	14,260.25	509.75
34	0	0	0	0	0	0	1	0	0	0	0	0	0	0	0	0	0	0	0	0	14770001	48,500	14,770.00	48.5
35	0	0	0	0	0	0	1	0	0	0	0	1	0	0	0	0	0	0	0	0	14818501	969,250	14,818.50	969.25
36	0	0	0	0	0	0	0	0	0	0	0	1	0	0	0	0	0	0	0	0	15787751	52,500	15,787.75	52.5
37	0	0	0	0	0	0	0	0	0	0	0	0	0	0	0	0	0	0	0	0	15840251	512,750	15,840.25	512.75
38	0	0	0	0	0	0	1	0	0	0	0	0	0	0	0	0	0	0	0	0	16353001	45,500	16,353.00	45.5
39	0	0	0	0	0	0	1	0	0	0	0	1	0	0	0	0	0	0	0	0	16398501	972,250	16,398.50	972.25
40	0	0	0	0	0	0	0	0	0	0	0	1	0	0	0	0	0	0	0	0	17370751	49,250	17,370.75	49.25
41	0	0	0	0	0	0	0	0	0	0	0	0	0	0	0	0	0	0	0	0	17420001	499,250	17,420.00	499.25
42	0	0	0	0	0	0	1	0	0	0	0	0	0	0	0	0	0	0	0	0	17919251	59,250	17,919.25	59.25
43	0	0	0	0	0	0	1	0	0	0	0	1	0	0	0	0	0	0	0	0	17978501	975,500	17,978.50	975.5
44	0	0	0	0	0	0	0	0	0	0	0	1	0	0	0	0	0	0	0	0	18954001	46,250	18,954.00	46.25
45	0	0	0	0	0	0	0	0	0	0	0	0	0	0	0	0	0	0	0	0	19000251	502,250	19,000.25	502.25
46	0	0	0	0	0	0	1	0	0	0	0	0	0	0	0	0	0	0	0	0	19502501	56,000	19,502.50	56
47	0	0	0	0	0	0	1	0	0	0	0	1	0	0	0	0	0	0	0	0	19558501	961,750	19,558.50	961.75
48	0	0	0	0	0	0	0	0	0	0	0	1	0	0	0	0	0	0	0	0	20520251	59,750	20,520.25	59.75
49	0	0	0	0	0	0	0	0	0	0	0	0	0	0	0	0	0	0	0	0	20580001	505,500	20,580.00	505.5
50	0	0	0	0	0	0	1	0	0	0	0	0	0	0	0	0	0	0	0	0	21085501	53,000	21,085.50	53
51	0	0	0	0	0	0	1	0	0	0	0	1	0	0	0	0	0	0	0	0	21138501	964,750	21,138.50	964.75
52	0	0	0	0	0	0	0	0	0	0	0	1	0	0	0	0	0	0	0	0	22103251	56,750	22,103.25	56.75
53	0	0	0	0	0	0	0	0	0	0	0	0	0	0	0	0	0	0	0	0	22160001	508,500	22,160.00	508.5
54	0	0	0	0	0	0	1	0	0	0	0	0	0	0	0	0	0	0	0	0	22668501	49,750	22,668.50	49.75
55	0	0	0	0	0	0	1	0	0	0	0	1	0	0	0	0	0	0	0	0	22718251	968,250	22,718.25	968.25
56	0	0	0	0	0	0	0	0	0	0	0	1	0	0	0	0	0	0	0	0	23686501	53,250	23,686.50	53.25
57	0	0	0	0	0	0	0	0	0	0	0	0	0	0	0	0	0	0	0	0	23739751	511,750	23,739.75	511.75
58	0	0	0	0	0	0	1	0	0	0	0	0	0	0	0	0	0	0	0	0	24251501	46,750	24,251.50	46.75
59	0	0	0	0	0	0	1	0	0	0	0	1	0	0	0	0	0	0	0	0	24298251	971,250	24,298.25	971.25
60	0	0	0	0	0	0	0	0	0	0	0	1	0	0	0	0	0	0	0	0	25269501	50,500	25,269.50	50.5
61	0	0	0	0	0	0	0	0	0	0	0	0	0	0	0	0	0	0	0	0	25320001	514,500	25,320.00	514.5
62	0	0	0	0	0	0	1	0	0	0	0	0	0	0	0	0	0	0	0	0	25834501	43,750	25,834.50	43.75
63	0	0	0	0	0	0	1	0	0	0	0	1	0	0	0	0	0	0	0	0	25878251	974,250	25,878.25	974.25
64	0	0	0	0	0	0	0	0	0	0	0	1	0	0	0	0	0	0	0	0	26852501	47,500	26,852.50	47.5
65	0	0	0	0	0	0	0	0	0	0	0	0	0	0	0	0	0	0	0	0	26900001	501,000	26,900.00	501
66	0	0	0	0	0	0	1	0	0	0	0	0	0	0	0	0	0	0	0	0	27401001	57,250	27,401.00	57.25
67	0	0	0	0	0	0	1	0	0	0	0	1	0	0	0	0	0	0	0	0	27458251	977,250	27,458.25	977.25
68	0	0	0	0	0	0	0	0	0	0	0	1	0	0	0	0	0	0	0	0	28435501	44,500	28,435.50	44.5
69	0	0	0	0	0	0	0	0	0	0	0	0	0	0	0	0	0	0	0	0	28480001	504,000	28,480.00	504
70	0	0	0	0	0	0	1	0	0	0	0	0	0	0	0	0	0	0	0	0	28984001	54,250	28,984.00	54.25
71	0	0	0	0	0	0	1	0	0	0	0	1	0	0	0	0	0	0	0	0	29038251	980,250	29,038.25	980.25
72	0	0	0	0	0	0	0	0	0	0	0	1	0	0	0	0	0	0	0	0	30018501	41,000	30,018.50	41
73	0	0	0	0	0	0	0	0	0	0	0	0	0	0	0	0	0	0	0	0	30059501	507,500	30,059.50	507.5
74	0	0	0	0	0	0	1	0	0	0	0	0	0	0	0	0	0	0	0	0	30567001	51,250	30,567.00	51.25
75	0	0	0	0	0	0	1	0	0	0	0	1	0	0	0	0	0	0	0	0	30618251	966,750	30,618.25	966.75
76	0	0	0	0	0	0	0	0	0	0	0	1	0	0	0	0	0	0	0	0	31585001	54,750	31,585.00	54.75
77	0	0	0	0	0	0	0	0	0	0	0	0	0	0	0	0	0	0	0	0	31639751	510,250	31,639.75	510.25
78	0	0	0	0	0	0	1	0	0	0	0	0	0	0	0	0	0	0	0	0	32150001	48,250	32,150.00	48.25
79	0	0	0	0	0	0	1	0	0	0	0	1	0	0	0	0	0	0	0	0	32198251	969,750	32,198.25	969.75
80	0	0	0	0	0	0	0	0	0	0	0	1	0	0	0	0	0	0	0	0	33168001	51,750	33,168.00	51.75
81	0	0	0	0	0	0	0	0	0	0	0	0	0	0	0	0	0	0	0	0	33219751	513,500	33,219.75	513.5
82	0	0	0	0	0	0	1	0	0	0	0	0	0	0	0	0	0	0	0	0	33733251	44,750	33,733.25	44.75
83	0	0	0	0	0	0	1	0	0	0	0	1	0	0	0	0	0	0	0	0	33778001	973,000	33,778.00	973
84	0	0	0	0	0	0	0	0	0	0	0	1	0	0	0	0	0	0	0	0	34751001	48,750	34,751.00	48.75
85	0	0	0	0	0	0	0	0	0	0	0	0	0	0	0	0	0	0	0	0	34799751	499,750	34,799.75	499.75
86	0	0	0	0	0	0	1	0	0	0	0	0	0	0	0	0	0	0	0	0	35299501	58,500	35,299.50	58.5
87	0	0	0	0	0	0	1	0	0	0	0	1	0	0	0	0	0	0	0	0	35358001	976,000	35,358.00	976
88	0	0	0	0	0	0	0	0	0	0	0	1	0	0	0	0	0	0	0	0	36334001	45,500	36,334.00	45.5
89	0	0	0	0	0	0	0	0	0	0	0	0	0	0	0	0	0	0	0	0	36379501	519,750	36,379.50	519.75
90	0	0	0	0	0	0	1	0	0	0	0	0	0	0	0	0	0	0	0	0	36899251	38,750	36,899.25	38.75
91	0	0	0	0	0	0	1	0	0	0	0	1	0	0	0	0	0	0	0	0	36938001	979,000	36,938.00	979
92	0	0	0	0	0	0	0	0	0	0	0	1	0	0	0	0	0	0	0	0	37917001	42,750	37,917.00	42.75
93	0	0	0	0	0	0	0	0	0	0	0	0	0	0	0	0	0	0	0	0	37959751	505,750	37,959.75	505.75
94	0	0	0	0	0	0	1	0	0	0	0	0	0	0	0	0	0	0	0	0	38465501	52,500	38,465.50	52.5
95	0	0	0	0	0	0	1	0	0	0	0	1	0	0	0	0	0	0	0	0	38518001	965,500	38,518.00	965.5
96	0	0	0	0	0	0	0	0	0	0	0	1	0	0	0	0	0	0	0	0	39483501	56,250	39,483.50	56.25
97	0	0	0	0	0	0	0	0	0	0	0	0	0	0	0	0	0	0	0	0	39539751	509,001	39,539.75	509
98	0	0	0	0	0	0	1	0	0	0	0	0	0	0	0	0	0	0	0	0	40048752	47,749	40,048.75	47.75
99	0	0	0	0	0	0	1	0	0	0	0	1	0	0	0	0	0	0	0	0	40096501	970,000	40,096.50	970
100	0	0	0	0	0	0	0	0	0	0	0	1	0	0	0	0	0	0	0	0	41066501	53,000	41,066.50	53
101	0	0	0	0	0	0	0	0	0	0	0	0	0	0	0	0	0	0	0	0	41119501	512,250	41,119.50	512.25
102	0	0	0	0	0	0	1	0	0	0	0	0	0	0	0	0	0	0	0	0	41631751	46,250	41,631.75	46.25
103	0	0	0	0	0	0	1	0	0	0	0	1	0	0	0	0	0	0	0	0	41678001	971,500	41,678.00	971.5
104	0	0	0	0	0	0	0	0	0	0	0	1	0	0	0	0	0	0	0	0	42649501	49,750	42,649.50	49.75
105	0	0	0	0	0	0	0	0	0	0	0	0	0	0	0	0	0	0	0	0	42699251	515,500	42,699.25	515.5
106	0	0	0	0	0	0	1	0	0	0	0	0	0	0	0	0	0	0	0	0	43214751	43,000	43,214.75	43
107	0	0	0	0	0	0	1	0	0	0	0	1	0	0	0	0	0	0	0	0	43257751	975,001	43,257.75	975
108	0	0	0	0	0	0	0	0	0	0	0	1	0	0	0	0	0	0	0	0	44232752	46,749	44,232.75	46.75
109	0	0	0	0	0	0	0	0	0	0	0	0	0	0	0	0	0	0	0	0	44279501	501,750	44,279.50	501.75
110	0	0	0	0	0	0	1	0	0	0	0	0	0	0	0	0	0	0	0	0	44781251	56,500	44,781.25	56.5
111	0	0	0	0	0	0	1	0	0	0	0	1	0	0	0	0	0	0	0	0	44837751	978,000	44,837.75	978
112	0	0	0	0	0	0	0	0	0	0	0	1	0	0	0	0	0	0	0	0	45815751	43,750	45,815.75	43.75
113	0	0	0	0	0	0	0	0	0	0	0	0	0	0	0	0	0	0	0	0	45859501	504,751	45,859.50	504.75
114	0	0	0	0	0	0	1	0	0	0	0	0	0	0	0	0	0	0	0	0	46364252	53,499	46,364.25	53.5
115	0	0	0	0	0	0	1	0	0	0	0	1	0	0	0	0	0	0	0	0	46417751	964,250	46,417.75	964.25
116	0	0	0	0	0	0	0	0	0	0	0	1	0	0	0	0	0	0	0	0	47382001	57,500	47,382.00	57.5
117	0	0	0	0	0	0	0	0	0	0	0	0	0	0	0	0	0	0	0	0	47439501	507,750	47,439.50	507.75
118	0	0	0	0	0	0	1	0	0	0	0	0	0	0	0	0	0	0	0	0	47947251	50,500	47,947.25	50.5
119	0	0	0	0	0	0	1	0	0	0	0	1	0	0	0	0	0	0	0	0	47997751	967,501	47,997.75	967.5
120	0	0	0	0	0	0	0	0	0	0	0	1	0	0	0	0	0	0	0	0	48965252	53,749	48,965.25	53.75
121	0	0	0	0	0	0	0	0	0	0	0	0	0	0	0	0	0	0	0	0	49019001	511,250	49,019.00	511.25
122	0	0	0	0	0	0	1	0	0	0	0	0	0	0	0	0	0	0	0	0	49530251	47,500	49,530.25	47.5
123	0	0	0	0	0	0	1	0	0	0	0	1	0	0	0	0	0	0	0	0	49577751	970,501	49,577.75	970.5
124	0	0	0	0	0	0	0	0	0	0	0	1	0	0	0	0	0	0	0	0	50548252	50,999	50,548.25	51
125	0	0	0	0	0	0	0	0	0	0	0	0	0	0	0	0	0	0	0	0	50599251	514,250	50,599.25	514.25
126	0	0	0	0	0	0	1	0	0	0	0	0	0	0	0	0	0	0	0	0	51113501	44,250	51,113.50	44.25
127	0	0	0	0	0	0	1	0	0	0	0	1	0	0	0	0	0	0	0	0	51157751	973,500	51,157.75	973.5
128	0	0	0	0	0	0	0	0	0	0	0	1	0	0	0	0	0	0	0	0	52131251	48,000	52,131.25	48
129	0	0	0	0	0	0	0	0	0	0	0	0	0	0	0	0	0	0	0	0	52179251	500,500	52,179.25	500.5
130	0	0	0	0	0	0	1	0	0	0	0	0	0	0	0	0	0	0	0	0	52679751	57,750	52,679.75	57.75
131	0	0	0	0	0	0	1	0	0	0	0	1	0	0	0	0	0	0	0	0	52737501	976,750	52,737.50	976.75
132	0	0	0	0	0	0	0	0	0	0	0	1	0	0	0	0	0	0	0	0	53714251	45,001	53,714.25	45
133	0	0	0	0	0	0	0	0	0	0	0	0	0	0	0	0	0	0	0	0	53759252	503,499	53,759.25	503.5
134	0	0	0	0	0	0	1	0	0	0	0	0	0	0	0	0	0	0	0	0	54262751	54,750	54,262.75	54.75
135	0	0	0	0	0	0	1	0	0	0	0	1	0	0	0	0	0	0	0	0	54317501	979,750	54,317.50	979.75
136	0	0	0	0	0	0	0	0	0	0	0	1	0	0	0	0	0	0	0	0	55297251	41,750	55,297.25	41.75
137	0	0	0	0	0	0	0	0	0	0	0	0	0	0	0	0	0	0	0	0	55339001	506,750	55,339.00	506.75
138	0	0	0	0	0	0	1	0	0	0	0	0	0	0	0	0	0	0	0	0	55845751	51,750	55,845.75	51.75
139	0	0	0	0	0	0	1	0	0	0	0	1	0	0	0	0	0	0	0	0	55897501	966,250	55,897.50	966.25
140	0	0	0	0	0	0	0	0	0	0	0	1	0	0	0	0	0	0	0	0	56863751	55,501	56,863.75	55.5
141	0	0	0	0	0	0	0	0	0	0	0	0	0	0	0	0	0	0	0	0	56919252	509,499	56,919.25	509.5
142	0	0	0	0	0	0	1	0	0	0	0	0	0	0	0	0	0	0	0	0	57428751	48,750	57,428.75	48.75
143	0	0	0	0	0	0	1	0	0	0	0	1	0	0	0	0	0	0	0	0	57477501	969,250	57,477.50	969.25
144	0	0	0	0	0	0	0	0	0	0	0	1	0	0	0	0	0	0	0	0	58446751	52,501	58,446.75	52.5
145	0	0	0	0	0	0	0	0	0	0	0	0	0	0	0	0	0	0	0	0	58499252	512,749	58,499.25	512.75
146	0	0	0	0	0	0	1	0	0	0	0	0	0	0	0	0	0	0	0	0	59012001	45,500	59,012.00	45.5
147	0	0	0	0	0	0	1	0	0	0	0	1	0	0	0	0	0	0	0	0	59057501	972,250	59,057.50	972.25
148	0	0	0	0	0	0	0	0	0	0	0	1	0	0	0	0	0	0	0	0	60029751	49,250	60,029.75	49.25
149	0	0	0	0	0	0	0	0	0	0	0	0	0	0	0	0	0	0	0	0	60079001	516,000	60,079.00	516
150	0	0	0	0	0	0	1	0	0	0	0	0	0	0	0	0	0	0	0	0	60595001	42,500	60,595.00	42.5
151	0	0	0	0	0	0	1	0	0	0	0	1	0	0	0	0	0	0	0	0	60637501	975,250	60,637.50	975.25
152	0	0	0	0	0	0	0	0	0	0	0	1	0	0	0	0	0	0	0	0	61612751	46,000	61,612.75	46
153	0	0	0	0	0	0	0	0	0	0	0	0	0	0	0	0	0	0	0	0	61658751	502,501	61,658.75	502.5
154	0	0	0	0	0	0	1	0	0	0	0	0	0	0	0	0	0	0	0	0	62161252	55,999	62,161.25	56
155	0	0	0	0	0	0	1	0	0	0	0	1	0	0	0	0	0	0	0	0	62217251	978,500	62,217.25	978.5
156	0	0	0	0	0	0	0	0	0	0	0	1	0	0	0	0	0	0	0	0	63195751	43,250	63,195.75	43.25
157	0	0	0	0	0	0	0	0	0	0	0	0	0	0	0	0	0	0	0	0	63239001	505,250	63,239.00	505.25
158	0	0	0	0	0	0	1	0	0	0	0	0	0	0	0	0	0	0	0	0	63744251	53,000	63,744.25	53
159	0	0	0	0	0	0	1	0	0	0	0	1	0	0	0	0	0	0	0	0	63797251	981,501	63,797.25	981.5
160	0	0	0	0	0	0	0	0	0	0	0	1	0	0	0	0	0	0	0	0	64778752	40,249	64,778.75	40.25
161	0	0	0	0	0	0	0	0	0	0	0	0	0	0	0	0	0	0	0	0	64819001	508,500	64,819.00	508.5
162	0	0	0	0	0	0	1	0	0	0	0	0	0	0	0	0	0	0	0	0	65327501	49,750	65,327.50	49.75
163	0	0	0	0	0	0	1	0	0	0	0	1	0	0	0	0	0	0	0	0	65377251	968,000	65,377.25	968
164	0	0	0	0	0	0	0	0	0	0	0	1	0	0	0	0	0	0	0	0	66345251	53,750	66,345.25	53.75
165	0	0	0	0	0	0	0	0	0	0	0	0	0	0	0	0	0	0	0	0	66399001	511,500	66,399.00	511.5
166	0	0	0	0	0	0	1	0	0	0	0	0	0	0	0	0	0	0	0	0	66910501	46,750	66,910.50	46.75
167	0	0	0	0	0	0	1	0	0	0	0	1	0	0	0	0	0	0	0	0	66957251	971,000	66,957.25	971
168	0	0	0	0	0	0	0	0	0	0	0	1	0	0	0	0	0	0	0	0	67928251	50,250	67,928.25	50.25
169	0	0	0	0	0	0	0	0	0	0	0	0	0	0	0	0	0	0	0	0	67978501	515,000	67,978.50	515
170	0	0	0	0	0	0	1	0	0	0	0	0	0	0	0	0	0	0	0	0	68493501	43,750	68,493.50	43.75
171	0	0	0	0	0	0	1	0	0	0	0	1	0	0	0	0	0	0	0	0	68537251	974,250	68,537.25	974.25
172	0	0	0	0	0	0	0	0	0	0	0	1	0	0	0	0	0	0	0	0	69511501	47,250	69,511.50	47.25
173	0	0	0	0	0	0	0	0	0	0	0	0	0	0	0	0	0	0	0	0	69558751	501,250	69,558.75	501.25
174	0	0	0	0	0	0	1	0	0	0	0	0	0	0	0	0	0	0	0	0	70060001	57,250	70,060.00	57.25
175	0	0	0	0	0	0	1	0	0	0	0	1	0	0	0	0	0	0	0	0	70117251	977,250	70,117.25	977.25
176	0	0	0	0	0	0	0	0	0	0	0	1	0	0	0	0	0	0	0	0	71094501	44,250	71,094.50	44.25
177	0	0	0	0	0	0	0	0	0	0	0	0	0	0	0	0	0	0	0	0	71138751	504,250	71,138.75	504.25
178	0	0	0	0	0	0	1	0	0	0	0	0	0	0	0	0	0	0	0	0	71643001	54,250	71,643.00	54.25
179	0	0	0	0	0	0	1	0	0	0	0	1	0	0	0	0	0	0	0	0	71697251	980,250	71,697.25	980.25
180	0	0	0	0	0	0	0	0	0	0	0	1	0	0	0	0	0	0	0	0	72677501	41,250	72,677.50	41.25
181	0	0	0	0	0	0	0	0	0	0	0	0	0	0	0	0	0	0	0	0	72718751	507,250	72,718.75	507.25
182	0	0	0	0	0	0	1	0	0	0	0	0	0	0	0	0	0	0	0	0	73226001	51,000	73,226.00	51
183	0	0	0	0	0	0	1	0	0	0	0	1	0	0	0	0	0	0	0	0	73277001	967,000	73,277.00	967
184	0	0	0	0	0	0	0	0	0	0	0	1	0	0	0	0	0	0	0	0	74244001	54,500	74,244.00	54.5
185	0	0	0	0	0	0	0	0	0	0	0	0	0	0	0	0	0	0	0	0	74298501	510,500	74,298.50	510.5
186	0	0	0	0	0	0	1	0	0	0	0	0	0	0	0	0	0	0	0	0	74809001	48,000	74,809.00	48
187	0	0	0	0	0	0	1	0	0	0	0	1	0	0	0	0	0	0	0	0	74857001	970,000	74,857.00	970
188	0	0	0	0	0	0	0	0	0	0	0	1	0	0	0	0	0	0	0	0	75827001	51,750	75,827.00	51.75
189	0	0	0	0	0	0	0	0	0	0	0	0	0	0	0	0	0	0	0	0	75878751	513,250	75,878.75	513.25
190	0	0	0	0	0	0	1	0	0	0	0	0	0	0	0	0	0	0	0	0	76392001	45,000	76,392.00	45
191	0	0	0	0	0	0	1	0	0	0	0	1	0	0	0	0	0	0	0	0	76437001	973,000	76,437.00	973
192	0	0	0	0	0	0	0	0	0	0	0	1	0	0	0	0	0	0	0	0	77410001	48,750	77,410.00	48.75
193	0	0	0	0	0	0	0	0	0	0	0	0	0	0	0	0	0	0	0	0	77458751	499,750	77,458.75	499.75
194	0	0	0	0	0	0	1	0	0	0	0	0	0	0	0	0	0	0	0	0	77958501	57,250	77,958.50	57.25
195	0	0	0	0	0	0	1	0	0	0	0	1	0	0	0	0	0	0	0	0	78015751	977,250	78,015.75	977.25
196	0	0	0	0	0	0	0	0	0	0	0	1	0	0	0	0	0	0	0	0	78993001	45,500	78,993.00	45.5
197	0	0	0	0	0	0	0	0	0	0	0	0	0	0	0	0	0	0	0	0	79038501	503,000	79,038.50	503
198	0	0	0	0	0	0	1	0	0	0	0	0	0	0	0	0	0	0	0	0	79541501	55,500	79,541.50	55.5
199	0	0	0	0	0	0	1	0	0	0	0	1	0	0	0	0	0	0	0	0	79597001	962,500	79,597.00	962.5
200	0	0	0	0	0	0	0	0	0	0	0	1	0	0	0	0	0	0	0	0	80559501	58,750	80,559.50	58.75
201	0	0	0	0	0	0	0	0	0	0	0	0	0	0	0	0	0	0	0	0	80618251	506,250	80,618.25	506.25
202	0	0	0	0	0	0	1	0	0	0	0	0	0	0	0	0	0	0	0	0	81124501	52,250	81,124.50	52.25
203	0	0	0	0	0	0	1	0	0	0	0	1	0	0	0	0	0	0	0	0	81176751	965,750	81,176.75	965.75
204	0	0	0	0	0	0	0	0	0	0	0	1	0	0	0	0	0	0	0	0	82142501	56,000	82,142.50	56
205	0	0	0	0	0	0	0	0	0	0	0	0	0	0	0	0	0	0	0	0	82198501	509,250	82,198.50	509.25
206	0	0	0	0	0	0	1	0	0	0	0	0	0	0	0	0	0	0	0	0	82707751	49,000	82,707.75	49
207	0	0	0	0	0	0	1	0	0	0	0	1	0	0	0	0	0	0	0	0	82756751	968,750	82,756.75	968.75
208	0	0	0	0	0	0	0	0	0	0	0	1	0	0	0	0	0	0	0	0	83725501	53,000	83,725.50	53
209	0	0	0	0	0	0	0	0	0	0	0	0	0	0	0	0	0	0	0	0	83778501	512,250	83,778.50	512.25
210	0	0	0	0	0	0	1	0	0	0	0	0	0	0	0	0	0	0	0	0	84290751	46,000	84,290.75	46
211	0	0	0	0	0	0	1	0	0	0	0	1	0	0	0	0	0	0	0	0	84336751	971,750	84,336.75	971.75
212	0	0	0	0	0	0	0	0	0	0	0	1	0	0	0	0	0	0	0	0	85308501	50,000	85,308.50	50
213	0	0	0	0	0	0	0	0	0	0	0	0	0	0	0	0	0	0	0	0	85358501	498,500	85,358.50	498.5
214	0	0	0	0	0	0	1	0	0	0	0	0	0	0	0	0	0	0	0	0	85857001	59,750	85,857.00	59.75
215	0	0	0	0	0	0	1	0	0	0	0	1	0	0	0	0	0	0	0	0	85916751	974,750	85,916.75	974.75
216	0	0	0	0	0	0	0	0	0	0	0	1	0	0	0	0	0	0	0	0	86891501	46,750	86,891.50	46.75
217	0	0	0	0	0	0	0	0	0	0	0	0	0	0	0	0	0	0	0	0	86938251	502,000	86,938.25	502
218	0	0	0	0	0	0	1	0	0	0	0	0	0	0	0	0	0	0	0	0	87440251	56,500	87,440.25	56.5
219	0	0	0	0	0	0	1	0	0	0	0	1	0	0	0	0	0	0	0	0	87496751	978,001	87,496.75	978
220	0	0	0	0	0	0	0	0	0	0	0	1	0	0	0	0	0	0	0	0	88474752	43,499	88,474.75	43.5
221	0	0	0	0	0	0	0	0	0	0	0	0	0	0	0	0	0	0	0	0	88518251	505,000	88,518.25	505
222	0	0	0	0	0	0	1	0	0	0	0	0	0	0	0	0	0	0	0	0	89023251	53,500	89,023.25	53.5
223	0	0	0	0	0	0	1	0	0	0	0	1	0	0	0	0	0	0	0	0	89076751	981,000	89,076.75	981
224	0	0	0	0	0	0	0	0	0	0	0	1	0	0	0	0	0	0	0	0	90057751	40,500	90,057.75	40.5
225	0	0	0	0	0	0	0	0	0	0	0	0	0	0	0	0	0	0	0	0	90098251	508,000	90,098.25	508
226	0	0	0	0	0	0	1	0	0	0	0	0	0	0	0	0	0	0	0	0	90606251	50,500	90,606.25	50.5
227	0	0	0	0	0	0	1	0	0	0	0	1	0	0	0	0	0	0	0	0	90656751	967,250	90,656.75	967.25
228	0	0	0	0	0	0	0	0	0	0	0	1	0	0	0	0	0	0	0	0	91624001	54,250	91,624.00	54.25
229	0	0	0	0	0	0	0	0	0	0	0	0	0	0	0	0	0	0	0	0	91678251	544,250	91,678.25	544.25
230	0	0	0	0	0	0	1	0	0	0	0	0	0	0	0	0	0	0	0	0	92222501	14,000	92,222.50	14
231	0	0	0	0	0	0	1	0	0	0	0	1	0	0	0	0	0	0	0	0	92236501	987,250	92,236.50	987.25
232	0	0	0	0	0	0	0	0	0	0	0	1	0	0	0	0	0	0	0	0	93223751	34,250	93,223.75	34.25
233	0	0	0	0	0	0	0	0	0	0	0	0	0	0	0	0	0	0	0	0	93258001	514,250	93,258.00	514.25
234	0	0	0	0	0	0	1	0	0	0	0	0	0	0	0	0	0	0	0	0	93772251	44,250	93,772.25	44.25
235	0	0	0	0	0	0	1	0	0	0	0	1	0	0	0	0	0	0	0	0	93816501	973,500	93,816.50	973.5
236	0	0	0	0	0	0	0	0	0	0	0	1	0	0	0	0	0	0	0	0	94790001	48,250	94,790.00	48.25
237	0	0	0	0	0	0	0	0	0	0	0	0	0	0	0	0	0	0	0	0	94838251	500,500	94,838.25	500.5
238	0	0	0	0	0	0	1	0	0	0	0	0	0	0	0	0	0	0	0	0	95338751	57,750	95,338.75	57.75
239	0	0	0	0	0	0	1	0	0	0	0	1	0	0	0	0	0	0	0	0	95396501	960,000	95,396.50	960
240	0	0	0	0	0	0	0	0	0	0	0	1	0	0	0	0	0	0	0	0	96356501	61,750	96,356.50	61.75
241	0	0	0	0	0	0	0	0	0	0	0	0	0	0	0	0	0	0	0	0	96418251	503,500	96,418.25	503.5
242	0	0	0	0	0	0	1	0	0	0	0	0	0	0	0	0	0	0	0	0	96921751	54,750	96,921.75	54.75
243	0	0	0	0	0	0	1	0	0	0	0	1	0	0	0	0	0	0	0	0	96976501	963,000	96,976.50	963
244	0	0	0	0	0	0	0	0	0	0	0	1	0	0	0	0	0	0	0	0	97939501	58,750	97,939.50	58.75
245	0	0	0	0	0	0	0	0	0	0	0	0	0	0	0	0	0	0	0	0	97998251	506,501	97,998.25	506.5
246	0	0	0	0	0	0	1	0	0	0	0	0	0	0	0	0	0	0	0	0	98504752	51,749	98,504.75	51.75
247	0	0	0	0	0	0	1	0	0	0	0	1	0	0	0	0	0	0	0	0	98556501	966,250	98,556.50	966.25
248	0	0	0	0	0	0	0	0	0	0	0	1	0	0	0	0	0	0	0	0	99522751	55,000	99,522.75	55
249	0	0	0	0	0	0	0	0	0	0	0	0	0	0	0	0	0	0	0	0	99577751	510,000	99,577.75	510
250	0	0	0	0	0	0	1	0	0	0	0	0	0	0	0	0	0	0	0	0	100087751	48,750	100,087.75	48.75
251	0	0	0	0	0	0	1	0	0	0	0	1	0	0	0	0	0	0	0	0	100136501	969,250	100,136.50	969.25
252	0	0	0	0	0	0	0	0	0	0	0	1	0	0	0	0	0	0	0	0	101105751	52,250	101,105.75	52.25
253	0	0	0	0	0	0	0	0	0	0	0	0	0	0	0	0	0	0	0	0	101158001	512,751	101,158.00	512.75
254	0	0	0	0	0	0	1	0	0	0	0	0	0	0	0	0	0	0	0	0	101670752	45,499	101,670.75	45.5
255	0	0	0	0	0	0	1	0	0	0	0	1	0	0	0	0	0	0	0	0	101716251	972,500	101,716.25	972.5
256	0	0	0	0	0	0	0	0	0	0	0	1	0	0	0	0	0	0	0	0	102688751	49,250	102,688.75	49.25
257	0	0	0	0	0	0	0	0	0	0	0	0	0	0	0	0	0	0	0	0	102738001	516,000	102,738.00	516
258	0	0	0	0	0	0	1	0	0	0	0	0	0	0	0	0	0	0	0	0	103254001	42,250	103,254.00	42.25
259	0	0	0	0	0	0	1	0	0	0	0	1	0	0	0	0	0	0	0	0	103296251	975,500	103,296.25	975.5
260	0	0	0	0	0	0	0	0	0	0	0	1	0	0	0	0	0	0	0	0	104271751	46,250	104,271.75	46.25
261	0	0	0	0	0	0	0	0	0	0	0	0	0	0	0	0	0	0	0	0	104318001	502,250	104,318.00	502.25
262	0	0	0	0	0	0	1	0	0	0	0	0	0	0	0	0	0	0	0	0	104820251	56,001	104,820.25	56
263	0	0	0	0	0	0	1	0	0	0	0	1	0	0	0	0	0	0	0	0	104876252	978,499	104,876.25	978.5
264	0	0	0	0	0	0	0	0	0	0	0	1	0	0	0	0	0	0	0	0	105854751	43,000	105,854.75	43
265	0	0	0	0	0	0	0	0	0	0	0	0	0	0	0	0	0	0	0	0	105897751	505,500	105,897.75	505.5
266	0	0	0	0	0	0	1	0	0	0	0	0	0	0	0	0	0	0	0	0	106403251	53,000	106,403.25	53
267	0	0	0	0	0	0	1	0	0	0	0	1	0	0	0	0	0	0	0	0	106456251	965,001	106,456.25	965
268	0	0	0	0	0	0	0	0	0	0	0	1	0	0	0	0	0	0	0	0	107421252	56,749	107,421.25	56.75
269	0	0	0	0	0	0	0	0	0	0	0	0	0	0	0	0	0	0	0	0	107478001	508,250	107,478.00	508.25
270	0	0	0	0	0	0	1	0	0	0	0	0	0	0	0	0	0	0	0	0	107986251	50,000	107,986.25	50
271	0	0	0	0	0	0	1	0	0	0	0	1	0	0	0	0	0	0	0	0	108036251	968,000	108,036.25	968
272	0	0	0	0	0	0	0	0	0	0	0	1	0	0	0	0	0	0	0	0	109004251	53,500	109,004.25	53.5
273	0	0	0	0	0	0	0	0	0	0	0	0	0	0	0	0	0	0	0	0	109057751	511,750	109,057.75	511.75
274	0	0	0	0	0	0	1	0	0	0	0	0	0	0	0	0	0	0	0	0	109569501	46,750	109,569.50	46.75
275	0	0	0	0	0	0	1	0	0	0	0	1	0	0	0	0	0	0	0	0	109616251	971,000	109,616.25	971
276	0	0	0	0	0	0	0	0	0	0	0	1	0	0	0	0	0	0	0	0	110587251	50,500	110,587.25	50.5
277	0	0	0	0	0	0	0	0	0	0	0	0	0	0	0	0	0	0	0	0	110637751	514,750	110,637.75	514.75
278	0	0	0	0	0	0	1	0	0	0	0	0	0	0	0	0	0	0	0	0	111152501	43,500	111,152.50	43.5
279	0	0	0	0	0	0	1	0	0	0	0	1	0	0	0	0	0	0	0	0	111196001	974,250	111,196.00	974.25
280	0	0	0	0	0	0	0	0	0	0	0	1	0	0	0	0	0	0	0	0	112170251	47,250	112,170.25	47.25
281	0	0	0	0	0	0	0	0	0	0	0	0	0	0	0	0	0	0	0	0	112217501	501,500	112,217.50	501.5
282	0	0	0	0	0	0	1	0	0	0	0	0	0	0	0	0	0	0	0	0	112719001	57,000	112,719.00	57
283	0	0	0	0	0	0	1	0	0	0	0	1	0	0	0	0	0	0	0	0	112776001	960,750	112,776.00	960.75
284	0	0	0	0	0	0	0	0	0	0	0	1	0	0	0	0	0	0	0	0	113736751	61,000	113,736.75	61
285	0	0	0	0	0	0	0	0	0	0	0	0	0	0	0	0	0	0	0	0	113797751	504,250	113,797.75	504.25
286	0	0	0	0	0	0	1	0	0	0	0	0	0	0	0	0	0	0	0	0	114302001	54,000	114,302.00	54
287	0	0	0	0	0	0	1	0	0	0	0	1	0	0	0	0	0	0	0	0	114356001	980,500	114,356.00	980.5
288	0	0	0	0	0	0	0	0	0	0	0	1	0	0	0	0	0	0	0	0	115336501	41,250	115,336.50	41.25
289	0	0	0	0	0	0	0	0	0	0	0	0	0	0	0	0	0	0	0	0	115377751	507,250	115,377.75	507.25
290	0	0	0	0	0	0	1	0	0	0	0	0	0	0	0	0	0	0	0	0	115885001	51,000	115,885.00	51
291	0	0	0	0	0	0	1	0	0	0	0	1	0	0	0	0	0	0	0	0	115936001	966,750	115,936.00	966.75
292	0	0	0	0	0	0	0	0	0	0	0	1	0	0	0	0	0	0	0	0	116902751	55,000	116,902.75	55
293	0	0	0	0	0	0	0	0	0	0	0	0	0	0	0	0	0	0	0	0	116957751	510,250	116,957.75	510.25
294	0	0	0	0	0	0	1	0	0	0	0	0	0	0	0	0	0	0	0	0	117468001	48,000	117,468.00	48
295	0	0	0	0	0	0	1	0	0	0	0	1	0	0	0	0	0	0	0	0	117516001	969,750	117,516.00	969.75
296	0	0	0	0	0	0	0	0	0	0	0	1	0	0	0	0	0	0	0	0	118485751	51,500	118,485.75	51.5
297	0	0	0	0	0	0	0	0	0	0	0	0	0	0	0	0	0	0	0	0	118537251	513,500	118,537.25	513.5
298	0	0	0	0	0	0	1	0	0	0	0	0	0	0	0	0	0	0	0	0	119050751	45,250	119,050.75	45.25
299	0	0	0	0	0	0	1	0	0	0	0	1	0	0	0	0	0	0	0	0	119096001	973,000	119,096.00	973
300	0	0	0	0	0	0	0	0	0	0	0	1	0	0	0	0	0	0	0	0	120069001	48,500	120,069.00	48.5
301	0	0	0	0	0	0	0	0	0	0	0	0	0	0	0	0	0	0	0	0	120117501	500,000	120,117.50	500
302	0	0	0	0	0	0	1	0	0	0	0	0	0	0	0	0	0	0	0	0	120617501	58,250	120,617.50	58.25
303	0	0	0	0	0	0	1	0	0	0	0	1	0	0	0	0	0	0	0	0	120675751	976,250	120,675.75	976.25
304	0	0	0	0	0	0	0	0	0	0	0	1	0	0	0	0	0	0	0	0	121652001	45,500	121,652.00	45.5
305	0	0	0	0	0	0	0	0	0	0	0	0	0	0	0	0	0	0	0	0	121697501	503,000	121,697.50	503
306	0	0	0	0	0	0	1	0	0	0	0	0	0	0	0	0	0	0	0	0	122200501	55,250	122,200.50	55.25
307	0	0	0	0	0	0	1	0	0	0	0	1	0	0	0	0	0	0	0	0	122255751	979,250	122,255.75	979.25
308	0	0	0	0	0	0	0	0	0	0	0	1	0	0	0	0	0	0	0	0	123235001	42,500	123,235.00	42.5
309	0	0	0	0	0	0	0	0	0	0	0	0	0	0	0	0	0	0	0	0	123277501	506,000	123,277.50	506
310	0	0	0	0	0	0	1	0	0	0	0	0	0	0	0	0	0	0	0	0	123783501	52,250	123,783.50	52.25
311	0	0	0	0	0	0	1	0	0	0	0	1	0	0	0	0	0	0	0	0	123835751	965,750	123,835.75	965.75
312	0	0	0	0	0	0	0	0	0	0	0	1	0	0	0	0	0	0	0	0	124801501	55,750	124,801.50	55.75
313	0	0	0	0	0	0	0	0	0	0	0	0	0	0	0	0	0	0	0	0	124857251	509,250	124,857.25	509.25
314	0	0	0	0	0	0	1	0	0	0	0	0	0	0	0	0	0	0	0	0	125366501	49,250	125,366.50	49.25
315	0	0	0	0	0	0	1	0	0	0	0	1	0	0	0	0	0	0	0	0	125415751	968,750	125,415.75	968.75
316	0	0	0	0	0	0	0	0	0	0	0	1	0	0	0	0	0	0	0	0	126384501	53,000	126,384.50	53
317	0	0	0	0	0	0	0	0	0	0	0	0	0	0	0	0	0	0	0	0	126437501	512,250	126,437.50	512.25
318	0	0	0	0	0	0	1	0	0	0	0	0	0	0	0	0	0	0	0	0	126949751	46,000	126,949.75	46
319	0	0	0	0	0	0	1	0	0	0	0	1	0	0	0	0	0	0	0	0	126995751	971,750	126,995.75	971.75
320	0	0	0	0	0	0	0	0	0	0	0	1	0	0	0	0	0	0	0	0	127967501	49,750	127,967.50	49.75
321	0	0	0	0	0	0	0	0	0	0	0	0	0	0	0	0	0	0	0	0	128017251	498,750	128,017.25	498.75
322	0	0	0	0	0	0	1	0	0	0	0	0	0	0	0	0	0	0	0	0	128516001	59,750	128,516.00	59.75
323	0	0	0	0	0	0	1	0	0	0	0	1	0	0	0	0	0	0	0	0	128575751	974,750	128,575.75	974.75
324	0	0	0	0	0	0	0	0	0	0	0	1	0	0	0	0	0	0	0	0	129550501	46,750	129,550.50	46.75
325	0	0	0	0	0	0	0	0	0	0	0	0	0	0	0	0	0	0	0	0	129597251	501,750	129,597.25	501.75
326	0	0	0	0	0	0	1	0	0	0	0	0	0	0	0	0	0	0	0	0	130099001	56,750	130,099.00	56.75
327	0	0	0	0	0	0	1	0	0	0	0	1	0	0	0	0	0	0	0	0	130155751	977,750	130,155.75	977.75
328	0	0	0	0	0	0	0	0	0	0	0	1	0	0	0	0	0	0	0	0	131133501	43,500	131,133.50	43.5
329	0	0	0	0	0	0	0	0	0	0	0	0	0	0	0	0	0	0	0	0	131177001	521,750	131,177.00	521.75
330	0	0	0	0	0	0	1	0	0	0	0	0	0	0	0	0	0	0	0	0	131698751	37,000	131,698.75	37
331	0	0	0	0	0	0	1	0	0	0	0	1	0	0	0	0	0	0	0	0	131735751	981,000	131,735.75	981
332	0	0	0	0	0	0	0	0	0	0	0	1	0	0	0	0	0	0	0	0	132716751	40,500	132,716.75	40.5
333	0	0	0	0	0	0	0	0	0	0	0	0	0	0	0	0	0	0	0	0	132757251	508,001	132,757.25	508
334	0	0	0	0	0	0	1	0	0	0	0	0	0	0	0	0	0	0	0	0	133265252	50,249	133,265.25	50.25
335	0	0	0	0	0	0	1	0	0	0	0	1	0	0	0	0	0	0	0	0	133315501	967,500	133,315.50	967.5
336	0	0	0	0	0	0	0	0	0	0	0	1	0	0	0	0	0	0	0	0	134283001	54,250	134,283.00	54.25
337	0	0	0	0	0	0	0	0	0	0	0	0	0	0	0	0	0	0	0	0	134337251	511,000	134,337.25	511
338	0	0	0	0	0	0	1	0	0	0	0	0	0	0	0	0	0	0	0	0	134848251	47,250	134,848.25	47.25
339	0	0	0	0	0	0	1	0	0	0	0	1	0	0	0	0	0	0	0	0	134895501	970,500	134,895.50	970.5
340	0	0	0	0	0	0	0	0	0	0	0	1	0	0	0	0	0	0	0	0	135866001	51,250	135,866.00	51.25
341	0	0	0	0	0	0	0	0	0	0	0	0	0	0	0	0	0	0	0	0	135917251	514,000	135,917.25	514
342	0	0	0	0	0	0	1	0	0	0	0	0	0	0	0	0	0	0	0	0	136431251	44,250	136,431.25	44.25
343	0	0	0	0	0	0	1	0	0	0	0	1	0	0	0	0	0	0	0	0	136475501	973,500	136,475.50	973.5
344	0	0	0	0	0	0	0	0	0	0	0	1	0	0	0	0	0	0	0	0	137449001	47,750	137,449.00	47.75
345	0	0	0	0	0	0	0	0	0	0	0	0	0	0	0	0	0	0	0	0	137496751	501,000	137,496.75	501
346	0	0	0	0	0	0	1	0	0	0	0	0	0	0	0	0	0	0	0	0	137997751	57,750	137,997.75	57.75
347	0	0	0	0	0	0	1	0	0	0	0	1	0	0	0	0	0	0	0	0	138055501	960,000	138,055.50	960
348	0	0	0	0	0	0	0	0	0	0	0	1	0	0	0	0	0	0	0	0	139015501	61,500	139,015.50	61.5
349	0	0	0	0	0	0	0	0	0	0	0	0	0	0	0	0	0	0	0	0	139077001	503,750	139,077.00	503.75
350	0	0	0	0	0	0	1	0	0	0	0	0	0	0	0	0	0	0	0	0	139580751	54,750	139,580.75	54.75
351	0	0	0	0	0	0	1	0	0	0	0	1	0	0	0	0	0	0	0	0	139635501	979,750	139,635.50	979.75
352	0	0	0	0	0	0	0	0	0	0	0	1	0	0	0	0	0	0	0	0	140615251	41,750	140,615.25	41.75
353	0	0	0	0	0	0	0	0	0	0	0	0	0	0	0	0	0	0	0	0	140657001	506,750	140,657.00	506.75
354	0	0	0	0	0	0	1	0	0	0	0	0	0	0	0	0	0	0	0	0	141163751	51,750	141,163.75	51.75
355	0	0	0	0	0	0	1	0	0	0	0	1	0	0	0	0	0	0	0	0	141215501	966,000	141,215.50	966
356	0	0	0	0	0	0	0	0	0	0	0	1	0	0	0	0	0	0	0	0	142181501	55,500	142,181.50	55.5
357	0	0	0	0	0	0	0	0	0	0	0	0	0	0	0	0	0	0	0	0	142237001	509,750	142,237.00	509.75
358	0	0	0	0	0	0	1	0	0	0	0	0	0	0	0	0	0	0	0	0	142746751	48,500	142,746.75	48.5
359	0	0	0	0	0	0	1	0	0	0	0	1	0	0	0	0	0	0	0	0	142795251	969,500	142,795.25	969.5
360	0	0	0	0	0	0	0	0	0	0	0	1	0	0	0	0	0	0	0	0	143764751	52,000	143,764.75	52
361	0	0	0	0	0	0	0	0	0	0	0	0	0	0	0	0	0	0	0	0	143816751	513,000	143,816.75	513
362	0	0	0	0	0	0	1	0	0	0	0	0	0	0	0	0	0	0	0	0	144329751	45,500	144,329.75	45.5
363	0	0	0	0	0	0	1	0	0	0	0	1	0	0	0	0	0	0	0	0	144375251	972,501	144,375.25	972.5
364	0	0	0	0	0	0	0	0	0	0	0	1	0	0	0	0	0	0	0	0	145347752	49,249	145,347.75	49.25
365	0	0	0	0	0	0	0	0	0	0	0	0	0	0	0	0	0	0	0	0	145397001	515,750	145,397.00	515.75
366	0	0	0	0	0	0	1	0	0	0	0	0	0	0	0	0	0	0	0	0	145912751	42,500	145,912.75	42.5
367	0	0	0	0	0	0	1	0	0	0	0	1	0	0	0	0	0	0	0	0	145955251	975,500	145,955.25	975.5
368	0	0	0	0	0	0	0	0	0	0	0	1	0	0	0	0	0	0	0	0	146930751	46,250	146,930.75	46.25
369	0	0	0	0	0	0	0	0	0	0	0	0	0	0	0	0	0	0	0	0	146977001	502,251	146,977.00	502.25
370	0	0	0	0	0	0	1	0	0	0	0	0	0	0	0	0	0	0	0	0	147479252	55,999	147,479.25	56
371	0	0	0	0	0	0	1	0	0	0	0	1	0	0	0	0	0	0	0	0	147535251	961,750	147,535.25	961.75
372	0	0	0	0	0	0	0	0	0	0	0	1	0	0	0	0	0	0	0	0	148497001	59,750	148,497.00	59.75
373	0	0	0	0	0	0	0	0	0	0	0	0	0	0	0	0	0	0	0	0	148556751	505,500	148,556.75	505.5
374	0	0	0	0	0	0	1	0	0	0	0	0	0	0	0	0	0	0	0	0	149062251	53,000	149,062.25	53
375	0	0	0	0	0	0	1	0	0	0	0	1	0	0	0	0	0	0	0	0	149115251	965,001	149,115.25	965
376	0	0	0	0	0	0	0	0	0	0	0	1	0	0	0	0	0	0	0	0	150080252	56,249	150,080.25	56.25
377	0	0	0	0	0	0	0	0	0	0	0	0	0	0	0	0	0	0	0	0	150136501	508,750	150,136.50	508.75
378	0	0	0	0	0	0	1	0	0	0	0	0	0	0	0	0	0	0	0	0	150645251	49,750	150,645.25	49.75
379	0	0	0	0	0	0	1	0	0	0	0	1	0	0	0	0	0	0	0	0	150695001	968,250	150,695.00	968.25
380	0	0	0	0	0	0	0	0	0	0	0	1	0	0	0	0	0	0	0	0	151663251	53,501	151,663.25	53.5
381	0	0	0	0	0	0	0	0	0	0	0	0	0	0	0	0	0	0	0	0	151716752	511,499	151,716.75	511.5
382	0	0	0	0	0	0	1	0	0	0	0	0	0	0	0	0	0	0	0	0	152228251	46,750	152,228.25	46.75
383	0	0	0	0	0	0	1	0	0	0	0	1	0	0	0	0	0	0	0	0	152275001	971,250	152,275.00	971.25
384	0	0	0	0	0	0	0	0	0	0	0	1	0	0	0	0	0	0	0	0	153246251	50,501	153,246.25	50.5
385	0	0	0	0	0	0	0	0	0	0	0	0	0	0	0	0	0	0	0	0	153296752	514,749	153,296.75	514.75
386	0	0	0	0	0	0	1	0	0	0	0	0	0	0	0	0	0	0	0	0	153811501	43,500	153,811.50	43.5
387	0	0	0	0	0	0	1	0	0	0	0	1	0	0	0	0	0	0	0	0	153855001	974,250	153,855.00	974.25
388	0	0	0	0	0	0	0	0	0	0	0	1	0	0	0	0	0	0	0	0	154829251	47,500	154,829.25	47.5
389	0	0	0	0	0	0	0	0	0	0	0	0	0	0	0	0	0	0	0	0	154876751	517,750	154,876.75	517.75
390	0	0	0	0	0	0	1	0	0	0	0	0	0	0	0	0	0	0	0	0	155394501	40,500	155,394.50	40.5
391	0	0	0	0	0	0	1	0	0	0	0	1	0	0	0	0	0	0	0	0	155435001	977,250	155,435.00	977.25
392	0	0	0	0	0	0	0	0	0	0	0	1	0	0	0	0	0	0	0	0	156412251	44,000	156,412.25	44
393	0	0	0	0	0	0	0	0	0	0	0	0	0	0	0	0	0	0	0	0	156456251	504,750	156,456.25	504.75
394	0	0	0	0	0	0	1	0	0	0	0	0	0	0	0	0	0	0	0	0	156961001	54,000	156,961.00	54
395	0	0	0	0	0	0	1	0	0	0	0	1	0	0	0	0	0	0	0	0	157015001	963,750	157,015.00	963.75
396	0	0	0	0	0	0	0	0	0	0	0	1	0	0	0	0	0	0	0	0	157978751	57,750	157,978.75	57.75
397	0	0	0	0	0	0	0	0	0	0	0	0	0	0	0	0	0	0	0	0	158036501	507,500	158,036.50	507.5
398	0	0	0	0	0	0	1	0	0	0	0	0	0	0	0	0	0	0	0	0	158544001	51,000	158,544.00	51
399	0	0	0	0	0	0	1	0	0	0	0	1	0	0	0	0	0	0	0	0	158595001	966,750	158,595.00	966.75
400	0	0	0	0	0	0	0	0	0	0	0	1	0	0	0	0	0	0	0	0	159561751	54,750	159,561.75	54.75
401	0	0	0	0	0	0	0	0	0	0	0	0	0	0	0	0	0	0	0	0	159616501	510,500	159,616.50	510.5
402	0	0	0	0	0	0	1	0	0	0	0	0	0	0	0	0	0	0	0	0	160127001	47,750	160,127.00	47.75
403	0	0	0	0	0	0	1	0	0	0	0	1	0	0	0	0	0	0	0	0	160174751	970,000	160,174.75	970
404	0	0	0	0	0	0	0	0	0	0	0	1	0	0	0	0	0	0	0	0	161144751	51,750	161,144.75	51.75
405	0	0	0	0	0	0	0	0	0	0	0	0	0	0	0	0	0	0	0	0	161196501	513,500	161,196.50	513.5
406	0	0	0	0	0	0	1	0	0	0	0	0	0	0	0	0	0	0	0	0	161710001	44,750	161,710.00	44.75
407	0	0	0	0	0	0	1	0	0	0	0	1	0	0	0	0	0	0	0	0	161754751	973,000	161,754.75	973
408	0	0	0	0	0	0	0	0	0	0	0	1	0	0	0	0	0	0	0	0	162727751	48,500	162,727.75	48.5
409	0	0	0	0	0	0	0	0	0	0	0	0	0	0	0	0	0	0	0	0	162776251	500,250	162,776.25	500.25
410	0	0	0	0	0	0	1	0	0	0	0	0	0	0	0	0	0	0	0	0	163276501	58,250	163,276.50	58.25
411	0	0	0	0	0	0	1	0	0	0	0	1	0	0	0	0	0	0	0	0	163334751	976,250	163,334.75	976.25
412	0	0	0	0	0	0	0	0	0	0	0	1	0	0	0	0	0	0	0	0	164311001	45,500	164,311.00	45.5
413	0	0	0	0	0	0	0	0	0	0	0	0	0	0	0	0	0	0	0	0	164356501	503,000	164,356.50	503
414	0	0	0	0	0	0	1	0	0	0	0	0	0	0	0	0	0	0	0	0	164859501	55,250	164,859.50	55.25
415	0	0	0	0	0	0	1	0	0	0	0	1	0	0	0	0	0	0	0	0	164914751	979,250	164,914.75	979.25
416	0	0	0	0	0	0	0	0	0	0	0	1	0	0	0	0	0	0	0	0	165894001	42,500	165,894.00	42.5
417	0	0	0	0	0	0	0	0	0	0	0	0	0	0	0	0	0	0	0	0	165936501	506,000	165,936.50	506
418	0	0	0	0	0	0	1	0	0	0	0	0	0	0	0	0	0	0	0	0	166442501	52,250	166,442.50	52.25
419	0	0	0	0	0	0	1	0	0	0	0	1	0	0	0	0	0	0	0	0	166494751	965,750	166,494.75	965.75
420	0	0	0	0	0	0	0	0	0	0	0	1	0	0	0	0	0	0	0	0	167460501	55,750	167,460.50	55.75
421	0	0	0	0	0	0	0	0	0	0	0	0	0	0	0	0	0	0	0	0	167516251	509,250	167,516.25	509.25
422	0	0	0	0	0	0	1	0	0	0	0	0	0	0	0	0	0	0	0	0	168025501	49,250	168,025.50	49.25
423	0	0	0	0	0	0	1	0	0	0	0	1	0	0	0	0	0	0	0	0	168074751	968,501	168,074.75	968.5
424	0	0	0	0	0	0	0	0	0	0	0	1	0	0	0	0	0	0	0	0	169043252	52,749	169,043.25	52.75
425	0	0	0	0	0	0	0	0	0	0	0	0	0	0	0	0	0	0	0	0	169096001	512,500	169,096.00	512.5
426	0	0	0	0	0	0	1	0	0	0	0	0	0	0	0	0	0	0	0	0	169608501	44,750	169,608.50	44.75
427	0	0	0	0	0	0	1	0	0	0	0	1	0	0	0	0	0	0	0	0	169653251	973,250	169,653.25	973.25
428	0	0	0	0	0	0	0	0	0	0	0	1	0	0	0	0	0	0	0	0	170626501	49,750	170,626.50	49.75
429	0	0	0	0	0	0	0	0	0	0	0	0	0	0	0	0	0	0	0	0	170676251	515,501	170,676.25	515.5
430	0	0	0	0	0	0	1	0	0	0	0	0	0	0	0	0	0	0	0	0	171191752	42,749	171,191.75	42.75
431	0	0	0	0	0	0	1	0	0	0	0	1	0	0	0	0	0	0	0	0	171234501	975,000	171,234.50	975
432	0	0	0	0	0	0	0	0	0	0	0	1	0	0	0	0	0	0	0	0	172209501	46,750	172,209.50	46.75
433	0	0	0	0	0	0	0	0	0	0	0	0	0	0	0	0	0	0	0	0	172256251	501,750	172,256.25	501.75
434	0	0	0	0	0	0	1	0	0	0	0	0	0	0	0	0	0	0	0	0	172758001	56,500	172,758.00	56.5
435	0	0	0	0	0	0	1	0	0	0	0	1	0	0	0	0	0	0	0	0	172814501	978,000	172,814.50	978
436	0	0	0	0	0	0	0	0	0	0	0	1	0	0	0	0	0	0	0	0	173792501	43,500	173,792.50	43.5
437	0	0	0	0	0	0	0	0	0	0	0	0	0	0	0	0	0	0	0	0	173836001	505,000	173,836.00	505
438	0	0	0	0	0	0	1	0	0	0	0	0	0	0	0	0	0	0	0	0	174341001	53,500	174,341.00	53.5
439	0	0	0	0	0	0	1	0	0	0	0	1	0	0	0	0	0	0	0	0	174394501	981,000	174,394.50	981
440	0	0	0	0	0	0	0	0	0	0	0	1	0	0	0	0	0	0	0	0	175375501	40,750	175,375.50	40.75
441	0	0	0	0	0	0	0	0	0	0	0	0	0	0	0	0	0	0	0	0	175416251	507,750	175,416.25	507.75
442	0	0	0	0	0	0	1	0	0	0	0	0	0	0	0	0	0	0	0	0	175924001	50,500	175,924.00	50.5
443	0	0	0	0	0	0	1	0	0	0	0	1	0	0	0	0	0	0	0	0	175974501	967,500	175,974.50	967.5
444	0	0	0	0	0	0	0	0	0	0	0	1	0	0	0	0	0	0	0	0	176942001	54,000	176,942.00	54
445	0	0	0	0	0	0	0	0	0	0	0	0	0	0	0	0	0	0	0	0	176996001	511,250	176,996.00	511.25
446	0	0	0	0	0	0	1	0	0	0	0	0	0	0	0	0	0	0	0	0	177507251	47,250	177,507.25	47.25
447	0	0	0	0	0	0	1	0	0	0	0	1	0	0	0	0	0	0	0	0	177554501	970,500	177,554.50	970.5
448	0	0	0	0	0	0	0	0	0	0	0	1	0	0	0	0	0	0	0	0	178525001	51,000	178,525.00	51
449	0	0	0	0	0	0	0	0	0	0	0	0	0	0	0	0	0	0	0	0	178576001	514,250	178,576.00	514.25
450	0	0	0	0	0	0	1	0	0	0	0	0	0	0	0	0	0	0	0	0	179090251	44,250	179,090.25	44.25
451	0	0	0	0	0	0	1	0	0	0	0	1	0	0	0	0	0	0	0	0	179134501		179,134.50
