# Supplementary material for: Auditory presentation and synchronization in Adobe Flash and HTML5/JavaScript Web experiments
Source: Behav Res Methods. 2016 Jul 15;48(3):897–908. doi: 10.3758/s13428-016-0758-5 (PMC5003904; doi:10.3758/s13428-016-0758-5)
Supplement: Supplementary file 1 — (ZIP 1310 kb) [file 13428_2016_758_MOESM1_ESM.zip › Data/S1/sep-lenlap-ed-fl.csv]

	Keypad 4	Keypad 3	Keypad 2	Keypad 1	Opto 4	Opto 3	Opto 2	Opto 1	TTL in 2	TTL in 1	Mic 2	Mic 1	Act close 4	Act close 3	Act close 3	Act close 1	TTL out 2	TTL out 1	Sounder 2	Sounder 1	Elapsed uS	Active uS	Elapsed mS	Active mS
1	0	0	0	0	0	0	0	0	0	0	0	0	0	0	0	0	0	0	0	0	0	1,527,251	0	1,527.25
2	0	0	0	0	0	0	0	1	0	0	0	0	0	0	0	0	0	0	0	0	1527251	63,250	1,527.25	63.25
3	0	0	0	0	0	0	0	1	0	0	0	1	0	0	0	0	0	0	0	0	1590501	940,500	1,590.50	940.5
4	0	0	0	0	0	0	0	0	0	0	0	1	0	0	0	0	0	0	0	0	2531001	82,000	2,531.00	82
5	0	0	0	0	0	0	0	0	0	0	0	0	0	0	0	0	0	0	0	0	2613001	447,751	2,613.00	447.75
6	0	0	0	0	0	0	0	1	0	0	0	0	0	0	0	0	0	0	0	0	3060752	63,499	3,060.75	63.5
7	0	0	0	0	0	0	0	1	0	0	0	1	0	0	0	0	0	0	0	0	3124251	923,250	3,124.25	923.25
8	0	0	0	0	0	0	0	0	0	0	0	1	0	0	0	0	0	0	0	0	4047501	98,000	4,047.50	98
9	0	0	0	0	0	0	0	0	0	0	0	0	0	0	0	0	0	0	0	0	4145501	414,000	4,145.50	414
10	0	0	0	0	0	0	0	1	0	0	0	0	0	0	0	0	0	0	0	0	4559501	50,750	4,559.50	50.75
11	0	0	0	0	0	0	0	1	0	0	0	1	0	0	0	0	0	0	0	0	4610251	937,000	4,610.25	937
12	0	0	0	0	0	0	0	0	0	0	0	1	0	0	0	0	0	0	0	0	5547251	84,250	5,547.25	84.25
13	0	0	0	0	0	0	0	0	0	0	0	0	0	0	0	0	0	0	0	0	5631501	428,750	5,631.50	428.75
14	0	0	0	0	0	0	0	1	0	0	0	0	0	0	0	0	0	0	0	0	6060251	58,000	6,060.25	58
15	0	0	0	0	0	0	0	1	0	0	0	1	0	0	0	0	0	0	0	0	6118251	928,750	6,118.25	928.75
16	0	0	0	0	0	0	0	0	0	0	0	1	0	0	0	0	0	0	0	0	7047001	93,750	7,047.00	93.75
17	0	0	0	0	0	0	0	0	0	0	0	0	0	0	0	0	0	0	0	0	7140751	433,500	7,140.75	433.5
18	0	0	0	0	0	0	0	1	0	0	0	0	0	0	0	0	0	0	0	0	7574251	54,500	7,574.25	54.5
19	0	0	0	0	0	0	0	1	0	0	0	1	0	0	0	0	0	0	0	0	7628751	934,501	7,628.75	934.5
20	0	0	0	0	0	0	0	0	0	0	0	1	0	0	0	0	0	0	0	0	8563252	86,749	8,563.25	86.75
21	0	0	0	0	0	0	0	0	0	0	0	0	0	0	0	0	0	0	0	0	8650001	426,250	8,650.00	426.25
22	0	0	0	0	0	0	0	1	0	0	0	0	0	0	0	0	0	0	0	0	9076251	61,750	9,076.25	61.75
23	0	0	0	0	0	0	0	1	0	0	0	1	0	0	0	0	0	0	0	0	9138001	925,000	9,138.00	925
24	0	0	0	0	0	0	0	0	0	0	0	1	0	0	0	0	0	0	0	0	10063001	96,251	10,063.00	96.25
25	0	0	0	0	0	0	0	0	0	0	0	0	0	0	0	0	0	0	0	0	10159252	416,749	10,159.25	416.75
26	0	0	0	0	0	0	0	1	0	0	0	0	0	0	0	0	0	0	0	0	10576001	48,000	10,576.00	48
27	0	0	0	0	0	0	0	1	0	0	0	1	0	0	0	0	0	0	0	0	10624001	938,750	10,624.00	938.75
28	0	0	0	0	0	0	0	0	0	0	0	1	0	0	0	0	0	0	0	0	11562751	82,500	11,562.75	82.5
29	0	0	0	0	0	0	0	0	0	0	0	0	0	0	0	0	0	0	0	0	11645251	423,250	11,645.25	423.25
30	0	0	0	0	0	0	0	1	0	0	0	0	0	0	0	0	0	0	0	0	12068501	65,000	12,068.50	65
31	0	0	0	0	0	0	0	1	0	0	0	1	0	0	0	0	0	0	0	0	12133501	929,000	12,133.50	929
32	0	0	0	0	0	0	0	0	0	0	0	1	0	0	0	0	0	0	0	0	13062501	92,000	13,062.50	92
33	0	0	0	0	0	0	0	0	0	0	0	0	0	0	0	0	0	0	0	0	13154501	421,000	13,154.50	421
34	0	0	0	0	0	0	0	1	0	0	0	0	0	0	0	0	0	0	0	0	13575501	42,500	13,575.50	42.5
35	0	0	0	0	0	0	0	1	0	0	0	1	0	0	0	0	0	0	0	0	13618001	944,250	13,618.00	944.25
36	0	0	0	0	0	0	0	0	0	0	0	1	0	0	0	0	0	0	0	0	14562251	78,250	14,562.25	78.25
37	0	0	0	0	0	0	0	0	0	0	0	0	0	0	0	0	0	0	0	0	14640501	434,750	14,640.50	434.75
38	0	0	0	0	0	0	0	1	0	0	0	0	0	0	0	0	0	0	0	0	15075251	52,000	15,075.25	52
39	0	0	0	0	0	0	0	1	0	0	0	1	0	0	0	0	0	0	0	0	15127251	934,750	15,127.25	934.75
40	0	0	0	0	0	0	0	0	0	0	0	1	0	0	0	0	0	0	0	0	16062001	87,750	16,062.00	87.75
41	0	0	0	0	0	0	0	0	0	0	0	0	0	0	0	0	0	0	0	0	16149751	425,001	16,149.75	425
42	0	0	0	0	0	0	0	1	0	0	0	0	0	0	0	0	0	0	0	0	16574752	61,749	16,574.75	61.75
43	0	0	0	0	0	0	0	1	0	0	0	1	0	0	0	0	0	0	0	0	16636501	925,250	16,636.50	925.25
44	0	0	0	0	0	0	0	0	0	0	0	1	0	0	0	0	0	0	0	0	17561751	97,250	17,561.75	97.25
45	0	0	0	0	0	0	0	0	0	0	0	0	0	0	0	0	0	0	0	0	17659001	415,500	17,659.00	415.5
46	0	0	0	0	0	0	0	1	0	0	0	0	0	0	0	0	0	0	0	0	18074501	49,500	18,074.50	49.5
47	0	0	0	0	0	0	0	1	0	0	0	1	0	0	0	0	0	0	0	0	18124001	937,500	18,124.00	937.5
48	0	0	0	0	0	0	0	0	0	0	0	1	0	0	0	0	0	0	0	0	19061501	83,750	19,061.50	83.75
49	0	0	0	0	0	0	0	0	0	0	0	0	0	0	0	0	0	0	0	0	19145251	427,501	19,145.25	427.5
50	0	0	0	0	0	0	0	1	0	0	0	0	0	0	0	0	0	0	0	0	19572752	60,499	19,572.75	60.5
51	0	0	0	0	0	0	0	1	0	0	0	1	0	0	0	0	0	0	0	0	19633251	928,000	19,633.25	928
52	0	0	0	0	0	0	0	0	0	0	0	1	0	0	0	0	0	0	0	0	20561251	93,250	20,561.25	93.25
53	0	0	0	0	0	0	0	0	0	0	0	0	0	0	0	0	0	0	0	0	20654501	419,500	20,654.50	419.5
54	0	0	0	0	0	0	0	1	0	0	0	0	0	0	0	0	0	0	0	0	21074001	44,000	21,074.00	44
55	0	0	0	0	0	0	0	1	0	0	0	1	0	0	0	0	0	0	0	0	21118001	943,000	21,118.00	943
56	0	0	0	0	0	0	0	0	0	0	0	1	0	0	0	0	0	0	0	0	22061001	79,500	22,061.00	79.5
57	0	0	0	0	0	0	0	0	0	0	0	0	0	0	0	0	0	0	0	0	22140501	433,000	22,140.50	433
58	0	0	0	0	0	0	0	1	0	0	0	0	0	0	0	0	0	0	0	0	22573501	53,751	22,573.50	53.75
59	0	0	0	0	0	0	0	1	0	0	0	1	0	0	0	0	0	0	0	0	22627252	933,499	22,627.25	933.5
60	0	0	0	0	0	0	0	0	0	0	0	1	0	0	0	0	0	0	0	0	23560751	89,000	23,560.75	89
61	0	0	0	0	0	0	0	0	0	0	0	0	0	0	0	0	0	0	0	0	23649751	414,750	23,649.75	414.75
62	0	0	0	0	0	0	0	1	0	0	0	0	0	0	0	0	0	0	0	0	24064501	72,000	24,064.50	72
63	0	0	0	0	0	0	0	1	0	0	0	1	0	0	0	0	0	0	0	0	24136501	924,000	24,136.50	924
64	0	0	0	0	0	0	0	0	0	0	0	1	0	0	0	0	0	0	0	0	25060501	98,500	25,060.50	98.5
65	0	0	0	0	0	0	0	0	0	0	0	0	0	0	0	0	0	0	0	0	25159001	414,500	25,159.00	414.5
66	0	0	0	0	0	0	0	1	0	0	0	0	0	0	0	0	0	0	0	0	25573501	50,250	25,573.50	50.25
67	0	0	0	0	0	0	0	1	0	0	0	1	0	0	0	0	0	0	0	0	25623751	936,500	25,623.75	936.5
68	0	0	0	0	0	0	0	0	0	0	0	1	0	0	0	0	0	0	0	0	26560251	84,750	26,560.25	84.75
69	0	0	0	0	0	0	0	0	0	0	0	0	0	0	0	0	0	0	0	0	26645001	428,000	26,645.00	428
70	0	0	0	0	0	0	0	1	0	0	0	0	0	0	0	0	0	0	0	0	27073001	60,000	27,073.00	60
71	0	0	0	0	0	0	0	1	0	0	0	1	0	0	0	0	0	0	0	0	27133001	926,751	27,133.00	926.75
72	0	0	0	0	0	0	0	0	0	0	0	1	0	0	0	0	0	0	0	0	28059752	94,499	28,059.75	94.5
73	0	0	0	0	0	0	0	0	0	0	0	0	0	0	0	0	0	0	0	0	28154251	418,250	28,154.25	418.25
74	0	0	0	0	0	0	0	1	0	0	0	0	0	0	0	0	0	0	0	0	28572501	46,751	28,572.50	46.75
75	0	0	0	0	0	0	0	1	0	0	0	1	0	0	0	0	0	0	0	0	28619252	940,249	28,619.25	940.25
76	0	0	0	0	0	0	0	0	0	0	0	1	0	0	0	0	0	0	0	0	29559501	80,751	29,559.50	80.75
77	0	0	0	0	0	0	0	0	0	0	0	0	0	0	0	0	0	0	0	0	29640252	431,999	29,640.25	432
78	0	0	0	0	0	0	0	1	0	0	0	0	0	0	0	0	0	0	0	0	30072251	56,250	30,072.25	56.25
79	0	0	0	0	0	0	0	1	0	0	0	1	0	0	0	0	0	0	0	0	30128501	930,750	30,128.50	930.75
80	0	0	0	0	0	0	0	0	0	0	0	1	0	0	0	0	0	0	0	0	31059251	90,250	31,059.25	90.25
81	0	0	0	0	0	0	0	0	0	0	0	0	0	0	0	0	0	0	0	0	31149501	422,251	31,149.50	422.25
82	0	0	0	0	0	0	0	1	0	0	0	0	0	0	0	0	0	0	0	0	31571752	64,499	31,571.75	64.5
83	0	0	0	0	0	0	0	1	0	0	0	1	0	0	0	0	0	0	0	0	31636251	922,750	31,636.25	922.75
84	0	0	0	0	0	0	0	0	0	0	0	1	0	0	0	0	0	0	0	0	32559001	99,751	32,559.00	99.75
85	0	0	0	0	0	0	0	0	0	0	0	0	0	0	0	0	0	0	0	0	32658752	412,999	32,658.75	413
86	0	0	0	0	0	0	0	1	0	0	0	0	0	0	0	0	0	0	0	0	33071751	52,000	33,071.75	52
87	0	0	0	0	0	0	0	1	0	0	0	1	0	0	0	0	0	0	0	0	33123751	935,001	33,123.75	935
88	0	0	0	0	0	0	0	0	0	0	0	1	0	0	0	0	0	0	0	0	34058752	85,999	34,058.75	86
89	0	0	0	0	0	0	0	0	0	0	0	0	0	0	0	0	0	0	0	0	34144751	426,750	34,144.75	426.75
90	0	0	0	0	0	0	0	1	0	0	0	0	0	0	0	0	0	0	0	0	34571501	61,500	34,571.50	61.5
91	0	0	0	0	0	0	0	1	0	0	0	1	0	0	0	0	0	0	0	0	34633001	925,500	34,633.00	925.5
92	0	0	0	0	0	0	0	0	0	0	0	1	0	0	0	0	0	0	0	0	35558501	95,500	35,558.50	95.5
93	0	0	0	0	0	0	0	0	0	0	0	0	0	0	0	0	0	0	0	0	35654001	413,750	35,654.00	413.75
94	0	0	0	0	0	0	0	1	0	0	0	0	0	0	0	0	0	0	0	0	36067751	49,750	36,067.75	49.75
95	0	0	0	0	0	0	0	1	0	0	0	1	0	0	0	0	0	0	0	0	36117501	940,750	36,117.50	940.75
96	0	0	0	0	0	0	0	0	0	0	0	1	0	0	0	0	0	0	0	0	37058251	81,750	37,058.25	81.75
97	0	0	0	0	0	0	0	0	0	0	0	0	0	0	0	0	0	0	0	0	37140001	430,751	37,140.00	430.75
98	0	0	0	0	0	0	0	1	0	0	0	0	0	0	0	0	0	0	0	0	37570752	57,499	37,570.75	57.5
99	0	0	0	0	0	0	0	1	0	0	0	1	0	0	0	0	0	0	0	0	37628251	929,750	37,628.25	929.75
100	0	0	0	0	0	0	0	0	0	0	0	1	0	0	0	0	0	0	0	0	38558001	91,500	38,558.00	91.5
101	0	0	0	0	0	0	0	0	0	0	0	0	0	0	0	0	0	0	0	0	38649501	421,000	38,649.50	421
102	0	0	0	0	0	0	0	1	0	0	0	0	0	0	0	0	0	0	0	0	39070501	65,750	39,070.50	65.75
103	0	0	0	0	0	0	0	1	0	0	0	1	0	0	0	0	0	0	0	0	39136251	921,500	39,136.25	921.5
104	0	0	0	0	0	0	0	0	0	0	0	1	0	0	0	0	0	0	0	0	40057751	101,000	40,057.75	101
105	0	0	0	0	0	0	0	0	0	0	0	0	0	0	0	0	0	0	0	0	40158751	403,750	40,158.75	403.75
106	0	0	0	0	0	0	0	1	0	0	0	0	0	0	0	0	0	0	0	0	40562501	61,500	40,562.50	61.5
107	0	0	0	0	0	0	0	1	0	0	0	1	0	0	0	0	0	0	0	0	40624001	933,500	40,624.00	933.5
108	0	0	0	0	0	0	0	0	0	0	0	1	0	0	0	0	0	0	0	0	41557501	87,251	41,557.50	87.25
109	0	0	0	0	0	0	0	0	0	0	0	0	0	0	0	0	0	0	0	0	41644752	425,249	41,644.75	425.25
110	0	0	0	0	0	0	0	1	0	0	0	0	0	0	0	0	0	0	0	0	42070001	62,751	42,070.00	62.75
111	0	0	0	0	0	0	0	1	0	0	0	1	0	0	0	0	0	0	0	0	42132752	924,499	42,132.75	924.5
112	0	0	0	0	0	0	0	0	0	0	0	1	0	0	0	0	0	0	0	0	43057251	96,750	43,057.25	96.75
113	0	0	0	0	0	0	0	0	0	0	0	0	0	0	0	0	0	0	0	0	43154001	415,751	43,154.00	415.75
114	0	0	0	0	0	0	0	1	0	0	0	0	0	0	0	0	0	0	0	0	43569752	47,749	43,569.75	47.75
115	0	0	0	0	0	0	0	1	0	0	0	1	0	0	0	0	0	0	0	0	43617501	939,500	43,617.50	939.5
116	0	0	0	0	0	0	0	0	0	0	0	1	0	0	0	0	0	0	0	0	44557001	83,000	44,557.00	83
117	0	0	0	0	0	0	0	0	0	0	0	0	0	0	0	0	0	0	0	0	44640001	429,751	44,640.00	429.75
118	0	0	0	0	0	0	0	1	0	0	0	0	0	0	0	0	0	0	0	0	45069752	56,999	45,069.75	57
119	0	0	0	0	0	0	0	1	0	0	0	1	0	0	0	0	0	0	0	0	45126751	929,750	45,126.75	929.75
120	0	0	0	0	0	0	0	0	0	0	0	1	0	0	0	0	0	0	0	0	46056501	92,751	46,056.50	92.75
121	0	0	0	0	0	0	0	0	0	0	0	0	0	0	0	0	0	0	0	0	46149252	420,000	46,149.25	420
122	0	0	0	0	0	0	0	1	0	0	0	0	0	0	0	0	0	0	0	0	46569252	66,749	46,569.25	66.75
123	0	0	0	0	0	0	0	1	0	0	0	1	0	0	0	0	0	0	0	0	46636001	920,250	46,636.00	920.25
124	0	0	0	0	0	0	0	0	0	0	0	1	0	0	0	0	0	0	0	0	47556251	102,250	47,556.25	102.25
125	0	0	0	0	0	0	0	0	0	0	0	0	0	0	0	0	0	0	0	0	47658501	410,500	47,658.50	410.5
126	0	0	0	0	0	0	0	1	0	0	0	0	0	0	0	0	0	0	0	0	48069001	54,751	48,069.00	54.75
127	0	0	0	0	0	0	0	1	0	0	0	1	0	0	0	0	0	0	0	0	48123752	932,249	48,123.75	932.25
128	0	0	0	0	0	0	0	0	0	0	0	1	0	0	0	0	0	0	0	0	49056001	88,500	49,056.00	88.5
129	0	0	0	0	0	0	0	0	0	0	0	0	0	0	0	0	0	0	0	0	49144501	424,000	49,144.50	424
130	0	0	0	0	0	0	0	1	0	0	0	0	0	0	0	0	0	0	0	0	49568501	64,251	49,568.50	64.25
131	0	0	0	0	0	0	0	1	0	0	0	1	0	0	0	0	0	0	0	0	49632752	939,749	49,632.75	939.75
132	0	0	0	0	0	0	0	0	0	0	0	1	0	0	0	0	0	0	0	0	50572501	81,251	50,572.50	81.25
133	0	0	0	0	0	0	0	0	0	0	0	0	0	0	0	0	0	0	0	0	50653752	431,249	50,653.75	431.25
134	0	0	0	0	0	0	0	1	0	0	0	0	0	0	0	0	0	0	0	0	51085001	57,000	51,085.00	57
135	0	0	0	0	0	0	0	1	0	0	0	1	0	0	0	0	0	0	0	0	51142001	930,251	51,142.00	930.25
136	0	0	0	0	0	0	0	0	0	0	0	1	0	0	0	0	0	0	0	0	52072252	90,749	52,072.25	90.75
137	0	0	0	0	0	0	0	0	0	0	0	0	0	0	0	0	0	0	0	0	52163001	421,750	52,163.00	421.75
138	0	0	0	0	0	0	0	1	0	0	0	0	0	0	0	0	0	0	0	0	52584751	66,500	52,584.75	66.5
139	0	0	0	0	0	0	0	1	0	0	0	1	0	0	0	0	0	0	0	0	52651251	920,750	52,651.25	920.75
140	0	0	0	0	0	0	0	0	0	0	0	1	0	0	0	0	0	0	0	0	53572001	100,250	53,572.00	100.25
141	0	0	0	0	0	0	0	0	0	0	0	0	0	0	0	0	0	0	0	0	53672251	412,250	53,672.25	412.25
142	0	0	0	0	0	0	0	1	0	0	0	0	0	0	0	0	0	0	0	0	54084501	51,251	54,084.50	51.25
143	0	0	0	0	0	0	0	1	0	0	0	1	0	0	0	0	0	0	0	0	54135752	935,999	54,135.75	936
144	0	0	0	0	0	0	0	0	0	0	0	1	0	0	0	0	0	0	0	0	55071751	86,750	55,071.75	86.75
145	0	0	0	0	0	0	0	0	0	0	0	0	0	0	0	0	0	0	0	0	55158501	421,751	55,158.50	421.75
146	0	0	0	0	0	0	0	1	0	0	0	0	0	0	0	0	0	0	0	0	55580252	64,749	55,580.25	64.75
147	0	0	0	0	0	0	0	1	0	0	0	1	0	0	0	0	0	0	0	0	55645001	926,250	55,645.00	926.25
148	0	0	0	0	0	0	0	0	0	0	0	1	0	0	0	0	0	0	0	0	56571251	96,500	56,571.25	96.5
149	0	0	0	0	0	0	0	0	0	0	0	0	0	0	0	0	0	0	0	0	56667751	416,250	56,667.75	416.25
150	0	0	0	0	0	0	0	1	0	0	0	0	0	0	0	0	0	0	0	0	57084001	70,251	57,084.00	70.25
151	0	0	0	0	0	0	0	1	0	0	0	1	0	0	0	0	0	0	0	0	57154252	916,749	57,154.25	916.75
152	0	0	0	0	0	0	0	0	0	0	0	1	0	0	0	0	0	0	0	0	58071001	106,000	58,071.00	106
153	0	0	0	0	0	0	0	0	0	0	0	0	0	0	0	0	0	0	0	0	58177001	406,751	58,177.00	406.75
154	0	0	0	0	0	0	0	1	0	0	0	0	0	0	0	0	0	0	0	0	58583752	57,999	58,583.75	58
155	0	0	0	0	0	0	0	1	0	0	0	1	0	0	0	0	0	0	0	0	58641751	929,000	58,641.75	929
156	0	0	0	0	0	0	0	0	0	0	0	1	0	0	0	0	0	0	0	0	59570751	92,250	59,570.75	92.25
157	0	0	0	0	0	0	0	0	0	0	0	0	0	0	0	0	0	0	0	0	59663001	410,500	59,663.00	410.5
158	0	0	0	0	0	0	0	1	0	0	0	0	0	0	0	0	0	0	0	0	60073501	77,500	60,073.50	77.5
159	0	0	0	0	0	0	0	1	0	0	0	1	0	0	0	0	0	0	0	0	60151001	919,500	60,151.00	919.5
160	0	0	0	0	0	0	0	0	0	0	0	1	0	0	0	0	0	0	0	0	61070501	101,750	61,070.50	101.75
161	0	0	0	0	0	0	0	0	0	0	0	0	0	0	0	0	0	0	0	0	61172251	411,000	61,172.25	411
162	0	0	0	0	0	0	0	1	0	0	0	0	0	0	0	0	0	0	0	0	61583251	53,750	61,583.25	53.75
163	0	0	0	0	0	0	0	1	0	0	0	1	0	0	0	0	0	0	0	0	61637001	933,250	61,637.00	933.25
164	0	0	0	0	0	0	0	0	0	0	0	1	0	0	0	0	0	0	0	0	62570251	88,001	62,570.25	88
165	0	0	0	0	0	0	0	0	0	0	0	0	0	0	0	0	0	0	0	0	62658252	424,499	62,658.25	424.5
166	0	0	0	0	0	0	0	1	0	0	0	0	0	0	0	0	0	0	0	0	63082751	62,250	63,082.75	62.25
167	0	0	0	0	0	0	0	1	0	0	0	1	0	0	0	0	0	0	0	0	63145001	925,000	63,145.00	925
168	0	0	0	0	0	0	0	0	0	0	0	1	0	0	0	0	0	0	0	0	64070001	97,500	64,070.00	97.5
169	0	0	0	0	0	0	0	0	0	0	0	0	0	0	0	0	0	0	0	0	64167501	415,000	64,167.50	415
170	0	0	0	0	0	0	0	1	0	0	0	0	0	0	0	0	0	0	0	0	64582501	71,750	64,582.50	71.75
171	0	0	0	0	0	0	0	1	0	0	0	1	0	0	0	0	0	0	0	0	64654251	915,500	64,654.25	915.5
172	0	0	0	0	0	0	0	0	0	0	0	1	0	0	0	0	0	0	0	0	65569751	107,000	65,569.75	107
173	0	0	0	0	0	0	0	0	0	0	0	0	0	0	0	0	0	0	0	0	65676751	405,500	65,676.75	405.5
174	0	0	0	0	0	0	0	1	0	0	0	0	0	0	0	0	0	0	0	0	66082251	59,500	66,082.25	59.5
175	0	0	0	0	0	0	0	1	0	0	0	1	0	0	0	0	0	0	0	0	66141751	927,750	66,141.75	927.75
176	0	0	0	0	0	0	0	0	0	0	0	1	0	0	0	0	0	0	0	0	67069501	93,250	67,069.50	93.25
177	0	0	0	0	0	0	0	0	0	0	0	0	0	0	0	0	0	0	0	0	67162751	419,250	67,162.75	419.25
178	0	0	0	0	0	0	0	1	0	0	0	0	0	0	0	0	0	0	0	0	67582001	69,000	67,582.00	69
179	0	0	0	0	0	0	0	1	0	0	0	1	0	0	0	0	0	0	0	0	67651001	918,251	67,651.00	918.25
180	0	0	0	0	0	0	0	0	0	0	0	1	0	0	0	0	0	0	0	0	68569252	102,749	68,569.25	102.75
181	0	0	0	0	0	0	0	0	0	0	0	0	0	0	0	0	0	0	0	0	68672001	409,750	68,672.00	409.75
182	0	0	0	0	0	0	0	1	0	0	0	0	0	0	0	0	0	0	0	0	69081751	53,750	69,081.75	53.75
183	0	0	0	0	0	0	0	1	0	0	0	1	0	0	0	0	0	0	0	0	69135501	933,500	69,135.50	933.5
184	0	0	0	0	0	0	0	0	0	0	0	1	0	0	0	0	0	0	0	0	70069001	89,000	70,069.00	89
185	0	0	0	0	0	0	0	0	0	0	0	0	0	0	0	0	0	0	0	0	70158001	423,500	70,158.00	423.5
186	0	0	0	0	0	0	0	1	0	0	0	0	0	0	0	0	0	0	0	0	70581501	63,250	70,581.50	63.25
187	0	0	0	0	0	0	0	1	0	0	0	1	0	0	0	0	0	0	0	0	70644751	924,000	70,644.75	924
188	0	0	0	0	0	0	0	0	0	0	0	1	0	0	0	0	0	0	0	0	71568751	98,500	71,568.75	98.5
189	0	0	0	0	0	0	0	0	0	0	0	0	0	0	0	0	0	0	0	0	71667251	410,000	71,667.25	410
190	0	0	0	0	0	0	0	1	0	0	0	0	0	0	0	0	0	0	0	0	72077251	78,250	72,077.25	78.25
191	0	0	0	0	0	0	0	1	0	0	0	1	0	0	0	0	0	0	0	0	72155501	912,750	72,155.50	912.75
192	0	0	0	0	0	0	0	0	0	0	0	1	0	0	0	0	0	0	0	0	73068251	108,250	73,068.25	108.25
193	0	0	0	0	0	0	0	0	0	0	0	0	0	0	0	0	0	0	0	0	73176501	404,500	73,176.50	404.5
194	0	0	0	0	0	0	0	1	0	0	0	0	0	0	0	0	0	0	0	0	73581001	60,500	73,581.00	60.5
195	0	0	0	0	0	0	0	1	0	0	0	1	0	0	0	0	0	0	0	0	73641501	926,500	73,641.50	926.5
196	0	0	0	0	0	0	0	0	0	0	0	1	0	0	0	0	0	0	0	0	74568001	94,751	74,568.00	94.75
197	0	0	0	0	0	0	0	0	0	0	0	0	0	0	0	0	0	0	0	0	74662752	417,999	74,662.75	418
198	0	0	0	0	0	0	0	1	0	0	0	0	0	0	0	0	0	0	0	0	75080751	70,500	75,080.75	70.5
199	0	0	0	0	0	0	0	1	0	0	0	1	0	0	0	0	0	0	0	0	75151251	916,501	75,151.25	916.5
200	0	0	0	0	0	0	0	0	0	0	0	1	0	0	0	0	0	0	0	0	76067752	104,249	76,067.75	104.25
201	0	0	0	0	0	0	0	0	0	0	0	0	0	0	0	0	0	0	0	0	76172001	399,751	76,172.00	399.75
202	0	0	0	0	0	0	0	1	0	0	0	0	0	0	0	0	0	0	0	0	76571752	63,499	76,571.75	63.5
203	0	0	0	0	0	0	0	1	0	0	0	1	0	0	0	0	0	0	0	0	76635251	949,000	76,635.25	949
204	0	0	0	0	0	0	0	0	0	0	0	1	0	0	0	0	0	0	0	0	77584251	73,750	77,584.25	73.75
205	0	0	0	0	0	0	0	0	0	0	0	0	0	0	0	0	0	0	0	0	77658001	438,750	77,658.00	438.75
206	0	0	0	0	0	0	0	1	0	0	0	0	0	0	0	0	0	0	0	0	78096751	72,500	78,096.75	72.5
207	0	0	0	0	0	0	0	1	0	0	0	1	0	0	0	0	0	0	0	0	78169251	914,750	78,169.25	914.75
208	0	0	0	0	0	0	0	0	0	0	0	1	0	0	0	0	0	0	0	0	79084001	106,500	79,084.00	106.5
209	0	0	0	0	0	0	0	0	0	0	0	0	0	0	0	0	0	0	0	0	79190501	396,000	79,190.50	396
210	0	0	0	0	0	0	0	1	0	0	0	0	0	0	0	0	0	0	0	0	79586501	67,250	79,586.50	67.25
211	0	0	0	0	0	0	0	1	0	0	0	1	0	0	0	0	0	0	0	0	79653751	930,000	79,653.75	930
212	0	0	0	0	0	0	0	0	0	0	0	1	0	0	0	0	0	0	0	0	80583751	92,750	80,583.75	92.75
213	0	0	0	0	0	0	0	0	0	0	0	0	0	0	0	0	0	0	0	0	80676501	419,750	80,676.50	419.75
214	0	0	0	0	0	0	0	1	0	0	0	0	0	0	0	0	0	0	0	0	81096251	67,000	81,096.25	67
215	0	0	0	0	0	0	0	1	0	0	0	1	0	0	0	0	0	0	0	0	81163251	920,250	81,163.25	920.25
216	0	0	0	0	0	0	0	0	0	0	0	1	0	0	0	0	0	0	0	0	82083501	102,250	82,083.50	102.25
217	0	0	0	0	0	0	0	0	0	0	0	0	0	0	0	0	0	0	0	0	82185751	410,500	82,185.75	410.5
218	0	0	0	0	0	0	0	1	0	0	0	0	0	0	0	0	0	0	0	0	82596251	53,000	82,596.25	53
219	0	0	0	0	0	0	0	1	0	0	0	1	0	0	0	0	0	0	0	0	82649251	934,001	82,649.25	934
220	0	0	0	0	0	0	0	0	0	0	0	1	0	0	0	0	0	0	0	0	83583252	88,499	83,583.25	88.5
221	0	0	0	0	0	0	0	0	0	0	0	0	0	0	0	0	0	0	0	0	83671751	424,000	83,671.75	424
222	0	0	0	0	0	0	0	1	0	0	0	0	0	0	0	0	0	0	0	0	84095751	64,000	84,095.75	64
223	0	0	0	0	0	0	0	1	0	0	0	1	0	0	0	0	0	0	0	0	84159751	923,000	84,159.75	923
224	0	0	0	0	0	0	0	0	0	0	0	1	0	0	0	0	0	0	0	0	85082751	98,250	85,082.75	98.25
225	0	0	0	0	0	0	0	0	0	0	0	0	0	0	0	0	0	0	0	0	85181001	414,500	85,181.00	414.5
226	0	0	0	0	0	0	0	1	0	0	0	0	0	0	0	0	0	0	0	0	85595501	73,750	85,595.50	73.75
227	0	0	0	0	0	0	0	1	0	0	0	1	0	0	0	0	0	0	0	0	85669251	913,250	85,669.25	913.25
228	0	0	0	0	0	0	0	0	0	0	0	1	0	0	0	0	0	0	0	0	86582501	107,751	86,582.50	107.75
229	0	0	0	0	0	0	0	0	0	0	0	0	0	0	0	0	0	0	0	0	86690252	404,499	86,690.25	404.5
230	0	0	0	0	0	0	0	1	0	0	0	0	0	0	0	0	0	0	0	0	87094751	59,000	87,094.75	59
231	0	0	0	0	0	0	0	1	0	0	0	1	0	0	0	0	0	0	0	0	87153751	928,501	87,153.75	928.5
232	0	0	0	0	0	0	0	0	0	0	0	1	0	0	0	0	0	0	0	0	88082252	93,999	88,082.25	94
233	0	0	0	0	0	0	0	0	0	0	0	0	0	0	0	0	0	0	0	0	88176251	418,750	88,176.25	418.75
234	0	0	0	0	0	0	0	1	0	0	0	0	0	0	0	0	0	0	0	0	88595001	69,500	88,595.00	69.5
235	0	0	0	0	0	0	0	1	0	0	0	1	0	0	0	0	0	0	0	0	88664501	917,500	88,664.50	917.5
236	0	0	0	0	0	0	0	0	0	0	0	1	0	0	0	0	0	0	0	0	89582001	103,500	89,582.00	103.5
237	0	0	0	0	0	0	0	0	0	0	0	0	0	0	0	0	0	0	0	0	89685501	409,250	89,685.50	409.25
238	0	0	0	0	0	0	0	1	0	0	0	0	0	0	0	0	0	0	0	0	90094751	54,250	90,094.75	54.25
239	0	0	0	0	0	0	0	1	0	0	0	1	0	0	0	0	0	0	0	0	90149001	932,750	90,149.00	932.75
240	0	0	0	0	0	0	0	0	0	0	0	1	0	0	0	0	0	0	0	0	91081751	89,750	91,081.75	89.75
241	0	0	0	0	0	0	0	0	0	0	0	0	0	0	0	0	0	0	0	0	91171501	417,751	91,171.50	417.75
242	0	0	0	0	0	0	0	1	0	0	0	0	0	0	0	0	0	0	0	0	91589252	68,999	91,589.25	69
243	0	0	0	0	0	0	0	1	0	0	0	1	0	0	0	0	0	0	0	0	91658251	923,250	91,658.25	923.25
244	0	0	0	0	0	0	0	0	0	0	0	1	0	0	0	0	0	0	0	0	92581501	99,251	92,581.50	99.25
245	0	0	0	0	0	0	0	0	0	0	0	0	0	0	0	0	0	0	0	0	92680752	413,499	92,680.75	413.5
246	0	0	0	0	0	0	0	1	0	0	0	0	0	0	0	0	0	0	0	0	93094251	73,250	93,094.25	73.25
247	0	0	0	0	0	0	0	1	0	0	0	1	0	0	0	0	0	0	0	0	93167501	913,750	93,167.50	913.75
248	0	0	0	0	0	0	0	0	0	0	0	1	0	0	0	0	0	0	0	0	94081251	108,750	94,081.25	108.75
249	0	0	0	0	0	0	0	0	0	0	0	0	0	0	0	0	0	0	0	0	94190001	403,750	94,190.00	403.75
250	0	0	0	0	0	0	0	1	0	0	0	0	0	0	0	0	0	0	0	0	94593751	60,000	94,593.75	60
251	0	0	0	0	0	0	0	1	0	0	0	1	0	0	0	0	0	0	0	0	94653751	927,250	94,653.75	927.25
252	0	0	0	0	0	0	0	0	0	0	0	1	0	0	0	0	0	0	0	0	95581001	95,251	95,581.00	95.25
253	0	0	0	0	0	0	0	0	0	0	0	0	0	0	0	0	0	0	0	0	95676252	407,749	95,676.25	407.75
254	0	0	0	0	0	0	0	1	0	0	0	0	0	0	0	0	0	0	0	0	96084001	79,000	96,084.00	79
255	0	0	0	0	0	0	0	1	0	0	0	1	0	0	0	0	0	0	0	0	96163001	917,751	96,163.00	917.75
256	0	0	0	0	0	0	0	0	0	0	0	1	0	0	0	0	0	0	0	0	97080752	104,749	97,080.75	104.75
257	0	0	0	0	0	0	0	0	0	0	0	0	0	0	0	0	0	0	0	0	97185501	407,751	97,185.50	407.75
258	0	0	0	0	0	0	0	1	0	0	0	0	0	0	0	0	0	0	0	0	97593252	55,749	97,593.25	55.75
259	0	0	0	0	0	0	0	1	0	0	0	1	0	0	0	0	0	0	0	0	97649001	931,500	97,649.00	931.5
260	0	0	0	0	0	0	0	0	0	0	0	1	0	0	0	0	0	0	0	0	98580501	91,000	98,580.50	91
261	0	0	0	0	0	0	0	0	0	0	0	0	0	0	0	0	0	0	0	0	98671501	421,500	98,671.50	421.5
262	0	0	0	0	0	0	0	1	0	0	0	0	0	0	0	0	0	0	0	0	99093001	65,250	99,093.00	65.25
263	0	0	0	0	0	0	0	1	0	0	0	1	0	0	0	0	0	0	0	0	99158251	922,000	99,158.25	922
264	0	0	0	0	0	0	0	0	0	0	0	1	0	0	0	0	0	0	0	0	100080251	100,500	100,080.25	100.5
265	0	0	0	0	0	0	0	0	0	0	0	0	0	0	0	0	0	0	0	0	100180751	412,250	100,180.75	412.25
266	0	0	0	0	0	0	0	1	0	0	0	0	0	0	0	0	0	0	0	0	100593001	75,751	100,593.00	75.75
267	0	0	0	0	0	0	0	1	0	0	0	1	0	0	0	0	0	0	0	0	100668752	910,999	100,668.75	911
268	0	0	0	0	0	0	0	0	0	0	0	1	0	0	0	0	0	0	0	0	101579751	110,250	101,579.75	110.25
269	0	0	0	0	0	0	0	0	0	0	0	0	0	0	0	0	0	0	0	0	101690001	419,000	101,690.00	419
270	0	0	0	0	0	0	0	1	0	0	0	0	0	0	0	0	0	0	0	0	102109001	44,500	102,109.00	44.5
271	0	0	0	0	0	0	0	1	0	0	0	1	0	0	0	0	0	0	0	0	102153501	942,751	102,153.50	942.75
272	0	0	0	0	0	0	0	0	0	0	0	1	0	0	0	0	0	0	0	0	103096252	79,749	103,096.25	79.75
273	0	0	0	0	0	0	0	0	0	0	0	0	0	0	0	0	0	0	0	0	103176001	433,000	103,176.00	433
274	0	0	0	0	0	0	0	1	0	0	0	0	0	0	0	0	0	0	0	0	103609001	53,750	103,609.00	53.75
275	0	0	0	0	0	0	0	1	0	0	0	1	0	0	0	0	0	0	0	0	103662751	933,250	103,662.75	933.25
276	0	0	0	0	0	0	0	0	0	0	0	1	0	0	0	0	0	0	0	0	104596001	89,251	104,596.00	89.25
277	0	0	0	0	0	0	0	0	0	0	0	0	0	0	0	0	0	0	0	0	104685252	423,249	104,685.25	423.25
278	0	0	0	0	0	0	0	1	0	0	0	0	0	0	0	0	0	0	0	0	105108501	42,000	105,108.50	42
279	0	0	0	0	0	0	0	1	0	0	0	1	0	0	0	0	0	0	0	0	105150501	945,251	105,150.50	945.25
280	0	0	0	0	0	0	0	0	0	0	0	1	0	0	0	0	0	0	0	0	106095752	75,499	106,095.75	75.5
281	0	0	0	0	0	0	0	0	0	0	0	0	0	0	0	0	0	0	0	0	106171251	433,500	106,171.25	433.5
282	0	0	0	0	0	0	0	1	0	0	0	0	0	0	0	0	0	0	0	0	106604751	55,000	106,604.75	55
283	0	0	0	0	0	0	0	1	0	0	0	1	0	0	0	0	0	0	0	0	106659751	935,750	106,659.75	935.75
284	0	0	0	0	0	0	0	0	0	0	0	1	0	0	0	0	0	0	0	0	107595501	85,000	107,595.50	85
285	0	0	0	0	0	0	0	0	0	0	0	0	0	0	0	0	0	0	0	0	107680501	427,500	107,680.50	427.5
286	0	0	0	0	0	0	0	1	0	0	0	0	0	0	0	0	0	0	0	0	108108001	61,000	108,108.00	61
287	0	0	0	0	0	0	0	1	0	0	0	1	0	0	0	0	0	0	0	0	108169001	926,251	108,169.00	926.25
288	0	0	0	0	0	0	0	0	0	0	0	1	0	0	0	0	0	0	0	0	109095252	94,499	109,095.25	94.5
289	0	0	0	0	0	0	0	0	0	0	0	0	0	0	0	0	0	0	0	0	109189751	418,250	109,189.75	418.25
290	0	0	0	0	0	0	0	1	0	0	0	0	0	0	0	0	0	0	0	0	109608001	45,251	109,608.00	45.25
291	0	0	0	0	0	0	0	1	0	0	0	1	0	0	0	0	0	0	0	0	109653252	941,749	109,653.25	941.75
292	0	0	0	0	0	0	0	0	0	0	0	1	0	0	0	0	0	0	0	0	110595001	80,751	110,595.00	80.75
293	0	0	0	0	0	0	0	0	0	0	0	0	0	0	0	0	0	0	0	0	110675752	423,499	110,675.75	423.5
294	0	0	0	0	0	0	0	1	0	0	0	0	0	0	0	0	0	0	0	0	111099251	64,750	111,099.25	64.75
295	0	0	0	0	0	0	0	1	0	0	0	1	0	0	0	0	0	0	0	0	111164001	930,500	111,164.00	930.5
296	0	0	0	0	0	0	0	0	0	0	0	1	0	0	0	0	0	0	0	0	112094501	90,751	112,094.50	90.75
297	0	0	0	0	0	0	0	0	0	0	0	0	0	0	0	0	0	0	0	0	112185252	422,000	112,185.25	422
298	0	0	0	0	0	0	0	1	0	0	0	0	0	0	0	0	0	0	0	0	112607252	41,499	112,607.25	41.5
299	0	0	0	0	0	0	0	1	0	0	0	1	0	0	0	0	0	0	0	0	112648751	945,750	112,648.75	945.75
300	0	0	0	0	0	0	0	0	0	0	0	1	0	0	0	0	0	0	0	0	113594501	76,751	113,594.50	76.75
301	0	0	0	0	0	0	0	0	0	0	0	0	0	0	0	0	0	0	0	0	113671252	435,749	113,671.25	435.75
302	0	0	0	0	0	0	0	1	0	0	0	0	0	0	0	0	0	0	0	0	114107001	52,251	114,107.00	52.25
303	0	0	0	0	0	0	0	1	0	0	0	1	0	0	0	0	0	0	0	0	114159252	934,749	114,159.25	934.75
304	0	0	0	0	0	0	0	0	0	0	0	1	0	0	0	0	0	0	0	0	115094001	86,500	115,094.00	86.5
305	0	0	0	0	0	0	0	0	0	0	0	0	0	0	0	0	0	0	0	0	115180501	426,250	115,180.50	426.25
306	0	0	0	0	0	0	0	1	0	0	0	0	0	0	0	0	0	0	0	0	115606751	60,500	115,606.75	60.5
307	0	0	0	0	0	0	0	1	0	0	0	1	0	0	0	0	0	0	0	0	115667251	943,250	115,667.25	943.25
308	0	0	0	0	0	0	0	0	0	0	0	1	0	0	0	0	0	0	0	0	116610501	79,251	116,610.50	79.25
309	0	0	0	0	0	0	0	0	0	0	0	0	0	0	0	0	0	0	0	0	116689752	433,499	116,689.75	433.5
310	0	0	0	0	0	0	0	1	0	0	0	0	0	0	0	0	0	0	0	0	117123251	54,500	117,123.25	54.5
311	0	0	0	0	0	0	0	1	0	0	0	1	0	0	0	0	0	0	0	0	117177751	932,501	117,177.75	932.5
312	0	0	0	0	0	0	0	0	0	0	0	1	0	0	0	0	0	0	0	0	118110252	88,749	118,110.25	88.75
313	0	0	0	0	0	0	0	0	0	0	0	0	0	0	0	0	0	0	0	0	118199001	423,751	118,199.00	423.75
314	0	0	0	0	0	0	0	1	0	0	0	0	0	0	0	0	0	0	0	0	118622752	64,249	118,622.75	64.25
315	0	0	0	0	0	0	0	1	0	0	0	1	0	0	0	0	0	0	0	0	118687001	923,000	118,687.00	923
316	0	0	0	0	0	0	0	0	0	0	0	1	0	0	0	0	0	0	0	0	119610001	98,251	119,610.00	98.25
317	0	0	0	0	0	0	0	0	0	0	0	0	0	0	0	0	0	0	0	0	119708252	414,499	119,708.25	414.5
318	0	0	0	0	0	0	0	1	0	0	0	0	0	0	0	0	0	0	0	0	120122751	50,250	120,122.75	50.25
319	0	0	0	0	0	0	0	1	0	0	0	1	0	0	0	0	0	0	0	0	120173001	936,750	120,173.00	936.75
320	0	0	0	0	0	0	0	0	0	0	0	1	0	0	0	0	0	0	0	0	121109751	84,501	121,109.75	84.5
321	0	0	0	0	0	0	0	0	0	0	0	0	0	0	0	0	0	0	0	0	121194252	428,249	121,194.25	428.25
322	0	0	0	0	0	0	0	1	0	0	0	0	0	0	0	0	0	0	0	0	121622501	59,750	121,622.50	59.75
323	0	0	0	0	0	0	0	1	0	0	0	1	0	0	0	0	0	0	0	0	121682251	927,250	121,682.25	927.25
324	0	0	0	0	0	0	0	0	0	0	0	1	0	0	0	0	0	0	0	0	122609501	94,000	122,609.50	94
325	0	0	0	0	0	0	0	0	0	0	0	0	0	0	0	0	0	0	0	0	122703501	418,751	122,703.50	418.75
326	0	0	0	0	0	0	0	1	0	0	0	0	0	0	0	0	0	0	0	0	123122252	44,749	123,122.25	44.75
327	0	0	0	0	0	0	0	1	0	0	0	1	0	0	0	0	0	0	0	0	123167001	942,250	123,167.00	942.25
328	0	0	0	0	0	0	0	0	0	0	0	1	0	0	0	0	0	0	0	0	124109251	80,250	124,109.25	80.25
329	0	0	0	0	0	0	0	0	0	0	0	0	0	0	0	0	0	0	0	0	124189501	432,251	124,189.50	432.25
330	0	0	0	0	0	0	0	1	0	0	0	0	0	0	0	0	0	0	0	0	124621752	54,499	124,621.75	54.5
331	0	0	0	0	0	0	0	1	0	0	0	1	0	0	0	0	0	0	0	0	124676251	932,500	124,676.25	932.5
332	0	0	0	0	0	0	0	0	0	0	0	1	0	0	0	0	0	0	0	0	125608751	90,000	125,608.75	90
333	0	0	0	0	0	0	0	0	0	0	0	0	0	0	0	0	0	0	0	0	125698751	419,500	125,698.75	419.5
334	0	0	0	0	0	0	0	1	0	0	0	0	0	0	0	0	0	0	0	0	126118251	67,250	126,118.25	67.25
335	0	0	0	0	0	0	0	1	0	0	0	1	0	0	0	0	0	0	0	0	126185501	923,000	126,185.50	923
336	0	0	0	0	0	0	0	0	0	0	0	1	0	0	0	0	0	0	0	0	127108501	99,500	127,108.50	99.5
337	0	0	0	0	0	0	0	0	0	0	0	0	0	0	0	0	0	0	0	0	127208001	413,250	127,208.00	413.25
338	0	0	0	0	0	0	0	1	0	0	0	0	0	0	0	0	0	0	0	0	127621251	51,750	127,621.25	51.75
339	0	0	0	0	0	0	0	1	0	0	0	1	0	0	0	0	0	0	0	0	127673001	935,250	127,673.00	935.25
340	0	0	0	0	0	0	0	0	0	0	0	1	0	0	0	0	0	0	0	0	128608251	85,750	128,608.25	85.75
341	0	0	0	0	0	0	0	0	0	0	0	0	0	0	0	0	0	0	0	0	128694001	427,000	128,694.00	427
342	0	0	0	0	0	0	0	1	0	0	0	0	0	0	0	0	0	0	0	0	129121001	61,251	129,121.00	61.25
343	0	0	0	0	0	0	0	1	0	0	0	1	0	0	0	0	0	0	0	0	129182252	925,749	129,182.25	925.75
344	0	0	0	0	0	0	0	0	0	0	0	1	0	0	0	0	0	0	0	0	130108001	95,251	130,108.00	95.25
345	0	0	0	0	0	0	0	0	0	0	0	0	0	0	0	0	0	0	0	0	130203252	409,749	130,203.25	409.75
346	0	0	0	0	0	0	0	1	0	0	0	0	0	0	0	0	0	0	0	0	130613001	55,251	130,613.00	55.25
347	0	0	0	0	0	0	0	1	0	0	0	1	0	0	0	0	0	0	0	0	130668252	939,499	130,668.25	939.5
348	0	0	0	0	0	0	0	0	0	0	0	1	0	0	0	0	0	0	0	0	131607751	81,500	131,607.75	81.5
349	0	0	0	0	0	0	0	0	0	0	0	0	0	0	0	0	0	0	0	0	131689251	431,001	131,689.25	431
350	0	0	0	0	0	0	0	1	0	0	0	0	0	0	0	0	0	0	0	0	132120252	55,749	132,120.25	55.75
351	0	0	0	0	0	0	0	1	0	0	0	1	0	0	0	0	0	0	0	0	132176001	931,500	132,176.00	931.5
352	0	0	0	0	0	0	0	0	0	0	0	1	0	0	0	0	0	0	0	0	133107501	91,251	133,107.50	91.25
353	0	0	0	0	0	0	0	0	0	0	0	0	0	0	0	0	0	0	0	0	133198752	421,249	133,198.75	421.25
354	0	0	0	0	0	0	0	1	0	0	0	0	0	0	0	0	0	0	0	0	133620001	66,751	133,620.00	66.75
355	0	0	0	0	0	0	0	1	0	0	0	1	0	0	0	0	0	0	0	0	133686752	920,499	133,686.75	920.5
356	0	0	0	0	0	0	0	0	0	0	0	1	0	0	0	0	0	0	0	0	134607251	100,750	134,607.25	100.75
357	0	0	0	0	0	0	0	0	0	0	0	0	0	0	0	0	0	0	0	0	134708001	412,000	134,708.00	412
358	0	0	0	0	0	0	0	1	0	0	0	0	0	0	0	0	0	0	0	0	135120001	51,251	135,120.00	51.25
359	0	0	0	0	0	0	0	1	0	0	0	1	0	0	0	0	0	0	0	0	135171252	935,749	135,171.25	935.75
360	0	0	0	0	0	0	0	0	0	0	0	1	0	0	0	0	0	0	0	0	136107001	86,251	136,107.00	86.25
361	0	0	0	0	0	0	0	0	0	0	0	0	0	0	0	0	0	0	0	0	136193252	426,500	136,193.25	426.5
362	0	0	0	0	0	0	0	1	0	0	0	0	0	0	0	0	0	0	0	0	136619752	62,249	136,619.75	62.25
363	0	0	0	0	0	0	0	1	0	0	0	1	0	0	0	0	0	0	0	0	136682001	924,750	136,682.00	924.75
364	0	0	0	0	0	0	0	0	0	0	0	1	0	0	0	0	0	0	0	0	137606751	96,500	137,606.75	96.5
365	0	0	0	0	0	0	0	0	0	0	0	0	0	0	0	0	0	0	0	0	137703251	416,000	137,703.25	416
366	0	0	0	0	0	0	0	1	0	0	0	0	0	0	0	0	0	0	0	0	138119251	49,000	138,119.25	49
367	0	0	0	0	0	0	0	1	0	0	0	1	0	0	0	0	0	0	0	0	138168251	938,250	138,168.25	938.25
368	0	0	0	0	0	0	0	0	0	0	0	1	0	0	0	0	0	0	0	0	139106501	82,750	139,106.50	82.75
369	0	0	0	0	0	0	0	0	0	0	0	0	0	0	0	0	0	0	0	0	139189251	430,000	139,189.25	430
370	0	0	0	0	0	0	0	1	0	0	0	0	0	0	0	0	0	0	0	0	139619251	58,250	139,619.25	58.25
371	0	0	0	0	0	0	0	1	0	0	0	1	0	0	0	0	0	0	0	0	139677501	928,750	139,677.50	928.75
372	0	0	0	0	0	0	0	0	0	0	0	1	0	0	0	0	0	0	0	0	140606251	92,250	140,606.25	92.25
373	0	0	0	0	0	0	0	0	0	0	0	0	0	0	0	0	0	0	0	0	140698501	420,250	140,698.50	420.25
374	0	0	0	0	0	0	0	1	0	0	0	0	0	0	0	0	0	0	0	0	141118751	68,001	141,118.75	68
375	0	0	0	0	0	0	0	1	0	0	0	1	0	0	0	0	0	0	0	0	141186752	918,999	141,186.75	919
376	0	0	0	0	0	0	0	0	0	0	0	1	0	0	0	0	0	0	0	0	142105751	102,000	142,105.75	102
377	0	0	0	0	0	0	0	0	0	0	0	0	0	0	0	0	0	0	0	0	142207751	407,000	142,207.75	407
378	0	0	0	0	0	0	0	1	0	0	0	0	0	0	0	0	0	0	0	0	142614751	57,750	142,614.75	57.75
379	0	0	0	0	0	0	0	1	0	0	0	1	0	0	0	0	0	0	0	0	142672501	933,000	142,672.50	933
380	0	0	0	0	0	0	0	0	0	0	0	1	0	0	0	0	0	0	0	0	143605501	88,250	143,605.50	88.25
381	0	0	0	0	0	0	0	0	0	0	0	0	0	0	0	0	0	0	0	0	143693751	424,250	143,693.75	424.25
382	0	0	0	0	0	0	0	1	0	0	0	0	0	0	0	0	0	0	0	0	144118001	63,751	144,118.00	63.75
383	0	0	0	0	0	0	0	1	0	0	0	1	0	0	0	0	0	0	0	0	144181752	923,499	144,181.75	923.5
384	0	0	0	0	0	0	0	0	0	0	0	1	0	0	0	0	0	0	0	0	145105251	97,750	145,105.25	97.75
385	0	0	0	0	0	0	0	0	0	0	0	0	0	0	0	0	0	0	0	0	145203001	414,751	145,203.00	414.75
386	0	0	0	0	0	0	0	1	0	0	0	0	0	0	0	0	0	0	0	0	145617752	50,249	145,617.75	50.25
387	0	0	0	0	0	0	0	1	0	0	0	1	0	0	0	0	0	0	0	0	145668001	937,000	145,668.00	937
388	0	0	0	0	0	0	0	0	0	0	0	1	0	0	0	0	0	0	0	0	146605001	84,000	146,605.00	84
389	0	0	0	0	0	0	0	0	0	0	0	0	0	0	0	0	0	0	0	0	146689001	420,251	146,689.00	420.25
390	0	0	0	0	0	0	0	1	0	0	0	0	0	0	0	0	0	0	0	0	147109252	67,999	147,109.25	68
391	0	0	0	0	0	0	0	1	0	0	0	1	0	0	0	0	0	0	0	0	147177251	927,500	147,177.25	927.5
392	0	0	0	0	0	0	0	0	0	0	0	1	0	0	0	0	0	0	0	0	148104751	93,500	148,104.75	93.5
393	0	0	0	0	0	0	0	0	0	0	0	0	0	0	0	0	0	0	0	0	148198251	419,250	148,198.25	419.25
394	0	0	0	0	0	0	0	1	0	0	0	0	0	0	0	0	0	0	0	0	148617501	67,500	148,617.50	67.5
395	0	0	0	0	0	0	0	1	0	0	0	1	0	0	0	0	0	0	0	0	148685001	919,500	148,685.00	919.5
396	0	0	0	0	0	0	0	0	0	0	0	1	0	0	0	0	0	0	0	0	149604501	103,000	149,604.50	103
397	0	0	0	0	0	0	0	0	0	0	0	0	0	0	0	0	0	0	0	0	149707501	409,500	149,707.50	409.5
398	0	0	0	0	0	0	0	1	0	0	0	0	0	0	0	0	0	0	0	0	150117001	55,500	150,117.00	55.5
399	0	0	0	0	0	0	0	1	0	0	0	1	0	0	0	0	0	0	0	0	150172501	931,751	150,172.50	931.75
400	0	0	0	0	0	0	0	0	0	0	0	1	0	0	0	0	0	0	0	0	151104252	89,499	151,104.25	89.5
401	0	0	0	0	0	0	0	0	0	0	0	0	0	0	0	0	0	0	0	0	151193751	423,000	151,193.75	423
402	0	0	0	0	0	0	0	1	0	0	0	0	0	0	0	0	0	0	0	0	151616751	65,000	151,616.75	65
403	0	0	0	0	0	0	0	1	0	0	0	1	0	0	0	0	0	0	0	0	151681751	922,250	151,681.75	922.25
404	0	0	0	0	0	0	0	0	0	0	0	1	0	0	0	0	0	0	0	0	152604001	99,000	152,604.00	99
405	0	0	0	0	0	0	0	0	0	0	0	0	0	0	0	0	0	0	0	0	152703001	413,500	152,703.00	413.5
406	0	0	0	0	0	0	0	1	0	0	0	0	0	0	0	0	0	0	0	0	153116501	50,000	153,116.50	50
407	0	0	0	0	0	0	0	1	0	0	0	1	0	0	0	0	0	0	0	0	153166501	953,750	153,166.50	953.75
408	0	0	0	0	0	0	0	0	0	0	0	1	0	0	0	0	0	0	0	0	154120251	68,750	154,120.25	68.75
409	0	0	0	0	0	0	0	0	0	0	0	0	0	0	0	0	0	0	0	0	154189001	444,000	154,189.00	444
410	0	0	0	0	0	0	0	1	0	0	0	0	0	0	0	0	0	0	0	0	154633001	67,251	154,633.00	67.25
411	0	0	0	0	0	0	0	1	0	0	0	1	0	0	0	0	0	0	0	0	154700252	919,749	154,700.25	919.75
412	0	0	0	0	0	0	0	0	0	0	0	1	0	0	0	0	0	0	0	0	155620001	101,500	155,620.00	101.5
413	0	0	0	0	0	0	0	0	0	0	0	0	0	0	0	0	0	0	0	0	155721501	411,251	155,721.50	411.25
414	0	0	0	0	0	0	0	1	0	0	0	0	0	0	0	0	0	0	0	0	156132752	52,249	156,132.75	52.25
415	0	0	0	0	0	0	0	1	0	0	0	1	0	0	0	0	0	0	0	0	156185001	934,750	156,185.00	934.75
416	0	0	0	0	0	0	0	0	0	0	0	1	0	0	0	0	0	0	0	0	157119751	87,750	157,119.75	87.75
417	0	0	0	0	0	0	0	0	0	0	0	0	0	0	0	0	0	0	0	0	157207501	424,500	157,207.50	424.5
418	0	0	0	0	0	0	0	1	0	0	0	0	0	0	0	0	0	0	0	0	157632001	62,251	157,632.00	62.25
419	0	0	0	0	0	0	0	1	0	0	0	1	0	0	0	0	0	0	0	0	157694252	925,249	157,694.25	925.25
420	0	0	0	0	0	0	0	0	0	0	0	1	0	0	0	0	0	0	0	0	158619501	97,251	158,619.50	97.25
421	0	0	0	0	0	0	0	0	0	0	0	0	0	0	0	0	0	0	0	0	158716752	415,249	158,716.75	415.25
422	0	0	0	0	0	0	0	1	0	0	0	0	0	0	0	0	0	0	0	0	159132001	71,500	159,132.00	71.5
423	0	0	0	0	0	0	0	1	0	0	0	1	0	0	0	0	0	0	0	0	159203501	915,751	159,203.50	915.75
424	0	0	0	0	0	0	0	0	0	0	0	1	0	0	0	0	0	0	0	0	160119252	106,749	160,119.25	106.75
425	0	0	0	0	0	0	0	0	0	0	0	0	0	0	0	0	0	0	0	0	160226001	406,000	160,226.00	406
426	0	0	0	0	0	0	0	1	0	0	0	0	0	0	0	0	0	0	0	0	160632001	58,751	160,632.00	58.75
427	0	0	0	0	0	0	0	1	0	0	0	1	0	0	0	0	0	0	0	0	160690752	928,249	160,690.75	928.25
428	0	0	0	0	0	0	0	0	0	0	0	1	0	0	0	0	0	0	0	0	161619001	93,000	161,619.00	93
429	0	0	0	0	0	0	0	0	0	0	0	0	0	0	0	0	0	0	0	0	161712001	414,500	161,712.00	414.5
430	0	0	0	0	0	0	0	1	0	0	0	0	0	0	0	0	0	0	0	0	162126501	73,500	162,126.50	73.5
431	0	0	0	0	0	0	0	1	0	0	0	1	0	0	0	0	0	0	0	0	162200001	918,750	162,200.00	918.75
432	0	0	0	0	0	0	0	0	0	0	0	1	0	0	0	0	0	0	0	0	163118751	102,500	163,118.75	102.5
433	0	0	0	0	0	0	0	0	0	0	0	0	0	0	0	0	0	0	0	0	163221251	410,000	163,221.25	410
434	0	0	0	0	0	0	0	1	0	0	0	0	0	0	0	0	0	0	0	0	163631251	53,500	163,631.25	53.5
435	0	0	0	0	0	0	0	1	0	0	0	1	0	0	0	0	0	0	0	0	163684751	933,750	163,684.75	933.75
436	0	0	0	0	0	0	0	0	0	0	0	1	0	0	0	0	0	0	0	0	164618501	88,750	164,618.50	88.75
437	0	0	0	0	0	0	0	0	0	0	0	0	0	0	0	0	0	0	0	0	164707251	423,750	164,707.25	423.75
438	0	0	0	0	0	0	0	1	0	0	0	0	0	0	0	0	0	0	0	0	165131001	63,000	165,131.00	63
439	0	0	0	0	0	0	0	1	0	0	0	1	0	0	0	0	0	0	0	0	165194001	924,251	165,194.00	924.25
440	0	0	0	0	0	0	0	0	0	0	0	1	0	0	0	0	0	0	0	0	166118252	98,249	166,118.25	98.25
441	0	0	0	0	0	0	0	0	0	0	0	0	0	0	0	0	0	0	0	0	166216501	404,500	166,216.50	404.5
442	0	0	0	0	0	0	0	1	0	0	0	0	0	0	0	0	0	0	0	0	166621001	82,251	166,621.00	82.25
443	0	0	0	0	0	0	0	1	0	0	0	1	0	0	0	0	0	0	0	0	166703252	914,749	166,703.25	914.75
444	0	0	0	0	0	0	0	0	0	0	0	1	0	0	0	0	0	0	0	0	167618001	107,751	167,618.00	107.75
445	0	0	0	0	0	0	0	0	0	0	0	0	0	0	0	0	0	0	0	0	167725752	404,749	167,725.75	404.75
446	0	0	0	0	0	0	0	1	0	0	0	0	0	0	0	0	0	0	0	0	168130501	58,751	168,130.50	58.75
447	0	0	0	0	0	0	0	1	0	0	0	1	0	0	0	0	0	0	0	0	168189252	928,499	168,189.25	928.5
448	0	0	0	0	0	0	0	0	0	0	0	1	0	0	0	0	0	0	0	0	169117751	94,000	169,117.75	94
449	0	0	0	0	0	0	0	0	0	0	0	0	0	0	0	0	0	0	0	0	169211751	418,250	169,211.75	418.25
450	0	0	0	0	0	0	0	1	0	0	0	0	0	0	0	0	0	0	0	0	169630001	70,000	169,630.00	70
451	0	0	0	0	0	0	0	1	0	0	0	1	0	0	0	0	0	0	0	0	169700001	917,251	169,700.00	917.25
452	0	0	0	0	0	0	0	0	0	0	0	1	0	0	0	0	0	0	0	0	170617252	103,749	170,617.25	103.75
453	0	0	0	0	0	0	0	0	0	0	0	0	0	0	0	0	0	0	0	0	170721001	409,000	170,721.00	409
454	0	0	0	0	0	0	0	1	0	0	0	0	0	0	0	0	0	0	0	0	171130001	56,000	171,130.00	56
455	0	0	0	0	0	0	0	1	0	0	0	1	0	0	0	0	0	0	0	0	171186001	931,000	171,186.00	931
456	0	0	0	0	0	0	0	0	0	0	0	1	0	0	0	0	0	0	0	0	172117001	90,250	172,117.00	90.25
457	0	0	0	0	0	0	0	0	0	0	0	0	0	0	0	0	0	0	0	0	172207251	422,500	172,207.25	422.5
458	0	0	0	0	0	0	0	1	0	0	0	0	0	0	0	0	0	0	0	0	172629751	65,500	172,629.75	65.5
459	0	0	0	0	0	0	0	1	0	0	0	1	0	0	0	0	0	0	0	0	172695251	921,500	172,695.25	921.5
460	0	0	0	0	0	0	0	0	0	0	0	1	0	0	0	0	0	0	0	0	173616751	99,750	173,616.75	99.75
461	0	0	0	0	0	0	0	0	0	0	0	0	0	0	0	0	0	0	0	0	173716501	412,750	173,716.50	412.75
462	0	0	0	0	0	0	0	1	0	0	0	0	0	0	0	0	0	0	0	0	174129251	75,250	174,129.25	75.25
463	0	0	0	0	0	0	0	1	0	0	0	1	0	0	0	0	0	0	0	0	174204501	912,000	174,204.50	912
464	0	0	0	0	0	0	0	0	0	0	0	1	0	0	0	0	0	0	0	0	175116501	109,250	175,116.50	109.25
465	0	0	0	0	0	0	0	0	0	0	0	0	0	0	0	0	0	0	0	0	175225751	403,500	175,225.75	403.5
466	0	0	0	0	0	0	0	1	0	0	0	0	0	0	0	0	0	0	0	0	175629251	61,250	175,629.25	61.25
467	0	0	0	0	0	0	0	1	0	0	0	1	0	0	0	0	0	0	0	0	175690501	925,750	175,690.50	925.75
468	0	0	0	0	0	0	0	0	0	0	0	1	0	0	0	0	0	0	0	0	176616251	95,500	176,616.25	95.5
469	0	0	0	0	0	0	0	0	0	0	0	0	0	0	0	0	0	0	0	0	176711751	417,001	176,711.75	417
470	0	0	0	0	0	0	0	1	0	0	0	0	0	0	0	0	0	0	0	0	177128752	70,999	177,128.75	71
471	0	0	0	0	0	0	0	1	0	0	0	1	0	0	0	0	0	0	0	0	177199751	916,250	177,199.75	916.25
472	0	0	0	0	0	0	0	0	0	0	0	1	0	0	0	0	0	0	0	0	178116001	105,000	178,116.00	105
473	0	0	0	0	0	0	0	0	0	0	0	0	0	0	0	0	0	0	0	0	178221001	402,500	178,221.00	402.5
474	0	0	0	0	0	0	0	1	0	0	0	0	0	0	0	0	0	0	0	0	178623501	62,250	178,623.50	62.25
475	0	0	0	0	0	0	0	1	0	0	0	1	0	0	0	0	0	0	0	0	178685751	930,000	178,685.75	930
476	0	0	0	0	0	0	0	0	0	0	0	1	0	0	0	0	0	0	0	0	179615751	91,250	179,615.75	91.25
477	0	0	0	0	0	0	0	0	0	0	0	0	0	0	0	0	0	0	0	0	179707001		179,707.00
