# Supplementary material for: Auditory presentation and synchronization in Adobe Flash and HTML5/JavaScript Web experiments
Source: Behav Res Methods. 2016 Jul 15;48(3):897–908. doi: 10.3758/s13428-016-0758-5 (PMC5003904; doi:10.3758/s13428-016-0758-5)
Supplement: Supplementary file 1 — (ZIP 1310 kb) [file 13428_2016_758_MOESM1_ESM.zip › Data/S1/sep-lenlap-ed-fl-rep.csv]

	Keypad 4	Keypad 3	Keypad 2	Keypad 1	Opto 4	Opto 3	Opto 2	Opto 1	TTL in 2	TTL in 1	Mic 2	Mic 1	Act close 4	Act close 3	Act close 3	Act close 1	TTL out 2	TTL out 1	Sounder 2	Sounder 1	Elapsed uS	Active uS	Elapsed mS	Active mS
1	0	0	0	0	0	0	0	0	0	0	0	0	0	0	0	0	0	0	0	0	0	1,404,750	0	1,404.75
2	0	0	0	0	0	0	1	0	0	0	0	0	0	0	0	0	0	0	0	0	1404750	92,000	1,404.75	92
3	0	0	0	0	0	0	1	0	0	0	0	1	0	0	0	0	0	0	0	0	1496750	926,000	1,496.75	926
4	0	0	0	0	0	0	0	0	0	0	0	1	0	0	0	0	0	0	0	0	2422750	95,500	2,422.75	95.5
5	0	0	0	0	0	0	0	0	0	0	0	0	0	0	0	0	0	0	0	0	2518250	402,750	2,518.25	402.75
6	0	0	0	0	0	0	1	0	0	0	0	0	0	0	0	0	0	0	0	0	2921000	85,000	2,921.00	85
7	0	0	0	0	0	0	1	0	0	0	0	1	0	0	0	0	0	0	0	0	3006000	949,750	3,006.00	949.75
8	0	0	0	0	0	0	0	0	0	0	0	1	0	0	0	0	0	0	0	0	3955750	72,000	3,955.75	72
9	0	0	0	0	0	0	0	0	0	0	0	0	0	0	0	0	0	0	0	0	4027750	426,250	4,027.75	426.25
10	0	0	0	0	0	0	1	0	0	0	0	0	0	0	0	0	0	0	0	0	4454000	84,500	4,454.00	84.5
11	0	0	0	0	0	0	1	0	0	0	0	1	0	0	0	0	0	0	0	0	4538500	933,750	4,538.50	933.75
12	0	0	0	0	0	0	0	0	0	0	0	1	0	0	0	0	0	0	0	0	5472250	88,000	5,472.25	88
13	0	0	0	0	0	0	0	0	0	0	0	0	0	0	0	0	0	0	0	0	5560250	393,500	5,560.25	393.5
14	0	0	0	0	0	0	1	0	0	0	0	0	0	0	0	0	0	0	0	0	5953750	94,000	5,953.75	94
15	0	0	0	0	0	0	1	0	0	0	0	1	0	0	0	0	0	0	0	0	6047750	924,250	6,047.75	924.25
16	0	0	0	0	0	0	0	0	0	0	0	1	0	0	0	0	0	0	0	0	6972000	97,250	6,972.00	97.25
17	0	0	0	0	0	0	0	0	0	0	0	0	0	0	0	0	0	0	0	0	7069250	384,250	7,069.25	384.25
18	0	0	0	0	0	0	1	0	0	0	0	0	0	0	0	0	0	0	0	0	7453500	80,250	7,453.50	80.25
19	0	0	0	0	0	0	1	0	0	0	0	1	0	0	0	0	0	0	0	0	7533750	938,000	7,533.75	938
20	0	0	0	0	0	0	0	0	0	0	0	1	0	0	0	0	0	0	0	0	8471750	83,500	8,471.75	83.5
21	0	0	0	0	0	0	0	0	0	0	0	0	0	0	0	0	0	0	0	0	8555250	398,000	8,555.25	398
22	0	0	0	0	0	0	1	0	0	0	0	0	0	0	0	0	0	0	0	0	8953250	89,750	8,953.25	89.75
23	0	0	0	0	0	0	1	0	0	0	0	1	0	0	0	0	0	0	0	0	9043000	928,250	9,043.00	928.25
24	0	0	0	0	0	0	0	0	0	0	0	1	0	0	0	0	0	0	0	0	9971250	93,250	9,971.25	93.25
25	0	0	0	0	0	0	0	0	0	0	0	0	0	0	0	0	0	0	0	0	10064500	405,250	10,064.50	405.25
26	0	0	0	0	0	0	1	0	0	0	0	0	0	0	0	0	0	0	0	0	10469750	105,750	10,469.75	105.75
27	0	0	0	0	0	0	1	0	0	0	0	1	0	0	0	0	0	0	0	0	10575500	929,000	10,575.50	929
28	0	0	0	0	0	0	0	0	0	0	0	1	0	0	0	0	0	0	0	0	11504500	92,750	11,504.50	92.75
29	0	0	0	0	0	0	0	0	0	0	0	0	0	0	0	0	0	0	0	0	11597250	388,750	11,597.25	388.75
30	0	0	0	0	0	0	1	0	0	0	0	0	0	0	0	0	0	0	0	0	11986000	98,750	11,986.00	98.75
31	0	0	0	0	0	0	1	0	0	0	0	1	0	0	0	0	0	0	0	0	12084750	919,500	12,084.75	919.5
32	0	0	0	0	0	0	0	0	0	0	0	1	0	0	0	0	0	0	0	0	13004250	102,250	13,004.25	102.25
33	0	0	0	0	0	0	0	0	0	0	0	0	0	0	0	0	0	0	0	0	13106500	379,250	13,106.50	379.25
34	0	0	0	0	0	0	1	0	0	0	0	0	0	0	0	0	0	0	0	0	13485750	108,250	13,485.75	108.25
35	0	0	0	0	0	0	1	0	0	0	0	1	0	0	0	0	0	0	0	0	13594000	910,000	13,594.00	910
36	0	0	0	0	0	0	0	0	0	0	0	1	0	0	0	0	0	0	0	0	14504000	111,750	14,504.00	111.75
37	0	0	0	0	0	0	0	0	0	0	0	0	0	0	0	0	0	0	0	0	14615750	369,750	14,615.75	369.75
38	0	0	0	0	0	0	1	0	0	0	0	0	0	0	0	0	0	0	0	0	14985500	94,750	14,985.50	94.75
39	0	0	0	0	0	0	1	0	0	0	0	1	0	0	0	0	0	0	0	0	15080250	940,000	15,080.25	940
40	0	0	0	0	0	0	0	0	0	0	0	1	0	0	0	0	0	0	0	0	16020250	81,250	16,020.25	81.25
41	0	0	0	0	0	0	0	0	0	0	0	0	0	0	0	0	0	0	0	0	16101500	400,500	16,101.50	400.5
42	0	0	0	0	0	0	1	0	0	0	0	0	0	0	0	0	0	0	0	0	16502000	87,500	16,502.00	87.5
43	0	0	0	0	0	0	1	0	0	0	0	1	0	0	0	0	0	0	0	0	16589500	930,250	16,589.50	930.25
44	0	0	0	0	0	0	0	0	0	0	0	1	0	0	0	0	0	0	0	0	17519750	91,000	17,519.75	91
45	0	0	0	0	0	0	0	0	0	0	0	0	0	0	0	0	0	0	0	0	17610750	390,750	17,610.75	390.75
46	0	0	0	0	0	0	1	0	0	0	0	0	0	0	0	0	0	0	0	0	18001500	97,250	18,001.50	97.25
47	0	0	0	0	0	0	1	0	0	0	0	1	0	0	0	0	0	0	0	0	18098750	921,000	18,098.75	921
48	0	0	0	0	0	0	0	0	0	0	0	1	0	0	0	0	0	0	0	0	19019750	100,250	19,019.75	100.25
49	0	0	0	0	0	0	0	0	0	0	0	0	0	0	0	0	0	0	0	0	19120000	381,500	19,120.00	381.5
50	0	0	0	0	0	0	1	0	0	0	0	0	0	0	0	0	0	0	0	0	19501500	83,250	19,501.50	83.25
51	0	0	0	0	0	0	1	0	0	0	0	1	0	0	0	0	0	0	0	0	19584750	934,750	19,584.75	934.75
52	0	0	0	0	0	0	0	0	0	0	0	1	0	0	0	0	0	0	0	0	20519500	86,750	20,519.50	86.75
53	0	0	0	0	0	0	0	0	0	0	0	0	0	0	0	0	0	0	0	0	20606250	394,750	20,606.25	394.75
54	0	0	0	0	0	0	1	0	0	0	0	0	0	0	0	0	0	0	0	0	21001000	93,000	21,001.00	93
55	0	0	0	0	0	0	1	0	0	0	0	1	0	0	0	0	0	0	0	0	21094000	925,250	21,094.00	925.25
56	0	0	0	0	0	0	0	0	0	0	0	1	0	0	0	0	0	0	0	0	22019250	96,250	22,019.25	96.25
57	0	0	0	0	0	0	0	0	0	0	0	0	0	0	0	0	0	0	0	0	22115500	402,000	22,115.50	402
58	0	0	0	0	0	0	1	0	0	0	0	0	0	0	0	0	0	0	0	0	22517500	85,750	22,517.50	85.75
59	0	0	0	0	0	0	1	0	0	0	0	1	0	0	0	0	0	0	0	0	22603250	932,250	22,603.25	932.25
60	0	0	0	0	0	0	0	0	0	0	0	1	0	0	0	0	0	0	0	0	23535500	89,250	23,535.50	89.25
61	0	0	0	0	0	0	0	0	0	0	0	0	0	0	0	0	0	0	0	0	23624750	409,250	23,624.75	409.25
62	0	0	0	0	0	0	1	0	0	0	0	0	0	0	0	0	0	0	0	0	24034000	101,750	24,034.00	101.75
63	0	0	0	0	0	0	1	0	0	0	0	1	0	0	0	0	0	0	0	0	24135750	932,750	24,135.75	932.75
64	0	0	0	0	0	0	0	0	0	0	0	1	0	0	0	0	0	0	0	0	25068500	88,500	25,068.50	88.5
65	0	0	0	0	0	0	0	0	0	0	0	0	0	0	0	0	0	0	0	0	25157000	410,000	25,157.00	410
66	0	0	0	0	0	0	1	0	0	0	0	0	0	0	0	0	0	0	0	0	25567000	78,000	25,567.00	78
67	0	0	0	0	0	0	1	0	0	0	0	1	0	0	0	0	0	0	0	0	25645000	940,000	25,645.00	940
68	0	0	0	0	0	0	0	0	0	0	0	1	0	0	0	0	0	0	0	0	26585000	81,250	26,585.00	81.25
69	0	0	0	0	0	0	0	0	0	0	0	0	0	0	0	0	0	0	0	0	26666250	400,500	26,666.25	400.5
70	0	0	0	0	0	0	1	0	0	0	0	0	0	0	0	0	0	0	0	0	27066750	87,500	27,066.75	87.5
71	0	0	0	0	0	0	1	0	0	0	0	1	0	0	0	0	0	0	0	0	27154250	947,250	27,154.25	947.25
72	0	0	0	0	0	0	0	0	0	0	0	1	0	0	0	0	0	0	0	0	28101500	74,000	28,101.50	74
73	0	0	0	0	0	0	0	0	0	0	0	0	0	0	0	0	0	0	0	0	28175500	407,500	28,175.50	407.5
74	0	0	0	0	0	0	1	0	0	0	0	0	0	0	0	0	0	0	0	0	28583000	103,750	28,583.00	103.75
75	0	0	0	0	0	0	1	0	0	0	0	1	0	0	0	0	0	0	0	0	28686750	914,500	28,686.75	914.5
76	0	0	0	0	0	0	0	0	0	0	0	1	0	0	0	0	0	0	0	0	29601250	107,000	29,601.25	107
77	0	0	0	0	0	0	0	0	0	0	0	0	0	0	0	0	0	0	0	0	29708250	374,500	29,708.25	374.5
78	0	0	0	0	0	0	1	0	0	0	0	0	0	0	0	0	0	0	0	0	30082750	90,000	30,082.75	90
79	0	0	0	0	0	0	1	0	0	0	0	1	0	0	0	0	0	0	0	0	30172750	928,250	30,172.75	928.25
80	0	0	0	0	0	0	0	0	0	0	0	1	0	0	0	0	0	0	0	0	31101000	93,000	31,101.00	93
81	0	0	0	0	0	0	0	0	0	0	0	0	0	0	0	0	0	0	0	0	31194000	405,250	31,194.00	405.25
82	0	0	0	0	0	0	1	0	0	0	0	0	0	0	0	0	0	0	0	0	31599250	82,750	31,599.25	82.75
83	0	0	0	0	0	0	1	0	0	0	0	1	0	0	0	0	0	0	0	0	31682000	935,250	31,682.00	935.25
84	0	0	0	0	0	0	0	0	0	0	0	1	0	0	0	0	0	0	0	0	32617250	86,000	32,617.25	86
85	0	0	0	0	0	0	0	0	0	0	0	0	0	0	0	0	0	0	0	0	32703250	412,250	32,703.25	412.25
86	0	0	0	0	0	0	1	0	0	0	0	0	0	0	0	0	0	0	0	0	33115500	75,750	33,115.50	75.75
87	0	0	0	0	0	0	1	0	0	0	0	1	0	0	0	0	0	0	0	0	33191250	942,500	33,191.25	942.5
88	0	0	0	0	0	0	0	0	0	0	0	1	0	0	0	0	0	0	0	0	34133750	78,750	34,133.75	78.75
89	0	0	0	0	0	0	0	0	0	0	0	0	0	0	0	0	0	0	0	0	34212500	419,500	34,212.50	419.5
90	0	0	0	0	0	0	1	0	0	0	0	0	0	0	0	0	0	0	0	0	34632000	91,750	34,632.00	91.75
91	0	0	0	0	0	0	1	0	0	0	0	1	0	0	0	0	0	0	0	0	34723750	909,750	34,723.75	909.75
92	0	0	0	0	0	0	0	0	0	0	0	1	0	0	0	0	0	0	0	0	35633500	112,000	35,633.50	112
93	0	0	0	0	0	0	0	0	0	0	0	0	0	0	0	0	0	0	0	0	35745500	369,500	35,745.50	369.5
94	0	0	0	0	0	0	1	0	0	0	0	0	0	0	0	0	0	0	0	0	36115000	94,750	36,115.00	94.75
95	0	0	0	0	0	0	1	0	0	0	0	1	0	0	0	0	0	0	0	0	36209750	940,000	36,209.75	940
96	0	0	0	0	0	0	0	0	0	0	0	1	0	0	0	0	0	0	0	0	37149750	81,750	37,149.75	81.75
97	0	0	0	0	0	0	0	0	0	0	0	0	0	0	0	0	0	0	0	0	37231500	400,000	37,231.50	400
98	0	0	0	0	0	0	1	0	0	0	0	0	0	0	0	0	0	0	0	0	37631500	87,500	37,631.50	87.5
99	0	0	0	0	0	0	1	0	0	0	0	1	0	0	0	0	0	0	0	0	37719000	947,250	37,719.00	947.25
100	0	0	0	0	0	0	0	0	0	0	0	1	0	0	0	0	0	0	0	0	38666250	74,500	38,666.25	74.5
101	0	0	0	0	0	0	0	0	0	0	0	0	0	0	0	0	0	0	0	0	38740750	407,000	38,740.75	407
102	0	0	0	0	0	0	1	0	0	0	0	0	0	0	0	0	0	0	0	0	39147750	80,500	39,147.75	80.5
103	0	0	0	0	0	0	1	0	0	0	0	1	0	0	0	0	0	0	0	0	39228250	954,250	39,228.25	954.25
104	0	0	0	0	0	0	0	0	0	0	0	1	0	0	0	0	0	0	0	0	40182500	67,500	40,182.50	67.5
105	0	0	0	0	0	0	0	0	0	0	0	0	0	0	0	0	0	0	0	0	40250000	431,000	40,250.00	431
106	0	0	0	0	0	0	1	0	0	0	0	0	0	0	0	0	0	0	0	0	40681000	78,500	40,681.00	78.5
107	0	0	0	0	0	0	1	0	0	0	0	1	0	0	0	0	0	0	0	0	40759500	939,500	40,759.50	939.5
108	0	0	0	0	0	0	0	0	0	0	0	1	0	0	0	0	0	0	0	0	41699000	83,500	41,699.00	83.5
109	0	0	0	0	0	0	0	0	0	0	0	0	0	0	0	0	0	0	0	0	41782500	398,000	41,782.50	398
110	0	0	0	0	0	0	1	0	0	0	0	0	0	0	0	0	0	0	0	0	42180500	89,500	42,180.50	89.5
111	0	0	0	0	0	0	1	0	0	0	0	1	0	0	0	0	0	0	0	0	42270000	945,250	42,270.00	945.25
112	0	0	0	0	0	0	0	0	0	0	0	1	0	0	0	0	0	0	0	0	43215250	76,500	43,215.25	76.5
113	0	0	0	0	0	0	0	0	0	0	0	0	0	0	0	0	0	0	0	0	43291750	405,250	43,291.75	405.25
114	0	0	0	0	0	0	1	0	0	0	0	0	0	0	0	0	0	0	0	0	43697000	82,250	43,697.00	82.25
115	0	0	0	0	0	0	1	0	0	0	0	1	0	0	0	0	0	0	0	0	43779250	935,750	43,779.25	935.75
116	0	0	0	0	0	0	0	0	0	0	0	1	0	0	0	0	0	0	0	0	44715000	86,000	44,715.00	86
117	0	0	0	0	0	0	0	0	0	0	0	0	0	0	0	0	0	0	0	0	44801000	412,500	44,801.00	412.5
118	0	0	0	0	0	0	1	0	0	0	0	0	0	0	0	0	0	0	0	0	45213500	75,000	45,213.50	75
119	0	0	0	0	0	0	1	0	0	0	0	1	0	0	0	0	0	0	0	0	45288500	943,000	45,288.50	943
120	0	0	0	0	0	0	0	0	0	0	0	1	0	0	0	0	0	0	0	0	46231500	78,750	46,231.50	78.75
121	0	0	0	0	0	0	0	0	0	0	0	0	0	0	0	0	0	0	0	0	46310250	402,750	46,310.25	402.75
122	0	0	0	0	0	0	1	0	0	0	0	0	0	0	0	0	0	0	0	0	46713000	84,750	46,713.00	84.75
123	0	0	0	0	0	0	1	0	0	0	0	1	0	0	0	0	0	0	0	0	46797750	933,500	46,797.75	933.5
124	0	0	0	0	0	0	0	0	0	0	0	1	0	0	0	0	0	0	0	0	47731250	88,250	47,731.25	88.25
125	0	0	0	0	0	0	0	0	0	0	0	0	0	0	0	0	0	0	0	0	47819500	393,500	47,819.50	393.5
126	0	0	0	0	0	0	1	0	0	0	0	0	0	0	0	0	0	0	0	0	48213000	70,750	48,213.00	70.75
127	0	0	0	0	0	0	1	0	0	0	0	1	0	0	0	0	0	0	0	0	48283750	947,250	48,283.75	947.25
128	0	0	0	0	0	0	0	0	0	0	0	1	0	0	0	0	0	0	0	0	49231000	74,500	49,231.00	74.5
129	0	0	0	0	0	0	0	0	0	0	0	0	0	0	0	0	0	0	0	0	49305500	407,000	49,305.50	407
130	0	0	0	0	0	0	1	0	0	0	0	0	0	0	0	0	0	0	0	0	49712500	80,500	49,712.50	80.5
131	0	0	0	0	0	0	1	0	0	0	0	1	0	0	0	0	0	0	0	0	49793000	937,750	49,793.00	937.75
132	0	0	0	0	0	0	0	0	0	0	0	1	0	0	0	0	0	0	0	0	50730750	84,000	50,730.75	84
133	0	0	0	0	0	0	0	0	0	0	0	0	0	0	0	0	0	0	0	0	50814750	397,500	50,814.75	397.5
134	0	0	0	0	0	0	1	0	0	0	0	0	0	0	0	0	0	0	0	0	51212250	90,000	51,212.25	90
135	0	0	0	0	0	0	1	0	0	0	0	1	0	0	0	0	0	0	0	0	51302250	944,750	51,302.25	944.75
136	0	0	0	0	0	0	0	0	0	0	0	1	0	0	0	0	0	0	0	0	52247000	77,000	52,247.00	77
137	0	0	0	0	0	0	0	0	0	0	0	0	0	0	0	0	0	0	0	0	52324000	404,750	52,324.00	404.75
138	0	0	0	0	0	0	1	0	0	0	0	0	0	0	0	0	0	0	0	0	52728750	82,750	52,728.75	82.75
139	0	0	0	0	0	0	1	0	0	0	0	1	0	0	0	0	0	0	0	0	52811500	952,000	52,811.50	952
140	0	0	0	0	0	0	0	0	0	0	0	1	0	0	0	0	0	0	0	0	53763500	69,750	53,763.50	69.75
141	0	0	0	0	0	0	0	0	0	0	0	0	0	0	0	0	0	0	0	0	53833250	411,750	53,833.25	411.75
142	0	0	0	0	0	0	1	0	0	0	0	0	0	0	0	0	0	0	0	0	54245000	99,000	54,245.00	99
143	0	0	0	0	0	0	1	0	0	0	0	1	0	0	0	0	0	0	0	0	54344000	935,750	54,344.00	935.75
144	0	0	0	0	0	0	0	0	0	0	0	1	0	0	0	0	0	0	0	0	55279750	86,000	55,279.75	86
145	0	0	0	0	0	0	0	0	0	0	0	0	0	0	0	0	0	0	0	0	55365750	395,750	55,365.75	395.75
146	0	0	0	0	0	0	1	0	0	0	0	0	0	0	0	0	0	0	0	0	55761500	91,750	55,761.50	91.75
147	0	0	0	0	0	0	1	0	0	0	0	1	0	0	0	0	0	0	0	0	55853250	926,250	55,853.25	926.25
148	0	0	0	0	0	0	0	0	0	0	0	1	0	0	0	0	0	0	0	0	56779500	95,500	56,779.50	95.5
149	0	0	0	0	0	0	0	0	0	0	0	0	0	0	0	0	0	0	0	0	56875000	386,250	56,875.00	386.25
150	0	0	0	0	0	0	1	0	0	0	0	0	0	0	0	0	0	0	0	0	57261250	78,000	57,261.25	78
151	0	0	0	0	0	0	1	0	0	0	0	1	0	0	0	0	0	0	0	0	57339250	956,750	57,339.25	956.75
152	0	0	0	0	0	0	0	0	0	0	0	1	0	0	0	0	0	0	0	0	58296000	65,000	58,296.00	65
153	0	0	0	0	0	0	0	0	0	0	0	0	0	0	0	0	0	0	0	0	58361000	433,250	58,361.00	433.25
154	0	0	0	0	0	0	1	0	0	0	0	0	0	0	0	0	0	0	0	0	58794250	100,750	58,794.25	100.75
155	0	0	0	0	0	0	1	0	0	0	0	1	0	0	0	0	0	0	0	0	58895000	934,000	58,895.00	934
156	0	0	0	0	0	0	0	0	0	0	0	1	0	0	0	0	0	0	0	0	59829000	87,750	59,829.00	87.75
157	0	0	0	0	0	0	0	0	0	0	0	0	0	0	0	0	0	0	0	0	59916750	394,000	59,916.75	394
158	0	0	0	0	0	0	1	0	0	0	0	0	0	0	0	0	0	0	0	0	60310750	93,500	60,310.75	93.5
159	0	0	0	0	0	0	1	0	0	0	0	1	0	0	0	0	0	0	0	0	60404250	924,500	60,404.25	924.5
160	0	0	0	0	0	0	0	0	0	0	0	1	0	0	0	0	0	0	0	0	61328750	97,250	61,328.75	97.25
161	0	0	0	0	0	0	0	0	0	0	0	0	0	0	0	0	0	0	0	0	61426000	401,000	61,426.00	401
162	0	0	0	0	0	0	1	0	0	0	0	0	0	0	0	0	0	0	0	0	61827000	86,500	61,827.00	86.5
163	0	0	0	0	0	0	1	0	0	0	0	1	0	0	0	0	0	0	0	0	61913500	948,250	61,913.50	948.25
164	0	0	0	0	0	0	0	0	0	0	0	1	0	0	0	0	0	0	0	0	62861750	73,500	62,861.75	73.5
165	0	0	0	0	0	0	0	0	0	0	0	0	0	0	0	0	0	0	0	0	62935250	408,250	62,935.25	408.25
166	0	0	0	0	0	0	1	0	0	0	0	0	0	0	0	0	0	0	0	0	63343500	79,250	63,343.50	79.25
167	0	0	0	0	0	0	1	0	0	0	0	1	0	0	0	0	0	0	0	0	63422750	955,500	63,422.75	955.5
168	0	0	0	0	0	0	0	0	0	0	0	1	0	0	0	0	0	0	0	0	64378250	66,250	64,378.25	66.25
169	0	0	0	0	0	0	0	0	0	0	0	0	0	0	0	0	0	0	0	0	64444500	415,250	64,444.50	415.25
170	0	0	0	0	0	0	1	0	0	0	0	0	0	0	0	0	0	0	0	0	64859750	71,000	64,859.75	71
171	0	0	0	0	0	0	1	0	0	0	0	1	0	0	0	0	0	0	0	0	64930750	947,250	64,930.75	947.25
172	0	0	0	0	0	0	0	0	0	0	0	1	0	0	0	0	0	0	0	0	65878000	75,750	65,878.00	75.75
173	0	0	0	0	0	0	0	0	0	0	0	0	0	0	0	0	0	0	0	0	65953750	405,750	65,953.75	405.75
174	0	0	0	0	0	0	1	0	0	0	0	0	0	0	0	0	0	0	0	0	66359500	81,750	66,359.50	81.75
175	0	0	0	0	0	0	1	0	0	0	0	1	0	0	0	0	0	0	0	0	66441250	953,000	66,441.25	953
176	0	0	0	0	0	0	0	0	0	0	0	1	0	0	0	0	0	0	0	0	67394250	70,000	67,394.25	70
177	0	0	0	0	0	0	0	0	0	0	0	0	0	0	0	0	0	0	0	0	67464250	411,750	67,464.25	411.75
178	0	0	0	0	0	0	1	0	0	0	0	0	0	0	0	0	0	0	0	0	67876000	97,750	67,876.00	97.75
179	0	0	0	0	0	0	1	0	0	0	0	1	0	0	0	0	0	0	0	0	67973750	920,250	67,973.75	920.25
180	0	0	0	0	0	0	0	0	0	0	0	1	0	0	0	0	0	0	0	0	68894000	101,500	68,894.00	101.5
181	0	0	0	0	0	0	0	0	0	0	0	0	0	0	0	0	0	0	0	0	68995500	380,250	68,995.50	380.25
182	0	0	0	0	0	0	1	0	0	0	0	0	0	0	0	0	0	0	0	0	69375750	84,250	69,375.75	84.25
183	0	0	0	0	0	0	1	0	0	0	0	1	0	0	0	0	0	0	0	0	69460000	933,750	69,460.00	933.75
184	0	0	0	0	0	0	0	0	0	0	0	1	0	0	0	0	0	0	0	0	70393750	87,750	70,393.75	87.75
185	0	0	0	0	0	0	0	0	0	0	0	0	0	0	0	0	0	0	0	0	70481500	394,000	70,481.50	394
186	0	0	0	0	0	0	1	0	0	0	0	0	0	0	0	0	0	0	0	0	70875500	93,750	70,875.50	93.75
187	0	0	0	0	0	0	1	0	0	0	0	1	0	0	0	0	0	0	0	0	70969250	941,000	70,969.25	941
188	0	0	0	0	0	0	0	0	0	0	0	1	0	0	0	0	0	0	0	0	71910250	80,500	71,910.25	80.5
189	0	0	0	0	0	0	0	0	0	0	0	0	0	0	0	0	0	0	0	0	71990750	401,000	71,990.75	401
190	0	0	0	0	0	0	1	0	0	0	0	0	0	0	0	0	0	0	0	0	72391750	86,750	72,391.75	86.75
191	0	0	0	0	0	0	1	0	0	0	0	1	0	0	0	0	0	0	0	0	72478500	931,250	72,478.50	931.25
192	0	0	0	0	0	0	0	0	0	0	0	1	0	0	0	0	0	0	0	0	73409750	90,250	73,409.75	90.25
193	0	0	0	0	0	0	0	0	0	0	0	0	0	0	0	0	0	0	0	0	73500000	391,500	73,500.00	391.5
194	0	0	0	0	0	0	1	0	0	0	0	0	0	0	0	0	0	0	0	0	73891500	96,250	73,891.50	96.25
195	0	0	0	0	0	0	1	0	0	0	0	1	0	0	0	0	0	0	0	0	73987750	938,500	73,987.75	938.5
196	0	0	0	0	0	0	0	0	0	0	0	1	0	0	0	0	0	0	0	0	74926250	83,000	74,926.25	83
197	0	0	0	0	0	0	0	0	0	0	0	0	0	0	0	0	0	0	0	0	75009250	415,500	75,009.25	415.5
198	0	0	0	0	0	0	1	0	0	0	0	0	0	0	0	0	0	0	0	0	75424750	95,500	75,424.75	95.5
199	0	0	0	0	0	0	1	0	0	0	0	1	0	0	0	0	0	0	0	0	75520250	922,250	75,520.25	922.25
200	0	0	0	0	0	0	0	0	0	0	0	1	0	0	0	0	0	0	0	0	76442500	99,250	76,442.50	99.25
201	0	0	0	0	0	0	0	0	0	0	0	0	0	0	0	0	0	0	0	0	76541750	382,750	76,541.75	382.75
202	0	0	0	0	0	0	1	0	0	0	0	0	0	0	0	0	0	0	0	0	76924500	81,750	76,924.50	81.75
203	0	0	0	0	0	0	1	0	0	0	0	1	0	0	0	0	0	0	0	0	77006250	952,750	77,006.25	952.75
204	0	0	0	0	0	0	0	0	0	0	0	1	0	0	0	0	0	0	0	0	77959000	68,750	77,959.00	68.75
205	0	0	0	0	0	0	0	0	0	0	0	0	0	0	0	0	0	0	0	0	78027750	413,000	78,027.75	413
206	0	0	0	0	0	0	1	0	0	0	0	0	0	0	0	0	0	0	0	0	78440750	98,000	78,440.75	98
207	0	0	0	0	0	0	1	0	0	0	0	1	0	0	0	0	0	0	0	0	78538750	936,750	78,538.75	936.75
208	0	0	0	0	0	0	0	0	0	0	0	1	0	0	0	0	0	0	0	0	79475500	84,750	79,475.50	84.75
209	0	0	0	0	0	0	0	0	0	0	0	0	0	0	0	0	0	0	0	0	79560250	397,000	79,560.25	397
210	0	0	0	0	0	0	1	0	0	0	0	0	0	0	0	0	0	0	0	0	79957250	90,750	79,957.25	90.75
211	0	0	0	0	0	0	1	0	0	0	0	1	0	0	0	0	0	0	0	0	80048000	943,750	80,048.00	943.75
212	0	0	0	0	0	0	0	0	0	0	0	1	0	0	0	0	0	0	0	0	80991750	77,500	80,991.75	77.5
213	0	0	0	0	0	0	0	0	0	0	0	0	0	0	0	0	0	0	0	0	81069250	404,250	81,069.25	404.25
214	0	0	0	0	0	0	1	0	0	0	0	0	0	0	0	0	0	0	0	0	81473500	83,750	81,473.50	83.75
215	0	0	0	0	0	0	1	0	0	0	0	1	0	0	0	0	0	0	0	0	81557250	934,250	81,557.25	934.25
216	0	0	0	0	0	0	0	0	0	0	0	1	0	0	0	0	0	0	0	0	82491500	87,000	82,491.50	87
217	0	0	0	0	0	0	0	0	0	0	0	0	0	0	0	0	0	0	0	0	82578500	394,750	82,578.50	394.75
218	0	0	0	0	0	0	1	0	0	0	0	0	0	0	0	0	0	0	0	0	82973250	93,250	82,973.25	93.25
219	0	0	0	0	0	0	1	0	0	0	0	1	0	0	0	0	0	0	0	0	83066500	941,500	83,066.50	941.5
220	0	0	0	0	0	0	0	0	0	0	0	1	0	0	0	0	0	0	0	0	84008000	79,750	84,008.00	79.75
221	0	0	0	0	0	0	0	0	0	0	0	0	0	0	0	0	0	0	0	0	84087750	401,750	84,087.75	401.75
222	0	0	0	0	0	0	1	0	0	0	0	0	0	0	0	0	0	0	0	0	84489500	86,250	84,489.50	86.25
223	0	0	0	0	0	0	1	0	0	0	0	1	0	0	0	0	0	0	0	0	84575750	931,750	84,575.75	931.75
224	0	0	0	0	0	0	0	0	0	0	0	1	0	0	0	0	0	0	0	0	85507500	89,750	85,507.50	89.75
225	0	0	0	0	0	0	0	0	0	0	0	0	0	0	0	0	0	0	0	0	85597250	408,750	85,597.25	408.75
226	0	0	0	0	0	0	1	0	0	0	0	0	0	0	0	0	0	0	0	0	86006000	79,000	86,006.00	79
227	0	0	0	0	0	0	1	0	0	0	0	1	0	0	0	0	0	0	0	0	86085000	939,000	86,085.00	939
228	0	0	0	0	0	0	0	0	0	0	0	1	0	0	0	0	0	0	0	0	87024000	82,500	87,024.00	82.5
229	0	0	0	0	0	0	0	0	0	0	0	0	0	0	0	0	0	0	0	0	87106500	399,250	87,106.50	399.25
230	0	0	0	0	0	0	1	0	0	0	0	0	0	0	0	0	0	0	0	0	87505750	88,500	87,505.75	88.5
231	0	0	0	0	0	0	1	0	0	0	0	1	0	0	0	0	0	0	0	0	87594250	929,500	87,594.25	929.5
232	0	0	0	0	0	0	0	0	0	0	0	1	0	0	0	0	0	0	0	0	88523750	92,000	88,523.75	92
233	0	0	0	0	0	0	0	0	0	0	0	0	0	0	0	0	0	0	0	0	88615750	389,750	88,615.75	389.75
234	0	0	0	0	0	0	1	0	0	0	0	0	0	0	0	0	0	0	0	0	89005500	98,000	89,005.50	98
235	0	0	0	0	0	0	1	0	0	0	0	1	0	0	0	0	0	0	0	0	89103500	936,750	89,103.50	936.75
236	0	0	0	0	0	0	0	0	0	0	0	1	0	0	0	0	0	0	0	0	90040250	84,750	90,040.25	84.75
237	0	0	0	0	0	0	0	0	0	0	0	0	0	0	0	0	0	0	0	0	90125000	397,000	90,125.00	397
238	0	0	0	0	0	0	1	0	0	0	0	0	0	0	0	0	0	0	0	0	90522000	90,750	90,522.00	90.75
239	0	0	0	0	0	0	1	0	0	0	0	1	0	0	0	0	0	0	0	0	90612750	927,250	90,612.75	927.25
240	0	0	0	0	0	0	0	0	0	0	0	1	0	0	0	0	0	0	0	0	91540000	94,500	91,540.00	94.5
241	0	0	0	0	0	0	0	0	0	0	0	0	0	0	0	0	0	0	0	0	91634500	387,250	91,634.50	387.25
242	0	0	0	0	0	0	1	0	0	0	0	0	0	0	0	0	0	0	0	0	92021750	100,250	92,021.75	100.25
243	0	0	0	0	0	0	1	0	0	0	0	1	0	0	0	0	0	0	0	0	92122000	917,750	92,122.00	917.75
244	0	0	0	0	0	0	0	0	0	0	0	1	0	0	0	0	0	0	0	0	93039750	104,000	93,039.75	104
245	0	0	0	0	0	0	0	0	0	0	0	0	0	0	0	0	0	0	0	0	93143750	394,250	93,143.75	394.25
246	0	0	0	0	0	0	1	0	0	0	0	0	0	0	0	0	0	0	0	0	93538000	93,250	93,538.00	93.25
247	0	0	0	0	0	0	1	0	0	0	0	1	0	0	0	0	0	0	0	0	93631250	941,500	93,631.25	941.5
248	0	0	0	0	0	0	0	0	0	0	0	1	0	0	0	0	0	0	0	0	94572750	80,250	94,572.75	80.25
249	0	0	0	0	0	0	0	0	0	0	0	0	0	0	0	0	0	0	0	0	94653000	401,500	94,653.00	401.5
250	0	0	0	0	0	0	1	0	0	0	0	0	0	0	0	0	0	0	0	0	95054500	86,000	95,054.50	86
251	0	0	0	0	0	0	1	0	0	0	0	1	0	0	0	0	0	0	0	0	95140500	948,500	95,140.50	948.5
252	0	0	0	0	0	0	0	0	0	0	0	1	0	0	0	0	0	0	0	0	96089000	73,250	96,089.00	73.25
253	0	0	0	0	0	0	0	0	0	0	0	0	0	0	0	0	0	0	0	0	96162250	425,250	96,162.25	425.25
254	0	0	0	0	0	0	1	0	0	0	0	0	0	0	0	0	0	0	0	0	96587500	84,250	96,587.50	84.25
255	0	0	0	0	0	0	1	0	0	0	0	1	0	0	0	0	0	0	0	0	96671750	950,500	96,671.75	950.5
256	0	0	0	0	0	0	0	0	0	0	0	1	0	0	0	0	0	0	0	0	97622250	72,000	97,622.25	72
257	0	0	0	0	0	0	0	0	0	0	0	0	0	0	0	0	0	0	0	0	97694250	409,750	97,694.25	409.75
258	0	0	0	0	0	0	1	0	0	0	0	0	0	0	0	0	0	0	0	0	98104000	78,250	98,104.00	78.25
259	0	0	0	0	0	0	1	0	0	0	0	1	0	0	0	0	0	0	0	0	98182250	956,250	98,182.25	956.25
260	0	0	0	0	0	0	0	0	0	0	0	1	0	0	0	0	0	0	0	0	99138500	65,000	99,138.50	65
261	0	0	0	0	0	0	0	0	0	0	0	0	0	0	0	0	0	0	0	0	99203500	416,750	99,203.50	416.75
262	0	0	0	0	0	0	1	0	0	0	0	0	0	0	0	0	0	0	0	0	99620250	94,500	99,620.25	94.5
263	0	0	0	0	0	0	1	0	0	0	0	1	0	0	0	0	0	0	0	0	99714750	940,250	99,714.75	940.25
264	0	0	0	0	0	0	0	0	0	0	0	1	0	0	0	0	0	0	0	0	100655000	81,250	100,655.00	81.25
265	0	0	0	0	0	0	0	0	0	0	0	0	0	0	0	0	0	0	0	0	100736250	417,000	100,736.25	417
266	0	0	0	0	0	0	1	0	0	0	0	0	0	0	0	0	0	0	0	0	101153250	94,000	101,153.25	94
267	0	0	0	0	0	0	1	0	0	0	0	1	0	0	0	0	0	0	0	0	101247250	940,750	101,247.25	940.75
268	0	0	0	0	0	0	0	0	0	0	0	1	0	0	0	0	0	0	0	0	102188000	80,750	102,188.00	80.75
269	0	0	0	0	0	0	0	0	0	0	0	0	0	0	0	0	0	0	0	0	102268750	401,000	102,268.75	401
270	0	0	0	0	0	0	1	0	0	0	0	0	0	0	0	0	0	0	0	0	102669750	86,750	102,669.75	86.75
271	0	0	0	0	0	0	1	0	0	0	0	1	0	0	0	0	0	0	0	0	102756500	947,750	102,756.50	947.75
272	0	0	0	0	0	0	0	0	0	0	0	1	0	0	0	0	0	0	0	0	103704250	73,750	103,704.25	73.75
273	0	0	0	0	0	0	0	0	0	0	0	0	0	0	0	0	0	0	0	0	103778000	408,000	103,778.00	408
274	0	0	0	0	0	0	1	0	0	0	0	0	0	0	0	0	0	0	0	0	104186000	103,000	104,186.00	103
275	0	0	0	0	0	0	1	0	0	0	0	1	0	0	0	0	0	0	0	0	104289000	915,000	104,289.00	915
276	0	0	0	0	0	0	0	0	0	0	0	1	0	0	0	0	0	0	0	0	105204000	106,250	105,204.00	106.25
277	0	0	0	0	0	0	0	0	0	0	0	0	0	0	0	0	0	0	0	0	105310250	375,500	105,310.25	375.5
278	0	0	0	0	0	0	1	0	0	0	0	0	0	0	0	0	0	0	0	0	105685750	89,250	105,685.75	89.25
279	0	0	0	0	0	0	1	0	0	0	0	1	0	0	0	0	0	0	0	0	105775000	945,500	105,775.00	945.5
280	0	0	0	0	0	0	0	0	0	0	0	1	0	0	0	0	0	0	0	0	106720500	75,750	106,720.50	75.75
281	0	0	0	0	0	0	0	0	0	0	0	0	0	0	0	0	0	0	0	0	106796250	406,000	106,796.25	406
282	0	0	0	0	0	0	1	0	0	0	0	0	0	0	0	0	0	0	0	0	107202250	82,000	107,202.25	82
283	0	0	0	0	0	0	1	0	0	0	0	1	0	0	0	0	0	0	0	0	107284250	936,000	107,284.25	936
284	0	0	0	0	0	0	0	0	0	0	0	1	0	0	0	0	0	0	0	0	108220250	85,750	108,220.25	85.75
285	0	0	0	0	0	0	0	0	0	0	0	0	0	0	0	0	0	0	0	0	108306000	412,500	108,306.00	412.5
286	0	0	0	0	0	0	1	0	0	0	0	0	0	0	0	0	0	0	0	0	108718500	98,250	108,718.50	98.25
287	0	0	0	0	0	0	1	0	0	0	0	1	0	0	0	0	0	0	0	0	108816750	920,000	108,816.75	920
288	0	0	0	0	0	0	0	0	0	0	0	1	0	0	0	0	0	0	0	0	109736750	101,250	109,736.75	101.25
289	0	0	0	0	0	0	0	0	0	0	0	0	0	0	0	0	0	0	0	0	109838000	380,250	109,838.00	380.25
290	0	0	0	0	0	0	1	0	0	0	0	0	0	0	0	0	0	0	0	0	110218250	84,500	110,218.25	84.5
291	0	0	0	0	0	0	1	0	0	0	0	1	0	0	0	0	0	0	0	0	110302750	950,250	110,302.75	950.25
292	0	0	0	0	0	0	0	0	0	0	0	1	0	0	0	0	0	0	0	0	111253000	71,500	111,253.00	71.5
293	0	0	0	0	0	0	0	0	0	0	0	0	0	0	0	0	0	0	0	0	111324500	410,250	111,324.50	410.25
294	0	0	0	0	0	0	1	0	0	0	0	0	0	0	0	0	0	0	0	0	111734750	100,500	111,734.75	100.5
295	0	0	0	0	0	0	1	0	0	0	0	1	0	0	0	0	0	0	0	0	111835250	917,500	111,835.25	917.5
296	0	0	0	0	0	0	0	0	0	0	0	1	0	0	0	0	0	0	0	0	112752750	103,750	112,752.75	103.75
297	0	0	0	0	0	0	0	0	0	0	0	0	0	0	0	0	0	0	0	0	112856500	394,500	112,856.50	394.5
298	0	0	0	0	0	0	1	0	0	0	0	0	0	0	0	0	0	0	0	0	113251000	70,250	113,251.00	70.25
299	0	0	0	0	0	0	1	0	0	0	0	1	0	0	0	0	0	0	0	0	113321250	948,000	113,321.25	948
300	0	0	0	0	0	0	0	0	0	0	0	1	0	0	0	0	0	0	0	0	114269250	73,750	114,269.25	73.75
301	0	0	0	0	0	0	0	0	0	0	0	0	0	0	0	0	0	0	0	0	114343000	407,750	114,343.00	407.75
302	0	0	0	0	0	0	1	0	0	0	0	0	0	0	0	0	0	0	0	0	114750750	79,750	114,750.75	79.75
303	0	0	0	0	0	0	1	0	0	0	0	1	0	0	0	0	0	0	0	0	114830500	938,500	114,830.50	938.5
304	0	0	0	0	0	0	0	0	0	0	0	1	0	0	0	0	0	0	0	0	115769000	83,250	115,769.00	83.25
305	0	0	0	0	0	0	0	0	0	0	0	0	0	0	0	0	0	0	0	0	115852250	398,250	115,852.25	398.25
306	0	0	0	0	0	0	1	0	0	0	0	0	0	0	0	0	0	0	0	0	116250500	89,250	116,250.50	89.25
307	0	0	0	0	0	0	1	0	0	0	0	1	0	0	0	0	0	0	0	0	116339750	928,750	116,339.75	928.75
308	0	0	0	0	0	0	0	0	0	0	0	1	0	0	0	0	0	0	0	0	117268500	93,000	117,268.50	93
309	0	0	0	0	0	0	0	0	0	0	0	0	0	0	0	0	0	0	0	0	117361500	388,750	117,361.50	388.75
310	0	0	0	0	0	0	1	0	0	0	0	0	0	0	0	0	0	0	0	0	117750250	98,750	117,750.25	98.75
311	0	0	0	0	0	0	1	0	0	0	0	1	0	0	0	0	0	0	0	0	117849000	936,000	117,849.00	936
312	0	0	0	0	0	0	0	0	0	0	0	1	0	0	0	0	0	0	0	0	118785000	85,750	118,785.00	85.75
313	0	0	0	0	0	0	0	0	0	0	0	0	0	0	0	0	0	0	0	0	118870750	412,750	118,870.75	412.75
314	0	0	0	0	0	0	1	0	0	0	0	0	0	0	0	0	0	0	0	0	119283500	98,000	119,283.50	98
315	0	0	0	0	0	0	1	0	0	0	0	1	0	0	0	0	0	0	0	0	119381500	920,000	119,381.50	920
316	0	0	0	0	0	0	0	0	0	0	0	1	0	0	0	0	0	0	0	0	120301500	101,500	120,301.50	101.5
317	0	0	0	0	0	0	0	0	0	0	0	0	0	0	0	0	0	0	0	0	120403000	380,000	120,403.00	380
318	0	0	0	0	0	0	1	0	0	0	0	0	0	0	0	0	0	0	0	0	120783000	107,750	120,783.00	107.75
319	0	0	0	0	0	0	1	0	0	0	0	1	0	0	0	0	0	0	0	0	120890750	910,250	120,890.75	910.25
320	0	0	0	0	0	0	0	0	0	0	0	1	0	0	0	0	0	0	0	0	121801000	111,250	121,801.00	111.25
321	0	0	0	0	0	0	0	0	0	0	0	0	0	0	0	0	0	0	0	0	121912250	387,250	121,912.25	387.25
322	0	0	0	0	0	0	1	0	0	0	0	0	0	0	0	0	0	0	0	0	122299500	100,500	122,299.50	100.5
323	0	0	0	0	0	0	1	0	0	0	0	1	0	0	0	0	0	0	0	0	122400000	934,250	122,400.00	934.25
324	0	0	0	0	0	0	0	0	0	0	0	1	0	0	0	0	0	0	0	0	123334250	87,250	123,334.25	87.25
325	0	0	0	0	0	0	0	0	0	0	0	0	0	0	0	0	0	0	0	0	123421500	394,500	123,421.50	394.5
326	0	0	0	0	0	0	1	0	0	0	0	0	0	0	0	0	0	0	0	0	123816000	93,250	123,816.00	93.25
327	0	0	0	0	0	0	1	0	0	0	0	1	0	0	0	0	0	0	0	0	123909250	924,750	123,909.25	924.75
328	0	0	0	0	0	0	0	0	0	0	0	1	0	0	0	0	0	0	0	0	124834000	96,750	124,834.00	96.75
329	0	0	0	0	0	0	0	0	0	0	0	0	0	0	0	0	0	0	0	0	124930750	401,500	124,930.75	401.5
330	0	0	0	0	0	0	1	0	0	0	0	0	0	0	0	0	0	0	0	0	125332250	109,500	125,332.25	109.5
331	0	0	0	0	0	0	1	0	0	0	0	1	0	0	0	0	0	0	0	0	125441750	925,250	125,441.75	925.25
332	0	0	0	0	0	0	0	0	0	0	0	1	0	0	0	0	0	0	0	0	126367000	96,500	126,367.00	96.5
333	0	0	0	0	0	0	0	0	0	0	0	0	0	0	0	0	0	0	0	0	126463500	385,250	126,463.50	385.25
334	0	0	0	0	0	0	1	0	0	0	0	0	0	0	0	0	0	0	0	0	126848750	100,750	126,848.75	100.75
335	0	0	0	0	0	0	1	0	0	0	0	1	0	0	0	0	0	0	0	0	126949500	917,250	126,949.50	917.25
336	0	0	0	0	0	0	0	0	0	0	0	1	0	0	0	0	0	0	0	0	127866750	106,000	127,866.75	106
337	0	0	0	0	0	0	0	0	0	0	0	0	0	0	0	0	0	0	0	0	127972750	375,750	127,972.75	375.75
338	0	0	0	0	0	0	1	0	0	0	0	0	0	0	0	0	0	0	0	0	128348500	88,500	128,348.50	88.5
339	0	0	0	0	0	0	1	0	0	0	0	1	0	0	0	0	0	0	0	0	128437000	929,500	128,437.00	929.5
340	0	0	0	0	0	0	0	0	0	0	0	1	0	0	0	0	0	0	0	0	129366500	92,000	129,366.50	92
341	0	0	0	0	0	0	0	0	0	0	0	0	0	0	0	0	0	0	0	0	129458500	406,250	129,458.50	406.25
342	0	0	0	0	0	0	1	0	0	0	0	0	0	0	0	0	0	0	0	0	129864750	104,750	129,864.75	104.75
343	0	0	0	0	0	0	1	0	0	0	0	1	0	0	0	0	0	0	0	0	129969500	930,000	129,969.50	930
344	0	0	0	0	0	0	0	0	0	0	0	1	0	0	0	0	0	0	0	0	130899500	91,750	130,899.50	91.75
345	0	0	0	0	0	0	0	0	0	0	0	0	0	0	0	0	0	0	0	0	130991250	390,000	130,991.25	390
346	0	0	0	0	0	0	1	0	0	0	0	0	0	0	0	0	0	0	0	0	131381250	97,500	131,381.25	97.5
347	0	0	0	0	0	0	1	0	0	0	0	1	0	0	0	0	0	0	0	0	131478750	953,750	131,478.75	953.75
348	0	0	0	0	0	0	0	0	0	0	0	1	0	0	0	0	0	0	0	0	132432500	68,000	132,432.50	68
349	0	0	0	0	0	0	0	0	0	0	0	0	0	0	0	0	0	0	0	0	132500500	413,750	132,500.50	413.75
350	0	0	0	0	0	0	1	0	0	0	0	0	0	0	0	0	0	0	0	0	132914250	97,000	132,914.25	97
351	0	0	0	0	0	0	1	0	0	0	0	1	0	0	0	0	0	0	0	0	133011250	921,000	133,011.25	921
352	0	0	0	0	0	0	0	0	0	0	0	1	0	0	0	0	0	0	0	0	133932250	100,750	133,932.25	100.75
353	0	0	0	0	0	0	0	0	0	0	0	0	0	0	0	0	0	0	0	0	134033000	381,000	134,033.00	381
354	0	0	0	0	0	0	1	0	0	0	0	0	0	0	0	0	0	0	0	0	134414000	106,500	134,414.00	106.5
355	0	0	0	0	0	0	1	0	0	0	0	1	0	0	0	0	0	0	0	0	134520500	928,000	134,520.50	928
356	0	0	0	0	0	0	0	0	0	0	0	1	0	0	0	0	0	0	0	0	135448500	93,750	135,448.50	93.75
357	0	0	0	0	0	0	0	0	0	0	0	0	0	0	0	0	0	0	0	0	135542250	388,000	135,542.25	388
358	0	0	0	0	0	0	1	0	0	0	0	0	0	0	0	0	0	0	0	0	135930250	99,500	135,930.25	99.5
359	0	0	0	0	0	0	1	0	0	0	0	1	0	0	0	0	0	0	0	0	136029750	918,500	136,029.75	918.5
360	0	0	0	0	0	0	0	0	0	0	0	1	0	0	0	0	0	0	0	0	136948250	103,250	136,948.25	103.25
361	0	0	0	0	0	0	0	0	0	0	0	0	0	0	0	0	0	0	0	0	137051500	395,250	137,051.50	395.25
362	0	0	0	0	0	0	1	0	0	0	0	0	0	0	0	0	0	0	0	0	137446750	92,250	137,446.75	92.25
363	0	0	0	0	0	0	1	0	0	0	0	1	0	0	0	0	0	0	0	0	137539000	942,500	137,539.00	942.5
364	0	0	0	0	0	0	0	0	0	0	0	1	0	0	0	0	0	0	0	0	138481500	79,250	138,481.50	79.25
365	0	0	0	0	0	0	0	0	0	0	0	0	0	0	0	0	0	0	0	0	138560750	419,000	138,560.75	419
366	0	0	0	0	0	0	1	0	0	0	0	0	0	0	0	0	0	0	0	0	138979750	91,750	138,979.75	91.75
367	0	0	0	0	0	0	1	0	0	0	0	1	0	0	0	0	0	0	0	0	139071500	909,500	139,071.50	909.5
368	0	0	0	0	0	0	0	0	0	0	0	1	0	0	0	0	0	0	0	0	139981000	112,000	139,981.00	112
369	0	0	0	0	0	0	0	0	0	0	0	0	0	0	0	0	0	0	0	0	140093000	403,250	140,093.00	403.25
370	0	0	0	0	0	0	1	0	0	0	0	0	0	0	0	0	0	0	0	0	140496250	84,500	140,496.25	84.5
371	0	0	0	0	0	0	1	0	0	0	0	1	0	0	0	0	0	0	0	0	140580750	933,250	140,580.75	933.25
372	0	0	0	0	0	0	0	0	0	0	0	1	0	0	0	0	0	0	0	0	141514000	88,250	141,514.00	88.25
373	0	0	0	0	0	0	0	0	0	0	0	0	0	0	0	0	0	0	0	0	141602250	393,750	141,602.25	393.75
374	0	0	0	0	0	0	1	0	0	0	0	0	0	0	0	0	0	0	0	0	141996000	94,000	141,996.00	94
375	0	0	0	0	0	0	1	0	0	0	0	1	0	0	0	0	0	0	0	0	142090000	940,500	142,090.00	940.5
376	0	0	0	0	0	0	0	0	0	0	0	1	0	0	0	0	0	0	0	0	143030500	81,000	143,030.50	81
377	0	0	0	0	0	0	0	0	0	0	0	0	0	0	0	0	0	0	0	0	143111500	417,500	143,111.50	417.5
378	0	0	0	0	0	0	1	0	0	0	0	0	0	0	0	0	0	0	0	0	143529000	93,500	143,529.00	93.5
379	0	0	0	0	0	0	1	0	0	0	0	1	0	0	0	0	0	0	0	0	143622500	924,500	143,622.50	924.5
380	0	0	0	0	0	0	0	0	0	0	0	1	0	0	0	0	0	0	0	0	144547000	97,250	144,547.00	97.25
381	0	0	0	0	0	0	0	0	0	0	0	0	0	0	0	0	0	0	0	0	144644250	401,000	144,644.25	401
382	0	0	0	0	0	0	1	0	0	0	0	0	0	0	0	0	0	0	0	0	145045250	86,500	145,045.25	86.5
383	0	0	0	0	0	0	1	0	0	0	0	1	0	0	0	0	0	0	0	0	145131750	948,250	145,131.75	948.25
384	0	0	0	0	0	0	0	0	0	0	0	1	0	0	0	0	0	0	0	0	146080000	73,500	146,080.00	73.5
385	0	0	0	0	0	0	0	0	0	0	0	0	0	0	0	0	0	0	0	0	146153500	408,250	146,153.50	408.25
386	0	0	0	0	0	0	1	0	0	0	0	0	0	0	0	0	0	0	0	0	146561750	78,000	146,561.75	78
387	0	0	0	0	0	0	1	0	0	0	0	1	0	0	0	0	0	0	0	0	146639750	940,000	146,639.75	940
388	0	0	0	0	0	0	0	0	0	0	0	1	0	0	0	0	0	0	0	0	147579750	83,000	147,579.75	83
389	0	0	0	0	0	0	0	0	0	0	0	0	0	0	0	0	0	0	0	0	147662750	398,750	147,662.75	398.75
390	0	0	0	0	0	0	1	0	0	0	0	0	0	0	0	0	0	0	0	0	148061500	88,750	148,061.50	88.75
391	0	0	0	0	0	0	1	0	0	0	0	1	0	0	0	0	0	0	0	0	148150250	929,250	148,150.25	929.25
392	0	0	0	0	0	0	0	0	0	0	0	1	0	0	0	0	0	0	0	0	149079500	92,500	149,079.50	92.5
393	0	0	0	0	0	0	0	0	0	0	0	0	0	0	0	0	0	0	0	0	149172000	389,250	149,172.00	389.25
394	0	0	0	0	0	0	1	0	0	0	0	0	0	0	0	0	0	0	0	0	149561250	75,000	149,561.25	75
395	0	0	0	0	0	0	1	0	0	0	0	1	0	0	0	0	0	0	0	0	149636250	943,000	149,636.25	943
396	0	0	0	0	0	0	0	0	0	0	0	1	0	0	0	0	0	0	0	0	150579250	78,500	150,579.25	78.5
397	0	0	0	0	0	0	0	0	0	0	0	0	0	0	0	0	0	0	0	0	150657750	403,250	150,657.75	403.25
398	0	0	0	0	0	0	1	0	0	0	0	0	0	0	0	0	0	0	0	0	151061000	84,500	151,061.00	84.5
399	0	0	0	0	0	0	1	0	0	0	0	1	0	0	0	0	0	0	0	0	151145500	933,250	151,145.50	933.25
400	0	0	0	0	0	0	0	0	0	0	0	1	0	0	0	0	0	0	0	0	152078750	88,250	152,078.75	88.25
401	0	0	0	0	0	0	0	0	0	0	0	0	0	0	0	0	0	0	0	0	152167000	410,250	152,167.00	410.25
402	0	0	0	0	0	0	1	0	0	0	0	0	0	0	0	0	0	0	0	0	152577250	77,500	152,577.25	77.5
403	0	0	0	0	0	0	1	0	0	0	0	1	0	0	0	0	0	0	0	0	152654750	957,250	152,654.75	957.25
404	0	0	0	0	0	0	0	0	0	0	0	1	0	0	0	0	0	0	0	0	153612000	64,250	153,612.00	64.25
405	0	0	0	0	0	0	0	0	0	0	0	0	0	0	0	0	0	0	0	0	153676250	417,500	153,676.25	417.5
406	0	0	0	0	0	0	1	0	0	0	0	0	0	0	0	0	0	0	0	0	154093750	93,500	154,093.75	93.5
407	0	0	0	0	0	0	1	0	0	0	0	1	0	0	0	0	0	0	0	0	154187250	924,500	154,187.25	924.5
408	0	0	0	0	0	0	0	0	0	0	0	1	0	0	0	0	0	0	0	0	155111750	98,500	155,111.75	98.5
409	0	0	0	0	0	0	0	0	0	0	0	0	0	0	0	0	0	0	0	0	155210250	400,000	155,210.25	400
410	0	0	0	0	0	0	1	0	0	0	0	0	0	0	0	0	0	0	0	0	155610250	86,250	155,610.25	86.25
411	0	0	0	0	0	0	1	0	0	0	0	1	0	0	0	0	0	0	0	0	155696500	931,750	155,696.50	931.75
412	0	0	0	0	0	0	0	0	0	0	0	1	0	0	0	0	0	0	0	0	156628250	90,000	156,628.25	90
413	0	0	0	0	0	0	0	0	0	0	0	0	0	0	0	0	0	0	0	0	156718250	408,250	156,718.25	408.25
414	0	0	0	0	0	0	1	0	0	0	0	0	0	0	0	0	0	0	0	0	157126500	78,000	157,126.50	78
415	0	0	0	0	0	0	1	0	0	0	0	1	0	0	0	0	0	0	0	0	157204500	940,000	157,204.50	940
416	0	0	0	0	0	0	0	0	0	0	0	1	0	0	0	0	0	0	0	0	158144500	83,000	158,144.50	83
417	0	0	0	0	0	0	0	0	0	0	0	0	0	0	0	0	0	0	0	0	158227500	415,500	158,227.50	415.5
418	0	0	0	0	0	0	1	0	0	0	0	0	0	0	0	0	0	0	0	0	158643000	95,250	158,643.00	95.25
419	0	0	0	0	0	0	1	0	0	0	0	1	0	0	0	0	0	0	0	0	158738250	939,250	158,738.25	939.25
420	0	0	0	0	0	0	0	0	0	0	0	1	0	0	0	0	0	0	0	0	159677500	83,750	159,677.50	83.75
421	0	0	0	0	0	0	0	0	0	0	0	0	0	0	0	0	0	0	0	0	159761250	398,000	159,761.25	398
422	0	0	0	0	0	0	1	0	0	0	0	0	0	0	0	0	0	0	0	0	160159250	88,250	160,159.25	88.25
423	0	0	0	0	0	0	1	0	0	0	0	1	0	0	0	0	0	0	0	0	160247500	946,500	160,247.50	946.5
424	0	0	0	0	0	0	0	0	0	0	0	1	0	0	0	0	0	0	0	0	161194000	76,500	161,194.00	76.5
425	0	0	0	0	0	0	0	0	0	0	0	0	0	0	0	0	0	0	0	0	161270500	405,250	161,270.50	405.25
426	0	0	0	0	0	0	1	0	0	0	0	0	0	0	0	0	0	0	0	0	161675750	81,000	161,675.75	81
427	0	0	0	0	0	0	1	0	0	0	0	1	0	0	0	0	0	0	0	0	161756750	937,000	161,756.75	937
428	0	0	0	0	0	0	0	0	0	0	0	1	0	0	0	0	0	0	0	0	162693750	84,750	162,693.75	84.75
429	0	0	0	0	0	0	0	0	0	0	0	0	0	0	0	0	0	0	0	0	162778500	413,500	162,778.50	413.5
430	0	0	0	0	0	0	1	0	0	0	0	0	0	0	0	0	0	0	0	0	163192000	97,250	163,192.00	97.25
431	0	0	0	0	0	0	1	0	0	0	0	1	0	0	0	0	0	0	0	0	163289250	920,750	163,289.25	920.75
432	0	0	0	0	0	0	0	0	0	0	0	1	0	0	0	0	0	0	0	0	164210000	100,750	164,210.00	100.75
433	0	0	0	0	0	0	0	0	0	0	0	0	0	0	0	0	0	0	0	0	164310750	381,000	164,310.75	381
434	0	0	0	0	0	0	1	0	0	0	0	0	0	0	0	0	0	0	0	0	164691750	83,500	164,691.75	83.5
435	0	0	0	0	0	0	1	0	0	0	0	1	0	0	0	0	0	0	0	0	164775250	951,250	164,775.25	951.25
436	0	0	0	0	0	0	0	0	0	0	0	1	0	0	0	0	0	0	0	0	165726500	70,500	165,726.50	70.5
437	0	0	0	0	0	0	0	0	0	0	0	0	0	0	0	0	0	0	0	0	165797000	411,250	165,797.00	411.25
438	0	0	0	0	0	0	1	0	0	0	0	0	0	0	0	0	0	0	0	0	166208250	76,500	166,208.25	76.5
439	0	0	0	0	0	0	1	0	0	0	0	1	0	0	0	0	0	0	0	0	166284750	941,500	166,284.75	941.5
440	0	0	0	0	0	0	0	0	0	0	0	1	0	0	0	0	0	0	0	0	167226250	80,000	167,226.25	80
441	0	0	0	0	0	0	0	0	0	0	0	0	0	0	0	0	0	0	0	0	167306250	401,750	167,306.25	401.75
442	0	0	0	0	0	0	1	0	0	0	0	0	0	0	0	0	0	0	0	0	167708000	86,000	167,708.00	86
443	0	0	0	0	0	0	1	0	0	0	0	1	0	0	0	0	0	0	0	0	167794000	932,000	167,794.00	932
444	0	0	0	0	0	0	0	0	0	0	0	1	0	0	0	0	0	0	0	0	168726000	89,500	168,726.00	89.5
445	0	0	0	0	0	0	0	0	0	0	0	0	0	0	0	0	0	0	0	0	168815500	392,250	168,815.50	392.25
446	0	0	0	0	0	0	1	0	0	0	0	0	0	0	0	0	0	0	0	0	169207750	72,250	169,207.75	72.25
447	0	0	0	0	0	0	1	0	0	0	0	1	0	0	0	0	0	0	0	0	169280000	945,750	169,280.00	945.75
448	0	0	0	0	0	0	0	0	0	0	0	1	0	0	0	0	0	0	0	0	170225750	75,750	170,225.75	75.75
449	0	0	0	0	0	0	0	0	0	0	0	0	0	0	0	0	0	0	0	0	170301500	405,750	170,301.50	405.75
450	0	0	0	0	0	0	1	0	0	0	0	0	0	0	0	0	0	0	0	0	170707250	82,000	170,707.25	82
451	0	0	0	0	0	0	1	0	0	0	0	1	0	0	0	0	0	0	0	0	170789250	952,750	170,789.25	952.75
452	0	0	0	0	0	0	0	0	0	0	0	1	0	0	0	0	0	0	0	0	171742000	69,500	171,742.00	69.5
453	0	0	0	0	0	0	0	0	0	0	0	0	0	0	0	0	0	0	0	0	171811500	429,000	171,811.50	429
454	0	0	0	0	0	0	1	0	0	0	0	0	0	0	0	0	0	0	0	0	172240500	81,250	172,240.50	81.25
455	0	0	0	0	0	0	1	0	0	0	0	1	0	0	0	0	0	0	0	0	172321750	953,250	172,321.75	953.25
456	0	0	0	0	0	0	0	0	0	0	0	1	0	0	0	0	0	0	0	0	173275000	68,250	173,275.00	68.25
457	0	0	0	0	0	0	0	0	0	0	0	0	0	0	0	0	0	0	0	0	173343250	413,500	173,343.25	413.5
458	0	0	0	0	0	0	1	0	0	0	0	0	0	0	0	0	0	0	0	0	173756750	72,750	173,756.75	72.75
459	0	0	0	0	0	0	1	0	0	0	0	1	0	0	0	0	0	0	0	0	173829500	945,250	173,829.50	945.25
460	0	0	0	0	0	0	0	0	0	0	0	1	0	0	0	0	0	0	0	0	174774750	77,750	174,774.75	77.75
461	0	0	0	0	0	0	0	0	0	0	0	0	0	0	0	0	0	0	0	0	174852500	404,000	174,852.50	404
462	0	0	0	0	0	0	1	0	0	0	0	0	0	0	0	0	0	0	0	0	175256500	83,750	175,256.50	83.75
463	0	0	0	0	0	0	1	0	0	0	0	1	0	0	0	0	0	0	0	0	175340250	951,000	175,340.25	951
464	0	0	0	0	0	0	0	0	0	0	0	1	0	0	0	0	0	0	0	0	176291250	70,500	176,291.25	70.5
465	0	0	0	0	0	0	0	0	0	0	0	0	0	0	0	0	0	0	0	0	176361750	411,250	176,361.75	411.25
466	0	0	0	0	0	0	1	0	0	0	0	0	0	0	0	0	0	0	0	0	176773000	76,500	176,773.00	76.5
467	0	0	0	0	0	0	1	0	0	0	0	1	0	0	0	0	0	0	0	0	176849500	941,500	176,849.50	941.5
468	0	0	0	0	0	0	0	0	0	0	0	1	0	0	0	0	0	0	0	0	177791000	80,000	177,791.00	80
469	0	0	0	0	0	0	0	0	0	0	0	0	0	0	0	0	0	0	0	0	177871000	418,250	177,871.00	418.25
470	0	0	0	0	0	0	1	0	0	0	0	0	0	0	0	0	0	0	0	0	178289250	92,750	178,289.25	92.75
471	0	0	0	0	0	0	1	0	0	0	0	1	0	0	0	0	0	0	0	0	178382000	925,500	178,382.00	925.5
472	0	0	0	0	0	0	0	0	0	0	0	1	0	0	0	0	0	0	0	0	179307500	96,000	179,307.50	96
473	0	0	0	0	0	0	0	0	0	0	0	0	0	0	0	0	0	0	0	0	179403500	402,250	179,403.50	402.25
474	0	0	0	0	0	0	1	0	0	0	0	0	0	0	0	0	0	0	0	0	179805750	85,500	179,805.75	85.5
475	0	0	0	0	0	0	1	0	0	0	0	1	0	0	0	0	0	0	0	0	179891250		179,891.25
