# Supplementary material for: Auditory presentation and synchronization in Adobe Flash and HTML5/JavaScript Web experiments
Source: Behav Res Methods. 2016 Jul 15;48(3):897–908. doi: 10.3758/s13428-016-0758-5 (PMC5003904; doi:10.3758/s13428-016-0758-5)
Supplement: Supplementary file 1 — (ZIP 1310 kb) [file 13428_2016_758_MOESM1_ESM.zip › Data/S1/sep-lenlap-ed-js.csv]

	Keypad 4	Keypad 3	Keypad 2	Keypad 1	Opto 4	Opto 3	Opto 2	Opto 1	TTL in 2	TTL in 1	Mic 2	Mic 1	Act close 4	Act close 3	Act close 3	Act close 1	TTL out 2	TTL out 1	Sounder 2	Sounder 1	Elapsed uS	Active uS	Elapsed mS	Active mS
1	0	0	0	0	0	0	0	0	0	0	0	0	0	0	0	0	0	0	0	0	0	1,376,751	0	1,376.75
2	0	0	0	0	0	0	0	1	0	0	0	0	0	0	0	0	0	0	0	0	1376751	42,750	1,376.75	42.75
3	0	0	0	0	0	0	0	1	0	0	0	1	0	0	0	0	0	0	0	0	1419501	1,019,750	1,419.50	1,019.75
4	0	0	0	0	0	0	0	0	0	0	0	1	0	0	0	0	0	0	0	0	2439251	1,500	2,439.25	1.5
5	0	0	0	0	0	0	0	0	0	0	0	0	0	0	0	0	0	0	0	0	2440751	552,501	2,440.75	552.5
6	0	0	0	0	0	0	0	1	0	0	0	0	0	0	0	0	0	0	0	0	2993252	33,249	2,993.25	33.25
7	0	0	0	0	0	0	0	1	0	0	0	1	0	0	0	0	0	0	0	0	3026501	1,022,500	3,026.50	1,022.50
8	0	0	0	0	0	0	0	1	0	0	0	0	0	0	0	0	0	0	0	0	4049001	8,000	4,049.00	8
9	0	0	0	0	0	0	0	0	0	0	0	0	0	0	0	0	0	0	0	0	4057001	569,250	4,057.00	569.25
10	0	0	0	0	0	0	0	1	0	0	0	0	0	0	0	0	0	0	0	0	4626251	34,750	4,626.25	34.75
11	0	0	0	0	0	0	0	1	0	0	0	1	0	0	0	0	0	0	0	0	4661001	1,021,250	4,661.00	1,021.25
12	0	0	0	0	0	0	0	1	0	0	0	0	0	0	0	0	0	0	0	0	5682251	5,001	5,682.25	5
13	0	0	0	0	0	0	0	0	0	0	0	0	0	0	0	0	0	0	0	0	5687252	571,999	5,687.25	572
14	0	0	0	0	0	0	0	1	0	0	0	0	0	0	0	0	0	0	0	0	6259251	34,750	6,259.25	34.75
15	0	0	0	0	0	0	0	1	0	0	0	1	0	0	0	0	0	0	0	0	6294001	1,021,000	6,294.00	1,021.00
16	0	0	0	0	0	0	0	1	0	0	0	0	0	0	0	0	0	0	0	0	7315001	3,250	7,315.00	3.25
17	0	0	0	0	0	0	0	0	0	0	0	0	0	0	0	0	0	0	0	0	7318251	574,000	7,318.25	574
18	0	0	0	0	0	0	0	1	0	0	0	0	0	0	0	0	0	0	0	0	7892251	33,250	7,892.25	33.25
19	0	0	0	0	0	0	0	1	0	0	0	1	0	0	0	0	0	0	0	0	7925501	1,022,500	7,925.50	1,022.50
20	0	0	0	0	0	0	0	1	0	0	0	0	0	0	0	0	0	0	0	0	8948001	4,000	8,948.00	4
21	0	0	0	0	0	0	0	0	0	0	0	0	0	0	0	0	0	0	0	0	8952001	590,000	8,952.00	590
22	0	0	0	0	0	0	0	1	0	0	0	0	0	0	0	0	0	0	0	0	9542001	35,500	9,542.00	35.5
23	0	0	0	0	0	0	0	1	0	0	0	1	0	0	0	0	0	0	0	0	9577501	1,021,000	9,577.50	1,021.00
24	0	0	0	0	0	0	0	1	0	0	0	0	0	0	0	0	0	0	0	0	10598501	2,750	10,598.50	2.75
25	0	0	0	0	0	0	0	0	0	0	0	0	0	0	0	0	0	0	0	0	10601251	590,500	10,601.25	590.5
26	0	0	0	0	0	0	0	1	0	0	0	0	0	0	0	0	0	0	0	0	11191751	34,750	11,191.75	34.75
27	0	0	0	0	0	0	0	1	0	0	0	1	0	0	0	0	0	0	0	0	11226501	1,022,500	11,226.50	1,022.50
28	0	0	0	0	0	0	0	1	0	0	0	0	0	0	0	0	0	0	0	0	12249001	1,000	12,249.00	1
29	0	0	0	0	0	0	0	0	0	0	0	0	0	0	0	0	0	0	0	0	12250001	574,750	12,250.00	574.75
30	0	0	0	0	0	0	0	1	0	0	0	0	0	0	0	0	0	0	0	0	12824751	35,250	12,824.75	35.25
31	0	0	0	0	0	0	0	1	0	0	0	1	0	0	0	0	0	0	0	0	12860001	1,020,500	12,860.00	1,020.50
32	0	0	0	0	0	0	0	0	0	0	0	1	0	0	0	0	0	0	0	0	13880501	750	13,880.50	0.75
33	0	0	0	0	0	0	0	0	0	0	0	0	0	0	0	0	0	0	0	0	13881251	576,500	13,881.25	576.5
34	0	0	0	0	0	0	0	1	0	0	0	0	0	0	0	0	0	0	0	0	14457751	35,500	14,457.75	35.5
35	0	0	0	0	0	0	0	1	0	0	0	1	0	0	0	0	0	0	0	0	14493251	1,021,250	14,493.25	1,021.25
36	0	0	0	0	0	0	0	1	0	0	0	0	0	0	0	0	0	0	0	0	15514501	1,751	15,514.50	1.75
37	0	0	0	0	0	0	0	0	0	0	0	0	0	0	0	0	0	0	0	0	15516252	574,499	15,516.25	574.5
38	0	0	0	0	0	0	0	1	0	0	0	0	0	0	0	0	0	0	0	0	16090751	32,250	16,090.75	32.25
39	0	0	0	0	0	0	0	1	0	0	0	1	0	0	0	0	0	0	0	0	16123001	1,021,000	16,123.00	1,021.00
40	0	0	0	0	0	0	0	1	0	0	0	0	0	0	0	0	0	0	0	0	17144001	6,750	17,144.00	6.75
41	0	0	0	0	0	0	0	0	0	0	0	0	0	0	0	0	0	0	0	0	17150751	573,000	17,150.75	573
42	0	0	0	0	0	0	0	1	0	0	0	0	0	0	0	0	0	0	0	0	17723751	35,250	17,723.75	35.25
43	0	0	0	0	0	0	0	1	0	0	0	1	0	0	0	0	0	0	0	0	17759001	1,021,000	17,759.00	1,021.00
44	0	0	0	0	0	0	0	1	0	0	0	0	0	0	0	0	0	0	0	0	18780001	16,750	18,780.00	16.75
45	0	0	0	0	0	0	0	0	0	0	0	0	0	0	0	0	0	0	0	0	18796751	560,000	18,796.75	560
46	0	0	0	0	0	0	0	1	0	0	0	0	0	0	0	0	0	0	0	0	19356751	34,500	19,356.75	34.5
47	0	0	0	0	0	0	0	1	0	0	0	1	0	0	0	0	0	0	0	0	19391251	1,021,001	19,391.25	1,021.00
48	0	0	0	0	0	0	0	1	0	0	0	0	0	0	0	0	0	0	0	0	20412252	10,999	20,412.25	11
49	0	0	0	0	0	0	0	0	0	0	0	0	0	0	0	0	0	0	0	0	20423251	566,500	20,423.25	566.5
50	0	0	0	0	0	0	0	1	0	0	0	0	0	0	0	0	0	0	0	0	20989751	34,750	20,989.75	34.75
51	0	0	0	0	0	0	0	1	0	0	0	1	0	0	0	0	0	0	0	0	21024501	1,021,250	21,024.50	1,021.25
52	0	0	0	0	0	0	0	1	0	0	0	0	0	0	0	0	0	0	0	0	22045751	3,250	22,045.75	3.25
53	0	0	0	0	0	0	0	0	0	0	0	0	0	0	0	0	0	0	0	0	22049001	590,500	22,049.00	590.5
54	0	0	0	0	0	0	0	1	0	0	0	0	0	0	0	0	0	0	0	0	22639501	32,000	22,639.50	32
55	0	0	0	0	0	0	0	1	0	0	0	1	0	0	0	0	0	0	0	0	22671501	1,021,250	22,671.50	1,021.25
56	0	0	0	0	0	0	0	1	0	0	0	0	0	0	0	0	0	0	0	0	23692751	8,501	23,692.75	8.5
57	0	0	0	0	0	0	0	0	0	0	0	0	0	0	0	0	0	0	0	0	23701252	571,499	23,701.25	571.5
58	0	0	0	0	0	0	0	1	0	0	0	0	0	0	0	0	0	0	0	0	24272751	26,250	24,272.75	26.25
59	0	0	0	0	0	0	0	1	0	0	0	1	0	0	0	0	0	0	0	0	24299001	1,021,000	24,299.00	1,021.00
60	0	0	0	0	0	0	0	1	0	0	0	0	0	0	0	0	0	0	0	0	25320001	11,250	25,320.00	11.25
61	0	0	0	0	0	0	0	0	0	0	0	0	0	0	0	0	0	0	0	0	25331251	557,750	25,331.25	557.75
62	0	0	0	0	0	0	0	1	0	0	0	0	0	0	0	0	0	0	0	0	25889001	33,250	25,889.00	33.25
63	0	0	0	0	0	0	0	1	0	0	0	1	0	0	0	0	0	0	0	0	25922251	1,022,501	25,922.25	1,022.50
64	0	0	0	0	0	0	0	1	0	0	0	0	0	0	0	0	0	0	0	0	26944752	3,499	26,944.75	3.5
65	0	0	0	0	0	0	0	0	0	0	0	0	0	0	0	0	0	0	0	0	26948251	573,750	26,948.25	573.75
66	0	0	0	0	0	0	0	1	0	0	0	0	0	0	0	0	0	0	0	0	27522001	35,000	27,522.00	35
67	0	0	0	0	0	0	0	1	0	0	0	1	0	0	0	0	0	0	0	0	27557001	1,021,250	27,557.00	1,021.25
68	0	0	0	0	0	0	0	1	0	0	0	0	0	0	0	0	0	0	0	0	28578251	5,001	28,578.25	5
69	0	0	0	0	0	0	0	0	0	0	0	0	0	0	0	0	0	0	0	0	28583252	571,749	28,583.25	571.75
70	0	0	0	0	0	0	0	1	0	0	0	0	0	0	0	0	0	0	0	0	29155001	34,750	29,155.00	34.75
71	0	0	0	0	0	0	0	1	0	0	0	1	0	0	0	0	0	0	0	0	29189751	1,018,001	29,189.75	1,018.00
72	0	0	0	0	0	0	0	0	0	0	0	1	0	0	0	0	0	0	0	0	30207752	3,249	30,207.75	3.25
73	0	0	0	0	0	0	0	0	0	0	0	0	0	0	0	0	0	0	0	0	30211001	577,000	30,211.00	577
74	0	0	0	0	0	0	0	1	0	0	0	0	0	0	0	0	0	0	0	0	30788001	33,000	30,788.00	33
75	0	0	0	0	0	0	0	1	0	0	0	1	0	0	0	0	0	0	0	0	30821001	1,022,750	30,821.00	1,022.75
76	0	0	0	0	0	0	0	1	0	0	0	0	0	0	0	0	0	0	0	0	31843751	11,001	31,843.75	11
77	0	0	0	0	0	0	0	0	0	0	0	0	0	0	0	0	0	0	0	0	31854752	566,499	31,854.75	566.5
78	0	0	0	0	0	0	0	1	0	0	0	0	0	0	0	0	0	0	0	0	32421251	35,500	32,421.25	35.5
79	0	0	0	0	0	0	0	1	0	0	0	1	0	0	0	0	0	0	0	0	32456751	1,021,250	32,456.75	1,021.25
80	0	0	0	0	0	0	0	1	0	0	0	0	0	0	0	0	0	0	0	0	33478001	7,751	33,478.00	7.75
81	0	0	0	0	0	0	0	0	0	0	0	0	0	0	0	0	0	0	0	0	33485752	568,499	33,485.75	568.5
82	0	0	0	0	0	0	0	1	0	0	0	0	0	0	0	0	0	0	0	0	34054251	32,250	34,054.25	32.25
83	0	0	0	0	0	0	0	1	0	0	0	1	0	0	0	0	0	0	0	0	34086501	1,022,750	34,086.50	1,022.75
84	0	0	0	0	0	0	0	1	0	0	0	0	0	0	0	0	0	0	0	0	35109251	7,001	35,109.25	7
85	0	0	0	0	0	0	0	0	0	0	0	0	0	0	0	0	0	0	0	0	35116252	587,749	35,116.25	587.75
86	0	0	0	0	0	0	0	1	0	0	0	0	0	0	0	0	0	0	0	0	35704001	34,250	35,704.00	34.25
87	0	0	0	0	0	0	0	1	0	0	0	1	0	0	0	0	0	0	0	0	35738251	1,021,250	35,738.25	1,021.25
88	0	0	0	0	0	0	0	1	0	0	0	0	0	0	0	0	0	0	0	0	36759501	4,251	36,759.50	4.25
89	0	0	0	0	0	0	0	0	0	0	0	0	0	0	0	0	0	0	0	0	36763752	573,249	36,763.75	573.25
90	0	0	0	0	0	0	0	1	0	0	0	0	0	0	0	0	0	0	0	0	37337001	37,500	37,337.00	37.5
91	0	0	0	0	0	0	0	1	0	0	0	1	0	0	0	0	0	0	0	0	37374501	1,021,000	37,374.50	1,021.00
92	0	0	0	0	0	0	0	1	0	0	0	0	0	0	0	0	0	0	0	0	38395501	250	38,395.50	0.25
93	0	0	0	0	0	0	0	0	0	0	0	0	0	0	0	0	0	0	0	0	38395751	574,250	38,395.75	574.25
94	0	0	0	0	0	0	0	1	0	0	0	0	0	0	0	0	0	0	0	0	38970001	35,000	38,970.00	35
95	0	0	0	0	0	0	0	1	0	0	0	1	0	0	0	0	0	0	0	0	39005001	1,021,250	39,005.00	1,021.25
96	0	0	0	0	0	0	0	1	0	0	0	0	0	0	0	0	0	0	0	0	40026251	1,750	40,026.25	1.75
97	0	0	0	0	0	0	0	0	0	0	0	0	0	0	0	0	0	0	0	0	40028001	575,000	40,028.00	575
98	0	0	0	0	0	0	0	1	0	0	0	0	0	0	0	0	0	0	0	0	40603001	37,000	40,603.00	37
99	0	0	0	0	0	0	0	1	0	0	0	1	0	0	0	0	0	0	0	0	40640001	1,020,750	40,640.00	1,020.75
100	0	0	0	0	0	0	0	0	0	0	0	1	0	0	0	0	0	0	0	0	41660751	500	41,660.75	0.5
101	0	0	0	0	0	0	0	0	0	0	0	0	0	0	0	0	0	0	0	0	41661251	574,750	41,661.25	574.75
102	0	0	0	0	0	0	0	1	0	0	0	0	0	0	0	0	0	0	0	0	42236001	35,750	42,236.00	35.75
103	0	0	0	0	0	0	0	1	0	0	0	1	0	0	0	0	0	0	0	0	42271751	1,021,250	42,271.75	1,021.25
104	0	0	0	0	0	0	0	1	0	0	0	0	0	0	0	0	0	0	0	0	43293001	2,751	43,293.00	2.75
105	0	0	0	0	0	0	0	0	0	0	0	0	0	0	0	0	0	0	0	0	43295752	573,249	43,295.75	573.25
106	0	0	0	0	0	0	0	1	0	0	0	0	0	0	0	0	0	0	0	0	43869001	35,000	43,869.00	35
107	0	0	0	0	0	0	0	1	0	0	0	1	0	0	0	0	0	0	0	0	43904001	1,021,000	43,904.00	1,021.00
108	0	0	0	0	0	0	0	1	0	0	0	0	0	0	0	0	0	0	0	0	44925001	3,750	44,925.00	3.75
109	0	0	0	0	0	0	0	0	0	0	0	0	0	0	0	0	0	0	0	0	44928751	573,500	44,928.75	573.5
110	0	0	0	0	0	0	0	1	0	0	0	0	0	0	0	0	0	0	0	0	45502251	34,000	45,502.25	34
111	0	0	0	0	0	0	0	1	0	0	0	1	0	0	0	0	0	0	0	0	45536251	1,021,250	45,536.25	1,021.25
112	0	0	0	0	0	0	0	1	0	0	0	0	0	0	0	0	0	0	0	0	46557501	4,000	46,557.50	4
113	0	0	0	0	0	0	0	0	0	0	0	0	0	0	0	0	0	0	0	0	46561501	573,750	46,561.50	573.75
114	0	0	0	0	0	0	0	1	0	0	0	0	0	0	0	0	0	0	0	0	47135251	32,000	47,135.25	32
115	0	0	0	0	0	0	0	1	0	0	0	1	0	0	0	0	0	0	0	0	47167251	1,021,250	47,167.25	1,021.25
116	0	0	0	0	0	0	0	1	0	0	0	0	0	0	0	0	0	0	0	0	48188501	8,751	48,188.50	8.75
117	0	0	0	0	0	0	0	0	0	0	0	0	0	0	0	0	0	0	0	0	48197252	570,999	48,197.25	571
118	0	0	0	0	0	0	0	1	0	0	0	0	0	0	0	0	0	0	0	0	48768251	33,000	48,768.25	33
119	0	0	0	0	0	0	0	1	0	0	0	1	0	0	0	0	0	0	0	0	48801251	1,021,501	48,801.25	1,021.50
120	0	0	0	0	0	0	0	0	0	0	0	1	0	0	0	0	0	0	0	0	49822752	999	49,822.75	1
121	0	0	0	0	0	0	0	0	0	0	0	0	0	0	0	0	0	0	0	0	49823751	594,250	49,823.75	594.25
122	0	0	0	0	0	0	0	1	0	0	0	0	0	0	0	0	0	0	0	0	50418001	34,250	50,418.00	34.25
123	0	0	0	0	0	0	0	1	0	0	0	1	0	0	0	0	0	0	0	0	50452251	1,019,501	50,452.25	1,019.50
124	0	0	0	0	0	0	0	0	0	0	0	1	0	0	0	0	0	0	0	0	51471752	2,999	51,471.75	3
125	0	0	0	0	0	0	0	0	0	0	0	0	0	0	0	0	0	0	0	0	51474751	576,250	51,474.75	576.25
126	0	0	0	0	0	0	0	1	0	0	0	0	0	0	0	0	0	0	0	0	52051001	32,250	52,051.00	32.25
127	0	0	0	0	0	0	0	1	0	0	0	1	0	0	0	0	0	0	0	0	52083251	1,021,250	52,083.25	1,021.25
128	0	0	0	0	0	0	0	1	0	0	0	0	0	0	0	0	0	0	0	0	53104501	6,500	53,104.50	6.5
129	0	0	0	0	0	0	0	0	0	0	0	0	0	0	0	0	0	0	0	0	53111001	573,000	53,111.00	573
130	0	0	0	0	0	0	0	1	0	0	0	0	0	0	0	0	0	0	0	0	53684001	35,250	53,684.00	35.25
131	0	0	0	0	0	0	0	1	0	0	0	1	0	0	0	0	0	0	0	0	53719251	1,021,250	53,719.25	1,021.25
132	0	0	0	0	0	0	0	1	0	0	0	0	0	0	0	0	0	0	0	0	54740501	3,751	54,740.50	3.75
133	0	0	0	0	0	0	0	0	0	0	0	0	0	0	0	0	0	0	0	0	54744252	572,749	54,744.25	572.75
134	0	0	0	0	0	0	0	1	0	0	0	0	0	0	0	0	0	0	0	0	55317001	34,500	55,317.00	34.5
135	0	0	0	0	0	0	0	1	0	0	0	1	0	0	0	0	0	0	0	0	55351501	1,021,250	55,351.50	1,021.25
136	0	0	0	0	0	0	0	1	0	0	0	0	0	0	0	0	0	0	0	0	56372751	3,250	56,372.75	3.25
137	0	0	0	0	0	0	0	0	0	0	0	0	0	0	0	0	0	0	0	0	56376001	574,000	56,376.00	574
138	0	0	0	0	0	0	0	1	0	0	0	0	0	0	0	0	0	0	0	0	56950001	35,500	56,950.00	35.5
139	0	0	0	0	0	0	0	1	0	0	0	1	0	0	0	0	0	0	0	0	56985501	1,022,500	56,985.50	1,022.50
140	0	0	0	0	0	0	0	1	0	0	0	0	0	0	0	0	0	0	0	0	58008001	2,000	58,008.00	2
141	0	0	0	0	0	0	0	0	0	0	0	0	0	0	0	0	0	0	0	0	58010001	573,000	58,010.00	573
142	0	0	0	0	0	0	0	1	0	0	0	0	0	0	0	0	0	0	0	0	58583001	36,250	58,583.00	36.25
143	0	0	0	0	0	0	0	1	0	0	0	1	0	0	0	0	0	0	0	0	58619251	1,021,001	58,619.25	1,021.00
144	0	0	0	0	0	0	0	1	0	0	0	0	0	0	0	0	0	0	0	0	59640252	3,749	59,640.25	3.75
145	0	0	0	0	0	0	0	0	0	0	0	0	0	0	0	0	0	0	0	0	59644001	588,750	59,644.00	588.75
146	0	0	0	0	0	0	0	1	0	0	0	0	0	0	0	0	0	0	0	0	60232751	32,000	60,232.75	32
147	0	0	0	0	0	0	0	1	0	0	0	1	0	0	0	0	0	0	0	0	60264751	1,021,250	60,264.75	1,021.25
148	0	0	0	0	0	0	0	1	0	0	0	0	0	0	0	0	0	0	0	0	61286001	6,500	61,286.00	6.5
149	0	0	0	0	0	0	0	0	0	0	0	0	0	0	0	0	0	0	0	0	61292501	573,250	61,292.50	573.25
150	0	0	0	0	0	0	0	1	0	0	0	0	0	0	0	0	0	0	0	0	61865751	34,250	61,865.75	34.25
151	0	0	0	0	0	0	0	1	0	0	0	1	0	0	0	0	0	0	0	0	61900001	1,021,250	61,900.00	1,021.25
152	0	0	0	0	0	0	0	1	0	0	0	0	0	0	0	0	0	0	0	0	62921251	4,750	62,921.25	4.75
153	0	0	0	0	0	0	0	0	0	0	0	0	0	0	0	0	0	0	0	0	62926001	572,751	62,926.00	572.75
154	0	0	0	0	0	0	0	1	0	0	0	0	0	0	0	0	0	0	0	0	63498752	34,749	63,498.75	34.75
155	0	0	0	0	0	0	0	1	0	0	0	1	0	0	0	0	0	0	0	0	63533501	1,020,000	63,533.50	1,020.00
156	0	0	0	0	0	0	0	0	0	0	0	1	0	0	0	0	0	0	0	0	64553501	1,250	64,553.50	1.25
157	0	0	0	0	0	0	0	0	0	0	0	0	0	0	0	0	0	0	0	0	64554751	577,250	64,554.75	577.25
158	0	0	0	0	0	0	0	1	0	0	0	0	0	0	0	0	0	0	0	0	65132001	36,250	65,132.00	36.25
159	0	0	0	0	0	0	0	1	0	0	0	1	0	0	0	0	0	0	0	0	65168251	1,021,001	65,168.25	1,021.00
160	0	0	0	0	0	0	0	1	0	0	0	0	0	0	0	0	0	0	0	0	66189252	500	66,189.25	0.5
161	0	0	0	0	0	0	0	0	0	0	0	0	0	0	0	0	0	0	0	0	66189752	575,249	66,189.75	575.25
162	0	0	0	0	0	0	0	1	0	0	0	0	0	0	0	0	0	0	0	0	66765001	33,750	66,765.00	33.75
163	0	0	0	0	0	0	0	1	0	0	0	1	0	0	0	0	0	0	0	0	66798751	1,022,501	66,798.75	1,022.50
164	0	0	0	0	0	0	0	1	0	0	0	0	0	0	0	0	0	0	0	0	67821252	3,249	67,821.25	3.25
165	0	0	0	0	0	0	0	0	0	0	0	0	0	0	0	0	0	0	0	0	67824501	573,500	67,824.50	573.5
166	0	0	0	0	0	0	0	1	0	0	0	0	0	0	0	0	0	0	0	0	68398001	36,750	68,398.00	36.75
167	0	0	0	0	0	0	0	1	0	0	0	1	0	0	0	0	0	0	0	0	68434751	1,021,001	68,434.75	1,021.00
168	0	0	0	0	0	0	0	1	0	0	0	0	0	0	0	0	0	0	0	0	69455752	2,249	69,455.75	2.25
169	0	0	0	0	0	0	0	0	0	0	0	0	0	0	0	0	0	0	0	0	69458001	573,000	69,458.00	573
170	0	0	0	0	0	0	0	1	0	0	0	0	0	0	0	0	0	0	0	0	70031001	34,750	70,031.00	34.75
171	0	0	0	0	0	0	0	1	0	0	0	1	0	0	0	0	0	0	0	0	70065751	1,021,001	70,065.75	1,021.00
172	0	0	0	0	0	0	0	1	0	0	0	0	0	0	0	0	0	0	0	0	71086752	1,999	71,086.75	2
173	0	0	0	0	0	0	0	0	0	0	0	0	0	0	0	0	0	0	0	0	71088751	575,250	71,088.75	575.25
174	0	0	0	0	0	0	0	1	0	0	0	0	0	0	0	0	0	0	0	0	71664001	33,250	71,664.00	33.25
175	0	0	0	0	0	0	0	1	0	0	0	1	0	0	0	0	0	0	0	0	71697251	1,022,250	71,697.25	1,022.25
176	0	0	0	0	0	0	0	1	0	0	0	0	0	0	0	0	0	0	0	0	72719501	3,251	72,719.50	3.25
177	0	0	0	0	0	0	0	0	0	0	0	0	0	0	0	0	0	0	0	0	72722752	574,249	72,722.75	574.25
178	0	0	0	0	0	0	0	1	0	0	0	0	0	0	0	0	0	0	0	0	73297001	35,500	73,297.00	35.5
179	0	0	0	0	0	0	0	1	0	0	0	1	0	0	0	0	0	0	0	0	73332501	1,021,000	73,332.50	1,021.00
180	0	0	0	0	0	0	0	1	0	0	0	0	0	0	0	0	0	0	0	0	74353501	4,000	74,353.50	4
181	0	0	0	0	0	0	0	0	0	0	0	0	0	0	0	0	0	0	0	0	74357501	572,750	74,357.50	572.75
182	0	0	0	0	0	0	0	1	0	0	0	0	0	0	0	0	0	0	0	0	74930251	35,500	74,930.25	35.5
183	0	0	0	0	0	0	0	1	0	0	0	1	0	0	0	0	0	0	0	0	74965751	1,021,001	74,965.75	1,021.00
184	0	0	0	0	0	0	0	0	0	0	0	1	0	0	0	0	0	0	0	0	75986752	249	75,986.75	0.25
185	0	0	0	0	0	0	0	0	0	0	0	0	0	0	0	0	0	0	0	0	75987001	576,251	75,987.00	576.25
186	0	0	0	0	0	0	0	1	0	0	0	0	0	0	0	0	0	0	0	0	76563252	34,499	76,563.25	34.5
187	0	0	0	0	0	0	0	1	0	0	0	1	0	0	0	0	0	0	0	0	76597751	1,021,001	76,597.75	1,021.00
188	0	0	0	0	0	0	0	1	0	0	0	0	0	0	0	0	0	0	0	0	77618752	2,749	77,618.75	2.75
189	0	0	0	0	0	0	0	0	0	0	0	0	0	0	0	0	0	0	0	0	77621501	574,750	77,621.50	574.75
190	0	0	0	0	0	0	0	1	0	0	0	0	0	0	0	0	0	0	0	0	78196251	36,250	78,196.25	36.25
191	0	0	0	0	0	0	0	1	0	0	0	1	0	0	0	0	0	0	0	0	78232501	1,021,250	78,232.50	1,021.25
192	0	0	0	0	0	0	0	1	0	0	0	0	0	0	0	0	0	0	0	0	79253751	1,250	79,253.75	1.25
193	0	0	0	0	0	0	0	0	0	0	0	0	0	0	0	0	0	0	0	0	79255001	574,251	79,255.00	574.25
194	0	0	0	0	0	0	0	1	0	0	0	0	0	0	0	0	0	0	0	0	79829252	35,999	79,829.25	36
195	0	0	0	0	0	0	0	1	0	0	0	1	0	0	0	0	0	0	0	0	79865251	1,021,250	79,865.25	1,021.25
196	0	0	0	0	0	0	0	1	0	0	0	0	0	0	0	0	0	0	0	0	80886501	4,500	80,886.50	4.5
197	0	0	0	0	0	0	0	0	0	0	0	0	0	0	0	0	0	0	0	0	80891001	588,000	80,891.00	588
198	0	0	0	0	0	0	0	1	0	0	0	0	0	0	0	0	0	0	0	0	81479001	35,250	81,479.00	35.25
199	0	0	0	0	0	0	0	1	0	0	0	1	0	0	0	0	0	0	0	0	81514251	1,021,001	81,514.25	1,021.00
200	0	0	0	0	0	0	0	1	0	0	0	0	0	0	0	0	0	0	0	0	82535252	3,249	82,535.25	3.25
201	0	0	0	0	0	0	0	0	0	0	0	0	0	0	0	0	0	0	0	0	82538501	573,500	82,538.50	573.5
202	0	0	0	0	0	0	0	1	0	0	0	0	0	0	0	0	0	0	0	0	83112001	36,250	83,112.00	36.25
203	0	0	0	0	0	0	0	1	0	0	0	1	0	0	0	0	0	0	0	0	83148251	1,021,001	83,148.25	1,021.00
204	0	0	0	0	0	0	0	1	0	0	0	0	0	0	0	0	0	0	0	0	84169252	2,999	84,169.25	3
205	0	0	0	0	0	0	0	0	0	0	0	0	0	0	0	0	0	0	0	0	84172251	572,750	84,172.25	572.75
206	0	0	0	0	0	0	0	1	0	0	0	0	0	0	0	0	0	0	0	0	84745001	35,000	84,745.00	35
207	0	0	0	0	0	0	0	1	0	0	0	1	0	0	0	0	0	0	0	0	84780001	1,021,250	84,780.00	1,021.25
208	0	0	0	0	0	0	0	1	0	0	0	0	0	0	0	0	0	0	0	0	85801251	2,750	85,801.25	2.75
209	0	0	0	0	0	0	0	0	0	0	0	0	0	0	0	0	0	0	0	0	85804001	574,000	85,804.00	574
210	0	0	0	0	0	0	0	1	0	0	0	0	0	0	0	0	0	0	0	0	86378001	35,250	86,378.00	35.25
211	0	0	0	0	0	0	0	1	0	0	0	1	0	0	0	0	0	0	0	0	86413251	1,021,001	86,413.25	1,021.00
212	0	0	0	0	0	0	0	1	0	0	0	0	0	0	0	0	0	0	0	0	87434252	2,749	87,434.25	2.75
213	0	0	0	0	0	0	0	0	0	0	0	0	0	0	0	0	0	0	0	0	87437001	574,000	87,437.00	574
214	0	0	0	0	0	0	0	1	0	0	0	0	0	0	0	0	0	0	0	0	88011001	35,000	88,011.00	35
215	0	0	0	0	0	0	0	1	0	0	0	1	0	0	0	0	0	0	0	0	88046001	1,020,250	88,046.00	1,020.25
216	0	0	0	0	0	0	0	0	0	0	0	1	0	0	0	0	0	0	0	0	89066251	1,000	89,066.25	1
217	0	0	0	0	0	0	0	0	0	0	0	0	0	0	0	0	0	0	0	0	89067251	577,001	89,067.25	577
218	0	0	0	0	0	0	0	1	0	0	0	0	0	0	0	0	0	0	0	0	89644252	34,499	89,644.25	34.5
219	0	0	0	0	0	0	0	1	0	0	0	1	0	0	0	0	0	0	0	0	89678751	1,021,001	89,678.75	1,021.00
220	0	0	0	0	0	0	0	1	0	0	0	0	0	0	0	0	0	0	0	0	90699752	2,749	90,699.75	2.75
221	0	0	0	0	0	0	0	0	0	0	0	0	0	0	0	0	0	0	0	0	90702501	574,750	90,702.50	574.75
222	0	0	0	0	0	0	0	1	0	0	0	0	0	0	0	0	0	0	0	0	91277251	32,750	91,277.25	32.75
223	0	0	0	0	0	0	0	1	0	0	0	1	0	0	0	0	0	0	0	0	91310001	1,022,750	91,310.00	1,022.75
224	0	0	0	0	0	0	0	1	0	0	0	0	0	0	0	0	0	0	0	0	92332751	4,250	92,332.75	4.25
225	0	0	0	0	0	0	0	0	0	0	0	0	0	0	0	0	0	0	0	0	92337001	573,250	92,337.00	573.25
226	0	0	0	0	0	0	0	1	0	0	0	0	0	0	0	0	0	0	0	0	92910251	34,500	92,910.25	34.5
227	0	0	0	0	0	0	0	1	0	0	0	1	0	0	0	0	0	0	0	0	92944751	1,021,250	92,944.75	1,021.25
228	0	0	0	0	0	0	0	1	0	0	0	0	0	0	0	0	0	0	0	0	93966001	6,500	93,966.00	6.5
229	0	0	0	0	0	0	0	0	0	0	0	0	0	0	0	0	0	0	0	0	93972501	570,750	93,972.50	570.75
230	0	0	0	0	0	0	0	1	0	0	0	0	0	0	0	0	0	0	0	0	94543251	36,000	94,543.25	36
231	0	0	0	0	0	0	0	1	0	0	0	1	0	0	0	0	0	0	0	0	94579251	1,021,250	94,579.25	1,021.25
232	0	0	0	0	0	0	0	1	0	0	0	0	0	0	0	0	0	0	0	0	95600501	4,500	95,600.50	4.5
233	0	0	0	0	0	0	0	0	0	0	0	0	0	0	0	0	0	0	0	0	95605001	571,250	95,605.00	571.25
234	0	0	0	0	0	0	0	1	0	0	0	0	0	0	0	0	0	0	0	0	96176251	32,250	96,176.25	32.25
235	0	0	0	0	0	0	0	1	0	0	0	1	0	0	0	0	0	0	0	0	96208501	1,021,250	96,208.50	1,021.25
236	0	0	0	0	0	0	0	1	0	0	0	0	0	0	0	0	0	0	0	0	97229751	6,250	97,229.75	6.25
237	0	0	0	0	0	0	0	0	0	0	0	0	0	0	0	0	0	0	0	0	97236001	573,250	97,236.00	573.25
238	0	0	0	0	0	0	0	1	0	0	0	0	0	0	0	0	0	0	0	0	97809251	35,000	97,809.25	35
239	0	0	0	0	0	0	0	1	0	0	0	1	0	0	0	0	0	0	0	0	97844251	1,021,001	97,844.25	1,021.00
240	0	0	0	0	0	0	0	1	0	0	0	0	0	0	0	0	0	0	0	0	98865252	5,499	98,865.25	5.5
241	0	0	0	0	0	0	0	0	0	0	0	0	0	0	0	0	0	0	0	0	98870751	571,750	98,870.75	571.75
242	0	0	0	0	0	0	0	1	0	0	0	0	0	0	0	0	0	0	0	0	99442501	32,500	99,442.50	32.5
243	0	0	0	0	0	0	0	1	0	0	0	1	0	0	0	0	0	0	0	0	99475001	1,022,750	99,475.00	1,022.75
244	0	0	0	0	0	0	0	1	0	0	0	0	0	0	0	0	0	0	0	0	100497751	2,001	100,497.75	2
245	0	0	0	0	0	0	0	0	0	0	0	0	0	0	0	0	0	0	0	0	100499752	575,749	100,499.75	575.75
246	0	0	0	0	0	0	0	1	0	0	0	0	0	0	0	0	0	0	0	0	101075501	34,500	101,075.50	34.5
247	0	0	0	0	0	0	0	1	0	0	0	1	0	0	0	0	0	0	0	0	101110001	1,021,250	101,110.00	1,021.25
248	0	0	0	0	0	0	0	1	0	0	0	0	0	0	0	0	0	0	0	0	102131251	3,750	102,131.25	3.75
249	0	0	0	0	0	0	0	0	0	0	0	0	0	0	0	0	0	0	0	0	102135001	573,500	102,135.00	573.5
250	0	0	0	0	0	0	0	1	0	0	0	0	0	0	0	0	0	0	0	0	102708501	34,750	102,708.50	34.75
251	0	0	0	0	0	0	0	1	0	0	0	1	0	0	0	0	0	0	0	0	102743251	1,021,250	102,743.25	1,021.25
252	0	0	0	0	0	0	0	1	0	0	0	0	0	0	0	0	0	0	0	0	103764501	5,000	103,764.50	5
253	0	0	0	0	0	0	0	0	0	0	0	0	0	0	0	0	0	0	0	0	103769501	572,000	103,769.50	572
254	0	0	0	0	0	0	0	1	0	0	0	0	0	0	0	0	0	0	0	0	104341501	36,250	104,341.50	36.25
255	0	0	0	0	0	0	0	1	0	0	0	1	0	0	0	0	0	0	0	0	104377751	1,021,250	104,377.75	1,021.25
256	0	0	0	0	0	0	0	1	0	0	0	0	0	0	0	0	0	0	0	0	105399001	3,000	105,399.00	3
257	0	0	0	0	0	0	0	0	0	0	0	0	0	0	0	0	0	0	0	0	105402001	572,500	105,402.00	572.5
258	0	0	0	0	0	0	0	1	0	0	0	0	0	0	0	0	0	0	0	0	105974501	32,250	105,974.50	32.25
259	0	0	0	0	0	0	0	1	0	0	0	1	0	0	0	0	0	0	0	0	106006751	1,021,250	106,006.75	1,021.25
260	0	0	0	0	0	0	0	1	0	0	0	0	0	0	0	0	0	0	0	0	107028001	6,000	107,028.00	6
261	0	0	0	0	0	0	0	0	0	0	0	0	0	0	0	0	0	0	0	0	107034001	573,500	107,034.00	573.5
262	0	0	0	0	0	0	0	1	0	0	0	0	0	0	0	0	0	0	0	0	107607501	31,250	107,607.50	31.25
263	0	0	0	0	0	0	0	1	0	0	0	1	0	0	0	0	0	0	0	0	107638751	1,022,501	107,638.75	1,022.50
264	0	0	0	0	0	0	0	1	0	0	0	0	0	0	0	0	0	0	0	0	108661252	7,499	108,661.25	7.5
265	0	0	0	0	0	0	0	0	0	0	0	0	0	0	0	0	0	0	0	0	108668751	571,750	108,668.75	571.75
266	0	0	0	0	0	0	0	1	0	0	0	0	0	0	0	0	0	0	0	0	109240501	36,000	109,240.50	36
267	0	0	0	0	0	0	0	1	0	0	0	1	0	0	0	0	0	0	0	0	109276501	1,021,250	109,276.50	1,021.25
268	0	0	0	0	0	0	0	1	0	0	0	0	0	0	0	0	0	0	0	0	110297751	6,750	110,297.75	6.75
269	0	0	0	0	0	0	0	0	0	0	0	0	0	0	0	0	0	0	0	0	110304501	585,750	110,304.50	585.75
270	0	0	0	0	0	0	0	1	0	0	0	0	0	0	0	0	0	0	0	0	110890251	35,750	110,890.25	35.75
271	0	0	0	0	0	0	0	1	0	0	0	1	0	0	0	0	0	0	0	0	110926001	1,021,250	110,926.00	1,021.25
272	0	0	0	0	0	0	0	1	0	0	0	0	0	0	0	0	0	0	0	0	111947251	4,501	111,947.25	4.5
273	0	0	0	0	0	0	0	0	0	0	0	0	0	0	0	0	0	0	0	0	111951752	571,499	111,951.75	571.5
274	0	0	0	0	0	0	0	1	0	0	0	0	0	0	0	0	0	0	0	0	112523251	35,000	112,523.25	35
275	0	0	0	0	0	0	0	1	0	0	0	1	0	0	0	0	0	0	0	0	112558251	1,021,001	112,558.25	1,021.00
276	0	0	0	0	0	0	0	1	0	0	0	0	0	0	0	0	0	0	0	0	113579252	3,749	113,579.25	3.75
277	0	0	0	0	0	0	0	0	0	0	0	0	0	0	0	0	0	0	0	0	113583001	590,000	113,583.00	590
278	0	0	0	0	0	0	0	1	0	0	0	0	0	0	0	0	0	0	0	0	114173001	34,500	114,173.00	34.5
279	0	0	0	0	0	0	0	1	0	0	0	1	0	0	0	0	0	0	0	0	114207501	1,021,000	114,207.50	1,021.00
280	0	0	0	0	0	0	0	1	0	0	0	0	0	0	0	0	0	0	0	0	115228501	3,500	115,228.50	3.5
281	0	0	0	0	0	0	0	0	0	0	0	0	0	0	0	0	0	0	0	0	115232001	590,750	115,232.00	590.75
282	0	0	0	0	0	0	0	1	0	0	0	0	0	0	0	0	0	0	0	0	115822751	33,250	115,822.75	33.25
283	0	0	0	0	0	0	0	1	0	0	0	1	0	0	0	0	0	0	0	0	115856001	1,022,500	115,856.00	1,022.50
284	0	0	0	0	0	0	0	1	0	0	0	0	0	0	0	0	0	0	0	0	116878501	3,000	116,878.50	3
285	0	0	0	0	0	0	0	0	0	0	0	0	0	0	0	0	0	0	0	0	116881501	591,000	116,881.50	591
286	0	0	0	0	0	0	0	1	0	0	0	0	0	0	0	0	0	0	0	0	117472501	36,750	117,472.50	36.75
287	0	0	0	0	0	0	0	1	0	0	0	1	0	0	0	0	0	0	0	0	117509251	1,021,250	117,509.25	1,021.25
288	0	0	0	0	0	0	0	1	0	0	0	0	0	0	0	0	0	0	0	0	118530501	1,751	118,530.50	1.75
289	0	0	0	0	0	0	0	0	0	0	0	0	0	0	0	0	0	0	0	0	118532252	573,249	118,532.25	573.25
290	0	0	0	0	0	0	0	1	0	0	0	0	0	0	0	0	0	0	0	0	119105501	32,750	119,105.50	32.75
291	0	0	0	0	0	0	0	1	0	0	0	1	0	0	0	0	0	0	0	0	119138251	1,022,501	119,138.25	1,022.50
292	0	0	0	0	0	0	0	1	0	0	0	0	0	0	0	0	0	0	0	0	120160752	4,249	120,160.75	4.25
293	0	0	0	0	0	0	0	0	0	0	0	0	0	0	0	0	0	0	0	0	120165001	573,500	120,165.00	573.5
294	0	0	0	0	0	0	0	1	0	0	0	0	0	0	0	0	0	0	0	0	120738501	34,500	120,738.50	34.5
295	0	0	0	0	0	0	0	1	0	0	0	1	0	0	0	0	0	0	0	0	120773001	1,021,250	120,773.00	1,021.25
296	0	0	0	0	0	0	0	1	0	0	0	0	0	0	0	0	0	0	0	0	121794251	17,750	121,794.25	17.75
297	0	0	0	0	0	0	0	0	0	0	0	0	0	0	0	0	0	0	0	0	121812001	559,500	121,812.00	559.5
298	0	0	0	0	0	0	0	1	0	0	0	0	0	0	0	0	0	0	0	0	122371501	35,000	122,371.50	35
299	0	0	0	0	0	0	0	1	0	0	0	1	0	0	0	0	0	0	0	0	122406501	1,017,750	122,406.50	1,017.75
300	0	0	0	0	0	0	0	0	0	0	0	1	0	0	0	0	0	0	0	0	123424251	3,500	123,424.25	3.5
301	0	0	0	0	0	0	0	0	0	0	0	0	0	0	0	0	0	0	0	0	123427751	593,501	123,427.75	593.5
302	0	0	0	0	0	0	0	1	0	0	0	0	0	0	0	0	0	0	0	0	124021252	34,749	124,021.25	34.75
303	0	0	0	0	0	0	0	1	0	0	0	1	0	0	0	0	0	0	0	0	124056001	1,017,250	124,056.00	1,017.25
304	0	0	0	0	0	0	0	0	0	0	0	1	0	0	0	0	0	0	0	0	125073251	3,750	125,073.25	3.75
305	0	0	0	0	0	0	0	0	0	0	0	0	0	0	0	0	0	0	0	0	125077001	577,250	125,077.00	577.25
306	0	0	0	0	0	0	0	1	0	0	0	0	0	0	0	0	0	0	0	0	125654251	36,750	125,654.25	36.75
307	0	0	0	0	0	0	0	1	0	0	0	1	0	0	0	0	0	0	0	0	125691001	1,021,250	125,691.00	1,021.25
308	0	0	0	0	0	0	0	1	0	0	0	0	0	0	0	0	0	0	0	0	126712251	11,001	126,712.25	11
309	0	0	0	0	0	0	0	0	0	0	0	0	0	0	0	0	0	0	0	0	126723252	563,999	126,723.25	564
310	0	0	0	0	0	0	0	1	0	0	0	0	0	0	0	0	0	0	0	0	127287251	36,250	127,287.25	36.25
311	0	0	0	0	0	0	0	1	0	0	0	1	0	0	0	0	0	0	0	0	127323501	1,021,250	127,323.50	1,021.25
312	0	0	0	0	0	0	0	1	0	0	0	0	0	0	0	0	0	0	0	0	128344751	20,001	128,344.75	20
313	0	0	0	0	0	0	0	0	0	0	0	0	0	0	0	0	0	0	0	0	128364752	572,249	128,364.75	572.25
314	0	0	0	0	0	0	0	1	0	0	0	0	0	0	0	0	0	0	0	0	128937001	35,500	128,937.00	35.5
315	0	0	0	0	0	0	0	1	0	0	0	1	0	0	0	0	0	0	0	0	128972501	1,021,250	128,972.50	1,021.25
316	0	0	0	0	0	0	0	1	0	0	0	0	0	0	0	0	0	0	0	0	129993751	18,250	129,993.75	18.25
317	0	0	0	0	0	0	0	0	0	0	0	0	0	0	0	0	0	0	0	0	130012001	558,000	130,012.00	558
318	0	0	0	0	0	0	0	1	0	0	0	0	0	0	0	0	0	0	0	0	130570001	35,250	130,570.00	35.25
319	0	0	0	0	0	0	0	1	0	0	0	1	0	0	0	0	0	0	0	0	130605251	1,021,250	130,605.25	1,021.25
320	0	0	0	0	0	0	0	1	0	0	0	0	0	0	0	0	0	0	0	0	131626501	19,751	131,626.50	19.75
321	0	0	0	0	0	0	0	0	0	0	0	0	0	0	0	0	0	0	0	0	131646252	556,749	131,646.25	556.75
322	0	0	0	0	0	0	0	1	0	0	0	0	0	0	0	0	0	0	0	0	132203001	35,250	132,203.00	35.25
323	0	0	0	0	0	0	0	1	0	0	0	1	0	0	0	0	0	0	0	0	132238251	1,021,001	132,238.25	1,021.00
324	0	0	0	0	0	0	0	1	0	0	0	0	0	0	0	0	0	0	0	0	133259252	3,749	133,259.25	3.75
325	0	0	0	0	0	0	0	0	0	0	0	0	0	0	0	0	0	0	0	0	133263001	573,000	133,263.00	573
326	0	0	0	0	0	0	0	1	0	0	0	0	0	0	0	0	0	0	0	0	133836001	35,000	133,836.00	35
327	0	0	0	0	0	0	0	1	0	0	0	1	0	0	0	0	0	0	0	0	133871001	1,021,000	133,871.00	1,021.00
328	0	0	0	0	0	0	0	1	0	0	0	0	0	0	0	0	0	0	0	0	134892001	5,750	134,892.00	5.75
329	0	0	0	0	0	0	0	0	0	0	0	0	0	0	0	0	0	0	0	0	134897751	571,501	134,897.75	571.5
330	0	0	0	0	0	0	0	1	0	0	0	0	0	0	0	0	0	0	0	0	135469252	33,749	135,469.25	33.75
331	0	0	0	0	0	0	0	1	0	0	0	1	0	0	0	0	0	0	0	0	135503001	1,022,500	135,503.00	1,022.50
332	0	0	0	0	0	0	0	1	0	0	0	0	0	0	0	0	0	0	0	0	136525501	1,500	136,525.50	1.5
333	0	0	0	0	0	0	0	0	0	0	0	0	0	0	0	0	0	0	0	0	136527001	575,250	136,527.00	575.25
334	0	0	0	0	0	0	0	1	0	0	0	0	0	0	0	0	0	0	0	0	137102251	33,750	137,102.25	33.75
335	0	0	0	0	0	0	0	1	0	0	0	1	0	0	0	0	0	0	0	0	137136001	1,019,000	137,136.00	1,019.00
336	0	0	0	0	0	0	0	0	0	0	0	1	0	0	0	0	0	0	0	0	138155001	3,500	138,155.00	3.5
337	0	0	0	0	0	0	0	0	0	0	0	0	0	0	0	0	0	0	0	0	138158501	576,750	138,158.50	576.75
338	0	0	0	0	0	0	0	1	0	0	0	0	0	0	0	0	0	0	0	0	138735251	33,500	138,735.25	33.5
339	0	0	0	0	0	0	0	1	0	0	0	1	0	0	0	0	0	0	0	0	138768751	1,022,501	138,768.75	1,022.50
340	0	0	0	0	0	0	0	1	0	0	0	0	0	0	0	0	0	0	0	0	139791252	2,499	139,791.25	2.5
341	0	0	0	0	0	0	0	0	0	0	0	0	0	0	0	0	0	0	0	0	139793751	574,500	139,793.75	574.5
342	0	0	0	0	0	0	0	1	0	0	0	0	0	0	0	0	0	0	0	0	140368251	34,250	140,368.25	34.25
343	0	0	0	0	0	0	0	1	0	0	0	1	0	0	0	0	0	0	0	0	140402501	1,021,250	140,402.50	1,021.25
344	0	0	0	0	0	0	0	1	0	0	0	0	0	0	0	0	0	0	0	0	141423751	2,250	141,423.75	2.25
345	0	0	0	0	0	0	0	0	0	0	0	0	0	0	0	0	0	0	0	0	141426001	575,250	141,426.00	575.25
346	0	0	0	0	0	0	0	1	0	0	0	0	0	0	0	0	0	0	0	0	142001251	31,750	142,001.25	31.75
347	0	0	0	0	0	0	0	1	0	0	0	1	0	0	0	0	0	0	0	0	142033001	1,022,500	142,033.00	1,022.50
348	0	0	0	0	0	0	0	1	0	0	0	0	0	0	0	0	0	0	0	0	143055501	4,250	143,055.50	4.25
349	0	0	0	0	0	0	0	0	0	0	0	0	0	0	0	0	0	0	0	0	143059751	574,500	143,059.75	574.5
350	0	0	0	0	0	0	0	1	0	0	0	0	0	0	0	0	0	0	0	0	143634251	34,500	143,634.25	34.5
351	0	0	0	0	0	0	0	1	0	0	0	1	0	0	0	0	0	0	0	0	143668751	1,022,501	143,668.75	1,022.50
352	0	0	0	0	0	0	0	1	0	0	0	0	0	0	0	0	0	0	0	0	144691252	1,749	144,691.25	1.75
353	0	0	0	0	0	0	0	0	0	0	0	0	0	0	0	0	0	0	0	0	144693001	574,500	144,693.00	574.5
354	0	0	0	0	0	0	0	1	0	0	0	0	0	0	0	0	0	0	0	0	145267501	33,500	145,267.50	33.5
355	0	0	0	0	0	0	0	1	0	0	0	1	0	0	0	0	0	0	0	0	145301001	1,022,500	145,301.00	1,022.50
356	0	0	0	0	0	0	0	1	0	0	0	0	0	0	0	0	0	0	0	0	146323501	4,500	146,323.50	4.5
357	0	0	0	0	0	0	0	0	0	0	0	0	0	0	0	0	0	0	0	0	146328001	572,500	146,328.00	572.5
358	0	0	0	0	0	0	0	1	0	0	0	0	0	0	0	0	0	0	0	0	146900501	24,250	146,900.50	24.25
359	0	0	0	0	0	0	0	1	0	0	0	1	0	0	0	0	0	0	0	0	146924751	1,021,250	146,924.75	1,021.25
360	0	0	0	0	0	0	0	1	0	0	0	0	0	0	0	0	0	0	0	0	147946001	13,000	147,946.00	13
361	0	0	0	0	0	0	0	0	0	0	0	0	0	0	0	0	0	0	0	0	147959001	557,750	147,959.00	557.75
362	0	0	0	0	0	0	0	1	0	0	0	0	0	0	0	0	0	0	0	0	148516751	35,250	148,516.75	35.25
363	0	0	0	0	0	0	0	1	0	0	0	1	0	0	0	0	0	0	0	0	148552001	1,021,250	148,552.00	1,021.25
364	0	0	0	0	0	0	0	1	0	0	0	0	0	0	0	0	0	0	0	0	149573251	12,501	149,573.25	12.5
365	0	0	0	0	0	0	0	0	0	0	0	0	0	0	0	0	0	0	0	0	149585752	563,999	149,585.75	564
366	0	0	0	0	0	0	0	1	0	0	0	0	0	0	0	0	0	0	0	0	150149751	36,250	150,149.75	36.25
367	0	0	0	0	0	0	0	1	0	0	0	1	0	0	0	0	0	0	0	0	150186001	1,021,750	150,186.00	1,021.75
368	0	0	0	0	0	0	0	0	0	0	0	1	0	0	0	0	0	0	0	0	151207751	750	151,207.75	0.75
369	0	0	0	0	0	0	0	0	0	0	0	0	0	0	0	0	0	0	0	0	151208501	574,500	151,208.50	574.5
370	0	0	0	0	0	0	0	1	0	0	0	0	0	0	0	0	0	0	0	0	151783001	35,000	151,783.00	35
371	0	0	0	0	0	0	0	1	0	0	0	1	0	0	0	0	0	0	0	0	151818001	1,022,500	151,818.00	1,022.50
372	0	0	0	0	0	0	0	1	0	0	0	0	0	0	0	0	0	0	0	0	152840501	1,250	152,840.50	1.25
373	0	0	0	0	0	0	0	0	0	0	0	0	0	0	0	0	0	0	0	0	152841751	590,750	152,841.75	590.75
374	0	0	0	0	0	0	0	1	0	0	0	0	0	0	0	0	0	0	0	0	153432501	34,500	153,432.50	34.5
375	0	0	0	0	0	0	0	1	0	0	0	1	0	0	0	0	0	0	0	0	153467001	1,021,000	153,467.00	1,021.00
376	0	0	0	0	0	0	0	1	0	0	0	0	0	0	0	0	0	0	0	0	154488001	1,750	154,488.00	1.75
377	0	0	0	0	0	0	0	0	0	0	0	0	0	0	0	0	0	0	0	0	154489751	592,500	154,489.75	592.5
378	0	0	0	0	0	0	0	1	0	0	0	0	0	0	0	0	0	0	0	0	155082251	35,250	155,082.25	35.25
379	0	0	0	0	0	0	0	1	0	0	0	1	0	0	0	0	0	0	0	0	155117501	1,021,250	155,117.50	1,021.25
380	0	0	0	0	0	0	0	1	0	0	0	0	0	0	0	0	0	0	0	0	156138751	1,750	156,138.75	1.75
381	0	0	0	0	0	0	0	0	0	0	0	0	0	0	0	0	0	0	0	0	156140501	574,750	156,140.50	574.75
382	0	0	0	0	0	0	0	1	0	0	0	0	0	0	0	0	0	0	0	0	156715251	35,250	156,715.25	35.25
383	0	0	0	0	0	0	0	1	0	0	0	1	0	0	0	0	0	0	0	0	156750501	1,021,250	156,750.50	1,021.25
384	0	0	0	0	0	0	0	1	0	0	0	0	0	0	0	0	0	0	0	0	157771751	2,001	157,771.75	2
385	0	0	0	0	0	0	0	0	0	0	0	0	0	0	0	0	0	0	0	0	157773752	574,749	157,773.75	574.75
386	0	0	0	0	0	0	0	1	0	0	0	0	0	0	0	0	0	0	0	0	158348501	36,000	158,348.50	36
387	0	0	0	0	0	0	0	1	0	0	0	1	0	0	0	0	0	0	0	0	158384501	1,021,000	158,384.50	1,021.00
388	0	0	0	0	0	0	0	1	0	0	0	0	0	0	0	0	0	0	0	0	159405501	250	159,405.50	0.25
389	0	0	0	0	0	0	0	0	0	0	0	0	0	0	0	0	0	0	0	0	159405751	575,750	159,405.75	575.75
390	0	0	0	0	0	0	0	1	0	0	0	0	0	0	0	0	0	0	0	0	159981501	33,500	159,981.50	33.5
391	0	0	0	0	0	0	0	1	0	0	0	1	0	0	0	0	0	0	0	0	160015001	1,022,500	160,015.00	1,022.50
392	0	0	0	0	0	0	0	1	0	0	0	0	0	0	0	0	0	0	0	0	161037501	2,250	161,037.50	2.25
393	0	0	0	0	0	0	0	0	0	0	0	0	0	0	0	0	0	0	0	0	161039751	574,750	161,039.75	574.75
394	0	0	0	0	0	0	0	1	0	0	0	0	0	0	0	0	0	0	0	0	161614501	37,500	161,614.50	37.5
395	0	0	0	0	0	0	0	1	0	0	0	1	0	0	0	0	0	0	0	0	161652001	1,019,750	161,652.00	1,019.75
396	0	0	0	0	0	0	0	0	0	0	0	1	0	0	0	0	0	0	0	0	162671751	1,500	162,671.75	1.5
397	0	0	0	0	0	0	0	0	0	0	0	0	0	0	0	0	0	0	0	0	162673251	574,250	162,673.25	574.25
398	0	0	0	0	0	0	0	1	0	0	0	0	0	0	0	0	0	0	0	0	163247501	36,000	163,247.50	36
399	0	0	0	0	0	0	0	1	0	0	0	1	0	0	0	0	0	0	0	0	163283501	1,021,000	163,283.50	1,021.00
400	0	0	0	0	0	0	0	1	0	0	0	0	0	0	0	0	0	0	0	0	164304501	1,250	164,304.50	1.25
401	0	0	0	0	0	0	0	0	0	0	0	0	0	0	0	0	0	0	0	0	164305751	591,500	164,305.75	591.5
402	0	0	0	0	0	0	0	1	0	0	0	0	0	0	0	0	0	0	0	0	164897251	33,750	164,897.25	33.75
403	0	0	0	0	0	0	0	1	0	0	0	1	0	0	0	0	0	0	0	0	164931001	1,022,500	164,931.00	1,022.50
404	0	0	0	0	0	0	0	1	0	0	0	0	0	0	0	0	0	0	0	0	165953501	4,250	165,953.50	4.25
405	0	0	0	0	0	0	0	0	0	0	0	0	0	0	0	0	0	0	0	0	165957751	589,250	165,957.75	589.25
406	0	0	0	0	0	0	0	1	0	0	0	0	0	0	0	0	0	0	0	0	166547001	34,500	166,547.00	34.5
407	0	0	0	0	0	0	0	1	0	0	0	1	0	0	0	0	0	0	0	0	166581501	1,021,250	166,581.50	1,021.25
408	0	0	0	0	0	0	0	1	0	0	0	0	0	0	0	0	0	0	0	0	167602751	3,001	167,602.75	3
409	0	0	0	0	0	0	0	0	0	0	0	0	0	0	0	0	0	0	0	0	167605752	574,249	167,605.75	574.25
410	0	0	0	0	0	0	0	1	0	0	0	0	0	0	0	0	0	0	0	0	168180001	36,250	168,180.00	36.25
411	0	0	0	0	0	0	0	1	0	0	0	1	0	0	0	0	0	0	0	0	168216251	1,021,001	168,216.25	1,021.00
412	0	0	0	0	0	0	0	1	0	0	0	0	0	0	0	0	0	0	0	0	169237252	4,499	169,237.25	4.5
413	0	0	0	0	0	0	0	0	0	0	0	0	0	0	0	0	0	0	0	0	169241751	571,250	169,241.75	571.25
414	0	0	0	0	0	0	0	1	0	0	0	0	0	0	0	0	0	0	0	0	169813001	33,000	169,813.00	33
415	0	0	0	0	0	0	0	1	0	0	0	1	0	0	0	0	0	0	0	0	169846001	1,021,000	169,846.00	1,021.00
416	0	0	0	0	0	0	0	1	0	0	0	0	0	0	0	0	0	0	0	0	170867001	5,500	170,867.00	5.5
417	0	0	0	0	0	0	0	0	0	0	0	0	0	0	0	0	0	0	0	0	170872501	573,500	170,872.50	573.5
418	0	0	0	0	0	0	0	1	0	0	0	0	0	0	0	0	0	0	0	0	171446001	35,500	171,446.00	35.5
419	0	0	0	0	0	0	0	1	0	0	0	1	0	0	0	0	0	0	0	0	171481501	1,021,250	171,481.50	1,021.25
420	0	0	0	0	0	0	0	1	0	0	0	0	0	0	0	0	0	0	0	0	172502751	2,001	172,502.75	2
421	0	0	0	0	0	0	0	0	0	0	0	0	0	0	0	0	0	0	0	0	172504752	574,249	172,504.75	574.25
422	0	0	0	0	0	0	0	1	0	0	0	0	0	0	0	0	0	0	0	0	173079001	34,750	173,079.00	34.75
423	0	0	0	0	0	0	0	1	0	0	0	1	0	0	0	0	0	0	0	0	173113751	1,021,250	173,113.75	1,021.25
424	0	0	0	0	0	0	0	1	0	0	0	0	0	0	0	0	0	0	0	0	174135001	4,000	174,135.00	4
425	0	0	0	0	0	0	0	0	0	0	0	0	0	0	0	0	0	0	0	0	174139001	573,000	174,139.00	573
426	0	0	0	0	0	0	0	1	0	0	0	0	0	0	0	0	0	0	0	0	174712001	37,250	174,712.00	37.25
427	0	0	0	0	0	0	0	1	0	0	0	1	0	0	0	0	0	0	0	0	174749251	1,020,750	174,749.25	1,020.75
428	0	0	0	0	0	0	0	0	0	0	0	1	0	0	0	0	0	0	0	0	175770001	250	175,770.00	0.25
429	0	0	0	0	0	0	0	0	0	0	0	0	0	0	0	0	0	0	0	0	175770251	574,750	175,770.25	574.75
430	0	0	0	0	0	0	0	1	0	0	0	0	0	0	0	0	0	0	0	0	176345001	34,500	176,345.00	34.5
431	0	0	0	0	0	0	0	1	0	0	0	1	0	0	0	0	0	0	0	0	176379501	1,021,000	176,379.50	1,021.00
432	0	0	0	0	0	0	0	1	0	0	0	0	0	0	0	0	0	0	0	0	177400501	3,250	177,400.50	3.25
433	0	0	0	0	0	0	0	0	0	0	0	0	0	0	0	0	0	0	0	0	177403751	574,500	177,403.75	574.5
434	0	0	0	0	0	0	0	1	0	0	0	0	0	0	0	0	0	0	0	0	177978251	36,750	177,978.25	36.75
435	0	0	0	0	0	0	0	1	0	0	0	1	0	0	0	0	0	0	0	0	178015001	1,021,250	178,015.00	1,021.25
436	0	0	0	0	0	0	0	1	0	0	0	0	0	0	0	0	0	0	0	0	179036251	1,501	179,036.25	1.5
437	0	0	0	0	0	0	0	0	0	0	0	0	0	0	0	0	0	0	0	0	179037752	573,499	179,037.75	573.5
438	0	0	0	0	0	0	0	1	0	0	0	0	0	0	0	0	0	0	0	0	179611251	35,500	179,611.25	35.5
439	0	0	0	0	0	0	0	1	0	0	0	1	0	0	0	0	0	0	0	0	179646751		179,646.75
