# Supplementary material for: Auditory presentation and synchronization in Adobe Flash and HTML5/JavaScript Web experiments
Source: Behav Res Methods. 2016 Jul 15;48(3):897–908. doi: 10.3758/s13428-016-0758-5 (PMC5003904; doi:10.3758/s13428-016-0758-5)
Supplement: Supplementary file 1 — (ZIP 1310 kb) [file 13428_2016_758_MOESM1_ESM.zip › Data/S1/sep-lenlap-ed-js-rep.csv]

	Keypad 4	Keypad 3	Keypad 2	Keypad 1	Opto 4	Opto 3	Opto 2	Opto 1	TTL in 2	TTL in 1	Mic 2	Mic 1	Act close 4	Act close 3	Act close 3	Act close 1	TTL out 2	TTL out 1	Sounder 2	Sounder 1	Elapsed uS	Active uS	Elapsed mS	Active mS
1	0	0	0	0	0	0	0	0	0	0	0	0	0	0	0	0	0	0	0	0	0	1,835,251	0	1,835.25
2	0	0	0	0	0	0	1	0	0	0	0	0	0	0	0	0	0	0	0	0	1835251	43,501	1,835.25	43.5
3	0	0	0	0	0	0	1	0	0	0	0	1	0	0	0	0	0	0	0	0	1878752	991,499	1,878.75	991.5
4	0	0	0	0	0	0	0	0	0	0	0	1	0	0	0	0	0	0	0	0	2870251	29,750	2,870.25	29.75
5	0	0	0	0	0	0	0	0	0	0	0	0	0	0	0	0	0	0	0	0	2900001	551,750	2,900.00	551.75
6	0	0	0	0	0	0	1	0	0	0	0	0	0	0	0	0	0	0	0	0	3451751	34,750	3,451.75	34.75
7	0	0	0	0	0	0	1	0	0	0	0	1	0	0	0	0	0	0	0	0	3486501	1,000,000	3,486.50	1,000.00
8	0	0	0	0	0	0	0	0	0	0	0	1	0	0	0	0	0	0	0	0	4486501	21,500	4,486.50	21.5
9	0	0	0	0	0	0	0	0	0	0	0	0	0	0	0	0	0	0	0	0	4508001	560,000	4,508.00	560
10	0	0	0	0	0	0	1	0	0	0	0	0	0	0	0	0	0	0	0	0	5068001	41,750	5,068.00	41.75
11	0	0	0	0	0	0	1	0	0	0	0	1	0	0	0	0	0	0	0	0	5109751	1,009,750	5,109.75	1,009.75
12	0	0	0	0	0	0	0	0	0	0	0	1	0	0	0	0	0	0	0	0	6119501	11,750	6,119.50	11.75
13	0	0	0	0	0	0	0	0	0	0	0	0	0	0	0	0	0	0	0	0	6131251	569,750	6,131.25	569.75
14	0	0	0	0	0	0	1	0	0	0	0	0	0	0	0	0	0	0	0	0	6701001	24,250	6,701.00	24.25
15	0	0	0	0	0	0	1	0	0	0	0	1	0	0	0	0	0	0	0	0	6725251	1,010,750	6,725.25	1,010.75
16	0	0	0	0	0	0	0	0	0	0	0	1	0	0	0	0	0	0	0	0	7736001	10,500	7,736.00	10.5
17	0	0	0	0	0	0	0	0	0	0	0	0	0	0	0	0	0	0	0	0	7746501	571,000	7,746.50	571
18	0	0	0	0	0	0	1	0	0	0	0	0	0	0	0	0	0	0	0	0	8317501	36,500	8,317.50	36.5
19	0	0	0	0	0	0	1	0	0	0	0	1	0	0	0	0	0	0	0	0	8354001	998,250	8,354.00	998.25
20	0	0	0	0	0	0	0	0	0	0	0	1	0	0	0	0	0	0	0	0	9352251	23,000	9,352.25	23
21	0	0	0	0	0	0	0	0	0	0	0	0	0	0	0	0	0	0	0	0	9375251	575,250	9,375.25	575.25
22	0	0	0	0	0	0	1	0	0	0	0	0	0	0	0	0	0	0	0	0	9950501	32,500	9,950.50	32.5
23	0	0	0	0	0	0	1	0	0	0	0	1	0	0	0	0	0	0	0	0	9983001	1,002,250	9,983.00	1,002.25
24	0	0	0	0	0	0	0	0	0	0	0	1	0	0	0	0	0	0	0	0	10985251	19,250	10,985.25	19.25
25	0	0	0	0	0	0	0	0	0	0	0	0	0	0	0	0	0	0	0	0	11004501	562,251	11,004.50	562.25
26	0	0	0	0	0	0	1	0	0	0	0	0	0	0	0	0	0	0	0	0	11566752	38,749	11,566.75	38.75
27	0	0	0	0	0	0	1	0	0	0	0	1	0	0	0	0	0	0	0	0	11605501	1,013,000	11,605.50	1,013.00
28	0	0	0	0	0	0	0	0	0	0	0	1	0	0	0	0	0	0	0	0	12618501	8,500	12,618.50	8.5
29	0	0	0	0	0	0	0	0	0	0	0	0	0	0	0	0	0	0	0	0	12627001	572,750	12,627.00	572.75
30	0	0	0	0	0	0	1	0	0	0	0	0	0	0	0	0	0	0	0	0	13199751	36,750	13,199.75	36.75
31	0	0	0	0	0	0	1	0	0	0	0	1	0	0	0	0	0	0	0	0	13236501	998,250	13,236.50	998.25
32	0	0	0	0	0	0	0	0	0	0	0	1	0	0	0	0	0	0	0	0	14234751	23,250	14,234.75	23.25
33	0	0	0	0	0	0	0	0	0	0	0	0	0	0	0	0	0	0	0	0	14258001	591,500	14,258.00	591.5
34	0	0	0	0	0	0	1	0	0	0	0	0	0	0	0	0	0	0	0	0	14849501	25,500	14,849.50	25.5
35	0	0	0	0	0	0	1	0	0	0	0	1	0	0	0	0	0	0	0	0	14875001	992,750	14,875.00	992.75
36	0	0	0	0	0	0	0	0	0	0	0	1	0	0	0	0	0	0	0	0	15867751	28,750	15,867.75	28.75
37	0	0	0	0	0	0	0	0	0	0	0	0	0	0	0	0	0	0	0	0	15896501	586,000	15,896.50	586
38	0	0	0	0	0	0	1	0	0	0	0	0	0	0	0	0	0	0	0	0	16482501	27,500	16,482.50	27.5
39	0	0	0	0	0	0	1	0	0	0	0	1	0	0	0	0	0	0	0	0	16510001	1,007,500	16,510.00	1,007.50
40	0	0	0	0	0	0	0	0	0	0	0	1	0	0	0	0	0	0	0	0	17517501	14,000	17,517.50	14
41	0	0	0	0	0	0	0	0	0	0	0	0	0	0	0	0	0	0	0	0	17531501	567,500	17,531.50	567.5
42	0	0	0	0	0	0	1	0	0	0	0	0	0	0	0	0	0	0	0	0	18099001	35,000	18,099.00	35
43	0	0	0	0	0	0	1	0	0	0	0	1	0	0	0	0	0	0	0	0	18134001	1,000,000	18,134.00	1,000.00
44	0	0	0	0	0	0	0	0	0	0	0	1	0	0	0	0	0	0	0	0	19134001	21,750	19,134.00	21.75
45	0	0	0	0	0	0	0	0	0	0	0	0	0	0	0	0	0	0	0	0	19155751	576,250	19,155.75	576.25
46	0	0	0	0	0	0	1	0	0	0	0	0	0	0	0	0	0	0	0	0	19732001	35,250	19,732.00	35.25
47	0	0	0	0	0	0	1	0	0	0	0	1	0	0	0	0	0	0	0	0	19767251	999,750	19,767.25	999.75
48	0	0	0	0	0	0	0	0	0	0	0	1	0	0	0	0	0	0	0	0	20767001	21,500	20,767.00	21.5
49	0	0	0	0	0	0	0	0	0	0	0	0	0	0	0	0	0	0	0	0	20788501	593,250	20,788.50	593.25
50	0	0	0	0	0	0	1	0	0	0	0	0	0	0	0	0	0	0	0	0	21381751	24,000	21,381.75	24
51	0	0	0	0	0	0	1	0	0	0	0	1	0	0	0	0	0	0	0	0	21405751	994,000	21,405.75	994
52	0	0	0	0	0	0	0	0	0	0	0	1	0	0	0	0	0	0	0	0	22399751	27,250	22,399.75	27.25
53	0	0	0	0	0	0	0	0	0	0	0	0	0	0	0	0	0	0	0	0	22427001	587,750	22,427.00	587.75
54	0	0	0	0	0	0	1	0	0	0	0	0	0	0	0	0	0	0	0	0	23014751	34,250	23,014.75	34.25
55	0	0	0	0	0	0	1	0	0	0	0	1	0	0	0	0	0	0	0	0	23049001	1,000,750	23,049.00	1,000.75
56	0	0	0	0	0	0	0	0	0	0	0	1	0	0	0	0	0	0	0	0	24049751	20,501	24,049.75	20.5
57	0	0	0	0	0	0	0	0	0	0	0	0	0	0	0	0	0	0	0	0	24070252	577,500	24,070.25	577.5
58	0	0	0	0	0	0	1	0	0	0	0	0	0	0	0	0	0	0	0	0	24647752	37,999	24,647.75	38
59	0	0	0	0	0	0	1	0	0	0	0	1	0	0	0	0	0	0	0	0	24685751	997,000	24,685.75	997
60	0	0	0	0	0	0	0	0	0	0	0	1	0	0	0	0	0	0	0	0	25682751	24,500	25,682.75	24.5
61	0	0	0	0	0	0	0	0	0	0	0	0	0	0	0	0	0	0	0	0	25707251	590,250	25,707.25	590.25
62	0	0	0	0	0	0	1	0	0	0	0	0	0	0	0	0	0	0	0	0	26297501	25,000	26,297.50	25
63	0	0	0	0	0	0	1	0	0	0	0	1	0	0	0	0	0	0	0	0	26322501	993,250	26,322.50	993.25
64	0	0	0	0	0	0	0	0	0	0	0	1	0	0	0	0	0	0	0	0	27315751	28,250	27,315.75	28.25
65	0	0	0	0	0	0	0	0	0	0	0	0	0	0	0	0	0	0	0	0	27344001	570,000	27,344.00	570
66	0	0	0	0	0	0	1	0	0	0	0	0	0	0	0	0	0	0	0	0	27914001	36,750	27,914.00	36.75
67	0	0	0	0	0	0	1	0	0	0	0	1	0	0	0	0	0	0	0	0	27950751	998,000	27,950.75	998
68	0	0	0	0	0	0	0	0	0	0	0	1	0	0	0	0	0	0	0	0	28948751	23,750	28,948.75	23.75
69	0	0	0	0	0	0	0	0	0	0	0	0	0	0	0	0	0	0	0	0	28972501	557,750	28,972.50	557.75
70	0	0	0	0	0	0	1	0	0	0	0	0	0	0	0	0	0	0	0	0	29530251	38,250	29,530.25	38.25
71	0	0	0	0	0	0	1	0	0	0	0	1	0	0	0	0	0	0	0	0	29568501	996,751	29,568.50	996.75
72	0	0	0	0	0	0	0	0	0	0	0	1	0	0	0	0	0	0	0	0	30565252	24,749	30,565.25	24.75
73	0	0	0	0	0	0	0	0	0	0	0	0	0	0	0	0	0	0	0	0	30590001	573,250	30,590.00	573.25
74	0	0	0	0	0	0	1	0	0	0	0	0	0	0	0	0	0	0	0	0	31163251	42,750	31,163.25	42.75
75	0	0	0	0	0	0	1	0	0	0	0	1	0	0	0	0	0	0	0	0	31206001	992,250	31,206.00	992.25
76	0	0	0	0	0	0	0	0	0	0	0	1	0	0	0	0	0	0	0	0	32198251	29,001	32,198.25	29
77	0	0	0	0	0	0	0	0	0	0	0	0	0	0	0	0	0	0	0	0	32227252	568,999	32,227.25	569
78	0	0	0	0	0	0	1	0	0	0	0	0	0	0	0	0	0	0	0	0	32796251	33,250	32,796.25	33.25
79	0	0	0	0	0	0	1	0	0	0	0	1	0	0	0	0	0	0	0	0	32829501	1,001,750	32,829.50	1,001.75
80	0	0	0	0	0	0	0	0	0	0	0	1	0	0	0	0	0	0	0	0	33831251	20,001	33,831.25	20
81	0	0	0	0	0	0	0	0	0	0	0	0	0	0	0	0	0	0	0	0	33851252	561,499	33,851.25	561.5
82	0	0	0	0	0	0	1	0	0	0	0	0	0	0	0	0	0	0	0	0	34412751	36,500	34,412.75	36.5
83	0	0	0	0	0	0	1	0	0	0	0	1	0	0	0	0	0	0	0	0	34449251	998,250	34,449.25	998.25
84	0	0	0	0	0	0	0	0	0	0	0	1	0	0	0	0	0	0	0	0	35447501	23,500	35,447.50	23.5
85	0	0	0	0	0	0	0	0	0	0	0	0	0	0	0	0	0	0	0	0	35471001	574,750	35,471.00	574.75
86	0	0	0	0	0	0	1	0	0	0	0	0	0	0	0	0	0	0	0	0	36045751	35,500	36,045.75	35.5
87	0	0	0	0	0	0	1	0	0	0	0	1	0	0	0	0	0	0	0	0	36081251	999,500	36,081.25	999.5
88	0	0	0	0	0	0	0	0	0	0	0	1	0	0	0	0	0	0	0	0	37080751	22,250	37,080.75	22.25
89	0	0	0	0	0	0	0	0	0	0	0	0	0	0	0	0	0	0	0	0	37103001	559,251	37,103.00	559.25
90	0	0	0	0	0	0	1	0	0	0	0	0	0	0	0	0	0	0	0	0	37662252	39,249	37,662.25	39.25
91	0	0	0	0	0	0	1	0	0	0	0	1	0	0	0	0	0	0	0	0	37701501	995,500	37,701.50	995.5
92	0	0	0	0	0	0	0	0	0	0	0	1	0	0	0	0	0	0	0	0	38697001	25,750	38,697.00	25.75
93	0	0	0	0	0	0	0	0	0	0	0	0	0	0	0	0	0	0	0	0	38722751	572,500	38,722.75	572.5
94	0	0	0	0	0	0	1	0	0	0	0	0	0	0	0	0	0	0	0	0	39295251	38,500	39,295.25	38.5
95	0	0	0	0	0	0	1	0	0	0	0	1	0	0	0	0	0	0	0	0	39333751	996,250	39,333.75	996.25
96	0	0	0	0	0	0	0	0	0	0	0	1	0	0	0	0	0	0	0	0	40330001	25,000	40,330.00	25
97	0	0	0	0	0	0	0	0	0	0	0	0	0	0	0	0	0	0	0	0	40355001	573,250	40,355.00	573.25
98	0	0	0	0	0	0	1	0	0	0	0	0	0	0	0	0	0	0	0	0	40928251	39,500	40,928.25	39.5
99	0	0	0	0	0	0	1	0	0	0	0	1	0	0	0	0	0	0	0	0	40967751	995,250	40,967.75	995.25
100	0	0	0	0	0	0	0	0	0	0	0	1	0	0	0	0	0	0	0	0	41963001	26,500	41,963.00	26.5
101	0	0	0	0	0	0	0	0	0	0	0	0	0	0	0	0	0	0	0	0	41989501	588,500	41,989.50	588.5
102	0	0	0	0	0	0	1	0	0	0	0	0	0	0	0	0	0	0	0	0	42578001	34,250	42,578.00	34.25
103	0	0	0	0	0	0	1	0	0	0	0	1	0	0	0	0	0	0	0	0	42612251	1,000,500	42,612.25	1,000.50
104	0	0	0	0	0	0	0	0	0	0	0	1	0	0	0	0	0	0	0	0	43612751	21,250	43,612.75	21.25
105	0	0	0	0	0	0	0	0	0	0	0	0	0	0	0	0	0	0	0	0	43634001	577,000	43,634.00	577
106	0	0	0	0	0	0	1	0	0	0	0	0	0	0	0	0	0	0	0	0	44211001	38,000	44,211.00	38
107	0	0	0	0	0	0	1	0	0	0	0	1	0	0	0	0	0	0	0	0	44249001	996,750	44,249.00	996.75
108	0	0	0	0	0	0	0	0	0	0	0	1	0	0	0	0	0	0	0	0	45245751	25,000	45,245.75	25
109	0	0	0	0	0	0	0	0	0	0	0	0	0	0	0	0	0	0	0	0	45270751	573,250	45,270.75	573.25
110	0	0	0	0	0	0	1	0	0	0	0	0	0	0	0	0	0	0	0	0	45844001	28,750	45,844.00	28.75
111	0	0	0	0	0	0	1	0	0	0	0	1	0	0	0	0	0	0	0	0	45872751	1,006,000	45,872.75	1,006.00
112	0	0	0	0	0	0	0	0	0	0	0	1	0	0	0	0	0	0	0	0	46878751	15,501	46,878.75	15.5
113	0	0	0	0	0	0	0	0	0	0	0	0	0	0	0	0	0	0	0	0	46894252	582,749	46,894.25	582.75
114	0	0	0	0	0	0	1	0	0	0	0	0	0	0	0	0	0	0	0	0	47477001	37,000	47,477.00	37
115	0	0	0	0	0	0	1	0	0	0	0	1	0	0	0	0	0	0	0	0	47514001	997,750	47,514.00	997.75
116	0	0	0	0	0	0	0	0	0	0	0	1	0	0	0	0	0	0	0	0	48511751	24,000	48,511.75	24
117	0	0	0	0	0	0	0	0	0	0	0	0	0	0	0	0	0	0	0	0	48535751	591,000	48,535.75	591
118	0	0	0	0	0	0	1	0	0	0	0	0	0	0	0	0	0	0	0	0	49126751	36,000	49,126.75	36
119	0	0	0	0	0	0	1	0	0	0	0	1	0	0	0	0	0	0	0	0	49162751	998,750	49,162.75	998.75
120	0	0	0	0	0	0	0	0	0	0	0	1	0	0	0	0	0	0	0	0	50161501	23,000	50,161.50	23
121	0	0	0	0	0	0	0	0	0	0	0	0	0	0	0	0	0	0	0	0	50184501	558,500	50,184.50	558.5
122	0	0	0	0	0	0	1	0	0	0	0	0	0	0	0	0	0	0	0	0	50743001	33,000	50,743.00	33
123	0	0	0	0	0	0	1	0	0	0	0	1	0	0	0	0	0	0	0	0	50776001	1,002,000	50,776.00	1,002.00
124	0	0	0	0	0	0	0	0	0	0	0	1	0	0	0	0	0	0	0	0	51778001	19,500	51,778.00	19.5
125	0	0	0	0	0	0	0	0	0	0	0	0	0	0	0	0	0	0	0	0	51797501	578,750	51,797.50	578.75
126	0	0	0	0	0	0	1	0	0	0	0	0	0	0	0	0	0	0	0	0	52376251	32,250	52,376.25	32.25
127	0	0	0	0	0	0	1	0	0	0	0	1	0	0	0	0	0	0	0	0	52408501	1,002,500	52,408.50	1,002.50
128	0	0	0	0	0	0	0	0	0	0	0	1	0	0	0	0	0	0	0	0	53411001	19,250	53,411.00	19.25
129	0	0	0	0	0	0	0	0	0	0	0	0	0	0	0	0	0	0	0	0	53430251	579,000	53,430.25	579
130	0	0	0	0	0	0	1	0	0	0	0	0	0	0	0	0	0	0	0	0	54009251	29,250	54,009.25	29.25
131	0	0	0	0	0	0	1	0	0	0	0	1	0	0	0	0	0	0	0	0	54038501	1,005,500	54,038.50	1,005.50
132	0	0	0	0	0	0	0	0	0	0	0	1	0	0	0	0	0	0	0	0	55044001	16,000	55,044.00	16
133	0	0	0	0	0	0	0	0	0	0	0	0	0	0	0	0	0	0	0	0	55060001	582,250	55,060.00	582.25
134	0	0	0	0	0	0	1	0	0	0	0	0	0	0	0	0	0	0	0	0	55642251	31,250	55,642.25	31.25
135	0	0	0	0	0	0	1	0	0	0	0	1	0	0	0	0	0	0	0	0	55673501	1,020,250	55,673.50	1,020.25
136	0	0	0	0	0	0	0	0	0	0	0	1	0	0	0	0	0	0	0	0	56693751	1,250	56,693.75	1.25
137	0	0	0	0	0	0	0	0	0	0	0	0	0	0	0	0	0	0	0	0	56695001	580,251	56,695.00	580.25
138	0	0	0	0	0	0	1	0	0	0	0	0	0	0	0	0	0	0	0	0	57275252	33,999	57,275.25	34
139	0	0	0	0	0	0	1	0	0	0	0	1	0	0	0	0	0	0	0	0	57309251	1,001,000	57,309.25	1,001.00
140	0	0	0	0	0	0	0	0	0	0	0	1	0	0	0	0	0	0	0	0	58310251	20,500	58,310.25	20.5
141	0	0	0	0	0	0	0	0	0	0	0	0	0	0	0	0	0	0	0	0	58330751	577,500	58,330.75	577.5
142	0	0	0	0	0	0	1	0	0	0	0	0	0	0	0	0	0	0	0	0	58908251	37,750	58,908.25	37.75
143	0	0	0	0	0	0	1	0	0	0	0	1	0	0	0	0	0	0	0	0	58946001	997,250	58,946.00	997.25
144	0	0	0	0	0	0	0	0	0	0	0	1	0	0	0	0	0	0	0	0	59943251	24,250	59,943.25	24.25
145	0	0	0	0	0	0	0	0	0	0	0	0	0	0	0	0	0	0	0	0	59967501	574,000	59,967.50	574
146	0	0	0	0	0	0	1	0	0	0	0	0	0	0	0	0	0	0	0	0	60541501	41,500	60,541.50	41.5
147	0	0	0	0	0	0	1	0	0	0	0	1	0	0	0	0	0	0	0	0	60583001	993,250	60,583.00	993.25
148	0	0	0	0	0	0	0	0	0	0	0	1	0	0	0	0	0	0	0	0	61576251	28,500	61,576.25	28.5
149	0	0	0	0	0	0	0	0	0	0	0	0	0	0	0	0	0	0	0	0	61604751	569,750	61,604.75	569.75
150	0	0	0	0	0	0	1	0	0	0	0	0	0	0	0	0	0	0	0	0	62174501	35,250	62,174.50	35.25
151	0	0	0	0	0	0	1	0	0	0	0	1	0	0	0	0	0	0	0	0	62209751	999,500	62,209.75	999.5
152	0	0	0	0	0	0	0	0	0	0	0	1	0	0	0	0	0	0	0	0	63209251	22,250	63,209.25	22.25
153	0	0	0	0	0	0	0	0	0	0	0	0	0	0	0	0	0	0	0	0	63231501	576,000	63,231.50	576
154	0	0	0	0	0	0	1	0	0	0	0	0	0	0	0	0	0	0	0	0	63807501	40,750	63,807.50	40.75
155	0	0	0	0	0	0	1	0	0	0	0	1	0	0	0	0	0	0	0	0	63848251	994,000	63,848.25	994
156	0	0	0	0	0	0	0	0	0	0	0	1	0	0	0	0	0	0	0	0	64842251	27,750	64,842.25	27.75
157	0	0	0	0	0	0	0	0	0	0	0	0	0	0	0	0	0	0	0	0	64870001	570,500	64,870.00	570.5
158	0	0	0	0	0	0	1	0	0	0	0	0	0	0	0	0	0	0	0	0	65440501	29,750	65,440.50	29.75
159	0	0	0	0	0	0	1	0	0	0	0	1	0	0	0	0	0	0	0	0	65470251	1,005,000	65,470.25	1,005.00
160	0	0	0	0	0	0	0	0	0	0	0	1	0	0	0	0	0	0	0	0	66475251	16,501	66,475.25	16.5
161	0	0	0	0	0	0	0	0	0	0	0	0	0	0	0	0	0	0	0	0	66491752	581,749	66,491.75	581.75
162	0	0	0	0	0	0	1	0	0	0	0	0	0	0	0	0	0	0	0	0	67073501	25,500	67,073.50	25.5
163	0	0	0	0	0	0	1	0	0	0	0	1	0	0	0	0	0	0	0	0	67099001	992,750	67,099.00	992.75
164	0	0	0	0	0	0	0	0	0	0	0	1	0	0	0	0	0	0	0	0	68091751	28,500	68,091.75	28.5
165	0	0	0	0	0	0	0	0	0	0	0	0	0	0	0	0	0	0	0	0	68120251	569,750	68,120.25	569.75
166	0	0	0	0	0	0	1	0	0	0	0	0	0	0	0	0	0	0	0	0	68690001	35,250	68,690.00	35.25
167	0	0	0	0	0	0	1	0	0	0	0	1	0	0	0	0	0	0	0	0	68725251	999,500	68,725.25	999.5
168	0	0	0	0	0	0	0	0	0	0	0	1	0	0	0	0	0	0	0	0	69724751	22,250	69,724.75	22.25
169	0	0	0	0	0	0	0	0	0	0	0	0	0	0	0	0	0	0	0	0	69747001	576,000	69,747.00	576
170	0	0	0	0	0	0	1	0	0	0	0	0	0	0	0	0	0	0	0	0	70323001	34,750	70,323.00	34.75
171	0	0	0	0	0	0	1	0	0	0	0	1	0	0	0	0	0	0	0	0	70357751	1,000,000	70,357.75	1,000.00
172	0	0	0	0	0	0	0	0	0	0	0	1	0	0	0	0	0	0	0	0	71357751	21,750	71,357.75	21.75
173	0	0	0	0	0	0	0	0	0	0	0	0	0	0	0	0	0	0	0	0	71379501	576,500	71,379.50	576.5
174	0	0	0	0	0	0	1	0	0	0	0	0	0	0	0	0	0	0	0	0	71956001	35,750	71,956.00	35.75
175	0	0	0	0	0	0	1	0	0	0	0	1	0	0	0	0	0	0	0	0	71991751	999,000	71,991.75	999
176	0	0	0	0	0	0	0	0	0	0	0	1	0	0	0	0	0	0	0	0	72990751	22,750	72,990.75	22.75
177	0	0	0	0	0	0	0	0	0	0	0	0	0	0	0	0	0	0	0	0	73013501	575,500	73,013.50	575.5
178	0	0	0	0	0	0	1	0	0	0	0	0	0	0	0	0	0	0	0	0	73589001	28,750	73,589.00	28.75
179	0	0	0	0	0	0	1	0	0	0	0	1	0	0	0	0	0	0	0	0	73617751	1,006,000	73,617.75	1,006.00
180	0	0	0	0	0	0	0	0	0	0	0	1	0	0	0	0	0	0	0	0	74623751	15,501	74,623.75	15.5
181	0	0	0	0	0	0	0	0	0	0	0	0	0	0	0	0	0	0	0	0	74639252	566,249	74,639.25	566.25
182	0	0	0	0	0	0	1	0	0	0	0	0	0	0	0	0	0	0	0	0	75205501	27,500	75,205.50	27.5
183	0	0	0	0	0	0	1	0	0	0	0	1	0	0	0	0	0	0	0	0	75233001	1,007,250	75,233.00	1,007.25
184	0	0	0	0	0	0	0	0	0	0	0	1	0	0	0	0	0	0	0	0	76240251	14,250	76,240.25	14.25
185	0	0	0	0	0	0	0	0	0	0	0	0	0	0	0	0	0	0	0	0	76254501	567,250	76,254.50	567.25
186	0	0	0	0	0	0	1	0	0	0	0	0	0	0	0	0	0	0	0	0	76821751	31,500	76,821.75	31.5
187	0	0	0	0	0	0	1	0	0	0	0	1	0	0	0	0	0	0	0	0	76853251	1,003,250	76,853.25	1,003.25
188	0	0	0	0	0	0	0	0	0	0	0	1	0	0	0	0	0	0	0	0	77856501	18,250	77,856.50	18.25
189	0	0	0	0	0	0	0	0	0	0	0	0	0	0	0	0	0	0	0	0	77874751	580,000	77,874.75	580
190	0	0	0	0	0	0	1	0	0	0	0	0	0	0	0	0	0	0	0	0	78454751	26,500	78,454.75	26.5
191	0	0	0	0	0	0	1	0	0	0	0	1	0	0	0	0	0	0	0	0	78481251	1,008,500	78,481.25	1,008.50
192	0	0	0	0	0	0	0	0	0	0	0	1	0	0	0	0	0	0	0	0	79489751	13,250	79,489.75	13.25
193	0	0	0	0	0	0	0	0	0	0	0	0	0	0	0	0	0	0	0	0	79503001	585,000	79,503.00	585
194	0	0	0	0	0	0	1	0	0	0	0	0	0	0	0	0	0	0	0	0	80088001	26,000	80,088.00	26
195	0	0	0	0	0	0	1	0	0	0	0	1	0	0	0	0	0	0	0	0	80114001	1,008,500	80,114.00	1,008.50
196	0	0	0	0	0	0	0	0	0	0	0	1	0	0	0	0	0	0	0	0	81122501	12,750	81,122.50	12.75
197	0	0	0	0	0	0	0	0	0	0	0	0	0	0	0	0	0	0	0	0	81135251	569,000	81,135.25	569
198	0	0	0	0	0	0	1	0	0	0	0	0	0	0	0	0	0	0	0	0	81704251	34,500	81,704.25	34.5
199	0	0	0	0	0	0	1	0	0	0	0	1	0	0	0	0	0	0	0	0	81738751	1,000,250	81,738.75	1,000.25
200	0	0	0	0	0	0	0	0	0	0	0	1	0	0	0	0	0	0	0	0	82739001	21,250	82,739.00	21.25
201	0	0	0	0	0	0	0	0	0	0	0	0	0	0	0	0	0	0	0	0	82760251	593,750	82,760.25	593.75
202	0	0	0	0	0	0	1	0	0	0	0	0	0	0	0	0	0	0	0	0	83354001	29,250	83,354.00	29.25
203	0	0	0	0	0	0	1	0	0	0	0	1	0	0	0	0	0	0	0	0	83383251	988,750	83,383.25	988.75
204	0	0	0	0	0	0	0	0	0	0	0	1	0	0	0	0	0	0	0	0	84372001	33,000	84,372.00	33
205	0	0	0	0	0	0	0	0	0	0	0	0	0	0	0	0	0	0	0	0	84405001	598,750	84,405.00	598.75
206	0	0	0	0	0	0	1	0	0	0	0	0	0	0	0	0	0	0	0	0	85003751	25,750	85,003.75	25.75
207	0	0	0	0	0	0	1	0	0	0	0	1	0	0	0	0	0	0	0	0	85029501	1,009,000	85,029.50	1,009.00
208	0	0	0	0	0	0	0	0	0	0	0	1	0	0	0	0	0	0	0	0	86038501	12,750	86,038.50	12.75
209	0	0	0	0	0	0	0	0	0	0	0	0	0	0	0	0	0	0	0	0	86051251	585,501	86,051.25	585.5
210	0	0	0	0	0	0	1	0	0	0	0	0	0	0	0	0	0	0	0	0	86636752	39,499	86,636.75	39.5
211	0	0	0	0	0	0	1	0	0	0	0	1	0	0	0	0	0	0	0	0	86676251	995,250	86,676.25	995.25
212	0	0	0	0	0	0	0	0	0	0	0	1	0	0	0	0	0	0	0	0	87671501	26,250	87,671.50	26.25
213	0	0	0	0	0	0	0	0	0	0	0	0	0	0	0	0	0	0	0	0	87697751	588,750	87,697.75	588.75
214	0	0	0	0	0	0	1	0	0	0	0	0	0	0	0	0	0	0	0	0	88286501	35,750	88,286.50	35.75
215	0	0	0	0	0	0	1	0	0	0	0	1	0	0	0	0	0	0	0	0	88322251	999,000	88,322.25	999
216	0	0	0	0	0	0	0	0	0	0	0	1	0	0	0	0	0	0	0	0	89321251	22,501	89,321.25	22.5
217	0	0	0	0	0	0	0	0	0	0	0	0	0	0	0	0	0	0	0	0	89343752	592,249	89,343.75	592.25
218	0	0	0	0	0	0	1	0	0	0	0	0	0	0	0	0	0	0	0	0	89936001	32,000	89,936.00	32
219	0	0	0	0	0	0	1	0	0	0	0	1	0	0	0	0	0	0	0	0	89968001	1,002,750	89,968.00	1,002.75
220	0	0	0	0	0	0	0	0	0	0	0	1	0	0	0	0	0	0	0	0	90970751	18,750	90,970.75	18.75
221	0	0	0	0	0	0	0	0	0	0	0	0	0	0	0	0	0	0	0	0	90989501	563,000	90,989.50	563
222	0	0	0	0	0	0	1	0	0	0	0	0	0	0	0	0	0	0	0	0	91552501	37,500	91,552.50	37.5
223	0	0	0	0	0	0	1	0	0	0	0	1	0	0	0	0	0	0	0	0	91590001	997,000	91,590.00	997
224	0	0	0	0	0	0	0	0	0	0	0	1	0	0	0	0	0	0	0	0	92587001	24,250	92,587.00	24.25
225	0	0	0	0	0	0	0	0	0	0	0	0	0	0	0	0	0	0	0	0	92611251	574,250	92,611.25	574.25
226	0	0	0	0	0	0	1	0	0	0	0	0	0	0	0	0	0	0	0	0	93185501	23,500	93,185.50	23.5
227	0	0	0	0	0	0	1	0	0	0	0	1	0	0	0	0	0	0	0	0	93209001	1,011,250	93,209.00	1,011.25
228	0	0	0	0	0	0	0	0	0	0	0	1	0	0	0	0	0	0	0	0	94220251	10,250	94,220.25	10.25
229	0	0	0	0	0	0	0	0	0	0	0	0	0	0	0	0	0	0	0	0	94230501	588,000	94,230.50	588
230	0	0	0	0	0	0	1	0	0	0	0	0	0	0	0	0	0	0	0	0	94818501	27,750	94,818.50	27.75
231	0	0	0	0	0	0	1	0	0	0	0	1	0	0	0	0	0	0	0	0	94846251	1,007,000	94,846.25	1,007.00
232	0	0	0	0	0	0	0	0	0	0	0	1	0	0	0	0	0	0	0	0	95853251	14,250	95,853.25	14.25
233	0	0	0	0	0	0	0	0	0	0	0	0	0	0	0	0	0	0	0	0	95867501	567,500	95,867.50	567.5
234	0	0	0	0	0	0	1	0	0	0	0	0	0	0	0	0	0	0	0	0	96435001	28,500	96,435.00	28.5
235	0	0	0	0	0	0	1	0	0	0	0	1	0	0	0	0	0	0	0	0	96463501	1,006,250	96,463.50	1,006.25
236	0	0	0	0	0	0	0	0	0	0	0	1	0	0	0	0	0	0	0	0	97469751	15,500	97,469.75	15.5
237	0	0	0	0	0	0	0	0	0	0	0	0	0	0	0	0	0	0	0	0	97485251	582,750	97,485.25	582.75
238	0	0	0	0	0	0	1	0	0	0	0	0	0	0	0	0	0	0	0	0	98068001	34,500	98,068.00	34.5
239	0	0	0	0	0	0	1	0	0	0	0	1	0	0	0	0	0	0	0	0	98102501	1,000,250	98,102.50	1,000.25
240	0	0	0	0	0	0	0	0	0	0	0	1	0	0	0	0	0	0	0	0	99102751	21,500	99,102.75	21.5
241	0	0	0	0	0	0	0	0	0	0	0	0	0	0	0	0	0	0	0	0	99124251	560,001	99,124.25	560
242	0	0	0	0	0	0	1	0	0	0	0	0	0	0	0	0	0	0	0	0	99684252	34,499	99,684.25	34.5
243	0	0	0	0	0	0	1	0	0	0	0	1	0	0	0	0	0	0	0	0	99718751	1,000,250	99,718.75	1,000.25
244	0	0	0	0	0	0	0	0	0	0	0	1	0	0	0	0	0	0	0	0	100719001	21,250	100,719.00	21.25
245	0	0	0	0	0	0	0	0	0	0	0	0	0	0	0	0	0	0	0	0	100740251	577,250	100,740.25	577.25
246	0	0	0	0	0	0	1	0	0	0	0	0	0	0	0	0	0	0	0	0	101317501	32,250	101,317.50	32.25
247	0	0	0	0	0	0	1	0	0	0	0	1	0	0	0	0	0	0	0	0	101349751	1,002,250	101,349.75	1,002.25
248	0	0	0	0	0	0	0	0	0	0	0	1	0	0	0	0	0	0	0	0	102352001	19,250	102,352.00	19.25
249	0	0	0	0	0	0	0	0	0	0	0	0	0	0	0	0	0	0	0	0	102371251	579,250	102,371.25	579.25
250	0	0	0	0	0	0	1	0	0	0	0	0	0	0	0	0	0	0	0	0	102950501	35,000	102,950.50	35
251	0	0	0	0	0	0	1	0	0	0	0	1	0	0	0	0	0	0	0	0	102985501	999,750	102,985.50	999.75
252	0	0	0	0	0	0	0	0	0	0	0	1	0	0	0	0	0	0	0	0	103985251	22,000	103,985.25	22
253	0	0	0	0	0	0	0	0	0	0	0	0	0	0	0	0	0	0	0	0	104007251	576,250	104,007.25	576.25
254	0	0	0	0	0	0	1	0	0	0	0	0	0	0	0	0	0	0	0	0	104583501	37,500	104,583.50	37.5
255	0	0	0	0	0	0	1	0	0	0	0	1	0	0	0	0	0	0	0	0	104621001	997,250	104,621.00	997.25
256	0	0	0	0	0	0	0	0	0	0	0	1	0	0	0	0	0	0	0	0	105618251	24,000	105,618.25	24
257	0	0	0	0	0	0	0	0	0	0	0	0	0	0	0	0	0	0	0	0	105642251	574,250	105,642.25	574.25
258	0	0	0	0	0	0	1	0	0	0	0	0	0	0	0	0	0	0	0	0	106216501	24,500	106,216.50	24.5
259	0	0	0	0	0	0	1	0	0	0	0	1	0	0	0	0	0	0	0	0	106241001	1,010,250	106,241.00	1,010.25
260	0	0	0	0	0	0	0	0	0	0	0	1	0	0	0	0	0	0	0	0	107251251	11,000	107,251.25	11
261	0	0	0	0	0	0	0	0	0	0	0	0	0	0	0	0	0	0	0	0	107262251	587,250	107,262.25	587.25
262	0	0	0	0	0	0	1	0	0	0	0	0	0	0	0	0	0	0	0	0	107849501	37,750	107,849.50	37.75
263	0	0	0	0	0	0	1	0	0	0	0	1	0	0	0	0	0	0	0	0	107887251	997,000	107,887.25	997
264	0	0	0	0	0	0	0	0	0	0	0	1	0	0	0	0	0	0	0	0	108884251	24,250	108,884.25	24.25
265	0	0	0	0	0	0	0	0	0	0	0	0	0	0	0	0	0	0	0	0	108908501	574,000	108,908.50	574
266	0	0	0	0	0	0	1	0	0	0	0	0	0	0	0	0	0	0	0	0	109482501	36,500	109,482.50	36.5
267	0	0	0	0	0	0	1	0	0	0	0	1	0	0	0	0	0	0	0	0	109519001	998,250	109,519.00	998.25
268	0	0	0	0	0	0	0	0	0	0	0	1	0	0	0	0	0	0	0	0	110517251	23,250	110,517.25	23.25
269	0	0	0	0	0	0	0	0	0	0	0	0	0	0	0	0	0	0	0	0	110540501	591,750	110,540.50	591.75
270	0	0	0	0	0	0	1	0	0	0	0	0	0	0	0	0	0	0	0	0	111132251	24,750	111,132.25	24.75
271	0	0	0	0	0	0	1	0	0	0	0	1	0	0	0	0	0	0	0	0	111157001	993,251	111,157.00	993.25
272	0	0	0	0	0	0	0	0	0	0	0	1	0	0	0	0	0	0	0	0	112150252	27,999	112,150.25	28
273	0	0	0	0	0	0	0	0	0	0	0	0	0	0	0	0	0	0	0	0	112178251	570,500	112,178.25	570.5
274	0	0	0	0	0	0	1	0	0	0	0	0	0	0	0	0	0	0	0	0	112748751	37,250	112,748.75	37.25
275	0	0	0	0	0	0	1	0	0	0	0	1	0	0	0	0	0	0	0	0	112786001	1,014,000	112,786.00	1,014.00
276	0	0	0	0	0	0	0	0	0	0	0	1	0	0	0	0	0	0	0	0	113800001	7,250	113,800.00	7.25
277	0	0	0	0	0	0	0	0	0	0	0	0	0	0	0	0	0	0	0	0	113807251	557,750	113,807.25	557.75
278	0	0	0	0	0	0	1	0	0	0	0	0	0	0	0	0	0	0	0	0	114365001	35,750	114,365.00	35.75
279	0	0	0	0	0	0	1	0	0	0	0	1	0	0	0	0	0	0	0	0	114400751	999,000	114,400.75	999
280	0	0	0	0	0	0	0	0	0	0	0	1	0	0	0	0	0	0	0	0	115399751	22,750	115,399.75	22.75
281	0	0	0	0	0	0	0	0	0	0	0	0	0	0	0	0	0	0	0	0	115422501	575,500	115,422.50	575.5
282	0	0	0	0	0	0	1	0	0	0	0	0	0	0	0	0	0	0	0	0	115998001	33,000	115,998.00	33
283	0	0	0	0	0	0	1	0	0	0	0	1	0	0	0	0	0	0	0	0	116031001	1,001,750	116,031.00	1,001.75
284	0	0	0	0	0	0	0	0	0	0	0	1	0	0	0	0	0	0	0	0	117032751	20,000	117,032.75	20
285	0	0	0	0	0	0	0	0	0	0	0	0	0	0	0	0	0	0	0	0	117052751	578,250	117,052.75	578.25
286	0	0	0	0	0	0	1	0	0	0	0	0	0	0	0	0	0	0	0	0	117631001	24,750	117,631.00	24.75
287	0	0	0	0	0	0	1	0	0	0	0	1	0	0	0	0	0	0	0	0	117655751	1,010,000	117,655.75	1,010.00
288	0	0	0	0	0	0	0	0	0	0	0	1	0	0	0	0	0	0	0	0	118665751	11,250	118,665.75	11.25
289	0	0	0	0	0	0	0	0	0	0	0	0	0	0	0	0	0	0	0	0	118677001	587,250	118,677.00	587.25
290	0	0	0	0	0	0	1	0	0	0	0	0	0	0	0	0	0	0	0	0	119264251	38,000	119,264.25	38
291	0	0	0	0	0	0	1	0	0	0	0	1	0	0	0	0	0	0	0	0	119302251	996,501	119,302.25	996.5
292	0	0	0	0	0	0	0	0	0	0	0	1	0	0	0	0	0	0	0	0	120298752	24,999	120,298.75	25
293	0	0	0	0	0	0	0	0	0	0	0	0	0	0	0	0	0	0	0	0	120323751	573,500	120,323.75	573.5
294	0	0	0	0	0	0	1	0	0	0	0	0	0	0	0	0	0	0	0	0	120897251	24,750	120,897.25	24.75
295	0	0	0	0	0	0	1	0	0	0	0	1	0	0	0	0	0	0	0	0	120922001	1,010,000	120,922.00	1,010.00
296	0	0	0	0	0	0	0	0	0	0	0	1	0	0	0	0	0	0	0	0	121932001	11,500	121,932.00	11.5
297	0	0	0	0	0	0	0	0	0	0	0	0	0	0	0	0	0	0	0	0	121943501	586,750	121,943.50	586.75
298	0	0	0	0	0	0	1	0	0	0	0	0	0	0	0	0	0	0	0	0	122530251	34,750	122,530.25	34.75
299	0	0	0	0	0	0	1	0	0	0	0	1	0	0	0	0	0	0	0	0	122565001	1,000,000	122,565.00	1,000.00
300	0	0	0	0	0	0	0	0	0	0	0	1	0	0	0	0	0	0	0	0	123565001	21,250	123,565.00	21.25
301	0	0	0	0	0	0	0	0	0	0	0	0	0	0	0	0	0	0	0	0	123586251	577,001	123,586.25	577
302	0	0	0	0	0	0	1	0	0	0	0	0	0	0	0	0	0	0	0	0	124163252	26,499	124,163.25	26.5
303	0	0	0	0	0	0	1	0	0	0	0	1	0	0	0	0	0	0	0	0	124189751	1,008,250	124,189.75	1,008.25
304	0	0	0	0	0	0	0	0	0	0	0	1	0	0	0	0	0	0	0	0	125198001	13,250	125,198.00	13.25
305	0	0	0	0	0	0	0	0	0	0	0	0	0	0	0	0	0	0	0	0	125211251	568,501	125,211.25	568.5
306	0	0	0	0	0	0	1	0	0	0	0	0	0	0	0	0	0	0	0	0	125779752	34,999	125,779.75	35
307	0	0	0	0	0	0	1	0	0	0	0	1	0	0	0	0	0	0	0	0	125814751	999,500	125,814.75	999.5
308	0	0	0	0	0	0	0	0	0	0	0	1	0	0	0	0	0	0	0	0	126814251	22,000	126,814.25	22
309	0	0	0	0	0	0	0	0	0	0	0	0	0	0	0	0	0	0	0	0	126836251	576,500	126,836.25	576.5
310	0	0	0	0	0	0	1	0	0	0	0	0	0	0	0	0	0	0	0	0	127412751	40,000	127,412.75	40
311	0	0	0	0	0	0	1	0	0	0	0	1	0	0	0	0	0	0	0	0	127452751	994,750	127,452.75	994.75
312	0	0	0	0	0	0	0	0	0	0	0	1	0	0	0	0	0	0	0	0	128447501	27,000	128,447.50	27
313	0	0	0	0	0	0	0	0	0	0	0	0	0	0	0	0	0	0	0	0	128474501	588,000	128,474.50	588
314	0	0	0	0	0	0	1	0	0	0	0	0	0	0	0	0	0	0	0	0	129062501	29,250	129,062.50	29.25
315	0	0	0	0	0	0	1	0	0	0	0	1	0	0	0	0	0	0	0	0	129091751	1,005,250	129,091.75	1,005.25
316	0	0	0	0	0	0	0	0	0	0	0	1	0	0	0	0	0	0	0	0	130097001	16,250	130,097.00	16.25
317	0	0	0	0	0	0	0	0	0	0	0	0	0	0	0	0	0	0	0	0	130113251	599,000	130,113.25	599
318	0	0	0	0	0	0	1	0	0	0	0	0	0	0	0	0	0	0	0	0	130712251	26,750	130,712.25	26.75
319	0	0	0	0	0	0	1	0	0	0	0	1	0	0	0	0	0	0	0	0	130739001	1,007,751	130,739.00	1,007.75
320	0	0	0	0	0	0	0	0	0	0	0	1	0	0	0	0	0	0	0	0	131746752	13,749	131,746.75	13.75
321	0	0	0	0	0	0	0	0	0	0	0	0	0	0	0	0	0	0	0	0	131760501	568,000	131,760.50	568
322	0	0	0	0	0	0	1	0	0	0	0	0	0	0	0	0	0	0	0	0	132328501	31,750	132,328.50	31.75
323	0	0	0	0	0	0	1	0	0	0	0	1	0	0	0	0	0	0	0	0	132360251	1,003,000	132,360.25	1,003.00
324	0	0	0	0	0	0	0	0	0	0	0	1	0	0	0	0	0	0	0	0	133363251	18,250	133,363.25	18.25
325	0	0	0	0	0	0	0	0	0	0	0	0	0	0	0	0	0	0	0	0	133381501	580,000	133,381.50	580
326	0	0	0	0	0	0	1	0	0	0	0	0	0	0	0	0	0	0	0	0	133961501	36,000	133,961.50	36
327	0	0	0	0	0	0	1	0	0	0	0	1	0	0	0	0	0	0	0	0	133997501	998,750	133,997.50	998.75
328	0	0	0	0	0	0	0	0	0	0	0	1	0	0	0	0	0	0	0	0	134996251	22,750	134,996.25	22.75
329	0	0	0	0	0	0	0	0	0	0	0	0	0	0	0	0	0	0	0	0	135019001	575,500	135,019.00	575.5
330	0	0	0	0	0	0	1	0	0	0	0	0	0	0	0	0	0	0	0	0	135594501	33,750	135,594.50	33.75
331	0	0	0	0	0	0	1	0	0	0	0	1	0	0	0	0	0	0	0	0	135628251	1,001,000	135,628.25	1,001.00
332	0	0	0	0	0	0	0	0	0	0	0	1	0	0	0	0	0	0	0	0	136629251	20,750	136,629.25	20.75
333	0	0	0	0	0	0	0	0	0	0	0	0	0	0	0	0	0	0	0	0	136650001	577,500	136,650.00	577.5
334	0	0	0	0	0	0	1	0	0	0	0	0	0	0	0	0	0	0	0	0	137227501	25,750	137,227.50	25.75
335	0	0	0	0	0	0	1	0	0	0	0	1	0	0	0	0	0	0	0	0	137253251	1,009,001	137,253.25	1,009.00
336	0	0	0	0	0	0	0	0	0	0	0	1	0	0	0	0	0	0	0	0	138262252	12,749	138,262.25	12.75
337	0	0	0	0	0	0	0	0	0	0	0	0	0	0	0	0	0	0	0	0	138275001	569,000	138,275.00	569
338	0	0	0	0	0	0	1	0	0	0	0	0	0	0	0	0	0	0	0	0	138844001	29,750	138,844.00	29.75
339	0	0	0	0	0	0	1	0	0	0	0	1	0	0	0	0	0	0	0	0	138873751	1,005,000	138,873.75	1,005.00
340	0	0	0	0	0	0	0	0	0	0	0	1	0	0	0	0	0	0	0	0	139878751	16,250	139,878.75	16.25
341	0	0	0	0	0	0	0	0	0	0	0	0	0	0	0	0	0	0	0	0	139895001	565,500	139,895.00	565.5
342	0	0	0	0	0	0	1	0	0	0	0	0	0	0	0	0	0	0	0	0	140460501	35,750	140,460.50	35.75
343	0	0	0	0	0	0	1	0	0	0	0	1	0	0	0	0	0	0	0	0	140496251	998,750	140,496.25	998.75
344	0	0	0	0	0	0	0	0	0	0	0	1	0	0	0	0	0	0	0	0	141495001	22,750	141,495.00	22.75
345	0	0	0	0	0	0	0	0	0	0	0	0	0	0	0	0	0	0	0	0	141517751	575,250	141,517.75	575.25
346	0	0	0	0	0	0	1	0	0	0	0	0	0	0	0	0	0	0	0	0	142093001	37,000	142,093.00	37
347	0	0	0	0	0	0	1	0	0	0	0	1	0	0	0	0	0	0	0	0	142130001	998,000	142,130.00	998
348	0	0	0	0	0	0	0	0	0	0	0	1	0	0	0	0	0	0	0	0	143128001	23,250	143,128.00	23.25
349	0	0	0	0	0	0	0	0	0	0	0	0	0	0	0	0	0	0	0	0	143151251	575,250	143,151.25	575.25
350	0	0	0	0	0	0	1	0	0	0	0	0	0	0	0	0	0	0	0	0	143726501	40,500	143,726.50	40.5
351	0	0	0	0	0	0	1	0	0	0	0	1	0	0	0	0	0	0	0	0	143767001	994,000	143,767.00	994
352	0	0	0	0	0	0	0	0	0	0	0	1	0	0	0	0	0	0	0	0	144761001	27,500	144,761.00	27.5
353	0	0	0	0	0	0	0	0	0	0	0	0	0	0	0	0	0	0	0	0	144788501	571,000	144,788.50	571
354	0	0	0	0	0	0	1	0	0	0	0	0	0	0	0	0	0	0	0	0	145359501	29,250	145,359.50	29.25
355	0	0	0	0	0	0	1	0	0	0	0	1	0	0	0	0	0	0	0	0	145388751	1,005,501	145,388.75	1,005.50
356	0	0	0	0	0	0	0	0	0	0	0	1	0	0	0	0	0	0	0	0	146394252	16,249	146,394.25	16.25
357	0	0	0	0	0	0	0	0	0	0	0	0	0	0	0	0	0	0	0	0	146410501	582,000	146,410.50	582
358	0	0	0	0	0	0	1	0	0	0	0	0	0	0	0	0	0	0	0	0	146992501	24,250	146,992.50	24.25
359	0	0	0	0	0	0	1	0	0	0	0	1	0	0	0	0	0	0	0	0	147016751	1,010,500	147,016.75	1,010.50
360	0	0	0	0	0	0	0	0	0	0	0	1	0	0	0	0	0	0	0	0	148027251	11,000	148,027.25	11
361	0	0	0	0	0	0	0	0	0	0	0	0	0	0	0	0	0	0	0	0	148038251	570,750	148,038.25	570.75
362	0	0	0	0	0	0	1	0	0	0	0	0	0	0	0	0	0	0	0	0	148609001	31,250	148,609.00	31.25
363	0	0	0	0	0	0	1	0	0	0	0	1	0	0	0	0	0	0	0	0	148640251	1,003,250	148,640.25	1,003.25
364	0	0	0	0	0	0	0	0	0	0	0	1	0	0	0	0	0	0	0	0	149643501	18,250	149,643.50	18.25
365	0	0	0	0	0	0	0	0	0	0	0	0	0	0	0	0	0	0	0	0	149661751	580,250	149,661.75	580.25
366	0	0	0	0	0	0	1	0	0	0	0	0	0	0	0	0	0	0	0	0	150242001	29,500	150,242.00	29.5
367	0	0	0	0	0	0	1	0	0	0	0	1	0	0	0	0	0	0	0	0	150271501	1,005,000	150,271.50	1,005.00
368	0	0	0	0	0	0	0	0	0	0	0	1	0	0	0	0	0	0	0	0	151276501	16,750	151,276.50	16.75
369	0	0	0	0	0	0	0	0	0	0	0	0	0	0	0	0	0	0	0	0	151293251	565,000	151,293.25	565
370	0	0	0	0	0	0	1	0	0	0	0	0	0	0	0	0	0	0	0	0	151858251	36,500	151,858.25	36.5
371	0	0	0	0	0	0	1	0	0	0	0	1	0	0	0	0	0	0	0	0	151894751	998,250	151,894.75	998.25
372	0	0	0	0	0	0	0	0	0	0	0	1	0	0	0	0	0	0	0	0	152893001	23,500	152,893.00	23.5
373	0	0	0	0	0	0	0	0	0	0	0	0	0	0	0	0	0	0	0	0	152916501	591,500	152,916.50	591.5
374	0	0	0	0	0	0	1	0	0	0	0	0	0	0	0	0	0	0	0	0	153508001	26,500	153,508.00	26.5
375	0	0	0	0	0	0	1	0	0	0	0	1	0	0	0	0	0	0	0	0	153534501	1,008,250	153,534.50	1,008.25
376	0	0	0	0	0	0	0	0	0	0	0	1	0	0	0	0	0	0	0	0	154542751	13,000	154,542.75	13
377	0	0	0	0	0	0	0	0	0	0	0	0	0	0	0	0	0	0	0	0	154555751	568,750	154,555.75	568.75
378	0	0	0	0	0	0	1	0	0	0	0	0	0	0	0	0	0	0	0	0	155124501	31,750	155,124.50	31.75
379	0	0	0	0	0	0	1	0	0	0	0	1	0	0	0	0	0	0	0	0	155156251	1,002,750	155,156.25	1,002.75
380	0	0	0	0	0	0	0	0	0	0	0	1	0	0	0	0	0	0	0	0	156159001	18,500	156,159.00	18.5
381	0	0	0	0	0	0	0	0	0	0	0	0	0	0	0	0	0	0	0	0	156177501	580,000	156,177.50	580
382	0	0	0	0	0	0	1	0	0	0	0	0	0	0	0	0	0	0	0	0	156757501	30,250	156,757.50	30.25
383	0	0	0	0	0	0	1	0	0	0	0	1	0	0	0	0	0	0	0	0	156787751	1,004,250	156,787.75	1,004.25
384	0	0	0	0	0	0	0	0	0	0	0	1	0	0	0	0	0	0	0	0	157792001	17,250	157,792.00	17.25
385	0	0	0	0	0	0	0	0	0	0	0	0	0	0	0	0	0	0	0	0	157809251	564,500	157,809.25	564.5
386	0	0	0	0	0	0	1	0	0	0	0	0	0	0	0	0	0	0	0	0	158373751	29,000	158,373.75	29
387	0	0	0	0	0	0	1	0	0	0	0	1	0	0	0	0	0	0	0	0	158402751	1,005,750	158,402.75	1,005.75
388	0	0	0	0	0	0	0	0	0	0	0	1	0	0	0	0	0	0	0	0	159408501	15,750	159,408.50	15.75
389	0	0	0	0	0	0	0	0	0	0	0	0	0	0	0	0	0	0	0	0	159424251	566,000	159,424.25	566
390	0	0	0	0	0	0	1	0	0	0	0	0	0	0	0	0	0	0	0	0	159990251	29,750	159,990.25	29.75
391	0	0	0	0	0	0	1	0	0	0	0	1	0	0	0	0	0	0	0	0	160020001	1,004,750	160,020.00	1,004.75
392	0	0	0	0	0	0	0	0	0	0	0	1	0	0	0	0	0	0	0	0	161024751	16,750	161,024.75	16.75
393	0	0	0	0	0	0	0	0	0	0	0	0	0	0	0	0	0	0	0	0	161041501	581,751	161,041.50	581.75
394	0	0	0	0	0	0	1	0	0	0	0	0	0	0	0	0	0	0	0	0	161623252	37,499	161,623.25	37.5
395	0	0	0	0	0	0	1	0	0	0	0	1	0	0	0	0	0	0	0	0	161660751	997,000	161,660.75	997
396	0	0	0	0	0	0	0	0	0	0	0	1	0	0	0	0	0	0	0	0	162657751	24,750	162,657.75	24.75
397	0	0	0	0	0	0	0	0	0	0	0	0	0	0	0	0	0	0	0	0	162682501	590,500	162,682.50	590.5
398	0	0	0	0	0	0	1	0	0	0	0	0	0	0	0	0	0	0	0	0	163273001	25,250	163,273.00	25.25
399	0	0	0	0	0	0	1	0	0	0	0	1	0	0	0	0	0	0	0	0	163298251	992,750	163,298.25	992.75
400	0	0	0	0	0	0	0	0	0	0	0	1	0	0	0	0	0	0	0	0	164291001	28,500	164,291.00	28.5
401	0	0	0	0	0	0	0	0	0	0	0	0	0	0	0	0	0	0	0	0	164319501	569,750	164,319.50	569.75
402	0	0	0	0	0	0	1	0	0	0	0	0	0	0	0	0	0	0	0	0	164889251	38,500	164,889.25	38.5
403	0	0	0	0	0	0	1	0	0	0	0	1	0	0	0	0	0	0	0	0	164927751	996,250	164,927.75	996.25
404	0	0	0	0	0	0	0	0	0	0	0	1	0	0	0	0	0	0	0	0	165924001	25,250	165,924.00	25.25
405	0	0	0	0	0	0	0	0	0	0	0	0	0	0	0	0	0	0	0	0	165949251	589,750	165,949.25	589.75
406	0	0	0	0	0	0	1	0	0	0	0	0	0	0	0	0	0	0	0	0	166539001	36,250	166,539.00	36.25
407	0	0	0	0	0	0	1	0	0	0	0	1	0	0	0	0	0	0	0	0	166575251	998,250	166,575.25	998.25
408	0	0	0	0	0	0	0	0	0	0	0	1	0	0	0	0	0	0	0	0	167573501	23,500	167,573.50	23.5
409	0	0	0	0	0	0	0	0	0	0	0	0	0	0	0	0	0	0	0	0	167597001	575,000	167,597.00	575
410	0	0	0	0	0	0	1	0	0	0	0	0	0	0	0	0	0	0	0	0	168172001	30,750	168,172.00	30.75
411	0	0	0	0	0	0	1	0	0	0	0	1	0	0	0	0	0	0	0	0	168202751	1,003,750	168,202.75	1,003.75
412	0	0	0	0	0	0	0	0	0	0	0	1	0	0	0	0	0	0	0	0	169206501	18,000	169,206.50	18
413	0	0	0	0	0	0	0	0	0	0	0	0	0	0	0	0	0	0	0	0	169224501	580,500	169,224.50	580.5
414	0	0	0	0	0	0	1	0	0	0	0	0	0	0	0	0	0	0	0	0	169805001	29,250	169,805.00	29.25
415	0	0	0	0	0	0	1	0	0	0	0	1	0	0	0	0	0	0	0	0	169834251	1,005,500	169,834.25	1,005.50
416	0	0	0	0	0	0	0	0	0	0	0	1	0	0	0	0	0	0	0	0	170839751	16,000	170,839.75	16
417	0	0	0	0	0	0	0	0	0	0	0	0	0	0	0	0	0	0	0	0	170855751	582,250	170,855.75	582.25
418	0	0	0	0	0	0	1	0	0	0	0	0	0	0	0	0	0	0	0	0	171438001	28,750	171,438.00	28.75
419	0	0	0	0	0	0	1	0	0	0	0	1	0	0	0	0	0	0	0	0	171466751	989,250	171,466.75	989.25
420	0	0	0	0	0	0	0	0	0	0	0	1	0	0	0	0	0	0	0	0	172456001	32,500	172,456.00	32.5
421	0	0	0	0	0	0	0	0	0	0	0	0	0	0	0	0	0	0	0	0	172488501	566,000	172,488.50	566
422	0	0	0	0	0	0	1	0	0	0	0	0	0	0	0	0	0	0	0	0	173054501	32,750	173,054.50	32.75
423	0	0	0	0	0	0	1	0	0	0	0	1	0	0	0	0	0	0	0	0	173087251	1,001,750	173,087.25	1,001.75
424	0	0	0	0	0	0	0	0	0	0	0	1	0	0	0	0	0	0	0	0	174089001	19,750	174,089.00	19.75
425	0	0	0	0	0	0	0	0	0	0	0	0	0	0	0	0	0	0	0	0	174108751	562,250	174,108.75	562.25
426	0	0	0	0	0	0	1	0	0	0	0	0	0	0	0	0	0	0	0	0	174671001	33,750	174,671.00	33.75
427	0	0	0	0	0	0	1	0	0	0	0	1	0	0	0	0	0	0	0	0	174704751	1,000,750	174,704.75	1,000.75
428	0	0	0	0	0	0	0	0	0	0	0	1	0	0	0	0	0	0	0	0	175705501	20,750	175,705.50	20.75
429	0	0	0	0	0	0	0	0	0	0	0	0	0	0	0	0	0	0	0	0	175726251	594,250	175,726.25	594.25
430	0	0	0	0	0	0	1	0	0	0	0	0	0	0	0	0	0	0	0	0	176320501	24,750	176,320.50	24.75
431	0	0	0	0	0	0	1	0	0	0	0	1	0	0	0	0	0	0	0	0	176345251	1,010,001	176,345.25	1,010.00
432	0	0	0	0	0	0	0	0	0	0	0	1	0	0	0	0	0	0	0	0	177355252	11,749	177,355.25	11.75
433	0	0	0	0	0	0	0	0	0	0	0	0	0	0	0	0	0	0	0	0	177367001	570,000	177,367.00	570
434	0	0	0	0	0	0	1	0	0	0	0	0	0	0	0	0	0	0	0	0	177937001	37,250	177,937.00	37.25
435	0	0	0	0	0	0	1	0	0	0	0	1	0	0	0	0	0	0	0	0	177974251	997,250	177,974.25	997.25
436	0	0	0	0	0	0	0	0	0	0	0	1	0	0	0	0	0	0	0	0	178971501	24,500	178,971.50	24.5
437	0	0	0	0	0	0	0	0	0	0	0	0	0	0	0	0	0	0	0	0	178996001	557,250	178,996.00	557.25
438	0	0	0	0	0	0	1	0	0	0	0	0	0	0	0	0	0	0	0	0	179553251	41,750	179,553.25	41.75
439	0	0	0	0	0	0	1	0	0	0	0	1	0	0	0	0	0	0	0	0	179595001		179,595.00
