# Supplementary material for: Auditory presentation and synchronization in Adobe Flash and HTML5/JavaScript Web experiments
Source: Behav Res Methods. 2016 Jul 15;48(3):897–908. doi: 10.3758/s13428-016-0758-5 (PMC5003904; doi:10.3758/s13428-016-0758-5)
Supplement: Supplementary file 1 — (ZIP 1310 kb) [file 13428_2016_758_MOESM1_ESM.zip › Data/S1/sep-lenlap-ff-fl.csv]

	Keypad 4	Keypad 3	Keypad 2	Keypad 1	Opto 4	Opto 3	Opto 2	Opto 1	TTL in 2	TTL in 1	Mic 2	Mic 1	Act close 4	Act close 3	Act close 3	Act close 1	TTL out 2	TTL out 1	Sounder 2	Sounder 1	Elapsed uS	Active uS	Elapsed mS	Active mS
1	0	0	0	0	0	0	0	0	0	0	0	0	0	0	0	0	0	0	0	0	0	1,335,501	0	1,335.50
2	0	0	0	0	0	0	0	1	0	0	0	0	0	0	0	0	0	0	0	0	1335501	30,249	1,335.50	30.25
3	0	0	0	0	0	0	0	1	0	0	0	1	0	0	0	0	0	0	0	0	1365750	974,000	1,365.75	974
4	0	0	0	0	0	0	0	0	0	0	0	1	0	0	0	0	0	0	0	0	2339750	48,500	2,339.75	48.5
5	0	0	0	0	0	0	0	0	0	0	0	0	0	0	0	0	0	0	0	0	2388250	465,250	2,388.25	465.25
6	0	0	0	0	0	0	0	1	0	0	0	0	0	0	0	0	0	0	0	0	2853500	91,250	2,853.50	91.25
7	0	0	0	0	0	0	0	1	0	0	0	1	0	0	0	0	0	0	0	0	2944750	911,500	2,944.75	911.5
8	0	0	0	0	0	0	0	0	0	0	0	1	0	0	0	0	0	0	0	0	3856250	111,000	3,856.25	111
9	0	0	0	0	0	0	0	0	0	0	0	0	0	0	0	0	0	0	0	0	3967250	382,250	3,967.25	382.25
10	0	0	0	0	0	0	0	1	0	0	0	0	0	0	0	0	0	0	0	0	4349500	104,500	4,349.50	104.5
11	0	0	0	0	0	0	0	1	0	0	0	1	0	0	0	0	0	0	0	0	4454000	935,750	4,454.00	935.75
12	0	0	0	0	0	0	0	0	0	0	0	1	0	0	0	0	0	0	0	0	5389750	86,750	5,389.75	86.75
13	0	0	0	0	0	0	0	0	0	0	0	0	0	0	0	0	0	0	0	0	5476500	386,750	5,476.50	386.75
14	0	0	0	0	0	0	0	1	0	0	0	0	0	0	0	0	0	0	0	0	5863250	100,000	5,863.25	100
15	0	0	0	0	0	0	0	1	0	0	0	1	0	0	0	0	0	0	0	0	5963250	926,500	5,963.25	926.5
16	0	0	0	0	0	0	0	0	0	0	0	1	0	0	0	0	0	0	0	0	6889750	96,000	6,889.75	96
17	0	0	0	0	0	0	0	0	0	0	0	0	0	0	0	0	0	0	0	0	6985750	392,000	6,985.75	392
18	0	0	0	0	0	0	0	1	0	0	0	0	0	0	0	0	0	0	0	0	7377750	94,750	7,377.75	94.75
19	0	0	0	0	0	0	0	1	0	0	0	1	0	0	0	0	0	0	0	0	7472500	933,750	7,472.50	933.75
20	0	0	0	0	0	0	0	0	0	0	0	1	0	0	0	0	0	0	0	0	8406250	88,750	8,406.25	88.75
21	0	0	0	0	0	0	0	0	0	0	0	0	0	0	0	0	0	0	0	0	8495000	398,001	8,495.00	398
22	0	0	0	0	0	0	0	1	0	0	0	0	0	0	0	0	0	0	0	0	8893001	88,749	8,893.00	88.75
23	0	0	0	0	0	0	0	1	0	0	0	1	0	0	0	0	0	0	0	0	8981750	941,250	8,981.75	941.25
24	0	0	0	0	0	0	0	0	0	0	0	1	0	0	0	0	0	0	0	0	9923000	81,250	9,923.00	81.25
25	0	0	0	0	0	0	0	0	0	0	0	0	0	0	0	0	0	0	0	0	10004250	404,250	10,004.25	404.25
26	0	0	0	0	0	0	0	1	0	0	0	0	0	0	0	0	0	0	0	0	10408500	105,750	10,408.50	105.75
27	0	0	0	0	0	0	0	1	0	0	0	1	0	0	0	0	0	0	0	0	10514250	925,250	10,514.25	925.25
28	0	0	0	0	0	0	0	0	0	0	0	1	0	0	0	0	0	0	0	0	11439500	97,250	11,439.50	97.25
29	0	0	0	0	0	0	0	0	0	0	0	0	0	0	0	0	0	0	0	0	11536750	387,500	11,536.75	387.5
30	0	0	0	0	0	0	0	1	0	0	0	0	0	0	0	0	0	0	0	0	11924250	99,250	11,924.25	99.25
31	0	0	0	0	0	0	0	1	0	0	0	1	0	0	0	0	0	0	0	0	12023500	916,000	12,023.50	916
32	0	0	0	0	0	0	0	0	0	0	0	1	0	0	0	0	0	0	0	0	12939500	106,500	12,939.50	106.5
33	0	0	0	0	0	0	0	0	0	0	0	0	0	0	0	0	0	0	0	0	13046000	394,000	13,046.00	394
34	0	0	0	0	0	0	0	1	0	0	0	0	0	0	0	0	0	0	0	0	13440000	92,750	13,440.00	92.75
35	0	0	0	0	0	0	0	1	0	0	0	1	0	0	0	0	0	0	0	0	13532750	940,000	13,532.75	940
36	0	0	0	0	0	0	0	0	0	0	0	1	0	0	0	0	0	0	0	0	14472750	82,500	14,472.75	82.5
37	0	0	0	0	0	0	0	0	0	0	0	0	0	0	0	0	0	0	0	0	14555250	400,500	14,555.25	400.5
38	0	0	0	0	0	0	0	1	0	0	0	0	0	0	0	0	0	0	0	0	14955750	111,000	14,955.75	111
39	0	0	0	0	0	0	0	1	0	0	0	1	0	0	0	0	0	0	0	0	15066750	922,750	15,066.75	922.75
40	0	0	0	0	0	0	0	0	0	0	0	1	0	0	0	0	0	0	0	0	15989500	98,250	15,989.50	98.25
41	0	0	0	0	0	0	0	0	0	0	0	0	0	0	0	0	0	0	0	0	16087750	400,750	16,087.75	400.75
42	0	0	0	0	0	0	0	1	0	0	0	0	0	0	0	0	0	0	0	0	16488500	109,250	16,488.50	109.25
43	0	0	0	0	0	0	0	1	0	0	0	1	0	0	0	0	0	0	0	0	16597750	925,000	16,597.75	925
44	0	0	0	0	0	0	0	0	0	0	0	1	0	0	0	0	0	0	0	0	17522750	97,500	17,522.75	97.5
45	0	0	0	0	0	0	0	0	0	0	0	0	0	0	0	0	0	0	0	0	17620250	401,000	17,620.25	401
46	0	0	0	0	0	0	0	1	0	0	0	0	0	0	0	0	0	0	0	0	18021250	85,750	18,021.25	85.75
47	0	0	0	0	0	0	0	1	0	0	0	1	0	0	0	0	0	0	0	0	18107000	949,000	18,107.00	949
48	0	0	0	0	0	0	0	0	0	0	0	1	0	0	0	0	0	0	0	0	19056000	73,501	19,056.00	73.5
49	0	0	0	0	0	0	0	0	0	0	0	0	0	0	0	0	0	0	0	0	19129501	407,749	19,129.50	407.75
50	0	0	0	0	0	0	0	1	0	0	0	0	0	0	0	0	0	0	0	0	19537250	103,500	19,537.25	103.5
51	0	0	0	0	0	0	0	1	0	0	0	1	0	0	0	0	0	0	0	0	19640750	931,750	19,640.75	931.75
52	0	0	0	0	0	0	0	0	0	0	0	1	0	0	0	0	0	0	0	0	20572500	89,500	20,572.50	89.5
53	0	0	0	0	0	0	0	0	0	0	0	0	0	0	0	0	0	0	0	0	20662000	391,501	20,662.00	391.5
54	0	0	0	0	0	0	0	1	0	0	0	0	0	0	0	0	0	0	0	0	21053501	95,249	21,053.50	95.25
55	0	0	0	0	0	0	0	1	0	0	0	1	0	0	0	0	0	0	0	0	21148750	940,250	21,148.75	940.25
56	0	0	0	0	0	0	0	0	0	0	0	1	0	0	0	0	0	0	0	0	22089000	82,250	22,089.00	82.25
57	0	0	0	0	0	0	0	0	0	0	0	0	0	0	0	0	0	0	0	0	22171250	398,500	22,171.25	398.5
58	0	0	0	0	0	0	0	1	0	0	0	0	0	0	0	0	0	0	0	0	22569750	88,250	22,569.75	88.25
59	0	0	0	0	0	0	0	1	0	0	0	1	0	0	0	0	0	0	0	0	22658000	947,500	22,658.00	947.5
60	0	0	0	0	0	0	0	0	0	0	0	1	0	0	0	0	0	0	0	0	23605500	75,000	23,605.50	75
61	0	0	0	0	0	0	0	0	0	0	0	0	0	0	0	0	0	0	0	0	23680500	405,500	23,680.50	405.5
62	0	0	0	0	0	0	0	1	0	0	0	0	0	0	0	0	0	0	0	0	24086000	81,250	24,086.00	81.25
63	0	0	0	0	0	0	0	1	0	0	0	1	0	0	0	0	0	0	0	0	24167250	954,500	24,167.25	954.5
64	0	0	0	0	0	0	0	0	0	0	0	1	0	0	0	0	0	0	0	0	25121750	68,000	25,121.75	68
65	0	0	0	0	0	0	0	0	0	0	0	0	0	0	0	0	0	0	0	0	25189750	412,750	25,189.75	412.75
66	0	0	0	0	0	0	0	1	0	0	0	0	0	0	0	0	0	0	0	0	25602500	97,250	25,602.50	97.25
67	0	0	0	0	0	0	0	1	0	0	0	1	0	0	0	0	0	0	0	0	25699750	938,500	25,699.75	938.5
68	0	0	0	0	0	0	0	0	0	0	0	1	0	0	0	0	0	0	0	0	26638250	84,000	26,638.25	84
69	0	0	0	0	0	0	0	0	0	0	0	0	0	0	0	0	0	0	0	0	26722250	396,750	26,722.25	396.75
70	0	0	0	0	0	0	0	1	0	0	0	0	0	0	0	0	0	0	0	0	27119000	90,000	27,119.00	90
71	0	0	0	0	0	0	0	1	0	0	0	1	0	0	0	0	0	0	0	0	27209000	945,501	27,209.00	945.5
72	0	0	0	0	0	0	0	0	0	0	0	1	0	0	0	0	0	0	0	0	28154501	76,999	28,154.50	77
73	0	0	0	0	0	0	0	0	0	0	0	0	0	0	0	0	0	0	0	0	28231500	404,000	28,231.50	404
74	0	0	0	0	0	0	0	1	0	0	0	0	0	0	0	0	0	0	0	0	28635500	106,000	28,635.50	106
75	0	0	0	0	0	0	0	1	0	0	0	1	0	0	0	0	0	0	0	0	28741500	912,750	28,741.50	912.75
76	0	0	0	0	0	0	0	0	0	0	0	1	0	0	0	0	0	0	0	0	29654250	109,750	29,654.25	109.75
77	0	0	0	0	0	0	0	0	0	0	0	0	0	0	0	0	0	0	0	0	29764000	387,750	29,764.00	387.75
78	0	0	0	0	0	0	0	1	0	0	0	0	0	0	0	0	0	0	0	0	30151750	99,000	30,151.75	99
79	0	0	0	0	0	0	0	1	0	0	0	1	0	0	0	0	0	0	0	0	30250750	936,500	30,250.75	936.5
80	0	0	0	0	0	0	0	0	0	0	0	1	0	0	0	0	0	0	0	0	31187250	86,000	31,187.25	86
81	0	0	0	0	0	0	0	0	0	0	0	0	0	0	0	0	0	0	0	0	31273250	411,500	31,273.25	411.5
82	0	0	0	0	0	0	0	1	0	0	0	0	0	0	0	0	0	0	0	0	31684750	99,750	31,684.75	99.75
83	0	0	0	0	0	0	0	1	0	0	0	1	0	0	0	0	0	0	0	0	31784500	919,250	31,784.50	919.25
84	0	0	0	0	0	0	0	0	0	0	0	1	0	0	0	0	0	0	0	0	32703750	102,000	32,703.75	102
85	0	0	0	0	0	0	0	0	0	0	0	0	0	0	0	0	0	0	0	0	32805750	378,750	32,805.75	378.75
86	0	0	0	0	0	0	0	1	0	0	0	0	0	0	0	0	0	0	0	0	33184500	109,250	33,184.50	109.25
87	0	0	0	0	0	0	0	1	0	0	0	1	0	0	0	0	0	0	0	0	33293750	926,500	33,293.75	926.5
88	0	0	0	0	0	0	0	0	0	0	0	1	0	0	0	0	0	0	0	0	34220250	94,750	34,220.25	94.75
89	0	0	0	0	0	0	0	0	0	0	0	0	0	0	0	0	0	0	0	0	34315000	386,000	34,315.00	386
90	0	0	0	0	0	0	0	1	0	0	0	0	0	0	0	0	0	0	0	0	34701000	102,000	34,701.00	102
91	0	0	0	0	0	0	0	1	0	0	0	1	0	0	0	0	0	0	0	0	34803000	933,500	34,803.00	933.5
92	0	0	0	0	0	0	0	0	0	0	0	1	0	0	0	0	0	0	0	0	35736500	87,750	35,736.50	87.75
93	0	0	0	0	0	0	0	0	0	0	0	0	0	0	0	0	0	0	0	0	35824250	393,000	35,824.25	393
94	0	0	0	0	0	0	0	1	0	0	0	0	0	0	0	0	0	0	0	0	36217250	118,250	36,217.25	118.25
95	0	0	0	0	0	0	0	1	0	0	0	1	0	0	0	0	0	0	0	0	36335500	917,501	36,335.50	917.5
96	0	0	0	0	0	0	0	0	0	0	0	1	0	0	0	0	0	0	0	0	37253001	103,749	37,253.00	103.75
97	0	0	0	0	0	0	0	0	0	0	0	0	0	0	0	0	0	0	0	0	37356750	393,750	37,356.75	393.75
98	0	0	0	0	0	0	0	1	0	0	0	0	0	0	0	0	0	0	0	0	37750500	94,250	37,750.50	94.25
99	0	0	0	0	0	0	0	1	0	0	0	1	0	0	0	0	0	0	0	0	37844750	941,250	37,844.75	941.25
100	0	0	0	0	0	0	0	0	0	0	0	1	0	0	0	0	0	0	0	0	38786000	80,001	38,786.00	80
101	0	0	0	0	0	0	0	0	0	0	0	0	0	0	0	0	0	0	0	0	38866001	400,749	38,866.00	400.75
102	0	0	0	0	0	0	0	1	0	0	0	0	0	0	0	0	0	0	0	0	39266750	109,250	39,266.75	109.25
103	0	0	0	0	0	0	0	1	0	0	0	1	0	0	0	0	0	0	0	0	39376000	926,500	39,376.00	926.5
104	0	0	0	0	0	0	0	0	0	0	0	1	0	0	0	0	0	0	0	0	40302500	96,001	40,302.50	96
105	0	0	0	0	0	0	0	0	0	0	0	0	0	0	0	0	0	0	0	0	40398501	384,749	40,398.50	384.75
106	0	0	0	0	0	0	0	1	0	0	0	0	0	0	0	0	0	0	0	0	40783250	102,000	40,783.25	102
107	0	0	0	0	0	0	0	1	0	0	0	1	0	0	0	0	0	0	0	0	40885250	933,500	40,885.25	933.5
108	0	0	0	0	0	0	0	0	0	0	0	1	0	0	0	0	0	0	0	0	41818750	89,000	41,818.75	89
109	0	0	0	0	0	0	0	0	0	0	0	0	0	0	0	0	0	0	0	0	41907750	391,750	41,907.75	391.75
110	0	0	0	0	0	0	0	1	0	0	0	0	0	0	0	0	0	0	0	0	42299500	95,000	42,299.50	95
111	0	0	0	0	0	0	0	1	0	0	0	1	0	0	0	0	0	0	0	0	42394500	940,750	42,394.50	940.75
112	0	0	0	0	0	0	0	0	0	0	0	1	0	0	0	0	0	0	0	0	43335250	81,750	43,335.25	81.75
113	0	0	0	0	0	0	0	0	0	0	0	0	0	0	0	0	0	0	0	0	43417000	399,000	43,417.00	399
114	0	0	0	0	0	0	0	1	0	0	0	0	0	0	0	0	0	0	0	0	43816000	111,001	43,816.00	111
115	0	0	0	0	0	0	0	1	0	0	0	1	0	0	0	0	0	0	0	0	43927001	924,499	43,927.00	924.5
116	0	0	0	0	0	0	0	0	0	0	0	1	0	0	0	0	0	0	0	0	44851500	98,000	44,851.50	98
117	0	0	0	0	0	0	0	0	0	0	0	0	0	0	0	0	0	0	0	0	44949500	382,750	44,949.50	382.75
118	0	0	0	0	0	0	0	1	0	0	0	0	0	0	0	0	0	0	0	0	45332250	105,250	45,332.25	105.25
119	0	0	0	0	0	0	0	1	0	0	0	1	0	0	0	0	0	0	0	0	45437500	930,500	45,437.50	930.5
120	0	0	0	0	0	0	0	0	0	0	0	1	0	0	0	0	0	0	0	0	46368000	90,750	46,368.00	90.75
121	0	0	0	0	0	0	0	0	0	0	0	0	0	0	0	0	0	0	0	0	46458750	390,000	46,458.75	390
122	0	0	0	0	0	0	0	1	0	0	0	0	0	0	0	0	0	0	0	0	46848750	98,000	46,848.75	98
123	0	0	0	0	0	0	0	1	0	0	0	1	0	0	0	0	0	0	0	0	46946750	937,500	46,946.75	937.5
124	0	0	0	0	0	0	0	0	0	0	0	1	0	0	0	0	0	0	0	0	47884250	83,750	47,884.25	83.75
125	0	0	0	0	0	0	0	0	0	0	0	0	0	0	0	0	0	0	0	0	47968000	397,000	47,968.00	397
126	0	0	0	0	0	0	0	1	0	0	0	0	0	0	0	0	0	0	0	0	48365000	89,750	48,365.00	89.75
127	0	0	0	0	0	0	0	1	0	0	0	1	0	0	0	0	0	0	0	0	48454750	946,000	48,454.75	946
128	0	0	0	0	0	0	0	0	0	0	0	1	0	0	0	0	0	0	0	0	49400750	76,500	49,400.75	76.5
129	0	0	0	0	0	0	0	0	0	0	0	0	0	0	0	0	0	0	0	0	49477250	404,251	49,477.25	404.25
130	0	0	0	0	0	0	0	1	0	0	0	0	0	0	0	0	0	0	0	0	49881501	106,999	49,881.50	107
131	0	0	0	0	0	0	0	1	0	0	0	1	0	0	0	0	0	0	0	0	49988500	928,500	49,988.50	928.5
132	0	0	0	0	0	0	0	0	0	0	0	1	0	0	0	0	0	0	0	0	50917000	92,750	50,917.00	92.75
133	0	0	0	0	0	0	0	0	0	0	0	0	0	0	0	0	0	0	0	0	51009750	388,250	51,009.75	388.25
134	0	0	0	0	0	0	0	1	0	0	0	0	0	0	0	0	0	0	0	0	51398000	99,750	51,398.00	99.75
135	0	0	0	0	0	0	0	1	0	0	0	1	0	0	0	0	0	0	0	0	51497750	935,750	51,497.75	935.75
136	0	0	0	0	0	0	0	0	0	0	0	1	0	0	0	0	0	0	0	0	52433500	85,501	52,433.50	85.5
137	0	0	0	0	0	0	0	0	0	0	0	0	0	0	0	0	0	0	0	0	52519001	395,249	52,519.00	395.25
138	0	0	0	0	0	0	0	1	0	0	0	0	0	0	0	0	0	0	0	0	52914250	92,750	52,914.25	92.75
139	0	0	0	0	0	0	0	1	0	0	0	1	0	0	0	0	0	0	0	0	53007000	943,000	53,007.00	943
140	0	0	0	0	0	0	0	0	0	0	0	1	0	0	0	0	0	0	0	0	53950000	78,250	53,950.00	78.25
141	0	0	0	0	0	0	0	0	0	0	0	0	0	0	0	0	0	0	0	0	54028250	402,500	54,028.25	402.5
142	0	0	0	0	0	0	0	1	0	0	0	0	0	0	0	0	0	0	0	0	54430750	84,250	54,430.75	84.25
143	0	0	0	0	0	0	0	1	0	0	0	1	0	0	0	0	0	0	0	0	54515000	951,250	54,515.00	951.25
144	0	0	0	0	0	0	0	0	0	0	0	1	0	0	0	0	0	0	0	0	55466250	71,250	55,466.25	71.25
145	0	0	0	0	0	0	0	0	0	0	0	0	0	0	0	0	0	0	0	0	55537500	409,501	55,537.50	409.5
146	0	0	0	0	0	0	0	1	0	0	0	0	0	0	0	0	0	0	0	0	55947001	100,499	55,947.00	100.5
147	0	0	0	0	0	0	0	1	0	0	0	1	0	0	0	0	0	0	0	0	56047500	935,250	56,047.50	935.25
148	0	0	0	0	0	0	0	0	0	0	0	1	0	0	0	0	0	0	0	0	56982750	87,250	56,982.75	87.25
149	0	0	0	0	0	0	0	0	0	0	0	0	0	0	0	0	0	0	0	0	57070000	393,500	57,070.00	393.5
150	0	0	0	0	0	0	0	1	0	0	0	0	0	0	0	0	0	0	0	0	57463500	93,250	57,463.50	93.25
151	0	0	0	0	0	0	0	1	0	0	0	1	0	0	0	0	0	0	0	0	57556750	925,750	57,556.75	925.75
152	0	0	0	0	0	0	0	0	0	0	0	1	0	0	0	0	0	0	0	0	58482500	96,750	58,482.50	96.75
153	0	0	0	0	0	0	0	0	0	0	0	0	0	0	0	0	0	0	0	0	58579250	400,750	58,579.25	400.75
154	0	0	0	0	0	0	0	1	0	0	0	0	0	0	0	0	0	0	0	0	58980000	86,000	58,980.00	86
155	0	0	0	0	0	0	0	1	0	0	0	1	0	0	0	0	0	0	0	0	59066000	949,501	59,066.00	949.5
156	0	0	0	0	0	0	0	0	0	0	0	1	0	0	0	0	0	0	0	0	60015501	72,999	60,015.50	73
157	0	0	0	0	0	0	0	0	0	0	0	0	0	0	0	0	0	0	0	0	60088500	407,750	60,088.50	407.75
158	0	0	0	0	0	0	0	1	0	0	0	0	0	0	0	0	0	0	0	0	60496250	103,500	60,496.25	103.5
159	0	0	0	0	0	0	0	1	0	0	0	1	0	0	0	0	0	0	0	0	60599750	932,000	60,599.75	932
160	0	0	0	0	0	0	0	0	0	0	0	1	0	0	0	0	0	0	0	0	61531750	89,250	61,531.75	89.25
161	0	0	0	0	0	0	0	0	0	0	0	0	0	0	0	0	0	0	0	0	61621000	408,250	61,621.00	408.25
162	0	0	0	0	0	0	0	1	0	0	0	0	0	0	0	0	0	0	0	0	62029250	101,750	62,029.25	101.75
163	0	0	0	0	0	0	0	1	0	0	0	1	0	0	0	0	0	0	0	0	62131000	917,250	62,131.00	917.25
164	0	0	0	0	0	0	0	0	0	0	0	1	0	0	0	0	0	0	0	0	63048250	105,250	63,048.25	105.25
165	0	0	0	0	0	0	0	0	0	0	0	0	0	0	0	0	0	0	0	0	63153500	375,500	63,153.50	375.5
166	0	0	0	0	0	0	0	1	0	0	0	0	0	0	0	0	0	0	0	0	63529000	112,500	63,529.00	112.5
167	0	0	0	0	0	0	0	1	0	0	0	1	0	0	0	0	0	0	0	0	63641500	923,250	63,641.50	923.25
168	0	0	0	0	0	0	0	0	0	0	0	1	0	0	0	0	0	0	0	0	64564750	98,000	64,564.75	98
169	0	0	0	0	0	0	0	0	0	0	0	0	0	0	0	0	0	0	0	0	64662750	382,750	64,662.75	382.75
170	0	0	0	0	0	0	0	1	0	0	0	0	0	0	0	0	0	0	0	0	65045500	105,250	65,045.50	105.25
171	0	0	0	0	0	0	0	1	0	0	0	1	0	0	0	0	0	0	0	0	65150750	930,250	65,150.75	930.25
172	0	0	0	0	0	0	0	0	0	0	0	1	0	0	0	0	0	0	0	0	66081000	91,001	66,081.00	91
173	0	0	0	0	0	0	0	0	0	0	0	0	0	0	0	0	0	0	0	0	66172001	389,749	66,172.00	389.75
174	0	0	0	0	0	0	0	1	0	0	0	0	0	0	0	0	0	0	0	0	66561750	98,250	66,561.75	98.25
175	0	0	0	0	0	0	0	1	0	0	0	1	0	0	0	0	0	0	0	0	66660000	937,500	66,660.00	937.5
176	0	0	0	0	0	0	0	0	0	0	0	1	0	0	0	0	0	0	0	0	67597500	83,750	67,597.50	83.75
177	0	0	0	0	0	0	0	0	0	0	0	0	0	0	0	0	0	0	0	0	67681250	397,000	67,681.25	397
178	0	0	0	0	0	0	0	1	0	0	0	0	0	0	0	0	0	0	0	0	68078250	112,750	68,078.25	112.75
179	0	0	0	0	0	0	0	1	0	0	0	1	0	0	0	0	0	0	0	0	68191000	922,750	68,191.00	922.75
180	0	0	0	0	0	0	0	0	0	0	0	1	0	0	0	0	0	0	0	0	69113750	100,000	69,113.75	100
181	0	0	0	0	0	0	0	0	0	0	0	0	0	0	0	0	0	0	0	0	69213750	381,000	69,213.75	381
182	0	0	0	0	0	0	0	1	0	0	0	0	0	0	0	0	0	0	0	0	69594750	105,750	69,594.75	105.75
183	0	0	0	0	0	0	0	1	0	0	0	1	0	0	0	0	0	0	0	0	69700500	929,750	69,700.50	929.75
184	0	0	0	0	0	0	0	0	0	0	0	1	0	0	0	0	0	0	0	0	70630250	92,750	70,630.25	92.75
185	0	0	0	0	0	0	0	0	0	0	0	0	0	0	0	0	0	0	0	0	70723000	388,000	70,723.00	388
186	0	0	0	0	0	0	0	1	0	0	0	0	0	0	0	0	0	0	0	0	71111000	98,750	71,111.00	98.75
187	0	0	0	0	0	0	0	1	0	0	0	1	0	0	0	0	0	0	0	0	71209750	936,751	71,209.75	936.75
188	0	0	0	0	0	0	0	0	0	0	0	1	0	0	0	0	0	0	0	0	72146501	85,749	72,146.50	85.75
189	0	0	0	0	0	0	0	0	0	0	0	0	0	0	0	0	0	0	0	0	72232250	395,250	72,232.25	395.25
190	0	0	0	0	0	0	0	1	0	0	0	0	0	0	0	0	0	0	0	0	72627500	91,500	72,627.50	91.5
191	0	0	0	0	0	0	0	1	0	0	0	1	0	0	0	0	0	0	0	0	72719000	944,000	72,719.00	944
192	0	0	0	0	0	0	0	0	0	0	0	1	0	0	0	0	0	0	0	0	73663000	78,500	73,663.00	78.5
193	0	0	0	0	0	0	0	0	0	0	0	0	0	0	0	0	0	0	0	0	73741500	402,250	73,741.50	402.25
194	0	0	0	0	0	0	0	1	0	0	0	0	0	0	0	0	0	0	0	0	74143750	109,000	74,143.75	109
195	0	0	0	0	0	0	0	1	0	0	0	1	0	0	0	0	0	0	0	0	74252750	926,500	74,252.75	926.5
196	0	0	0	0	0	0	0	0	0	0	0	1	0	0	0	0	0	0	0	0	75179250	94,750	75,179.25	94.75
197	0	0	0	0	0	0	0	0	0	0	0	0	0	0	0	0	0	0	0	0	75274000	386,250	75,274.00	386.25
198	0	0	0	0	0	0	0	1	0	0	0	0	0	0	0	0	0	0	0	0	75660250	101,750	75,660.25	101.75
199	0	0	0	0	0	0	0	1	0	0	0	1	0	0	0	0	0	0	0	0	75762000	933,750	75,762.00	933.75
200	0	0	0	0	0	0	0	0	0	0	0	1	0	0	0	0	0	0	0	0	76695750	87,500	76,695.75	87.5
201	0	0	0	0	0	0	0	0	0	0	0	0	0	0	0	0	0	0	0	0	76783250	393,250	76,783.25	393.25
202	0	0	0	0	0	0	0	1	0	0	0	0	0	0	0	0	0	0	0	0	77176500	93,250	77,176.50	93.25
203	0	0	0	0	0	0	0	1	0	0	0	1	0	0	0	0	0	0	0	0	77269750	942,500	77,269.75	942.5
204	0	0	0	0	0	0	0	0	0	0	0	1	0	0	0	0	0	0	0	0	78212250	80,250	78,212.25	80.25
205	0	0	0	0	0	0	0	0	0	0	0	0	0	0	0	0	0	0	0	0	78292500	400,501	78,292.50	400.5
206	0	0	0	0	0	0	0	1	0	0	0	0	0	0	0	0	0	0	0	0	78693001	110,749	78,693.00	110.75
207	0	0	0	0	0	0	0	1	0	0	0	1	0	0	0	0	0	0	0	0	78803750	924,750	78,803.75	924.75
208	0	0	0	0	0	0	0	0	0	0	0	1	0	0	0	0	0	0	0	0	79728500	96,500	79,728.50	96.5
209	0	0	0	0	0	0	0	0	0	0	0	0	0	0	0	0	0	0	0	0	79825000	384,250	79,825.00	384.25
210	0	0	0	0	0	0	0	1	0	0	0	0	0	0	0	0	0	0	0	0	80209250	103,750	80,209.25	103.75
211	0	0	0	0	0	0	0	1	0	0	0	1	0	0	0	0	0	0	0	0	80313000	932,000	80,313.00	932
212	0	0	0	0	0	0	0	0	0	0	0	1	0	0	0	0	0	0	0	0	81245000	89,250	81,245.00	89.25
213	0	0	0	0	0	0	0	0	0	0	0	0	0	0	0	0	0	0	0	0	81334250	391,500	81,334.25	391.5
214	0	0	0	0	0	0	0	1	0	0	0	0	0	0	0	0	0	0	0	0	81725750	96,500	81,725.75	96.5
215	0	0	0	0	0	0	0	1	0	0	0	1	0	0	0	0	0	0	0	0	81822250	955,750	81,822.25	955.75
216	0	0	0	0	0	0	0	0	0	0	0	1	0	0	0	0	0	0	0	0	82778000	65,500	82,778.00	65.5
217	0	0	0	0	0	0	0	0	0	0	0	0	0	0	0	0	0	0	0	0	82843500	415,250	82,843.50	415.25
218	0	0	0	0	0	0	0	1	0	0	0	0	0	0	0	0	0	0	0	0	83258750	94,500	83,258.75	94.5
219	0	0	0	0	0	0	0	1	0	0	0	1	0	0	0	0	0	0	0	0	83353250	941,250	83,353.25	941.25
220	0	0	0	0	0	0	0	0	0	0	0	1	0	0	0	0	0	0	0	0	84294500	81,500	84,294.50	81.5
221	0	0	0	0	0	0	0	0	0	0	0	0	0	0	0	0	0	0	0	0	84376000	399,250	84,376.00	399.25
222	0	0	0	0	0	0	0	1	0	0	0	0	0	0	0	0	0	0	0	0	84775250	87,250	84,775.25	87.25
223	0	0	0	0	0	0	0	1	0	0	0	1	0	0	0	0	0	0	0	0	84862500	931,750	84,862.50	931.75
224	0	0	0	0	0	0	0	0	0	0	0	1	0	0	0	0	0	0	0	0	85794250	91,000	85,794.25	91
225	0	0	0	0	0	0	0	0	0	0	0	0	0	0	0	0	0	0	0	0	85885250	406,250	85,885.25	406.25
226	0	0	0	0	0	0	0	1	0	0	0	0	0	0	0	0	0	0	0	0	86291500	105,000	86,291.50	105
227	0	0	0	0	0	0	0	1	0	0	0	1	0	0	0	0	0	0	0	0	86396500	914,001	86,396.50	914
228	0	0	0	0	0	0	0	0	0	0	0	1	0	0	0	0	0	0	0	0	87310501	107,249	87,310.50	107.25
229	0	0	0	0	0	0	0	0	0	0	0	0	0	0	0	0	0	0	0	0	87417750	390,250	87,417.75	390.25
230	0	0	0	0	0	0	0	1	0	0	0	0	0	0	0	0	0	0	0	0	87808000	96,250	87,808.00	96.25
231	0	0	0	0	0	0	0	1	0	0	0	1	0	0	0	0	0	0	0	0	87904250	922,750	87,904.25	922.75
232	0	0	0	0	0	0	0	0	0	0	0	1	0	0	0	0	0	0	0	0	88827000	100,000	88,827.00	100
233	0	0	0	0	0	0	0	0	0	0	0	0	0	0	0	0	0	0	0	0	88927000	380,750	88,927.00	380.75
234	0	0	0	0	0	0	0	1	0	0	0	0	0	0	0	0	0	0	0	0	89307750	107,250	89,307.75	107.25
235	0	0	0	0	0	0	0	1	0	0	0	1	0	0	0	0	0	0	0	0	89415000	928,250	89,415.00	928.25
236	0	0	0	0	0	0	0	0	0	0	0	1	0	0	0	0	0	0	0	0	90343250	93,000	90,343.25	93
237	0	0	0	0	0	0	0	0	0	0	0	0	0	0	0	0	0	0	0	0	90436250	404,500	90,436.25	404.5
238	0	0	0	0	0	0	0	1	0	0	0	0	0	0	0	0	0	0	0	0	90840750	82,000	90,840.75	82
239	0	0	0	0	0	0	0	1	0	0	0	1	0	0	0	0	0	0	0	0	90922750	937,000	90,922.75	937
240	0	0	0	0	0	0	0	0	0	0	0	1	0	0	0	0	0	0	0	0	91859750	85,750	91,859.75	85.75
241	0	0	0	0	0	0	0	0	0	0	0	0	0	0	0	0	0	0	0	0	91945500	395,000	91,945.50	395
242	0	0	0	0	0	0	0	1	0	0	0	0	0	0	0	0	0	0	0	0	92340500	116,250	92,340.50	116.25
243	0	0	0	0	0	0	0	1	0	0	0	1	0	0	0	0	0	0	0	0	92456750	919,250	92,456.75	919.25
244	0	0	0	0	0	0	0	0	0	0	0	1	0	0	0	0	0	0	0	0	93376000	101,750	93,376.00	101.75
245	0	0	0	0	0	0	0	0	0	0	0	0	0	0	0	0	0	0	0	0	93477750	379,251	93,477.75	379.25
246	0	0	0	0	0	0	0	1	0	0	0	0	0	0	0	0	0	0	0	0	93857001	107,499	93,857.00	107.5
247	0	0	0	0	0	0	0	1	0	0	0	1	0	0	0	0	0	0	0	0	93964500	928,000	93,964.50	928
248	0	0	0	0	0	0	0	0	0	0	0	1	0	0	0	0	0	0	0	0	94892500	94,750	94,892.50	94.75
249	0	0	0	0	0	0	0	0	0	0	0	0	0	0	0	0	0	0	0	0	94987250	386,000	94,987.25	386
250	0	0	0	0	0	0	0	1	0	0	0	0	0	0	0	0	0	0	0	0	95373250	100,750	95,373.25	100.75
251	0	0	0	0	0	0	0	1	0	0	0	1	0	0	0	0	0	0	0	0	95474000	934,750	95,474.00	934.75
252	0	0	0	0	0	0	0	0	0	0	0	1	0	0	0	0	0	0	0	0	96408750	87,750	96,408.75	87.75
253	0	0	0	0	0	0	0	0	0	0	0	0	0	0	0	0	0	0	0	0	96496500	393,250	96,496.50	393.25
254	0	0	0	0	0	0	0	1	0	0	0	0	0	0	0	0	0	0	0	0	96889750	116,500	96,889.75	116.5
255	0	0	0	0	0	0	0	1	0	0	0	1	0	0	0	0	0	0	0	0	97006250	919,000	97,006.25	919
256	0	0	0	0	0	0	0	0	0	0	0	1	0	0	0	0	0	0	0	0	97925250	103,750	97,925.25	103.75
257	0	0	0	0	0	0	0	0	0	0	0	0	0	0	0	0	0	0	0	0	98029000	377,000	98,029.00	377
258	0	0	0	0	0	0	0	1	0	0	0	0	0	0	0	0	0	0	0	0	98406000	109,500	98,406.00	109.5
259	0	0	0	0	0	0	0	1	0	0	0	1	0	0	0	0	0	0	0	0	98515500	926,250	98,515.50	926.25
260	0	0	0	0	0	0	0	0	0	0	0	1	0	0	0	0	0	0	0	0	99441750	96,500	99,441.75	96.5
261	0	0	0	0	0	0	0	0	0	0	0	0	0	0	0	0	0	0	0	0	99538250	384,250	99,538.25	384.25
262	0	0	0	0	0	0	0	1	0	0	0	0	0	0	0	0	0	0	0	0	99922500	102,250	99,922.50	102.25
263	0	0	0	0	0	0	0	1	0	0	0	1	0	0	0	0	0	0	0	0	100024750	933,250	100,024.75	933.25
264	0	0	0	0	0	0	0	0	0	0	0	1	0	0	0	0	0	0	0	0	100958000	89,500	100,958.00	89.5
265	0	0	0	0	0	0	0	0	0	0	0	0	0	0	0	0	0	0	0	0	101047500	391,250	101,047.50	391.25
266	0	0	0	0	0	0	0	1	0	0	0	0	0	0	0	0	0	0	0	0	101438750	95,250	101,438.75	95.25
267	0	0	0	0	0	0	0	1	0	0	0	1	0	0	0	0	0	0	0	0	101534000	940,500	101,534.00	940.5
268	0	0	0	0	0	0	0	0	0	0	0	1	0	0	0	0	0	0	0	0	102474500	82,250	102,474.50	82.25
269	0	0	0	0	0	0	0	0	0	0	0	0	0	0	0	0	0	0	0	0	102556750	398,500	102,556.75	398.5
270	0	0	0	0	0	0	0	1	0	0	0	0	0	0	0	0	0	0	0	0	102955250	111,500	102,955.25	111.5
271	0	0	0	0	0	0	0	1	0	0	0	1	0	0	0	0	0	0	0	0	103066750	924,000	103,066.75	924
272	0	0	0	0	0	0	0	0	0	0	0	1	0	0	0	0	0	0	0	0	103990750	98,500	103,990.75	98.5
273	0	0	0	0	0	0	0	0	0	0	0	0	0	0	0	0	0	0	0	0	104089250	382,500	104,089.25	382.5
274	0	0	0	0	0	0	0	1	0	0	0	0	0	0	0	0	0	0	0	0	104471750	105,500	104,471.75	105.5
275	0	0	0	0	0	0	0	1	0	0	0	1	0	0	0	0	0	0	0	0	104577250	946,750	104,577.25	946.75
276	0	0	0	0	0	0	0	0	0	0	0	1	0	0	0	0	0	0	0	0	105524000	74,500	105,524.00	74.5
277	0	0	0	0	0	0	0	0	0	0	0	0	0	0	0	0	0	0	0	0	105598500	406,250	105,598.50	406.25
278	0	0	0	0	0	0	0	1	0	0	0	0	0	0	0	0	0	0	0	0	106004750	105,000	106,004.75	105
279	0	0	0	0	0	0	0	1	0	0	0	1	0	0	0	0	0	0	0	0	106109750	930,500	106,109.75	930.5
280	0	0	0	0	0	0	0	0	0	0	0	1	0	0	0	0	0	0	0	0	107040250	90,500	107,040.25	90.5
281	0	0	0	0	0	0	0	0	0	0	0	0	0	0	0	0	0	0	0	0	107130750	407,000	107,130.75	407
282	0	0	0	0	0	0	0	1	0	0	0	0	0	0	0	0	0	0	0	0	107537750	103,000	107,537.75	103
283	0	0	0	0	0	0	0	1	0	0	0	1	0	0	0	0	0	0	0	0	107640750	932,500	107,640.75	932.5
284	0	0	0	0	0	0	0	0	0	0	0	1	0	0	0	0	0	0	0	0	108573250	90,250	108,573.25	90.25
285	0	0	0	0	0	0	0	0	0	0	0	0	0	0	0	0	0	0	0	0	108663500	390,750	108,663.50	390.75
286	0	0	0	0	0	0	0	1	0	0	0	0	0	0	0	0	0	0	0	0	109054250	95,750	109,054.25	95.75
287	0	0	0	0	0	0	0	1	0	0	0	1	0	0	0	0	0	0	0	0	109150000	939,750	109,150.00	939.75
288	0	0	0	0	0	0	0	0	0	0	0	1	0	0	0	0	0	0	0	0	110089750	83,000	110,089.75	83
289	0	0	0	0	0	0	0	0	0	0	0	0	0	0	0	0	0	0	0	0	110172750	397,750	110,172.75	397.75
290	0	0	0	0	0	0	0	1	0	0	0	0	0	0	0	0	0	0	0	0	110570500	90,250	110,570.50	90.25
291	0	0	0	0	0	0	0	1	0	0	0	1	0	0	0	0	0	0	0	0	110660750	945,250	110,660.75	945.25
292	0	0	0	0	0	0	0	0	0	0	0	1	0	0	0	0	0	0	0	0	111606000	76,001	111,606.00	76
293	0	0	0	0	0	0	0	0	0	0	0	0	0	0	0	0	0	0	0	0	111682001	404,999	111,682.00	405
294	0	0	0	0	0	0	0	1	0	0	0	0	0	0	0	0	0	0	0	0	112087000	104,750	112,087.00	104.75
295	0	0	0	0	0	0	0	1	0	0	0	1	0	0	0	0	0	0	0	0	112191750	930,750	112,191.75	930.75
296	0	0	0	0	0	0	0	0	0	0	0	1	0	0	0	0	0	0	0	0	113122500	91,750	113,122.50	91.75
297	0	0	0	0	0	0	0	0	0	0	0	0	0	0	0	0	0	0	0	0	113214250	389,000	113,214.25	389
298	0	0	0	0	0	0	0	1	0	0	0	0	0	0	0	0	0	0	0	0	113603250	99,250	113,603.25	99.25
299	0	0	0	0	0	0	0	1	0	0	0	1	0	0	0	0	0	0	0	0	113702500	936,500	113,702.50	936.5
300	0	0	0	0	0	0	0	0	0	0	0	1	0	0	0	0	0	0	0	0	114639000	84,750	114,639.00	84.75
301	0	0	0	0	0	0	0	0	0	0	0	0	0	0	0	0	0	0	0	0	114723750	412,500	114,723.75	412.5
302	0	0	0	0	0	0	0	1	0	0	0	0	0	0	0	0	0	0	0	0	115136250	97,250	115,136.25	97.25
303	0	0	0	0	0	0	0	1	0	0	0	1	0	0	0	0	0	0	0	0	115233500	921,750	115,233.50	921.75
304	0	0	0	0	0	0	0	0	0	0	0	1	0	0	0	0	0	0	0	0	116155250	100,750	116,155.25	100.75
305	0	0	0	0	0	0	0	0	0	0	0	0	0	0	0	0	0	0	0	0	116256000	380,001	116,256.00	380
306	0	0	0	0	0	0	0	1	0	0	0	0	0	0	0	0	0	0	0	0	116636001	108,249	116,636.00	108.25
307	0	0	0	0	0	0	0	1	0	0	0	1	0	0	0	0	0	0	0	0	116744250	927,500	116,744.25	927.5
308	0	0	0	0	0	0	0	0	0	0	0	1	0	0	0	0	0	0	0	0	117671750	93,500	117,671.75	93.5
309	0	0	0	0	0	0	0	0	0	0	0	0	0	0	0	0	0	0	0	0	117765250	404,000	117,765.25	404
310	0	0	0	0	0	0	0	1	0	0	0	0	0	0	0	0	0	0	0	0	118169250	84,250	118,169.25	84.25
311	0	0	0	0	0	0	0	1	0	0	0	1	0	0	0	0	0	0	0	0	118253500	934,500	118,253.50	934.5
312	0	0	0	0	0	0	0	0	0	0	0	1	0	0	0	0	0	0	0	0	119188000	86,750	119,188.00	86.75
313	0	0	0	0	0	0	0	0	0	0	0	0	0	0	0	0	0	0	0	0	119274750	394,250	119,274.75	394.25
314	0	0	0	0	0	0	0	1	0	0	0	0	0	0	0	0	0	0	0	0	119669000	115,500	119,669.00	115.5
315	0	0	0	0	0	0	0	1	0	0	0	1	0	0	0	0	0	0	0	0	119784500	920,000	119,784.50	920
316	0	0	0	0	0	0	0	0	0	0	0	1	0	0	0	0	0	0	0	0	120704500	102,500	120,704.50	102.5
317	0	0	0	0	0	0	0	0	0	0	0	0	0	0	0	0	0	0	0	0	120807000	378,250	120,807.00	378.25
318	0	0	0	0	0	0	0	1	0	0	0	0	0	0	0	0	0	0	0	0	121185250	108,500	121,185.25	108.5
319	0	0	0	0	0	0	0	1	0	0	0	1	0	0	0	0	0	0	0	0	121293750	927,000	121,293.75	927
320	0	0	0	0	0	0	0	0	0	0	0	1	0	0	0	0	0	0	0	0	122220750	95,500	122,220.75	95.5
321	0	0	0	0	0	0	0	0	0	0	0	0	0	0	0	0	0	0	0	0	122316250	402,000	122,316.25	402
322	0	0	0	0	0	0	0	1	0	0	0	0	0	0	0	0	0	0	0	0	122718250	84,750	122,718.25	84.75
323	0	0	0	0	0	0	0	1	0	0	0	1	0	0	0	0	0	0	0	0	122803000	967,500	122,803.00	967.5
324	0	0	0	0	0	0	0	0	0	0	0	1	0	0	0	0	0	0	0	0	123770500	55,250	123,770.50	55.25
325	0	0	0	0	0	0	0	0	0	0	0	0	0	0	0	0	0	0	0	0	123825750	442,250	123,825.75	442.25
326	0	0	0	0	0	0	0	1	0	0	0	0	0	0	0	0	0	0	0	0	124268000	92,250	124,268.00	92.25
327	0	0	0	0	0	0	0	1	0	0	0	1	0	0	0	0	0	0	0	0	124360250	926,751	124,360.25	926.75
328	0	0	0	0	0	0	0	0	0	0	0	1	0	0	0	0	0	0	0	0	125287001	94,249	125,287.00	94.25
329	0	0	0	0	0	0	0	0	0	0	0	0	0	0	0	0	0	0	0	0	125381250	403,250	125,381.25	403.25
330	0	0	0	0	0	0	0	1	0	0	0	0	0	0	0	0	0	0	0	0	125784500	108,000	125,784.50	108
331	0	0	0	0	0	0	0	1	0	0	0	1	0	0	0	0	0	0	0	0	125892500	927,501	125,892.50	927.5
332	0	0	0	0	0	0	0	0	0	0	0	1	0	0	0	0	0	0	0	0	126820001	93,749	126,820.00	93.75
333	0	0	0	0	0	0	0	0	0	0	0	0	0	0	0	0	0	0	0	0	126913750	387,000	126,913.75	387
334	0	0	0	0	0	0	0	1	0	0	0	0	0	0	0	0	0	0	0	0	127300750	101,000	127,300.75	101
335	0	0	0	0	0	0	0	1	0	0	0	1	0	0	0	0	0	0	0	0	127401750	934,750	127,401.75	934.75
336	0	0	0	0	0	0	0	0	0	0	0	1	0	0	0	0	0	0	0	0	128336500	86,500	128,336.50	86.5
337	0	0	0	0	0	0	0	0	0	0	0	0	0	0	0	0	0	0	0	0	128423000	394,250	128,423.00	394.25
338	0	0	0	0	0	0	0	1	0	0	0	0	0	0	0	0	0	0	0	0	128817250	92,500	128,817.25	92.5
339	0	0	0	0	0	0	0	1	0	0	0	1	0	0	0	0	0	0	0	0	128909750	943,000	128,909.75	943
340	0	0	0	0	0	0	0	0	0	0	0	1	0	0	0	0	0	0	0	0	129852750	79,500	129,852.75	79.5
341	0	0	0	0	0	0	0	0	0	0	0	0	0	0	0	0	0	0	0	0	129932250	418,000	129,932.25	418
342	0	0	0	0	0	0	0	1	0	0	0	0	0	0	0	0	0	0	0	0	130350250	93,500	130,350.25	93.5
343	0	0	0	0	0	0	0	1	0	0	0	1	0	0	0	0	0	0	0	0	130443750	942,000	130,443.75	942
344	0	0	0	0	0	0	0	0	0	0	0	1	0	0	0	0	0	0	0	0	131385750	79,000	131,385.75	79
345	0	0	0	0	0	0	0	0	0	0	0	0	0	0	0	0	0	0	0	0	131464750	402,000	131,464.75	402
346	0	0	0	0	0	0	0	1	0	0	0	0	0	0	0	0	0	0	0	0	131866750	86,250	131,866.75	86.25
347	0	0	0	0	0	0	0	1	0	0	0	1	0	0	0	0	0	0	0	0	131953000	949,250	131,953.00	949.25
348	0	0	0	0	0	0	0	0	0	0	0	1	0	0	0	0	0	0	0	0	132902250	71,750	132,902.25	71.75
349	0	0	0	0	0	0	0	0	0	0	0	0	0	0	0	0	0	0	0	0	132974000	425,750	132,974.00	425.75
350	0	0	0	0	0	0	0	1	0	0	0	0	0	0	0	0	0	0	0	0	133399750	85,500	133,399.75	85.5
351	0	0	0	0	0	0	0	1	0	0	0	1	0	0	0	0	0	0	0	0	133485250	933,500	133,485.25	933.5
352	0	0	0	0	0	0	0	0	0	0	0	1	0	0	0	0	0	0	0	0	134418750	87,750	134,418.75	87.75
353	0	0	0	0	0	0	0	0	0	0	0	0	0	0	0	0	0	0	0	0	134506500	409,500	134,506.50	409.5
354	0	0	0	0	0	0	0	1	0	0	0	0	0	0	0	0	0	0	0	0	134916000	78,750	134,916.00	78.75
355	0	0	0	0	0	0	0	1	0	0	0	1	0	0	0	0	0	0	0	0	134994750	940,250	134,994.75	940.25
356	0	0	0	0	0	0	0	0	0	0	0	1	0	0	0	0	0	0	0	0	135935000	80,750	135,935.00	80.75
357	0	0	0	0	0	0	0	0	0	0	0	0	0	0	0	0	0	0	0	0	136015750	416,750	136,015.75	416.75
358	0	0	0	0	0	0	0	1	0	0	0	0	0	0	0	0	0	0	0	0	136432500	93,250	136,432.50	93.25
359	0	0	0	0	0	0	0	1	0	0	0	1	0	0	0	0	0	0	0	0	136525750	925,500	136,525.75	925.5
360	0	0	0	0	0	0	0	0	0	0	0	1	0	0	0	0	0	0	0	0	137451250	97,000	137,451.25	97
361	0	0	0	0	0	0	0	0	0	0	0	0	0	0	0	0	0	0	0	0	137548250	400,750	137,548.25	400.75
362	0	0	0	0	0	0	0	1	0	0	0	0	0	0	0	0	0	0	0	0	137949000	87,250	137,949.00	87.25
363	0	0	0	0	0	0	0	1	0	0	0	1	0	0	0	0	0	0	0	0	138036250	931,500	138,036.25	931.5
364	0	0	0	0	0	0	0	0	0	0	0	1	0	0	0	0	0	0	0	0	138967750	89,750	138,967.75	89.75
365	0	0	0	0	0	0	0	0	0	0	0	0	0	0	0	0	0	0	0	0	139057500	391,001	139,057.50	391
366	0	0	0	0	0	0	0	1	0	0	0	0	0	0	0	0	0	0	0	0	139448501	96,999	139,448.50	97
367	0	0	0	0	0	0	0	1	0	0	0	1	0	0	0	0	0	0	0	0	139545500	938,750	139,545.50	938.75
368	0	0	0	0	0	0	0	0	0	0	0	1	0	0	0	0	0	0	0	0	140484250	82,500	140,484.25	82.5
369	0	0	0	0	0	0	0	0	0	0	0	0	0	0	0	0	0	0	0	0	140566750	415,000	140,566.75	415
370	0	0	0	0	0	0	0	1	0	0	0	0	0	0	0	0	0	0	0	0	140981750	71,750	140,981.75	71.75
371	0	0	0	0	0	0	0	1	0	0	0	1	0	0	0	0	0	0	0	0	141053500	947,001	141,053.50	947
372	0	0	0	0	0	0	0	0	0	0	0	1	0	0	0	0	0	0	0	0	142000501	75,499	142,000.50	75.5
373	0	0	0	0	0	0	0	0	0	0	0	0	0	0	0	0	0	0	0	0	142076000	422,000	142,076.00	422
374	0	0	0	0	0	0	0	1	0	0	0	0	0	0	0	0	0	0	0	0	142498000	112,500	142,498.00	112.5
375	0	0	0	0	0	0	0	1	0	0	0	1	0	0	0	0	0	0	0	0	142610500	906,500	142,610.50	906.5
376	0	0	0	0	0	0	0	0	0	0	0	1	0	0	0	0	0	0	0	0	143517000	114,750	143,517.00	114.75
377	0	0	0	0	0	0	0	0	0	0	0	0	0	0	0	0	0	0	0	0	143631750	382,751	143,631.75	382.75
378	0	0	0	0	0	0	0	1	0	0	0	0	0	0	0	0	0	0	0	0	144014501	105,249	144,014.50	105.25
379	0	0	0	0	0	0	0	1	0	0	0	1	0	0	0	0	0	0	0	0	144119750	930,250	144,119.75	930.25
380	0	0	0	0	0	0	0	0	0	0	0	1	0	0	0	0	0	0	0	0	145050000	91,000	145,050.00	91
381	0	0	0	0	0	0	0	0	0	0	0	0	0	0	0	0	0	0	0	0	145141000	390,000	145,141.00	390
382	0	0	0	0	0	0	0	1	0	0	0	0	0	0	0	0	0	0	0	0	145531000	96,750	145,531.00	96.75
383	0	0	0	0	0	0	0	1	0	0	0	1	0	0	0	0	0	0	0	0	145627750	938,750	145,627.75	938.75
384	0	0	0	0	0	0	0	0	0	0	0	1	0	0	0	0	0	0	0	0	146566500	83,750	146,566.50	83.75
385	0	0	0	0	0	0	0	0	0	0	0	0	0	0	0	0	0	0	0	0	146650250	413,750	146,650.25	413.75
386	0	0	0	0	0	0	0	1	0	0	0	0	0	0	0	0	0	0	0	0	147064000	97,500	147,064.00	97.5
387	0	0	0	0	0	0	0	1	0	0	0	1	0	0	0	0	0	0	0	0	147161500	938,001	147,161.50	938
388	0	0	0	0	0	0	0	0	0	0	0	1	0	0	0	0	0	0	0	0	148099501	83,249	148,099.50	83.25
389	0	0	0	0	0	0	0	0	0	0	0	0	0	0	0	0	0	0	0	0	148182750	397,500	148,182.75	397.5
390	0	0	0	0	0	0	0	1	0	0	0	0	0	0	0	0	0	0	0	0	148580250	112,500	148,580.25	112.5
391	0	0	0	0	0	0	0	1	0	0	0	1	0	0	0	0	0	0	0	0	148692750	923,250	148,692.75	923.25
392	0	0	0	0	0	0	0	0	0	0	0	1	0	0	0	0	0	0	0	0	149616000	99,250	149,616.00	99.25
393	0	0	0	0	0	0	0	0	0	0	0	0	0	0	0	0	0	0	0	0	149715250	381,500	149,715.25	381.5
394	0	0	0	0	0	0	0	1	0	0	0	0	0	0	0	0	0	0	0	0	150096750	107,000	150,096.75	107
395	0	0	0	0	0	0	0	1	0	0	0	1	0	0	0	0	0	0	0	0	150203750	928,500	150,203.75	928.5
396	0	0	0	0	0	0	0	0	0	0	0	1	0	0	0	0	0	0	0	0	151132250	92,250	151,132.25	92.25
397	0	0	0	0	0	0	0	0	0	0	0	0	0	0	0	0	0	0	0	0	151224500	388,500	151,224.50	388.5
398	0	0	0	0	0	0	0	1	0	0	0	0	0	0	0	0	0	0	0	0	151613000	100,000	151,613.00	100
399	0	0	0	0	0	0	0	1	0	0	0	1	0	0	0	0	0	0	0	0	151713000	935,750	151,713.00	935.75
400	0	0	0	0	0	0	0	0	0	0	0	1	0	0	0	0	0	0	0	0	152648750	85,000	152,648.75	85
401	0	0	0	0	0	0	0	0	0	0	0	0	0	0	0	0	0	0	0	0	152733750	395,750	152,733.75	395.75
402	0	0	0	0	0	0	0	1	0	0	0	0	0	0	0	0	0	0	0	0	153129500	92,250	153,129.50	92.25
403	0	0	0	0	0	0	0	1	0	0	0	1	0	0	0	0	0	0	0	0	153221750	943,250	153,221.75	943.25
404	0	0	0	0	0	0	0	0	0	0	0	1	0	0	0	0	0	0	0	0	154165000	78,001	154,165.00	78
405	0	0	0	0	0	0	0	0	0	0	0	0	0	0	0	0	0	0	0	0	154243001	402,999	154,243.00	403
406	0	0	0	0	0	0	0	1	0	0	0	0	0	0	0	0	0	0	0	0	154646000	107,000	154,646.00	107
407	0	0	0	0	0	0	0	1	0	0	0	1	0	0	0	0	0	0	0	0	154753000	928,501	154,753.00	928.5
408	0	0	0	0	0	0	0	0	0	0	0	1	0	0	0	0	0	0	0	0	155681501	93,999	155,681.50	94
409	0	0	0	0	0	0	0	0	0	0	0	0	0	0	0	0	0	0	0	0	155775500	386,750	155,775.50	386.75
410	0	0	0	0	0	0	0	1	0	0	0	0	0	0	0	0	0	0	0	0	156162250	101,250	156,162.25	101.25
411	0	0	0	0	0	0	0	1	0	0	0	1	0	0	0	0	0	0	0	0	156263500	934,250	156,263.50	934.25
412	0	0	0	0	0	0	0	0	0	0	0	1	0	0	0	0	0	0	0	0	157197750	87,000	157,197.75	87
413	0	0	0	0	0	0	0	0	0	0	0	0	0	0	0	0	0	0	0	0	157284750	394,000	157,284.75	394
414	0	0	0	0	0	0	0	1	0	0	0	0	0	0	0	0	0	0	0	0	157678750	94,000	157,678.75	94
415	0	0	0	0	0	0	0	1	0	0	0	1	0	0	0	0	0	0	0	0	157772750	941,500	157,772.75	941.5
416	0	0	0	0	0	0	0	0	0	0	0	1	0	0	0	0	0	0	0	0	158714250	79,750	158,714.25	79.75
417	0	0	0	0	0	0	0	0	0	0	0	0	0	0	0	0	0	0	0	0	158794000	401,000	158,794.00	401
418	0	0	0	0	0	0	0	1	0	0	0	0	0	0	0	0	0	0	0	0	159195000	85,750	159,195.00	85.75
419	0	0	0	0	0	0	0	1	0	0	0	1	0	0	0	0	0	0	0	0	159280750	950,000	159,280.75	950
420	0	0	0	0	0	0	0	0	0	0	0	1	0	0	0	0	0	0	0	0	160230750	72,500	160,230.75	72.5
421	0	0	0	0	0	0	0	0	0	0	0	0	0	0	0	0	0	0	0	0	160303250	408,250	160,303.25	408.25
422	0	0	0	0	0	0	0	1	0	0	0	0	0	0	0	0	0	0	0	0	160711500	103,000	160,711.50	103
423	0	0	0	0	0	0	0	1	0	0	0	1	0	0	0	0	0	0	0	0	160814500	932,501	160,814.50	932.5
424	0	0	0	0	0	0	0	0	0	0	0	1	0	0	0	0	0	0	0	0	161747001	88,749	161,747.00	88.75
425	0	0	0	0	0	0	0	0	0	0	0	0	0	0	0	0	0	0	0	0	161835750	392,000	161,835.75	392
426	0	0	0	0	0	0	0	1	0	0	0	0	0	0	0	0	0	0	0	0	162227750	96,000	162,227.75	96
427	0	0	0	0	0	0	0	1	0	0	0	1	0	0	0	0	0	0	0	0	162323750	923,000	162,323.75	923
428	0	0	0	0	0	0	0	0	0	0	0	1	0	0	0	0	0	0	0	0	163246750	98,250	163,246.75	98.25
429	0	0	0	0	0	0	0	0	0	0	0	0	0	0	0	0	0	0	0	0	163345000	399,250	163,345.00	399.25
430	0	0	0	0	0	0	0	1	0	0	0	0	0	0	0	0	0	0	0	0	163744250	87,500	163,744.25	87.5
431	0	0	0	0	0	0	0	1	0	0	0	1	0	0	0	0	0	0	0	0	163831750	948,000	163,831.75	948
432	0	0	0	0	0	0	0	0	0	0	0	1	0	0	0	0	0	0	0	0	164779750	74,500	164,779.75	74.5
433	0	0	0	0	0	0	0	0	0	0	0	0	0	0	0	0	0	0	0	0	164854250	423,000	164,854.25	423
434	0	0	0	0	0	0	0	1	0	0	0	0	0	0	0	0	0	0	0	0	165277250	87,000	165,277.25	87
435	0	0	0	0	0	0	0	1	0	0	0	1	0	0	0	0	0	0	0	0	165364250	932,000	165,364.25	932
436	0	0	0	0	0	0	0	0	0	0	0	1	0	0	0	0	0	0	0	0	166296250	90,500	166,296.25	90.5
437	0	0	0	0	0	0	0	0	0	0	0	0	0	0	0	0	0	0	0	0	166386750	390,250	166,386.75	390.25
438	0	0	0	0	0	0	0	1	0	0	0	0	0	0	0	0	0	0	0	0	166777000	98,250	166,777.00	98.25
439	0	0	0	0	0	0	0	1	0	0	0	1	0	0	0	0	0	0	0	0	166875250	937,500	166,875.25	937.5
440	0	0	0	0	0	0	0	0	0	0	0	1	0	0	0	0	0	0	0	0	167812750	83,250	167,812.75	83.25
441	0	0	0	0	0	0	0	0	0	0	0	0	0	0	0	0	0	0	0	0	167896000	414,000	167,896.00	414
442	0	0	0	0	0	0	0	1	0	0	0	0	0	0	0	0	0	0	0	0	168310000	72,750	168,310.00	72.75
443	0	0	0	0	0	0	0	1	0	0	0	1	0	0	0	0	0	0	0	0	168382750	946,250	168,382.75	946.25
444	0	0	0	0	0	0	0	0	0	0	0	1	0	0	0	0	0	0	0	0	169329000	76,250	169,329.00	76.25
445	0	0	0	0	0	0	0	0	0	0	0	0	0	0	0	0	0	0	0	0	169405250	421,250	169,405.25	421.25
446	0	0	0	0	0	0	0	1	0	0	0	0	0	0	0	0	0	0	0	0	169826500	90,000	169,826.50	90
447	0	0	0	0	0	0	0	1	0	0	0	1	0	0	0	0	0	0	0	0	169916500	945,501	169,916.50	945.5
448	0	0	0	0	0	0	0	0	0	0	0	1	0	0	0	0	0	0	0	0	170862001	75,749	170,862.00	75.75
449	0	0	0	0	0	0	0	0	0	0	0	0	0	0	0	0	0	0	0	0	170937750	405,250	170,937.75	405.25
450	0	0	0	0	0	0	0	1	0	0	0	0	0	0	0	0	0	0	0	0	171343000	106,000	171,343.00	106
451	0	0	0	0	0	0	0	1	0	0	0	1	0	0	0	0	0	0	0	0	171449000	929,501	171,449.00	929.5
452	0	0	0	0	0	0	0	0	0	0	0	1	0	0	0	0	0	0	0	0	172378501	91,749	172,378.50	91.75
453	0	0	0	0	0	0	0	0	0	0	0	0	0	0	0	0	0	0	0	0	172470250	389,000	172,470.25	389
454	0	0	0	0	0	0	0	1	0	0	0	0	0	0	0	0	0	0	0	0	172859250	99,000	172,859.25	99
455	0	0	0	0	0	0	0	1	0	0	0	1	0	0	0	0	0	0	0	0	172958250	936,500	172,958.25	936.5
456	0	0	0	0	0	0	0	0	0	0	0	1	0	0	0	0	0	0	0	0	173894750	84,750	173,894.75	84.75
457	0	0	0	0	0	0	0	0	0	0	0	0	0	0	0	0	0	0	0	0	173979500	396,250	173,979.50	396.25
458	0	0	0	0	0	0	0	1	0	0	0	0	0	0	0	0	0	0	0	0	174375750	113,750	174,375.75	113.75
459	0	0	0	0	0	0	0	1	0	0	0	1	0	0	0	0	0	0	0	0	174489500	921,750	174,489.50	921.75
460	0	0	0	0	0	0	0	0	0	0	0	1	0	0	0	0	0	0	0	0	175411250	100,750	175,411.25	100.75
461	0	0	0	0	0	0	0	0	0	0	0	0	0	0	0	0	0	0	0	0	175512000	396,750	175,512.00	396.75
462	0	0	0	0	0	0	0	1	0	0	0	0	0	0	0	0	0	0	0	0	175908750	89,750	175,908.75	89.75
463	0	0	0	0	0	0	0	1	0	0	0	1	0	0	0	0	0	0	0	0	175998500	945,750	175,998.50	945.75
464	0	0	0	0	0	0	0	0	0	0	0	1	0	0	0	0	0	0	0	0	176944250	77,000	176,944.25	77
465	0	0	0	0	0	0	0	0	0	0	0	0	0	0	0	0	0	0	0	0	177021250	403,750	177,021.25	403.75
466	0	0	0	0	0	0	0	1	0	0	0	0	0	0	0	0	0	0	0	0	177425000	106,000	177,425.00	106
467	0	0	0	0	0	0	0	1	0	0	0	1	0	0	0	0	0	0	0	0	177531000	929,750	177,531.00	929.75
468	0	0	0	0	0	0	0	0	0	0	0	1	0	0	0	0	0	0	0	0	178460750	93,000	178,460.75	93
469	0	0	0	0	0	0	0	0	0	0	0	0	0	0	0	0	0	0	0	0	178553750	404,500	178,553.75	404.5
470	0	0	0	0	0	0	0	1	0	0	0	0	0	0	0	0	0	0	0	0	178958250	106,750	178,958.25	106.75
471	0	0	0	0	0	0	0	1	0	0	0	1	0	0	0	0	0	0	0	0	179065000	928,750	179,065.00	928.75
472	0	0	0	0	0	0	0	0	0	0	0	1	0	0	0	0	0	0	0	0	179993750		179,993.75
