# Supplementary material for: Auditory presentation and synchronization in Adobe Flash and HTML5/JavaScript Web experiments
Source: Behav Res Methods. 2016 Jul 15;48(3):897–908. doi: 10.3758/s13428-016-0758-5 (PMC5003904; doi:10.3758/s13428-016-0758-5)
Supplement: Supplementary file 1 — (ZIP 1310 kb) [file 13428_2016_758_MOESM1_ESM.zip › Data/S1/sep-lenlap-ff-fl-rep.csv]

	Keypad 4	Keypad 3	Keypad 2	Keypad 1	Opto 4	Opto 3	Opto 2	Opto 1	TTL in 2	TTL in 1	Mic 2	Mic 1	Act close 4	Act close 3	Act close 3	Act close 1	TTL out 2	TTL out 1	Sounder 2	Sounder 1	Elapsed uS	Active uS	Elapsed mS	Active mS
1	0	0	0	0	0	0	0	0	0	0	0	0	0	0	0	0	0	0	0	0	0	1,181,250	0	1,181.25
2	0	0	0	0	0	0	1	0	0	0	0	0	0	0	0	0	0	0	0	0	1181250	58,500	1,181.25	58.5
3	0	0	0	0	0	0	1	0	0	0	0	1	0	0	0	0	0	0	0	0	1239750	977,251	1,239.75	977.25
4	0	0	0	0	0	0	0	0	0	0	0	1	0	0	0	0	0	0	0	0	2217001	44,500	2,217.00	44.5
5	0	0	0	0	0	0	0	0	0	0	0	0	0	0	0	0	0	0	0	0	2261501	452,000	2,261.50	452
6	0	0	0	0	0	0	1	0	0	0	0	0	0	0	0	0	0	0	0	0	2713501	105,249	2,713.50	105.25
7	0	0	0	0	0	0	1	0	0	0	0	1	0	0	0	0	0	0	0	0	2818750	931,500	2,818.75	931.5
8	0	0	0	0	0	0	0	0	0	0	0	1	0	0	0	0	0	0	0	0	3750250	90,251	3,750.25	90.25
9	0	0	0	0	0	0	0	0	0	0	0	0	0	0	0	0	0	0	0	0	3840501	405,749	3,840.50	405.75
10	0	0	0	0	0	0	1	0	0	0	0	0	0	0	0	0	0	0	0	0	4246250	105,000	4,246.25	105
11	0	0	0	0	0	0	1	0	0	0	0	1	0	0	0	0	0	0	0	0	4351250	932,500	4,351.25	932.5
12	0	0	0	0	0	0	0	0	0	0	0	1	0	0	0	0	0	0	0	0	5283750	89,251	5,283.75	89.25
13	0	0	0	0	0	0	0	0	0	0	0	0	0	0	0	0	0	0	0	0	5373001	389,249	5,373.00	389.25
14	0	0	0	0	0	0	1	0	0	0	0	0	0	0	0	0	0	0	0	0	5762250	98,251	5,762.25	98.25
15	0	0	0	0	0	0	1	0	0	0	0	1	0	0	0	0	0	0	0	0	5860501	923,249	5,860.50	923.25
16	0	0	0	0	0	0	0	0	0	0	0	1	0	0	0	0	0	0	0	0	6783750	98,500	6,783.75	98.5
17	0	0	0	0	0	0	0	0	0	0	0	0	0	0	0	0	0	0	0	0	6882250	379,500	6,882.25	379.5
18	0	0	0	0	0	0	1	0	0	0	0	0	0	0	0	0	0	0	0	0	7261750	108,000	7,261.75	108
19	0	0	0	0	0	0	1	0	0	0	0	1	0	0	0	0	0	0	0	0	7369750	930,751	7,369.75	930.75
20	0	0	0	0	0	0	0	0	0	0	0	1	0	0	0	0	0	0	0	0	8300501	91,000	8,300.50	91
21	0	0	0	0	0	0	0	0	0	0	0	0	0	0	0	0	0	0	0	0	8391501	402,749	8,391.50	402.75
22	0	0	0	0	0	0	1	0	0	0	0	0	0	0	0	0	0	0	0	0	8794250	108,000	8,794.25	108
23	0	0	0	0	0	0	1	0	0	0	0	1	0	0	0	0	0	0	0	0	8902250	915,000	8,902.25	915
24	0	0	0	0	0	0	0	0	0	0	0	1	0	0	0	0	0	0	0	0	9817250	106,500	9,817.25	106.5
25	0	0	0	0	0	0	0	0	0	0	0	0	0	0	0	0	0	0	0	0	9923750	370,000	9,923.75	370
26	0	0	0	0	0	0	1	0	0	0	0	0	0	0	0	0	0	0	0	0	10293750	94,500	10,293.75	94.5
27	0	0	0	0	0	0	1	0	0	0	0	1	0	0	0	0	0	0	0	0	10388250	929,000	10,388.25	929
28	0	0	0	0	0	0	0	0	0	0	0	1	0	0	0	0	0	0	0	0	11317250	92,751	11,317.25	92.75
29	0	0	0	0	0	0	0	0	0	0	0	0	0	0	0	0	0	0	0	0	11410001	400,000	11,410.00	400
30	0	0	0	0	0	0	1	0	0	0	0	0	0	0	0	0	0	0	0	0	11810001	87,500	11,810.00	87.5
31	0	0	0	0	0	0	1	0	0	0	0	1	0	0	0	0	0	0	0	0	11897501	936,500	11,897.50	936.5
32	0	0	0	0	0	0	0	0	0	0	0	1	0	0	0	0	0	0	0	0	12834001	85,249	12,834.00	85.25
33	0	0	0	0	0	0	0	0	0	0	0	0	0	0	0	0	0	0	0	0	12919250	390,251	12,919.25	390.25
34	0	0	0	0	0	0	1	0	0	0	0	0	0	0	0	0	0	0	0	0	13309501	97,249	13,309.50	97.25
35	0	0	0	0	0	0	1	0	0	0	0	1	0	0	0	0	0	0	0	0	13406750	943,751	13,406.75	943.75
36	0	0	0	0	0	0	0	0	0	0	0	1	0	0	0	0	0	0	0	0	14350501	78,000	14,350.50	78
37	0	0	0	0	0	0	0	0	0	0	0	0	0	0	0	0	0	0	0	0	14428501	397,249	14,428.50	397.25
38	0	0	0	0	0	0	1	0	0	0	0	0	0	0	0	0	0	0	0	0	14825750	89,000	14,825.75	89
39	0	0	0	0	0	0	1	0	0	0	0	1	0	0	0	0	0	0	0	0	14914750	936,000	14,914.75	936
40	0	0	0	0	0	0	0	0	0	0	0	1	0	0	0	0	0	0	0	0	15850750	87,000	15,850.75	87
41	0	0	0	0	0	0	0	0	0	0	0	0	0	0	0	0	0	0	0	0	15937750	404,251	15,937.75	404.25
42	0	0	0	0	0	0	1	0	0	0	0	0	0	0	0	0	0	0	0	0	16342001	106,500	16,342.00	106.5
43	0	0	0	0	0	0	1	0	0	0	0	1	0	0	0	0	0	0	0	0	16448501	935,249	16,448.50	935.25
44	0	0	0	0	0	0	0	0	0	0	0	1	0	0	0	0	0	0	0	0	17383750	86,251	17,383.75	86.25
45	0	0	0	0	0	0	0	0	0	0	0	0	0	0	0	0	0	0	0	0	17470001	388,500	17,470.00	388.5
46	0	0	0	0	0	0	1	0	0	0	0	0	0	0	0	0	0	0	0	0	17858501	99,249	17,858.50	99.25
47	0	0	0	0	0	0	1	0	0	0	0	1	0	0	0	0	0	0	0	0	17957750	942,251	17,957.75	942.25
48	0	0	0	0	0	0	0	0	0	0	0	1	0	0	0	0	0	0	0	0	18900001	79,249	18,900.00	79.25
49	0	0	0	0	0	0	0	0	0	0	0	0	0	0	0	0	0	0	0	0	18979250	395,500	18,979.25	395.5
50	0	0	0	0	0	0	1	0	0	0	0	0	0	0	0	0	0	0	0	0	19374750	92,251	19,374.75	92.25
51	0	0	0	0	0	0	1	0	0	0	0	1	0	0	0	0	0	0	0	0	19467001	949,500	19,467.00	949.5
52	0	0	0	0	0	0	0	0	0	0	0	1	0	0	0	0	0	0	0	0	20416501	72,000	20,416.50	72
53	0	0	0	0	0	0	0	0	0	0	0	0	0	0	0	0	0	0	0	0	20488501	419,249	20,488.50	419.25
54	0	0	0	0	0	0	1	0	0	0	0	0	0	0	0	0	0	0	0	0	20907750	91,751	20,907.75	91.75
55	0	0	0	0	0	0	1	0	0	0	0	1	0	0	0	0	0	0	0	0	20999501	933,500	20,999.50	933.5
56	0	0	0	0	0	0	0	0	0	0	0	1	0	0	0	0	0	0	0	0	21933001	88,249	21,933.00	88.25
57	0	0	0	0	0	0	0	0	0	0	0	0	0	0	0	0	0	0	0	0	22021250	386,251	22,021.25	386.25
58	0	0	0	0	0	0	1	0	0	0	0	0	0	0	0	0	0	0	0	0	22407501	101,249	22,407.50	101.25
59	0	0	0	0	0	0	1	0	0	0	0	1	0	0	0	0	0	0	0	0	22508750	940,500	22,508.75	940.5
60	0	0	0	0	0	0	0	0	0	0	0	1	0	0	0	0	0	0	0	0	23449250	81,251	23,449.25	81.25
61	0	0	0	0	0	0	0	0	0	0	0	0	0	0	0	0	0	0	0	0	23530501	393,500	23,530.50	393.5
62	0	0	0	0	0	0	1	0	0	0	0	0	0	0	0	0	0	0	0	0	23924001	94,000	23,924.00	94
63	0	0	0	0	0	0	1	0	0	0	0	1	0	0	0	0	0	0	0	0	24018001	947,749	24,018.00	947.75
64	0	0	0	0	0	0	0	0	0	0	0	1	0	0	0	0	0	0	0	0	24965750	74,000	24,965.75	74
65	0	0	0	0	0	0	0	0	0	0	0	0	0	0	0	0	0	0	0	0	25039750	417,251	25,039.75	417.25
66	0	0	0	0	0	0	1	0	0	0	0	0	0	0	0	0	0	0	0	0	25457001	93,500	25,457.00	93.5
67	0	0	0	0	0	0	1	0	0	0	0	1	0	0	0	0	0	0	0	0	25550501	948,249	25,550.50	948.25
68	0	0	0	0	0	0	0	0	0	0	0	1	0	0	0	0	0	0	0	0	26498750	73,251	26,498.75	73.25
69	0	0	0	0	0	0	0	0	0	0	0	0	0	0	0	0	0	0	0	0	26572001	401,249	26,572.00	401.25
70	0	0	0	0	0	0	1	0	0	0	0	0	0	0	0	0	0	0	0	0	26973250	86,500	26,973.25	86.5
71	0	0	0	0	0	0	1	0	0	0	0	1	0	0	0	0	0	0	0	0	27059750	938,751	27,059.75	938.75
72	0	0	0	0	0	0	0	0	0	0	0	1	0	0	0	0	0	0	0	0	27998501	83,000	27,998.50	83
73	0	0	0	0	0	0	0	0	0	0	0	0	0	0	0	0	0	0	0	0	28081501	408,249	28,081.50	408.25
74	0	0	0	0	0	0	1	0	0	0	0	0	0	0	0	0	0	0	0	0	28489750	102,500	28,489.75	102.5
75	0	0	0	0	0	0	1	0	0	0	0	1	0	0	0	0	0	0	0	0	28592250	922,751	28,592.25	922.75
76	0	0	0	0	0	0	0	0	0	0	0	1	0	0	0	0	0	0	0	0	29515001	98,749	29,515.00	98.75
77	0	0	0	0	0	0	0	0	0	0	0	0	0	0	0	0	0	0	0	0	29613750	392,500	29,613.75	392.5
78	0	0	0	0	0	0	1	0	0	0	0	0	0	0	0	0	0	0	0	0	30006250	95,251	30,006.25	95.25
79	0	0	0	0	0	0	1	0	0	0	0	1	0	0	0	0	0	0	0	0	30101501	929,749	30,101.50	929.75
80	0	0	0	0	0	0	0	0	0	0	0	1	0	0	0	0	0	0	0	0	31031250	91,751	31,031.25	91.75
81	0	0	0	0	0	0	0	0	0	0	0	0	0	0	0	0	0	0	0	0	31123001	383,000	31,123.00	383
82	0	0	0	0	0	0	1	0	0	0	0	0	0	0	0	0	0	0	0	0	31506001	104,749	31,506.00	104.75
83	0	0	0	0	0	0	1	0	0	0	0	1	0	0	0	0	0	0	0	0	31610750	920,251	31,610.75	920.25
84	0	0	0	0	0	0	0	0	0	0	0	1	0	0	0	0	0	0	0	0	32531001	101,249	32,531.00	101.25
85	0	0	0	0	0	0	0	0	0	0	0	0	0	0	0	0	0	0	0	0	32632250	373,500	32,632.25	373.5
86	0	0	0	0	0	0	1	0	0	0	0	0	0	0	0	0	0	0	0	0	33005750	91,000	33,005.75	91
87	0	0	0	0	0	0	1	0	0	0	0	1	0	0	0	0	0	0	0	0	33096750	934,000	33,096.75	934
88	0	0	0	0	0	0	0	0	0	0	0	1	0	0	0	0	0	0	0	0	34030750	87,751	34,030.75	87.75
89	0	0	0	0	0	0	0	0	0	0	0	0	0	0	0	0	0	0	0	0	34118501	403,500	34,118.50	403.5
90	0	0	0	0	0	0	1	0	0	0	0	0	0	0	0	0	0	0	0	0	34522001	107,249	34,522.00	107.25
91	0	0	0	0	0	0	1	0	0	0	0	1	0	0	0	0	0	0	0	0	34629250	917,751	34,629.25	917.75
92	0	0	0	0	0	0	0	0	0	0	0	1	0	0	0	0	0	0	0	0	35547001	103,749	35,547.00	103.75
93	0	0	0	0	0	0	0	0	0	0	0	0	0	0	0	0	0	0	0	0	35650750	387,751	35,650.75	387.75
94	0	0	0	0	0	0	1	0	0	0	0	0	0	0	0	0	0	0	0	0	36038501	100,000	36,038.50	100
95	0	0	0	0	0	0	1	0	0	0	0	1	0	0	0	0	0	0	0	0	36138501	925,000	36,138.50	925
96	0	0	0	0	0	0	0	0	0	0	0	1	0	0	0	0	0	0	0	0	37063501	96,500	37,063.50	96.5
97	0	0	0	0	0	0	0	0	0	0	0	0	0	0	0	0	0	0	0	0	37160001	378,000	37,160.00	378
98	0	0	0	0	0	0	1	0	0	0	0	0	0	0	0	0	0	0	0	0	37538001	109,749	37,538.00	109.75
99	0	0	0	0	0	0	1	0	0	0	0	1	0	0	0	0	0	0	0	0	37647750	915,500	37,647.75	915.5
100	0	0	0	0	0	0	0	0	0	0	0	1	0	0	0	0	0	0	0	0	38563250	106,000	38,563.25	106
101	0	0	0	0	0	0	0	0	0	0	0	0	0	0	0	0	0	0	0	0	38669250	385,251	38,669.25	385.25
102	0	0	0	0	0	0	1	0	0	0	0	0	0	0	0	0	0	0	0	0	39054501	102,500	39,054.50	102.5
103	0	0	0	0	0	0	1	0	0	0	0	1	0	0	0	0	0	0	0	0	39157001	922,749	39,157.00	922.75
104	0	0	0	0	0	0	0	0	0	0	0	1	0	0	0	0	0	0	0	0	40079750	98,751	40,079.75	98.75
105	0	0	0	0	0	0	0	0	0	0	0	0	0	0	0	0	0	0	0	0	40178501	375,749	40,178.50	375.75
106	0	0	0	0	0	0	1	0	0	0	0	0	0	0	0	0	0	0	0	0	40554250	89,000	40,554.25	89
107	0	0	0	0	0	0	1	0	0	0	0	1	0	0	0	0	0	0	0	0	40643250	936,000	40,643.25	936
108	0	0	0	0	0	0	0	0	0	0	0	1	0	0	0	0	0	0	0	0	41579250	85,500	41,579.25	85.5
109	0	0	0	0	0	0	0	0	0	0	0	0	0	0	0	0	0	0	0	0	41664750	389,251	41,664.75	389.25
110	0	0	0	0	0	0	1	0	0	0	0	0	0	0	0	0	0	0	0	0	42054001	97,000	42,054.00	97
111	0	0	0	0	0	0	1	0	0	0	0	1	0	0	0	0	0	0	0	0	42151001	928,000	42,151.00	928
112	0	0	0	0	0	0	0	0	0	0	0	1	0	0	0	0	0	0	0	0	43079001	95,000	43,079.00	95
113	0	0	0	0	0	0	0	0	0	0	0	0	0	0	0	0	0	0	0	0	43174001	396,500	43,174.00	396.5
114	0	0	0	0	0	0	1	0	0	0	0	0	0	0	0	0	0	0	0	0	43570501	91,249	43,570.50	91.25
115	0	0	0	0	0	0	1	0	0	0	0	1	0	0	0	0	0	0	0	0	43661750	950,500	43,661.75	950.5
116	0	0	0	0	0	0	0	0	0	0	0	1	0	0	0	0	0	0	0	0	44612250	70,751	44,612.25	70.75
117	0	0	0	0	0	0	0	0	0	0	0	0	0	0	0	0	0	0	0	0	44683001	403,749	44,683.00	403.75
118	0	0	0	0	0	0	1	0	0	0	0	0	0	0	0	0	0	0	0	0	45086750	107,251	45,086.75	107.25
119	0	0	0	0	0	0	1	0	0	0	0	1	0	0	0	0	0	0	0	0	45194001	918,000	45,194.00	918
120	0	0	0	0	0	0	0	0	0	0	0	1	0	0	0	0	0	0	0	0	46112001	103,500	46,112.00	103.5
121	0	0	0	0	0	0	0	0	0	0	0	0	0	0	0	0	0	0	0	0	46215501	387,749	46,215.50	387.75
122	0	0	0	0	0	0	1	0	0	0	0	0	0	0	0	0	0	0	0	0	46603250	100,000	46,603.25	100
123	0	0	0	0	0	0	1	0	0	0	0	1	0	0	0	0	0	0	0	0	46703250	925,000	46,703.25	925
124	0	0	0	0	0	0	0	0	0	0	0	1	0	0	0	0	0	0	0	0	47628250	96,500	47,628.25	96.5
125	0	0	0	0	0	0	0	0	0	0	0	0	0	0	0	0	0	0	0	0	47724750	378,251	47,724.75	378.25
126	0	0	0	0	0	0	1	0	0	0	0	0	0	0	0	0	0	0	0	0	48103001	109,500	48,103.00	109.5
127	0	0	0	0	0	0	1	0	0	0	0	1	0	0	0	0	0	0	0	0	48212501	932,249	48,212.50	932.25
128	0	0	0	0	0	0	0	0	0	0	0	1	0	0	0	0	0	0	0	0	49144750	89,251	49,144.75	89.25
129	0	0	0	0	0	0	0	0	0	0	0	0	0	0	0	0	0	0	0	0	49234001	385,249	49,234.00	385.25
130	0	0	0	0	0	0	1	0	0	0	0	0	0	0	0	0	0	0	0	0	49619250	102,751	49,619.25	102.75
131	0	0	0	0	0	0	1	0	0	0	0	1	0	0	0	0	0	0	0	0	49722001	939,000	49,722.00	939
132	0	0	0	0	0	0	0	0	0	0	0	1	0	0	0	0	0	0	0	0	50661001	82,249	50,661.00	82.25
133	0	0	0	0	0	0	0	0	0	0	0	0	0	0	0	0	0	0	0	0	50743250	409,000	50,743.25	409
134	0	0	0	0	0	0	1	0	0	0	0	0	0	0	0	0	0	0	0	0	51152250	102,000	51,152.25	102
135	0	0	0	0	0	0	1	0	0	0	0	1	0	0	0	0	0	0	0	0	51254250	923,251	51,254.25	923.25
136	0	0	0	0	0	0	0	0	0	0	0	1	0	0	0	0	0	0	0	0	52177501	98,500	52,177.50	98.5
137	0	0	0	0	0	0	0	0	0	0	0	0	0	0	0	0	0	0	0	0	52276001	376,000	52,276.00	376
138	0	0	0	0	0	0	1	0	0	0	0	0	0	0	0	0	0	0	0	0	52652001	88,500	52,652.00	88.5
139	0	0	0	0	0	0	1	0	0	0	0	1	0	0	0	0	0	0	0	0	52740501	936,749	52,740.50	936.75
140	0	0	0	0	0	0	0	0	0	0	0	1	0	0	0	0	0	0	0	0	53677250	84,751	53,677.25	84.75
141	0	0	0	0	0	0	0	0	0	0	0	0	0	0	0	0	0	0	0	0	53762001	406,500	53,762.00	406.5
142	0	0	0	0	0	0	1	0	0	0	0	0	0	0	0	0	0	0	0	0	54168501	104,249	54,168.50	104.25
143	0	0	0	0	0	0	1	0	0	0	0	1	0	0	0	0	0	0	0	0	54272750	920,751	54,272.75	920.75
144	0	0	0	0	0	0	0	0	0	0	0	1	0	0	0	0	0	0	0	0	55193501	100,749	55,193.50	100.75
145	0	0	0	0	0	0	0	0	0	0	0	0	0	0	0	0	0	0	0	0	55294250	374,000	55,294.25	374
146	0	0	0	0	0	0	1	0	0	0	0	0	0	0	0	0	0	0	0	0	55668250	90,751	55,668.25	90.75
147	0	0	0	0	0	0	1	0	0	0	0	1	0	0	0	0	0	0	0	0	55759001	951,000	55,759.00	951
148	0	0	0	0	0	0	0	0	0	0	0	1	0	0	0	0	0	0	0	0	56710001	70,249	56,710.00	70.25
149	0	0	0	0	0	0	0	0	0	0	0	0	0	0	0	0	0	0	0	0	56780250	404,251	56,780.25	404.25
150	0	0	0	0	0	0	1	0	0	0	0	0	0	0	0	0	0	0	0	0	57184501	107,000	57,184.50	107
151	0	0	0	0	0	0	1	0	0	0	0	1	0	0	0	0	0	0	0	0	57291501	918,249	57,291.50	918.25
152	0	0	0	0	0	0	0	0	0	0	0	1	0	0	0	0	0	0	0	0	58209750	103,251	58,209.75	103.25
153	0	0	0	0	0	0	0	0	0	0	0	0	0	0	0	0	0	0	0	0	58313001	371,249	58,313.00	371.25
154	0	0	0	0	0	0	1	0	0	0	0	0	0	0	0	0	0	0	0	0	58684250	116,500	58,684.25	116.5
155	0	0	0	0	0	0	1	0	0	0	0	1	0	0	0	0	0	0	0	0	58800750	908,751	58,800.75	908.75
156	0	0	0	0	0	0	0	0	0	0	0	1	0	0	0	0	0	0	0	0	59709501	112,749	59,709.50	112.75
157	0	0	0	0	0	0	0	0	0	0	0	0	0	0	0	0	0	0	0	0	59822250	378,500	59,822.25	378.5
158	0	0	0	0	0	0	1	0	0	0	0	0	0	0	0	0	0	0	0	0	60200750	109,251	60,200.75	109.25
159	0	0	0	0	0	0	1	0	0	0	0	1	0	0	0	0	0	0	0	0	60310001	915,749	60,310.00	915.75
160	0	0	0	0	0	0	0	0	0	0	0	1	0	0	0	0	0	0	0	0	61225750	105,751	61,225.75	105.75
161	0	0	0	0	0	0	0	0	0	0	0	0	0	0	0	0	0	0	0	0	61331501	369,000	61,331.50	369
162	0	0	0	0	0	0	1	0	0	0	0	0	0	0	0	0	0	0	0	0	61700501	95,500	61,700.50	95.5
163	0	0	0	0	0	0	1	0	0	0	0	1	0	0	0	0	0	0	0	0	61796001	929,500	61,796.00	929.5
164	0	0	0	0	0	0	0	0	0	0	0	1	0	0	0	0	0	0	0	0	62725501	91,749	62,725.50	91.75
165	0	0	0	0	0	0	0	0	0	0	0	0	0	0	0	0	0	0	0	0	62817250	399,500	62,817.25	399.5
166	0	0	0	0	0	0	1	0	0	0	0	0	0	0	0	0	0	0	0	0	63216750	111,751	63,216.75	111.75
167	0	0	0	0	0	0	1	0	0	0	0	1	0	0	0	0	0	0	0	0	63328501	913,500	63,328.50	913.5
168	0	0	0	0	0	0	0	0	0	0	0	1	0	0	0	0	0	0	0	0	64242001	107,749	64,242.00	107.75
169	0	0	0	0	0	0	0	0	0	0	0	0	0	0	0	0	0	0	0	0	64349750	366,751	64,349.75	366.75
170	0	0	0	0	0	0	1	0	0	0	0	0	0	0	0	0	0	0	0	0	64716501	98,000	64,716.50	98
171	0	0	0	0	0	0	1	0	0	0	0	1	0	0	0	0	0	0	0	0	64814501	927,249	64,814.50	927.25
172	0	0	0	0	0	0	0	0	0	0	0	1	0	0	0	0	0	0	0	0	65741750	94,000	65,741.75	94
173	0	0	0	0	0	0	0	0	0	0	0	0	0	0	0	0	0	0	0	0	65835750	380,500	65,835.75	380.5
174	0	0	0	0	0	0	1	0	0	0	0	0	0	0	0	0	0	0	0	0	66216250	107,500	66,216.25	107.5
175	0	0	0	0	0	0	1	0	0	0	0	1	0	0	0	0	0	0	0	0	66323750	934,251	66,323.75	934.25
176	0	0	0	0	0	0	0	0	0	0	0	1	0	0	0	0	0	0	0	0	67258001	87,000	67,258.00	87
177	0	0	0	0	0	0	0	0	0	0	0	0	0	0	0	0	0	0	0	0	67345001	404,500	67,345.00	404.5
178	0	0	0	0	0	0	1	0	0	0	0	0	0	0	0	0	0	0	0	0	67749501	106,749	67,749.50	106.75
179	0	0	0	0	0	0	1	0	0	0	0	1	0	0	0	0	0	0	0	0	67856250	918,251	67,856.25	918.25
180	0	0	0	0	0	0	0	0	0	0	0	1	0	0	0	0	0	0	0	0	68774501	103,000	68,774.50	103
181	0	0	0	0	0	0	0	0	0	0	0	0	0	0	0	0	0	0	0	0	68877501	371,500	68,877.50	371.5
182	0	0	0	0	0	0	1	0	0	0	0	0	0	0	0	0	0	0	0	0	69249001	93,249	69,249.00	93.25
183	0	0	0	0	0	0	1	0	0	0	0	1	0	0	0	0	0	0	0	0	69342250	932,000	69,342.25	932
184	0	0	0	0	0	0	0	0	0	0	0	1	0	0	0	0	0	0	0	0	70274250	89,500	70,274.25	89.5
185	0	0	0	0	0	0	0	0	0	0	0	0	0	0	0	0	0	0	0	0	70363750	385,000	70,363.75	385
186	0	0	0	0	0	0	1	0	0	0	0	0	0	0	0	0	0	0	0	0	70748750	102,751	70,748.75	102.75
187	0	0	0	0	0	0	1	0	0	0	0	1	0	0	0	0	0	0	0	0	70851501	922,500	70,851.50	922.5
188	0	0	0	0	0	0	0	0	0	0	0	1	0	0	0	0	0	0	0	0	71774001	99,000	71,774.00	99
189	0	0	0	0	0	0	0	0	0	0	0	0	0	0	0	0	0	0	0	0	71873001	392,249	71,873.00	392.25
190	0	0	0	0	0	0	1	0	0	0	0	0	0	0	0	0	0	0	0	0	72265250	95,500	72,265.25	95.5
191	0	0	0	0	0	0	1	0	0	0	0	1	0	0	0	0	0	0	0	0	72360750	929,500	72,360.75	929.5
192	0	0	0	0	0	0	0	0	0	0	0	1	0	0	0	0	0	0	0	0	73290250	92,000	73,290.25	92
193	0	0	0	0	0	0	0	0	0	0	0	0	0	0	0	0	0	0	0	0	73382250	399,251	73,382.25	399.25
194	0	0	0	0	0	0	1	0	0	0	0	0	0	0	0	0	0	0	0	0	73781501	111,749	73,781.50	111.75
195	0	0	0	0	0	0	1	0	0	0	0	1	0	0	0	0	0	0	0	0	73893250	913,500	73,893.25	913.5
196	0	0	0	0	0	0	0	0	0	0	0	1	0	0	0	0	0	0	0	0	74806750	108,000	74,806.75	108
197	0	0	0	0	0	0	0	0	0	0	0	0	0	0	0	0	0	0	0	0	74914750	383,251	74,914.75	383.25
198	0	0	0	0	0	0	1	0	0	0	0	0	0	0	0	0	0	0	0	0	75298001	104,500	75,298.00	104.5
199	0	0	0	0	0	0	1	0	0	0	0	1	0	0	0	0	0	0	0	0	75402501	937,249	75,402.50	937.25
200	0	0	0	0	0	0	0	0	0	0	0	1	0	0	0	0	0	0	0	0	76339750	84,251	76,339.75	84.25
201	0	0	0	0	0	0	0	0	0	0	0	0	0	0	0	0	0	0	0	0	76424001	390,249	76,424.00	390.25
202	0	0	0	0	0	0	1	0	0	0	0	0	0	0	0	0	0	0	0	0	76814250	97,500	76,814.25	97.5
203	0	0	0	0	0	0	1	0	0	0	0	1	0	0	0	0	0	0	0	0	76911750	944,500	76,911.75	944.5
204	0	0	0	0	0	0	0	0	0	0	0	1	0	0	0	0	0	0	0	0	77856250	77,000	77,856.25	77
205	0	0	0	0	0	0	0	0	0	0	0	0	0	0	0	0	0	0	0	0	77933250	397,500	77,933.25	397.5
206	0	0	0	0	0	0	1	0	0	0	0	0	0	0	0	0	0	0	0	0	78330750	113,500	78,330.75	113.5
207	0	0	0	0	0	0	1	0	0	0	0	1	0	0	0	0	0	0	0	0	78444250	911,500	78,444.25	911.5
208	0	0	0	0	0	0	0	0	0	0	0	1	0	0	0	0	0	0	0	0	79355750	109,751	79,355.75	109.75
209	0	0	0	0	0	0	0	0	0	0	0	0	0	0	0	0	0	0	0	0	79465501	381,749	79,465.50	381.75
210	0	0	0	0	0	0	1	0	0	0	0	0	0	0	0	0	0	0	0	0	79847250	106,251	79,847.25	106.25
211	0	0	0	0	0	0	1	0	0	0	0	1	0	0	0	0	0	0	0	0	79953501	918,749	79,953.50	918.75
212	0	0	0	0	0	0	0	0	0	0	0	1	0	0	0	0	0	0	0	0	80872250	103,000	80,872.25	103
213	0	0	0	0	0	0	0	0	0	0	0	0	0	0	0	0	0	0	0	0	80975250	388,251	80,975.25	388.25
214	0	0	0	0	0	0	1	0	0	0	0	0	0	0	0	0	0	0	0	0	81363501	99,249	81,363.50	99.25
215	0	0	0	0	0	0	1	0	0	0	0	1	0	0	0	0	0	0	0	0	81462750	925,751	81,462.75	925.75
216	0	0	0	0	0	0	0	0	0	0	0	1	0	0	0	0	0	0	0	0	82388501	95,749	82,388.50	95.75
217	0	0	0	0	0	0	0	0	0	0	0	0	0	0	0	0	0	0	0	0	82484250	379,000	82,484.25	379
218	0	0	0	0	0	0	1	0	0	0	0	0	0	0	0	0	0	0	0	0	82863250	108,751	82,863.25	108.75
219	0	0	0	0	0	0	1	0	0	0	0	1	0	0	0	0	0	0	0	0	82972001	933,000	82,972.00	933
220	0	0	0	0	0	0	0	0	0	0	0	1	0	0	0	0	0	0	0	0	83905001	88,749	83,905.00	88.75
221	0	0	0	0	0	0	0	0	0	0	0	0	0	0	0	0	0	0	0	0	83993750	402,500	83,993.75	402.5
222	0	0	0	0	0	0	1	0	0	0	0	0	0	0	0	0	0	0	0	0	84396250	108,500	84,396.25	108.5
223	0	0	0	0	0	0	1	0	0	0	0	1	0	0	0	0	0	0	0	0	84504750	933,251	84,504.75	933.25
224	0	0	0	0	0	0	0	0	0	0	0	1	0	0	0	0	0	0	0	0	85438001	88,000	85,438.00	88
225	0	0	0	0	0	0	0	0	0	0	0	0	0	0	0	0	0	0	0	0	85526001	403,500	85,526.00	403.5
226	0	0	0	0	0	0	1	0	0	0	0	0	0	0	0	0	0	0	0	0	85929501	107,500	85,929.50	107.5
227	0	0	0	0	0	0	1	0	0	0	0	1	0	0	0	0	0	0	0	0	86037001	934,000	86,037.00	934
228	0	0	0	0	0	0	0	0	0	0	0	1	0	0	0	0	0	0	0	0	86971001	87,500	86,971.00	87.5
229	0	0	0	0	0	0	0	0	0	0	0	0	0	0	0	0	0	0	0	0	87058501	404,000	87,058.50	404
230	0	0	0	0	0	0	1	0	0	0	0	0	0	0	0	0	0	0	0	0	87462501	107,000	87,462.50	107
231	0	0	0	0	0	0	1	0	0	0	0	1	0	0	0	0	0	0	0	0	87569501	918,000	87,569.50	918
232	0	0	0	0	0	0	0	0	0	0	0	1	0	0	0	0	0	0	0	0	88487501	103,749	88,487.50	103.75
233	0	0	0	0	0	0	0	0	0	0	0	0	0	0	0	0	0	0	0	0	88591250	371,000	88,591.25	371
234	0	0	0	0	0	0	1	0	0	0	0	0	0	0	0	0	0	0	0	0	88962250	116,500	88,962.25	116.5
235	0	0	0	0	0	0	1	0	0	0	0	1	0	0	0	0	0	0	0	0	89078750	908,500	89,078.75	908.5
236	0	0	0	0	0	0	0	0	0	0	0	1	0	0	0	0	0	0	0	0	89987250	113,251	89,987.25	113.25
237	0	0	0	0	0	0	0	0	0	0	0	0	0	0	0	0	0	0	0	0	90100501	361,500	90,100.50	361.5
238	0	0	0	0	0	0	1	0	0	0	0	0	0	0	0	0	0	0	0	0	90462001	102,749	90,462.00	102.75
239	0	0	0	0	0	0	1	0	0	0	0	1	0	0	0	0	0	0	0	0	90564750	939,000	90,564.75	939
240	0	0	0	0	0	0	0	0	0	0	0	1	0	0	0	0	0	0	0	0	91503750	82,500	91,503.75	82.5
241	0	0	0	0	0	0	0	0	0	0	0	0	0	0	0	0	0	0	0	0	91586250	375,500	91,586.25	375.5
242	0	0	0	0	0	0	1	0	0	0	0	0	0	0	0	0	0	0	0	0	91961750	112,251	91,961.75	112.25
243	0	0	0	0	0	0	1	0	0	0	0	1	0	0	0	0	0	0	0	0	92074001	946,000	92,074.00	946
244	0	0	0	0	0	0	0	0	0	0	0	1	0	0	0	0	0	0	0	0	93020001	75,500	93,020.00	75.5
245	0	0	0	0	0	0	0	0	0	0	0	0	0	0	0	0	0	0	0	0	93095501	382,500	93,095.50	382.5
246	0	0	0	0	0	0	1	0	0	0	0	0	0	0	0	0	0	0	0	0	93478001	105,249	93,478.00	105.25
247	0	0	0	0	0	0	1	0	0	0	0	1	0	0	0	0	0	0	0	0	93583250	919,751	93,583.25	919.75
248	0	0	0	0	0	0	0	0	0	0	0	1	0	0	0	0	0	0	0	0	94503001	101,749	94,503.00	101.75
249	0	0	0	0	0	0	0	0	0	0	0	0	0	0	0	0	0	0	0	0	94604750	389,751	94,604.75	389.75
250	0	0	0	0	0	0	1	0	0	0	0	0	0	0	0	0	0	0	0	0	94994501	98,000	94,994.50	98
251	0	0	0	0	0	0	1	0	0	0	0	1	0	0	0	0	0	0	0	0	95092501	927,000	95,092.50	927
252	0	0	0	0	0	0	0	0	0	0	0	1	0	0	0	0	0	0	0	0	96019501	94,500	96,019.50	94.5
253	0	0	0	0	0	0	0	0	0	0	0	0	0	0	0	0	0	0	0	0	96114001	380,249	96,114.00	380.25
254	0	0	0	0	0	0	1	0	0	0	0	0	0	0	0	0	0	0	0	0	96494250	84,251	96,494.25	84.25
255	0	0	0	0	0	0	1	0	0	0	0	1	0	0	0	0	0	0	0	0	96578501	957,249	96,578.50	957.25
256	0	0	0	0	0	0	0	0	0	0	0	1	0	0	0	0	0	0	0	0	97535750	64,500	97,535.75	64.5
257	0	0	0	0	0	0	0	0	0	0	0	0	0	0	0	0	0	0	0	0	97600250	410,251	97,600.25	410.25
258	0	0	0	0	0	0	1	0	0	0	0	0	0	0	0	0	0	0	0	0	98010501	77,249	98,010.50	77.25
259	0	0	0	0	0	0	1	0	0	0	0	1	0	0	0	0	0	0	0	0	98087750	947,751	98,087.75	947.75
260	0	0	0	0	0	0	0	0	0	0	0	1	0	0	0	0	0	0	0	0	99035501	73,749	99,035.50	73.75
261	0	0	0	0	0	0	0	0	0	0	0	0	0	0	0	0	0	0	0	0	99109250	401,000	99,109.25	401
262	0	0	0	0	0	0	1	0	0	0	0	0	0	0	0	0	0	0	0	0	99510250	110,000	99,510.25	110
263	0	0	0	0	0	0	1	0	0	0	0	1	0	0	0	0	0	0	0	0	99620250	931,751	99,620.25	931.75
264	0	0	0	0	0	0	0	0	0	0	0	1	0	0	0	0	0	0	0	0	100552001	89,749	100,552.00	89.75
265	0	0	0	0	0	0	0	0	0	0	0	0	0	0	0	0	0	0	0	0	100641750	401,500	100,641.75	401.5
266	0	0	0	0	0	0	1	0	0	0	0	0	0	0	0	0	0	0	0	0	101043250	86,251	101,043.25	86.25
267	0	0	0	0	0	0	1	0	0	0	0	1	0	0	0	0	0	0	0	0	101129501	939,000	101,129.50	939
268	0	0	0	0	0	0	0	0	0	0	0	1	0	0	0	0	0	0	0	0	102068501	82,500	102,068.50	82.5
269	0	0	0	0	0	0	0	0	0	0	0	0	0	0	0	0	0	0	0	0	102151001	392,000	102,151.00	392
270	0	0	0	0	0	0	1	0	0	0	0	0	0	0	0	0	0	0	0	0	102543001	95,749	102,543.00	95.75
271	0	0	0	0	0	0	1	0	0	0	0	1	0	0	0	0	0	0	0	0	102638750	946,000	102,638.75	946
272	0	0	0	0	0	0	0	0	0	0	0	1	0	0	0	0	0	0	0	0	103584750	75,500	103,584.75	75.5
273	0	0	0	0	0	0	0	0	0	0	0	0	0	0	0	0	0	0	0	0	103660250	399,251	103,660.25	399.25
274	0	0	0	0	0	0	1	0	0	0	0	0	0	0	0	0	0	0	0	0	104059501	88,500	104,059.50	88.5
275	0	0	0	0	0	0	1	0	0	0	0	1	0	0	0	0	0	0	0	0	104148001	936,500	104,148.00	936.5
276	0	0	0	0	0	0	0	0	0	0	0	1	0	0	0	0	0	0	0	0	105084501	85,000	105,084.50	85
277	0	0	0	0	0	0	0	0	0	0	0	0	0	0	0	0	0	0	0	0	105169501	406,249	105,169.50	406.25
278	0	0	0	0	0	0	1	0	0	0	0	0	0	0	0	0	0	0	0	0	105575750	81,500	105,575.75	81.5
279	0	0	0	0	0	0	1	0	0	0	0	1	0	0	0	0	0	0	0	0	105657250	943,500	105,657.25	943.5
280	0	0	0	0	0	0	0	0	0	0	0	1	0	0	0	0	0	0	0	0	106600750	78,000	106,600.75	78
281	0	0	0	0	0	0	0	0	0	0	0	0	0	0	0	0	0	0	0	0	106678750	396,751	106,678.75	396.75
282	0	0	0	0	0	0	1	0	0	0	0	0	0	0	0	0	0	0	0	0	107075501	91,000	107,075.50	91
283	0	0	0	0	0	0	1	0	0	0	0	1	0	0	0	0	0	0	0	0	107166501	934,000	107,166.50	934
284	0	0	0	0	0	0	0	0	0	0	0	1	0	0	0	0	0	0	0	0	108100501	87,500	108,100.50	87.5
285	0	0	0	0	0	0	0	0	0	0	0	0	0	0	0	0	0	0	0	0	108188001	404,000	108,188.00	404
286	0	0	0	0	0	0	1	0	0	0	0	0	0	0	0	0	0	0	0	0	108592001	107,000	108,592.00	107
287	0	0	0	0	0	0	1	0	0	0	0	1	0	0	0	0	0	0	0	0	108699001	918,000	108,699.00	918
288	0	0	0	0	0	0	0	0	0	0	0	1	0	0	0	0	0	0	0	0	109617001	103,749	109,617.00	103.75
289	0	0	0	0	0	0	0	0	0	0	0	0	0	0	0	0	0	0	0	0	109720750	371,000	109,720.75	371
290	0	0	0	0	0	0	1	0	0	0	0	0	0	0	0	0	0	0	0	0	110091750	93,500	110,091.75	93.5
291	0	0	0	0	0	0	1	0	0	0	0	1	0	0	0	0	0	0	0	0	110185250	948,251	110,185.25	948.25
292	0	0	0	0	0	0	0	0	0	0	0	1	0	0	0	0	0	0	0	0	111133501	73,000	111,133.50	73
293	0	0	0	0	0	0	0	0	0	0	0	0	0	0	0	0	0	0	0	0	111206501	401,500	111,206.50	401.5
294	0	0	0	0	0	0	1	0	0	0	0	0	0	0	0	0	0	0	0	0	111608001	86,500	111,608.00	86.5
295	0	0	0	0	0	0	1	0	0	0	0	1	0	0	0	0	0	0	0	0	111694501	938,749	111,694.50	938.75
296	0	0	0	0	0	0	0	0	0	0	0	1	0	0	0	0	0	0	0	0	112633250	82,500	112,633.25	82.5
297	0	0	0	0	0	0	0	0	0	0	0	0	0	0	0	0	0	0	0	0	112715750	392,000	112,715.75	392
298	0	0	0	0	0	0	1	0	0	0	0	0	0	0	0	0	0	0	0	0	113107750	96,000	113,107.75	96
299	0	0	0	0	0	0	1	0	0	0	0	1	0	0	0	0	0	0	0	0	113203750	929,000	113,203.75	929
300	0	0	0	0	0	0	0	0	0	0	0	1	0	0	0	0	0	0	0	0	114132750	92,251	114,132.75	92.25
301	0	0	0	0	0	0	0	0	0	0	0	0	0	0	0	0	0	0	0	0	114225001	382,500	114,225.00	382.5
302	0	0	0	0	0	0	1	0	0	0	0	0	0	0	0	0	0	0	0	0	114607501	82,249	114,607.50	82.25
303	0	0	0	0	0	0	1	0	0	0	0	1	0	0	0	0	0	0	0	0	114689750	942,751	114,689.75	942.75
304	0	0	0	0	0	0	0	0	0	0	0	1	0	0	0	0	0	0	0	0	115632501	78,500	115,632.50	78.5
305	0	0	0	0	0	0	0	0	0	0	0	0	0	0	0	0	0	0	0	0	115711001	396,249	115,711.00	396.25
306	0	0	0	0	0	0	1	0	0	0	0	0	0	0	0	0	0	0	0	0	116107250	91,751	116,107.25	91.75
307	0	0	0	0	0	0	1	0	0	0	0	1	0	0	0	0	0	0	0	0	116199001	933,249	116,199.00	933.25
308	0	0	0	0	0	0	0	0	0	0	0	1	0	0	0	0	0	0	0	0	117132250	88,000	117,132.25	88
309	0	0	0	0	0	0	0	0	0	0	0	0	0	0	0	0	0	0	0	0	117220250	386,751	117,220.25	386.75
310	0	0	0	0	0	0	1	0	0	0	0	0	0	0	0	0	0	0	0	0	117607001	101,249	117,607.00	101.25
311	0	0	0	0	0	0	1	0	0	0	0	1	0	0	0	0	0	0	0	0	117708250	923,751	117,708.25	923.75
312	0	0	0	0	0	0	0	0	0	0	0	1	0	0	0	0	0	0	0	0	118632001	97,500	118,632.00	97.5
313	0	0	0	0	0	0	0	0	0	0	0	0	0	0	0	0	0	0	0	0	118729501	393,749	118,729.50	393.75
314	0	0	0	0	0	0	1	0	0	0	0	0	0	0	0	0	0	0	0	0	119123250	94,251	119,123.25	94.25
315	0	0	0	0	0	0	1	0	0	0	0	1	0	0	0	0	0	0	0	0	119217501	931,000	119,217.50	931
316	0	0	0	0	0	0	0	0	0	0	0	1	0	0	0	0	0	0	0	0	120148501	90,500	120,148.50	90.5
317	0	0	0	0	0	0	0	0	0	0	0	0	0	0	0	0	0	0	0	0	120239001	384,249	120,239.00	384.25
318	0	0	0	0	0	0	1	0	0	0	0	0	0	0	0	0	0	0	0	0	120623250	103,500	120,623.25	103.5
319	0	0	0	0	0	0	1	0	0	0	0	1	0	0	0	0	0	0	0	0	120726750	938,000	120,726.75	938
320	0	0	0	0	0	0	0	0	0	0	0	1	0	0	0	0	0	0	0	0	121664750	83,500	121,664.75	83.5
321	0	0	0	0	0	0	0	0	0	0	0	0	0	0	0	0	0	0	0	0	121748250	408,000	121,748.25	408
322	0	0	0	0	0	0	1	0	0	0	0	0	0	0	0	0	0	0	0	0	122156250	103,000	122,156.25	103
323	0	0	0	0	0	0	1	0	0	0	0	1	0	0	0	0	0	0	0	0	122259250	922,000	122,259.25	922
324	0	0	0	0	0	0	0	0	0	0	0	1	0	0	0	0	0	0	0	0	123181250	99,251	123,181.25	99.25
325	0	0	0	0	0	0	0	0	0	0	0	0	0	0	0	0	0	0	0	0	123280501	375,500	123,280.50	375.5
326	0	0	0	0	0	0	1	0	0	0	0	0	0	0	0	0	0	0	0	0	123656001	89,249	123,656.00	89.25
327	0	0	0	0	0	0	1	0	0	0	0	1	0	0	0	0	0	0	0	0	123745250	935,751	123,745.25	935.75
328	0	0	0	0	0	0	0	0	0	0	0	1	0	0	0	0	0	0	0	0	124681001	86,000	124,681.00	86
329	0	0	0	0	0	0	0	0	0	0	0	0	0	0	0	0	0	0	0	0	124767001	388,749	124,767.00	388.75
330	0	0	0	0	0	0	1	0	0	0	0	0	0	0	0	0	0	0	0	0	125155750	98,751	125,155.75	98.75
331	0	0	0	0	0	0	1	0	0	0	0	1	0	0	0	0	0	0	0	0	125254501	926,249	125,254.50	926.25
332	0	0	0	0	0	0	0	0	0	0	0	1	0	0	0	0	0	0	0	0	126180750	95,500	126,180.75	95.5
333	0	0	0	0	0	0	0	0	0	0	0	0	0	0	0	0	0	0	0	0	126276250	379,000	126,276.25	379
334	0	0	0	0	0	0	1	0	0	0	0	0	0	0	0	0	0	0	0	0	126655250	108,500	126,655.25	108.5
335	0	0	0	0	0	0	1	0	0	0	0	1	0	0	0	0	0	0	0	0	126763750	933,251	126,763.75	933.25
336	0	0	0	0	0	0	0	0	0	0	0	1	0	0	0	0	0	0	0	0	127697001	88,500	127,697.00	88.5
337	0	0	0	0	0	0	0	0	0	0	0	0	0	0	0	0	0	0	0	0	127785501	386,249	127,785.50	386.25
338	0	0	0	0	0	0	1	0	0	0	0	0	0	0	0	0	0	0	0	0	128171750	101,251	128,171.75	101.25
339	0	0	0	0	0	0	1	0	0	0	0	1	0	0	0	0	0	0	0	0	128273001	940,500	128,273.00	940.5
340	0	0	0	0	0	0	0	0	0	0	0	1	0	0	0	0	0	0	0	0	129213501	81,000	129,213.50	81
341	0	0	0	0	0	0	0	0	0	0	0	0	0	0	0	0	0	0	0	0	129294501	410,249	129,294.50	410.25
342	0	0	0	0	0	0	1	0	0	0	0	0	0	0	0	0	0	0	0	0	129704750	100,751	129,704.75	100.75
343	0	0	0	0	0	0	1	0	0	0	0	1	0	0	0	0	0	0	0	0	129805501	924,249	129,805.50	924.25
344	0	0	0	0	0	0	0	0	0	0	0	1	0	0	0	0	0	0	0	0	130729750	97,000	130,729.75	97
345	0	0	0	0	0	0	0	0	0	0	0	0	0	0	0	0	0	0	0	0	130826750	394,500	130,826.75	394.5
346	0	0	0	0	0	0	1	0	0	0	0	0	0	0	0	0	0	0	0	0	131221250	93,500	131,221.25	93.5
347	0	0	0	0	0	0	1	0	0	0	0	1	0	0	0	0	0	0	0	0	131314750	948,251	131,314.75	948.25
348	0	0	0	0	0	0	0	0	0	0	0	1	0	0	0	0	0	0	0	0	132263001	73,000	132,263.00	73
349	0	0	0	0	0	0	0	0	0	0	0	0	0	0	0	0	0	0	0	0	132336001	418,249	132,336.00	418.25
350	0	0	0	0	0	0	1	0	0	0	0	0	0	0	0	0	0	0	0	0	132754250	93,000	132,754.25	93
351	0	0	0	0	0	0	1	0	0	0	0	1	0	0	0	0	0	0	0	0	132847250	932,000	132,847.25	932
352	0	0	0	0	0	0	0	0	0	0	0	1	0	0	0	0	0	0	0	0	133779250	89,751	133,779.25	89.75
353	0	0	0	0	0	0	0	0	0	0	0	0	0	0	0	0	0	0	0	0	133869001	385,000	133,869.00	385
354	0	0	0	0	0	0	1	0	0	0	0	0	0	0	0	0	0	0	0	0	134254001	102,500	134,254.00	102.5
355	0	0	0	0	0	0	1	0	0	0	0	1	0	0	0	0	0	0	0	0	134356501	922,500	134,356.50	922.5
356	0	0	0	0	0	0	0	0	0	0	0	1	0	0	0	0	0	0	0	0	135279001	99,249	135,279.00	99.25
357	0	0	0	0	0	0	0	0	0	0	0	0	0	0	0	0	0	0	0	0	135378250	375,500	135,378.25	375.5
358	0	0	0	0	0	0	1	0	0	0	0	0	0	0	0	0	0	0	0	0	135753750	88,751	135,753.75	88.75
359	0	0	0	0	0	0	1	0	0	0	0	1	0	0	0	0	0	0	0	0	135842501	936,249	135,842.50	936.25
360	0	0	0	0	0	0	0	0	0	0	0	1	0	0	0	0	0	0	0	0	136778750	85,251	136,778.75	85.25
361	0	0	0	0	0	0	0	0	0	0	0	0	0	0	0	0	0	0	0	0	136864001	389,500	136,864.00	389.5
362	0	0	0	0	0	0	1	0	0	0	0	0	0	0	0	0	0	0	0	0	137253501	98,249	137,253.50	98.25
363	0	0	0	0	0	0	1	0	0	0	0	1	0	0	0	0	0	0	0	0	137351750	943,500	137,351.75	943.5
364	0	0	0	0	0	0	0	0	0	0	0	1	0	0	0	0	0	0	0	0	138295250	78,000	138,295.25	78
365	0	0	0	0	0	0	0	0	0	0	0	0	0	0	0	0	0	0	0	0	138373250	396,500	138,373.25	396.5
366	0	0	0	0	0	0	1	0	0	0	0	0	0	0	0	0	0	0	0	0	138769750	91,251	138,769.75	91.25
367	0	0	0	0	0	0	1	0	0	0	0	1	0	0	0	0	0	0	0	0	138861001	950,500	138,861.00	950.5
368	0	0	0	0	0	0	0	0	0	0	0	1	0	0	0	0	0	0	0	0	139811501	71,000	139,811.50	71
369	0	0	0	0	0	0	0	0	0	0	0	0	0	0	0	0	0	0	0	0	139882501	403,749	139,882.50	403.75
370	0	0	0	0	0	0	1	0	0	0	0	0	0	0	0	0	0	0	0	0	140286250	107,251	140,286.25	107.25
371	0	0	0	0	0	0	1	0	0	0	0	1	0	0	0	0	0	0	0	0	140393501	917,749	140,393.50	917.75
372	0	0	0	0	0	0	0	0	0	0	0	1	0	0	0	0	0	0	0	0	141311250	104,000	141,311.25	104
373	0	0	0	0	0	0	0	0	0	0	0	0	0	0	0	0	0	0	0	0	141415250	387,251	141,415.25	387.25
374	0	0	0	0	0	0	1	0	0	0	0	0	0	0	0	0	0	0	0	0	141802501	100,249	141,802.50	100.25
375	0	0	0	0	0	0	1	0	0	0	0	1	0	0	0	0	0	0	0	0	141902750	925,000	141,902.75	925
376	0	0	0	0	0	0	0	0	0	0	0	1	0	0	0	0	0	0	0	0	142827750	96,751	142,827.75	96.75
377	0	0	0	0	0	0	0	0	0	0	0	0	0	0	0	0	0	0	0	0	142924501	377,749	142,924.50	377.75
378	0	0	0	0	0	0	1	0	0	0	0	0	0	0	0	0	0	0	0	0	143302250	109,751	143,302.25	109.75
379	0	0	0	0	0	0	1	0	0	0	0	1	0	0	0	0	0	0	0	0	143412001	932,000	143,412.00	932
380	0	0	0	0	0	0	0	0	0	0	0	1	0	0	0	0	0	0	0	0	144344001	89,749	144,344.00	89.75
381	0	0	0	0	0	0	0	0	0	0	0	0	0	0	0	0	0	0	0	0	144433750	401,751	144,433.75	401.75
382	0	0	0	0	0	0	1	0	0	0	0	0	0	0	0	0	0	0	0	0	144835501	109,000	144,835.50	109
383	0	0	0	0	0	0	1	0	0	0	0	1	0	0	0	0	0	0	0	0	144944501	932,500	144,944.50	932.5
384	0	0	0	0	0	0	0	0	0	0	0	1	0	0	0	0	0	0	0	0	145877001	89,249	145,877.00	89.25
385	0	0	0	0	0	0	0	0	0	0	0	0	0	0	0	0	0	0	0	0	145966250	385,500	145,966.25	385.5
386	0	0	0	0	0	0	1	0	0	0	0	0	0	0	0	0	0	0	0	0	146351750	102,000	146,351.75	102
387	0	0	0	0	0	0	1	0	0	0	0	1	0	0	0	0	0	0	0	0	146453750	939,751	146,453.75	939.75
388	0	0	0	0	0	0	0	0	0	0	0	1	0	0	0	0	0	0	0	0	147393501	81,749	147,393.50	81.75
389	0	0	0	0	0	0	0	0	0	0	0	0	0	0	0	0	0	0	0	0	147475250	393,000	147,475.25	393
390	0	0	0	0	0	0	1	0	0	0	0	0	0	0	0	0	0	0	0	0	147868250	94,751	147,868.25	94.75
391	0	0	0	0	0	0	1	0	0	0	0	1	0	0	0	0	0	0	0	0	147963001	947,000	147,963.00	947
392	0	0	0	0	0	0	0	0	0	0	0	1	0	0	0	0	0	0	0	0	148910001	74,500	148,910.00	74.5
393	0	0	0	0	0	0	0	0	0	0	0	0	0	0	0	0	0	0	0	0	148984501	400,000	148,984.50	400
394	0	0	0	0	0	0	1	0	0	0	0	0	0	0	0	0	0	0	0	0	149384501	111,000	149,384.50	111
395	0	0	0	0	0	0	1	0	0	0	0	1	0	0	0	0	0	0	0	0	149495501	930,749	149,495.50	930.75
396	0	0	0	0	0	0	0	0	0	0	0	1	0	0	0	0	0	0	0	0	150426250	90,751	150,426.25	90.75
397	0	0	0	0	0	0	0	0	0	0	0	0	0	0	0	0	0	0	0	0	150517001	384,000	150,517.00	384
398	0	0	0	0	0	0	1	0	0	0	0	0	0	0	0	0	0	0	0	0	150901001	103,749	150,901.00	103.75
399	0	0	0	0	0	0	1	0	0	0	0	1	0	0	0	0	0	0	0	0	151004750	921,251	151,004.75	921.25
400	0	0	0	0	0	0	0	0	0	0	0	1	0	0	0	0	0	0	0	0	151926001	100,249	151,926.00	100.25
401	0	0	0	0	0	0	0	0	0	0	0	0	0	0	0	0	0	0	0	0	152026250	374,500	152,026.25	374.5
402	0	0	0	0	0	0	1	0	0	0	0	0	0	0	0	0	0	0	0	0	152400750	113,251	152,400.75	113.25
403	0	0	0	0	0	0	1	0	0	0	0	1	0	0	0	0	0	0	0	0	152514001	928,500	152,514.00	928.5
404	0	0	0	0	0	0	0	0	0	0	0	1	0	0	0	0	0	0	0	0	153442501	93,000	153,442.50	93
405	0	0	0	0	0	0	0	0	0	0	0	0	0	0	0	0	0	0	0	0	153535501	381,749	153,535.50	381.75
406	0	0	0	0	0	0	1	0	0	0	0	0	0	0	0	0	0	0	0	0	153917250	106,000	153,917.25	106
407	0	0	0	0	0	0	1	0	0	0	0	1	0	0	0	0	0	0	0	0	154023250	919,000	154,023.25	919
408	0	0	0	0	0	0	0	0	0	0	0	1	0	0	0	0	0	0	0	0	154942250	102,500	154,942.25	102.5
409	0	0	0	0	0	0	0	0	0	0	0	0	0	0	0	0	0	0	0	0	155044750	372,000	155,044.75	372
410	0	0	0	0	0	0	1	0	0	0	0	0	0	0	0	0	0	0	0	0	155416750	92,500	155,416.75	92.5
411	0	0	0	0	0	0	1	0	0	0	0	1	0	0	0	0	0	0	0	0	155509250	949,251	155,509.25	949.25
412	0	0	0	0	0	0	0	0	0	0	0	1	0	0	0	0	0	0	0	0	156458501	72,249	156,458.50	72.25
413	0	0	0	0	0	0	0	0	0	0	0	0	0	0	0	0	0	0	0	0	156530750	402,500	156,530.75	402.5
414	0	0	0	0	0	0	1	0	0	0	0	0	0	0	0	0	0	0	0	0	156933250	108,500	156,933.25	108.5
415	0	0	0	0	0	0	1	0	0	0	0	1	0	0	0	0	0	0	0	0	157041750	933,251	157,041.75	933.25
416	0	0	0	0	0	0	0	0	0	0	0	1	0	0	0	0	0	0	0	0	157975001	88,500	157,975.00	88.5
417	0	0	0	0	0	0	0	0	0	0	0	0	0	0	0	0	0	0	0	0	158063501	386,000	158,063.50	386
418	0	0	0	0	0	0	1	0	0	0	0	0	0	0	0	0	0	0	0	0	158449501	100,249	158,449.50	100.25
419	0	0	0	0	0	0	1	0	0	0	0	1	0	0	0	0	0	0	0	0	158549750	925,000	158,549.75	925
420	0	0	0	0	0	0	0	0	0	0	0	1	0	0	0	0	0	0	0	0	159474750	97,751	159,474.75	97.75
421	0	0	0	0	0	0	0	0	0	0	0	0	0	0	0	0	0	0	0	0	159572501	376,749	159,572.50	376.75
422	0	0	0	0	0	0	1	0	0	0	0	0	0	0	0	0	0	0	0	0	159949250	87,751	159,949.25	87.75
423	0	0	0	0	0	0	1	0	0	0	0	1	0	0	0	0	0	0	0	0	160037001	954,000	160,037.00	954
424	0	0	0	0	0	0	0	0	0	0	0	1	0	0	0	0	0	0	0	0	160991001	67,749	160,991.00	67.75
425	0	0	0	0	0	0	0	0	0	0	0	0	0	0	0	0	0	0	0	0	161058750	407,000	161,058.75	407
426	0	0	0	0	0	0	1	0	0	0	0	0	0	0	0	0	0	0	0	0	161465750	103,751	161,465.75	103.75
427	0	0	0	0	0	0	1	0	0	0	0	1	0	0	0	0	0	0	0	0	161569501	921,249	161,569.50	921.25
428	0	0	0	0	0	0	0	0	0	0	0	1	0	0	0	0	0	0	0	0	162490750	100,251	162,490.75	100.25
429	0	0	0	0	0	0	0	0	0	0	0	0	0	0	0	0	0	0	0	0	162591001	374,500	162,591.00	374.5
430	0	0	0	0	0	0	1	0	0	0	0	0	0	0	0	0	0	0	0	0	162965501	113,249	162,965.50	113.25
431	0	0	0	0	0	0	1	0	0	0	0	1	0	0	0	0	0	0	0	0	163078750	911,751	163,078.75	911.75
432	0	0	0	0	0	0	0	0	0	0	0	1	0	0	0	0	0	0	0	0	163990501	109,749	163,990.50	109.75
433	0	0	0	0	0	0	0	0	0	0	0	0	0	0	0	0	0	0	0	0	164100250	365,000	164,100.25	365
434	0	0	0	0	0	0	1	0	0	0	0	0	0	0	0	0	0	0	0	0	164465250	99,751	164,465.25	99.75
435	0	0	0	0	0	0	1	0	0	0	0	1	0	0	0	0	0	0	0	0	164565001	925,249	164,565.00	925.25
436	0	0	0	0	0	0	0	0	0	0	0	1	0	0	0	0	0	0	0	0	165490250	96,251	165,490.25	96.25
437	0	0	0	0	0	0	0	0	0	0	0	0	0	0	0	0	0	0	0	0	165586501	378,249	165,586.50	378.25
438	0	0	0	0	0	0	1	0	0	0	0	0	0	0	0	0	0	0	0	0	165964750	109,500	165,964.75	109.5
439	0	0	0	0	0	0	1	0	0	0	0	1	0	0	0	0	0	0	0	0	166074250	915,751	166,074.25	915.75
440	0	0	0	0	0	0	0	0	0	0	0	1	0	0	0	0	0	0	0	0	166990001	105,749	166,990.00	105.75
441	0	0	0	0	0	0	0	0	0	0	0	0	0	0	0	0	0	0	0	0	167095750	369,000	167,095.75	369
442	0	0	0	0	0	0	1	0	0	0	0	0	0	0	0	0	0	0	0	0	167464750	95,500	167,464.75	95.5
443	0	0	0	0	0	0	1	0	0	0	0	1	0	0	0	0	0	0	0	0	167560250	946,000	167,560.25	946
444	0	0	0	0	0	0	0	0	0	0	0	1	0	0	0	0	0	0	0	0	168506250	75,251	168,506.25	75.25
445	0	0	0	0	0	0	0	0	0	0	0	0	0	0	0	0	0	0	0	0	168581501	416,249	168,581.50	416.25
446	0	0	0	0	0	0	1	0	0	0	0	0	0	0	0	0	0	0	0	0	168997750	118,000	168,997.75	118
447	0	0	0	0	0	0	1	0	0	0	0	1	0	0	0	0	0	0	0	0	169115750	923,751	169,115.75	923.75
448	0	0	0	0	0	0	0	0	0	0	0	1	0	0	0	0	0	0	0	0	170039501	97,749	170,039.50	97.75
449	0	0	0	0	0	0	0	0	0	0	0	0	0	0	0	0	0	0	0	0	170137250	376,751	170,137.25	376.75
450	0	0	0	0	0	0	1	0	0	0	0	0	0	0	0	0	0	0	0	0	170514001	111,249	170,514.00	111.25
451	0	0	0	0	0	0	1	0	0	0	0	1	0	0	0	0	0	0	0	0	170625250	914,000	170,625.25	914
452	0	0	0	0	0	0	0	0	0	0	0	1	0	0	0	0	0	0	0	0	171539250	107,251	171,539.25	107.25
453	0	0	0	0	0	0	0	0	0	0	0	0	0	0	0	0	0	0	0	0	171646501	384,000	171,646.50	384
454	0	0	0	0	0	0	1	0	0	0	0	0	0	0	0	0	0	0	0	0	172030501	104,000	172,030.50	104
455	0	0	0	0	0	0	1	0	0	0	0	1	0	0	0	0	0	0	0	0	172134501	921,000	172,134.50	921
456	0	0	0	0	0	0	0	0	0	0	0	1	0	0	0	0	0	0	0	0	173055501	100,249	173,055.50	100.25
457	0	0	0	0	0	0	0	0	0	0	0	0	0	0	0	0	0	0	0	0	173155750	391,251	173,155.75	391.25
458	0	0	0	0	0	0	1	0	0	0	0	0	0	0	0	0	0	0	0	0	173547001	96,749	173,547.00	96.75
459	0	0	0	0	0	0	1	0	0	0	0	1	0	0	0	0	0	0	0	0	173643750	928,251	173,643.75	928.25
460	0	0	0	0	0	0	0	0	0	0	0	1	0	0	0	0	0	0	0	0	174572001	93,249	174,572.00	93.25
461	0	0	0	0	0	0	0	0	0	0	0	0	0	0	0	0	0	0	0	0	174665250	398,000	174,665.25	398
462	0	0	0	0	0	0	1	0	0	0	0	0	0	0	0	0	0	0	0	0	175063250	111,500	175,063.25	111.5
463	0	0	0	0	0	0	1	0	0	0	0	1	0	0	0	0	0	0	0	0	175174750	913,500	175,174.75	913.5
464	0	0	0	0	0	0	0	0	0	0	0	1	0	0	0	0	0	0	0	0	176088250	109,251	176,088.25	109.25
465	0	0	0	0	0	0	0	0	0	0	0	0	0	0	0	0	0	0	0	0	176197501	382,249	176,197.50	382.25
466	0	0	0	0	0	0	1	0	0	0	0	0	0	0	0	0	0	0	0	0	176579750	105,500	176,579.75	105.5
467	0	0	0	0	0	0	1	0	0	0	0	1	0	0	0	0	0	0	0	0	176685250	936,251	176,685.25	936.25
468	0	0	0	0	0	0	0	0	0	0	0	1	0	0	0	0	0	0	0	0	177621501	85,249	177,621.50	85.25
469	0	0	0	0	0	0	0	0	0	0	0	0	0	0	0	0	0	0	0	0	177706750	389,251	177,706.75	389.25
470	0	0	0	0	0	0	1	0	0	0	0	0	0	0	0	0	0	0	0	0	178096001	122,000	178,096.00	122
471	0	0	0	0	0	0	1	0	0	0	0	1	0	0	0	0	0	0	0	0	178218001	919,749	178,218.00	919.75
472	0	0	0	0	0	0	0	0	0	0	0	1	0	0	0	0	0	0	0	0	179137750	101,751	179,137.75	101.75
473	0	0	0	0	0	0	0	0	0	0	0	0	0	0	0	0	0	0	0	0	179239501	373,000	179,239.50	373
474	0	0	0	0	0	0	1	0	0	0	0	0	0	0	0	0	0	0	0	0	179612501	114,500	179,612.50	114.5
475	0	0	0	0	0	0	1	0	0	0	0	1	0	0	0	0	0	0	0	0	179727001		179,727.00
