# Supplementary material for: Auditory presentation and synchronization in Adobe Flash and HTML5/JavaScript Web experiments
Source: Behav Res Methods. 2016 Jul 15;48(3):897–908. doi: 10.3758/s13428-016-0758-5 (PMC5003904; doi:10.3758/s13428-016-0758-5)
Supplement: Supplementary file 1 — (ZIP 1310 kb) [file 13428_2016_758_MOESM1_ESM.zip › Data/S1/sep-lenlap-ff-js.csv]

	Keypad 4	Keypad 3	Keypad 2	Keypad 1	Opto 4	Opto 3	Opto 2	Opto 1	TTL in 2	TTL in 1	Mic 2	Mic 1	Act close 4	Act close 3	Act close 3	Act close 1	TTL out 2	TTL out 1	Sounder 2	Sounder 1	Elapsed uS	Active uS	Elapsed mS	Active mS
1	0	0	0	0	0	0	0	0	0	0	0	0	0	0	0	0	0	0	0	0	0	756,500	0	756.5
2	0	0	0	0	0	0	0	1	0	0	0	0	0	0	0	0	0	0	0	0	756500	180,750	756.5	180.75
3	0	0	0	0	0	0	0	1	0	0	0	1	0	0	0	0	0	0	0	0	937250	896,500	937.25	896.5
4	0	0	0	0	0	0	0	0	0	0	0	1	0	0	0	0	0	0	0	0	1833750	106,750	1,833.75	106.75
5	0	0	0	0	0	0	0	0	0	0	0	0	0	0	0	0	0	0	0	0	1940500	565,750	1,940.50	565.75
6	0	0	0	0	0	0	0	1	0	0	0	0	0	0	0	0	0	0	0	0	2506250	69,500	2,506.25	69.5
7	0	0	0	0	0	0	0	1	0	0	0	1	0	0	0	0	0	0	0	0	2575750	976,000	2,575.75	976
8	0	0	0	0	0	0	0	0	0	0	0	1	0	0	0	0	0	0	0	0	3551750	39,500	3,551.75	39.5
9	0	0	0	0	0	0	0	0	0	0	0	0	0	0	0	0	0	0	0	0	3591250	598,000	3,591.25	598
10	0	0	0	0	0	0	0	1	0	0	0	0	0	0	0	0	0	0	0	0	4189250	56,250	4,189.25	56.25
11	0	0	0	0	0	0	0	1	0	0	0	1	0	0	0	0	0	0	0	0	4245500	987,250	4,245.50	987.25
12	0	0	0	0	0	0	0	0	0	0	0	1	0	0	0	0	0	0	0	0	5232750	28,250	5,232.75	28.25
13	0	0	0	0	0	0	0	0	0	0	0	0	0	0	0	0	0	0	0	0	5261000	594,500	5,261.00	594.5
14	0	0	0	0	0	0	0	1	0	0	0	0	0	0	0	0	0	0	0	0	5855500	52,250	5,855.50	52.25
15	0	0	0	0	0	0	0	1	0	0	0	1	0	0	0	0	0	0	0	0	5907750	995,250	5,907.75	995.25
16	0	0	0	0	0	0	0	0	0	0	0	1	0	0	0	0	0	0	0	0	6903000	7,750	6,903.00	7.75
17	0	0	0	0	0	0	0	0	0	0	0	0	0	0	0	0	0	0	0	0	6910750	577,750	6,910.75	577.75
18	0	0	0	0	0	0	0	1	0	0	0	0	0	0	0	0	0	0	0	0	7488500	55,250	7,488.50	55.25
19	0	0	0	0	0	0	0	1	0	0	0	1	0	0	0	0	0	0	0	0	7543750	989,750	7,543.75	989.75
20	0	0	0	0	0	0	0	0	0	0	0	1	0	0	0	0	0	0	0	0	8533500	25,750	8,533.50	25.75
21	0	0	0	0	0	0	0	0	0	0	0	0	0	0	0	0	0	0	0	0	8559250	595,750	8,559.25	595.75
22	0	0	0	0	0	0	0	1	0	0	0	0	0	0	0	0	0	0	0	0	9155000	61,750	9,155.00	61.75
23	0	0	0	0	0	0	0	1	0	0	0	1	0	0	0	0	0	0	0	0	9216750	985,000	9,216.75	985
24	0	0	0	0	0	0	0	0	0	0	0	1	0	0	0	0	0	0	0	0	10201750	30,500	10,201.75	30.5
25	0	0	0	0	0	0	0	0	0	0	0	0	0	0	0	0	0	0	0	0	10232250	589,000	10,232.25	589
26	0	0	0	0	0	0	0	1	0	0	0	0	0	0	0	0	0	0	0	0	10821250	69,000	10,821.25	69
27	0	0	0	0	0	0	0	1	0	0	0	1	0	0	0	0	0	0	0	0	10890250	975,250	10,890.25	975.25
28	0	0	0	0	0	0	0	0	0	0	0	1	0	0	0	0	0	0	0	0	11865500	40,750	11,865.50	40.75
29	0	0	0	0	0	0	0	0	0	0	0	0	0	0	0	0	0	0	0	0	11906250	598,000	11,906.25	598
30	0	0	0	0	0	0	0	1	0	0	0	0	0	0	0	0	0	0	0	0	12504250	53,250	12,504.25	53.25
31	0	0	0	0	0	0	0	1	0	0	0	1	0	0	0	0	0	0	0	0	12557500	995,750	12,557.50	995.75
32	0	0	0	0	0	0	0	0	0	0	0	1	0	0	0	0	0	0	0	0	13553250	9,250	13,553.25	9.25
33	0	0	0	0	0	0	0	0	0	0	0	0	0	0	0	0	0	0	0	0	13562500	575,000	13,562.50	575
34	0	0	0	0	0	0	0	1	0	0	0	0	0	0	0	0	0	0	0	0	14137500	49,000	14,137.50	49
35	0	0	0	0	0	0	0	1	0	0	0	1	0	0	0	0	0	0	0	0	14186500	1,006,500	14,186.50	1,006.50
36	0	0	0	0	0	0	0	0	0	0	0	1	0	0	0	0	0	0	0	0	15193000	9,500	15,193.00	9.5
37	0	0	0	0	0	0	0	0	0	0	0	0	0	0	0	0	0	0	0	0	15202500	601,250	15,202.50	601.25
38	0	0	0	0	0	0	0	1	0	0	0	0	0	0	0	0	0	0	0	0	15803750	53,000	15,803.75	53
39	0	0	0	0	0	0	0	1	0	0	0	1	0	0	0	0	0	0	0	0	15856750	992,500	15,856.75	992.5
40	0	0	0	0	0	0	0	0	0	0	0	1	0	0	0	0	0	0	0	0	16849250	23,500	16,849.25	23.5
41	0	0	0	0	0	0	0	0	0	0	0	0	0	0	0	0	0	0	0	0	16872750	597,250	16,872.75	597.25
42	0	0	0	0	0	0	0	1	0	0	0	0	0	0	0	0	0	0	0	0	17470000	62,750	17,470.00	62.75
43	0	0	0	0	0	0	0	1	0	0	0	1	0	0	0	0	0	0	0	0	17532750	983,750	17,532.75	983.75
44	0	0	0	0	0	0	0	0	0	0	0	1	0	0	0	0	0	0	0	0	18516500	20,250	18,516.50	20.25
45	0	0	0	0	0	0	0	0	0	0	0	0	0	0	0	0	0	0	0	0	18536750	566,500	18,536.75	566.5
46	0	0	0	0	0	0	0	1	0	0	0	0	0	0	0	0	0	0	0	0	19103250	58,000	19,103.25	58
47	0	0	0	0	0	0	0	1	0	0	0	1	0	0	0	0	0	0	0	0	19161250	983,250	19,161.25	983.25
48	0	0	0	0	0	0	0	0	0	0	0	1	0	0	0	0	0	0	0	0	20144500	32,750	20,144.50	32.75
49	0	0	0	0	0	0	0	0	0	0	0	0	0	0	0	0	0	0	0	0	20177250	592,250	20,177.25	592.25
50	0	0	0	0	0	0	0	1	0	0	0	0	0	0	0	0	0	0	0	0	20769500	57,000	20,769.50	57
51	0	0	0	0	0	0	0	1	0	0	0	1	0	0	0	0	0	0	0	0	20826500	991,500	20,826.50	991.5
52	0	0	0	0	0	0	0	0	0	0	0	1	0	0	0	0	0	0	0	0	21818000	24,500	21,818.00	24.5
53	0	0	0	0	0	0	0	0	0	0	0	0	0	0	0	0	0	0	0	0	21842500	593,250	21,842.50	593.25
54	0	0	0	0	0	0	0	1	0	0	0	0	0	0	0	0	0	0	0	0	22435750	58,500	22,435.75	58.5
55	0	0	0	0	0	0	0	1	0	0	0	1	0	0	0	0	0	0	0	0	22494250	992,250	22,494.25	992.25
56	0	0	0	0	0	0	0	0	0	0	0	1	0	0	0	0	0	0	0	0	23486500	23,750	23,486.50	23.75
57	0	0	0	0	0	0	0	0	0	0	0	0	0	0	0	0	0	0	0	0	23510250	592,000	23,510.25	592
58	0	0	0	0	0	0	0	1	0	0	0	0	0	0	0	0	0	0	0	0	24102250	61,750	24,102.25	61.75
59	0	0	0	0	0	0	0	1	0	0	0	1	0	0	0	0	0	0	0	0	24164000	980,750	24,164.00	980.75
60	0	0	0	0	0	0	0	0	0	0	0	1	0	0	0	0	0	0	0	0	25144750	35,250	25,144.75	35.25
61	0	0	0	0	0	0	0	0	0	0	0	0	0	0	0	0	0	0	0	0	25180000	588,500	25,180.00	588.5
62	0	0	0	0	0	0	0	1	0	0	0	0	0	0	0	0	0	0	0	0	25768500	69,500	25,768.50	69.5
63	0	0	0	0	0	0	0	1	0	0	0	1	0	0	0	0	0	0	0	0	25838000	982,500	25,838.00	982.5
64	0	0	0	0	0	0	0	0	0	0	0	1	0	0	0	0	0	0	0	0	26820500	18,500	26,820.50	18.5
65	0	0	0	0	0	0	0	0	0	0	0	0	0	0	0	0	0	0	0	0	26839000	562,750	26,839.00	562.75
66	0	0	0	0	0	0	0	1	0	0	0	0	0	0	0	0	0	0	0	0	27401750	71,000	27,401.75	71
67	0	0	0	0	0	0	0	1	0	0	0	1	0	0	0	0	0	0	0	0	27472750	994,500	27,472.75	994.5
68	0	0	0	0	0	0	0	0	0	0	0	1	0	0	0	0	0	0	0	0	28467250	21,500	28,467.25	21.5
69	0	0	0	0	0	0	0	0	0	0	0	0	0	0	0	0	0	0	0	0	28488750	596,000	28,488.75	596
70	0	0	0	0	0	0	0	1	0	0	0	0	0	0	0	0	0	0	0	0	29084750	55,500	29,084.75	55.5
71	0	0	0	0	0	0	0	1	0	0	0	1	0	0	0	0	0	0	0	0	29140250	992,250	29,140.25	992.25
72	0	0	0	0	0	0	0	0	0	0	0	1	0	0	0	0	0	0	0	0	30132500	23,750	30,132.50	23.75
73	0	0	0	0	0	0	0	0	0	0	0	0	0	0	0	0	0	0	0	0	30156250	594,750	30,156.25	594.75
74	0	0	0	0	0	0	0	1	0	0	0	0	0	0	0	0	0	0	0	0	30751000	59,000	30,751.00	59
75	0	0	0	0	0	0	0	1	0	0	0	1	0	0	0	0	0	0	0	0	30810000	981,750	30,810.00	981.75
76	0	0	0	0	0	0	0	0	0	0	0	1	0	0	0	0	0	0	0	0	31791750	22,250	31,791.75	22.25
77	0	0	0	0	0	0	0	0	0	0	0	0	0	0	0	0	0	0	0	0	31814000	570,000	31,814.00	570
78	0	0	0	0	0	0	0	1	0	0	0	0	0	0	0	0	0	0	0	0	32384000	61,750	32,384.00	61.75
79	0	0	0	0	0	0	0	1	0	0	0	1	0	0	0	0	0	0	0	0	32445750	985,000	32,445.75	985
80	0	0	0	0	0	0	0	0	0	0	0	1	0	0	0	0	0	0	0	0	33430750	17,000	33,430.75	17
81	0	0	0	0	0	0	0	0	0	0	0	0	0	0	0	0	0	0	0	0	33447750	569,250	33,447.75	569.25
82	0	0	0	0	0	0	0	1	0	0	0	0	0	0	0	0	0	0	0	0	34017000	61,750	34,017.00	61.75
83	0	0	0	0	0	0	0	1	0	0	0	1	0	0	0	0	0	0	0	0	34078750	987,000	34,078.75	987
84	0	0	0	0	0	0	0	0	0	0	0	1	0	0	0	0	0	0	0	0	35065750	29,000	35,065.75	29
85	0	0	0	0	0	0	0	0	0	0	0	0	0	0	0	0	0	0	0	0	35094750	588,750	35,094.75	588.75
86	0	0	0	0	0	0	0	1	0	0	0	0	0	0	0	0	0	0	0	0	35683500	57,500	35,683.50	57.5
87	0	0	0	0	0	0	0	1	0	0	0	1	0	0	0	0	0	0	0	0	35741000	991,750	35,741.00	991.75
88	0	0	0	0	0	0	0	0	0	0	0	1	0	0	0	0	0	0	0	0	36732750	24,250	36,732.75	24.25
89	0	0	0	0	0	0	0	0	0	0	0	0	0	0	0	0	0	0	0	0	36757000	592,750	36,757.00	592.75
90	0	0	0	0	0	0	0	1	0	0	0	0	0	0	0	0	0	0	0	0	37349750	59,500	37,349.75	59.5
91	0	0	0	0	0	0	0	1	0	0	0	1	0	0	0	0	0	0	0	0	37409250	987,250	37,409.25	987.25
92	0	0	0	0	0	0	0	0	0	0	0	1	0	0	0	0	0	0	0	0	38396500	28,750	38,396.50	28.75
93	0	0	0	0	0	0	0	0	0	0	0	0	0	0	0	0	0	0	0	0	38425250	591,000	38,425.25	591
94	0	0	0	0	0	0	0	1	0	0	0	0	0	0	0	0	0	0	0	0	39016250	67,500	39,016.25	67.5
95	0	0	0	0	0	0	0	1	0	0	0	1	0	0	0	0	0	0	0	0	39083750	984,250	39,083.75	984.25
96	0	0	0	0	0	0	0	0	0	0	0	1	0	0	0	0	0	0	0	0	40068000	31,750	40,068.00	31.75
97	0	0	0	0	0	0	0	0	0	0	0	0	0	0	0	0	0	0	0	0	40099750	599,500	40,099.75	599.5
98	0	0	0	0	0	0	0	1	0	0	0	0	0	0	0	0	0	0	0	0	40699250	57,250	40,699.25	57.25
99	0	0	0	0	0	0	0	1	0	0	0	1	0	0	0	0	0	0	0	0	40756500	978,500	40,756.50	978.5
100	0	0	0	0	0	0	0	0	0	0	0	1	0	0	0	0	0	0	0	0	41735000	22,500	41,735.00	22.5
101	0	0	0	0	0	0	0	0	0	0	0	0	0	0	0	0	0	0	0	0	41757500	574,750	41,757.50	574.75
102	0	0	0	0	0	0	0	1	0	0	0	0	0	0	0	0	0	0	0	0	42332250	56,250	42,332.25	56.25
103	0	0	0	0	0	0	0	1	0	0	0	1	0	0	0	0	0	0	0	0	42388500	989,000	42,388.50	989
104	0	0	0	0	0	0	0	0	0	0	0	1	0	0	0	0	0	0	0	0	43377500	27,000	43,377.50	27
105	0	0	0	0	0	0	0	0	0	0	0	0	0	0	0	0	0	0	0	0	43404500	594,250	43,404.50	594.25
106	0	0	0	0	0	0	0	1	0	0	0	0	0	0	0	0	0	0	0	0	43998750	59,500	43,998.75	59.5
107	0	0	0	0	0	0	0	1	0	0	0	1	0	0	0	0	0	0	0	0	44058250	991,000	44,058.25	991
108	0	0	0	0	0	0	0	0	0	0	0	1	0	0	0	0	0	0	0	0	45049250	10,000	45,049.25	10
109	0	0	0	0	0	0	0	0	0	0	0	0	0	0	0	0	0	0	0	0	45059250	572,500	45,059.25	572.5
110	0	0	0	0	0	0	0	1	0	0	0	0	0	0	0	0	0	0	0	0	45631750	60,750	45,631.75	60.75
111	0	0	0	0	0	0	0	1	0	0	0	1	0	0	0	0	0	0	0	0	45692500	983,750	45,692.50	983.75
112	0	0	0	0	0	0	0	0	0	0	0	1	0	0	0	0	0	0	0	0	46676250	32,250	46,676.25	32.25
113	0	0	0	0	0	0	0	0	0	0	0	0	0	0	0	0	0	0	0	0	46708500	589,500	46,708.50	589.5
114	0	0	0	0	0	0	0	1	0	0	0	0	0	0	0	0	0	0	0	0	47298000	57,250	47,298.00	57.25
115	0	0	0	0	0	0	0	1	0	0	0	1	0	0	0	0	0	0	0	0	47355250	989,000	47,355.25	989
116	0	0	0	0	0	0	0	0	0	0	0	1	0	0	0	0	0	0	0	0	48344250	26,500	48,344.25	26.5
117	0	0	0	0	0	0	0	0	0	0	0	0	0	0	0	0	0	0	0	0	48370750	593,750	48,370.75	593.75
118	0	0	0	0	0	0	0	1	0	0	0	0	0	0	0	0	0	0	0	0	48964500	62,500	48,964.50	62.5
119	0	0	0	0	0	0	0	1	0	0	0	1	0	0	0	0	0	0	0	0	49027000	988,500	49,027.00	988.5
120	0	0	0	0	0	0	0	0	0	0	0	1	0	0	0	0	0	0	0	0	50015500	27,000	50,015.50	27
121	0	0	0	0	0	0	0	0	0	0	0	0	0	0	0	0	0	0	0	0	50042500	588,250	50,042.50	588.25
122	0	0	0	0	0	0	0	1	0	0	0	0	0	0	0	0	0	0	0	0	50630750	59,500	50,630.75	59.5
123	0	0	0	0	0	0	0	1	0	0	0	1	0	0	0	0	0	0	0	0	50690250	986,250	50,690.25	986.25
124	0	0	0	0	0	0	0	0	0	0	0	1	0	0	0	0	0	0	0	0	51676500	29,500	51,676.50	29.5
125	0	0	0	0	0	0	0	0	0	0	0	0	0	0	0	0	0	0	0	0	51706000	591,250	51,706.00	591.25
126	0	0	0	0	0	0	0	1	0	0	0	0	0	0	0	0	0	0	0	0	52297250	62,750	52,297.25	62.75
127	0	0	0	0	0	0	0	1	0	0	0	1	0	0	0	0	0	0	0	0	52360000	983,500	52,360.00	983.5
128	0	0	0	0	0	0	0	0	0	0	0	1	0	0	0	0	0	0	0	0	53343500	32,000	53,343.50	32
129	0	0	0	0	0	0	0	0	0	0	0	0	0	0	0	0	0	0	0	0	53375500	588,000	53,375.50	588
130	0	0	0	0	0	0	0	1	0	0	0	0	0	0	0	0	0	0	0	0	53963500	66,000	53,963.50	66
131	0	0	0	0	0	0	0	1	0	0	0	1	0	0	0	0	0	0	0	0	54029500	985,000	54,029.50	985
132	0	0	0	0	0	0	0	0	0	0	0	1	0	0	0	0	0	0	0	0	55014500	30,250	55,014.50	30.25
133	0	0	0	0	0	0	0	0	0	0	0	0	0	0	0	0	0	0	0	0	55044750	601,750	55,044.75	601.75
134	0	0	0	0	0	0	0	1	0	0	0	0	0	0	0	0	0	0	0	0	55646500	54,000	55,646.50	54
135	0	0	0	0	0	0	0	1	0	0	0	1	0	0	0	0	0	0	0	0	55700500	994,750	55,700.50	994.75
136	0	0	0	0	0	0	0	0	0	0	0	1	0	0	0	0	0	0	0	0	56695250	21,250	56,695.25	21.25
137	0	0	0	0	0	0	0	0	0	0	0	0	0	0	0	0	0	0	0	0	56716500	596,500	56,716.50	596.5
138	0	0	0	0	0	0	0	1	0	0	0	0	0	0	0	0	0	0	0	0	57313000	56,750	57,313.00	56.75
139	0	0	0	0	0	0	0	1	0	0	0	1	0	0	0	0	0	0	0	0	57369750	989,250	57,369.75	989.25
140	0	0	0	0	0	0	0	0	0	0	0	1	0	0	0	0	0	0	0	0	58359000	26,250	58,359.00	26.25
141	0	0	0	0	0	0	0	0	0	0	0	0	0	0	0	0	0	0	0	0	58385250	594,000	58,385.25	594
142	0	0	0	0	0	0	0	1	0	0	0	0	0	0	0	0	0	0	0	0	58979250	50,750	58,979.25	50.75
143	0	0	0	0	0	0	0	1	0	0	0	1	0	0	0	0	0	0	0	0	59030000	1,000,500	59,030.00	1,000.50
144	0	0	0	0	0	0	0	0	0	0	0	1	0	0	0	0	0	0	0	0	60030500	15,000	60,030.50	15
145	0	0	0	0	0	0	0	0	0	0	0	0	0	0	0	0	0	0	0	0	60045500	583,500	60,045.50	583.5
146	0	0	0	0	0	0	0	1	0	0	0	0	0	0	0	0	0	0	0	0	60629000	71,000	60,629.00	71
147	0	0	0	0	0	0	0	1	0	0	0	1	0	0	0	0	0	0	0	0	60700000	1,004,500	60,700.00	1,004.50
148	0	0	0	0	0	0	0	0	0	0	0	1	0	0	0	0	0	0	0	0	61704500	11,000	61,704.50	11
149	0	0	0	0	0	0	0	0	0	0	0	0	0	0	0	0	0	0	0	0	61715500	596,500	61,715.50	596.5
150	0	0	0	0	0	0	0	1	0	0	0	0	0	0	0	0	0	0	0	0	62312000	58,750	62,312.00	58.75
151	0	0	0	0	0	0	0	1	0	0	0	1	0	0	0	0	0	0	0	0	62370750	994,250	62,370.75	994.25
152	0	0	0	0	0	0	0	0	0	0	0	1	0	0	0	0	0	0	0	0	63365000	21,250	63,365.00	21.25
153	0	0	0	0	0	0	0	0	0	0	0	0	0	0	0	0	0	0	0	0	63386250	592,000	63,386.25	592
154	0	0	0	0	0	0	0	1	0	0	0	0	0	0	0	0	0	0	0	0	63978250	54,250	63,978.25	54.25
155	0	0	0	0	0	0	0	1	0	0	0	1	0	0	0	0	0	0	0	0	64032500	992,000	64,032.50	992
156	0	0	0	0	0	0	0	0	0	0	0	1	0	0	0	0	0	0	0	0	65024500	11,500	65,024.50	11.5
157	0	0	0	0	0	0	0	0	0	0	0	0	0	0	0	0	0	0	0	0	65036000	575,500	65,036.00	575.5
158	0	0	0	0	0	0	0	1	0	0	0	0	0	0	0	0	0	0	0	0	65611500	56,000	65,611.50	56
159	0	0	0	0	0	0	0	1	0	0	0	1	0	0	0	0	0	0	0	0	65667500	990,000	65,667.50	990
160	0	0	0	0	0	0	0	0	0	0	0	1	0	0	0	0	0	0	0	0	66657500	26,000	66,657.50	26
161	0	0	0	0	0	0	0	0	0	0	0	0	0	0	0	0	0	0	0	0	66683500	594,250	66,683.50	594.25
162	0	0	0	0	0	0	0	1	0	0	0	0	0	0	0	0	0	0	0	0	67277750	62,500	67,277.75	62.5
163	0	0	0	0	0	0	0	1	0	0	0	1	0	0	0	0	0	0	0	0	67340250	987,000	67,340.25	987
164	0	0	0	0	0	0	0	0	0	0	0	1	0	0	0	0	0	0	0	0	68327250	29,000	68,327.25	29
165	0	0	0	0	0	0	0	0	0	0	0	0	0	0	0	0	0	0	0	0	68356250	587,750	68,356.25	587.75
166	0	0	0	0	0	0	0	1	0	0	0	0	0	0	0	0	0	0	0	0	68944000	67,500	68,944.00	67.5
167	0	0	0	0	0	0	0	1	0	0	0	1	0	0	0	0	0	0	0	0	69011500	998,000	69,011.50	998
168	0	0	0	0	0	0	0	0	0	0	0	1	0	0	0	0	0	0	0	0	70009500	17,750	70,009.50	17.75
169	0	0	0	0	0	0	0	0	0	0	0	0	0	0	0	0	0	0	0	0	70027250	600,000	70,027.25	600
170	0	0	0	0	0	0	0	1	0	0	0	0	0	0	0	0	0	0	0	0	70627250	58,250	70,627.25	58.25
171	0	0	0	0	0	0	0	1	0	0	0	1	0	0	0	0	0	0	0	0	70685500	994,000	70,685.50	994
172	0	0	0	0	0	0	0	0	0	0	0	1	0	0	0	0	0	0	0	0	71679500	22,000	71,679.50	22
173	0	0	0	0	0	0	0	0	0	0	0	0	0	0	0	0	0	0	0	0	71701500	592,000	71,701.50	592
174	0	0	0	0	0	0	0	1	0	0	0	0	0	0	0	0	0	0	0	0	72293500	60,750	72,293.50	60.75
175	0	0	0	0	0	0	0	1	0	0	0	1	0	0	0	0	0	0	0	0	72354250	974,750	72,354.25	974.75
176	0	0	0	0	0	0	0	0	0	0	0	1	0	0	0	0	0	0	0	0	73329000	27,500	73,329.00	27.5
177	0	0	0	0	0	0	0	0	0	0	0	0	0	0	0	0	0	0	0	0	73356500	570,000	73,356.50	570
178	0	0	0	0	0	0	0	1	0	0	0	0	0	0	0	0	0	0	0	0	73926500	61,750	73,926.50	61.75
179	0	0	0	0	0	0	0	1	0	0	0	1	0	0	0	0	0	0	0	0	73988250	986,250	73,988.25	986.25
180	0	0	0	0	0	0	0	0	0	0	0	1	0	0	0	0	0	0	0	0	74974500	15,750	74,974.50	15.75
181	0	0	0	0	0	0	0	0	0	0	0	0	0	0	0	0	0	0	0	0	74990250	569,250	74,990.25	569.25
182	0	0	0	0	0	0	0	1	0	0	0	0	0	0	0	0	0	0	0	0	75559500	63,000	75,559.50	63
183	0	0	0	0	0	0	0	1	0	0	0	1	0	0	0	0	0	0	0	0	75622500	984,500	75,622.50	984.5
184	0	0	0	0	0	0	0	0	0	0	0	1	0	0	0	0	0	0	0	0	76607000	15,500	76,607.00	15.5
185	0	0	0	0	0	0	0	0	0	0	0	0	0	0	0	0	0	0	0	0	76622500	570,000	76,622.50	570
186	0	0	0	0	0	0	0	1	0	0	0	0	0	0	0	0	0	0	0	0	77192500	62,250	77,192.50	62.25
187	0	0	0	0	0	0	0	1	0	0	0	1	0	0	0	0	0	0	0	0	77254750	986,750	77,254.75	986.75
188	0	0	0	0	0	0	0	0	0	0	0	1	0	0	0	0	0	0	0	0	78241500	28,750	78,241.50	28.75
189	0	0	0	0	0	0	0	0	0	0	0	0	0	0	0	0	0	0	0	0	78270250	588,750	78,270.25	588.75
190	0	0	0	0	0	0	0	1	0	0	0	0	0	0	0	0	0	0	0	0	78859000	58,000	78,859.00	58
191	0	0	0	0	0	0	0	1	0	0	0	1	0	0	0	0	0	0	0	0	78917000	989,500	78,917.00	989.5
192	0	0	0	0	0	0	0	0	0	0	0	1	0	0	0	0	0	0	0	0	79906500	19,000	79,906.50	19
193	0	0	0	0	0	0	0	0	0	0	0	0	0	0	0	0	0	0	0	0	79925500	566,500	79,925.50	566.5
194	0	0	0	0	0	0	0	1	0	0	0	0	0	0	0	0	0	0	0	0	80492000	62,000	80,492.00	62
195	0	0	0	0	0	0	0	1	0	0	0	1	0	0	0	0	0	0	0	0	80554000	990,250	80,554.00	990.25
196	0	0	0	0	0	0	0	0	0	0	0	1	0	0	0	0	0	0	0	0	81544250	25,750	81,544.25	25.75
197	0	0	0	0	0	0	0	0	0	0	0	0	0	0	0	0	0	0	0	0	81570000	588,500	81,570.00	588.5
198	0	0	0	0	0	0	0	1	0	0	0	0	0	0	0	0	0	0	0	0	82158500	59,000	82,158.50	59
199	0	0	0	0	0	0	0	1	0	0	0	1	0	0	0	0	0	0	0	0	82217500	988,250	82,217.50	988.25
200	0	0	0	0	0	0	0	0	0	0	0	1	0	0	0	0	0	0	0	0	83205750	27,250	83,205.75	27.25
201	0	0	0	0	0	0	0	0	0	0	0	0	0	0	0	0	0	0	0	0	83233000	591,750	83,233.00	591.75
202	0	0	0	0	0	0	0	1	0	0	0	0	0	0	0	0	0	0	0	0	83824750	61,500	83,824.75	61.5
203	0	0	0	0	0	0	0	1	0	0	0	1	0	0	0	0	0	0	0	0	83886250	977,750	83,886.25	977.75
204	0	0	0	0	0	0	0	0	0	0	0	1	0	0	0	0	0	0	0	0	84864000	37,750	84,864.00	37.75
205	0	0	0	0	0	0	0	0	0	0	0	0	0	0	0	0	0	0	0	0	84901750	589,500	84,901.75	589.5
206	0	0	0	0	0	0	0	1	0	0	0	0	0	0	0	0	0	0	0	0	85491250	59,500	85,491.25	59.5
207	0	0	0	0	0	0	0	1	0	0	0	1	0	0	0	0	0	0	0	0	85550750	989,750	85,550.75	989.75
208	0	0	0	0	0	0	0	0	0	0	0	1	0	0	0	0	0	0	0	0	86540500	25,750	86,540.50	25.75
209	0	0	0	0	0	0	0	0	0	0	0	0	0	0	0	0	0	0	0	0	86566250	591,250	86,566.25	591.25
210	0	0	0	0	0	0	0	1	0	0	0	0	0	0	0	0	0	0	0	0	87157500	60,500	87,157.50	60.5
211	0	0	0	0	0	0	0	1	0	0	0	1	0	0	0	0	0	0	0	0	87218000	985,000	87,218.00	985
212	0	0	0	0	0	0	0	0	0	0	0	1	0	0	0	0	0	0	0	0	88203000	15,000	88,203.00	15
213	0	0	0	0	0	0	0	0	0	0	0	0	0	0	0	0	0	0	0	0	88218000	572,500	88,218.00	572.5
214	0	0	0	0	0	0	0	1	0	0	0	0	0	0	0	0	0	0	0	0	88790500	60,250	88,790.50	60.25
215	0	0	0	0	0	0	0	1	0	0	0	1	0	0	0	0	0	0	0	0	88850750	987,250	88,850.75	987.25
216	0	0	0	0	0	0	0	0	0	0	0	1	0	0	0	0	0	0	0	0	89838000	28,250	89,838.00	28.25
217	0	0	0	0	0	0	0	0	0	0	0	0	0	0	0	0	0	0	0	0	89866250	590,500	89,866.25	590.5
218	0	0	0	0	0	0	0	1	0	0	0	0	0	0	0	0	0	0	0	0	90456750	56,750	90,456.75	56.75
219	0	0	0	0	0	0	0	1	0	0	0	1	0	0	0	0	0	0	0	0	90513500	990,750	90,513.50	990.75
220	0	0	0	0	0	0	0	0	0	0	0	1	0	0	0	0	0	0	0	0	91504250	24,750	91,504.25	24.75
221	0	0	0	0	0	0	0	0	0	0	0	0	0	0	0	0	0	0	0	0	91529000	594,250	91,529.00	594.25
222	0	0	0	0	0	0	0	1	0	0	0	0	0	0	0	0	0	0	0	0	92123250	58,000	92,123.25	58
223	0	0	0	0	0	0	0	1	0	0	0	1	0	0	0	0	0	0	0	0	92181250	980,000	92,181.25	980
224	0	0	0	0	0	0	0	0	0	0	0	1	0	0	0	0	0	0	0	0	93161250	35,500	93,161.25	35.5
225	0	0	0	0	0	0	0	0	0	0	0	0	0	0	0	0	0	0	0	0	93196750	593,000	93,196.75	593
226	0	0	0	0	0	0	0	1	0	0	0	0	0	0	0	0	0	0	0	0	93789750	61,250	93,789.75	61.25
227	0	0	0	0	0	0	0	1	0	0	0	1	0	0	0	0	0	0	0	0	93851000	985,500	93,851.00	985.5
228	0	0	0	0	0	0	0	0	0	0	0	1	0	0	0	0	0	0	0	0	94836500	30,000	94,836.50	30
229	0	0	0	0	0	0	0	0	0	0	0	0	0	0	0	0	0	0	0	0	94866500	589,500	94,866.50	589.5
230	0	0	0	0	0	0	0	1	0	0	0	0	0	0	0	0	0	0	0	0	95456000	58,500	95,456.00	58.5
231	0	0	0	0	0	0	0	1	0	0	0	1	0	0	0	0	0	0	0	0	95514500	986,000	95,514.50	986
232	0	0	0	0	0	0	0	0	0	0	0	1	0	0	0	0	0	0	0	0	96500500	29,500	96,500.50	29.5
233	0	0	0	0	0	0	0	0	0	0	0	0	0	0	0	0	0	0	0	0	96530000	592,250	96,530.00	592.25
234	0	0	0	0	0	0	0	1	0	0	0	0	0	0	0	0	0	0	0	0	97122250	51,750	97,122.25	51.75
235	0	0	0	0	0	0	0	1	0	0	0	1	0	0	0	0	0	0	0	0	97174000	984,750	97,174.00	984.75
236	0	0	0	0	0	0	0	0	0	0	0	1	0	0	0	0	0	0	0	0	98158750	30,750	98,158.75	30.75
237	0	0	0	0	0	0	0	0	0	0	0	0	0	0	0	0	0	0	0	0	98189500	582,500	98,189.50	582.5
238	0	0	0	0	0	0	0	1	0	0	0	0	0	0	0	0	0	0	0	0	98772000	62,000	98,772.00	62
239	0	0	0	0	0	0	0	1	0	0	0	1	0	0	0	0	0	0	0	0	98834000	997,750	98,834.00	997.75
240	0	0	0	0	0	0	0	0	0	0	0	1	0	0	0	0	0	0	0	0	99831750	17,500	99,831.75	17.5
241	0	0	0	0	0	0	0	0	0	0	0	0	0	0	0	0	0	0	0	0	99849250	589,250	99,849.25	589.25
242	0	0	0	0	0	0	0	1	0	0	0	0	0	0	0	0	0	0	0	0	100438500	63,250	100,438.50	63.25
243	0	0	0	0	0	0	0	1	0	0	0	1	0	0	0	0	0	0	0	0	100501750	982,000	100,501.75	982
244	0	0	0	0	0	0	0	0	0	0	0	1	0	0	0	0	0	0	0	0	101483750	33,500	101,483.75	33.5
245	0	0	0	0	0	0	0	0	0	0	0	0	0	0	0	0	0	0	0	0	101517250	604,250	101,517.25	604.25
246	0	0	0	0	0	0	0	1	0	0	0	0	0	0	0	0	0	0	0	0	102121500	56,000	102,121.50	56
247	0	0	0	0	0	0	0	1	0	0	0	1	0	0	0	0	0	0	0	0	102177500	988,000	102,177.50	988
248	0	0	0	0	0	0	0	0	0	0	0	1	0	0	0	0	0	0	0	0	103165500	27,500	103,165.50	27.5
249	0	0	0	0	0	0	0	0	0	0	0	0	0	0	0	0	0	0	0	0	103193000	594,750	103,193.00	594.75
250	0	0	0	0	0	0	0	1	0	0	0	0	0	0	0	0	0	0	0	0	103787750	61,500	103,787.75	61.5
251	0	0	0	0	0	0	0	1	0	0	0	1	0	0	0	0	0	0	0	0	103849250	984,000	103,849.25	984
252	0	0	0	0	0	0	0	0	0	0	0	1	0	0	0	0	0	0	0	0	104833250	31,500	104,833.25	31.5
253	0	0	0	0	0	0	0	0	0	0	0	0	0	0	0	0	0	0	0	0	104864750	589,500	104,864.75	589.5
254	0	0	0	0	0	0	0	1	0	0	0	0	0	0	0	0	0	0	0	0	105454250	52,750	105,454.25	52.75
255	0	0	0	0	0	0	0	1	0	0	0	1	0	0	0	0	0	0	0	0	105507000	993,500	105,507.00	993.5
256	0	0	0	0	0	0	0	0	0	0	0	1	0	0	0	0	0	0	0	0	106500500	22,000	106,500.50	22
257	0	0	0	0	0	0	0	0	0	0	0	0	0	0	0	0	0	0	0	0	106522500	598,000	106,522.50	598
258	0	0	0	0	0	0	0	1	0	0	0	0	0	0	0	0	0	0	0	0	107120500	53,750	107,120.50	53.75
259	0	0	0	0	0	0	0	1	0	0	0	1	0	0	0	0	0	0	0	0	107174250	981,750	107,174.25	981.75
260	0	0	0	0	0	0	0	0	0	0	0	1	0	0	0	0	0	0	0	0	108156000	33,750	108,156.00	33.75
261	0	0	0	0	0	0	0	0	0	0	0	0	0	0	0	0	0	0	0	0	108189750	597,250	108,189.75	597.25
262	0	0	0	0	0	0	0	1	0	0	0	0	0	0	0	0	0	0	0	0	108787000	60,000	108,787.00	60
263	0	0	0	0	0	0	0	1	0	0	0	1	0	0	0	0	0	0	0	0	108847000	983,500	108,847.00	983.5
264	0	0	0	0	0	0	0	0	0	0	0	1	0	0	0	0	0	0	0	0	109830500	32,000	109,830.50	32
265	0	0	0	0	0	0	0	0	0	0	0	0	0	0	0	0	0	0	0	0	109862500	590,750	109,862.50	590.75
266	0	0	0	0	0	0	0	1	0	0	0	0	0	0	0	0	0	0	0	0	110453250	62,500	110,453.25	62.5
267	0	0	0	0	0	0	0	1	0	0	0	1	0	0	0	0	0	0	0	0	110515750	982,250	110,515.75	982.25
268	0	0	0	0	0	0	0	0	0	0	0	1	0	0	0	0	0	0	0	0	111498000	33,250	111,498.00	33.25
269	0	0	0	0	0	0	0	0	0	0	0	0	0	0	0	0	0	0	0	0	111531250	588,500	111,531.25	588.5
270	0	0	0	0	0	0	0	1	0	0	0	0	0	0	0	0	0	0	0	0	112119750	58,000	112,119.75	58
271	0	0	0	0	0	0	0	1	0	0	0	1	0	0	0	0	0	0	0	0	112177750	979,000	112,177.75	979
272	0	0	0	0	0	0	0	0	0	0	0	1	0	0	0	0	0	0	0	0	113156750	36,250	113,156.75	36.25
273	0	0	0	0	0	0	0	0	0	0	0	0	0	0	0	0	0	0	0	0	113193000	593,000	113,193.00	593
274	0	0	0	0	0	0	0	1	0	0	0	0	0	0	0	0	0	0	0	0	113786000	60,750	113,786.00	60.75
275	0	0	0	0	0	0	0	1	0	0	0	1	0	0	0	0	0	0	0	0	113846750	986,500	113,846.75	986.5
276	0	0	0	0	0	0	0	0	0	0	0	1	0	0	0	0	0	0	0	0	114833250	21,500	114,833.25	21.5
277	0	0	0	0	0	0	0	0	0	0	0	0	0	0	0	0	0	0	0	0	114854750	564,250	114,854.75	564.25
278	0	0	0	0	0	0	0	1	0	0	0	0	0	0	0	0	0	0	0	0	115419000	70,500	115,419.00	70.5
279	0	0	0	0	0	0	0	1	0	0	0	1	0	0	0	0	0	0	0	0	115489500	992,000	115,489.50	992
280	0	0	0	0	0	0	0	0	0	0	0	1	0	0	0	0	0	0	0	0	116481500	23,500	116,481.50	23.5
281	0	0	0	0	0	0	0	0	0	0	0	0	0	0	0	0	0	0	0	0	116505000	597,000	116,505.00	597
282	0	0	0	0	0	0	0	1	0	0	0	0	0	0	0	0	0	0	0	0	117102000	54,000	117,102.00	54
283	0	0	0	0	0	0	0	1	0	0	0	1	0	0	0	0	0	0	0	0	117156000	990,000	117,156.00	990
284	0	0	0	0	0	0	0	0	0	0	0	1	0	0	0	0	0	0	0	0	118146000	25,500	118,146.00	25.5
285	0	0	0	0	0	0	0	0	0	0	0	0	0	0	0	0	0	0	0	0	118171500	597,000	118,171.50	597
286	0	0	0	0	0	0	0	1	0	0	0	0	0	0	0	0	0	0	0	0	118768500	57,250	118,768.50	57.25
287	0	0	0	0	0	0	0	1	0	0	0	1	0	0	0	0	0	0	0	0	118825750	979,500	118,825.75	979.5
288	0	0	0	0	0	0	0	0	0	0	0	1	0	0	0	0	0	0	0	0	119805250	36,000	119,805.25	36
289	0	0	0	0	0	0	0	0	0	0	0	0	0	0	0	0	0	0	0	0	119841250	593,500	119,841.25	593.5
290	0	0	0	0	0	0	0	1	0	0	0	0	0	0	0	0	0	0	0	0	120434750	60,250	120,434.75	60.25
291	0	0	0	0	0	0	0	1	0	0	0	1	0	0	0	0	0	0	0	0	120495000	985,500	120,495.00	985.5
292	0	0	0	0	0	0	0	0	0	0	0	1	0	0	0	0	0	0	0	0	121480500	21,500	121,480.50	21.5
293	0	0	0	0	0	0	0	0	0	0	0	0	0	0	0	0	0	0	0	0	121502000	565,750	121,502.00	565.75
294	0	0	0	0	0	0	0	1	0	0	0	0	0	0	0	0	0	0	0	0	122067750	56,500	122,067.75	56.5
295	0	0	0	0	0	0	0	1	0	0	0	1	0	0	0	0	0	0	0	0	122124250	990,250	122,124.25	990.25
296	0	0	0	0	0	0	0	0	0	0	0	1	0	0	0	0	0	0	0	0	123114500	25,250	123,114.50	25.25
297	0	0	0	0	0	0	0	0	0	0	0	0	0	0	0	0	0	0	0	0	123139750	594,500	123,139.75	594.5
298	0	0	0	0	0	0	0	1	0	0	0	0	0	0	0	0	0	0	0	0	123734250	60,250	123,734.25	60.25
299	0	0	0	0	0	0	0	1	0	0	0	1	0	0	0	0	0	0	0	0	123794500	994,000	123,794.50	994
300	0	0	0	0	0	0	0	0	0	0	0	1	0	0	0	0	0	0	0	0	124788500	22,000	124,788.50	22
301	0	0	0	0	0	0	0	0	0	0	0	0	0	0	0	0	0	0	0	0	124810500	590,000	124,810.50	590
302	0	0	0	0	0	0	0	1	0	0	0	0	0	0	0	0	0	0	0	0	125400500	56,750	125,400.50	56.75
303	0	0	0	0	0	0	0	1	0	0	0	1	0	0	0	0	0	0	0	0	125457250	997,750	125,457.25	997.75
304	0	0	0	0	0	0	0	0	0	0	0	1	0	0	0	0	0	0	0	0	126455000	17,750	126,455.00	17.75
305	0	0	0	0	0	0	0	0	0	0	0	0	0	0	0	0	0	0	0	0	126472750	594,250	126,472.75	594.25
306	0	0	0	0	0	0	0	1	0	0	0	0	0	0	0	0	0	0	0	0	127067000	60,500	127,067.00	60.5
307	0	0	0	0	0	0	0	1	0	0	0	1	0	0	0	0	0	0	0	0	127127500	975,500	127,127.50	975.5
308	0	0	0	0	0	0	0	0	0	0	0	1	0	0	0	0	0	0	0	0	128103000	40,000	128,103.00	40
309	0	0	0	0	0	0	0	0	0	0	0	0	0	0	0	0	0	0	0	0	128143000	590,250	128,143.00	590.25
310	0	0	0	0	0	0	0	1	0	0	0	0	0	0	0	0	0	0	0	0	128733250	71,000	128,733.25	71
311	0	0	0	0	0	0	0	1	0	0	0	1	0	0	0	0	0	0	0	0	128804250	979,750	128,804.25	979.75
312	0	0	0	0	0	0	0	0	0	0	0	1	0	0	0	0	0	0	0	0	129784000	35,750	129,784.00	35.75
313	0	0	0	0	0	0	0	0	0	0	0	0	0	0	0	0	0	0	0	0	129819750	596,500	129,819.75	596.5
314	0	0	0	0	0	0	0	1	0	0	0	0	0	0	0	0	0	0	0	0	130416250	55,750	130,416.25	55.75
315	0	0	0	0	0	0	0	1	0	0	0	1	0	0	0	0	0	0	0	0	130472000	984,250	130,472.00	984.25
316	0	0	0	0	0	0	0	0	0	0	0	1	0	0	0	0	0	0	0	0	131456250	31,250	131,456.25	31.25
317	0	0	0	0	0	0	0	0	0	0	0	0	0	0	0	0	0	0	0	0	131487500	595,250	131,487.50	595.25
318	0	0	0	0	0	0	0	1	0	0	0	0	0	0	0	0	0	0	0	0	132082750	60,000	132,082.75	60
319	0	0	0	0	0	0	0	1	0	0	0	1	0	0	0	0	0	0	0	0	132142750	985,250	132,142.75	985.25
320	0	0	0	0	0	0	0	0	0	0	0	1	0	0	0	0	0	0	0	0	133128000	30,750	133,128.00	30.75
321	0	0	0	0	0	0	0	0	0	0	0	0	0	0	0	0	0	0	0	0	133158750	590,250	133,158.75	590.25
322	0	0	0	0	0	0	0	1	0	0	0	0	0	0	0	0	0	0	0	0	133749000	57,000	133,749.00	57
323	0	0	0	0	0	0	0	1	0	0	0	1	0	0	0	0	0	0	0	0	133806000	992,250	133,806.00	992.25
324	0	0	0	0	0	0	0	0	0	0	0	1	0	0	0	0	0	0	0	0	134798250	23,750	134,798.25	23.75
325	0	0	0	0	0	0	0	0	0	0	0	0	0	0	0	0	0	0	0	0	134822000	593,500	134,822.00	593.5
326	0	0	0	0	0	0	0	1	0	0	0	0	0	0	0	0	0	0	0	0	135415500	58,500	135,415.50	58.5
327	0	0	0	0	0	0	0	1	0	0	0	1	0	0	0	0	0	0	0	0	135474000	982,750	135,474.00	982.75
328	0	0	0	0	0	0	0	0	0	0	0	1	0	0	0	0	0	0	0	0	136456750	22,250	136,456.75	22.25
329	0	0	0	0	0	0	0	0	0	0	0	0	0	0	0	0	0	0	0	0	136479000	569,500	136,479.00	569.5
330	0	0	0	0	0	0	0	1	0	0	0	0	0	0	0	0	0	0	0	0	137048500	63,000	137,048.50	63
331	0	0	0	0	0	0	0	1	0	0	0	1	0	0	0	0	0	0	0	0	137111500	983,750	137,111.50	983.75
332	0	0	0	0	0	0	0	0	0	0	0	1	0	0	0	0	0	0	0	0	138095250	31,750	138,095.25	31.75
333	0	0	0	0	0	0	0	0	0	0	0	0	0	0	0	0	0	0	0	0	138127000	587,750	138,127.00	587.75
334	0	0	0	0	0	0	0	1	0	0	0	0	0	0	0	0	0	0	0	0	138714750	62,000	138,714.75	62
335	0	0	0	0	0	0	0	1	0	0	0	1	0	0	0	0	0	0	0	0	138776750	1,006,000	138,776.75	1,006.00
336	0	0	0	0	0	0	0	0	0	0	0	1	0	0	0	0	0	0	0	0	139782750	2,000	139,782.75	2
337	0	0	0	0	0	0	0	0	0	0	0	0	0	0	0	0	0	0	0	0	139784750	563,000	139,784.75	563
338	0	0	0	0	0	0	0	1	0	0	0	0	0	0	0	0	0	0	0	0	140347750	44,500	140,347.75	44.5
339	0	0	0	0	0	0	0	1	0	0	0	1	0	0	0	0	0	0	0	0	140392250	1,005,500	140,392.25	1,005.50
340	0	0	0	0	0	0	0	1	0	0	0	0	0	0	0	0	0	0	0	0	141397750	2,750	141,397.75	2.75
341	0	0	0	0	0	0	0	0	0	0	0	0	0	0	0	0	0	0	0	0	141400500	563,750	141,400.50	563.75
342	0	0	0	0	0	0	0	1	0	0	0	0	0	0	0	0	0	0	0	0	141964250	68,000	141,964.25	68
343	0	0	0	0	0	0	0	1	0	0	0	1	0	0	0	0	0	0	0	0	142032250	977,000	142,032.25	977
344	0	0	0	0	0	0	0	0	0	0	0	1	0	0	0	0	0	0	0	0	143009250	38,500	143,009.25	38.5
345	0	0	0	0	0	0	0	0	0	0	0	0	0	0	0	0	0	0	0	0	143047750	599,500	143,047.75	599.5
346	0	0	0	0	0	0	0	1	0	0	0	0	0	0	0	0	0	0	0	0	143647250	55,250	143,647.25	55.25
347	0	0	0	0	0	0	0	1	0	0	0	1	0	0	0	0	0	0	0	0	143702500	990,500	143,702.50	990.5
348	0	0	0	0	0	0	0	0	0	0	0	1	0	0	0	0	0	0	0	0	144693000	25,000	144,693.00	25
349	0	0	0	0	0	0	0	0	0	0	0	0	0	0	0	0	0	0	0	0	144718000	595,500	144,718.00	595.5
350	0	0	0	0	0	0	0	1	0	0	0	0	0	0	0	0	0	0	0	0	145313500	58,750	145,313.50	58.75
351	0	0	0	0	0	0	0	1	0	0	0	1	0	0	0	0	0	0	0	0	145372250	989,000	145,372.25	989
352	0	0	0	0	0	0	0	0	0	0	0	1	0	0	0	0	0	0	0	0	146361250	26,250	146,361.25	26.25
353	0	0	0	0	0	0	0	0	0	0	0	0	0	0	0	0	0	0	0	0	146387500	592,500	146,387.50	592.5
354	0	0	0	0	0	0	0	1	0	0	0	0	0	0	0	0	0	0	0	0	146980000	66,000	146,980.00	66
355	0	0	0	0	0	0	0	1	0	0	0	1	0	0	0	0	0	0	0	0	147046000	981,500	147,046.00	981.5
356	0	0	0	0	0	0	0	0	0	0	0	1	0	0	0	0	0	0	0	0	148027500	33,750	148,027.50	33.75
357	0	0	0	0	0	0	0	0	0	0	0	0	0	0	0	0	0	0	0	0	148061250	601,750	148,061.25	601.75
358	0	0	0	0	0	0	0	1	0	0	0	0	0	0	0	0	0	0	0	0	148663000	53,750	148,663.00	53.75
359	0	0	0	0	0	0	0	1	0	0	0	1	0	0	0	0	0	0	0	0	148716750	992,250	148,716.75	992.25
360	0	0	0	0	0	0	0	0	0	0	0	1	0	0	0	0	0	0	0	0	149709000	23,250	149,709.00	23.25
361	0	0	0	0	0	0	0	0	0	0	0	0	0	0	0	0	0	0	0	0	149732250	597,250	149,732.25	597.25
362	0	0	0	0	0	0	0	1	0	0	0	0	0	0	0	0	0	0	0	0	150329500	55,250	150,329.50	55.25
363	0	0	0	0	0	0	0	1	0	0	0	1	0	0	0	0	0	0	0	0	150384750	990,500	150,384.75	990.5
364	0	0	0	0	0	0	0	0	0	0	0	1	0	0	0	0	0	0	0	0	151375250	25,000	151,375.25	25
365	0	0	0	0	0	0	0	0	0	0	0	0	0	0	0	0	0	0	0	0	151400250	595,500	151,400.25	595.5
366	0	0	0	0	0	0	0	1	0	0	0	0	0	0	0	0	0	0	0	0	151995750	62,250	151,995.75	62.25
367	0	0	0	0	0	0	0	1	0	0	0	1	0	0	0	0	0	0	0	0	152058000	989,000	152,058.00	989
368	0	0	0	0	0	0	0	0	0	0	0	1	0	0	0	0	0	0	0	0	153047000	27,000	153,047.00	27
369	0	0	0	0	0	0	0	0	0	0	0	0	0	0	0	0	0	0	0	0	153074000	588,000	153,074.00	588
370	0	0	0	0	0	0	0	1	0	0	0	0	0	0	0	0	0	0	0	0	153662000	67,500	153,662.00	67.5
371	0	0	0	0	0	0	0	1	0	0	0	1	0	0	0	0	0	0	0	0	153729500	981,000	153,729.50	981
372	0	0	0	0	0	0	0	0	0	0	0	1	0	0	0	0	0	0	0	0	154710500	34,500	154,710.50	34.5
373	0	0	0	0	0	0	0	0	0	0	0	0	0	0	0	0	0	0	0	0	154745000	600,250	154,745.00	600.25
374	0	0	0	0	0	0	0	1	0	0	0	0	0	0	0	0	0	0	0	0	155345250	57,000	155,345.25	57
375	0	0	0	0	0	0	0	1	0	0	0	1	0	0	0	0	0	0	0	0	155402250	990,000	155,402.25	990
376	0	0	0	0	0	0	0	0	0	0	0	1	0	0	0	0	0	0	0	0	156392250	20,000	156,392.25	20
377	0	0	0	0	0	0	0	0	0	0	0	0	0	0	0	0	0	0	0	0	156412250	566,000	156,412.25	566
378	0	0	0	0	0	0	0	1	0	0	0	0	0	0	0	0	0	0	0	0	156978250	55,750	156,978.25	55.75
379	0	0	0	0	0	0	0	1	0	0	0	1	0	0	0	0	0	0	0	0	157034000	994,250	157,034.00	994.25
380	0	0	0	0	0	0	0	0	0	0	0	1	0	0	0	0	0	0	0	0	158028250	21,250	158,028.25	21.25
381	0	0	0	0	0	0	0	0	0	0	0	0	0	0	0	0	0	0	0	0	158049500	595,000	158,049.50	595
382	0	0	0	0	0	0	0	1	0	0	0	0	0	0	0	0	0	0	0	0	158644500	58,250	158,644.50	58.25
383	0	0	0	0	0	0	0	1	0	0	0	1	0	0	0	0	0	0	0	0	158702750	988,500	158,702.75	988.5
384	0	0	0	0	0	0	0	0	0	0	0	1	0	0	0	0	0	0	0	0	159691250	27,500	159,691.25	27.5
385	0	0	0	0	0	0	0	0	0	0	0	0	0	0	0	0	0	0	0	0	159718750	592,000	159,718.75	592
386	0	0	0	0	0	0	0	1	0	0	0	0	0	0	0	0	0	0	0	0	160310750	61,250	160,310.75	61.25
387	0	0	0	0	0	0	0	1	0	0	0	1	0	0	0	0	0	0	0	0	160372000	984,250	160,372.00	984.25
388	0	0	0	0	0	0	0	0	0	0	0	1	0	0	0	0	0	0	0	0	161356250	31,250	161,356.25	31.25
389	0	0	0	0	0	0	0	0	0	0	0	0	0	0	0	0	0	0	0	0	161387500	589,750	161,387.50	589.75
390	0	0	0	0	0	0	0	1	0	0	0	0	0	0	0	0	0	0	0	0	161977250	56,500	161,977.25	56.5
391	0	0	0	0	0	0	0	1	0	0	0	1	0	0	0	0	0	0	0	0	162033750	1,002,250	162,033.75	1,002.25
392	0	0	0	0	0	0	0	0	0	0	0	1	0	0	0	0	0	0	0	0	163036000	13,250	163,036.00	13.25
393	0	0	0	0	0	0	0	0	0	0	0	0	0	0	0	0	0	0	0	0	163049250	594,250	163,049.25	594.25
394	0	0	0	0	0	0	0	1	0	0	0	0	0	0	0	0	0	0	0	0	163643500	51,250	163,643.50	51.25
395	0	0	0	0	0	0	0	1	0	0	0	1	0	0	0	0	0	0	0	0	163694750	999,500	163,694.75	999.5
396	0	0	0	0	0	0	0	0	0	0	0	1	0	0	0	0	0	0	0	0	164694250	16,500	164,694.25	16.5
397	0	0	0	0	0	0	0	0	0	0	0	0	0	0	0	0	0	0	0	0	164710750	599,250	164,710.75	599.25
398	0	0	0	0	0	0	0	1	0	0	0	0	0	0	0	0	0	0	0	0	165310000	55,750	165,310.00	55.75
399	0	0	0	0	0	0	0	1	0	0	0	1	0	0	0	0	0	0	0	0	165365750	991,500	165,365.75	991.5
400	0	0	0	0	0	0	0	0	0	0	0	1	0	0	0	0	0	0	0	0	166357250	23,750	166,357.25	23.75
401	0	0	0	0	0	0	0	0	0	0	0	0	0	0	0	0	0	0	0	0	166381000	595,250	166,381.00	595.25
402	0	0	0	0	0	0	0	1	0	0	0	0	0	0	0	0	0	0	0	0	166976250	61,000	166,976.25	61
403	0	0	0	0	0	0	0	1	0	0	0	1	0	0	0	0	0	0	0	0	167037250	984,500	167,037.25	984.5
404	0	0	0	0	0	0	0	0	0	0	0	1	0	0	0	0	0	0	0	0	168021750	31,000	168,021.75	31
405	0	0	0	0	0	0	0	0	0	0	0	0	0	0	0	0	0	0	0	0	168052750	590,000	168,052.75	590
406	0	0	0	0	0	0	0	1	0	0	0	0	0	0	0	0	0	0	0	0	168642750	68,000	168,642.75	68
407	0	0	0	0	0	0	0	1	0	0	0	1	0	0	0	0	0	0	0	0	168710750	981,500	168,710.75	981.5
408	0	0	0	0	0	0	0	0	0	0	0	1	0	0	0	0	0	0	0	0	169692250	34,000	169,692.25	34
409	0	0	0	0	0	0	0	0	0	0	0	0	0	0	0	0	0	0	0	0	169726250	599,500	169,726.25	599.5
410	0	0	0	0	0	0	0	1	0	0	0	0	0	0	0	0	0	0	0	0	170325750	53,750	170,325.75	53.75
411	0	0	0	0	0	0	0	1	0	0	0	1	0	0	0	0	0	0	0	0	170379500	991,500	170,379.50	991.5
412	0	0	0	0	0	0	0	0	0	0	0	1	0	0	0	0	0	0	0	0	171371000	24,000	171,371.00	24
413	0	0	0	0	0	0	0	0	0	0	0	0	0	0	0	0	0	0	0	0	171395000	597,250	171,395.00	597.25
414	0	0	0	0	0	0	0	1	0	0	0	0	0	0	0	0	0	0	0	0	171992250	54,500	171,992.25	54.5
415	0	0	0	0	0	0	0	1	0	0	0	1	0	0	0	0	0	0	0	0	172046750	995,250	172,046.75	995.25
416	0	0	0	0	0	0	0	0	0	0	0	1	0	0	0	0	0	0	0	0	173042000	20,750	173,042.00	20.75
417	0	0	0	0	0	0	0	0	0	0	0	0	0	0	0	0	0	0	0	0	173062750	595,750	173,062.75	595.75
418	0	0	0	0	0	0	0	1	0	0	0	0	0	0	0	0	0	0	0	0	173658500	61,500	173,658.50	61.5
419	0	0	0	0	0	0	0	1	0	0	0	1	0	0	0	0	0	0	0	0	173720000	977,750	173,720.00	977.75
420	0	0	0	0	0	0	0	0	0	0	0	1	0	0	0	0	0	0	0	0	174697750	27,250	174,697.75	27.25
421	0	0	0	0	0	0	0	0	0	0	0	0	0	0	0	0	0	0	0	0	174725000	566,500	174,725.00	566.5
422	0	0	0	0	0	0	0	1	0	0	0	0	0	0	0	0	0	0	0	0	175291500	67,750	175,291.50	67.75
423	0	0	0	0	0	0	0	1	0	0	0	1	0	0	0	0	0	0	0	0	175359250	982,500	175,359.25	982.5
424	0	0	0	0	0	0	0	0	0	0	0	1	0	0	0	0	0	0	0	0	176341750	33,000	176,341.75	33
425	0	0	0	0	0	0	0	0	0	0	0	0	0	0	0	0	0	0	0	0	176374750	583,000	176,374.75	583
426	0	0	0	0	0	0	0	1	0	0	0	0	0	0	0	0	0	0	0	0	176957750	70,750	176,957.75	70.75
427	0	0	0	0	0	0	0	1	0	0	0	1	0	0	0	0	0	0	0	0	177028500	995,750	177,028.50	995.75
428	0	0	0	0	0	0	0	0	0	0	0	1	0	0	0	0	0	0	0	0	178024250	20,250	178,024.25	20.25
429	0	0	0	0	0	0	0	0	0	0	0	0	0	0	0	0	0	0	0	0	178044500	596,500	178,044.50	596.5
430	0	0	0	0	0	0	0	1	0	0	0	0	0	0	0	0	0	0	0	0	178641000	60,000	178,641.00	60
431	0	0	0	0	0	0	0	1	0	0	0	1	0	0	0	0	0	0	0	0	178701000	985,500	178,701.00	985.5
432	0	0	0	0	0	0	0	0	0	0	0	1	0	0	0	0	0	0	0	0	179686500	30,000	179,686.50	30
433	0	0	0	0	0	0	0	0	0	0	0	0	0	0	0	0	0	0	0	0	179716500		179,716.50
