# Supplementary material for: Auditory presentation and synchronization in Adobe Flash and HTML5/JavaScript Web experiments
Source: Behav Res Methods. 2016 Jul 15;48(3):897–908. doi: 10.3758/s13428-016-0758-5 (PMC5003904; doi:10.3758/s13428-016-0758-5)
Supplement: Supplementary file 1 — (ZIP 1310 kb) [file 13428_2016_758_MOESM1_ESM.zip › Data/S1/sep-lenlap-ff-js-rep.csv]

	Keypad 4	Keypad 3	Keypad 2	Keypad 1	Opto 4	Opto 3	Opto 2	Opto 1	TTL in 2	TTL in 1	Mic 2	Mic 1	Act close 4	Act close 3	Act close 3	Act close 1	TTL out 2	TTL out 1	Sounder 2	Sounder 1	Elapsed uS	Active uS	Elapsed mS	Active mS
1	0	0	0	0	0	0	0	0	0	0	0	0	0	0	0	0	0	0	0	0	0	837,501	0	837.5
2	0	0	0	0	0	0	1	0	0	0	0	0	0	0	0	0	0	0	0	0	837501	44,749	837.5	44.75
3	0	0	0	0	0	0	1	0	0	0	0	1	0	0	0	0	0	0	0	0	882250	990,251	882.25	990.25
4	0	0	0	0	0	0	0	0	0	0	0	1	0	0	0	0	0	0	0	0	1872501	24,000	1,872.50	24
5	0	0	0	0	0	0	0	0	0	0	0	0	0	0	0	0	0	0	0	0	1896501	591,000	1,896.50	591
6	0	0	0	0	0	0	1	0	0	0	0	0	0	0	0	0	0	0	0	0	2487501	68,500	2,487.50	68.5
7	0	0	0	0	0	0	1	0	0	0	0	1	0	0	0	0	0	0	0	0	2556001	966,000	2,556.00	966
8	0	0	0	0	0	0	0	0	0	0	0	1	0	0	0	0	0	0	0	0	3522001	34,249	3,522.00	34.25
9	0	0	0	0	0	0	0	0	0	0	0	0	0	0	0	0	0	0	0	0	3556250	581,000	3,556.25	581
10	0	0	0	0	0	0	1	0	0	0	0	0	0	0	0	0	0	0	0	0	4137250	53,500	4,137.25	53.5
11	0	0	0	0	0	0	1	0	0	0	0	1	0	0	0	0	0	0	0	0	4190750	964,500	4,190.75	964.5
12	0	0	0	0	0	0	0	0	0	0	0	1	0	0	0	0	0	0	0	0	5155250	35,251	5,155.25	35.25
13	0	0	0	0	0	0	0	0	0	0	0	0	0	0	0	0	0	0	0	0	5190501	579,749	5,190.50	579.75
14	0	0	0	0	0	0	1	0	0	0	0	0	0	0	0	0	0	0	0	0	5770250	57,751	5,770.25	57.75
15	0	0	0	0	0	0	1	0	0	0	0	1	0	0	0	0	0	0	0	0	5828001	960,249	5,828.00	960.25
16	0	0	0	0	0	0	0	0	0	0	0	1	0	0	0	0	0	0	0	0	6788250	54,000	6,788.25	54
17	0	0	0	0	0	0	0	0	0	0	0	0	0	0	0	0	0	0	0	0	6842250	594,500	6,842.25	594.5
18	0	0	0	0	0	0	1	0	0	0	0	0	0	0	0	0	0	0	0	0	7436750	65,751	7,436.75	65.75
19	0	0	0	0	0	0	1	0	0	0	0	1	0	0	0	0	0	0	0	0	7502501	952,000	7,502.50	952
20	0	0	0	0	0	0	0	0	0	0	0	1	0	0	0	0	0	0	0	0	8454501	62,249	8,454.50	62.25
21	0	0	0	0	0	0	0	0	0	0	0	0	0	0	0	0	0	0	0	0	8516750	603,000	8,516.75	603
22	0	0	0	0	0	0	1	0	0	0	0	0	0	0	0	0	0	0	0	0	9119750	56,751	9,119.75	56.75
23	0	0	0	0	0	0	1	0	0	0	0	1	0	0	0	0	0	0	0	0	9176501	961,000	9,176.50	961
24	0	0	0	0	0	0	0	0	0	0	0	1	0	0	0	0	0	0	0	0	10137501	53,249	10,137.50	53.25
25	0	0	0	0	0	0	0	0	0	0	0	0	0	0	0	0	0	0	0	0	10190750	595,251	10,190.75	595.25
26	0	0	0	0	0	0	1	0	0	0	0	0	0	0	0	0	0	0	0	0	10786001	66,000	10,786.00	66
27	0	0	0	0	0	0	1	0	0	0	0	1	0	0	0	0	0	0	0	0	10852001	952,000	10,852.00	952
28	0	0	0	0	0	0	0	0	0	0	0	1	0	0	0	0	0	0	0	0	11804001	47,749	11,804.00	47.75
29	0	0	0	0	0	0	0	0	0	0	0	0	0	0	0	0	0	0	0	0	11851750	584,000	11,851.75	584
30	0	0	0	0	0	0	1	0	0	0	0	0	0	0	0	0	0	0	0	0	12435750	54,500	12,435.75	54.5
31	0	0	0	0	0	0	1	0	0	0	0	1	0	0	0	0	0	0	0	0	12490250	963,251	12,490.25	963.25
32	0	0	0	0	0	0	0	0	0	0	0	1	0	0	0	0	0	0	0	0	13453501	37,500	13,453.50	37.5
33	0	0	0	0	0	0	0	0	0	0	0	0	0	0	0	0	0	0	0	0	13491001	577,749	13,491.00	577.75
34	0	0	0	0	0	0	1	0	0	0	0	0	0	0	0	0	0	0	0	0	14068750	60,751	14,068.75	60.75
35	0	0	0	0	0	0	1	0	0	0	0	1	0	0	0	0	0	0	0	0	14129501	957,249	14,129.50	957.25
36	0	0	0	0	0	0	0	0	0	0	0	1	0	0	0	0	0	0	0	0	15086750	57,000	15,086.75	57
37	0	0	0	0	0	0	0	0	0	0	0	0	0	0	0	0	0	0	0	0	15143750	591,251	15,143.75	591.25
38	0	0	0	0	0	0	1	0	0	0	0	0	0	0	0	0	0	0	0	0	15735001	70,749	15,735.00	70.75
39	0	0	0	0	0	0	1	0	0	0	0	1	0	0	0	0	0	0	0	0	15805750	964,000	15,805.75	964
40	0	0	0	0	0	0	0	0	0	0	0	1	0	0	0	0	0	0	0	0	16769750	37,751	16,769.75	37.75
41	0	0	0	0	0	0	0	0	0	0	0	0	0	0	0	0	0	0	0	0	16807501	577,249	16,807.50	577.25
42	0	0	0	0	0	0	1	0	0	0	0	0	0	0	0	0	0	0	0	0	17384750	60,251	17,384.75	60.25
43	0	0	0	0	0	0	1	0	0	0	0	1	0	0	0	0	0	0	0	0	17445001	957,749	17,445.00	957.75
44	0	0	0	0	0	0	0	0	0	0	0	1	0	0	0	0	0	0	0	0	18402750	56,500	18,402.75	56.5
45	0	0	0	0	0	0	0	0	0	0	0	0	0	0	0	0	0	0	0	0	18459250	608,251	18,459.25	608.25
46	0	0	0	0	0	0	1	0	0	0	0	0	0	0	0	0	0	0	0	0	19067501	52,500	19,067.50	52.5
47	0	0	0	0	0	0	1	0	0	0	0	1	0	0	0	0	0	0	0	0	19120001	965,749	19,120.00	965.75
48	0	0	0	0	0	0	0	0	0	0	0	1	0	0	0	0	0	0	0	0	20085750	48,500	20,085.75	48.5
49	0	0	0	0	0	0	0	0	0	0	0	0	0	0	0	0	0	0	0	0	20134250	600,000	20,134.25	600
50	0	0	0	0	0	0	1	0	0	0	0	0	0	0	0	0	0	0	0	0	20734250	63,751	20,734.25	63.75
51	0	0	0	0	0	0	1	0	0	0	0	1	0	0	0	0	0	0	0	0	20798001	954,000	20,798.00	954
52	0	0	0	0	0	0	0	0	0	0	0	1	0	0	0	0	0	0	0	0	21752001	47,000	21,752.00	47
53	0	0	0	0	0	0	0	0	0	0	0	0	0	0	0	0	0	0	0	0	21799001	568,249	21,799.00	568.25
54	0	0	0	0	0	0	1	0	0	0	0	0	0	0	0	0	0	0	0	0	22367250	69,751	22,367.25	69.75
55	0	0	0	0	0	0	1	0	0	0	0	1	0	0	0	0	0	0	0	0	22437001	948,249	22,437.00	948.25
56	0	0	0	0	0	0	0	0	0	0	0	1	0	0	0	0	0	0	0	0	23385250	52,000	23,385.25	52
57	0	0	0	0	0	0	0	0	0	0	0	0	0	0	0	0	0	0	0	0	23437250	579,751	23,437.25	579.75
58	0	0	0	0	0	0	1	0	0	0	0	0	0	0	0	0	0	0	0	0	24017001	60,000	24,017.00	60
59	0	0	0	0	0	0	1	0	0	0	0	1	0	0	0	0	0	0	0	0	24077001	957,749	24,077.00	957.75
60	0	0	0	0	0	0	0	0	0	0	0	1	0	0	0	0	0	0	0	0	25034750	56,500	25,034.75	56.5
61	0	0	0	0	0	0	0	0	0	0	0	0	0	0	0	0	0	0	0	0	25091250	592,000	25,091.25	592
62	0	0	0	0	0	0	1	0	0	0	0	0	0	0	0	0	0	0	0	0	25683250	69,251	25,683.25	69.25
63	0	0	0	0	0	0	1	0	0	0	0	1	0	0	0	0	0	0	0	0	25752501	965,249	25,752.50	965.25
64	0	0	0	0	0	0	0	0	0	0	0	1	0	0	0	0	0	0	0	0	26717750	35,500	26,717.75	35.5
65	0	0	0	0	0	0	0	0	0	0	0	0	0	0	0	0	0	0	0	0	26753250	579,751	26,753.25	579.75
66	0	0	0	0	0	0	1	0	0	0	0	0	0	0	0	0	0	0	0	0	27333001	56,000	27,333.00	56
67	0	0	0	0	0	0	1	0	0	0	0	1	0	0	0	0	0	0	0	0	27389001	962,000	27,389.00	962
68	0	0	0	0	0	0	0	0	0	0	0	1	0	0	0	0	0	0	0	0	28351001	52,249	28,351.00	52.25
69	0	0	0	0	0	0	0	0	0	0	0	0	0	0	0	0	0	0	0	0	28403250	596,251	28,403.25	596.25
70	0	0	0	0	0	0	1	0	0	0	0	0	0	0	0	0	0	0	0	0	28999501	68,500	28,999.50	68.5
71	0	0	0	0	0	0	1	0	0	0	0	1	0	0	0	0	0	0	0	0	29068001	949,249	29,068.00	949.25
72	0	0	0	0	0	0	0	0	0	0	0	1	0	0	0	0	0	0	0	0	30017250	65,000	30,017.25	65
73	0	0	0	0	0	0	0	0	0	0	0	0	0	0	0	0	0	0	0	0	30082250	600,251	30,082.25	600.25
74	0	0	0	0	0	0	1	0	0	0	0	0	0	0	0	0	0	0	0	0	30682501	70,500	30,682.50	70.5
75	0	0	0	0	0	0	1	0	0	0	0	1	0	0	0	0	0	0	0	0	30753001	947,249	30,753.00	947.25
76	0	0	0	0	0	0	0	0	0	0	0	1	0	0	0	0	0	0	0	0	31700250	67,000	31,700.25	67
77	0	0	0	0	0	0	0	0	0	0	0	0	0	0	0	0	0	0	0	0	31767250	598,251	31,767.25	598.25
78	0	0	0	0	0	0	1	0	0	0	0	0	0	0	0	0	0	0	0	0	32365501	23,749	32,365.50	23.75
79	0	0	0	0	0	0	1	0	0	0	0	1	0	0	0	0	0	0	0	0	32389250	994,000	32,389.25	994
80	0	0	0	0	0	0	0	0	0	0	0	1	0	0	0	0	0	0	0	0	33383250	20,251	33,383.25	20.25
81	0	0	0	0	0	0	0	0	0	0	0	0	0	0	0	0	0	0	0	0	33403501	628,249	33,403.50	628.25
82	0	0	0	0	0	0	1	0	0	0	0	0	0	0	0	0	0	0	0	0	34031750	33,500	34,031.75	33.5
83	0	0	0	0	0	0	1	0	0	0	0	1	0	0	0	0	0	0	0	0	34065250	984,500	34,065.25	984.5
84	0	0	0	0	0	0	0	0	0	0	0	1	0	0	0	0	0	0	0	0	35049750	30,000	35,049.75	30
85	0	0	0	0	0	0	0	0	0	0	0	0	0	0	0	0	0	0	0	0	35079750	601,751	35,079.75	601.75
86	0	0	0	0	0	0	1	0	0	0	0	0	0	0	0	0	0	0	0	0	35681501	48,749	35,681.50	48.75
87	0	0	0	0	0	0	1	0	0	0	0	1	0	0	0	0	0	0	0	0	35730250	969,251	35,730.25	969.25
88	0	0	0	0	0	0	0	0	0	0	0	1	0	0	0	0	0	0	0	0	36699501	45,000	36,699.50	45
89	0	0	0	0	0	0	0	0	0	0	0	0	0	0	0	0	0	0	0	0	36744501	603,249	36,744.50	603.25
90	0	0	0	0	0	0	1	0	0	0	0	0	0	0	0	0	0	0	0	0	37347750	52,500	37,347.75	52.5
91	0	0	0	0	0	0	1	0	0	0	0	1	0	0	0	0	0	0	0	0	37400250	965,500	37,400.25	965.5
92	0	0	0	0	0	0	0	0	0	0	0	1	0	0	0	0	0	0	0	0	38365750	35,251	38,365.75	35.25
93	0	0	0	0	0	0	0	0	0	0	0	0	0	0	0	0	0	0	0	0	38401001	580,000	38,401.00	580
94	0	0	0	0	0	0	1	0	0	0	0	0	0	0	0	0	0	0	0	0	38981001	55,000	38,981.00	55
95	0	0	0	0	0	0	1	0	0	0	0	1	0	0	0	0	0	0	0	0	39036001	962,749	39,036.00	962.75
96	0	0	0	0	0	0	0	0	0	0	0	1	0	0	0	0	0	0	0	0	39998750	40,500	39,998.75	40.5
97	0	0	0	0	0	0	0	0	0	0	0	0	0	0	0	0	0	0	0	0	40039250	574,751	40,039.25	574.75
98	0	0	0	0	0	0	1	0	0	0	0	0	0	0	0	0	0	0	0	0	40614001	62,500	40,614.00	62.5
99	0	0	0	0	0	0	1	0	0	0	0	1	0	0	0	0	0	0	0	0	40676501	955,000	40,676.50	955
100	0	0	0	0	0	0	0	0	0	0	0	1	0	0	0	0	0	0	0	0	41631501	46,249	41,631.50	46.25
101	0	0	0	0	0	0	0	0	0	0	0	0	0	0	0	0	0	0	0	0	41677750	569,251	41,677.75	569.25
102	0	0	0	0	0	0	1	0	0	0	0	0	0	0	0	0	0	0	0	0	42247001	68,500	42,247.00	68.5
103	0	0	0	0	0	0	1	0	0	0	0	1	0	0	0	0	0	0	0	0	42315501	949,500	42,315.50	949.5
104	0	0	0	0	0	0	0	0	0	0	0	1	0	0	0	0	0	0	0	0	43265001	64,749	43,265.00	64.75
105	0	0	0	0	0	0	0	0	0	0	0	0	0	0	0	0	0	0	0	0	43329750	600,251	43,329.75	600.25
106	0	0	0	0	0	0	1	0	0	0	0	0	0	0	0	0	0	0	0	0	43930001	54,249	43,930.00	54.25
107	0	0	0	0	0	0	1	0	0	0	0	1	0	0	0	0	0	0	0	0	43984250	963,500	43,984.25	963.5
108	0	0	0	0	0	0	0	0	0	0	0	1	0	0	0	0	0	0	0	0	44947750	50,751	44,947.75	50.75
109	0	0	0	0	0	0	0	0	0	0	0	0	0	0	0	0	0	0	0	0	44998501	598,000	44,998.50	598
110	0	0	0	0	0	0	1	0	0	0	0	0	0	0	0	0	0	0	0	0	45596501	56,749	45,596.50	56.75
111	0	0	0	0	0	0	1	0	0	0	0	1	0	0	0	0	0	0	0	0	45653250	961,000	45,653.25	961
112	0	0	0	0	0	0	0	0	0	0	0	1	0	0	0	0	0	0	0	0	46614250	53,500	46,614.25	53.5
113	0	0	0	0	0	0	0	0	0	0	0	0	0	0	0	0	0	0	0	0	46667750	595,000	46,667.75	595
114	0	0	0	0	0	0	1	0	0	0	0	0	0	0	0	0	0	0	0	0	47262750	48,251	47,262.75	48.25
115	0	0	0	0	0	0	1	0	0	0	0	1	0	0	0	0	0	0	0	0	47311001	969,749	47,311.00	969.75
116	0	0	0	0	0	0	0	0	0	0	0	1	0	0	0	0	0	0	0	0	48280750	44,500	48,280.75	44.5
117	0	0	0	0	0	0	0	0	0	0	0	0	0	0	0	0	0	0	0	0	48325250	587,251	48,325.25	587.25
118	0	0	0	0	0	0	1	0	0	0	0	0	0	0	0	0	0	0	0	0	48912501	70,249	48,912.50	70.25
119	0	0	0	0	0	0	1	0	0	0	0	1	0	0	0	0	0	0	0	0	48982750	964,251	48,982.75	964.25
120	0	0	0	0	0	0	0	0	0	0	0	1	0	0	0	0	0	0	0	0	49947001	50,249	49,947.00	50.25
121	0	0	0	0	0	0	0	0	0	0	0	0	0	0	0	0	0	0	0	0	49997250	598,251	49,997.25	598.25
122	0	0	0	0	0	0	1	0	0	0	0	0	0	0	0	0	0	0	0	0	50595501	62,500	50,595.50	62.5
123	0	0	0	0	0	0	1	0	0	0	0	1	0	0	0	0	0	0	0	0	50658001	955,500	50,658.00	955.5
124	0	0	0	0	0	0	0	0	0	0	0	1	0	0	0	0	0	0	0	0	51613501	44,249	51,613.50	44.25
125	0	0	0	0	0	0	0	0	0	0	0	0	0	0	0	0	0	0	0	0	51657750	570,751	51,657.75	570.75
126	0	0	0	0	0	0	1	0	0	0	0	0	0	0	0	0	0	0	0	0	52228501	66,749	52,228.50	66.75
127	0	0	0	0	0	0	1	0	0	0	0	1	0	0	0	0	0	0	0	0	52295250	951,000	52,295.25	951
128	0	0	0	0	0	0	0	0	0	0	0	1	0	0	0	0	0	0	0	0	53246250	63,251	53,246.25	63.25
129	0	0	0	0	0	0	0	0	0	0	0	0	0	0	0	0	0	0	0	0	53309501	602,000	53,309.50	602
130	0	0	0	0	0	0	1	0	0	0	0	0	0	0	0	0	0	0	0	0	53911501	59,000	53,911.50	59
131	0	0	0	0	0	0	1	0	0	0	0	1	0	0	0	0	0	0	0	0	53970501	959,000	53,970.50	959
132	0	0	0	0	0	0	0	0	0	0	0	1	0	0	0	0	0	0	0	0	54929501	45,249	54,929.50	45.25
133	0	0	0	0	0	0	0	0	0	0	0	0	0	0	0	0	0	0	0	0	54974750	570,000	54,974.75	570
134	0	0	0	0	0	0	1	0	0	0	0	0	0	0	0	0	0	0	0	0	55544750	67,000	55,544.75	67
135	0	0	0	0	0	0	1	0	0	0	0	1	0	0	0	0	0	0	0	0	55611750	950,751	55,611.75	950.75
136	0	0	0	0	0	0	0	0	0	0	0	1	0	0	0	0	0	0	0	0	56562501	63,500	56,562.50	63.5
137	0	0	0	0	0	0	0	0	0	0	0	0	0	0	0	0	0	0	0	0	56626001	601,749	56,626.00	601.75
138	0	0	0	0	0	0	1	0	0	0	0	0	0	0	0	0	0	0	0	0	57227750	55,251	57,227.75	55.25
139	0	0	0	0	0	0	1	0	0	0	0	1	0	0	0	0	0	0	0	0	57283001	962,500	57,283.00	962.5
140	0	0	0	0	0	0	0	0	0	0	0	1	0	0	0	0	0	0	0	0	58245501	52,000	58,245.50	52
141	0	0	0	0	0	0	0	0	0	0	0	0	0	0	0	0	0	0	0	0	58297501	596,500	58,297.50	596.5
142	0	0	0	0	0	0	1	0	0	0	0	0	0	0	0	0	0	0	0	0	58894001	61,500	58,894.00	61.5
143	0	0	0	0	0	0	1	0	0	0	0	1	0	0	0	0	0	0	0	0	58955501	956,249	58,955.50	956.25
144	0	0	0	0	0	0	0	0	0	0	0	1	0	0	0	0	0	0	0	0	59911750	58,000	59,911.75	58
145	0	0	0	0	0	0	0	0	0	0	0	0	0	0	0	0	0	0	0	0	59969750	607,251	59,969.75	607.25
146	0	0	0	0	0	0	1	0	0	0	0	0	0	0	0	0	0	0	0	0	60577001	55,500	60,577.00	55.5
147	0	0	0	0	0	0	1	0	0	0	0	1	0	0	0	0	0	0	0	0	60632501	962,500	60,632.50	962.5
148	0	0	0	0	0	0	0	0	0	0	0	1	0	0	0	0	0	0	0	0	61595001	51,749	61,595.00	51.75
149	0	0	0	0	0	0	0	0	0	0	0	0	0	0	0	0	0	0	0	0	61646750	596,751	61,646.75	596.75
150	0	0	0	0	0	0	1	0	0	0	0	0	0	0	0	0	0	0	0	0	62243501	58,500	62,243.50	58.5
151	0	0	0	0	0	0	1	0	0	0	0	1	0	0	0	0	0	0	0	0	62302001	959,249	62,302.00	959.25
152	0	0	0	0	0	0	0	0	0	0	0	1	0	0	0	0	0	0	0	0	63261250	56,251	63,261.25	56.25
153	0	0	0	0	0	0	0	0	0	0	0	0	0	0	0	0	0	0	0	0	63317501	592,249	63,317.50	592.25
154	0	0	0	0	0	0	1	0	0	0	0	0	0	0	0	0	0	0	0	0	63909750	69,000	63,909.75	69
155	0	0	0	0	0	0	1	0	0	0	0	1	0	0	0	0	0	0	0	0	63978750	949,000	63,978.75	949
156	0	0	0	0	0	0	0	0	0	0	0	1	0	0	0	0	0	0	0	0	64927750	65,500	64,927.75	65.5
157	0	0	0	0	0	0	0	0	0	0	0	0	0	0	0	0	0	0	0	0	64993250	599,500	64,993.25	599.5
158	0	0	0	0	0	0	1	0	0	0	0	0	0	0	0	0	0	0	0	0	65592750	57,500	65,592.75	57.5
159	0	0	0	0	0	0	1	0	0	0	0	1	0	0	0	0	0	0	0	0	65650250	960,500	65,650.25	960.5
160	0	0	0	0	0	0	0	0	0	0	0	1	0	0	0	0	0	0	0	0	66610750	42,500	66,610.75	42.5
161	0	0	0	0	0	0	0	0	0	0	0	0	0	0	0	0	0	0	0	0	66653250	572,500	66,653.25	572.5
162	0	0	0	0	0	0	1	0	0	0	0	0	0	0	0	0	0	0	0	0	67225750	68,251	67,225.75	68.25
163	0	0	0	0	0	0	1	0	0	0	0	1	0	0	0	0	0	0	0	0	67294001	949,749	67,294.00	949.75
164	0	0	0	0	0	0	0	0	0	0	0	1	0	0	0	0	0	0	0	0	68243750	64,500	68,243.75	64.5
165	0	0	0	0	0	0	0	0	0	0	0	0	0	0	0	0	0	0	0	0	68308250	600,500	68,308.25	600.5
166	0	0	0	0	0	0	1	0	0	0	0	0	0	0	0	0	0	0	0	0	68908750	56,000	68,908.75	56
167	0	0	0	0	0	0	1	0	0	0	0	1	0	0	0	0	0	0	0	0	68964750	962,000	68,964.75	962
168	0	0	0	0	0	0	0	0	0	0	0	1	0	0	0	0	0	0	0	0	69926750	52,251	69,926.75	52.25
169	0	0	0	0	0	0	0	0	0	0	0	0	0	0	0	0	0	0	0	0	69979001	596,249	69,979.00	596.25
170	0	0	0	0	0	0	1	0	0	0	0	0	0	0	0	0	0	0	0	0	70575250	65,500	70,575.25	65.5
171	0	0	0	0	0	0	1	0	0	0	0	1	0	0	0	0	0	0	0	0	70640750	952,251	70,640.75	952.25
172	0	0	0	0	0	0	0	0	0	0	0	1	0	0	0	0	0	0	0	0	71593001	62,000	71,593.00	62
173	0	0	0	0	0	0	0	0	0	0	0	0	0	0	0	0	0	0	0	0	71655001	603,249	71,655.00	603.25
174	0	0	0	0	0	0	1	0	0	0	0	0	0	0	0	0	0	0	0	0	72258250	55,251	72,258.25	55.25
175	0	0	0	0	0	0	1	0	0	0	0	1	0	0	0	0	0	0	0	0	72313501	962,749	72,313.50	962.75
176	0	0	0	0	0	0	0	0	0	0	0	1	0	0	0	0	0	0	0	0	73276250	51,500	73,276.25	51.5
177	0	0	0	0	0	0	0	0	0	0	0	0	0	0	0	0	0	0	0	0	73327750	596,751	73,327.75	596.75
178	0	0	0	0	0	0	1	0	0	0	0	0	0	0	0	0	0	0	0	0	73924501	60,249	73,924.50	60.25
179	0	0	0	0	0	0	1	0	0	0	0	1	0	0	0	0	0	0	0	0	73984750	957,751	73,984.75	957.75
180	0	0	0	0	0	0	0	0	0	0	0	1	0	0	0	0	0	0	0	0	74942501	41,500	74,942.50	41.5
181	0	0	0	0	0	0	0	0	0	0	0	0	0	0	0	0	0	0	0	0	74984001	573,749	74,984.00	573.75
182	0	0	0	0	0	0	1	0	0	0	0	0	0	0	0	0	0	0	0	0	75557750	66,000	75,557.75	66
183	0	0	0	0	0	0	1	0	0	0	0	1	0	0	0	0	0	0	0	0	75623750	951,751	75,623.75	951.75
184	0	0	0	0	0	0	0	0	0	0	0	1	0	0	0	0	0	0	0	0	76575501	62,500	76,575.50	62.5
185	0	0	0	0	0	0	0	0	0	0	0	0	0	0	0	0	0	0	0	0	76638001	602,749	76,638.00	602.75
186	0	0	0	0	0	0	1	0	0	0	0	0	0	0	0	0	0	0	0	0	77240750	55,000	77,240.75	55
187	0	0	0	0	0	0	1	0	0	0	0	1	0	0	0	0	0	0	0	0	77295750	962,751	77,295.75	962.75
188	0	0	0	0	0	0	0	0	0	0	0	1	0	0	0	0	0	0	0	0	78258501	51,500	78,258.50	51.5
189	0	0	0	0	0	0	0	0	0	0	0	0	0	0	0	0	0	0	0	0	78310001	597,000	78,310.00	597
190	0	0	0	0	0	0	1	0	0	0	0	0	0	0	0	0	0	0	0	0	78907001	59,000	78,907.00	59
191	0	0	0	0	0	0	1	0	0	0	0	1	0	0	0	0	0	0	0	0	78966001	959,000	78,966.00	959
192	0	0	0	0	0	0	0	0	0	0	0	1	0	0	0	0	0	0	0	0	79925001	55,249	79,925.00	55.25
193	0	0	0	0	0	0	0	0	0	0	0	0	0	0	0	0	0	0	0	0	79980250	593,251	79,980.25	593.25
194	0	0	0	0	0	0	1	0	0	0	0	0	0	0	0	0	0	0	0	0	80573501	67,000	80,573.50	67
195	0	0	0	0	0	0	1	0	0	0	0	1	0	0	0	0	0	0	0	0	80640501	950,749	80,640.50	950.75
196	0	0	0	0	0	0	0	0	0	0	0	1	0	0	0	0	0	0	0	0	81591250	63,500	81,591.25	63.5
197	0	0	0	0	0	0	0	0	0	0	0	0	0	0	0	0	0	0	0	0	81654750	601,751	81,654.75	601.75
198	0	0	0	0	0	0	1	0	0	0	0	0	0	0	0	0	0	0	0	0	82256501	54,249	82,256.50	54.25
199	0	0	0	0	0	0	1	0	0	0	0	1	0	0	0	0	0	0	0	0	82310750	963,500	82,310.75	963.5
200	0	0	0	0	0	0	0	0	0	0	0	1	0	0	0	0	0	0	0	0	83274250	51,000	83,274.25	51
201	0	0	0	0	0	0	0	0	0	0	0	0	0	0	0	0	0	0	0	0	83325250	597,500	83,325.25	597.5
202	0	0	0	0	0	0	1	0	0	0	0	0	0	0	0	0	0	0	0	0	83922750	57,251	83,922.75	57.25
203	0	0	0	0	0	0	1	0	0	0	0	1	0	0	0	0	0	0	0	0	83980001	960,749	83,980.00	960.75
204	0	0	0	0	0	0	0	0	0	0	0	1	0	0	0	0	0	0	0	0	84940750	55,000	84,940.75	55
205	0	0	0	0	0	0	0	0	0	0	0	0	0	0	0	0	0	0	0	0	84995750	593,500	84,995.75	593.5
206	0	0	0	0	0	0	1	0	0	0	0	0	0	0	0	0	0	0	0	0	85589250	68,000	85,589.25	68
207	0	0	0	0	0	0	1	0	0	0	0	1	0	0	0	0	0	0	0	0	85657250	949,751	85,657.25	949.75
208	0	0	0	0	0	0	0	0	0	0	0	1	0	0	0	0	0	0	0	0	86607001	50,000	86,607.00	50
209	0	0	0	0	0	0	0	0	0	0	0	0	0	0	0	0	0	0	0	0	86657001	581,749	86,657.00	581.75
210	0	0	0	0	0	0	1	0	0	0	0	0	0	0	0	0	0	0	0	0	87238750	55,500	87,238.75	55.5
211	0	0	0	0	0	0	1	0	0	0	0	1	0	0	0	0	0	0	0	0	87294250	962,500	87,294.25	962.5
212	0	0	0	0	0	0	0	0	0	0	0	1	0	0	0	0	0	0	0	0	88256750	51,751	88,256.75	51.75
213	0	0	0	0	0	0	0	0	0	0	0	0	0	0	0	0	0	0	0	0	88308501	596,749	88,308.50	596.75
214	0	0	0	0	0	0	1	0	0	0	0	0	0	0	0	0	0	0	0	0	88905250	58,251	88,905.25	58.25
215	0	0	0	0	0	0	1	0	0	0	0	1	0	0	0	0	0	0	0	0	88963501	959,500	88,963.50	959.5
216	0	0	0	0	0	0	0	0	0	0	0	1	0	0	0	0	0	0	0	0	89923001	54,749	89,923.00	54.75
217	0	0	0	0	0	0	0	0	0	0	0	0	0	0	0	0	0	0	0	0	89977750	593,751	89,977.75	593.75
218	0	0	0	0	0	0	1	0	0	0	0	0	0	0	0	0	0	0	0	0	90571501	65,749	90,571.50	65.75
219	0	0	0	0	0	0	1	0	0	0	0	1	0	0	0	0	0	0	0	0	90637250	952,251	90,637.25	952.25
220	0	0	0	0	0	0	0	0	0	0	0	1	0	0	0	0	0	0	0	0	91589501	62,249	91,589.50	62.25
221	0	0	0	0	0	0	0	0	0	0	0	0	0	0	0	0	0	0	0	0	91651750	602,751	91,651.75	602.75
222	0	0	0	0	0	0	1	0	0	0	0	0	0	0	0	0	0	0	0	0	92254501	55,500	92,254.50	55.5
223	0	0	0	0	0	0	1	0	0	0	0	1	0	0	0	0	0	0	0	0	92310001	962,500	92,310.00	962.5
224	0	0	0	0	0	0	0	0	0	0	0	1	0	0	0	0	0	0	0	0	93272501	51,749	93,272.50	51.75
225	0	0	0	0	0	0	0	0	0	0	0	0	0	0	0	0	0	0	0	0	93324250	596,751	93,324.25	596.75
226	0	0	0	0	0	0	1	0	0	0	0	0	0	0	0	0	0	0	0	0	93921001	56,249	93,921.00	56.25
227	0	0	0	0	0	0	1	0	0	0	0	1	0	0	0	0	0	0	0	0	93977250	961,500	93,977.25	961.5
228	0	0	0	0	0	0	0	0	0	0	0	1	0	0	0	0	0	0	0	0	94938750	52,751	94,938.75	52.75
229	0	0	0	0	0	0	0	0	0	0	0	0	0	0	0	0	0	0	0	0	94991501	595,749	94,991.50	595.75
230	0	0	0	0	0	0	1	0	0	0	0	0	0	0	0	0	0	0	0	0	95587250	63,500	95,587.25	63.5
231	0	0	0	0	0	0	1	0	0	0	0	1	0	0	0	0	0	0	0	0	95650750	954,500	95,650.75	954.5
232	0	0	0	0	0	0	0	0	0	0	0	1	0	0	0	0	0	0	0	0	96605250	45,251	96,605.25	45.25
233	0	0	0	0	0	0	0	0	0	0	0	0	0	0	0	0	0	0	0	0	96650501	570,000	96,650.50	570
234	0	0	0	0	0	0	1	0	0	0	0	0	0	0	0	0	0	0	0	0	97220501	62,249	97,220.50	62.25
235	0	0	0	0	0	0	1	0	0	0	0	1	0	0	0	0	0	0	0	0	97282750	955,500	97,282.75	955.5
236	0	0	0	0	0	0	0	0	0	0	0	1	0	0	0	0	0	0	0	0	98238250	58,751	98,238.25	58.75
237	0	0	0	0	0	0	0	0	0	0	0	0	0	0	0	0	0	0	0	0	98297001	589,749	98,297.00	589.75
238	0	0	0	0	0	0	1	0	0	0	0	0	0	0	0	0	0	0	0	0	98886750	70,251	98,886.75	70.25
239	0	0	0	0	0	0	1	0	0	0	0	1	0	0	0	0	0	0	0	0	98957001	964,249	98,957.00	964.25
240	0	0	0	0	0	0	0	0	0	0	0	1	0	0	0	0	0	0	0	0	99921250	50,251	99,921.25	50.25
241	0	0	0	0	0	0	0	0	0	0	0	0	0	0	0	0	0	0	0	0	99971501	598,249	99,971.50	598.25
242	0	0	0	0	0	0	1	0	0	0	0	0	0	0	0	0	0	0	0	0	100569750	58,251	100,569.75	58.25
243	0	0	0	0	0	0	1	0	0	0	0	1	0	0	0	0	0	0	0	0	100628001	959,749	100,628.00	959.75
244	0	0	0	0	0	0	0	0	0	0	0	1	0	0	0	0	0	0	0	0	101587750	54,751	101,587.75	54.75
245	0	0	0	0	0	0	0	0	0	0	0	0	0	0	0	0	0	0	0	0	101642501	593,749	101,642.50	593.75
246	0	0	0	0	0	0	1	0	0	0	0	0	0	0	0	0	0	0	0	0	102236250	67,751	102,236.25	67.75
247	0	0	0	0	0	0	1	0	0	0	0	1	0	0	0	0	0	0	0	0	102304001	950,000	102,304.00	950
248	0	0	0	0	0	0	0	0	0	0	0	1	0	0	0	0	0	0	0	0	103254001	64,249	103,254.00	64.25
249	0	0	0	0	0	0	0	0	0	0	0	0	0	0	0	0	0	0	0	0	103318250	601,000	103,318.25	601
250	0	0	0	0	0	0	1	0	0	0	0	0	0	0	0	0	0	0	0	0	103919250	55,500	103,919.25	55.5
251	0	0	0	0	0	0	1	0	0	0	0	1	0	0	0	0	0	0	0	0	103974750	962,251	103,974.75	962.25
252	0	0	0	0	0	0	0	0	0	0	0	1	0	0	0	0	0	0	0	0	104937001	53,500	104,937.00	53.5
253	0	0	0	0	0	0	0	0	0	0	0	0	0	0	0	0	0	0	0	0	104990501	595,000	104,990.50	595
254	0	0	0	0	0	0	1	0	0	0	0	0	0	0	0	0	0	0	0	0	105585501	67,749	105,585.50	67.75
255	0	0	0	0	0	0	1	0	0	0	0	1	0	0	0	0	0	0	0	0	105653250	950,251	105,653.25	950.25
256	0	0	0	0	0	0	0	0	0	0	0	1	0	0	0	0	0	0	0	0	106603501	64,249	106,603.50	64.25
257	0	0	0	0	0	0	0	0	0	0	0	0	0	0	0	0	0	0	0	0	106667750	600,751	106,667.75	600.75
258	0	0	0	0	0	0	1	0	0	0	0	0	0	0	0	0	0	0	0	0	107268501	57,500	107,268.50	57.5
259	0	0	0	0	0	0	1	0	0	0	0	1	0	0	0	0	0	0	0	0	107326001	960,500	107,326.00	960.5
260	0	0	0	0	0	0	0	0	0	0	0	1	0	0	0	0	0	0	0	0	108286501	53,749	108,286.50	53.75
261	0	0	0	0	0	0	0	0	0	0	0	0	0	0	0	0	0	0	0	0	108340250	594,751	108,340.25	594.75
262	0	0	0	0	0	0	1	0	0	0	0	0	0	0	0	0	0	0	0	0	108935001	68,000	108,935.00	68
263	0	0	0	0	0	0	1	0	0	0	0	1	0	0	0	0	0	0	0	0	109003001	949,749	109,003.00	949.75
264	0	0	0	0	0	0	0	0	0	0	0	1	0	0	0	0	0	0	0	0	109952750	64,500	109,952.75	64.5
265	0	0	0	0	0	0	0	0	0	0	0	0	0	0	0	0	0	0	0	0	110017250	600,751	110,017.25	600.75
266	0	0	0	0	0	0	1	0	0	0	0	0	0	0	0	0	0	0	0	0	110618001	53,749	110,618.00	53.75
267	0	0	0	0	0	0	1	0	0	0	0	1	0	0	0	0	0	0	0	0	110671750	964,251	110,671.75	964.25
268	0	0	0	0	0	0	0	0	0	0	0	1	0	0	0	0	0	0	0	0	111636001	50,249	111,636.00	50.25
269	0	0	0	0	0	0	0	0	0	0	0	0	0	0	0	0	0	0	0	0	111686250	598,000	111,686.25	598
270	0	0	0	0	0	0	1	0	0	0	0	0	0	0	0	0	0	0	0	0	112284250	51,500	112,284.25	51.5
271	0	0	0	0	0	0	1	0	0	0	0	1	0	0	0	0	0	0	0	0	112335750	966,500	112,335.75	966.5
272	0	0	0	0	0	0	0	0	0	0	0	1	0	0	0	0	0	0	0	0	113302250	49,251	113,302.25	49.25
273	0	0	0	0	0	0	0	0	0	0	0	0	0	0	0	0	0	0	0	0	113351501	599,249	113,351.50	599.25
274	0	0	0	0	0	0	1	0	0	0	0	0	0	0	0	0	0	0	0	0	113950750	64,751	113,950.75	64.75
275	0	0	0	0	0	0	1	0	0	0	0	1	0	0	0	0	0	0	0	0	114015501	953,000	114,015.50	953
276	0	0	0	0	0	0	0	0	0	0	0	1	0	0	0	0	0	0	0	0	114968501	46,500	114,968.50	46.5
277	0	0	0	0	0	0	0	0	0	0	0	0	0	0	0	0	0	0	0	0	115015001	568,749	115,015.00	568.75
278	0	0	0	0	0	0	1	0	0	0	0	0	0	0	0	0	0	0	0	0	115583750	70,500	115,583.75	70.5
279	0	0	0	0	0	0	1	0	0	0	0	1	0	0	0	0	0	0	0	0	115654250	964,000	115,654.25	964
280	0	0	0	0	0	0	0	0	0	0	0	1	0	0	0	0	0	0	0	0	116618250	50,500	116,618.25	50.5
281	0	0	0	0	0	0	0	0	0	0	0	0	0	0	0	0	0	0	0	0	116668750	598,000	116,668.75	598
282	0	0	0	0	0	0	1	0	0	0	0	0	0	0	0	0	0	0	0	0	117266750	59,251	117,266.75	59.25
283	0	0	0	0	0	0	1	0	0	0	0	1	0	0	0	0	0	0	0	0	117326001	958,749	117,326.00	958.75
284	0	0	0	0	0	0	0	0	0	0	0	1	0	0	0	0	0	0	0	0	118284750	55,500	118,284.75	55.5
285	0	0	0	0	0	0	0	0	0	0	0	0	0	0	0	0	0	0	0	0	118340250	593,000	118,340.25	593
286	0	0	0	0	0	0	1	0	0	0	0	0	0	0	0	0	0	0	0	0	118933250	65,500	118,933.25	65.5
287	0	0	0	0	0	0	1	0	0	0	0	1	0	0	0	0	0	0	0	0	118998750	952,251	118,998.75	952.25
288	0	0	0	0	0	0	0	0	0	0	0	1	0	0	0	0	0	0	0	0	119951001	47,500	119,951.00	47.5
289	0	0	0	0	0	0	0	0	0	0	0	0	0	0	0	0	0	0	0	0	119998501	567,749	119,998.50	567.75
290	0	0	0	0	0	0	1	0	0	0	0	0	0	0	0	0	0	0	0	0	120566250	68,251	120,566.25	68.25
291	0	0	0	0	0	0	1	0	0	0	0	1	0	0	0	0	0	0	0	0	120634501	966,249	120,634.50	966.25
292	0	0	0	0	0	0	0	0	0	0	0	1	0	0	0	0	0	0	0	0	121600750	48,000	121,600.75	48
293	0	0	0	0	0	0	0	0	0	0	0	0	0	0	0	0	0	0	0	0	121648750	600,500	121,648.75	600.5
294	0	0	0	0	0	0	1	0	0	0	0	0	0	0	0	0	0	0	0	0	122249250	55,751	122,249.25	55.75
295	0	0	0	0	0	0	1	0	0	0	0	1	0	0	0	0	0	0	0	0	122305001	962,000	122,305.00	962
296	0	0	0	0	0	0	0	0	0	0	0	1	0	0	0	0	0	0	0	0	123267001	52,249	123,267.00	52.25
297	0	0	0	0	0	0	0	0	0	0	0	0	0	0	0	0	0	0	0	0	123319250	596,251	123,319.25	596.25
298	0	0	0	0	0	0	1	0	0	0	0	0	0	0	0	0	0	0	0	0	123915501	53,000	123,915.50	53
299	0	0	0	0	0	0	1	0	0	0	0	1	0	0	0	0	0	0	0	0	123968501	965,000	123,968.50	965
300	0	0	0	0	0	0	0	0	0	0	0	1	0	0	0	0	0	0	0	0	124933501	49,249	124,933.50	49.25
301	0	0	0	0	0	0	0	0	0	0	0	0	0	0	0	0	0	0	0	0	124982750	599,251	124,982.75	599.25
302	0	0	0	0	0	0	1	0	0	0	0	0	0	0	0	0	0	0	0	0	125582001	56,000	125,582.00	56
303	0	0	0	0	0	0	1	0	0	0	0	1	0	0	0	0	0	0	0	0	125638001	961,749	125,638.00	961.75
304	0	0	0	0	0	0	0	0	0	0	0	1	0	0	0	0	0	0	0	0	126599750	52,500	126,599.75	52.5
305	0	0	0	0	0	0	0	0	0	0	0	0	0	0	0	0	0	0	0	0	126652250	596,000	126,652.25	596
306	0	0	0	0	0	0	1	0	0	0	0	0	0	0	0	0	0	0	0	0	127248250	66,500	127,248.25	66.5
307	0	0	0	0	0	0	1	0	0	0	0	1	0	0	0	0	0	0	0	0	127314750	951,500	127,314.75	951.5
308	0	0	0	0	0	0	0	0	0	0	0	1	0	0	0	0	0	0	0	0	128266250	52,251	128,266.25	52.25
309	0	0	0	0	0	0	0	0	0	0	0	0	0	0	0	0	0	0	0	0	128318501	579,500	128,318.50	579.5
310	0	0	0	0	0	0	1	0	0	0	0	0	0	0	0	0	0	0	0	0	128898001	55,500	128,898.00	55.5
311	0	0	0	0	0	0	1	0	0	0	0	1	0	0	0	0	0	0	0	0	128953501	962,249	128,953.50	962.25
312	0	0	0	0	0	0	0	0	0	0	0	1	0	0	0	0	0	0	0	0	129915750	52,000	129,915.75	52
313	0	0	0	0	0	0	0	0	0	0	0	0	0	0	0	0	0	0	0	0	129967750	596,751	129,967.75	596.75
314	0	0	0	0	0	0	1	0	0	0	0	0	0	0	0	0	0	0	0	0	130564501	65,500	130,564.50	65.5
315	0	0	0	0	0	0	1	0	0	0	0	1	0	0	0	0	0	0	0	0	130630001	952,249	130,630.00	952.25
316	0	0	0	0	0	0	0	0	0	0	0	1	0	0	0	0	0	0	0	0	131582250	62,000	131,582.25	62
317	0	0	0	0	0	0	0	0	0	0	0	0	0	0	0	0	0	0	0	0	131644250	603,251	131,644.25	603.25
318	0	0	0	0	0	0	1	0	0	0	0	0	0	0	0	0	0	0	0	0	132247501	59,249	132,247.50	59.25
319	0	0	0	0	0	0	1	0	0	0	0	1	0	0	0	0	0	0	0	0	132306750	958,500	132,306.75	958.5
320	0	0	0	0	0	0	0	0	0	0	0	1	0	0	0	0	0	0	0	0	133265250	56,000	133,265.25	56
321	0	0	0	0	0	0	0	0	0	0	0	0	0	0	0	0	0	0	0	0	133321250	592,500	133,321.25	592.5
322	0	0	0	0	0	0	1	0	0	0	0	0	0	0	0	0	0	0	0	0	133913750	65,500	133,913.75	65.5
323	0	0	0	0	0	0	1	0	0	0	0	1	0	0	0	0	0	0	0	0	133979250	952,251	133,979.25	952.25
324	0	0	0	0	0	0	0	0	0	0	0	1	0	0	0	0	0	0	0	0	134931501	62,249	134,931.50	62.25
325	0	0	0	0	0	0	0	0	0	0	0	0	0	0	0	0	0	0	0	0	134993750	603,000	134,993.75	603
326	0	0	0	0	0	0	1	0	0	0	0	0	0	0	0	0	0	0	0	0	135596750	53,251	135,596.75	53.25
327	0	0	0	0	0	0	1	0	0	0	0	1	0	0	0	0	0	0	0	0	135650001	964,749	135,650.00	964.75
328	0	0	0	0	0	0	0	0	0	0	0	1	0	0	0	0	0	0	0	0	136614750	49,500	136,614.75	49.5
329	0	0	0	0	0	0	0	0	0	0	0	0	0	0	0	0	0	0	0	0	136664250	599,000	136,664.25	599
330	0	0	0	0	0	0	1	0	0	0	0	0	0	0	0	0	0	0	0	0	137263250	52,251	137,263.25	52.25
331	0	0	0	0	0	0	1	0	0	0	0	1	0	0	0	0	0	0	0	0	137315501	965,500	137,315.50	965.5
332	0	0	0	0	0	0	0	0	0	0	0	1	0	0	0	0	0	0	0	0	138281001	48,749	138,281.00	48.75
333	0	0	0	0	0	0	0	0	0	0	0	0	0	0	0	0	0	0	0	0	138329750	599,751	138,329.75	599.75
334	0	0	0	0	0	0	1	0	0	0	0	0	0	0	0	0	0	0	0	0	138929501	57,249	138,929.50	57.25
335	0	0	0	0	0	0	1	0	0	0	0	1	0	0	0	0	0	0	0	0	138986750	960,751	138,986.75	960.75
336	0	0	0	0	0	0	0	0	0	0	0	1	0	0	0	0	0	0	0	0	139947501	53,749	139,947.50	53.75
337	0	0	0	0	0	0	0	0	0	0	0	0	0	0	0	0	0	0	0	0	140001250	594,751	140,001.25	594.75
338	0	0	0	0	0	0	1	0	0	0	0	0	0	0	0	0	0	0	0	0	140596001	68,749	140,596.00	68.75
339	0	0	0	0	0	0	1	0	0	0	0	1	0	0	0	0	0	0	0	0	140664750	949,000	140,664.75	949
340	0	0	0	0	0	0	0	0	0	0	0	1	0	0	0	0	0	0	0	0	141613750	65,251	141,613.75	65.25
341	0	0	0	0	0	0	0	0	0	0	0	0	0	0	0	0	0	0	0	0	141679001	600,000	141,679.00	600
342	0	0	0	0	0	0	1	0	0	0	0	0	0	0	0	0	0	0	0	0	142279001	56,500	142,279.00	56.5
343	0	0	0	0	0	0	1	0	0	0	0	1	0	0	0	0	0	0	0	0	142335501	978,000	142,335.50	978
344	0	0	0	0	0	0	0	0	0	0	0	1	0	0	0	0	0	0	0	0	143313501	36,249	143,313.50	36.25
345	0	0	0	0	0	0	0	0	0	0	0	0	0	0	0	0	0	0	0	0	143349750	595,500	143,349.75	595.5
346	0	0	0	0	0	0	1	0	0	0	0	0	0	0	0	0	0	0	0	0	143945250	65,500	143,945.25	65.5
347	0	0	0	0	0	0	1	0	0	0	0	1	0	0	0	0	0	0	0	0	144010750	952,500	144,010.75	952.5
348	0	0	0	0	0	0	0	0	0	0	0	1	0	0	0	0	0	0	0	0	144963250	48,251	144,963.25	48.25
349	0	0	0	0	0	0	0	0	0	0	0	0	0	0	0	0	0	0	0	0	145011501	566,749	145,011.50	566.75
350	0	0	0	0	0	0	1	0	0	0	0	0	0	0	0	0	0	0	0	0	145578250	69,500	145,578.25	69.5
351	0	0	0	0	0	0	1	0	0	0	0	1	0	0	0	0	0	0	0	0	145647750	965,000	145,647.75	965
352	0	0	0	0	0	0	0	0	0	0	0	1	0	0	0	0	0	0	0	0	146612750	49,251	146,612.75	49.25
353	0	0	0	0	0	0	0	0	0	0	0	0	0	0	0	0	0	0	0	0	146662001	599,249	146,662.00	599.25
354	0	0	0	0	0	0	1	0	0	0	0	0	0	0	0	0	0	0	0	0	147261250	60,500	147,261.25	60.5
355	0	0	0	0	0	0	1	0	0	0	0	1	0	0	0	0	0	0	0	0	147321750	957,500	147,321.75	957.5
356	0	0	0	0	0	0	0	0	0	0	0	1	0	0	0	0	0	0	0	0	148279250	57,000	148,279.25	57
357	0	0	0	0	0	0	0	0	0	0	0	0	0	0	0	0	0	0	0	0	148336250	591,500	148,336.25	591.5
358	0	0	0	0	0	0	1	0	0	0	0	0	0	0	0	0	0	0	0	0	148927750	62,500	148,927.75	62.5
359	0	0	0	0	0	0	1	0	0	0	0	1	0	0	0	0	0	0	0	0	148990250	972,000	148,990.25	972
360	0	0	0	0	0	0	0	0	0	0	0	1	0	0	0	0	0	0	0	0	149962250	43,751	149,962.25	43.75
361	0	0	0	0	0	0	0	0	0	0	0	0	0	0	0	0	0	0	0	0	150006001	588,000	150,006.00	588
362	0	0	0	0	0	0	1	0	0	0	0	0	0	0	0	0	0	0	0	0	150594001	71,749	150,594.00	71.75
363	0	0	0	0	0	0	1	0	0	0	0	1	0	0	0	0	0	0	0	0	150665750	962,751	150,665.75	962.75
364	0	0	0	0	0	0	0	0	0	0	0	1	0	0	0	0	0	0	0	0	151628501	39,500	151,628.50	39.5
365	0	0	0	0	0	0	0	0	0	0	0	0	0	0	0	0	0	0	0	0	151668001	575,749	151,668.00	575.75
366	0	0	0	0	0	0	1	0	0	0	0	0	0	0	0	0	0	0	0	0	152243750	65,500	152,243.75	65.5
367	0	0	0	0	0	0	1	0	0	0	0	1	0	0	0	0	0	0	0	0	152309250	952,251	152,309.25	952.25
368	0	0	0	0	0	0	0	0	0	0	0	1	0	0	0	0	0	0	0	0	153261501	62,249	153,261.50	62.25
369	0	0	0	0	0	0	0	0	0	0	0	0	0	0	0	0	0	0	0	0	153323750	603,000	153,323.75	603
370	0	0	0	0	0	0	1	0	0	0	0	0	0	0	0	0	0	0	0	0	153926750	22,751	153,926.75	22.75
371	0	0	0	0	0	0	1	0	0	0	0	1	0	0	0	0	0	0	0	0	153949501	995,249	153,949.50	995.25
372	0	0	0	0	0	0	0	0	0	0	0	1	0	0	0	0	0	0	0	0	154944750	19,000	154,944.75	19
373	0	0	0	0	0	0	0	0	0	0	0	0	0	0	0	0	0	0	0	0	154963750	596,000	154,963.75	596
374	0	0	0	0	0	0	1	0	0	0	0	0	0	0	0	0	0	0	0	0	155559750	58,251	155,559.75	58.25
375	0	0	0	0	0	0	1	0	0	0	0	1	0	0	0	0	0	0	0	0	155618001	959,749	155,618.00	959.75
376	0	0	0	0	0	0	0	0	0	0	0	1	0	0	0	0	0	0	0	0	156577750	54,751	156,577.75	54.75
377	0	0	0	0	0	0	0	0	0	0	0	0	0	0	0	0	0	0	0	0	156632501	593,749	156,632.50	593.75
378	0	0	0	0	0	0	1	0	0	0	0	0	0	0	0	0	0	0	0	0	157226250	68,500	157,226.25	68.5
379	0	0	0	0	0	0	1	0	0	0	0	1	0	0	0	0	0	0	0	0	157294750	949,251	157,294.75	949.25
380	0	0	0	0	0	0	0	0	0	0	0	1	0	0	0	0	0	0	0	0	158244001	65,000	158,244.00	65
381	0	0	0	0	0	0	0	0	0	0	0	0	0	0	0	0	0	0	0	0	158309001	600,249	158,309.00	600.25
382	0	0	0	0	0	0	1	0	0	0	0	0	0	0	0	0	0	0	0	0	158909250	58,500	158,909.25	58.5
383	0	0	0	0	0	0	1	0	0	0	0	1	0	0	0	0	0	0	0	0	158967750	959,251	158,967.75	959.25
384	0	0	0	0	0	0	0	0	0	0	0	1	0	0	0	0	0	0	0	0	159927001	55,000	159,927.00	55
385	0	0	0	0	0	0	0	0	0	0	0	0	0	0	0	0	0	0	0	0	159982001	593,500	159,982.00	593.5
386	0	0	0	0	0	0	1	0	0	0	0	0	0	0	0	0	0	0	0	0	160575501	70,749	160,575.50	70.75
387	0	0	0	0	0	0	1	0	0	0	0	1	0	0	0	0	0	0	0	0	160646250	963,751	160,646.25	963.75
388	0	0	0	0	0	0	0	0	0	0	0	1	0	0	0	0	0	0	0	0	161610001	50,749	161,610.00	50.75
389	0	0	0	0	0	0	0	0	0	0	0	0	0	0	0	0	0	0	0	0	161660750	597,751	161,660.75	597.75
390	0	0	0	0	0	0	1	0	0	0	0	0	0	0	0	0	0	0	0	0	162258501	61,249	162,258.50	61.25
391	0	0	0	0	0	0	1	0	0	0	0	1	0	0	0	0	0	0	0	0	162319750	956,751	162,319.75	956.75
392	0	0	0	0	0	0	0	0	0	0	0	1	0	0	0	0	0	0	0	0	163276501	57,500	163,276.50	57.5
393	0	0	0	0	0	0	0	0	0	0	0	0	0	0	0	0	0	0	0	0	163334001	591,000	163,334.00	591
394	0	0	0	0	0	0	1	0	0	0	0	0	0	0	0	0	0	0	0	0	163925001	68,249	163,925.00	68.25
395	0	0	0	0	0	0	1	0	0	0	0	1	0	0	0	0	0	0	0	0	163993250	949,500	163,993.25	949.5
396	0	0	0	0	0	0	0	0	0	0	0	1	0	0	0	0	0	0	0	0	164942750	64,751	164,942.75	64.75
397	0	0	0	0	0	0	0	0	0	0	0	0	0	0	0	0	0	0	0	0	165007501	600,500	165,007.50	600.5
398	0	0	0	0	0	0	1	0	0	0	0	0	0	0	0	0	0	0	0	0	165608001	60,000	165,608.00	60
399	0	0	0	0	0	0	1	0	0	0	0	1	0	0	0	0	0	0	0	0	165668001	958,000	165,668.00	958
400	0	0	0	0	0	0	0	0	0	0	0	1	0	0	0	0	0	0	0	0	166626001	56,500	166,626.00	56.5
401	0	0	0	0	0	0	0	0	0	0	0	0	0	0	0	0	0	0	0	0	166682501	592,000	166,682.50	592
402	0	0	0	0	0	0	1	0	0	0	0	0	0	0	0	0	0	0	0	0	167274501	71,500	167,274.50	71.5
403	0	0	0	0	0	0	1	0	0	0	0	1	0	0	0	0	0	0	0	0	167346001	963,000	167,346.00	963
404	0	0	0	0	0	0	0	0	0	0	0	1	0	0	0	0	0	0	0	0	168309001	51,249	168,309.00	51.25
405	0	0	0	0	0	0	0	0	0	0	0	0	0	0	0	0	0	0	0	0	168360250	597,251	168,360.25	597.25
406	0	0	0	0	0	0	1	0	0	0	0	0	0	0	0	0	0	0	0	0	168957501	27,249	168,957.50	27.25
407	0	0	0	0	0	0	1	0	0	0	0	1	0	0	0	0	0	0	0	0	168984750	990,500	168,984.75	990.5
408	0	0	0	0	0	0	0	0	0	0	0	1	0	0	0	0	0	0	0	0	169975250	23,751	169,975.25	23.75
409	0	0	0	0	0	0	0	0	0	0	0	0	0	0	0	0	0	0	0	0	169999001	591,500	169,999.00	591.5
410	0	0	0	0	0	0	1	0	0	0	0	0	0	0	0	0	0	0	0	0	170590501	53,500	170,590.50	53.5
411	0	0	0	0	0	0	1	0	0	0	0	1	0	0	0	0	0	0	0	0	170644001	964,249	170,644.00	964.25
412	0	0	0	0	0	0	0	0	0	0	0	1	0	0	0	0	0	0	0	0	171608250	50,251	171,608.25	50.25
413	0	0	0	0	0	0	0	0	0	0	0	0	0	0	0	0	0	0	0	0	171658501	598,249	171,658.50	598.25
414	0	0	0	0	0	0	1	0	0	0	0	0	0	0	0	0	0	0	0	0	172256750	56,000	172,256.75	56
415	0	0	0	0	0	0	1	0	0	0	0	1	0	0	0	0	0	0	0	0	172312750	962,000	172,312.75	962
416	0	0	0	0	0	0	0	0	0	0	0	1	0	0	0	0	0	0	0	0	173274750	52,251	173,274.75	52.25
417	0	0	0	0	0	0	0	0	0	0	0	0	0	0	0	0	0	0	0	0	173327001	596,249	173,327.00	596.25
418	0	0	0	0	0	0	1	0	0	0	0	0	0	0	0	0	0	0	0	0	173923250	66,000	173,923.25	66
419	0	0	0	0	0	0	1	0	0	0	0	1	0	0	0	0	0	0	0	0	173989250	951,751	173,989.25	951.75
420	0	0	0	0	0	0	0	0	0	0	0	1	0	0	0	0	0	0	0	0	174941001	62,500	174,941.00	62.5
421	0	0	0	0	0	0	0	0	0	0	0	0	0	0	0	0	0	0	0	0	175003501	602,749	175,003.50	602.75
422	0	0	0	0	0	0	1	0	0	0	0	0	0	0	0	0	0	0	0	0	175606250	57,000	175,606.25	57
423	0	0	0	0	0	0	1	0	0	0	0	1	0	0	0	0	0	0	0	0	175663250	960,751	175,663.25	960.75
424	0	0	0	0	0	0	0	0	0	0	0	1	0	0	0	0	0	0	0	0	176624001	39,000	176,624.00	39
425	0	0	0	0	0	0	0	0	0	0	0	0	0	0	0	0	0	0	0	0	176663001	576,249	176,663.00	576.25
426	0	0	0	0	0	0	1	0	0	0	0	0	0	0	0	0	0	0	0	0	177239250	60,000	177,239.25	60
427	0	0	0	0	0	0	1	0	0	0	0	1	0	0	0	0	0	0	0	0	177299250	957,751	177,299.25	957.75
428	0	0	0	0	0	0	0	0	0	0	0	1	0	0	0	0	0	0	0	0	178257001	56,749	178,257.00	56.75
429	0	0	0	0	0	0	0	0	0	0	0	0	0	0	0	0	0	0	0	0	178313750	591,751	178,313.75	591.75
430	0	0	0	0	0	0	1	0	0	0	0	0	0	0	0	0	0	0	0	0	178905501	67,749	178,905.50	67.75
431	0	0	0	0	0	0	1	0	0	0	0	1	0	0	0	0	0	0	0	0	178973250	950,251	178,973.25	950.25
432	0	0	0	0	0	0	0	0	0	0	0	1	0	0	0	0	0	0	0	0	179923501	64,000	179,923.50	64
433	0	0	0	0	0	0	0	0	0	0	0	0	0	0	0	0	0	0	0	0	179987501		179,987.50
