# Supplementary material for: Auditory presentation and synchronization in Adobe Flash and HTML5/JavaScript Web experiments
Source: Behav Res Methods. 2016 Jul 15;48(3):897–908. doi: 10.3758/s13428-016-0758-5 (PMC5003904; doi:10.3758/s13428-016-0758-5)
Supplement: Supplementary file 1 — (ZIP 1310 kb) [file 13428_2016_758_MOESM1_ESM.zip › Data/S1/sep-officepc-cr-fl.csv]

	Keypad 4	Keypad 3	Keypad 2	Keypad 1	Opto 4	Opto 3	Opto 2	Opto 1	TTL in 2	TTL in 1	Mic 2	Mic 1	Act close 4	Act close 3	Act close 3	Act close 1	TTL out 2	TTL out 1	Sounder 2	Sounder 1	Elapsed uS	Active uS	Elapsed mS	Active mS
1	0	0	0	0	0	0	0	0	0	0	0	0	0	0	0	0	0	0	0	0	0	1,184,250	0	1,184.25
2	0	0	0	0	0	0	0	1	0	0	0	0	0	0	0	0	0	0	0	0	1184250	92,500	1,184.25	92.5
3	0	0	0	0	0	0	0	1	0	0	0	1	0	0	0	0	0	0	0	0	1276750	941,251	1,276.75	941.25
4	0	0	0	0	0	0	0	0	0	0	0	1	0	0	0	0	0	0	0	0	2218001	78,249	2,218.00	78.25
5	0	0	0	0	0	0	0	0	0	0	0	0	0	0	0	0	0	0	0	0	2296250	404,751	2,296.25	404.75
6	0	0	0	0	0	0	0	1	0	0	0	0	0	0	0	0	0	0	0	0	2701001	108,249	2,701.00	108.25
7	0	0	0	0	0	0	0	1	0	0	0	1	0	0	0	0	0	0	0	0	2809250	908,751	2,809.25	908.75
8	0	0	0	0	0	0	0	0	0	0	0	1	0	0	0	0	0	0	0	0	3718001	111,000	3,718.00	111
9	0	0	0	0	0	0	0	0	0	0	0	0	0	0	0	0	0	0	0	0	3829001	371,749	3,829.00	371.75
10	0	0	0	0	0	0	0	1	0	0	0	0	0	0	0	0	0	0	0	0	4200750	94,500	4,200.75	94.5
11	0	0	0	0	0	0	0	1	0	0	0	1	0	0	0	0	0	0	0	0	4295250	923,000	4,295.25	923
12	0	0	0	0	0	0	0	0	0	0	0	1	0	0	0	0	0	0	0	0	5218250	96,751	5,218.25	96.75
13	0	0	0	0	0	0	0	0	0	0	0	0	0	0	0	0	0	0	0	0	5315001	385,749	5,315.00	385.75
14	0	0	0	0	0	0	0	1	0	0	0	0	0	0	0	0	0	0	0	0	5700750	103,751	5,700.75	103.75
15	0	0	0	0	0	0	0	1	0	0	0	1	0	0	0	0	0	0	0	0	5804501	913,749	5,804.50	913.75
16	0	0	0	0	0	0	0	0	0	0	0	1	0	0	0	0	0	0	0	0	6718250	106,000	6,718.25	106
17	0	0	0	0	0	0	0	0	0	0	0	0	0	0	0	0	0	0	0	0	6824250	376,751	6,824.25	376.75
18	0	0	0	0	0	0	0	1	0	0	0	0	0	0	0	0	0	0	0	0	7201001	112,749	7,201.00	112.75
19	0	0	0	0	0	0	0	1	0	0	0	1	0	0	0	0	0	0	0	0	7313750	904,500	7,313.75	904.5
20	0	0	0	0	0	0	0	0	0	0	0	1	0	0	0	0	0	0	0	0	8218250	115,251	8,218.25	115.25
21	0	0	0	0	0	0	0	0	0	0	0	0	0	0	0	0	0	0	0	0	8333501	367,500	8,333.50	367.5
22	0	0	0	0	0	0	0	1	0	0	0	0	0	0	0	0	0	0	0	0	8701001	99,000	8,701.00	99
23	0	0	0	0	0	0	0	1	0	0	0	1	0	0	0	0	0	0	0	0	8800001	918,249	8,800.00	918.25
24	0	0	0	0	0	0	0	0	0	0	0	1	0	0	0	0	0	0	0	0	9718250	101,500	9,718.25	101.5
25	0	0	0	0	0	0	0	0	0	0	0	0	0	0	0	0	0	0	0	0	9819750	381,251	9,819.75	381.25
26	0	0	0	0	0	0	0	1	0	0	0	0	0	0	0	0	0	0	0	0	10201001	108,249	10,201.00	108.25
27	0	0	0	0	0	0	0	1	0	0	0	1	0	0	0	0	0	0	0	0	10309250	909,000	10,309.25	909
28	0	0	0	0	0	0	0	0	0	0	0	1	0	0	0	0	0	0	0	0	11218250	110,751	11,218.25	110.75
29	0	0	0	0	0	0	0	0	0	0	0	0	0	0	0	0	0	0	0	0	11329001	372,000	11,329.00	372
30	0	0	0	0	0	0	0	1	0	0	0	0	0	0	0	0	0	0	0	0	11701001	94,249	11,701.00	94.25
31	0	0	0	0	0	0	0	1	0	0	0	1	0	0	0	0	0	0	0	0	11795250	923,000	11,795.25	923
32	0	0	0	0	0	0	0	0	0	0	0	1	0	0	0	0	0	0	0	0	12718250	96,751	12,718.25	96.75
33	0	0	0	0	0	0	0	0	0	0	0	0	0	0	0	0	0	0	0	0	12815001	386,000	12,815.00	386
34	0	0	0	0	0	0	0	1	0	0	0	0	0	0	0	0	0	0	0	0	13201001	103,749	13,201.00	103.75
35	0	0	0	0	0	0	0	1	0	0	0	1	0	0	0	0	0	0	0	0	13304750	913,500	13,304.75	913.5
36	0	0	0	0	0	0	0	0	0	0	0	1	0	0	0	0	0	0	0	0	14218250	106,251	14,218.25	106.25
37	0	0	0	0	0	0	0	0	0	0	0	0	0	0	0	0	0	0	0	0	14324501	376,500	14,324.50	376.5
38	0	0	0	0	0	0	0	1	0	0	0	0	0	0	0	0	0	0	0	0	14701001	113,000	14,701.00	113
39	0	0	0	0	0	0	0	1	0	0	0	1	0	0	0	0	0	0	0	0	14814001	904,249	14,814.00	904.25
40	0	0	0	0	0	0	0	0	0	0	0	1	0	0	0	0	0	0	0	0	15718250	115,500	15,718.25	115.5
41	0	0	0	0	0	0	0	0	0	0	0	0	0	0	0	0	0	0	0	0	15833750	367,251	15,833.75	367.25
42	0	0	0	0	0	0	0	1	0	0	0	0	0	0	0	0	0	0	0	0	16201001	99,000	16,201.00	99
43	0	0	0	0	0	0	0	1	0	0	0	1	0	0	0	0	0	0	0	0	16300001	918,249	16,300.00	918.25
44	0	0	0	0	0	0	0	0	0	0	0	1	0	0	0	0	0	0	0	0	17218250	101,500	17,218.25	101.5
45	0	0	0	0	0	0	0	0	0	0	0	0	0	0	0	0	0	0	0	0	17319750	381,251	17,319.75	381.25
46	0	0	0	0	0	0	0	1	0	0	0	0	0	0	0	0	0	0	0	0	17701001	108,249	17,701.00	108.25
47	0	0	0	0	0	0	0	1	0	0	0	1	0	0	0	0	0	0	0	0	17809250	909,000	17,809.25	909
48	0	0	0	0	0	0	0	0	0	0	0	1	0	0	0	0	0	0	0	0	18718250	110,751	18,718.25	110.75
49	0	0	0	0	0	0	0	0	0	0	0	0	0	0	0	0	0	0	0	0	18829001	372,000	18,829.00	372
50	0	0	0	0	0	0	0	1	0	0	0	0	0	0	0	0	0	0	0	0	19201001	94,500	19,201.00	94.5
51	0	0	0	0	0	0	0	1	0	0	0	1	0	0	0	0	0	0	0	0	19295501	922,749	19,295.50	922.75
52	0	0	0	0	0	0	0	0	0	0	0	1	0	0	0	0	0	0	0	0	20218250	97,000	20,218.25	97
53	0	0	0	0	0	0	0	0	0	0	0	0	0	0	0	0	0	0	0	0	20315250	385,751	20,315.25	385.75
54	0	0	0	0	0	0	0	1	0	0	0	0	0	0	0	0	0	0	0	0	20701001	103,749	20,701.00	103.75
55	0	0	0	0	0	0	0	1	0	0	0	1	0	0	0	0	0	0	0	0	20804750	913,500	20,804.75	913.5
56	0	0	0	0	0	0	0	0	0	0	0	1	0	0	0	0	0	0	0	0	21718250	106,251	21,718.25	106.25
57	0	0	0	0	0	0	0	0	0	0	0	0	0	0	0	0	0	0	0	0	21824501	376,500	21,824.50	376.5
58	0	0	0	0	0	0	0	1	0	0	0	0	0	0	0	0	0	0	0	0	22201001	113,000	22,201.00	113
59	0	0	0	0	0	0	0	1	0	0	0	1	0	0	0	0	0	0	0	0	22314001	904,249	22,314.00	904.25
60	0	0	0	0	0	0	0	0	0	0	0	1	0	0	0	0	0	0	0	0	23218250	115,500	23,218.25	115.5
61	0	0	0	0	0	0	0	0	0	0	0	0	0	0	0	0	0	0	0	0	23333750	367,251	23,333.75	367.25
62	0	0	0	0	0	0	0	1	0	0	0	0	0	0	0	0	0	0	0	0	23701001	99,249	23,701.00	99.25
63	0	0	0	0	0	0	0	1	0	0	0	1	0	0	0	0	0	0	0	0	23800250	918,000	23,800.25	918
64	0	0	0	0	0	0	0	0	0	0	0	1	0	0	0	0	0	0	0	0	24718250	101,751	24,718.25	101.75
65	0	0	0	0	0	0	0	0	0	0	0	0	0	0	0	0	0	0	0	0	24820001	381,000	24,820.00	381
66	0	0	0	0	0	0	0	1	0	0	0	0	0	0	0	0	0	0	0	0	25201001	108,500	25,201.00	108.5
67	0	0	0	0	0	0	0	1	0	0	0	1	0	0	0	0	0	0	0	0	25309501	908,749	25,309.50	908.75
68	0	0	0	0	0	0	0	0	0	0	0	1	0	0	0	0	0	0	0	0	26218250	111,000	26,218.25	111
69	0	0	0	0	0	0	0	0	0	0	0	0	0	0	0	0	0	0	0	0	26329250	371,751	26,329.25	371.75
70	0	0	0	0	0	0	0	1	0	0	0	0	0	0	0	0	0	0	0	0	26701001	94,500	26,701.00	94.5
71	0	0	0	0	0	0	0	1	0	0	0	1	0	0	0	0	0	0	0	0	26795501	922,749	26,795.50	922.75
72	0	0	0	0	0	0	0	0	0	0	0	1	0	0	0	0	0	0	0	0	27718250	97,000	27,718.25	97
73	0	0	0	0	0	0	0	0	0	0	0	0	0	0	0	0	0	0	0	0	27815250	385,751	27,815.25	385.75
74	0	0	0	0	0	0	0	1	0	0	0	0	0	0	0	0	0	0	0	0	28201001	103,749	28,201.00	103.75
75	0	0	0	0	0	0	0	1	0	0	0	1	0	0	0	0	0	0	0	0	28304750	913,500	28,304.75	913.5
76	0	0	0	0	0	0	0	0	0	0	0	1	0	0	0	0	0	0	0	0	29218250	106,251	29,218.25	106.25
77	0	0	0	0	0	0	0	0	0	0	0	0	0	0	0	0	0	0	0	0	29324501	376,500	29,324.50	376.5
78	0	0	0	0	0	0	0	1	0	0	0	0	0	0	0	0	0	0	0	0	29701001	113,249	29,701.00	113.25
79	0	0	0	0	0	0	0	1	0	0	0	1	0	0	0	0	0	0	0	0	29814250	904,000	29,814.25	904
80	0	0	0	0	0	0	0	0	0	0	0	1	0	0	0	0	0	0	0	0	30718250	115,751	30,718.25	115.75
81	0	0	0	0	0	0	0	0	0	0	0	0	0	0	0	0	0	0	0	0	30834001	367,000	30,834.00	367
82	0	0	0	0	0	0	0	1	0	0	0	0	0	0	0	0	0	0	0	0	31201001	99,249	31,201.00	99.25
83	0	0	0	0	0	0	0	1	0	0	0	1	0	0	0	0	0	0	0	0	31300250	918,000	31,300.25	918
84	0	0	0	0	0	0	0	0	0	0	0	1	0	0	0	0	0	0	0	0	32218250	101,751	32,218.25	101.75
85	0	0	0	0	0	0	0	0	0	0	0	0	0	0	0	0	0	0	0	0	32320001	381,000	32,320.00	381
86	0	0	0	0	0	0	0	1	0	0	0	0	0	0	0	0	0	0	0	0	32701001	108,500	32,701.00	108.5
87	0	0	0	0	0	0	0	1	0	0	0	1	0	0	0	0	0	0	0	0	32809501	908,749	32,809.50	908.75
88	0	0	0	0	0	0	0	0	0	0	0	1	0	0	0	0	0	0	0	0	33718250	111,000	33,718.25	111
89	0	0	0	0	0	0	0	0	0	0	0	0	0	0	0	0	0	0	0	0	33829250	371,751	33,829.25	371.75
90	0	0	0	0	0	0	0	1	0	0	0	0	0	0	0	0	0	0	0	0	34201001	94,749	34,201.00	94.75
91	0	0	0	0	0	0	0	1	0	0	0	1	0	0	0	0	0	0	0	0	34295750	922,500	34,295.75	922.5
92	0	0	0	0	0	0	0	0	0	0	0	1	0	0	0	0	0	0	0	0	35218250	97,251	35,218.25	97.25
93	0	0	0	0	0	0	0	0	0	0	0	0	0	0	0	0	0	0	0	0	35315501	385,500	35,315.50	385.5
94	0	0	0	0	0	0	0	1	0	0	0	0	0	0	0	0	0	0	0	0	35701001	104,000	35,701.00	104
95	0	0	0	0	0	0	0	1	0	0	0	1	0	0	0	0	0	0	0	0	35805001	913,249	35,805.00	913.25
96	0	0	0	0	0	0	0	0	0	0	0	1	0	0	0	0	0	0	0	0	36718250	106,500	36,718.25	106.5
97	0	0	0	0	0	0	0	0	0	0	0	0	0	0	0	0	0	0	0	0	36824750	376,251	36,824.75	376.25
98	0	0	0	0	0	0	0	1	0	0	0	0	0	0	0	0	0	0	0	0	37201001	113,249	37,201.00	113.25
99	0	0	0	0	0	0	0	1	0	0	0	1	0	0	0	0	0	0	0	0	37314250	904,251	37,314.25	904.25
100	0	0	0	0	0	0	0	0	0	0	0	1	0	0	0	0	0	0	0	0	38218501	115,500	38,218.50	115.5
101	0	0	0	0	0	0	0	0	0	0	0	0	0	0	0	0	0	0	0	0	38334001	367,000	38,334.00	367
102	0	0	0	0	0	0	0	1	0	0	0	0	0	0	0	0	0	0	0	0	38701001	99,500	38,701.00	99.5
103	0	0	0	0	0	0	0	1	0	0	0	1	0	0	0	0	0	0	0	0	38800501	918,000	38,800.50	918
104	0	0	0	0	0	0	0	0	0	0	0	1	0	0	0	0	0	0	0	0	39718501	101,500	39,718.50	101.5
105	0	0	0	0	0	0	0	0	0	0	0	0	0	0	0	0	0	0	0	0	39820001	381,249	39,820.00	381.25
106	0	0	0	0	0	0	0	1	0	0	0	0	0	0	0	0	0	0	0	0	40201250	108,500	40,201.25	108.5
107	0	0	0	0	0	0	0	1	0	0	0	1	0	0	0	0	0	0	0	0	40309750	908,751	40,309.75	908.75
108	0	0	0	0	0	0	0	0	0	0	0	1	0	0	0	0	0	0	0	0	41218501	111,000	41,218.50	111
109	0	0	0	0	0	0	0	0	0	0	0	0	0	0	0	0	0	0	0	0	41329501	371,500	41,329.50	371.5
110	0	0	0	0	0	0	0	1	0	0	0	0	0	0	0	0	0	0	0	0	41701001	94,749	41,701.00	94.75
111	0	0	0	0	0	0	0	1	0	0	0	1	0	0	0	0	0	0	0	0	41795750	922,751	41,795.75	922.75
112	0	0	0	0	0	0	0	0	0	0	0	1	0	0	0	0	0	0	0	0	42718501	97,000	42,718.50	97
113	0	0	0	0	0	0	0	0	0	0	0	0	0	0	0	0	0	0	0	0	42815501	385,500	42,815.50	385.5
114	0	0	0	0	0	0	0	1	0	0	0	0	0	0	0	0	0	0	0	0	43201001	104,000	43,201.00	104
115	0	0	0	0	0	0	0	1	0	0	0	1	0	0	0	0	0	0	0	0	43305001	913,500	43,305.00	913.5
116	0	0	0	0	0	0	0	0	0	0	0	1	0	0	0	0	0	0	0	0	44218501	106,249	44,218.50	106.25
117	0	0	0	0	0	0	0	0	0	0	0	0	0	0	0	0	0	0	0	0	44324750	376,500	44,324.75	376.5
118	0	0	0	0	0	0	0	1	0	0	0	0	0	0	0	0	0	0	0	0	44701250	113,251	44,701.25	113.25
119	0	0	0	0	0	0	0	1	0	0	0	1	0	0	0	0	0	0	0	0	44814501	904,000	44,814.50	904
120	0	0	0	0	0	0	0	0	0	0	0	1	0	0	0	0	0	0	0	0	45718501	115,500	45,718.50	115.5
121	0	0	0	0	0	0	0	0	0	0	0	0	0	0	0	0	0	0	0	0	45834001	367,000	45,834.00	367
122	0	0	0	0	0	0	0	1	0	0	0	0	0	0	0	0	0	0	0	0	46201001	99,500	46,201.00	99.5
123	0	0	0	0	0	0	0	1	0	0	0	1	0	0	0	0	0	0	0	0	46300501	918,000	46,300.50	918
124	0	0	0	0	0	0	0	0	0	0	0	1	0	0	0	0	0	0	0	0	47218501	101,749	47,218.50	101.75
125	0	0	0	0	0	0	0	0	0	0	0	0	0	0	0	0	0	0	0	0	47320250	381,000	47,320.25	381
126	0	0	0	0	0	0	0	1	0	0	0	0	0	0	0	0	0	0	0	0	47701250	108,500	47,701.25	108.5
127	0	0	0	0	0	0	0	1	0	0	0	1	0	0	0	0	0	0	0	0	47809750	908,751	47,809.75	908.75
128	0	0	0	0	0	0	0	0	0	0	0	1	0	0	0	0	0	0	0	0	48718501	111,000	48,718.50	111
129	0	0	0	0	0	0	0	0	0	0	0	0	0	0	0	0	0	0	0	0	48829501	371,749	48,829.50	371.75
130	0	0	0	0	0	0	0	1	0	0	0	0	0	0	0	0	0	0	0	0	49201250	94,751	49,201.25	94.75
131	0	0	0	0	0	0	0	1	0	0	0	1	0	0	0	0	0	0	0	0	49296001	922,500	49,296.00	922.5
132	0	0	0	0	0	0	0	0	0	0	0	1	0	0	0	0	0	0	0	0	50218501	97,000	50,218.50	97
133	0	0	0	0	0	0	0	0	0	0	0	0	0	0	0	0	0	0	0	0	50315501	385,749	50,315.50	385.75
134	0	0	0	0	0	0	0	1	0	0	0	0	0	0	0	0	0	0	0	0	50701250	104,000	50,701.25	104
135	0	0	0	0	0	0	0	1	0	0	0	1	0	0	0	0	0	0	0	0	50805250	913,251	50,805.25	913.25
136	0	0	0	0	0	0	0	0	0	0	0	1	0	0	0	0	0	0	0	0	51718501	106,500	51,718.50	106.5
137	0	0	0	0	0	0	0	0	0	0	0	0	0	0	0	0	0	0	0	0	51825001	376,249	51,825.00	376.25
138	0	0	0	0	0	0	0	1	0	0	0	0	0	0	0	0	0	0	0	0	52201250	113,251	52,201.25	113.25
139	0	0	0	0	0	0	0	1	0	0	0	1	0	0	0	0	0	0	0	0	52314501	904,000	52,314.50	904
140	0	0	0	0	0	0	0	0	0	0	0	1	0	0	0	0	0	0	0	0	53218501	115,749	53,218.50	115.75
141	0	0	0	0	0	0	0	0	0	0	0	0	0	0	0	0	0	0	0	0	53334250	367,000	53,334.25	367
142	0	0	0	0	0	0	0	1	0	0	0	0	0	0	0	0	0	0	0	0	53701250	99,251	53,701.25	99.25
143	0	0	0	0	0	0	0	1	0	0	0	1	0	0	0	0	0	0	0	0	53800501	918,000	53,800.50	918
144	0	0	0	0	0	0	0	0	0	0	0	1	0	0	0	0	0	0	0	0	54718501	101,749	54,718.50	101.75
145	0	0	0	0	0	0	0	0	0	0	0	0	0	0	0	0	0	0	0	0	54820250	381,000	54,820.25	381
146	0	0	0	0	0	0	0	1	0	0	0	0	0	0	0	0	0	0	0	0	55201250	108,751	55,201.25	108.75
147	0	0	0	0	0	0	0	1	0	0	0	1	0	0	0	0	0	0	0	0	55310001	908,500	55,310.00	908.5
148	0	0	0	0	0	0	0	0	0	0	0	1	0	0	0	0	0	0	0	0	56218501	111,000	56,218.50	111
149	0	0	0	0	0	0	0	0	0	0	0	0	0	0	0	0	0	0	0	0	56329501	371,749	56,329.50	371.75
150	0	0	0	0	0	0	0	1	0	0	0	0	0	0	0	0	0	0	0	0	56701250	94,751	56,701.25	94.75
151	0	0	0	0	0	0	0	1	0	0	0	1	0	0	0	0	0	0	0	0	56796001	922,500	56,796.00	922.5
152	0	0	0	0	0	0	0	0	0	0	0	1	0	0	0	0	0	0	0	0	57718501	97,249	57,718.50	97.25
153	0	0	0	0	0	0	0	0	0	0	0	0	0	0	0	0	0	0	0	0	57815750	385,500	57,815.75	385.5
154	0	0	0	0	0	0	0	1	0	0	0	0	0	0	0	0	0	0	0	0	58201250	104,000	58,201.25	104
155	0	0	0	0	0	0	0	1	0	0	0	1	0	0	0	0	0	0	0	0	58305250	913,251	58,305.25	913.25
156	0	0	0	0	0	0	0	0	0	0	0	1	0	0	0	0	0	0	0	0	59218501	106,500	59,218.50	106.5
157	0	0	0	0	0	0	0	0	0	0	0	0	0	0	0	0	0	0	0	0	59325001	376,249	59,325.00	376.25
158	0	0	0	0	0	0	0	1	0	0	0	0	0	0	0	0	0	0	0	0	59701250	113,251	59,701.25	113.25
159	0	0	0	0	0	0	0	1	0	0	0	1	0	0	0	0	0	0	0	0	59814501	904,000	59,814.50	904
160	0	0	0	0	0	0	0	0	0	0	0	1	0	0	0	0	0	0	0	0	60718501	115,749	60,718.50	115.75
161	0	0	0	0	0	0	0	0	0	0	0	0	0	0	0	0	0	0	0	0	60834250	367,000	60,834.25	367
162	0	0	0	0	0	0	0	1	0	0	0	0	0	0	0	0	0	0	0	0	61201250	99,500	61,201.25	99.5
163	0	0	0	0	0	0	0	1	0	0	0	1	0	0	0	0	0	0	0	0	61300750	917,751	61,300.75	917.75
164	0	0	0	0	0	0	0	0	0	0	0	1	0	0	0	0	0	0	0	0	62218501	102,000	62,218.50	102
165	0	0	0	0	0	0	0	0	0	0	0	0	0	0	0	0	0	0	0	0	62320501	380,749	62,320.50	380.75
166	0	0	0	0	0	0	0	1	0	0	0	0	0	0	0	0	0	0	0	0	62701250	108,751	62,701.25	108.75
167	0	0	0	0	0	0	0	1	0	0	0	1	0	0	0	0	0	0	0	0	62810001	908,500	62,810.00	908.5
168	0	0	0	0	0	0	0	0	0	0	0	1	0	0	0	0	0	0	0	0	63718501	111,249	63,718.50	111.25
169	0	0	0	0	0	0	0	0	0	0	0	0	0	0	0	0	0	0	0	0	63829750	371,500	63,829.75	371.5
170	0	0	0	0	0	0	0	1	0	0	0	0	0	0	0	0	0	0	0	0	64201250	94,751	64,201.25	94.75
171	0	0	0	0	0	0	0	1	0	0	0	1	0	0	0	0	0	0	0	0	64296001	922,500	64,296.00	922.5
172	0	0	0	0	0	0	0	0	0	0	0	1	0	0	0	0	0	0	0	0	65218501	97,249	65,218.50	97.25
173	0	0	0	0	0	0	0	0	0	0	0	0	0	0	0	0	0	0	0	0	65315750	385,500	65,315.75	385.5
174	0	0	0	0	0	0	0	1	0	0	0	0	0	0	0	0	0	0	0	0	65701250	104,251	65,701.25	104.25
175	0	0	0	0	0	0	0	1	0	0	0	1	0	0	0	0	0	0	0	0	65805501	913,000	65,805.50	913
176	0	0	0	0	0	0	0	0	0	0	0	1	0	0	0	0	0	0	0	0	66718501	106,500	66,718.50	106.5
177	0	0	0	0	0	0	0	0	0	0	0	0	0	0	0	0	0	0	0	0	66825001	376,249	66,825.00	376.25
178	0	0	0	0	0	0	0	1	0	0	0	0	0	0	0	0	0	0	0	0	67201250	113,500	67,201.25	113.5
179	0	0	0	0	0	0	0	1	0	0	0	1	0	0	0	0	0	0	0	0	67314750	903,751	67,314.75	903.75
180	0	0	0	0	0	0	0	0	0	0	0	1	0	0	0	0	0	0	0	0	68218501	116,000	68,218.50	116
181	0	0	0	0	0	0	0	0	0	0	0	0	0	0	0	0	0	0	0	0	68334501	366,749	68,334.50	366.75
182	0	0	0	0	0	0	0	1	0	0	0	0	0	0	0	0	0	0	0	0	68701250	99,500	68,701.25	99.5
183	0	0	0	0	0	0	0	1	0	0	0	1	0	0	0	0	0	0	0	0	68800750	918,000	68,800.75	918
184	0	0	0	0	0	0	0	0	0	0	0	1	0	0	0	0	0	0	0	0	69718750	101,751	69,718.75	101.75
185	0	0	0	0	0	0	0	0	0	0	0	0	0	0	0	0	0	0	0	0	69820501	380,749	69,820.50	380.75
186	0	0	0	0	0	0	0	1	0	0	0	0	0	0	0	0	0	0	0	0	70201250	108,751	70,201.25	108.75
187	0	0	0	0	0	0	0	1	0	0	0	1	0	0	0	0	0	0	0	0	70310001	908,749	70,310.00	908.75
188	0	0	0	0	0	0	0	0	0	0	0	1	0	0	0	0	0	0	0	0	71218750	111,000	71,218.75	111
189	0	0	0	0	0	0	0	0	0	0	0	0	0	0	0	0	0	0	0	0	71329750	371,500	71,329.75	371.5
190	0	0	0	0	0	0	0	1	0	0	0	0	0	0	0	0	0	0	0	0	71701250	95,000	71,701.25	95
191	0	0	0	0	0	0	0	1	0	0	0	1	0	0	0	0	0	0	0	0	71796250	922,500	71,796.25	922.5
192	0	0	0	0	0	0	0	0	0	0	0	1	0	0	0	0	0	0	0	0	72718750	97,251	72,718.75	97.25
193	0	0	0	0	0	0	0	0	0	0	0	0	0	0	0	0	0	0	0	0	72816001	385,249	72,816.00	385.25
194	0	0	0	0	0	0	0	1	0	0	0	0	0	0	0	0	0	0	0	0	73201250	104,251	73,201.25	104.25
195	0	0	0	0	0	0	0	1	0	0	0	1	0	0	0	0	0	0	0	0	73305501	913,249	73,305.50	913.25
196	0	0	0	0	0	0	0	0	0	0	0	1	0	0	0	0	0	0	0	0	74218750	106,500	74,218.75	106.5
197	0	0	0	0	0	0	0	0	0	0	0	0	0	0	0	0	0	0	0	0	74325250	376,251	74,325.25	376.25
198	0	0	0	0	0	0	0	1	0	0	0	0	0	0	0	0	0	0	0	0	74701501	113,249	74,701.50	113.25
199	0	0	0	0	0	0	0	1	0	0	0	1	0	0	0	0	0	0	0	0	74814750	904,000	74,814.75	904
200	0	0	0	0	0	0	0	0	0	0	0	1	0	0	0	0	0	0	0	0	75718750	115,751	75,718.75	115.75
201	0	0	0	0	0	0	0	0	0	0	0	0	0	0	0	0	0	0	0	0	75834501	367,000	75,834.50	367
202	0	0	0	0	0	0	0	1	0	0	0	0	0	0	0	0	0	0	0	0	76201501	99,500	76,201.50	99.5
203	0	0	0	0	0	0	0	1	0	0	0	1	0	0	0	0	0	0	0	0	76301001	917,749	76,301.00	917.75
204	0	0	0	0	0	0	0	0	0	0	0	1	0	0	0	0	0	0	0	0	77218750	101,751	77,218.75	101.75
205	0	0	0	0	0	0	0	0	0	0	0	0	0	0	0	0	0	0	0	0	77320501	381,000	77,320.50	381
206	0	0	0	0	0	0	0	1	0	0	0	0	0	0	0	0	0	0	0	0	77701501	108,749	77,701.50	108.75
207	0	0	0	0	0	0	0	1	0	0	0	1	0	0	0	0	0	0	0	0	77810250	908,500	77,810.25	908.5
208	0	0	0	0	0	0	0	0	0	0	0	1	0	0	0	0	0	0	0	0	78718750	111,251	78,718.75	111.25
209	0	0	0	0	0	0	0	0	0	0	0	0	0	0	0	0	0	0	0	0	78830001	371,500	78,830.00	371.5
210	0	0	0	0	0	0	0	1	0	0	0	0	0	0	0	0	0	0	0	0	79201501	94,749	79,201.50	94.75
211	0	0	0	0	0	0	0	1	0	0	0	1	0	0	0	0	0	0	0	0	79296250	922,500	79,296.25	922.5
212	0	0	0	0	0	0	0	0	0	0	0	1	0	0	0	0	0	0	0	0	80218750	97,251	80,218.75	97.25
213	0	0	0	0	0	0	0	0	0	0	0	0	0	0	0	0	0	0	0	0	80316001	385,500	80,316.00	385.5
214	0	0	0	0	0	0	0	1	0	0	0	0	0	0	0	0	0	0	0	0	80701501	104,000	80,701.50	104
215	0	0	0	0	0	0	0	1	0	0	0	1	0	0	0	0	0	0	0	0	80805501	913,249	80,805.50	913.25
216	0	0	0	0	0	0	0	0	0	0	0	1	0	0	0	0	0	0	0	0	81718750	106,500	81,718.75	106.5
217	0	0	0	0	0	0	0	0	0	0	0	0	0	0	0	0	0	0	0	0	81825250	376,251	81,825.25	376.25
218	0	0	0	0	0	0	0	1	0	0	0	0	0	0	0	0	0	0	0	0	82201501	113,500	82,201.50	113.5
219	0	0	0	0	0	0	0	1	0	0	0	1	0	0	0	0	0	0	0	0	82315001	903,749	82,315.00	903.75
220	0	0	0	0	0	0	0	0	0	0	0	1	0	0	0	0	0	0	0	0	83218750	115,751	83,218.75	115.75
221	0	0	0	0	0	0	0	0	0	0	0	0	0	0	0	0	0	0	0	0	83334501	367,000	83,334.50	367
222	0	0	0	0	0	0	0	1	0	0	0	0	0	0	0	0	0	0	0	0	83701501	99,500	83,701.50	99.5
223	0	0	0	0	0	0	0	1	0	0	0	1	0	0	0	0	0	0	0	0	83801001	917,749	83,801.00	917.75
224	0	0	0	0	0	0	0	0	0	0	0	1	0	0	0	0	0	0	0	0	84718750	102,000	84,718.75	102
225	0	0	0	0	0	0	0	0	0	0	0	0	0	0	0	0	0	0	0	0	84820750	380,751	84,820.75	380.75
226	0	0	0	0	0	0	0	1	0	0	0	0	0	0	0	0	0	0	0	0	85201501	108,749	85,201.50	108.75
227	0	0	0	0	0	0	0	1	0	0	0	1	0	0	0	0	0	0	0	0	85310250	908,500	85,310.25	908.5
228	0	0	0	0	0	0	0	0	0	0	0	1	0	0	0	0	0	0	0	0	86218750	111,251	86,218.75	111.25
229	0	0	0	0	0	0	0	0	0	0	0	0	0	0	0	0	0	0	0	0	86330001	371,500	86,330.00	371.5
230	0	0	0	0	0	0	0	1	0	0	0	0	0	0	0	0	0	0	0	0	86701501	95,000	86,701.50	95
231	0	0	0	0	0	0	0	1	0	0	0	1	0	0	0	0	0	0	0	0	86796501	922,249	86,796.50	922.25
232	0	0	0	0	0	0	0	0	0	0	0	1	0	0	0	0	0	0	0	0	87718750	97,251	87,718.75	97.25
233	0	0	0	0	0	0	0	0	0	0	0	0	0	0	0	0	0	0	0	0	87816001	385,500	87,816.00	385.5
234	0	0	0	0	0	0	0	1	0	0	0	0	0	0	0	0	0	0	0	0	88201501	104,249	88,201.50	104.25
235	0	0	0	0	0	0	0	1	0	0	0	1	0	0	0	0	0	0	0	0	88305750	913,000	88,305.75	913
236	0	0	0	0	0	0	0	0	0	0	0	1	0	0	0	0	0	0	0	0	89218750	106,751	89,218.75	106.75
237	0	0	0	0	0	0	0	0	0	0	0	0	0	0	0	0	0	0	0	0	89325501	376,000	89,325.50	376
238	0	0	0	0	0	0	0	1	0	0	0	0	0	0	0	0	0	0	0	0	89701501	113,500	89,701.50	113.5
239	0	0	0	0	0	0	0	1	0	0	0	1	0	0	0	0	0	0	0	0	89815001	903,749	89,815.00	903.75
240	0	0	0	0	0	0	0	0	0	0	0	1	0	0	0	0	0	0	0	0	90718750	116,000	90,718.75	116
241	0	0	0	0	0	0	0	0	0	0	0	0	0	0	0	0	0	0	0	0	90834750	366,751	90,834.75	366.75
242	0	0	0	0	0	0	0	1	0	0	0	0	0	0	0	0	0	0	0	0	91201501	99,500	91,201.50	99.5
243	0	0	0	0	0	0	0	1	0	0	0	1	0	0	0	0	0	0	0	0	91301001	917,749	91,301.00	917.75
244	0	0	0	0	0	0	0	0	0	0	0	1	0	0	0	0	0	0	0	0	92218750	102,000	92,218.75	102
245	0	0	0	0	0	0	0	0	0	0	0	0	0	0	0	0	0	0	0	0	92320750	380,751	92,320.75	380.75
246	0	0	0	0	0	0	0	1	0	0	0	0	0	0	0	0	0	0	0	0	92701501	109,000	92,701.50	109
247	0	0	0	0	0	0	0	1	0	0	0	1	0	0	0	0	0	0	0	0	92810501	908,249	92,810.50	908.25
248	0	0	0	0	0	0	0	0	0	0	0	1	0	0	0	0	0	0	0	0	93718750	111,500	93,718.75	111.5
249	0	0	0	0	0	0	0	0	0	0	0	0	0	0	0	0	0	0	0	0	93830250	371,251	93,830.25	371.25
250	0	0	0	0	0	0	0	1	0	0	0	0	0	0	0	0	0	0	0	0	94201501	95,000	94,201.50	95
251	0	0	0	0	0	0	0	1	0	0	0	1	0	0	0	0	0	0	0	0	94296501	922,249	94,296.50	922.25
252	0	0	0	0	0	0	0	0	0	0	0	1	0	0	0	0	0	0	0	0	95218750	97,500	95,218.75	97.5
253	0	0	0	0	0	0	0	0	0	0	0	0	0	0	0	0	0	0	0	0	95316250	385,251	95,316.25	385.25
254	0	0	0	0	0	0	0	1	0	0	0	0	0	0	0	0	0	0	0	0	95701501	104,249	95,701.50	104.25
255	0	0	0	0	0	0	0	1	0	0	0	1	0	0	0	0	0	0	0	0	95805750	913,000	95,805.75	913
256	0	0	0	0	0	0	0	0	0	0	0	1	0	0	0	0	0	0	0	0	96718750	106,751	96,718.75	106.75
257	0	0	0	0	0	0	0	0	0	0	0	0	0	0	0	0	0	0	0	0	96825501	376,000	96,825.50	376
258	0	0	0	0	0	0	0	1	0	0	0	0	0	0	0	0	0	0	0	0	97201501	113,500	97,201.50	113.5
259	0	0	0	0	0	0	0	1	0	0	0	1	0	0	0	0	0	0	0	0	97315001	903,749	97,315.00	903.75
260	0	0	0	0	0	0	0	0	0	0	0	1	0	0	0	0	0	0	0	0	98218750	116,000	98,218.75	116
261	0	0	0	0	0	0	0	0	0	0	0	0	0	0	0	0	0	0	0	0	98334750	366,751	98,334.75	366.75
262	0	0	0	0	0	0	0	1	0	0	0	0	0	0	0	0	0	0	0	0	98701501	99,749	98,701.50	99.75
263	0	0	0	0	0	0	0	1	0	0	0	1	0	0	0	0	0	0	0	0	98801250	917,500	98,801.25	917.5
264	0	0	0	0	0	0	0	0	0	0	0	1	0	0	0	0	0	0	0	0	99718750	102,251	99,718.75	102.25
265	0	0	0	0	0	0	0	0	0	0	0	0	0	0	0	0	0	0	0	0	99821001	380,500	99,821.00	380.5
266	0	0	0	0	0	0	0	1	0	0	0	0	0	0	0	0	0	0	0	0	100201501	109,000	100,201.50	109
267	0	0	0	0	0	0	0	1	0	0	0	1	0	0	0	0	0	0	0	0	100310501	908,500	100,310.50	908.5
268	0	0	0	0	0	0	0	0	0	0	0	1	0	0	0	0	0	0	0	0	101219001	111,249	101,219.00	111.25
269	0	0	0	0	0	0	0	0	0	0	0	0	0	0	0	0	0	0	0	0	101330250	371,500	101,330.25	371.5
270	0	0	0	0	0	0	0	1	0	0	0	0	0	0	0	0	0	0	0	0	101701750	94,751	101,701.75	94.75
271	0	0	0	0	0	0	0	1	0	0	0	1	0	0	0	0	0	0	0	0	101796501	922,500	101,796.50	922.5
272	0	0	0	0	0	0	0	0	0	0	0	1	0	0	0	0	0	0	0	0	102719001	97,249	102,719.00	97.25
273	0	0	0	0	0	0	0	0	0	0	0	0	0	0	0	0	0	0	0	0	102816250	385,500	102,816.25	385.5
274	0	0	0	0	0	0	0	1	0	0	0	0	0	0	0	0	0	0	0	0	103201750	104,251	103,201.75	104.25
275	0	0	0	0	0	0	0	1	0	0	0	1	0	0	0	0	0	0	0	0	103306001	913,000	103,306.00	913
276	0	0	0	0	0	0	0	0	0	0	0	1	0	0	0	0	0	0	0	0	104219001	106,749	104,219.00	106.75
277	0	0	0	0	0	0	0	0	0	0	0	0	0	0	0	0	0	0	0	0	104325750	376,000	104,325.75	376
278	0	0	0	0	0	0	0	1	0	0	0	0	0	0	0	0	0	0	0	0	104701750	113,500	104,701.75	113.5
279	0	0	0	0	0	0	0	1	0	0	0	1	0	0	0	0	0	0	0	0	104815250	903,751	104,815.25	903.75
280	0	0	0	0	0	0	0	0	0	0	0	1	0	0	0	0	0	0	0	0	105719001	116,000	105,719.00	116
281	0	0	0	0	0	0	0	0	0	0	0	0	0	0	0	0	0	0	0	0	105835001	366,749	105,835.00	366.75
282	0	0	0	0	0	0	0	1	0	0	0	0	0	0	0	0	0	0	0	0	106201750	99,500	106,201.75	99.5
283	0	0	0	0	0	0	0	1	0	0	0	1	0	0	0	0	0	0	0	0	106301250	917,751	106,301.25	917.75
284	0	0	0	0	0	0	0	0	0	0	0	1	0	0	0	0	0	0	0	0	107219001	102,000	107,219.00	102
285	0	0	0	0	0	0	0	0	0	0	0	0	0	0	0	0	0	0	0	0	107321001	380,749	107,321.00	380.75
286	0	0	0	0	0	0	0	1	0	0	0	0	0	0	0	0	0	0	0	0	107701750	108,751	107,701.75	108.75
287	0	0	0	0	0	0	0	1	0	0	0	1	0	0	0	0	0	0	0	0	107810501	908,500	107,810.50	908.5
288	0	0	0	0	0	0	0	0	0	0	0	1	0	0	0	0	0	0	0	0	108719001	111,249	108,719.00	111.25
289	0	0	0	0	0	0	0	0	0	0	0	0	0	0	0	0	0	0	0	0	108830250	371,500	108,830.25	371.5
290	0	0	0	0	0	0	0	1	0	0	0	0	0	0	0	0	0	0	0	0	109201750	95,000	109,201.75	95
291	0	0	0	0	0	0	0	1	0	0	0	1	0	0	0	0	0	0	0	0	109296750	922,251	109,296.75	922.25
292	0	0	0	0	0	0	0	0	0	0	0	1	0	0	0	0	0	0	0	0	110219001	97,500	110,219.00	97.5
293	0	0	0	0	0	0	0	0	0	0	0	0	0	0	0	0	0	0	0	0	110316501	385,249	110,316.50	385.25
294	0	0	0	0	0	0	0	1	0	0	0	0	0	0	0	0	0	0	0	0	110701750	104,251	110,701.75	104.25
295	0	0	0	0	0	0	0	1	0	0	0	1	0	0	0	0	0	0	0	0	110806001	913,000	110,806.00	913
296	0	0	0	0	0	0	0	0	0	0	0	1	0	0	0	0	0	0	0	0	111719001	106,749	111,719.00	106.75
297	0	0	0	0	0	0	0	0	0	0	0	0	0	0	0	0	0	0	0	0	111825750	376,000	111,825.75	376
298	0	0	0	0	0	0	0	1	0	0	0	0	0	0	0	0	0	0	0	0	112201750	113,500	112,201.75	113.5
299	0	0	0	0	0	0	0	1	0	0	0	1	0	0	0	0	0	0	0	0	112315250	903,751	112,315.25	903.75
300	0	0	0	0	0	0	0	0	0	0	0	1	0	0	0	0	0	0	0	0	113219001	116,000	113,219.00	116
301	0	0	0	0	0	0	0	0	0	0	0	0	0	0	0	0	0	0	0	0	113335001	366,749	113,335.00	366.75
302	0	0	0	0	0	0	0	1	0	0	0	0	0	0	0	0	0	0	0	0	113701750	99,751	113,701.75	99.75
303	0	0	0	0	0	0	0	1	0	0	0	1	0	0	0	0	0	0	0	0	113801501	917,500	113,801.50	917.5
304	0	0	0	0	0	0	0	0	0	0	0	1	0	0	0	0	0	0	0	0	114719001	102,000	114,719.00	102
305	0	0	0	0	0	0	0	0	0	0	0	0	0	0	0	0	0	0	0	0	114821001	380,749	114,821.00	380.75
306	0	0	0	0	0	0	0	1	0	0	0	0	0	0	0	0	0	0	0	0	115201750	109,000	115,201.75	109
307	0	0	0	0	0	0	0	1	0	0	0	1	0	0	0	0	0	0	0	0	115310750	908,251	115,310.75	908.25
308	0	0	0	0	0	0	0	0	0	0	0	1	0	0	0	0	0	0	0	0	116219001	111,500	116,219.00	111.5
309	0	0	0	0	0	0	0	0	0	0	0	0	0	0	0	0	0	0	0	0	116330501	371,249	116,330.50	371.25
310	0	0	0	0	0	0	0	1	0	0	0	0	0	0	0	0	0	0	0	0	116701750	95,000	116,701.75	95
311	0	0	0	0	0	0	0	1	0	0	0	1	0	0	0	0	0	0	0	0	116796750	922,251	116,796.75	922.25
312	0	0	0	0	0	0	0	0	0	0	0	1	0	0	0	0	0	0	0	0	117719001	97,500	117,719.00	97.5
313	0	0	0	0	0	0	0	0	0	0	0	0	0	0	0	0	0	0	0	0	117816501	385,249	117,816.50	385.25
314	0	0	0	0	0	0	0	1	0	0	0	0	0	0	0	0	0	0	0	0	118201750	104,251	118,201.75	104.25
315	0	0	0	0	0	0	0	1	0	0	0	1	0	0	0	0	0	0	0	0	118306001	913,000	118,306.00	913
316	0	0	0	0	0	0	0	0	0	0	0	1	0	0	0	0	0	0	0	0	119219001	106,749	119,219.00	106.75
317	0	0	0	0	0	0	0	0	0	0	0	0	0	0	0	0	0	0	0	0	119325750	376,000	119,325.75	376
318	0	0	0	0	0	0	0	1	0	0	0	0	0	0	0	0	0	0	0	0	119701750	113,751	119,701.75	113.75
319	0	0	0	0	0	0	0	1	0	0	0	1	0	0	0	0	0	0	0	0	119815501	903,500	119,815.50	903.5
320	0	0	0	0	0	0	0	0	0	0	0	1	0	0	0	0	0	0	0	0	120719001	116,249	120,719.00	116.25
321	0	0	0	0	0	0	0	0	0	0	0	0	0	0	0	0	0	0	0	0	120835250	366,500	120,835.25	366.5
322	0	0	0	0	0	0	0	1	0	0	0	0	0	0	0	0	0	0	0	0	121201750	99,751	121,201.75	99.75
323	0	0	0	0	0	0	0	1	0	0	0	1	0	0	0	0	0	0	0	0	121301501	917,500	121,301.50	917.5
324	0	0	0	0	0	0	0	0	0	0	0	1	0	0	0	0	0	0	0	0	122219001	102,249	122,219.00	102.25
325	0	0	0	0	0	0	0	0	0	0	0	0	0	0	0	0	0	0	0	0	122321250	380,500	122,321.25	380.5
326	0	0	0	0	0	0	0	1	0	0	0	0	0	0	0	0	0	0	0	0	122701750	109,000	122,701.75	109
327	0	0	0	0	0	0	0	1	0	0	0	1	0	0	0	0	0	0	0	0	122810750	908,251	122,810.75	908.25
328	0	0	0	0	0	0	0	0	0	0	0	1	0	0	0	0	0	0	0	0	123719001	111,500	123,719.00	111.5
329	0	0	0	0	0	0	0	0	0	0	0	0	0	0	0	0	0	0	0	0	123830501	371,249	123,830.50	371.25
330	0	0	0	0	0	0	0	1	0	0	0	0	0	0	0	0	0	0	0	0	124201750	95,251	124,201.75	95.25
331	0	0	0	0	0	0	0	1	0	0	0	1	0	0	0	0	0	0	0	0	124297001	922,000	124,297.00	922
332	0	0	0	0	0	0	0	0	0	0	0	1	0	0	0	0	0	0	0	0	125219001	97,749	125,219.00	97.75
333	0	0	0	0	0	0	0	0	0	0	0	0	0	0	0	0	0	0	0	0	125316750	385,000	125,316.75	385
334	0	0	0	0	0	0	0	1	0	0	0	0	0	0	0	0	0	0	0	0	125701750	104,500	125,701.75	104.5
335	0	0	0	0	0	0	0	1	0	0	0	1	0	0	0	0	0	0	0	0	125806250	912,751	125,806.25	912.75
336	0	0	0	0	0	0	0	0	0	0	0	1	0	0	0	0	0	0	0	0	126719001	107,000	126,719.00	107
337	0	0	0	0	0	0	0	0	0	0	0	0	0	0	0	0	0	0	0	0	126826001	375,749	126,826.00	375.75
338	0	0	0	0	0	0	0	1	0	0	0	0	0	0	0	0	0	0	0	0	127201750	113,751	127,201.75	113.75
339	0	0	0	0	0	0	0	1	0	0	0	1	0	0	0	0	0	0	0	0	127315501	903,500	127,315.50	903.5
340	0	0	0	0	0	0	0	0	0	0	0	1	0	0	0	0	0	0	0	0	128219001	116,249	128,219.00	116.25
341	0	0	0	0	0	0	0	0	0	0	0	0	0	0	0	0	0	0	0	0	128335250	366,500	128,335.25	366.5
342	0	0	0	0	0	0	0	1	0	0	0	0	0	0	0	0	0	0	0	0	128701750	100,000	128,701.75	100
343	0	0	0	0	0	0	0	1	0	0	0	1	0	0	0	0	0	0	0	0	128801750	917,251	128,801.75	917.25
344	0	0	0	0	0	0	0	0	0	0	0	1	0	0	0	0	0	0	0	0	129719001	102,249	129,719.00	102.25
345	0	0	0	0	0	0	0	0	0	0	0	0	0	0	0	0	0	0	0	0	129821250	380,500	129,821.25	380.5
346	0	0	0	0	0	0	0	1	0	0	0	0	0	0	0	0	0	0	0	0	130201750	109,251	130,201.75	109.25
347	0	0	0	0	0	0	0	1	0	0	0	1	0	0	0	0	0	0	0	0	130311001	908,000	130,311.00	908
348	0	0	0	0	0	0	0	0	0	0	0	1	0	0	0	0	0	0	0	0	131219001	111,749	131,219.00	111.75
349	0	0	0	0	0	0	0	0	0	0	0	0	0	0	0	0	0	0	0	0	131330750	371,251	131,330.75	371.25
350	0	0	0	0	0	0	0	1	0	0	0	0	0	0	0	0	0	0	0	0	131702001	95,000	131,702.00	95
351	0	0	0	0	0	0	0	1	0	0	0	1	0	0	0	0	0	0	0	0	131797001	922,000	131,797.00	922
352	0	0	0	0	0	0	0	0	0	0	0	1	0	0	0	0	0	0	0	0	132719001	97,749	132,719.00	97.75
353	0	0	0	0	0	0	0	0	0	0	0	0	0	0	0	0	0	0	0	0	132816750	385,000	132,816.75	385
354	0	0	0	0	0	0	0	1	0	0	0	0	0	0	0	0	0	0	0	0	133201750	104,500	133,201.75	104.5
355	0	0	0	0	0	0	0	1	0	0	0	1	0	0	0	0	0	0	0	0	133306250	913,000	133,306.25	913
356	0	0	0	0	0	0	0	0	0	0	0	1	0	0	0	0	0	0	0	0	134219250	106,751	134,219.25	106.75
357	0	0	0	0	0	0	0	0	0	0	0	0	0	0	0	0	0	0	0	0	134326001	376,000	134,326.00	376
358	0	0	0	0	0	0	0	1	0	0	0	0	0	0	0	0	0	0	0	0	134702001	113,749	134,702.00	113.75
359	0	0	0	0	0	0	0	1	0	0	0	1	0	0	0	0	0	0	0	0	134815750	903,500	134,815.75	903.5
360	0	0	0	0	0	0	0	0	0	0	0	1	0	0	0	0	0	0	0	0	135719250	116,000	135,719.25	116
361	0	0	0	0	0	0	0	0	0	0	0	0	0	0	0	0	0	0	0	0	135835250	366,751	135,835.25	366.75
362	0	0	0	0	0	0	0	1	0	0	0	0	0	0	0	0	0	0	0	0	136202001	99,749	136,202.00	99.75
363	0	0	0	0	0	0	0	1	0	0	0	1	0	0	0	0	0	0	0	0	136301750	917,500	136,301.75	917.5
364	0	0	0	0	0	0	0	0	0	0	0	1	0	0	0	0	0	0	0	0	137219250	102,251	137,219.25	102.25
365	0	0	0	0	0	0	0	0	0	0	0	0	0	0	0	0	0	0	0	0	137321501	380,500	137,321.50	380.5
366	0	0	0	0	0	0	0	1	0	0	0	0	0	0	0	0	0	0	0	0	137702001	109,000	137,702.00	109
367	0	0	0	0	0	0	0	1	0	0	0	1	0	0	0	0	0	0	0	0	137811001	908,249	137,811.00	908.25
368	0	0	0	0	0	0	0	0	0	0	0	1	0	0	0	0	0	0	0	0	138719250	111,500	138,719.25	111.5
369	0	0	0	0	0	0	0	0	0	0	0	0	0	0	0	0	0	0	0	0	138830750	371,251	138,830.75	371.25
370	0	0	0	0	0	0	0	1	0	0	0	0	0	0	0	0	0	0	0	0	139202001	95,249	139,202.00	95.25
371	0	0	0	0	0	0	0	1	0	0	0	1	0	0	0	0	0	0	0	0	139297250	922,000	139,297.25	922
372	0	0	0	0	0	0	0	0	0	0	0	1	0	0	0	0	0	0	0	0	140219250	97,500	140,219.25	97.5
373	0	0	0	0	0	0	0	0	0	0	0	0	0	0	0	0	0	0	0	0	140316750	385,251	140,316.75	385.25
374	0	0	0	0	0	0	0	1	0	0	0	0	0	0	0	0	0	0	0	0	140702001	104,500	140,702.00	104.5
375	0	0	0	0	0	0	0	1	0	0	0	1	0	0	0	0	0	0	0	0	140806501	912,749	140,806.50	912.75
376	0	0	0	0	0	0	0	0	0	0	0	1	0	0	0	0	0	0	0	0	141719250	107,000	141,719.25	107
377	0	0	0	0	0	0	0	0	0	0	0	0	0	0	0	0	0	0	0	0	141826250	375,751	141,826.25	375.75
378	0	0	0	0	0	0	0	1	0	0	0	0	0	0	0	0	0	0	0	0	142202001	113,749	142,202.00	113.75
379	0	0	0	0	0	0	0	1	0	0	0	1	0	0	0	0	0	0	0	0	142315750	903,500	142,315.75	903.5
380	0	0	0	0	0	0	0	0	0	0	0	1	0	0	0	0	0	0	0	0	143219250	116,251	143,219.25	116.25
381	0	0	0	0	0	0	0	0	0	0	0	0	0	0	0	0	0	0	0	0	143335501	366,500	143,335.50	366.5
382	0	0	0	0	0	0	0	1	0	0	0	0	0	0	0	0	0	0	0	0	143702001	99,749	143,702.00	99.75
383	0	0	0	0	0	0	0	1	0	0	0	1	0	0	0	0	0	0	0	0	143801750	917,500	143,801.75	917.5
384	0	0	0	0	0	0	0	0	0	0	0	1	0	0	0	0	0	0	0	0	144719250	102,251	144,719.25	102.25
385	0	0	0	0	0	0	0	0	0	0	0	0	0	0	0	0	0	0	0	0	144821501	380,500	144,821.50	380.5
386	0	0	0	0	0	0	0	1	0	0	0	0	0	0	0	0	0	0	0	0	145202001	109,249	145,202.00	109.25
387	0	0	0	0	0	0	0	1	0	0	0	1	0	0	0	0	0	0	0	0	145311250	908,000	145,311.25	908
388	0	0	0	0	0	0	0	0	0	0	0	1	0	0	0	0	0	0	0	0	146219250	111,500	146,219.25	111.5
389	0	0	0	0	0	0	0	0	0	0	0	0	0	0	0	0	0	0	0	0	146330750	371,251	146,330.75	371.25
390	0	0	0	0	0	0	0	1	0	0	0	0	0	0	0	0	0	0	0	0	146702001	95,249	146,702.00	95.25
391	0	0	0	0	0	0	0	1	0	0	0	1	0	0	0	0	0	0	0	0	146797250	922,000	146,797.25	922
392	0	0	0	0	0	0	0	0	0	0	0	1	0	0	0	0	0	0	0	0	147719250	97,751	147,719.25	97.75
393	0	0	0	0	0	0	0	0	0	0	0	0	0	0	0	0	0	0	0	0	147817001	385,000	147,817.00	385
394	0	0	0	0	0	0	0	1	0	0	0	0	0	0	0	0	0	0	0	0	148202001	104,500	148,202.00	104.5
395	0	0	0	0	0	0	0	1	0	0	0	1	0	0	0	0	0	0	0	0	148306501	912,749	148,306.50	912.75
396	0	0	0	0	0	0	0	0	0	0	0	1	0	0	0	0	0	0	0	0	149219250	107,000	149,219.25	107
397	0	0	0	0	0	0	0	0	0	0	0	0	0	0	0	0	0	0	0	0	149326250	375,751	149,326.25	375.75
398	0	0	0	0	0	0	0	1	0	0	0	0	0	0	0	0	0	0	0	0	149702001	113,749	149,702.00	113.75
399	0	0	0	0	0	0	0	1	0	0	0	1	0	0	0	0	0	0	0	0	149815750	903,500	149,815.75	903.5
400	0	0	0	0	0	0	0	0	0	0	0	1	0	0	0	0	0	0	0	0	150719250	116,251	150,719.25	116.25
401	0	0	0	0	0	0	0	0	0	0	0	0	0	0	0	0	0	0	0	0	150835501	366,500	150,835.50	366.5
402	0	0	0	0	0	0	0	1	0	0	0	0	0	0	0	0	0	0	0	0	151202001	100,000	151,202.00	100
403	0	0	0	0	0	0	0	1	0	0	0	1	0	0	0	0	0	0	0	0	151302001	917,249	151,302.00	917.25
404	0	0	0	0	0	0	0	0	0	0	0	1	0	0	0	0	0	0	0	0	152219250	102,500	152,219.25	102.5
405	0	0	0	0	0	0	0	0	0	0	0	0	0	0	0	0	0	0	0	0	152321750	380,251	152,321.75	380.25
406	0	0	0	0	0	0	0	1	0	0	0	0	0	0	0	0	0	0	0	0	152702001	109,249	152,702.00	109.25
407	0	0	0	0	0	0	0	1	0	0	0	1	0	0	0	0	0	0	0	0	152811250	908,000	152,811.25	908
408	0	0	0	0	0	0	0	0	0	0	0	1	0	0	0	0	0	0	0	0	153719250	111,751	153,719.25	111.75
409	0	0	0	0	0	0	0	0	0	0	0	0	0	0	0	0	0	0	0	0	153831001	371,000	153,831.00	371
410	0	0	0	0	0	0	0	1	0	0	0	0	0	0	0	0	0	0	0	0	154202001	95,249	154,202.00	95.25
411	0	0	0	0	0	0	0	1	0	0	0	1	0	0	0	0	0	0	0	0	154297250	922,000	154,297.25	922
412	0	0	0	0	0	0	0	0	0	0	0	1	0	0	0	0	0	0	0	0	155219250	97,751	155,219.25	97.75
413	0	0	0	0	0	0	0	0	0	0	0	0	0	0	0	0	0	0	0	0	155317001	385,000	155,317.00	385
414	0	0	0	0	0	0	0	1	0	0	0	0	0	0	0	0	0	0	0	0	155702001	104,749	155,702.00	104.75
415	0	0	0	0	0	0	0	1	0	0	0	1	0	0	0	0	0	0	0	0	155806750	912,500	155,806.75	912.5
416	0	0	0	0	0	0	0	0	0	0	0	1	0	0	0	0	0	0	0	0	156719250	107,000	156,719.25	107
417	0	0	0	0	0	0	0	0	0	0	0	0	0	0	0	0	0	0	0	0	156826250	375,751	156,826.25	375.75
418	0	0	0	0	0	0	0	1	0	0	0	0	0	0	0	0	0	0	0	0	157202001	114,000	157,202.00	114
419	0	0	0	0	0	0	0	1	0	0	0	1	0	0	0	0	0	0	0	0	157316001	903,249	157,316.00	903.25
420	0	0	0	0	0	0	0	0	0	0	0	1	0	0	0	0	0	0	0	0	158219250	116,500	158,219.25	116.5
421	0	0	0	0	0	0	0	0	0	0	0	0	0	0	0	0	0	0	0	0	158335750	366,251	158,335.75	366.25
422	0	0	0	0	0	0	0	1	0	0	0	0	0	0	0	0	0	0	0	0	158702001	100,000	158,702.00	100
423	0	0	0	0	0	0	0	1	0	0	0	1	0	0	0	0	0	0	0	0	158802001	917,249	158,802.00	917.25
424	0	0	0	0	0	0	0	0	0	0	0	1	0	0	0	0	0	0	0	0	159719250	102,500	159,719.25	102.5
425	0	0	0	0	0	0	0	0	0	0	0	0	0	0	0	0	0	0	0	0	159821750	380,251	159,821.75	380.25
426	0	0	0	0	0	0	0	1	0	0	0	0	0	0	0	0	0	0	0	0	160202001	109,249	160,202.00	109.25
427	0	0	0	0	0	0	0	1	0	0	0	1	0	0	0	0	0	0	0	0	160311250	908,000	160,311.25	908
428	0	0	0	0	0	0	0	0	0	0	0	1	0	0	0	0	0	0	0	0	161219250	111,751	161,219.25	111.75
429	0	0	0	0	0	0	0	0	0	0	0	0	0	0	0	0	0	0	0	0	161331001	371,000	161,331.00	371
430	0	0	0	0	0	0	0	1	0	0	0	0	0	0	0	0	0	0	0	0	161702001	95,500	161,702.00	95.5
431	0	0	0	0	0	0	0	1	0	0	0	1	0	0	0	0	0	0	0	0	161797501	921,749	161,797.50	921.75
432	0	0	0	0	0	0	0	0	0	0	0	1	0	0	0	0	0	0	0	0	162719250	98,000	162,719.25	98
433	0	0	0	0	0	0	0	0	0	0	0	0	0	0	0	0	0	0	0	0	162817250	384,751	162,817.25	384.75
434	0	0	0	0	0	0	0	1	0	0	0	0	0	0	0	0	0	0	0	0	163202001	104,749	163,202.00	104.75
435	0	0	0	0	0	0	0	1	0	0	0	1	0	0	0	0	0	0	0	0	163306750	912,500	163,306.75	912.5
436	0	0	0	0	0	0	0	0	0	0	0	1	0	0	0	0	0	0	0	0	164219250	107,251	164,219.25	107.25
437	0	0	0	0	0	0	0	0	0	0	0	0	0	0	0	0	0	0	0	0	164326501	375,500	164,326.50	375.5
438	0	0	0	0	0	0	0	1	0	0	0	0	0	0	0	0	0	0	0	0	164702001	114,000	164,702.00	114
439	0	0	0	0	0	0	0	1	0	0	0	1	0	0	0	0	0	0	0	0	164816001	903,500	164,816.00	903.5
440	0	0	0	0	0	0	0	0	0	0	0	1	0	0	0	0	0	0	0	0	165719501	116,249	165,719.50	116.25
441	0	0	0	0	0	0	0	0	0	0	0	0	0	0	0	0	0	0	0	0	165835750	366,251	165,835.75	366.25
442	0	0	0	0	0	0	0	1	0	0	0	0	0	0	0	0	0	0	0	0	166202001	100,249	166,202.00	100.25
443	0	0	0	0	0	0	0	1	0	0	0	1	0	0	0	0	0	0	0	0	166302250	917,251	166,302.25	917.25
444	0	0	0	0	0	0	0	0	0	0	0	1	0	0	0	0	0	0	0	0	167219501	102,249	167,219.50	102.25
445	0	0	0	0	0	0	0	0	0	0	0	0	0	0	0	0	0	0	0	0	167321750	380,500	167,321.75	380.5
446	0	0	0	0	0	0	0	1	0	0	0	0	0	0	0	0	0	0	0	0	167702250	109,251	167,702.25	109.25
447	0	0	0	0	0	0	0	1	0	0	0	1	0	0	0	0	0	0	0	0	167811501	908,000	167,811.50	908
448	0	0	0	0	0	0	0	0	0	0	0	1	0	0	0	0	0	0	0	0	168719501	111,749	168,719.50	111.75
449	0	0	0	0	0	0	0	0	0	0	0	0	0	0	0	0	0	0	0	0	168831250	370,751	168,831.25	370.75
450	0	0	0	0	0	0	0	1	0	0	0	0	0	0	0	0	0	0	0	0	169202001	95,500	169,202.00	95.5
451	0	0	0	0	0	0	0	1	0	0	0	1	0	0	0	0	0	0	0	0	169297501	922,000	169,297.50	922
452	0	0	0	0	0	0	0	0	0	0	0	1	0	0	0	0	0	0	0	0	170219501	97,749	170,219.50	97.75
453	0	0	0	0	0	0	0	0	0	0	0	0	0	0	0	0	0	0	0	0	170317250	385,000	170,317.25	385
454	0	0	0	0	0	0	0	1	0	0	0	0	0	0	0	0	0	0	0	0	170702250	104,500	170,702.25	104.5
455	0	0	0	0	0	0	0	1	0	0	0	1	0	0	0	0	0	0	0	0	170806750	912,751	170,806.75	912.75
456	0	0	0	0	0	0	0	0	0	0	0	1	0	0	0	0	0	0	0	0	171719501	107,000	171,719.50	107
457	0	0	0	0	0	0	0	0	0	0	0	0	0	0	0	0	0	0	0	0	171826501	375,749	171,826.50	375.75
458	0	0	0	0	0	0	0	1	0	0	0	0	0	0	0	0	0	0	0	0	172202250	114,000	172,202.25	114
459	0	0	0	0	0	0	0	1	0	0	0	1	0	0	0	0	0	0	0	0	172316250	903,251	172,316.25	903.25
460	0	0	0	0	0	0	0	0	0	0	0	1	0	0	0	0	0	0	0	0	173219501	116,500	173,219.50	116.5
461	0	0	0	0	0	0	0	0	0	0	0	0	0	0	0	0	0	0	0	0	173336001	366,249	173,336.00	366.25
462	0	0	0	0	0	0	0	1	0	0	0	0	0	0	0	0	0	0	0	0	173702250	100,000	173,702.25	100
463	0	0	0	0	0	0	0	1	0	0	0	1	0	0	0	0	0	0	0	0	173802250	917,251	173,802.25	917.25
464	0	0	0	0	0	0	0	0	0	0	0	1	0	0	0	0	0	0	0	0	174719501	102,500	174,719.50	102.5
465	0	0	0	0	0	0	0	0	0	0	0	0	0	0	0	0	0	0	0	0	174822001	380,249	174,822.00	380.25
466	0	0	0	0	0	0	0	1	0	0	0	0	0	0	0	0	0	0	0	0	175202250	109,251	175,202.25	109.25
467	0	0	0	0	0	0	0	1	0	0	0	1	0	0	0	0	0	0	0	0	175311501	908,000	175,311.50	908
468	0	0	0	0	0	0	0	0	0	0	0	1	0	0	0	0	0	0	0	0	176219501	111,749	176,219.50	111.75
469	0	0	0	0	0	0	0	0	0	0	0	0	0	0	0	0	0	0	0	0	176331250	371,000	176,331.25	371
470	0	0	0	0	0	0	0	1	0	0	0	0	0	0	0	0	0	0	0	0	176702250	95,500	176,702.25	95.5
471	0	0	0	0	0	0	0	1	0	0	0	1	0	0	0	0	0	0	0	0	176797750	921,751	176,797.75	921.75
472	0	0	0	0	0	0	0	0	0	0	0	1	0	0	0	0	0	0	0	0	177719501	97,749	177,719.50	97.75
473	0	0	0	0	0	0	0	0	0	0	0	0	0	0	0	0	0	0	0	0	177817250	385,000	177,817.25	385
474	0	0	0	0	0	0	0	1	0	0	0	0	0	0	0	0	0	0	0	0	178202250	104,751	178,202.25	104.75
475	0	0	0	0	0	0	0	1	0	0	0	1	0	0	0	0	0	0	0	0	178307001	912,500	178,307.00	912.5
476	0	0	0	0	0	0	0	0	0	0	0	1	0	0	0	0	0	0	0	0	179219501	107,249	179,219.50	107.25
477	0	0	0	0	0	0	0	0	0	0	0	0	0	0	0	0	0	0	0	0	179326750	375,500	179,326.75	375.5
478	0	0	0	0	0	0	0	1	0	0	0	0	0	0	0	0	0	0	0	0	179702250	114,000	179,702.25	114
479	0	0	0	0	0	0	0	1	0	0	0	1	0	0	0	0	0	0	0	0	179816250		179,816.25
