# Supplementary material for: Auditory presentation and synchronization in Adobe Flash and HTML5/JavaScript Web experiments
Source: Behav Res Methods. 2016 Jul 15;48(3):897–908. doi: 10.3758/s13428-016-0758-5 (PMC5003904; doi:10.3758/s13428-016-0758-5)
Supplement: Supplementary file 1 — (ZIP 1310 kb) [file 13428_2016_758_MOESM1_ESM.zip › Data/S1/sep-officepc-cr-fl-rep.csv]

	Keypad 4	Keypad 3	Keypad 2	Keypad 1	Opto 4	Opto 3	Opto 2	Opto 1	TTL in 2	TTL in 1	Mic 2	Mic 1	Act close 4	Act close 3	Act close 3	Act close 1	TTL out 2	TTL out 1	Sounder 2	Sounder 1	Elapsed uS	Active uS	Elapsed mS	Active mS
1	0	0	0	0	0	0	0	0	0	0	0	0	0	0	0	0	0	0	0	0	0	1,416,250	0	1,416.25
2	0	0	0	0	0	0	0	1	0	0	0	0	0	0	0	0	0	0	0	0	1416250	67,750	1,416.25	67.75
3	0	0	0	0	0	0	0	1	0	0	0	1	0	0	0	0	0	0	0	0	1484000	950,500	1,484.00	950.5
4	0	0	0	0	0	0	0	0	0	0	0	1	0	0	0	0	0	0	0	0	2434500	69,250	2,434.50	69.25
5	0	0	0	0	0	0	0	0	0	0	0	0	0	0	0	0	0	0	0	0	2503750	413,250	2,503.75	413.25
6	0	0	0	0	0	0	0	1	0	0	0	0	0	0	0	0	0	0	0	0	2917000	122,750	2,917.00	122.75
7	0	0	0	0	0	0	0	1	0	0	0	1	0	0	0	0	0	0	0	0	3039750	911,250	3,039.75	911.25
8	0	0	0	0	0	0	0	0	0	0	0	1	0	0	0	0	0	0	0	0	3951000	108,500	3,951.00	108.5
9	0	0	0	0	0	0	0	0	0	0	0	0	0	0	0	0	0	0	0	0	4059500	373,500	4,059.50	373.5
10	0	0	0	0	0	0	0	1	0	0	0	0	0	0	0	0	0	0	0	0	4433000	116,000	4,433.00	116
11	0	0	0	0	0	0	0	1	0	0	0	1	0	0	0	0	0	0	0	0	4549000	902,000	4,549.00	902
12	0	0	0	0	0	0	0	0	0	0	0	1	0	0	0	0	0	0	0	0	5451000	117,750	5,451.00	117.75
13	0	0	0	0	0	0	0	0	0	0	0	0	0	0	0	0	0	0	0	0	5568750	364,250	5,568.75	364.25
14	0	0	0	0	0	0	0	1	0	0	0	0	0	0	0	0	0	0	0	0	5933000	102,250	5,933.00	102.25
15	0	0	0	0	0	0	0	1	0	0	0	1	0	0	0	0	0	0	0	0	6035250	916,000	6,035.25	916
16	0	0	0	0	0	0	0	0	0	0	0	1	0	0	0	0	0	0	0	0	6951250	103,500	6,951.25	103.5
17	0	0	0	0	0	0	0	0	0	0	0	0	0	0	0	0	0	0	0	0	7054750	378,250	7,054.75	378.25
18	0	0	0	0	0	0	0	1	0	0	0	0	0	0	0	0	0	0	0	0	7433000	111,500	7,433.00	111.5
19	0	0	0	0	0	0	0	1	0	0	0	1	0	0	0	0	0	0	0	0	7544500	906,500	7,544.50	906.5
20	0	0	0	0	0	0	0	0	0	0	0	1	0	0	0	0	0	0	0	0	8451000	113,250	8,451.00	113.25
21	0	0	0	0	0	0	0	0	0	0	0	0	0	0	0	0	0	0	0	0	8564250	368,750	8,564.25	368.75
22	0	0	0	0	0	0	0	1	0	0	0	0	0	0	0	0	0	0	0	0	8933000	97,500	8,933.00	97.5
23	0	0	0	0	0	0	0	1	0	0	0	1	0	0	0	0	0	0	0	0	9030500	920,750	9,030.50	920.75
24	0	0	0	0	0	0	0	0	0	0	0	1	0	0	0	0	0	0	0	0	9951250	99,000	9,951.25	99
25	0	0	0	0	0	0	0	0	0	0	0	0	0	0	0	0	0	0	0	0	10050250	382,750	10,050.25	382.75
26	0	0	0	0	0	0	0	1	0	0	0	0	0	0	0	0	0	0	0	0	10433000	107,000	10,433.00	107
27	0	0	0	0	0	0	0	1	0	0	0	1	0	0	0	0	0	0	0	0	10540000	927,750	10,540.00	927.75
28	0	0	0	0	0	0	0	0	0	0	0	1	0	0	0	0	0	0	0	0	11467750	91,750	11,467.75	91.75
29	0	0	0	0	0	0	0	0	0	0	0	0	0	0	0	0	0	0	0	0	11559500	406,750	11,559.50	406.75
30	0	0	0	0	0	0	0	1	0	0	0	0	0	0	0	0	0	0	0	0	11966250	106,250	11,966.25	106.25
31	0	0	0	0	0	0	0	1	0	0	0	1	0	0	0	0	0	0	0	0	12072500	928,750	12,072.50	928.75
32	0	0	0	0	0	0	0	0	0	0	0	1	0	0	0	0	0	0	0	0	13001250	90,750	13,001.25	90.75
33	0	0	0	0	0	0	0	0	0	0	0	0	0	0	0	0	0	0	0	0	13092000	407,750	13,092.00	407.75
34	0	0	0	0	0	0	0	1	0	0	0	0	0	0	0	0	0	0	0	0	13499750	105,250	13,499.75	105.25
35	0	0	0	0	0	0	0	1	0	0	0	1	0	0	0	0	0	0	0	0	13605000	929,500	13,605.00	929.5
36	0	0	0	0	0	0	0	0	0	0	0	1	0	0	0	0	0	0	0	0	14534500	90,250	14,534.50	90.25
37	0	0	0	0	0	0	0	0	0	0	0	0	0	0	0	0	0	0	0	0	14624750	408,250	14,624.75	408.25
38	0	0	0	0	0	0	0	1	0	0	0	0	0	0	0	0	0	0	0	0	15033000	127,750	15,033.00	127.75
39	0	0	0	0	0	0	0	1	0	0	0	1	0	0	0	0	0	0	0	0	15160750	907,250	15,160.75	907.25
40	0	0	0	0	0	0	0	0	0	0	0	1	0	0	0	0	0	0	0	0	16068000	112,250	16,068.00	112.25
41	0	0	0	0	0	0	0	0	0	0	0	0	0	0	0	0	0	0	0	0	16180250	386,000	16,180.25	386
42	0	0	0	0	0	0	0	1	0	0	0	0	0	0	0	0	0	0	0	0	16566250	127,000	16,566.25	127
43	0	0	0	0	0	0	0	1	0	0	0	1	0	0	0	0	0	0	0	0	16693250	908,000	16,693.25	908
44	0	0	0	0	0	0	0	0	0	0	0	1	0	0	0	0	0	0	0	0	17601250	111,750	17,601.25	111.75
45	0	0	0	0	0	0	0	0	0	0	0	0	0	0	0	0	0	0	0	0	17713000	386,750	17,713.00	386.75
46	0	0	0	0	0	0	0	1	0	0	0	0	0	0	0	0	0	0	0	0	18099750	102,750	18,099.75	102.75
47	0	0	0	0	0	0	0	1	0	0	0	1	0	0	0	0	0	0	0	0	18202500	932,000	18,202.50	932
48	0	0	0	0	0	0	0	0	0	0	0	1	0	0	0	0	0	0	0	0	19134500	87,750	19,134.50	87.75
49	0	0	0	0	0	0	0	0	0	0	0	0	0	0	0	0	0	0	0	0	19222250	410,750	19,222.25	410.75
50	0	0	0	0	0	0	0	1	0	0	0	0	0	0	0	0	0	0	0	0	19633000	125,250	19,633.00	125.25
51	0	0	0	0	0	0	0	1	0	0	0	1	0	0	0	0	0	0	0	0	19758250	909,750	19,758.25	909.75
52	0	0	0	0	0	0	0	0	0	0	0	1	0	0	0	0	0	0	0	0	20668000	110,000	20,668.00	110
53	0	0	0	0	0	0	0	0	0	0	0	0	0	0	0	0	0	0	0	0	20778000	388,500	20,778.00	388.5
54	0	0	0	0	0	0	0	1	0	0	0	0	0	0	0	0	0	0	0	0	21166500	124,250	21,166.50	124.25
55	0	0	0	0	0	0	0	1	0	0	0	1	0	0	0	0	0	0	0	0	21290750	910,500	21,290.75	910.5
56	0	0	0	0	0	0	0	0	0	0	0	1	0	0	0	0	0	0	0	0	22201250	109,250	22,201.25	109.25
57	0	0	0	0	0	0	0	0	0	0	0	0	0	0	0	0	0	0	0	0	22310500	389,250	22,310.50	389.25
58	0	0	0	0	0	0	0	1	0	0	0	0	0	0	0	0	0	0	0	0	22699750	123,500	22,699.75	123.5
59	0	0	0	0	0	0	0	1	0	0	0	1	0	0	0	0	0	0	0	0	22823250	911,250	22,823.25	911.25
60	0	0	0	0	0	0	0	0	0	0	0	1	0	0	0	0	0	0	0	0	23734500	108,500	23,734.50	108.5
61	0	0	0	0	0	0	0	0	0	0	0	0	0	0	0	0	0	0	0	0	23843000	390,000	23,843.00	390
62	0	0	0	0	0	0	0	1	0	0	0	0	0	0	0	0	0	0	0	0	24233000	122,750	24,233.00	122.75
63	0	0	0	0	0	0	0	1	0	0	0	1	0	0	0	0	0	0	0	0	24355750	912,250	24,355.75	912.25
64	0	0	0	0	0	0	0	0	0	0	0	1	0	0	0	0	0	0	0	0	25268000	107,500	25,268.00	107.5
65	0	0	0	0	0	0	0	0	0	0	0	0	0	0	0	0	0	0	0	0	25375500	391,000	25,375.50	391
66	0	0	0	0	0	0	0	1	0	0	0	0	0	0	0	0	0	0	0	0	25766500	122,000	25,766.50	122
67	0	0	0	0	0	0	0	1	0	0	0	1	0	0	0	0	0	0	0	0	25888500	912,750	25,888.50	912.75
68	0	0	0	0	0	0	0	0	0	0	0	1	0	0	0	0	0	0	0	0	26801250	106,750	26,801.25	106.75
69	0	0	0	0	0	0	0	0	0	0	0	0	0	0	0	0	0	0	0	0	26908000	391,750	26,908.00	391.75
70	0	0	0	0	0	0	0	1	0	0	0	0	0	0	0	0	0	0	0	0	27299750	121,250	27,299.75	121.25
71	0	0	0	0	0	0	0	1	0	0	0	1	0	0	0	0	0	0	0	0	27421000	897,000	27,421.00	897
72	0	0	0	0	0	0	0	0	0	0	0	1	0	0	0	0	0	0	0	0	28318000	122,500	28,318.00	122.5
73	0	0	0	0	0	0	0	0	0	0	0	0	0	0	0	0	0	0	0	0	28440500	359,250	28,440.50	359.25
74	0	0	0	0	0	0	0	1	0	0	0	0	0	0	0	0	0	0	0	0	28799750	107,250	28,799.75	107.25
75	0	0	0	0	0	0	0	1	0	0	0	1	0	0	0	0	0	0	0	0	28907000	911,000	28,907.00	911
76	0	0	0	0	0	0	0	0	0	0	0	1	0	0	0	0	0	0	0	0	29818000	108,750	29,818.00	108.75
77	0	0	0	0	0	0	0	0	0	0	0	0	0	0	0	0	0	0	0	0	29926750	373,000	29,926.75	373
78	0	0	0	0	0	0	0	1	0	0	0	0	0	0	0	0	0	0	0	0	30299750	116,500	30,299.75	116.5
79	0	0	0	0	0	0	0	1	0	0	0	1	0	0	0	0	0	0	0	0	30416250	901,750	30,416.25	901.75
80	0	0	0	0	0	0	0	0	0	0	0	1	0	0	0	0	0	0	0	0	31318000	118,000	31,318.00	118
81	0	0	0	0	0	0	0	0	0	0	0	0	0	0	0	0	0	0	0	0	31436000	363,750	31,436.00	363.75
82	0	0	0	0	0	0	0	1	0	0	0	0	0	0	0	0	0	0	0	0	31799750	102,750	31,799.75	102.75
83	0	0	0	0	0	0	0	1	0	0	0	1	0	0	0	0	0	0	0	0	31902500	915,500	31,902.50	915.5
84	0	0	0	0	0	0	0	0	0	0	0	1	0	0	0	0	0	0	0	0	32818000	104,000	32,818.00	104
85	0	0	0	0	0	0	0	0	0	0	0	0	0	0	0	0	0	0	0	0	32922000	377,750	32,922.00	377.75
86	0	0	0	0	0	0	0	1	0	0	0	0	0	0	0	0	0	0	0	0	33299750	112,000	33,299.75	112
87	0	0	0	0	0	0	0	1	0	0	0	1	0	0	0	0	0	0	0	0	33411750	906,250	33,411.75	906.25
88	0	0	0	0	0	0	0	0	0	0	0	1	0	0	0	0	0	0	0	0	34318000	113,500	34,318.00	113.5
89	0	0	0	0	0	0	0	0	0	0	0	0	0	0	0	0	0	0	0	0	34431500	368,250	34,431.50	368.25
90	0	0	0	0	0	0	0	1	0	0	0	0	0	0	0	0	0	0	0	0	34799750	121,250	34,799.75	121.25
91	0	0	0	0	0	0	0	1	0	0	0	1	0	0	0	0	0	0	0	0	34921000	897,000	34,921.00	897
92	0	0	0	0	0	0	0	0	0	0	0	1	0	0	0	0	0	0	0	0	35818000	122,750	35,818.00	122.75
93	0	0	0	0	0	0	0	0	0	0	0	0	0	0	0	0	0	0	0	0	35940750	359,000	35,940.75	359
94	0	0	0	0	0	0	0	1	0	0	0	0	0	0	0	0	0	0	0	0	36299750	107,250	36,299.75	107.25
95	0	0	0	0	0	0	0	1	0	0	0	1	0	0	0	0	0	0	0	0	36407000	911,000	36,407.00	911
96	0	0	0	0	0	0	0	0	0	0	0	1	0	0	0	0	0	0	0	0	37318000	108,750	37,318.00	108.75
97	0	0	0	0	0	0	0	0	0	0	0	0	0	0	0	0	0	0	0	0	37426750	373,000	37,426.75	373
98	0	0	0	0	0	0	0	1	0	0	0	0	0	0	0	0	0	0	0	0	37799750	116,750	37,799.75	116.75
99	0	0	0	0	0	0	0	1	0	0	0	1	0	0	0	0	0	0	0	0	37916500	901,500	37,916.50	901.5
100	0	0	0	0	0	0	0	0	0	0	0	1	0	0	0	0	0	0	0	0	38818000	118,000	38,818.00	118
101	0	0	0	0	0	0	0	0	0	0	0	0	0	0	0	0	0	0	0	0	38936000	363,750	38,936.00	363.75
102	0	0	0	0	0	0	0	1	0	0	0	0	0	0	0	0	0	0	0	0	39299750	102,750	39,299.75	102.75
103	0	0	0	0	0	0	0	1	0	0	0	1	0	0	0	0	0	0	0	0	39402500	915,500	39,402.50	915.5
104	0	0	0	0	0	0	0	0	0	0	0	1	0	0	0	0	0	0	0	0	40318000	104,250	40,318.00	104.25
105	0	0	0	0	0	0	0	0	0	0	0	0	0	0	0	0	0	0	0	0	40422250	377,750	40,422.25	377.75
106	0	0	0	0	0	0	0	1	0	0	0	0	0	0	0	0	0	0	0	0	40800000	111,750	40,800.00	111.75
107	0	0	0	0	0	0	0	1	0	0	0	1	0	0	0	0	0	0	0	0	40911750	906,250	40,911.75	906.25
108	0	0	0	0	0	0	0	0	0	0	0	1	0	0	0	0	0	0	0	0	41818000	113,500	41,818.00	113.5
109	0	0	0	0	0	0	0	0	0	0	0	0	0	0	0	0	0	0	0	0	41931500	385,000	41,931.50	385
110	0	0	0	0	0	0	0	1	0	0	0	0	0	0	0	0	0	0	0	0	42316500	104,750	42,316.50	104.75
111	0	0	0	0	0	0	0	1	0	0	0	1	0	0	0	0	0	0	0	0	42421250	930,250	42,421.25	930.25
112	0	0	0	0	0	0	0	0	0	0	0	1	0	0	0	0	0	0	0	0	43351500	89,250	43,351.50	89.25
113	0	0	0	0	0	0	0	0	0	0	0	0	0	0	0	0	0	0	0	0	43440750	409,250	43,440.75	409.25
114	0	0	0	0	0	0	0	1	0	0	0	0	0	0	0	0	0	0	0	0	43850000	103,750	43,850.00	103.75
115	0	0	0	0	0	0	0	1	0	0	0	1	0	0	0	0	0	0	0	0	43953750	931,000	43,953.75	931
116	0	0	0	0	0	0	0	0	0	0	0	1	0	0	0	0	0	0	0	0	44884750	88,500	44,884.75	88.5
117	0	0	0	0	0	0	0	0	0	0	0	0	0	0	0	0	0	0	0	0	44973250	410,000	44,973.25	410
118	0	0	0	0	0	0	0	1	0	0	0	0	0	0	0	0	0	0	0	0	45383250	126,250	45,383.25	126.25
119	0	0	0	0	0	0	0	1	0	0	0	1	0	0	0	0	0	0	0	0	45509500	908,500	45,509.50	908.5
120	0	0	0	0	0	0	0	0	0	0	0	1	0	0	0	0	0	0	0	0	46418000	111,000	46,418.00	111
121	0	0	0	0	0	0	0	0	0	0	0	0	0	0	0	0	0	0	0	0	46529000	387,500	46,529.00	387.5
122	0	0	0	0	0	0	0	1	0	0	0	0	0	0	0	0	0	0	0	0	46916500	125,500	46,916.50	125.5
123	0	0	0	0	0	0	0	1	0	0	0	1	0	0	0	0	0	0	0	0	47042000	909,500	47,042.00	909.5
124	0	0	0	0	0	0	0	0	0	0	0	1	0	0	0	0	0	0	0	0	47951500	110,250	47,951.50	110.25
125	0	0	0	0	0	0	0	0	0	0	0	0	0	0	0	0	0	0	0	0	48061750	388,250	48,061.75	388.25
126	0	0	0	0	0	0	0	1	0	0	0	0	0	0	0	0	0	0	0	0	48450000	101,250	48,450.00	101.25
127	0	0	0	0	0	0	0	1	0	0	0	1	0	0	0	0	0	0	0	0	48551250	933,500	48,551.25	933.5
128	0	0	0	0	0	0	0	0	0	0	0	1	0	0	0	0	0	0	0	0	49484750	86,250	49,484.75	86.25
129	0	0	0	0	0	0	0	0	0	0	0	0	0	0	0	0	0	0	0	0	49571000	412,250	49,571.00	412.25
130	0	0	0	0	0	0	0	1	0	0	0	0	0	0	0	0	0	0	0	0	49983250	123,750	49,983.25	123.75
131	0	0	0	0	0	0	0	1	0	0	0	1	0	0	0	0	0	0	0	0	50107000	911,250	50,107.00	911.25
132	0	0	0	0	0	0	0	0	0	0	0	1	0	0	0	0	0	0	0	0	51018250	108,500	51,018.25	108.5
133	0	0	0	0	0	0	0	0	0	0	0	0	0	0	0	0	0	0	0	0	51126750	389,750	51,126.75	389.75
134	0	0	0	0	0	0	0	1	0	0	0	0	0	0	0	0	0	0	0	0	51516500	123,000	51,516.50	123
135	0	0	0	0	0	0	0	1	0	0	0	1	0	0	0	0	0	0	0	0	51639500	912,000	51,639.50	912
136	0	0	0	0	0	0	0	0	0	0	0	1	0	0	0	0	0	0	0	0	52551500	107,750	52,551.50	107.75
137	0	0	0	0	0	0	0	0	0	0	0	0	0	0	0	0	0	0	0	0	52659250	390,750	52,659.25	390.75
138	0	0	0	0	0	0	0	1	0	0	0	0	0	0	0	0	0	0	0	0	53050000	122,000	53,050.00	122
139	0	0	0	0	0	0	0	1	0	0	0	1	0	0	0	0	0	0	0	0	53172000	912,750	53,172.00	912.75
140	0	0	0	0	0	0	0	0	0	0	0	1	0	0	0	0	0	0	0	0	54084750	107,000	54,084.75	107
141	0	0	0	0	0	0	0	0	0	0	0	0	0	0	0	0	0	0	0	0	54191750	391,500	54,191.75	391.5
142	0	0	0	0	0	0	0	1	0	0	0	0	0	0	0	0	0	0	0	0	54583250	121,250	54,583.25	121.25
143	0	0	0	0	0	0	0	1	0	0	0	1	0	0	0	0	0	0	0	0	54704500	913,750	54,704.50	913.75
144	0	0	0	0	0	0	0	0	0	0	0	1	0	0	0	0	0	0	0	0	55618250	106,000	55,618.25	106
145	0	0	0	0	0	0	0	0	0	0	0	0	0	0	0	0	0	0	0	0	55724250	392,500	55,724.25	392.5
146	0	0	0	0	0	0	0	1	0	0	0	0	0	0	0	0	0	0	0	0	56116750	120,250	56,116.75	120.25
147	0	0	0	0	0	0	0	1	0	0	0	1	0	0	0	0	0	0	0	0	56237000	914,500	56,237.00	914.5
148	0	0	0	0	0	0	0	0	0	0	0	1	0	0	0	0	0	0	0	0	57151500	105,250	57,151.50	105.25
149	0	0	0	0	0	0	0	0	0	0	0	0	0	0	0	0	0	0	0	0	57256750	393,250	57,256.75	393.25
150	0	0	0	0	0	0	0	1	0	0	0	0	0	0	0	0	0	0	0	0	57650000	119,750	57,650.00	119.75
151	0	0	0	0	0	0	0	1	0	0	0	1	0	0	0	0	0	0	0	0	57769750	915,000	57,769.75	915
152	0	0	0	0	0	0	0	0	0	0	0	1	0	0	0	0	0	0	0	0	58684750	104,500	58,684.75	104.5
153	0	0	0	0	0	0	0	0	0	0	0	0	0	0	0	0	0	0	0	0	58789250	394,000	58,789.25	394
154	0	0	0	0	0	0	0	1	0	0	0	0	0	0	0	0	0	0	0	0	59183250	119,000	59,183.25	119
155	0	0	0	0	0	0	0	1	0	0	0	1	0	0	0	0	0	0	0	0	59302250	916,000	59,302.25	916
156	0	0	0	0	0	0	0	0	0	0	0	1	0	0	0	0	0	0	0	0	60218250	103,500	60,218.25	103.5
157	0	0	0	0	0	0	0	0	0	0	0	0	0	0	0	0	0	0	0	0	60321750	395,000	60,321.75	395
158	0	0	0	0	0	0	0	1	0	0	0	0	0	0	0	0	0	0	0	0	60716750	118,000	60,716.75	118
159	0	0	0	0	0	0	0	1	0	0	0	1	0	0	0	0	0	0	0	0	60834750	916,750	60,834.75	916.75
160	0	0	0	0	0	0	0	0	0	0	0	1	0	0	0	0	0	0	0	0	61751500	103,000	61,751.50	103
161	0	0	0	0	0	0	0	0	0	0	0	0	0	0	0	0	0	0	0	0	61854500	395,500	61,854.50	395.5
162	0	0	0	0	0	0	0	1	0	0	0	0	0	0	0	0	0	0	0	0	62250000	117,250	62,250.00	117.25
163	0	0	0	0	0	0	0	1	0	0	0	1	0	0	0	0	0	0	0	0	62367250	934,250	62,367.25	934.25
164	0	0	0	0	0	0	0	0	0	0	0	1	0	0	0	0	0	0	0	0	63301500	85,500	63,301.50	85.5
165	0	0	0	0	0	0	0	0	0	0	0	0	0	0	0	0	0	0	0	0	63387000	396,500	63,387.00	396.5
166	0	0	0	0	0	0	0	1	0	0	0	0	0	0	0	0	0	0	0	0	63783500	116,250	63,783.50	116.25
167	0	0	0	0	0	0	0	1	0	0	0	1	0	0	0	0	0	0	0	0	63899750	918,500	63,899.75	918.5
168	0	0	0	0	0	0	0	0	0	0	0	1	0	0	0	0	0	0	0	0	64818250	101,250	64,818.25	101.25
169	0	0	0	0	0	0	0	0	0	0	0	0	0	0	0	0	0	0	0	0	64919500	397,250	64,919.50	397.25
170	0	0	0	0	0	0	0	1	0	0	0	0	0	0	0	0	0	0	0	0	65316750	115,500	65,316.75	115.5
171	0	0	0	0	0	0	0	1	0	0	0	1	0	0	0	0	0	0	0	0	65432250	919,250	65,432.25	919.25
172	0	0	0	0	0	0	0	0	0	0	0	1	0	0	0	0	0	0	0	0	66351500	100,500	66,351.50	100.5
173	0	0	0	0	0	0	0	0	0	0	0	0	0	0	0	0	0	0	0	0	66452000	398,000	66,452.00	398
174	0	0	0	0	0	0	0	1	0	0	0	0	0	0	0	0	0	0	0	0	66850000	114,750	66,850.00	114.75
175	0	0	0	0	0	0	0	1	0	0	0	1	0	0	0	0	0	0	0	0	66964750	920,250	66,964.75	920.25
176	0	0	0	0	0	0	0	0	0	0	0	1	0	0	0	0	0	0	0	0	67885000	99,500	67,885.00	99.5
177	0	0	0	0	0	0	0	0	0	0	0	0	0	0	0	0	0	0	0	0	67984500	399,000	67,984.50	399
178	0	0	0	0	0	0	0	1	0	0	0	0	0	0	0	0	0	0	0	0	68383500	113,750	68,383.50	113.75
179	0	0	0	0	0	0	0	1	0	0	0	1	0	0	0	0	0	0	0	0	68497250	921,000	68,497.25	921
180	0	0	0	0	0	0	0	0	0	0	0	1	0	0	0	0	0	0	0	0	69418250	98,750	69,418.25	98.75
181	0	0	0	0	0	0	0	0	0	0	0	0	0	0	0	0	0	0	0	0	69517000	399,750	69,517.00	399.75
182	0	0	0	0	0	0	0	1	0	0	0	0	0	0	0	0	0	0	0	0	69916750	113,000	69,916.75	113
183	0	0	0	0	0	0	0	1	0	0	0	1	0	0	0	0	0	0	0	0	70029750	922,000	70,029.75	922
184	0	0	0	0	0	0	0	0	0	0	0	1	0	0	0	0	0	0	0	0	70951750	97,750	70,951.75	97.75
185	0	0	0	0	0	0	0	0	0	0	0	0	0	0	0	0	0	0	0	0	71049500	400,500	71,049.50	400.5
186	0	0	0	0	0	0	0	1	0	0	0	0	0	0	0	0	0	0	0	0	71450000	112,500	71,450.00	112.5
187	0	0	0	0	0	0	0	1	0	0	0	1	0	0	0	0	0	0	0	0	71562500	922,500	71,562.50	922.5
188	0	0	0	0	0	0	0	0	0	0	0	1	0	0	0	0	0	0	0	0	72485000	97,000	72,485.00	97
189	0	0	0	0	0	0	0	0	0	0	0	0	0	0	0	0	0	0	0	0	72582000	401,500	72,582.00	401.5
190	0	0	0	0	0	0	0	1	0	0	0	0	0	0	0	0	0	0	0	0	72983500	111,500	72,983.50	111.5
191	0	0	0	0	0	0	0	1	0	0	0	1	0	0	0	0	0	0	0	0	73095000	923,250	73,095.00	923.25
192	0	0	0	0	0	0	0	0	0	0	0	1	0	0	0	0	0	0	0	0	74018250	96,250	74,018.25	96.25
193	0	0	0	0	0	0	0	0	0	0	0	0	0	0	0	0	0	0	0	0	74114500	402,250	74,114.50	402.25
194	0	0	0	0	0	0	0	1	0	0	0	0	0	0	0	0	0	0	0	0	74516750	110,750	74,516.75	110.75
195	0	0	0	0	0	0	0	1	0	0	0	1	0	0	0	0	0	0	0	0	74627500	924,250	74,627.50	924.25
196	0	0	0	0	0	0	0	0	0	0	0	1	0	0	0	0	0	0	0	0	75551750	95,500	75,551.75	95.5
197	0	0	0	0	0	0	0	0	0	0	0	0	0	0	0	0	0	0	0	0	75647250	403,000	75,647.25	403
198	0	0	0	0	0	0	0	1	0	0	0	0	0	0	0	0	0	0	0	0	76050250	109,750	76,050.25	109.75
199	0	0	0	0	0	0	0	1	0	0	0	1	0	0	0	0	0	0	0	0	76160000	925,000	76,160.00	925
200	0	0	0	0	0	0	0	0	0	0	0	1	0	0	0	0	0	0	0	0	77085000	94,750	77,085.00	94.75
201	0	0	0	0	0	0	0	0	0	0	0	0	0	0	0	0	0	0	0	0	77179750	403,750	77,179.75	403.75
202	0	0	0	0	0	0	0	1	0	0	0	0	0	0	0	0	0	0	0	0	77583500	109,000	77,583.50	109
203	0	0	0	0	0	0	0	1	0	0	0	1	0	0	0	0	0	0	0	0	77692500	925,750	77,692.50	925.75
204	0	0	0	0	0	0	0	0	0	0	0	1	0	0	0	0	0	0	0	0	78618250	94,000	78,618.25	94
205	0	0	0	0	0	0	0	0	0	0	0	0	0	0	0	0	0	0	0	0	78712250	404,500	78,712.25	404.5
206	0	0	0	0	0	0	0	1	0	0	0	0	0	0	0	0	0	0	0	0	79116750	108,250	79,116.75	108.25
207	0	0	0	0	0	0	0	1	0	0	0	1	0	0	0	0	0	0	0	0	79225000	926,750	79,225.00	926.75
208	0	0	0	0	0	0	0	0	0	0	0	1	0	0	0	0	0	0	0	0	80151750	93,000	80,151.75	93
209	0	0	0	0	0	0	0	0	0	0	0	0	0	0	0	0	0	0	0	0	80244750	405,500	80,244.75	405.5
210	0	0	0	0	0	0	0	1	0	0	0	0	0	0	0	0	0	0	0	0	80650250	107,250	80,650.25	107.25
211	0	0	0	0	0	0	0	1	0	0	0	1	0	0	0	0	0	0	0	0	80757500	927,500	80,757.50	927.5
212	0	0	0	0	0	0	0	0	0	0	0	1	0	0	0	0	0	0	0	0	81685000	92,250	81,685.00	92.25
213	0	0	0	0	0	0	0	0	0	0	0	0	0	0	0	0	0	0	0	0	81777250	406,250	81,777.25	406.25
214	0	0	0	0	0	0	0	1	0	0	0	0	0	0	0	0	0	0	0	0	82183500	129,750	82,183.50	129.75
215	0	0	0	0	0	0	0	1	0	0	0	1	0	0	0	0	0	0	0	0	82313250	921,750	82,313.25	921.75
216	0	0	0	0	0	0	0	0	0	0	0	1	0	0	0	0	0	0	0	0	83235000	98,000	83,235.00	98
217	0	0	0	0	0	0	0	0	0	0	0	0	0	0	0	0	0	0	0	0	83333000	383,750	83,333.00	383.75
218	0	0	0	0	0	0	0	1	0	0	0	0	0	0	0	0	0	0	0	0	83716750	106,000	83,716.75	106
219	0	0	0	0	0	0	0	1	0	0	0	1	0	0	0	0	0	0	0	0	83822750	929,000	83,822.75	929
220	0	0	0	0	0	0	0	0	0	0	0	1	0	0	0	0	0	0	0	0	84751750	90,500	84,751.75	90.5
221	0	0	0	0	0	0	0	0	0	0	0	0	0	0	0	0	0	0	0	0	84842250	408,000	84,842.25	408
222	0	0	0	0	0	0	0	1	0	0	0	0	0	0	0	0	0	0	0	0	85250250	105,000	85,250.25	105
223	0	0	0	0	0	0	0	1	0	0	0	1	0	0	0	0	0	0	0	0	85355250	929,750	85,355.25	929.75
224	0	0	0	0	0	0	0	0	0	0	0	1	0	0	0	0	0	0	0	0	86285000	89,750	86,285.00	89.75
225	0	0	0	0	0	0	0	0	0	0	0	0	0	0	0	0	0	0	0	0	86374750	408,750	86,374.75	408.75
226	0	0	0	0	0	0	0	1	0	0	0	0	0	0	0	0	0	0	0	0	86783500	127,500	86,783.50	127.5
227	0	0	0	0	0	0	0	1	0	0	0	1	0	0	0	0	0	0	0	0	86911000	907,500	86,911.00	907.5
228	0	0	0	0	0	0	0	0	0	0	0	1	0	0	0	0	0	0	0	0	87818500	112,000	87,818.50	112
229	0	0	0	0	0	0	0	0	0	0	0	0	0	0	0	0	0	0	0	0	87930500	369,750	87,930.50	369.75
230	0	0	0	0	0	0	0	1	0	0	0	0	0	0	0	0	0	0	0	0	88300250	120,000	88,300.25	120
231	0	0	0	0	0	0	0	1	0	0	0	1	0	0	0	0	0	0	0	0	88420250	898,250	88,420.25	898.25
232	0	0	0	0	0	0	0	0	0	0	0	1	0	0	0	0	0	0	0	0	89318500	121,500	89,318.50	121.5
233	0	0	0	0	0	0	0	0	0	0	0	0	0	0	0	0	0	0	0	0	89440000	360,250	89,440.00	360.25
234	0	0	0	0	0	0	0	1	0	0	0	0	0	0	0	0	0	0	0	0	89800250	106,000	89,800.25	106
235	0	0	0	0	0	0	0	1	0	0	0	1	0	0	0	0	0	0	0	0	89906250	912,250	89,906.25	912.25
236	0	0	0	0	0	0	0	0	0	0	0	1	0	0	0	0	0	0	0	0	90818500	107,500	90,818.50	107.5
237	0	0	0	0	0	0	0	0	0	0	0	0	0	0	0	0	0	0	0	0	90926000	374,250	90,926.00	374.25
238	0	0	0	0	0	0	0	1	0	0	0	0	0	0	0	0	0	0	0	0	91300250	115,250	91,300.25	115.25
239	0	0	0	0	0	0	0	1	0	0	0	1	0	0	0	0	0	0	0	0	91415500	903,000	91,415.50	903
240	0	0	0	0	0	0	0	0	0	0	0	1	0	0	0	0	0	0	0	0	92318500	116,750	92,318.50	116.75
241	0	0	0	0	0	0	0	0	0	0	0	0	0	0	0	0	0	0	0	0	92435250	365,000	92,435.25	365
242	0	0	0	0	0	0	0	1	0	0	0	0	0	0	0	0	0	0	0	0	92800250	101,500	92,800.25	101.5
243	0	0	0	0	0	0	0	1	0	0	0	1	0	0	0	0	0	0	0	0	92901750	916,750	92,901.75	916.75
244	0	0	0	0	0	0	0	0	0	0	0	1	0	0	0	0	0	0	0	0	93818500	103,000	93,818.50	103
245	0	0	0	0	0	0	0	0	0	0	0	0	0	0	0	0	0	0	0	0	93921500	378,750	93,921.50	378.75
246	0	0	0	0	0	0	0	1	0	0	0	0	0	0	0	0	0	0	0	0	94300250	110,750	94,300.25	110.75
247	0	0	0	0	0	0	0	1	0	0	0	1	0	0	0	0	0	0	0	0	94411000	907,500	94,411.00	907.5
248	0	0	0	0	0	0	0	0	0	0	0	1	0	0	0	0	0	0	0	0	95318500	112,250	95,318.50	112.25
249	0	0	0	0	0	0	0	0	0	0	0	0	0	0	0	0	0	0	0	0	95430750	386,250	95,430.75	386.25
250	0	0	0	0	0	0	0	1	0	0	0	0	0	0	0	0	0	0	0	0	95817000	126,500	95,817.00	126.5
251	0	0	0	0	0	0	0	1	0	0	0	1	0	0	0	0	0	0	0	0	95943500	908,250	95,943.50	908.25
252	0	0	0	0	0	0	0	0	0	0	0	1	0	0	0	0	0	0	0	0	96851750	111,500	96,851.75	111.5
253	0	0	0	0	0	0	0	0	0	0	0	0	0	0	0	0	0	0	0	0	96963250	387,000	96,963.25	387
254	0	0	0	0	0	0	0	1	0	0	0	0	0	0	0	0	0	0	0	0	97350250	102,500	97,350.25	102.5
255	0	0	0	0	0	0	0	1	0	0	0	1	0	0	0	0	0	0	0	0	97452750	932,500	97,452.75	932.5
256	0	0	0	0	0	0	0	0	0	0	0	1	0	0	0	0	0	0	0	0	98385250	87,250	98,385.25	87.25
257	0	0	0	0	0	0	0	0	0	0	0	0	0	0	0	0	0	0	0	0	98472500	411,250	98,472.50	411.25
258	0	0	0	0	0	0	0	1	0	0	0	0	0	0	0	0	0	0	0	0	98883750	124,750	98,883.75	124.75
259	0	0	0	0	0	0	0	1	0	0	0	1	0	0	0	0	0	0	0	0	99008500	910,000	99,008.50	910
260	0	0	0	0	0	0	0	0	0	0	0	1	0	0	0	0	0	0	0	0	99918500	109,750	99,918.50	109.75
261	0	0	0	0	0	0	0	0	0	0	0	0	0	0	0	0	0	0	0	0	100028250	388,750	100,028.25	388.75
262	0	0	0	0	0	0	0	1	0	0	0	0	0	0	0	0	0	0	0	0	100417000	124,250	100,417.00	124.25
263	0	0	0	0	0	0	0	1	0	0	0	1	0	0	0	0	0	0	0	0	100541250	910,500	100,541.25	910.5
264	0	0	0	0	0	0	0	0	0	0	0	1	0	0	0	0	0	0	0	0	101451750	109,000	101,451.75	109
265	0	0	0	0	0	0	0	0	0	0	0	0	0	0	0	0	0	0	0	0	101560750	389,500	101,560.75	389.5
266	0	0	0	0	0	0	0	1	0	0	0	0	0	0	0	0	0	0	0	0	101950250	123,500	101,950.25	123.5
267	0	0	0	0	0	0	0	1	0	0	0	1	0	0	0	0	0	0	0	0	102073750	911,500	102,073.75	911.5
268	0	0	0	0	0	0	0	0	0	0	0	1	0	0	0	0	0	0	0	0	102985250	108,000	102,985.25	108
269	0	0	0	0	0	0	0	0	0	0	0	0	0	0	0	0	0	0	0	0	103093250	390,500	103,093.25	390.5
270	0	0	0	0	0	0	0	1	0	0	0	0	0	0	0	0	0	0	0	0	103483750	122,500	103,483.75	122.5
271	0	0	0	0	0	0	0	1	0	0	0	1	0	0	0	0	0	0	0	0	103606250	912,250	103,606.25	912.25
272	0	0	0	0	0	0	0	0	0	0	0	1	0	0	0	0	0	0	0	0	104518500	107,500	104,518.50	107.5
273	0	0	0	0	0	0	0	0	0	0	0	0	0	0	0	0	0	0	0	0	104626000	391,000	104,626.00	391
274	0	0	0	0	0	0	0	1	0	0	0	0	0	0	0	0	0	0	0	0	105017000	121,750	105,017.00	121.75
275	0	0	0	0	0	0	0	1	0	0	0	1	0	0	0	0	0	0	0	0	105138750	913,250	105,138.75	913.25
276	0	0	0	0	0	0	0	0	0	0	0	1	0	0	0	0	0	0	0	0	106052000	106,500	106,052.00	106.5
277	0	0	0	0	0	0	0	0	0	0	0	0	0	0	0	0	0	0	0	0	106158500	392,000	106,158.50	392
278	0	0	0	0	0	0	0	1	0	0	0	0	0	0	0	0	0	0	0	0	106550500	120,750	106,550.50	120.75
279	0	0	0	0	0	0	0	1	0	0	0	1	0	0	0	0	0	0	0	0	106671250	914,000	106,671.25	914
280	0	0	0	0	0	0	0	0	0	0	0	1	0	0	0	0	0	0	0	0	107585250	105,750	107,585.25	105.75
281	0	0	0	0	0	0	0	0	0	0	0	0	0	0	0	0	0	0	0	0	107691000	392,750	107,691.00	392.75
282	0	0	0	0	0	0	0	1	0	0	0	0	0	0	0	0	0	0	0	0	108083750	120,000	108,083.75	120
283	0	0	0	0	0	0	0	1	0	0	0	1	0	0	0	0	0	0	0	0	108203750	914,750	108,203.75	914.75
284	0	0	0	0	0	0	0	0	0	0	0	1	0	0	0	0	0	0	0	0	109118500	105,000	109,118.50	105
285	0	0	0	0	0	0	0	0	0	0	0	0	0	0	0	0	0	0	0	0	109223500	393,500	109,223.50	393.5
286	0	0	0	0	0	0	0	1	0	0	0	0	0	0	0	0	0	0	0	0	109617000	119,250	109,617.00	119.25
287	0	0	0	0	0	0	0	1	0	0	0	1	0	0	0	0	0	0	0	0	109736250	915,750	109,736.25	915.75
288	0	0	0	0	0	0	0	0	0	0	0	1	0	0	0	0	0	0	0	0	110652000	104,000	110,652.00	104
289	0	0	0	0	0	0	0	0	0	0	0	0	0	0	0	0	0	0	0	0	110756000	394,500	110,756.00	394.5
290	0	0	0	0	0	0	0	1	0	0	0	0	0	0	0	0	0	0	0	0	111150500	118,250	111,150.50	118.25
291	0	0	0	0	0	0	0	1	0	0	0	1	0	0	0	0	0	0	0	0	111268750	916,500	111,268.75	916.5
292	0	0	0	0	0	0	0	0	0	0	0	1	0	0	0	0	0	0	0	0	112185250	103,250	112,185.25	103.25
293	0	0	0	0	0	0	0	0	0	0	0	0	0	0	0	0	0	0	0	0	112288500	395,250	112,288.50	395.25
294	0	0	0	0	0	0	0	1	0	0	0	0	0	0	0	0	0	0	0	0	112683750	117,500	112,683.75	117.5
295	0	0	0	0	0	0	0	1	0	0	0	1	0	0	0	0	0	0	0	0	112801250	917,250	112,801.25	917.25
296	0	0	0	0	0	0	0	0	0	0	0	1	0	0	0	0	0	0	0	0	113718500	102,500	113,718.50	102.5
297	0	0	0	0	0	0	0	0	0	0	0	0	0	0	0	0	0	0	0	0	113821000	396,000	113,821.00	396
298	0	0	0	0	0	0	0	1	0	0	0	0	0	0	0	0	0	0	0	0	114217000	117,000	114,217.00	117
299	0	0	0	0	0	0	0	1	0	0	0	1	0	0	0	0	0	0	0	0	114334000	918,000	114,334.00	918
300	0	0	0	0	0	0	0	0	0	0	0	1	0	0	0	0	0	0	0	0	115252000	101,500	115,252.00	101.5
301	0	0	0	0	0	0	0	0	0	0	0	0	0	0	0	0	0	0	0	0	115353500	397,000	115,353.50	397
302	0	0	0	0	0	0	0	1	0	0	0	0	0	0	0	0	0	0	0	0	115750500	116,000	115,750.50	116
303	0	0	0	0	0	0	0	1	0	0	0	1	0	0	0	0	0	0	0	0	115866500	918,750	115,866.50	918.75
304	0	0	0	0	0	0	0	0	0	0	0	1	0	0	0	0	0	0	0	0	116785250	100,750	116,785.25	100.75
305	0	0	0	0	0	0	0	0	0	0	0	0	0	0	0	0	0	0	0	0	116886000	397,750	116,886.00	397.75
306	0	0	0	0	0	0	0	1	0	0	0	0	0	0	0	0	0	0	0	0	117283750	115,250	117,283.75	115.25
307	0	0	0	0	0	0	0	1	0	0	0	1	0	0	0	0	0	0	0	0	117399000	919,750	117,399.00	919.75
308	0	0	0	0	0	0	0	0	0	0	0	1	0	0	0	0	0	0	0	0	118318750	100,000	118,318.75	100
309	0	0	0	0	0	0	0	0	0	0	0	0	0	0	0	0	0	0	0	0	118418750	398,500	118,418.75	398.5
310	0	0	0	0	0	0	0	1	0	0	0	0	0	0	0	0	0	0	0	0	118817250	114,250	118,817.25	114.25
311	0	0	0	0	0	0	0	1	0	0	0	1	0	0	0	0	0	0	0	0	118931500	920,500	118,931.50	920.5
312	0	0	0	0	0	0	0	0	0	0	0	1	0	0	0	0	0	0	0	0	119852000	99,250	119,852.00	99.25
313	0	0	0	0	0	0	0	0	0	0	0	0	0	0	0	0	0	0	0	0	119951250	399,250	119,951.25	399.25
314	0	0	0	0	0	0	0	1	0	0	0	0	0	0	0	0	0	0	0	0	120350500	113,500	120,350.50	113.5
315	0	0	0	0	0	0	0	1	0	0	0	1	0	0	0	0	0	0	0	0	120464000	921,250	120,464.00	921.25
316	0	0	0	0	0	0	0	0	0	0	0	1	0	0	0	0	0	0	0	0	121385250	98,500	121,385.25	98.5
317	0	0	0	0	0	0	0	0	0	0	0	0	0	0	0	0	0	0	0	0	121483750	400,000	121,483.75	400
318	0	0	0	0	0	0	0	1	0	0	0	0	0	0	0	0	0	0	0	0	121883750	112,750	121,883.75	112.75
319	0	0	0	0	0	0	0	1	0	0	0	1	0	0	0	0	0	0	0	0	121996500	922,250	121,996.50	922.25
320	0	0	0	0	0	0	0	0	0	0	0	1	0	0	0	0	0	0	0	0	122918750	97,500	122,918.75	97.5
321	0	0	0	0	0	0	0	0	0	0	0	0	0	0	0	0	0	0	0	0	123016250	401,000	123,016.25	401
322	0	0	0	0	0	0	0	1	0	0	0	0	0	0	0	0	0	0	0	0	123417250	111,750	123,417.25	111.75
323	0	0	0	0	0	0	0	1	0	0	0	1	0	0	0	0	0	0	0	0	123529000	923,000	123,529.00	923
324	0	0	0	0	0	0	0	0	0	0	0	1	0	0	0	0	0	0	0	0	124452000	96,750	124,452.00	96.75
325	0	0	0	0	0	0	0	0	0	0	0	0	0	0	0	0	0	0	0	0	124548750	401,750	124,548.75	401.75
326	0	0	0	0	0	0	0	1	0	0	0	0	0	0	0	0	0	0	0	0	124950500	111,000	124,950.50	111
327	0	0	0	0	0	0	0	1	0	0	0	1	0	0	0	0	0	0	0	0	125061500	924,000	125,061.50	924
328	0	0	0	0	0	0	0	0	0	0	0	1	0	0	0	0	0	0	0	0	125985500	95,750	125,985.50	95.75
329	0	0	0	0	0	0	0	0	0	0	0	0	0	0	0	0	0	0	0	0	126081250	402,750	126,081.25	402.75
330	0	0	0	0	0	0	0	1	0	0	0	0	0	0	0	0	0	0	0	0	126484000	110,250	126,484.00	110.25
331	0	0	0	0	0	0	0	1	0	0	0	1	0	0	0	0	0	0	0	0	126594250	924,500	126,594.25	924.5
332	0	0	0	0	0	0	0	0	0	0	0	1	0	0	0	0	0	0	0	0	127518750	95,000	127,518.75	95
333	0	0	0	0	0	0	0	0	0	0	0	0	0	0	0	0	0	0	0	0	127613750	403,500	127,613.75	403.5
334	0	0	0	0	0	0	0	1	0	0	0	0	0	0	0	0	0	0	0	0	128017250	109,500	128,017.25	109.5
335	0	0	0	0	0	0	0	1	0	0	0	1	0	0	0	0	0	0	0	0	128126750	925,250	128,126.75	925.25
336	0	0	0	0	0	0	0	0	0	0	0	1	0	0	0	0	0	0	0	0	129052000	94,250	129,052.00	94.25
337	0	0	0	0	0	0	0	0	0	0	0	0	0	0	0	0	0	0	0	0	129146250	404,250	129,146.25	404.25
338	0	0	0	0	0	0	0	1	0	0	0	0	0	0	0	0	0	0	0	0	129550500	108,750	129,550.50	108.75
339	0	0	0	0	0	0	0	1	0	0	0	1	0	0	0	0	0	0	0	0	129659250	926,250	129,659.25	926.25
340	0	0	0	0	0	0	0	0	0	0	0	1	0	0	0	0	0	0	0	0	130585500	93,250	130,585.50	93.25
341	0	0	0	0	0	0	0	0	0	0	0	0	0	0	0	0	0	0	0	0	130678750	405,250	130,678.75	405.25
342	0	0	0	0	0	0	0	1	0	0	0	0	0	0	0	0	0	0	0	0	131084000	107,750	131,084.00	107.75
343	0	0	0	0	0	0	0	1	0	0	0	1	0	0	0	0	0	0	0	0	131191750	927,000	131,191.75	927
344	0	0	0	0	0	0	0	0	0	0	0	1	0	0	0	0	0	0	0	0	132118750	92,750	132,118.75	92.75
345	0	0	0	0	0	0	0	0	0	0	0	0	0	0	0	0	0	0	0	0	132211500	405,750	132,211.50	405.75
346	0	0	0	0	0	0	0	1	0	0	0	0	0	0	0	0	0	0	0	0	132617250	107,000	132,617.25	107
347	0	0	0	0	0	0	0	1	0	0	0	1	0	0	0	0	0	0	0	0	132724250	927,750	132,724.25	927.75
348	0	0	0	0	0	0	0	0	0	0	0	1	0	0	0	0	0	0	0	0	133652000	92,000	133,652.00	92
349	0	0	0	0	0	0	0	0	0	0	0	0	0	0	0	0	0	0	0	0	133744000	406,500	133,744.00	406.5
350	0	0	0	0	0	0	0	1	0	0	0	0	0	0	0	0	0	0	0	0	134150500	106,250	134,150.50	106.25
351	0	0	0	0	0	0	0	1	0	0	0	1	0	0	0	0	0	0	0	0	134256750	928,750	134,256.75	928.75
352	0	0	0	0	0	0	0	0	0	0	0	1	0	0	0	0	0	0	0	0	135185500	91,000	135,185.50	91
353	0	0	0	0	0	0	0	0	0	0	0	0	0	0	0	0	0	0	0	0	135276500	407,500	135,276.50	407.5
354	0	0	0	0	0	0	0	1	0	0	0	0	0	0	0	0	0	0	0	0	135684000	128,500	135,684.00	128.5
355	0	0	0	0	0	0	0	1	0	0	0	1	0	0	0	0	0	0	0	0	135812500	906,250	135,812.50	906.25
356	0	0	0	0	0	0	0	0	0	0	0	1	0	0	0	0	0	0	0	0	136718750	113,500	136,718.75	113.5
357	0	0	0	0	0	0	0	0	0	0	0	0	0	0	0	0	0	0	0	0	136832250	385,000	136,832.25	385
358	0	0	0	0	0	0	0	1	0	0	0	0	0	0	0	0	0	0	0	0	137217250	104,500	137,217.25	104.5
359	0	0	0	0	0	0	0	1	0	0	0	1	0	0	0	0	0	0	0	0	137321750	930,500	137,321.75	930.5
360	0	0	0	0	0	0	0	0	0	0	0	1	0	0	0	0	0	0	0	0	138252250	89,250	138,252.25	89.25
361	0	0	0	0	0	0	0	0	0	0	0	0	0	0	0	0	0	0	0	0	138341500	409,000	138,341.50	409
362	0	0	0	0	0	0	0	1	0	0	0	0	0	0	0	0	0	0	0	0	138750500	103,750	138,750.50	103.75
363	0	0	0	0	0	0	0	1	0	0	0	1	0	0	0	0	0	0	0	0	138854250	931,250	138,854.25	931.25
364	0	0	0	0	0	0	0	0	0	0	0	1	0	0	0	0	0	0	0	0	139785500	88,500	139,785.50	88.5
365	0	0	0	0	0	0	0	0	0	0	0	0	0	0	0	0	0	0	0	0	139874000	410,000	139,874.00	410
366	0	0	0	0	0	0	0	1	0	0	0	0	0	0	0	0	0	0	0	0	140284000	126,000	140,284.00	126
367	0	0	0	0	0	0	0	1	0	0	0	1	0	0	0	0	0	0	0	0	140410000	908,750	140,410.00	908.75
368	0	0	0	0	0	0	0	0	0	0	0	1	0	0	0	0	0	0	0	0	141318750	111,000	141,318.75	111
369	0	0	0	0	0	0	0	0	0	0	0	0	0	0	0	0	0	0	0	0	141429750	387,500	141,429.75	387.5
370	0	0	0	0	0	0	0	1	0	0	0	0	0	0	0	0	0	0	0	0	141817250	125,500	141,817.25	125.5
371	0	0	0	0	0	0	0	1	0	0	0	1	0	0	0	0	0	0	0	0	141942750	909,500	141,942.75	909.5
372	0	0	0	0	0	0	0	0	0	0	0	1	0	0	0	0	0	0	0	0	142852250	110,000	142,852.25	110
373	0	0	0	0	0	0	0	0	0	0	0	0	0	0	0	0	0	0	0	0	142962250	388,500	142,962.25	388.5
374	0	0	0	0	0	0	0	1	0	0	0	0	0	0	0	0	0	0	0	0	143350750	101,250	143,350.75	101.25
375	0	0	0	0	0	0	0	1	0	0	0	1	0	0	0	0	0	0	0	0	143452000	933,500	143,452.00	933.5
376	0	0	0	0	0	0	0	0	0	0	0	1	0	0	0	0	0	0	0	0	144385500	86,250	144,385.50	86.25
377	0	0	0	0	0	0	0	0	0	0	0	0	0	0	0	0	0	0	0	0	144471750	412,250	144,471.75	412.25
378	0	0	0	0	0	0	0	1	0	0	0	0	0	0	0	0	0	0	0	0	144884000	123,750	144,884.00	123.75
379	0	0	0	0	0	0	0	1	0	0	0	1	0	0	0	0	0	0	0	0	145007750	911,250	145,007.75	911.25
380	0	0	0	0	0	0	0	0	0	0	0	1	0	0	0	0	0	0	0	0	145919000	108,250	145,919.00	108.25
381	0	0	0	0	0	0	0	0	0	0	0	0	0	0	0	0	0	0	0	0	146027250	390,000	146,027.25	390
382	0	0	0	0	0	0	0	1	0	0	0	0	0	0	0	0	0	0	0	0	146417250	123,000	146,417.25	123
383	0	0	0	0	0	0	0	1	0	0	0	1	0	0	0	0	0	0	0	0	146540250	912,000	146,540.25	912
384	0	0	0	0	0	0	0	0	0	0	0	1	0	0	0	0	0	0	0	0	147452250	107,750	147,452.25	107.75
385	0	0	0	0	0	0	0	0	0	0	0	0	0	0	0	0	0	0	0	0	147560000	374,000	147,560.00	374
386	0	0	0	0	0	0	0	1	0	0	0	0	0	0	0	0	0	0	0	0	147934000	115,500	147,934.00	115.5
387	0	0	0	0	0	0	0	1	0	0	0	1	0	0	0	0	0	0	0	0	148049500	902,750	148,049.50	902.75
388	0	0	0	0	0	0	0	0	0	0	0	1	0	0	0	0	0	0	0	0	148952250	117,000	148,952.25	117
389	0	0	0	0	0	0	0	0	0	0	0	0	0	0	0	0	0	0	0	0	149069250	381,500	149,069.25	381.5
390	0	0	0	0	0	0	0	1	0	0	0	0	0	0	0	0	0	0	0	0	149450750	108,000	149,450.75	108
391	0	0	0	0	0	0	0	1	0	0	0	1	0	0	0	0	0	0	0	0	149558750	926,750	149,558.75	926.75
392	0	0	0	0	0	0	0	0	0	0	0	1	0	0	0	0	0	0	0	0	150485500	93,000	150,485.50	93
393	0	0	0	0	0	0	0	0	0	0	0	0	0	0	0	0	0	0	0	0	150578500	405,500	150,578.50	405.5
394	0	0	0	0	0	0	0	1	0	0	0	0	0	0	0	0	0	0	0	0	150984000	130,500	150,984.00	130.5
395	0	0	0	0	0	0	0	1	0	0	0	1	0	0	0	0	0	0	0	0	151114500	904,500	151,114.50	904.5
396	0	0	0	0	0	0	0	0	0	0	0	1	0	0	0	0	0	0	0	0	152019000	115,250	152,019.00	115.25
397	0	0	0	0	0	0	0	0	0	0	0	0	0	0	0	0	0	0	0	0	152134250	383,250	152,134.25	383.25
398	0	0	0	0	0	0	0	1	0	0	0	0	0	0	0	0	0	0	0	0	152517500	106,500	152,517.50	106.5
399	0	0	0	0	0	0	0	1	0	0	0	1	0	0	0	0	0	0	0	0	152624000	928,250	152,624.00	928.25
400	0	0	0	0	0	0	0	0	0	0	0	1	0	0	0	0	0	0	0	0	153552250	91,250	153,552.25	91.25
401	0	0	0	0	0	0	0	0	0	0	0	0	0	0	0	0	0	0	0	0	153643500	407,250	153,643.50	407.25
402	0	0	0	0	0	0	0	1	0	0	0	0	0	0	0	0	0	0	0	0	154050750	105,750	154,050.75	105.75
403	0	0	0	0	0	0	0	1	0	0	0	1	0	0	0	0	0	0	0	0	154156500	929,250	154,156.50	929.25
404	0	0	0	0	0	0	0	0	0	0	0	1	0	0	0	0	0	0	0	0	155085750	90,250	155,085.75	90.25
405	0	0	0	0	0	0	0	0	0	0	0	0	0	0	0	0	0	0	0	0	155176000	408,000	155,176.00	408
406	0	0	0	0	0	0	0	1	0	0	0	0	0	0	0	0	0	0	0	0	155584000	128,250	155,584.00	128.25
407	0	0	0	0	0	0	0	1	0	0	0	1	0	0	0	0	0	0	0	0	155712250	906,750	155,712.25	906.75
408	0	0	0	0	0	0	0	0	0	0	0	1	0	0	0	0	0	0	0	0	156619000	112,750	156,619.00	112.75
409	0	0	0	0	0	0	0	0	0	0	0	0	0	0	0	0	0	0	0	0	156731750	385,750	156,731.75	385.75
410	0	0	0	0	0	0	0	1	0	0	0	0	0	0	0	0	0	0	0	0	157117500	127,250	157,117.50	127.25
411	0	0	0	0	0	0	0	1	0	0	0	1	0	0	0	0	0	0	0	0	157244750	907,500	157,244.75	907.5
412	0	0	0	0	0	0	0	0	0	0	0	1	0	0	0	0	0	0	0	0	158152250	112,250	158,152.25	112.25
413	0	0	0	0	0	0	0	0	0	0	0	0	0	0	0	0	0	0	0	0	158264500	386,250	158,264.50	386.25
414	0	0	0	0	0	0	0	1	0	0	0	0	0	0	0	0	0	0	0	0	158650750	103,250	158,650.75	103.25
415	0	0	0	0	0	0	0	1	0	0	0	1	0	0	0	0	0	0	0	0	158754000	915,000	158,754.00	915
416	0	0	0	0	0	0	0	0	0	0	0	1	0	0	0	0	0	0	0	0	159669000	104,750	159,669.00	104.75
417	0	0	0	0	0	0	0	0	0	0	0	0	0	0	0	0	0	0	0	0	159773750	393,750	159,773.75	393.75
418	0	0	0	0	0	0	0	1	0	0	0	0	0	0	0	0	0	0	0	0	160167500	119,000	160,167.50	119
419	0	0	0	0	0	0	0	1	0	0	0	1	0	0	0	0	0	0	0	0	160286500	915,750	160,286.50	915.75
420	0	0	0	0	0	0	0	0	0	0	0	1	0	0	0	0	0	0	0	0	161202250	104,000	161,202.25	104
421	0	0	0	0	0	0	0	0	0	0	0	0	0	0	0	0	0	0	0	0	161306250	394,500	161,306.25	394.5
422	0	0	0	0	0	0	0	1	0	0	0	0	0	0	0	0	0	0	0	0	161700750	118,250	161,700.75	118.25
423	0	0	0	0	0	0	0	1	0	0	0	1	0	0	0	0	0	0	0	0	161819000	916,750	161,819.00	916.75
424	0	0	0	0	0	0	0	0	0	0	0	1	0	0	0	0	0	0	0	0	162735750	103,000	162,735.75	103
425	0	0	0	0	0	0	0	0	0	0	0	0	0	0	0	0	0	0	0	0	162838750	395,500	162,838.75	395.5
426	0	0	0	0	0	0	0	1	0	0	0	0	0	0	0	0	0	0	0	0	163234250	117,250	163,234.25	117.25
427	0	0	0	0	0	0	0	1	0	0	0	1	0	0	0	0	0	0	0	0	163351500	917,500	163,351.50	917.5
428	0	0	0	0	0	0	0	0	0	0	0	1	0	0	0	0	0	0	0	0	164269000	102,250	164,269.00	102.25
429	0	0	0	0	0	0	0	0	0	0	0	0	0	0	0	0	0	0	0	0	164371250	396,250	164,371.25	396.25
430	0	0	0	0	0	0	0	1	0	0	0	0	0	0	0	0	0	0	0	0	164767500	116,750	164,767.50	116.75
431	0	0	0	0	0	0	0	1	0	0	0	1	0	0	0	0	0	0	0	0	164884250	918,000	164,884.25	918
432	0	0	0	0	0	0	0	0	0	0	0	1	0	0	0	0	0	0	0	0	165802250	101,500	165,802.25	101.5
433	0	0	0	0	0	0	0	0	0	0	0	0	0	0	0	0	0	0	0	0	165903750	397,000	165,903.75	397
434	0	0	0	0	0	0	0	1	0	0	0	0	0	0	0	0	0	0	0	0	166300750	116,000	166,300.75	116
435	0	0	0	0	0	0	0	1	0	0	0	1	0	0	0	0	0	0	0	0	166416750	919,000	166,416.75	919
436	0	0	0	0	0	0	0	0	0	0	0	1	0	0	0	0	0	0	0	0	167335750	100,500	167,335.75	100.5
437	0	0	0	0	0	0	0	0	0	0	0	0	0	0	0	0	0	0	0	0	167436250	398,000	167,436.25	398
438	0	0	0	0	0	0	0	1	0	0	0	0	0	0	0	0	0	0	0	0	167834250	115,000	167,834.25	115
439	0	0	0	0	0	0	0	1	0	0	0	1	0	0	0	0	0	0	0	0	167949250	919,750	167,949.25	919.75
440	0	0	0	0	0	0	0	0	0	0	0	1	0	0	0	0	0	0	0	0	168869000	100,000	168,869.00	100
441	0	0	0	0	0	0	0	0	0	0	0	0	0	0	0	0	0	0	0	0	168969000	398,500	168,969.00	398.5
442	0	0	0	0	0	0	0	1	0	0	0	0	0	0	0	0	0	0	0	0	169367500	114,250	169,367.50	114.25
443	0	0	0	0	0	0	0	1	0	0	0	1	0	0	0	0	0	0	0	0	169481750	920,750	169,481.75	920.75
444	0	0	0	0	0	0	0	0	0	0	0	1	0	0	0	0	0	0	0	0	170402500	99,000	170,402.50	99
445	0	0	0	0	0	0	0	0	0	0	0	0	0	0	0	0	0	0	0	0	170501500	399,500	170,501.50	399.5
446	0	0	0	0	0	0	0	1	0	0	0	0	0	0	0	0	0	0	0	0	170901000	113,250	170,901.00	113.25
447	0	0	0	0	0	0	0	1	0	0	0	1	0	0	0	0	0	0	0	0	171014250	921,500	171,014.25	921.5
448	0	0	0	0	0	0	0	0	0	0	0	1	0	0	0	0	0	0	0	0	171935750	98,250	171,935.75	98.25
449	0	0	0	0	0	0	0	0	0	0	0	0	0	0	0	0	0	0	0	0	172034000	400,250	172,034.00	400.25
450	0	0	0	0	0	0	0	1	0	0	0	0	0	0	0	0	0	0	0	0	172434250	112,500	172,434.25	112.5
451	0	0	0	0	0	0	0	1	0	0	0	1	0	0	0	0	0	0	0	0	172546750	922,250	172,546.75	922.25
452	0	0	0	0	0	0	0	0	0	0	0	1	0	0	0	0	0	0	0	0	173469000	97,500	173,469.00	97.5
453	0	0	0	0	0	0	0	0	0	0	0	0	0	0	0	0	0	0	0	0	173566500	401,000	173,566.50	401
454	0	0	0	0	0	0	0	1	0	0	0	0	0	0	0	0	0	0	0	0	173967500	111,750	173,967.50	111.75
455	0	0	0	0	0	0	0	1	0	0	0	1	0	0	0	0	0	0	0	0	174079250	923,250	174,079.25	923.25
456	0	0	0	0	0	0	0	0	0	0	0	1	0	0	0	0	0	0	0	0	175002500	96,500	175,002.50	96.5
457	0	0	0	0	0	0	0	0	0	0	0	0	0	0	0	0	0	0	0	0	175099000	402,000	175,099.00	402
458	0	0	0	0	0	0	0	1	0	0	0	0	0	0	0	0	0	0	0	0	175501000	110,750	175,501.00	110.75
459	0	0	0	0	0	0	0	1	0	0	0	1	0	0	0	0	0	0	0	0	175611750	924,000	175,611.75	924
460	0	0	0	0	0	0	0	0	0	0	0	1	0	0	0	0	0	0	0	0	176535750	95,750	176,535.75	95.75
461	0	0	0	0	0	0	0	0	0	0	0	0	0	0	0	0	0	0	0	0	176631500	402,750	176,631.50	402.75
462	0	0	0	0	0	0	0	1	0	0	0	0	0	0	0	0	0	0	0	0	177034250	110,000	177,034.25	110
463	0	0	0	0	0	0	0	1	0	0	0	1	0	0	0	0	0	0	0	0	177144250	908,250	177,144.25	908.25
464	0	0	0	0	0	0	0	0	0	0	0	1	0	0	0	0	0	0	0	0	178052500	111,500	178,052.50	111.5
465	0	0	0	0	0	0	0	0	0	0	0	0	0	0	0	0	0	0	0	0	178164000	370,250	178,164.00	370.25
466	0	0	0	0	0	0	0	1	0	0	0	0	0	0	0	0	0	0	0	0	178534250	119,500	178,534.25	119.5
467	0	0	0	0	0	0	0	1	0	0	0	1	0	0	0	0	0	0	0	0	178653750	898,750	178,653.75	898.75
468	0	0	0	0	0	0	0	0	0	0	0	1	0	0	0	0	0	0	0	0	179552500	120,750	179,552.50	120.75
469	0	0	0	0	0	0	0	0	0	0	0	0	0	0	0	0	0	0	0	0	179673250		179,673.25
