# Supplementary material for: Auditory presentation and synchronization in Adobe Flash and HTML5/JavaScript Web experiments
Source: Behav Res Methods. 2016 Jul 15;48(3):897–908. doi: 10.3758/s13428-016-0758-5 (PMC5003904; doi:10.3758/s13428-016-0758-5)
Supplement: Supplementary file 1 — (ZIP 1310 kb) [file 13428_2016_758_MOESM1_ESM.zip › Data/S1/sep-officepc-cr-fl-rep2016.csv]

	Keypad 4	Keypad 3	Keypad 2	Keypad 1	Opto 4	Opto 3	Opto 2	Opto 1	TTL in 2	TTL in 1	Mic 2	Mic 1	Act close 4	Act close 3	Act close 3	Act close 1	TTL out 2	TTL out 1	Sounder 2	Sounder 1	Elapsed uS	Active uS	Elapsed mS	Active mS
1	0	0	0	0	0	0	0	0	0	0	0	0	0	0	0	0	0	0	0	0	0	1,377,001	0	1,377.00
2	0	0	0	0	0	0	1	0	0	0	0	0	0	0	0	0	0	0	0	0	1377001	80,000	1,377.00	80
3	0	0	0	0	0	0	1	0	0	0	0	1	0	0	0	0	0	0	0	0	1457001	937,750	1,457.00	937.75
4	0	0	0	0	0	0	0	0	0	0	0	1	0	0	0	0	0	0	0	0	2394751	81,750	2,394.75	81.75
5	0	0	0	0	0	0	0	0	0	0	0	0	0	0	0	0	0	0	0	0	2476501	417,000	2,476.50	417
6	0	0	0	0	0	0	1	0	0	0	0	0	0	0	0	0	0	0	0	0	2893501	119,250	2,893.50	119.25
7	0	0	0	0	0	0	1	0	0	0	0	1	0	0	0	0	0	0	0	0	3012751	915,500	3,012.75	915.5
8	0	0	0	0	0	0	0	0	0	0	0	1	0	0	0	0	0	0	0	0	3928251	104,250	3,928.25	104.25
9	0	0	0	0	0	0	0	0	0	0	0	0	0	0	0	0	0	0	0	0	4032501	394,500	4,032.50	394.5
10	0	0	0	0	0	0	1	0	0	0	0	0	0	0	0	0	0	0	0	0	4427001	118,250	4,427.00	118.25
11	0	0	0	0	0	0	1	0	0	0	0	1	0	0	0	0	0	0	0	0	4545251	899,500	4,545.25	899.5
12	0	0	0	0	0	0	0	0	0	0	0	1	0	0	0	0	0	0	0	0	5444751	120,250	5,444.75	120.25
13	0	0	0	0	0	0	0	0	0	0	0	0	0	0	0	0	0	0	0	0	5565001	378,750	5,565.00	378.75
14	0	0	0	0	0	0	1	0	0	0	0	0	0	0	0	0	0	0	0	0	5943751	110,750	5,943.75	110.75
15	0	0	0	0	0	0	1	0	0	0	0	1	0	0	0	0	0	0	0	0	6054501	923,750	6,054.50	923.75
16	0	0	0	0	0	0	0	0	0	0	0	1	0	0	0	0	0	0	0	0	6978251	96,000	6,978.25	96
17	0	0	0	0	0	0	0	0	0	0	0	0	0	0	0	0	0	0	0	0	7074251	402,750	7,074.25	402.75
18	0	0	0	0	0	0	1	0	0	0	0	0	0	0	0	0	0	0	0	0	7477001	110,000	7,477.00	110
19	0	0	0	0	0	0	1	0	0	0	0	1	0	0	0	0	0	0	0	0	7587001	924,500	7,587.00	924.5
20	0	0	0	0	0	0	0	0	0	0	0	1	0	0	0	0	0	0	0	0	8511501	95,250	8,511.50	95.25
21	0	0	0	0	0	0	0	0	0	0	0	0	0	0	0	0	0	0	0	0	8606751	403,500	8,606.75	403.5
22	0	0	0	0	0	0	1	0	0	0	0	0	0	0	0	0	0	0	0	0	9010251	109,250	9,010.25	109.25
23	0	0	0	0	0	0	1	0	0	0	0	1	0	0	0	0	0	0	0	0	9119501	925,500	9,119.50	925.5
24	0	0	0	0	0	0	0	0	0	0	0	1	0	0	0	0	0	0	0	0	10045001	94,250	10,045.00	94.25
25	0	0	0	0	0	0	0	0	0	0	0	0	0	0	0	0	0	0	0	0	10139251	404,250	10,139.25	404.25
26	0	0	0	0	0	0	1	0	0	0	0	0	0	0	0	0	0	0	0	0	10543501	108,500	10,543.50	108.5
27	0	0	0	0	0	0	1	0	0	0	0	1	0	0	0	0	0	0	0	0	10652001	909,500	10,652.00	909.5
28	0	0	0	0	0	0	0	0	0	0	0	1	0	0	0	0	0	0	0	0	11561501	110,250	11,561.50	110.25
29	0	0	0	0	0	0	0	0	0	0	0	0	0	0	0	0	0	0	0	0	11671751	388,500	11,671.75	388.5
30	0	0	0	0	0	0	1	0	0	0	0	0	0	0	0	0	0	0	0	0	12060251	101,250	12,060.25	101.25
31	0	0	0	0	0	0	1	0	0	0	0	1	0	0	0	0	0	0	0	0	12161501	933,500	12,161.50	933.5
32	0	0	0	0	0	0	0	0	0	0	0	1	0	0	0	0	0	0	0	0	13095001	86,000	13,095.00	86
33	0	0	0	0	0	0	0	0	0	0	0	0	0	0	0	0	0	0	0	0	13181001	412,750	13,181.00	412.75
34	0	0	0	0	0	0	1	0	0	0	0	0	0	0	0	0	0	0	0	0	13593751	100,250	13,593.75	100.25
35	0	0	0	0	0	0	1	0	0	0	0	1	0	0	0	0	0	0	0	0	13694001	934,250	13,694.00	934.25
36	0	0	0	0	0	0	0	0	0	0	0	1	0	0	0	0	0	0	0	0	14628251	85,250	14,628.25	85.25
37	0	0	0	0	0	0	0	0	0	0	0	0	0	0	0	0	0	0	0	0	14713501	413,500	14,713.50	413.5
38	0	0	0	0	0	0	1	0	0	0	0	0	0	0	0	0	0	0	0	0	15127001	99,500	15,127.00	99.5
39	0	0	0	0	0	0	1	0	0	0	0	1	0	0	0	0	0	0	0	0	15226501	935,000	15,226.50	935
40	0	0	0	0	0	0	0	0	0	0	0	1	0	0	0	0	0	0	0	0	16161501	84,750	16,161.50	84.75
41	0	0	0	0	0	0	0	0	0	0	0	0	0	0	0	0	0	0	0	0	16246251	414,000	16,246.25	414
42	0	0	0	0	0	0	1	0	0	0	0	0	0	0	0	0	0	0	0	0	16660251	98,750	16,660.25	98.75
43	0	0	0	0	0	0	1	0	0	0	0	1	0	0	0	0	0	0	0	0	16759001	936,000	16,759.00	936
44	0	0	0	0	0	0	0	0	0	0	0	1	0	0	0	0	0	0	0	0	17695001	83,750	17,695.00	83.75
45	0	0	0	0	0	0	0	0	0	0	0	0	0	0	0	0	0	0	0	0	17778751	415,000	17,778.75	415
46	0	0	0	0	0	0	1	0	0	0	0	0	0	0	0	0	0	0	0	0	18193751	121,000	18,193.75	121
47	0	0	0	0	0	0	1	0	0	0	0	1	0	0	0	0	0	0	0	0	18314751	913,500	18,314.75	913.5
48	0	0	0	0	0	0	0	0	0	0	0	1	0	0	0	0	0	0	0	0	19228251	106,250	19,228.25	106.25
49	0	0	0	0	0	0	0	0	0	0	0	0	0	0	0	0	0	0	0	0	19334501	392,500	19,334.50	392.5
50	0	0	0	0	0	0	1	0	0	0	0	0	0	0	0	0	0	0	0	0	19727001	97,000	19,727.00	97
51	0	0	0	0	0	0	1	0	0	0	0	1	0	0	0	0	0	0	0	0	19824001	937,500	19,824.00	937.5
52	0	0	0	0	0	0	0	0	0	0	0	1	0	0	0	0	0	0	0	0	20761501	82,250	20,761.50	82.25
53	0	0	0	0	0	0	0	0	0	0	0	0	0	0	0	0	0	0	0	0	20843751	416,750	20,843.75	416.75
54	0	0	0	0	0	0	1	0	0	0	0	0	0	0	0	0	0	0	0	0	21260501	96,000	21,260.50	96
55	0	0	0	0	0	0	1	0	0	0	0	1	0	0	0	0	0	0	0	0	21356501	938,500	21,356.50	938.5
56	0	0	0	0	0	0	0	0	0	0	0	1	0	0	0	0	0	0	0	0	22295001	81,250	22,295.00	81.25
57	0	0	0	0	0	0	0	0	0	0	0	0	0	0	0	0	0	0	0	0	22376251	417,500	22,376.25	417.5
58	0	0	0	0	0	0	1	0	0	0	0	0	0	0	0	0	0	0	0	0	22793751	118,500	22,793.75	118.5
59	0	0	0	0	0	0	1	0	0	0	0	1	0	0	0	0	0	0	0	0	22912251	916,000	22,912.25	916
60	0	0	0	0	0	0	0	0	0	0	0	1	0	0	0	0	0	0	0	0	23828251	103,750	23,828.25	103.75
61	0	0	0	0	0	0	0	0	0	0	0	0	0	0	0	0	0	0	0	0	23932001	395,000	23,932.00	395
62	0	0	0	0	0	0	1	0	0	0	0	0	0	0	0	0	0	0	0	0	24327001	117,750	24,327.00	117.75
63	0	0	0	0	0	0	1	0	0	0	0	1	0	0	0	0	0	0	0	0	24444751	917,000	24,444.75	917
64	0	0	0	0	0	0	0	0	0	0	0	1	0	0	0	0	0	0	0	0	25361751	102,750	25,361.75	102.75
65	0	0	0	0	0	0	0	0	0	0	0	0	0	0	0	0	0	0	0	0	25464501	396,000	25,464.50	396
66	0	0	0	0	0	0	1	0	0	0	0	0	0	0	0	0	0	0	0	0	25860501	93,750	25,860.50	93.75
67	0	0	0	0	0	0	1	0	0	0	0	1	0	0	0	0	0	0	0	0	25954251	940,750	25,954.25	940.75
68	0	0	0	0	0	0	0	0	0	0	0	1	0	0	0	0	0	0	0	0	26895001	78,750	26,895.00	78.75
69	0	0	0	0	0	0	0	0	0	0	0	0	0	0	0	0	0	0	0	0	26973751	403,250	26,973.75	403.25
70	0	0	0	0	0	0	1	0	0	0	0	0	0	0	0	0	0	0	0	0	27377001	109,750	27,377.00	109.75
71	0	0	0	0	0	0	1	0	0	0	0	1	0	0	0	0	0	0	0	0	27486751	925,000	27,486.75	925
72	0	0	0	0	0	0	0	0	0	0	0	1	0	0	0	0	0	0	0	0	28411751	94,500	28,411.75	94.5
73	0	0	0	0	0	0	0	0	0	0	0	0	0	0	0	0	0	0	0	0	28506251	404,250	28,506.25	404.25
74	0	0	0	0	0	0	1	0	0	0	0	0	0	0	0	0	0	0	0	0	28910501	108,750	28,910.50	108.75
75	0	0	0	0	0	0	1	0	0	0	0	1	0	0	0	0	0	0	0	0	29019251	925,750	29,019.25	925.75
76	0	0	0	0	0	0	0	0	0	0	0	1	0	0	0	0	0	0	0	0	29945001	94,000	29,945.00	94
77	0	0	0	0	0	0	0	0	0	0	0	0	0	0	0	0	0	0	0	0	30039001	388,250	30,039.00	388.25
78	0	0	0	0	0	0	1	0	0	0	0	0	0	0	0	0	0	0	0	0	30427251	101,250	30,427.25	101.25
79	0	0	0	0	0	0	1	0	0	0	0	1	0	0	0	0	0	0	0	0	30528501	933,250	30,528.50	933.25
80	0	0	0	0	0	0	0	0	0	0	0	1	0	0	0	0	0	0	0	0	31461751	86,500	31,461.75	86.5
81	0	0	0	0	0	0	0	0	0	0	0	0	0	0	0	0	0	0	0	0	31548251	412,250	31,548.25	412.25
82	0	0	0	0	0	0	1	0	0	0	0	0	0	0	0	0	0	0	0	0	31960501	100,500	31,960.50	100.5
83	0	0	0	0	0	0	1	0	0	0	0	1	0	0	0	0	0	0	0	0	32061001	917,500	32,061.00	917.5
84	0	0	0	0	0	0	0	0	0	0	0	1	0	0	0	0	0	0	0	0	32978501	102,250	32,978.50	102.25
85	0	0	0	0	0	0	0	0	0	0	0	0	0	0	0	0	0	0	0	0	33080751	396,500	33,080.75	396.5
86	0	0	0	0	0	0	1	0	0	0	0	0	0	0	0	0	0	0	0	0	33477251	116,250	33,477.25	116.25
87	0	0	0	0	0	0	1	0	0	0	0	1	0	0	0	0	0	0	0	0	33593501	918,250	33,593.50	918.25
88	0	0	0	0	0	0	0	0	0	0	0	1	0	0	0	0	0	0	0	0	34511751	101,500	34,511.75	101.5
89	0	0	0	0	0	0	0	0	0	0	0	0	0	0	0	0	0	0	0	0	34613251	397,250	34,613.25	397.25
90	0	0	0	0	0	0	1	0	0	0	0	0	0	0	0	0	0	0	0	0	35010501	115,750	35,010.50	115.75
91	0	0	0	0	0	0	1	0	0	0	0	1	0	0	0	0	0	0	0	0	35126251	918,750	35,126.25	918.75
92	0	0	0	0	0	0	0	0	0	0	0	1	0	0	0	0	0	0	0	0	36045001	100,750	36,045.00	100.75
93	0	0	0	0	0	0	0	0	0	0	0	0	0	0	0	0	0	0	0	0	36145751	398,000	36,145.75	398
94	0	0	0	0	0	0	1	0	0	0	0	0	0	0	0	0	0	0	0	0	36543751	115,000	36,543.75	115
95	0	0	0	0	0	0	1	0	0	0	0	1	0	0	0	0	0	0	0	0	36658751	919,750	36,658.75	919.75
96	0	0	0	0	0	0	0	0	0	0	0	1	0	0	0	0	0	0	0	0	37578501	99,750	37,578.50	99.75
97	0	0	0	0	0	0	0	0	0	0	0	0	0	0	0	0	0	0	0	0	37678251	399,000	37,678.25	399
98	0	0	0	0	0	0	1	0	0	0	0	0	0	0	0	0	0	0	0	0	38077251	114,000	38,077.25	114
99	0	0	0	0	0	0	1	0	0	0	0	1	0	0	0	0	0	0	0	0	38191251	920,500	38,191.25	920.5
100	0	0	0	0	0	0	0	0	0	0	0	1	0	0	0	0	0	0	0	0	39111751	99,000	39,111.75	99
101	0	0	0	0	0	0	0	0	0	0	0	0	0	0	0	0	0	0	0	0	39210751	399,750	39,210.75	399.75
102	0	0	0	0	0	0	1	0	0	0	0	0	0	0	0	0	0	0	0	0	39610501	113,250	39,610.50	113.25
103	0	0	0	0	0	0	1	0	0	0	0	1	0	0	0	0	0	0	0	0	39723751	921,250	39,723.75	921.25
104	0	0	0	0	0	0	0	0	0	0	0	1	0	0	0	0	0	0	0	0	40645001	98,500	40,645.00	98.5
105	0	0	0	0	0	0	0	0	0	0	0	0	0	0	0	0	0	0	0	0	40743501	400,500	40,743.50	400.5
106	0	0	0	0	0	0	1	0	0	0	0	0	0	0	0	0	0	0	0	0	41144001	112,250	41,144.00	112.25
107	0	0	0	0	0	0	1	0	0	0	0	1	0	0	0	0	0	0	0	0	41256251	922,250	41,256.25	922.25
108	0	0	0	0	0	0	0	0	0	0	0	1	0	0	0	0	0	0	0	0	42178501	97,500	42,178.50	97.5
109	0	0	0	0	0	0	0	0	0	0	0	0	0	0	0	0	0	0	0	0	42276001	401,250	42,276.00	401.25
110	0	0	0	0	0	0	1	0	0	0	0	0	0	0	0	0	0	0	0	0	42677251	111,500	42,677.25	111.5
111	0	0	0	0	0	0	1	0	0	0	0	1	0	0	0	0	0	0	0	0	42788751	923,000	42,788.75	923
112	0	0	0	0	0	0	0	0	0	0	0	1	0	0	0	0	0	0	0	0	43711751	96,750	43,711.75	96.75
113	0	0	0	0	0	0	0	0	0	0	0	0	0	0	0	0	0	0	0	0	43808501	402,000	43,808.50	402
114	0	0	0	0	0	0	1	0	0	0	0	0	0	0	0	0	0	0	0	0	44210501	110,750	44,210.50	110.75
115	0	0	0	0	0	0	1	0	0	0	0	1	0	0	0	0	0	0	0	0	44321251	924,000	44,321.25	924
116	0	0	0	0	0	0	0	0	0	0	0	1	0	0	0	0	0	0	0	0	45245251	95,750	45,245.25	95.75
117	0	0	0	0	0	0	0	0	0	0	0	0	0	0	0	0	0	0	0	0	45341001	403,000	45,341.00	403
118	0	0	0	0	0	0	1	0	0	0	0	0	0	0	0	0	0	0	0	0	45744001	109,750	45,744.00	109.75
119	0	0	0	0	0	0	1	0	0	0	0	1	0	0	0	0	0	0	0	0	45853751	924,750	45,853.75	924.75
120	0	0	0	0	0	0	0	0	0	0	0	1	0	0	0	0	0	0	0	0	46778501	95,000	46,778.50	95
121	0	0	0	0	0	0	0	0	0	0	0	0	0	0	0	0	0	0	0	0	46873501	403,750	46,873.50	403.75
122	0	0	0	0	0	0	1	0	0	0	0	0	0	0	0	0	0	0	0	0	47277251	109,000	47,277.25	109
123	0	0	0	0	0	0	1	0	0	0	0	1	0	0	0	0	0	0	0	0	47386251	925,500	47,386.25	925.5
124	0	0	0	0	0	0	0	0	0	0	0	1	0	0	0	0	0	0	0	0	48311751	94,250	48,311.75	94.25
125	0	0	0	0	0	0	0	0	0	0	0	0	0	0	0	0	0	0	0	0	48406001	404,500	48,406.00	404.5
126	0	0	0	0	0	0	1	0	0	0	0	0	0	0	0	0	0	0	0	0	48810501	108,500	48,810.50	108.5
127	0	0	0	0	0	0	1	0	0	0	0	1	0	0	0	0	0	0	0	0	48919001	909,500	48,919.00	909.5
128	0	0	0	0	0	0	0	0	0	0	0	1	0	0	0	0	0	0	0	0	49828501	110,000	49,828.50	110
129	0	0	0	0	0	0	0	0	0	0	0	0	0	0	0	0	0	0	0	0	49938501	388,750	49,938.50	388.75
130	0	0	0	0	0	0	1	0	0	0	0	0	0	0	0	0	0	0	0	0	50327251	101,000	50,327.25	101
131	0	0	0	0	0	0	1	0	0	0	0	1	0	0	0	0	0	0	0	0	50428251	933,750	50,428.25	933.75
132	0	0	0	0	0	0	0	0	0	0	0	1	0	0	0	0	0	0	0	0	51362001	85,750	51,362.00	85.75
133	0	0	0	0	0	0	0	0	0	0	0	0	0	0	0	0	0	0	0	0	51447751	413,000	51,447.75	413
134	0	0	0	0	0	0	1	0	0	0	0	0	0	0	0	0	0	0	0	0	51860751	100,000	51,860.75	100
135	0	0	0	0	0	0	1	0	0	0	0	1	0	0	0	0	0	0	0	0	51960751	934,500	51,960.75	934.5
136	0	0	0	0	0	0	0	0	0	0	0	1	0	0	0	0	0	0	0	0	52895251	85,250	52,895.25	85.25
137	0	0	0	0	0	0	0	0	0	0	0	0	0	0	0	0	0	0	0	0	52980501	413,500	52,980.50	413.5
138	0	0	0	0	0	0	1	0	0	0	0	0	0	0	0	0	0	0	0	0	53394001	99,250	53,394.00	99.25
139	0	0	0	0	0	0	1	0	0	0	0	1	0	0	0	0	0	0	0	0	53493251	935,250	53,493.25	935.25
140	0	0	0	0	0	0	0	0	0	0	0	1	0	0	0	0	0	0	0	0	54428501	84,500	54,428.50	84.5
141	0	0	0	0	0	0	0	0	0	0	0	0	0	0	0	0	0	0	0	0	54513001	414,250	54,513.00	414.25
142	0	0	0	0	0	0	1	0	0	0	0	0	0	0	0	0	0	0	0	0	54927251	98,500	54,927.25	98.5
143	0	0	0	0	0	0	1	0	0	0	0	1	0	0	0	0	0	0	0	0	55025751	936,250	55,025.75	936.25
144	0	0	0	0	0	0	0	0	0	0	0	1	0	0	0	0	0	0	0	0	55962001	83,500	55,962.00	83.5
145	0	0	0	0	0	0	0	0	0	0	0	0	0	0	0	0	0	0	0	0	56045501	398,500	56,045.50	398.5
146	0	0	0	0	0	0	1	0	0	0	0	0	0	0	0	0	0	0	0	0	56444001	114,250	56,444.00	114.25
147	0	0	0	0	0	0	1	0	0	0	0	1	0	0	0	0	0	0	0	0	56558251	920,250	56,558.25	920.25
148	0	0	0	0	0	0	0	0	0	0	0	1	0	0	0	0	0	0	0	0	57478501	99,500	57,478.50	99.5
149	0	0	0	0	0	0	0	0	0	0	0	0	0	0	0	0	0	0	0	0	57578001	399,250	57,578.00	399.25
150	0	0	0	0	0	0	1	0	0	0	0	0	0	0	0	0	0	0	0	0	57977251	113,500	57,977.25	113.5
151	0	0	0	0	0	0	1	0	0	0	0	1	0	0	0	0	0	0	0	0	58090751	921,250	58,090.75	921.25
152	0	0	0	0	0	0	0	0	0	0	0	1	0	0	0	0	0	0	0	0	59012001	98,500	59,012.00	98.5
153	0	0	0	0	0	0	0	0	0	0	0	0	0	0	0	0	0	0	0	0	59110501	400,250	59,110.50	400.25
154	0	0	0	0	0	0	1	0	0	0	0	0	0	0	0	0	0	0	0	0	59510751	112,750	59,510.75	112.75
155	0	0	0	0	0	0	1	0	0	0	0	1	0	0	0	0	0	0	0	0	59623501	921,750	59,623.50	921.75
156	0	0	0	0	0	0	0	0	0	0	0	1	0	0	0	0	0	0	0	0	60545251	97,750	60,545.25	97.75
157	0	0	0	0	0	0	0	0	0	0	0	0	0	0	0	0	0	0	0	0	60643001	401,000	60,643.00	401
158	0	0	0	0	0	0	1	0	0	0	0	0	0	0	0	0	0	0	0	0	61044001	112,000	61,044.00	112
159	0	0	0	0	0	0	1	0	0	0	0	1	0	0	0	0	0	0	0	0	61156001	906,000	61,156.00	906
160	0	0	0	0	0	0	0	0	0	0	0	1	0	0	0	0	0	0	0	0	62062001	113,500	62,062.00	113.5
161	0	0	0	0	0	0	0	0	0	0	0	0	0	0	0	0	0	0	0	0	62175501	385,250	62,175.50	385.25
162	0	0	0	0	0	0	1	0	0	0	0	0	0	0	0	0	0	0	0	0	62560751	104,500	62,560.75	104.5
163	0	0	0	0	0	0	1	0	0	0	0	1	0	0	0	0	0	0	0	0	62665251	930,000	62,665.25	930
164	0	0	0	0	0	0	0	0	0	0	0	1	0	0	0	0	0	0	0	0	63595251	89,750	63,595.25	89.75
165	0	0	0	0	0	0	0	0	0	0	0	0	0	0	0	0	0	0	0	0	63685001	409,000	63,685.00	409
166	0	0	0	0	0	0	1	0	0	0	0	0	0	0	0	0	0	0	0	0	64094001	103,750	64,094.00	103.75
167	0	0	0	0	0	0	1	0	0	0	0	1	0	0	0	0	0	0	0	0	64197751	931,000	64,197.75	931
168	0	0	0	0	0	0	0	0	0	0	0	1	0	0	0	0	0	0	0	0	65128751	88,750	65,128.75	88.75
169	0	0	0	0	0	0	0	0	0	0	0	0	0	0	0	0	0	0	0	0	65217501	410,000	65,217.50	410
170	0	0	0	0	0	0	1	0	0	0	0	0	0	0	0	0	0	0	0	0	65627501	102,750	65,627.50	102.75
171	0	0	0	0	0	0	1	0	0	0	0	1	0	0	0	0	0	0	0	0	65730251	931,750	65,730.25	931.75
172	0	0	0	0	0	0	0	0	0	0	0	1	0	0	0	0	0	0	0	0	66662001	88,000	66,662.00	88
173	0	0	0	0	0	0	0	0	0	0	0	0	0	0	0	0	0	0	0	0	66750001	410,750	66,750.00	410.75
174	0	0	0	0	0	0	1	0	0	0	0	0	0	0	0	0	0	0	0	0	67160751	102,000	67,160.75	102
175	0	0	0	0	0	0	1	0	0	0	0	1	0	0	0	0	0	0	0	0	67262751	932,500	67,262.75	932.5
176	0	0	0	0	0	0	0	0	0	0	0	1	0	0	0	0	0	0	0	0	68195251	87,250	68,195.25	87.25
177	0	0	0	0	0	0	0	0	0	0	0	0	0	0	0	0	0	0	0	0	68282501	411,500	68,282.50	411.5
178	0	0	0	0	0	0	1	0	0	0	0	0	0	0	0	0	0	0	0	0	68694001	101,250	68,694.00	101.25
179	0	0	0	0	0	0	1	0	0	0	0	1	0	0	0	0	0	0	0	0	68795251	933,500	68,795.25	933.5
180	0	0	0	0	0	0	0	0	0	0	0	1	0	0	0	0	0	0	0	0	69728751	86,250	69,728.75	86.25
181	0	0	0	0	0	0	0	0	0	0	0	0	0	0	0	0	0	0	0	0	69815001	412,500	69,815.00	412.5
182	0	0	0	0	0	0	1	0	0	0	0	0	0	0	0	0	0	0	0	0	70227501	100,250	70,227.50	100.25
183	0	0	0	0	0	0	1	0	0	0	0	1	0	0	0	0	0	0	0	0	70327751	934,250	70,327.75	934.25
184	0	0	0	0	0	0	0	0	0	0	0	1	0	0	0	0	0	0	0	0	71262001	85,500	71,262.00	85.5
185	0	0	0	0	0	0	0	0	0	0	0	0	0	0	0	0	0	0	0	0	71347501	413,250	71,347.50	413.25
186	0	0	0	0	0	0	1	0	0	0	0	0	0	0	0	0	0	0	0	0	71760751	99,750	71,760.75	99.75
187	0	0	0	0	0	0	1	0	0	0	0	1	0	0	0	0	0	0	0	0	71860501	918,250	71,860.50	918.25
188	0	0	0	0	0	0	0	0	0	0	0	1	0	0	0	0	0	0	0	0	72778751	101,250	72,778.75	101.25
189	0	0	0	0	0	0	0	0	0	0	0	0	0	0	0	0	0	0	0	0	72880001	397,500	72,880.00	397.5
190	0	0	0	0	0	0	1	0	0	0	0	0	0	0	0	0	0	0	0	0	73277501	115,500	73,277.50	115.5
191	0	0	0	0	0	0	1	0	0	0	0	1	0	0	0	0	0	0	0	0	73393001	919,000	73,393.00	919
192	0	0	0	0	0	0	0	0	0	0	0	1	0	0	0	0	0	0	0	0	74312001	100,500	74,312.00	100.5
193	0	0	0	0	0	0	0	0	0	0	0	0	0	0	0	0	0	0	0	0	74412501	398,250	74,412.50	398.25
194	0	0	0	0	0	0	1	0	0	0	0	0	0	0	0	0	0	0	0	0	74810751	114,750	74,810.75	114.75
195	0	0	0	0	0	0	1	0	0	0	0	1	0	0	0	0	0	0	0	0	74925501	920,000	74,925.50	920
196	0	0	0	0	0	0	0	0	0	0	0	1	0	0	0	0	0	0	0	0	75845501	99,500	75,845.50	99.5
197	0	0	0	0	0	0	0	0	0	0	0	0	0	0	0	0	0	0	0	0	75945001	399,250	75,945.00	399.25
198	0	0	0	0	0	0	1	0	0	0	0	0	0	0	0	0	0	0	0	0	76344251	113,750	76,344.25	113.75
199	0	0	0	0	0	0	1	0	0	0	0	1	0	0	0	0	0	0	0	0	76458001	904,000	76,458.00	904
200	0	0	0	0	0	0	0	0	0	0	0	1	0	0	0	0	0	0	0	0	77362001	115,750	77,362.00	115.75
201	0	0	0	0	0	0	0	0	0	0	0	0	0	0	0	0	0	0	0	0	77477751	383,000	77,477.75	383
202	0	0	0	0	0	0	1	0	0	0	0	0	0	0	0	0	0	0	0	0	77860751	106,500	77,860.75	106.5
203	0	0	0	0	0	0	1	0	0	0	0	1	0	0	0	0	0	0	0	0	77967251	928,250	77,967.25	928.25
204	0	0	0	0	0	0	0	0	0	0	0	1	0	0	0	0	0	0	0	0	78895501	91,500	78,895.50	91.5
205	0	0	0	0	0	0	0	0	0	0	0	0	0	0	0	0	0	0	0	0	78987001	407,250	78,987.00	407.25
206	0	0	0	0	0	0	1	0	0	0	0	0	0	0	0	0	0	0	0	0	79394251	105,500	79,394.25	105.5
207	0	0	0	0	0	0	1	0	0	0	0	1	0	0	0	0	0	0	0	0	79499751	929,000	79,499.75	929
208	0	0	0	0	0	0	0	0	0	0	0	1	0	0	0	0	0	0	0	0	80428751	90,750	80,428.75	90.75
209	0	0	0	0	0	0	0	0	0	0	0	0	0	0	0	0	0	0	0	0	80519501	408,000	80,519.50	408
210	0	0	0	0	0	0	1	0	0	0	0	0	0	0	0	0	0	0	0	0	80927501	104,750	80,927.50	104.75
211	0	0	0	0	0	0	1	0	0	0	0	1	0	0	0	0	0	0	0	0	81032251	929,750	81,032.25	929.75
212	0	0	0	0	0	0	0	0	0	0	0	1	0	0	0	0	0	0	0	0	81962001	90,000	81,962.00	90
213	0	0	0	0	0	0	0	0	0	0	0	0	0	0	0	0	0	0	0	0	82052001	408,750	82,052.00	408.75
214	0	0	0	0	0	0	1	0	0	0	0	0	0	0	0	0	0	0	0	0	82460751	104,250	82,460.75	104.25
215	0	0	0	0	0	0	1	0	0	0	0	1	0	0	0	0	0	0	0	0	82565001	930,500	82,565.00	930.5
216	0	0	0	0	0	0	0	0	0	0	0	1	0	0	0	0	0	0	0	0	83495501	89,000	83,495.50	89
217	0	0	0	0	0	0	0	0	0	0	0	0	0	0	0	0	0	0	0	0	83584501	409,750	83,584.50	409.75
218	0	0	0	0	0	0	1	0	0	0	0	0	0	0	0	0	0	0	0	0	83994251	103,250	83,994.25	103.25
219	0	0	0	0	0	0	1	0	0	0	0	1	0	0	0	0	0	0	0	0	84097501	931,250	84,097.50	931.25
220	0	0	0	0	0	0	0	0	0	0	0	1	0	0	0	0	0	0	0	0	85028751	88,250	85,028.75	88.25
221	0	0	0	0	0	0	0	0	0	0	0	0	0	0	0	0	0	0	0	0	85117001	410,500	85,117.00	410.5
222	0	0	0	0	0	0	1	0	0	0	0	0	0	0	0	0	0	0	0	0	85527501	102,500	85,527.50	102.5
223	0	0	0	0	0	0	1	0	0	0	0	1	0	0	0	0	0	0	0	0	85630001	915,500	85,630.00	915.5
224	0	0	0	0	0	0	0	0	0	0	0	1	0	0	0	0	0	0	0	0	86545501	104,000	86,545.50	104
225	0	0	0	0	0	0	0	0	0	0	0	0	0	0	0	0	0	0	0	0	86649501	394,750	86,649.50	394.75
226	0	0	0	0	0	0	1	0	0	0	0	0	0	0	0	0	0	0	0	0	87044251	118,250	87,044.25	118.25
227	0	0	0	0	0	0	1	0	0	0	0	1	0	0	0	0	0	0	0	0	87162501	899,750	87,162.50	899.75
228	0	0	0	0	0	0	0	0	0	0	0	1	0	0	0	0	0	0	0	0	88062251	119,750	88,062.25	119.75
229	0	0	0	0	0	0	0	0	0	0	0	0	0	0	0	0	0	0	0	0	88182001	379,000	88,182.00	379
230	0	0	0	0	0	0	1	0	0	0	0	0	0	0	0	0	0	0	0	0	88561001	110,750	88,561.00	110.75
231	0	0	0	0	0	0	1	0	0	0	0	1	0	0	0	0	0	0	0	0	88671751	923,750	88,671.75	923.75
232	0	0	0	0	0	0	0	0	0	0	0	1	0	0	0	0	0	0	0	0	89595501	96,000	89,595.50	96
233	0	0	0	0	0	0	0	0	0	0	0	0	0	0	0	0	0	0	0	0	89691501	402,750	89,691.50	402.75
234	0	0	0	0	0	0	1	0	0	0	0	0	0	0	0	0	0	0	0	0	90094251	110,000	90,094.25	110
235	0	0	0	0	0	0	1	0	0	0	0	1	0	0	0	0	0	0	0	0	90204251	908,000	90,204.25	908
236	0	0	0	0	0	0	0	0	0	0	0	1	0	0	0	0	0	0	0	0	91112251	111,750	91,112.25	111.75
237	0	0	0	0	0	0	0	0	0	0	0	0	0	0	0	0	0	0	0	0	91224001	387,000	91,224.00	387
238	0	0	0	0	0	0	1	0	0	0	0	0	0	0	0	0	0	0	0	0	91611001	102,500	91,611.00	102.5
239	0	0	0	0	0	0	1	0	0	0	0	1	0	0	0	0	0	0	0	0	91713501	932,000	91,713.50	932
240	0	0	0	0	0	0	0	0	0	0	0	1	0	0	0	0	0	0	0	0	92645501	87,750	92,645.50	87.75
241	0	0	0	0	0	0	0	0	0	0	0	0	0	0	0	0	0	0	0	0	92733251	394,500	92,733.25	394.5
242	0	0	0	0	0	0	1	0	0	0	0	0	0	0	0	0	0	0	0	0	93127751	118,500	93,127.75	118.5
243	0	0	0	0	0	0	1	0	0	0	0	1	0	0	0	0	0	0	0	0	93246251	916,000	93,246.25	916
244	0	0	0	0	0	0	0	0	0	0	0	1	0	0	0	0	0	0	0	0	94162251	103,500	94,162.25	103.5
245	0	0	0	0	0	0	0	0	0	0	0	0	0	0	0	0	0	0	0	0	94265751	395,250	94,265.75	395.25
246	0	0	0	0	0	0	1	0	0	0	0	0	0	0	0	0	0	0	0	0	94661001	94,500	94,661.00	94.5
247	0	0	0	0	0	0	1	0	0	0	0	1	0	0	0	0	0	0	0	0	94755501	923,500	94,755.50	923.5
248	0	0	0	0	0	0	0	0	0	0	0	1	0	0	0	0	0	0	0	0	95679001	96,000	95,679.00	96
249	0	0	0	0	0	0	0	0	0	0	0	0	0	0	0	0	0	0	0	0	95775001	402,750	95,775.00	402.75
250	0	0	0	0	0	0	1	0	0	0	0	0	0	0	0	0	0	0	0	0	96177751	110,250	96,177.75	110.25
251	0	0	0	0	0	0	1	0	0	0	0	1	0	0	0	0	0	0	0	0	96288001	924,250	96,288.00	924.25
252	0	0	0	0	0	0	0	0	0	0	0	1	0	0	0	0	0	0	0	0	97212251	95,500	97,212.25	95.5
253	0	0	0	0	0	0	0	0	0	0	0	0	0	0	0	0	0	0	0	0	97307751	403,250	97,307.75	403.25
254	0	0	0	0	0	0	1	0	0	0	0	0	0	0	0	0	0	0	0	0	97711001	109,500	97,711.00	109.5
255	0	0	0	0	0	0	1	0	0	0	0	1	0	0	0	0	0	0	0	0	97820501	925,000	97,820.50	925
256	0	0	0	0	0	0	0	0	0	0	0	1	0	0	0	0	0	0	0	0	98745501	94,750	98,745.50	94.75
257	0	0	0	0	0	0	0	0	0	0	0	0	0	0	0	0	0	0	0	0	98840251	404,000	98,840.25	404
258	0	0	0	0	0	0	1	0	0	0	0	0	0	0	0	0	0	0	0	0	99244251	108,750	99,244.25	108.75
259	0	0	0	0	0	0	1	0	0	0	0	1	0	0	0	0	0	0	0	0	99353001	926,000	99,353.00	926
260	0	0	0	0	0	0	0	0	0	0	0	1	0	0	0	0	0	0	0	0	100279001	93,750	100,279.00	93.75
261	0	0	0	0	0	0	0	0	0	0	0	0	0	0	0	0	0	0	0	0	100372751	405,000	100,372.75	405
262	0	0	0	0	0	0	1	0	0	0	0	0	0	0	0	0	0	0	0	0	100777751	107,750	100,777.75	107.75
263	0	0	0	0	0	0	1	0	0	0	0	1	0	0	0	0	0	0	0	0	100885501	926,750	100,885.50	926.75
264	0	0	0	0	0	0	0	0	0	0	0	1	0	0	0	0	0	0	0	0	101812251	93,000	101,812.25	93
265	0	0	0	0	0	0	0	0	0	0	0	0	0	0	0	0	0	0	0	0	101905251	405,750	101,905.25	405.75
266	0	0	0	0	0	0	1	0	0	0	0	0	0	0	0	0	0	0	0	0	102311001	107,000	102,311.00	107
267	0	0	0	0	0	0	1	0	0	0	0	1	0	0	0	0	0	0	0	0	102418001	927,500	102,418.00	927.5
268	0	0	0	0	0	0	0	0	0	0	0	1	0	0	0	0	0	0	0	0	103345501	92,250	103,345.50	92.25
269	0	0	0	0	0	0	0	0	0	0	0	0	0	0	0	0	0	0	0	0	103437751	406,750	103,437.75	406.75
270	0	0	0	0	0	0	1	0	0	0	0	0	0	0	0	0	0	0	0	0	103844501	106,000	103,844.50	106
271	0	0	0	0	0	0	1	0	0	0	0	1	0	0	0	0	0	0	0	0	103950501	928,500	103,950.50	928.5
272	0	0	0	0	0	0	0	0	0	0	0	1	0	0	0	0	0	0	0	0	104879001	91,250	104,879.00	91.25
273	0	0	0	0	0	0	0	0	0	0	0	0	0	0	0	0	0	0	0	0	104970251	407,500	104,970.25	407.5
274	0	0	0	0	0	0	1	0	0	0	0	0	0	0	0	0	0	0	0	0	105377751	105,500	105,377.75	105.5
275	0	0	0	0	0	0	1	0	0	0	0	1	0	0	0	0	0	0	0	0	105483251	929,000	105,483.25	929
276	0	0	0	0	0	0	0	0	0	0	0	1	0	0	0	0	0	0	0	0	106412251	90,500	106,412.25	90.5
277	0	0	0	0	0	0	0	0	0	0	0	0	0	0	0	0	0	0	0	0	106502751	391,500	106,502.75	391.5
278	0	0	0	0	0	0	1	0	0	0	0	0	0	0	0	0	0	0	0	0	106894251	121,500	106,894.25	121.5
279	0	0	0	0	0	0	1	0	0	0	0	1	0	0	0	0	0	0	0	0	107015751	913,250	107,015.75	913.25
280	0	0	0	0	0	0	0	0	0	0	0	1	0	0	0	0	0	0	0	0	107929001	106,250	107,929.00	106.25
281	0	0	0	0	0	0	0	0	0	0	0	0	0	0	0	0	0	0	0	0	108035251	392,500	108,035.25	392.5
282	0	0	0	0	0	0	1	0	0	0	0	0	0	0	0	0	0	0	0	0	108427751	97,250	108,427.75	97.25
283	0	0	0	0	0	0	1	0	0	0	0	1	0	0	0	0	0	0	0	0	108525001	937,250	108,525.00	937.25
284	0	0	0	0	0	0	0	0	0	0	0	1	0	0	0	0	0	0	0	0	109462251	82,500	109,462.25	82.5
285	0	0	0	0	0	0	0	0	0	0	0	0	0	0	0	0	0	0	0	0	109544751	416,250	109,544.75	416.25
286	0	0	0	0	0	0	1	0	0	0	0	0	0	0	0	0	0	0	0	0	109961001	96,500	109,961.00	96.5
287	0	0	0	0	0	0	1	0	0	0	0	1	0	0	0	0	0	0	0	0	110057501	921,500	110,057.50	921.5
288	0	0	0	0	0	0	0	0	0	0	0	1	0	0	0	0	0	0	0	0	110979001	98,250	110,979.00	98.25
289	0	0	0	0	0	0	0	0	0	0	0	0	0	0	0	0	0	0	0	0	111077251	400,500	111,077.25	400.5
290	0	0	0	0	0	0	1	0	0	0	0	0	0	0	0	0	0	0	0	0	111477751	112,250	111,477.75	112.25
291	0	0	0	0	0	0	1	0	0	0	0	1	0	0	0	0	0	0	0	0	111590001	922,250	111,590.00	922.25
292	0	0	0	0	0	0	0	0	0	0	0	1	0	0	0	0	0	0	0	0	112512251	97,500	112,512.25	97.5
293	0	0	0	0	0	0	0	0	0	0	0	0	0	0	0	0	0	0	0	0	112609751	401,250	112,609.75	401.25
294	0	0	0	0	0	0	1	0	0	0	0	0	0	0	0	0	0	0	0	0	113011001	111,500	113,011.00	111.5
295	0	0	0	0	0	0	1	0	0	0	0	1	0	0	0	0	0	0	0	0	113122501	923,250	113,122.50	923.25
296	0	0	0	0	0	0	0	0	0	0	0	1	0	0	0	0	0	0	0	0	114045751	96,500	114,045.75	96.5
297	0	0	0	0	0	0	0	0	0	0	0	0	0	0	0	0	0	0	0	0	114142251	402,250	114,142.25	402.25
298	0	0	0	0	0	0	1	0	0	0	0	0	0	0	0	0	0	0	0	0	114544501	110,500	114,544.50	110.5
299	0	0	0	0	0	0	1	0	0	0	0	1	0	0	0	0	0	0	0	0	114655001	907,250	114,655.00	907.25
300	0	0	0	0	0	0	0	0	0	0	0	1	0	0	0	0	0	0	0	0	115562251	112,500	115,562.25	112.5
301	0	0	0	0	0	0	0	0	0	0	0	0	0	0	0	0	0	0	0	0	115674751	386,500	115,674.75	386.5
302	0	0	0	0	0	0	1	0	0	0	0	0	0	0	0	0	0	0	0	0	116061251	103,250	116,061.25	103.25
303	0	0	0	0	0	0	1	0	0	0	0	1	0	0	0	0	0	0	0	0	116164501	931,250	116,164.50	931.25
304	0	0	0	0	0	0	0	0	0	0	0	1	0	0	0	0	0	0	0	0	117095751	88,250	117,095.75	88.25
305	0	0	0	0	0	0	0	0	0	0	0	0	0	0	0	0	0	0	0	0	117184001	410,500	117,184.00	410.5
306	0	0	0	0	0	0	1	0	0	0	0	0	0	0	0	0	0	0	0	0	117594501	102,500	117,594.50	102.5
307	0	0	0	0	0	0	1	0	0	0	0	1	0	0	0	0	0	0	0	0	117697001	932,000	117,697.00	932
308	0	0	0	0	0	0	0	0	0	0	0	1	0	0	0	0	0	0	0	0	118629001	87,500	118,629.00	87.5
309	0	0	0	0	0	0	0	0	0	0	0	0	0	0	0	0	0	0	0	0	118716501	411,250	118,716.50	411.25
310	0	0	0	0	0	0	1	0	0	0	0	0	0	0	0	0	0	0	0	0	119127751	101,750	119,127.75	101.75
311	0	0	0	0	0	0	1	0	0	0	0	1	0	0	0	0	0	0	0	0	119229501	933,000	119,229.50	933
312	0	0	0	0	0	0	0	0	0	0	0	1	0	0	0	0	0	0	0	0	120162501	86,750	120,162.50	86.75
313	0	0	0	0	0	0	0	0	0	0	0	0	0	0	0	0	0	0	0	0	120249251	412,000	120,249.25	412
314	0	0	0	0	0	0	1	0	0	0	0	0	0	0	0	0	0	0	0	0	120661251	100,750	120,661.25	100.75
315	0	0	0	0	0	0	1	0	0	0	0	1	0	0	0	0	0	0	0	0	120762001	933,750	120,762.00	933.75
316	0	0	0	0	0	0	0	0	0	0	0	1	0	0	0	0	0	0	0	0	121695751	86,000	121,695.75	86
317	0	0	0	0	0	0	0	0	0	0	0	0	0	0	0	0	0	0	0	0	121781751	412,750	121,781.75	412.75
318	0	0	0	0	0	0	1	0	0	0	0	0	0	0	0	0	0	0	0	0	122194501	100,000	122,194.50	100
319	0	0	0	0	0	0	1	0	0	0	0	1	0	0	0	0	0	0	0	0	122294501	934,500	122,294.50	934.5
320	0	0	0	0	0	0	0	0	0	0	0	1	0	0	0	0	0	0	0	0	123229001	85,250	123,229.00	85.25
321	0	0	0	0	0	0	0	0	0	0	0	0	0	0	0	0	0	0	0	0	123314251	413,750	123,314.25	413.75
322	0	0	0	0	0	0	1	0	0	0	0	0	0	0	0	0	0	0	0	0	123728001	99,000	123,728.00	99
323	0	0	0	0	0	0	1	0	0	0	0	1	0	0	0	0	0	0	0	0	123827001	935,500	123,827.00	935.5
324	0	0	0	0	0	0	0	0	0	0	0	1	0	0	0	0	0	0	0	0	124762501	84,250	124,762.50	84.25
325	0	0	0	0	0	0	0	0	0	0	0	0	0	0	0	0	0	0	0	0	124846751	414,500	124,846.75	414.5
326	0	0	0	0	0	0	1	0	0	0	0	0	0	0	0	0	0	0	0	0	125261251	98,250	125,261.25	98.25
327	0	0	0	0	0	0	1	0	0	0	0	1	0	0	0	0	0	0	0	0	125359501	936,250	125,359.50	936.25
328	0	0	0	0	0	0	0	0	0	0	0	1	0	0	0	0	0	0	0	0	126295751	83,500	126,295.75	83.5
329	0	0	0	0	0	0	0	0	0	0	0	0	0	0	0	0	0	0	0	0	126379251	415,250	126,379.25	415.25
330	0	0	0	0	0	0	1	0	0	0	0	0	0	0	0	0	0	0	0	0	126794501	120,750	126,794.50	120.75
331	0	0	0	0	0	0	1	0	0	0	0	1	0	0	0	0	0	0	0	0	126915251	897,250	126,915.25	897.25
332	0	0	0	0	0	0	0	0	0	0	0	1	0	0	0	0	0	0	0	0	127812501	122,500	127,812.50	122.5
333	0	0	0	0	0	0	0	0	0	0	0	0	0	0	0	0	0	0	0	0	127935001	376,250	127,935.00	376.25
334	0	0	0	0	0	0	1	0	0	0	0	0	0	0	0	0	0	0	0	0	128311251	113,500	128,311.25	113.5
335	0	0	0	0	0	0	1	0	0	0	0	1	0	0	0	0	0	0	0	0	128424751	921,000	128,424.75	921
336	0	0	0	0	0	0	0	0	0	0	0	1	0	0	0	0	0	0	0	0	129345751	98,500	129,345.75	98.5
337	0	0	0	0	0	0	0	0	0	0	0	0	0	0	0	0	0	0	0	0	129444251	383,750	129,444.25	383.75
338	0	0	0	0	0	0	1	0	0	0	0	0	0	0	0	0	0	0	0	0	129828001	106,000	129,828.00	106
339	0	0	0	0	0	0	1	0	0	0	0	1	0	0	0	0	0	0	0	0	129934001	928,500	129,934.00	928.5
340	0	0	0	0	0	0	0	0	0	0	0	1	0	0	0	0	0	0	0	0	130862501	91,000	130,862.50	91
341	0	0	0	0	0	0	0	0	0	0	0	0	0	0	0	0	0	0	0	0	130953501	407,750	130,953.50	407.75
342	0	0	0	0	0	0	1	0	0	0	0	0	0	0	0	0	0	0	0	0	131361251	105,250	131,361.25	105.25
343	0	0	0	0	0	0	1	0	0	0	0	1	0	0	0	0	0	0	0	0	131466501	912,750	131,466.50	912.75
344	0	0	0	0	0	0	0	0	0	0	0	1	0	0	0	0	0	0	0	0	132379251	107,000	132,379.25	107
345	0	0	0	0	0	0	0	0	0	0	0	0	0	0	0	0	0	0	0	0	132486251	391,750	132,486.25	391.75
346	0	0	0	0	0	0	1	0	0	0	0	0	0	0	0	0	0	0	0	0	132878001	97,750	132,878.00	97.75
347	0	0	0	0	0	0	1	0	0	0	0	1	0	0	0	0	0	0	0	0	132975751	936,750	132,975.75	936.75
348	0	0	0	0	0	0	0	0	0	0	0	1	0	0	0	0	0	0	0	0	133912501	83,000	133,912.50	83
349	0	0	0	0	0	0	0	0	0	0	0	0	0	0	0	0	0	0	0	0	133995501	399,000	133,995.50	399
350	0	0	0	0	0	0	1	0	0	0	0	0	0	0	0	0	0	0	0	0	134394501	113,750	134,394.50	113.75
351	0	0	0	0	0	0	1	0	0	0	0	1	0	0	0	0	0	0	0	0	134508251	921,000	134,508.25	921
352	0	0	0	0	0	0	0	0	0	0	0	1	0	0	0	0	0	0	0	0	135429251	98,750	135,429.25	98.75
353	0	0	0	0	0	0	0	0	0	0	0	0	0	0	0	0	0	0	0	0	135528001	400,000	135,528.00	400
354	0	0	0	0	0	0	1	0	0	0	0	0	0	0	0	0	0	0	0	0	135928001	112,750	135,928.00	112.75
355	0	0	0	0	0	0	1	0	0	0	0	1	0	0	0	0	0	0	0	0	136040751	905,000	136,040.75	905
356	0	0	0	0	0	0	0	0	0	0	0	1	0	0	0	0	0	0	0	0	136945751	114,750	136,945.75	114.75
357	0	0	0	0	0	0	0	0	0	0	0	0	0	0	0	0	0	0	0	0	137060501	384,250	137,060.50	384.25
358	0	0	0	0	0	0	1	0	0	0	0	0	0	0	0	0	0	0	0	0	137444751	105,500	137,444.75	105.5
359	0	0	0	0	0	0	1	0	0	0	0	1	0	0	0	0	0	0	0	0	137550251	929,000	137,550.25	929
360	0	0	0	0	0	0	0	0	0	0	0	1	0	0	0	0	0	0	0	0	138479251	90,500	138,479.25	90.5
361	0	0	0	0	0	0	0	0	0	0	0	0	0	0	0	0	0	0	0	0	138569751	408,250	138,569.75	408.25
362	0	0	0	0	0	0	1	0	0	0	0	0	0	0	0	0	0	0	0	0	138978001	104,750	138,978.00	104.75
363	0	0	0	0	0	0	1	0	0	0	0	1	0	0	0	0	0	0	0	0	139082751	929,750	139,082.75	929.75
364	0	0	0	0	0	0	0	0	0	0	0	1	0	0	0	0	0	0	0	0	140012501	89,750	140,012.50	89.75
365	0	0	0	0	0	0	0	0	0	0	0	0	0	0	0	0	0	0	0	0	140102251	409,000	140,102.25	409
366	0	0	0	0	0	0	1	0	0	0	0	0	0	0	0	0	0	0	0	0	140511251	104,000	140,511.25	104
367	0	0	0	0	0	0	1	0	0	0	0	1	0	0	0	0	0	0	0	0	140615251	930,750	140,615.25	930.75
368	0	0	0	0	0	0	0	0	0	0	0	1	0	0	0	0	0	0	0	0	141546001	88,750	141,546.00	88.75
369	0	0	0	0	0	0	0	0	0	0	0	0	0	0	0	0	0	0	0	0	141634751	410,000	141,634.75	410
370	0	0	0	0	0	0	1	0	0	0	0	0	0	0	0	0	0	0	0	0	142044751	103,000	142,044.75	103
371	0	0	0	0	0	0	1	0	0	0	0	1	0	0	0	0	0	0	0	0	142147751	914,750	142,147.75	914.75
372	0	0	0	0	0	0	0	0	0	0	0	1	0	0	0	0	0	0	0	0	143062501	105,000	143,062.50	105
373	0	0	0	0	0	0	0	0	0	0	0	0	0	0	0	0	0	0	0	0	143167501	393,750	143,167.50	393.75
374	0	0	0	0	0	0	1	0	0	0	0	0	0	0	0	0	0	0	0	0	143561251	95,750	143,561.25	95.75
375	0	0	0	0	0	0	1	0	0	0	0	1	0	0	0	0	0	0	0	0	143657001	939,000	143,657.00	939
376	0	0	0	0	0	0	0	0	0	0	0	1	0	0	0	0	0	0	0	0	144596001	80,750	144,596.00	80.75
377	0	0	0	0	0	0	0	0	0	0	0	0	0	0	0	0	0	0	0	0	144676751	418,000	144,676.75	418
378	0	0	0	0	0	0	1	0	0	0	0	0	0	0	0	0	0	0	0	0	145094751	118,000	145,094.75	118
379	0	0	0	0	0	0	1	0	0	0	0	1	0	0	0	0	0	0	0	0	145212751	899,750	145,212.75	899.75
380	0	0	0	0	0	0	0	0	0	0	0	1	0	0	0	0	0	0	0	0	146112501	120,000	146,112.50	120
381	0	0	0	0	0	0	0	0	0	0	0	0	0	0	0	0	0	0	0	0	146232501	378,750	146,232.50	378.75
382	0	0	0	0	0	0	1	0	0	0	0	0	0	0	0	0	0	0	0	0	146611251	110,750	146,611.25	110.75
383	0	0	0	0	0	0	1	0	0	0	0	1	0	0	0	0	0	0	0	0	146722001	924,000	146,722.00	924
384	0	0	0	0	0	0	0	0	0	0	0	1	0	0	0	0	0	0	0	0	147646001	95,750	147,646.00	95.75
385	0	0	0	0	0	0	0	0	0	0	0	0	0	0	0	0	0	0	0	0	147741751	403,000	147,741.75	403
386	0	0	0	0	0	0	1	0	0	0	0	0	0	0	0	0	0	0	0	0	148144751	110,000	148,144.75	110
387	0	0	0	0	0	0	1	0	0	0	0	1	0	0	0	0	0	0	0	0	148254751	924,500	148,254.75	924.5
388	0	0	0	0	0	0	0	0	0	0	0	1	0	0	0	0	0	0	0	0	149179251	95,000	149,179.25	95
389	0	0	0	0	0	0	0	0	0	0	0	0	0	0	0	0	0	0	0	0	149274251	403,750	149,274.25	403.75
390	0	0	0	0	0	0	1	0	0	0	0	0	0	0	0	0	0	0	0	0	149678001	109,250	149,678.00	109.25
391	0	0	0	0	0	0	1	0	0	0	0	1	0	0	0	0	0	0	0	0	149787251	908,750	149,787.25	908.75
392	0	0	0	0	0	0	0	0	0	0	0	1	0	0	0	0	0	0	0	0	150696001	110,750	150,696.00	110.75
393	0	0	0	0	0	0	0	0	0	0	0	0	0	0	0	0	0	0	0	0	150806751	388,000	150,806.75	388
394	0	0	0	0	0	0	1	0	0	0	0	0	0	0	0	0	0	0	0	0	151194751	101,750	151,194.75	101.75
395	0	0	0	0	0	0	1	0	0	0	0	1	0	0	0	0	0	0	0	0	151296501	932,750	151,296.50	932.75
396	0	0	0	0	0	0	0	0	0	0	0	1	0	0	0	0	0	0	0	0	152229251	87,000	152,229.25	87
397	0	0	0	0	0	0	0	0	0	0	0	0	0	0	0	0	0	0	0	0	152316251	395,250	152,316.25	395.25
398	0	0	0	0	0	0	1	0	0	0	0	0	0	0	0	0	0	0	0	0	152711501	94,250	152,711.50	94.25
399	0	0	0	0	0	0	1	0	0	0	0	1	0	0	0	0	0	0	0	0	152805751	940,250	152,805.75	940.25
400	0	0	0	0	0	0	0	0	0	0	0	1	0	0	0	0	0	0	0	0	153746001	79,500	153,746.00	79.5
401	0	0	0	0	0	0	0	0	0	0	0	0	0	0	0	0	0	0	0	0	153825501	419,250	153,825.50	419.25
402	0	0	0	0	0	0	1	0	0	0	0	0	0	0	0	0	0	0	0	0	154244751	93,500	154,244.75	93.5
403	0	0	0	0	0	0	1	0	0	0	0	1	0	0	0	0	0	0	0	0	154338251	941,000	154,338.25	941
404	0	0	0	0	0	0	0	0	0	0	0	1	0	0	0	0	0	0	0	0	155279251	78,750	155,279.25	78.75
405	0	0	0	0	0	0	0	0	0	0	0	0	0	0	0	0	0	0	0	0	155358001	420,250	155,358.00	420.25
406	0	0	0	0	0	0	1	0	0	0	0	0	0	0	0	0	0	0	0	0	155778251	115,750	155,778.25	115.75
407	0	0	0	0	0	0	1	0	0	0	0	1	0	0	0	0	0	0	0	0	155894001	918,750	155,894.00	918.75
408	0	0	0	0	0	0	0	0	0	0	0	1	0	0	0	0	0	0	0	0	156812751	101,000	156,812.75	101
409	0	0	0	0	0	0	0	0	0	0	0	0	0	0	0	0	0	0	0	0	156913751	397,750	156,913.75	397.75
410	0	0	0	0	0	0	1	0	0	0	0	0	0	0	0	0	0	0	0	0	157311501	115,000	157,311.50	115
411	0	0	0	0	0	0	1	0	0	0	0	1	0	0	0	0	0	0	0	0	157426501	902,750	157,426.50	902.75
412	0	0	0	0	0	0	0	0	0	0	0	1	0	0	0	0	0	0	0	0	158329251	117,000	158,329.25	117
413	0	0	0	0	0	0	0	0	0	0	0	0	0	0	0	0	0	0	0	0	158446251	381,750	158,446.25	381.75
414	0	0	0	0	0	0	1	0	0	0	0	0	0	0	0	0	0	0	0	0	158828001	108,000	158,828.00	108
415	0	0	0	0	0	0	1	0	0	0	0	1	0	0	0	0	0	0	0	0	158936001	926,750	158,936.00	926.75
416	0	0	0	0	0	0	0	0	0	0	0	1	0	0	0	0	0	0	0	0	159862751	92,750	159,862.75	92.75
417	0	0	0	0	0	0	0	0	0	0	0	0	0	0	0	0	0	0	0	0	159955501	406,000	159,955.50	406
418	0	0	0	0	0	0	1	0	0	0	0	0	0	0	0	0	0	0	0	0	160361501	107,000	160,361.50	107
419	0	0	0	0	0	0	1	0	0	0	0	1	0	0	0	0	0	0	0	0	160468501	927,500	160,468.50	927.5
420	0	0	0	0	0	0	0	0	0	0	0	1	0	0	0	0	0	0	0	0	161396001	92,000	161,396.00	92
421	0	0	0	0	0	0	0	0	0	0	0	0	0	0	0	0	0	0	0	0	161488001	390,250	161,488.00	390.25
422	0	0	0	0	0	0	1	0	0	0	0	0	0	0	0	0	0	0	0	0	161878251	99,500	161,878.25	99.5
423	0	0	0	0	0	0	1	0	0	0	0	1	0	0	0	0	0	0	0	0	161977751	935,000	161,977.75	935
424	0	0	0	0	0	0	0	0	0	0	0	1	0	0	0	0	0	0	0	0	162912751	84,750	162,912.75	84.75
425	0	0	0	0	0	0	0	0	0	0	0	0	0	0	0	0	0	0	0	0	162997501	414,000	162,997.50	414
426	0	0	0	0	0	0	1	0	0	0	0	0	0	0	0	0	0	0	0	0	163411501	98,750	163,411.50	98.75
427	0	0	0	0	0	0	1	0	0	0	0	1	0	0	0	0	0	0	0	0	163510251	919,250	163,510.25	919.25
428	0	0	0	0	0	0	0	0	0	0	0	1	0	0	0	0	0	0	0	0	164429501	100,500	164,429.50	100.5
429	0	0	0	0	0	0	0	0	0	0	0	0	0	0	0	0	0	0	0	0	164530001	398,250	164,530.00	398.25
430	0	0	0	0	0	0	1	0	0	0	0	0	0	0	0	0	0	0	0	0	164928251	114,500	164,928.25	114.5
431	0	0	0	0	0	0	1	0	0	0	0	1	0	0	0	0	0	0	0	0	165042751	920,000	165,042.75	920
432	0	0	0	0	0	0	0	0	0	0	0	1	0	0	0	0	0	0	0	0	165962751	99,750	165,962.75	99.75
433	0	0	0	0	0	0	0	0	0	0	0	0	0	0	0	0	0	0	0	0	166062501	399,000	166,062.50	399
434	0	0	0	0	0	0	1	0	0	0	0	0	0	0	0	0	0	0	0	0	166461501	113,750	166,461.50	113.75
435	0	0	0	0	0	0	1	0	0	0	0	1	0	0	0	0	0	0	0	0	166575251	920,750	166,575.25	920.75
436	0	0	0	0	0	0	0	0	0	0	0	1	0	0	0	0	0	0	0	0	167496001	99,000	167,496.00	99
437	0	0	0	0	0	0	0	0	0	0	0	0	0	0	0	0	0	0	0	0	167595001	400,000	167,595.00	400
438	0	0	0	0	0	0	1	0	0	0	0	0	0	0	0	0	0	0	0	0	167995001	112,750	167,995.00	112.75
439	0	0	0	0	0	0	1	0	0	0	0	1	0	0	0	0	0	0	0	0	168107751	921,750	168,107.75	921.75
440	0	0	0	0	0	0	0	0	0	0	0	1	0	0	0	0	0	0	0	0	169029501	98,000	169,029.50	98
441	0	0	0	0	0	0	0	0	0	0	0	0	0	0	0	0	0	0	0	0	169127501	400,750	169,127.50	400.75
442	0	0	0	0	0	0	1	0	0	0	0	0	0	0	0	0	0	0	0	0	169528251	112,250	169,528.25	112.25
443	0	0	0	0	0	0	1	0	0	0	0	1	0	0	0	0	0	0	0	0	169640501	905,750	169,640.50	905.75
444	0	0	0	0	0	0	0	0	0	0	0	1	0	0	0	0	0	0	0	0	170546251	113,750	170,546.25	113.75
445	0	0	0	0	0	0	0	0	0	0	0	0	0	0	0	0	0	0	0	0	170660001	385,000	170,660.00	385
446	0	0	0	0	0	0	1	0	0	0	0	0	0	0	0	0	0	0	0	0	171045001	104,750	171,045.00	104.75
447	0	0	0	0	0	0	1	0	0	0	0	1	0	0	0	0	0	0	0	0	171149751	929,750	171,149.75	929.75
448	0	0	0	0	0	0	0	0	0	0	0	1	0	0	0	0	0	0	0	0	172079501	89,750	172,079.50	89.75
449	0	0	0	0	0	0	0	0	0	0	0	0	0	0	0	0	0	0	0	0	172169251	409,000	172,169.25	409
450	0	0	0	0	0	0	1	0	0	0	0	0	0	0	0	0	0	0	0	0	172578251	104,000	172,578.25	104
451	0	0	0	0	0	0	1	0	0	0	0	1	0	0	0	0	0	0	0	0	172682251	914,000	172,682.25	914
452	0	0	0	0	0	0	0	0	0	0	0	1	0	0	0	0	0	0	0	0	173596251	105,750	173,596.25	105.75
453	0	0	0	0	0	0	0	0	0	0	0	0	0	0	0	0	0	0	0	0	173702001	393,000	173,702.00	393
454	0	0	0	0	0	0	1	0	0	0	0	0	0	0	0	0	0	0	0	0	174095001	119,750	174,095.00	119.75
455	0	0	0	0	0	0	1	0	0	0	0	1	0	0	0	0	0	0	0	0	174214751	914,750	174,214.75	914.75
456	0	0	0	0	0	0	0	0	0	0	0	1	0	0	0	0	0	0	0	0	175129501	105,000	175,129.50	105
457	0	0	0	0	0	0	0	0	0	0	0	0	0	0	0	0	0	0	0	0	175234501	393,750	175,234.50	393.75
458	0	0	0	0	0	0	1	0	0	0	0	0	0	0	0	0	0	0	0	0	175628251	119,000	175,628.25	119
459	0	0	0	0	0	0	1	0	0	0	0	1	0	0	0	0	0	0	0	0	175747251	915,500	175,747.25	915.5
460	0	0	0	0	0	0	0	0	0	0	0	1	0	0	0	0	0	0	0	0	176662751	104,250	176,662.75	104.25
461	0	0	0	0	0	0	0	0	0	0	0	0	0	0	0	0	0	0	0	0	176767001	394,500	176,767.00	394.5
462	0	0	0	0	0	0	1	0	0	0	0	0	0	0	0	0	0	0	0	0	177161501	95,000	177,161.50	95
463	0	0	0	0	0	0	1	0	0	0	0	1	0	0	0	0	0	0	0	0	177256501	939,750	177,256.50	939.75
464	0	0	0	0	0	0	0	0	0	0	0	1	0	0	0	0	0	0	0	0	178196251	80,000	178,196.25	80
465	0	0	0	0	0	0	0	0	0	0	0	0	0	0	0	0	0	0	0	0	178276251	418,750	178,276.25	418.75
466	0	0	0	0	0	0	1	0	0	0	0	0	0	0	0	0	0	0	0	0	178695001	94,000	178,695.00	94
467	0	0	0	0	0	0	1	0	0	0	0	1	0	0	0	0	0	0	0	0	178789001	940,500	178,789.00	940.5
468	0	0	0	0	0	0	0	0	0	0	0	1	0	0	0	0	0	0	0	0	179729501	79,250	179,729.50	79.25
469	0	0	0	0	0	0	0	0	0	0	0	0	0	0	0	0	0	0	0	0	179808751		179,808.75
