# Supplementary material for: Auditory presentation and synchronization in Adobe Flash and HTML5/JavaScript Web experiments
Source: Behav Res Methods. 2016 Jul 15;48(3):897–908. doi: 10.3758/s13428-016-0758-5 (PMC5003904; doi:10.3758/s13428-016-0758-5)
Supplement: Supplementary file 1 — (ZIP 1310 kb) [file 13428_2016_758_MOESM1_ESM.zip › Data/S1/sep-officepc-cr-js.csv]

	Keypad 4	Keypad 3	Keypad 2	Keypad 1	Opto 4	Opto 3	Opto 2	Opto 1	TTL in 2	TTL in 1	Mic 2	Mic 1	Act close 4	Act close 3	Act close 3	Act close 1	TTL out 2	TTL out 1	Sounder 2	Sounder 1	Elapsed uS	Active uS	Elapsed mS	Active mS
1	0	0	0	0	0	0	0	0	0	0	0	0	0	0	0	0	0	0	0	0	0	1,810,001	0	1,810.00
2	0	0	0	0	0	0	0	1	0	0	0	0	0	0	0	0	0	0	0	0	1810001	42,251	1,810.00	42.25
3	0	0	0	0	0	0	0	1	0	0	0	1	0	0	0	0	0	0	0	0	1852252	994,749	1,852.25	994.75
4	0	0	0	0	0	0	0	0	0	0	0	1	0	0	0	0	0	0	0	0	2847001	24,751	2,847.00	24.75
5	0	0	0	0	0	0	0	0	0	0	0	0	0	0	0	0	0	0	0	0	2871752	521,499	2,871.75	521.5
6	0	0	0	0	0	0	0	1	0	0	0	0	0	0	0	0	0	0	0	0	3393251	39,000	3,393.25	39
7	0	0	0	0	0	0	0	1	0	0	0	1	0	0	0	0	0	0	0	0	3432251	998,001	3,432.25	998
8	0	0	0	0	0	0	0	0	0	0	0	1	0	0	0	0	0	0	0	0	4430252	21,749	4,430.25	21.75
9	0	0	0	0	0	0	0	0	0	0	0	0	0	0	0	0	0	0	0	0	4452001	524,751	4,452.00	524.75
10	0	0	0	0	0	0	0	1	0	0	0	0	0	0	0	0	0	0	0	0	4976752	35,499	4,976.75	35.5
11	0	0	0	0	0	0	0	1	0	0	0	1	0	0	0	0	0	0	0	0	5012251	984,750	5,012.25	984.75
12	0	0	0	0	0	0	0	0	0	0	0	1	0	0	0	0	0	0	0	0	5997001	35,000	5,997.00	35
13	0	0	0	0	0	0	0	0	0	0	0	0	0	0	0	0	0	0	0	0	6032001	528,000	6,032.00	528
14	0	0	0	0	0	0	0	1	0	0	0	0	0	0	0	0	0	0	0	0	6560001	32,250	6,560.00	32.25
15	0	0	0	0	0	0	0	1	0	0	0	1	0	0	0	0	0	0	0	0	6592251	988,000	6,592.25	988
16	0	0	0	0	0	0	0	0	0	0	0	1	0	0	0	0	0	0	0	0	7580251	31,750	7,580.25	31.75
17	0	0	0	0	0	0	0	0	0	0	0	0	0	0	0	0	0	0	0	0	7612001	531,500	7,612.00	531.5
18	0	0	0	0	0	0	0	1	0	0	0	0	0	0	0	0	0	0	0	0	8143501	28,751	8,143.50	28.75
19	0	0	0	0	0	0	0	1	0	0	0	1	0	0	0	0	0	0	0	0	8172252	991,499	8,172.25	991.5
20	0	0	0	0	0	0	0	0	0	0	0	1	0	0	0	0	0	0	0	0	9163751	28,250	9,163.75	28.25
21	0	0	0	0	0	0	0	0	0	0	0	0	0	0	0	0	0	0	0	0	9192001	534,750	9,192.00	534.75
22	0	0	0	0	0	0	0	1	0	0	0	0	0	0	0	0	0	0	0	0	9726751	25,501	9,726.75	25.5
23	0	0	0	0	0	0	0	1	0	0	0	1	0	0	0	0	0	0	0	0	9752252	994,749	9,752.25	994.75
24	0	0	0	0	0	0	0	0	0	0	0	1	0	0	0	0	0	0	0	0	10747001	25,000	10,747.00	25
25	0	0	0	0	0	0	0	0	0	0	0	0	0	0	0	0	0	0	0	0	10772001	538,000	10,772.00	538
26	0	0	0	0	0	0	0	1	0	0	0	0	0	0	0	0	0	0	0	0	11310001	22,250	11,310.00	22.25
27	0	0	0	0	0	0	0	1	0	0	0	1	0	0	0	0	0	0	0	0	11332251	998,250	11,332.25	998.25
28	0	0	0	0	0	0	0	0	0	0	0	1	0	0	0	0	0	0	0	0	12330501	21,500	12,330.50	21.5
29	0	0	0	0	0	0	0	0	0	0	0	0	0	0	0	0	0	0	0	0	12352001	524,751	12,352.00	524.75
30	0	0	0	0	0	0	0	1	0	0	0	0	0	0	0	0	0	0	0	0	12876752	35,499	12,876.75	35.5
31	0	0	0	0	0	0	0	1	0	0	0	1	0	0	0	0	0	0	0	0	12912251	1,001,500	12,912.25	1,001.50
32	0	0	0	0	0	0	0	0	0	0	0	1	0	0	0	0	0	0	0	0	13913751	18,250	13,913.75	18.25
33	0	0	0	0	0	0	0	0	0	0	0	0	0	0	0	0	0	0	0	0	13932001	528,251	13,932.00	528.25
34	0	0	0	0	0	0	0	1	0	0	0	0	0	0	0	0	0	0	0	0	14460252	31,999	14,460.25	32
35	0	0	0	0	0	0	0	1	0	0	0	1	0	0	0	0	0	0	0	0	14492251	1,004,750	14,492.25	1,004.75
36	0	0	0	0	0	0	0	0	0	0	0	1	0	0	0	0	0	0	0	0	15497001	15,000	15,497.00	15
37	0	0	0	0	0	0	0	0	0	0	0	0	0	0	0	0	0	0	0	0	15512001	531,500	15,512.00	531.5
38	0	0	0	0	0	0	0	1	0	0	0	0	0	0	0	0	0	0	0	0	16043501	28,750	16,043.50	28.75
39	0	0	0	0	0	0	0	1	0	0	0	1	0	0	0	0	0	0	0	0	16072251	991,500	16,072.25	991.5
40	0	0	0	0	0	0	0	0	0	0	0	1	0	0	0	0	0	0	0	0	17063751	28,250	17,063.75	28.25
41	0	0	0	0	0	0	0	0	0	0	0	0	0	0	0	0	0	0	0	0	17092001	534,750	17,092.00	534.75
42	0	0	0	0	0	0	0	1	0	0	0	0	0	0	0	0	0	0	0	0	17626751	25,500	17,626.75	25.5
43	0	0	0	0	0	0	0	1	0	0	0	1	0	0	0	0	0	0	0	0	17652251	994,750	17,652.25	994.75
44	0	0	0	0	0	0	0	0	0	0	0	1	0	0	0	0	0	0	0	0	18647001	25,000	18,647.00	25
45	0	0	0	0	0	0	0	0	0	0	0	0	0	0	0	0	0	0	0	0	18672001	521,500	18,672.00	521.5
46	0	0	0	0	0	0	0	1	0	0	0	0	0	0	0	0	0	0	0	0	19193501	38,750	19,193.50	38.75
47	0	0	0	0	0	0	0	1	0	0	0	1	0	0	0	0	0	0	0	0	19232251	981,500	19,232.25	981.5
48	0	0	0	0	0	0	0	0	0	0	0	1	0	0	0	0	0	0	0	0	20213751	38,250	20,213.75	38.25
49	0	0	0	0	0	0	0	0	0	0	0	0	0	0	0	0	0	0	0	0	20252001	524,750	20,252.00	524.75
50	0	0	0	0	0	0	0	1	0	0	0	0	0	0	0	0	0	0	0	0	20776751	35,500	20,776.75	35.5
51	0	0	0	0	0	0	0	1	0	0	0	1	0	0	0	0	0	0	0	0	20812251	1,001,500	20,812.25	1,001.50
52	0	0	0	0	0	0	0	0	0	0	0	1	0	0	0	0	0	0	0	0	21813751	18,250	21,813.75	18.25
53	0	0	0	0	0	0	0	0	0	0	0	0	0	0	0	0	0	0	0	0	21832001	528,250	21,832.00	528.25
54	0	0	0	0	0	0	0	1	0	0	0	0	0	0	0	0	0	0	0	0	22360251	32,250	22,360.25	32.25
55	0	0	0	0	0	0	0	1	0	0	0	1	0	0	0	0	0	0	0	0	22392501	1,004,751	22,392.50	1,004.75
56	0	0	0	0	0	0	0	0	0	0	0	1	0	0	0	0	0	0	0	0	23397252	14,749	23,397.25	14.75
57	0	0	0	0	0	0	0	0	0	0	0	0	0	0	0	0	0	0	0	0	23412001	531,500	23,412.00	531.5
58	0	0	0	0	0	0	0	1	0	0	0	0	0	0	0	0	0	0	0	0	23943501	29,000	23,943.50	29
59	0	0	0	0	0	0	0	1	0	0	0	1	0	0	0	0	0	0	0	0	23972501	991,251	23,972.50	991.25
60	0	0	0	0	0	0	0	0	0	0	0	1	0	0	0	0	0	0	0	0	24963752	28,249	24,963.75	28.25
61	0	0	0	0	0	0	0	0	0	0	0	0	0	0	0	0	0	0	0	0	24992001	535,000	24,992.00	535
62	0	0	0	0	0	0	0	1	0	0	0	0	0	0	0	0	0	0	0	0	25527001	25,500	25,527.00	25.5
63	0	0	0	0	0	0	0	1	0	0	0	1	0	0	0	0	0	0	0	0	25552501	994,751	25,552.50	994.75
64	0	0	0	0	0	0	0	0	0	0	0	1	0	0	0	0	0	0	0	0	26547252	24,749	26,547.25	24.75
65	0	0	0	0	0	0	0	0	0	0	0	0	0	0	0	0	0	0	0	0	26572001	521,500	26,572.00	521.5
66	0	0	0	0	0	0	0	1	0	0	0	0	0	0	0	0	0	0	0	0	27093501	39,000	27,093.50	39
67	0	0	0	0	0	0	0	1	0	0	0	1	0	0	0	0	0	0	0	0	27132501	981,251	27,132.50	981.25
68	0	0	0	0	0	0	0	0	0	0	0	1	0	0	0	0	0	0	0	0	28113752	38,499	28,113.75	38.5
69	0	0	0	0	0	0	0	0	0	0	0	0	0	0	0	0	0	0	0	0	28152251	524,750	28,152.25	524.75
70	0	0	0	0	0	0	0	1	0	0	0	0	0	0	0	0	0	0	0	0	28677001	35,500	28,677.00	35.5
71	0	0	0	0	0	0	0	1	0	0	0	1	0	0	0	0	0	0	0	0	28712501	984,751	28,712.50	984.75
72	0	0	0	0	0	0	0	0	0	0	0	1	0	0	0	0	0	0	0	0	29697252	34,999	29,697.25	35
73	0	0	0	0	0	0	0	0	0	0	0	0	0	0	0	0	0	0	0	0	29732251	528,000	29,732.25	528
74	0	0	0	0	0	0	0	1	0	0	0	0	0	0	0	0	0	0	0	0	30260251	32,250	30,260.25	32.25
75	0	0	0	0	0	0	0	1	0	0	0	1	0	0	0	0	0	0	0	0	30292501	988,000	30,292.50	988
76	0	0	0	0	0	0	0	0	0	0	0	1	0	0	0	0	0	0	0	0	31280501	31,751	31,280.50	31.75
77	0	0	0	0	0	0	0	0	0	0	0	0	0	0	0	0	0	0	0	0	31312252	531,249	31,312.25	531.25
78	0	0	0	0	0	0	0	1	0	0	0	0	0	0	0	0	0	0	0	0	31843501	29,000	31,843.50	29
79	0	0	0	0	0	0	0	1	0	0	0	1	0	0	0	0	0	0	0	0	31872501	991,500	31,872.50	991.5
80	0	0	0	0	0	0	0	0	0	0	0	1	0	0	0	0	0	0	0	0	32864001	28,250	32,864.00	28.25
81	0	0	0	0	0	0	0	0	0	0	0	0	0	0	0	0	0	0	0	0	32892251	534,750	32,892.25	534.75
82	0	0	0	0	0	0	0	1	0	0	0	0	0	0	0	0	0	0	0	0	33427001	25,500	33,427.00	25.5
83	0	0	0	0	0	0	0	1	0	0	0	1	0	0	0	0	0	0	0	0	33452501	994,751	33,452.50	994.75
84	0	0	0	0	0	0	0	0	0	0	0	1	0	0	0	0	0	0	0	0	34447252	24,999	34,447.25	25
85	0	0	0	0	0	0	0	0	0	0	0	0	0	0	0	0	0	0	0	0	34472251	521,500	34,472.25	521.5
86	0	0	0	0	0	0	0	1	0	0	0	0	0	0	0	0	0	0	0	0	34993751	38,750	34,993.75	38.75
87	0	0	0	0	0	0	0	1	0	0	0	1	0	0	0	0	0	0	0	0	35032501	981,500	35,032.50	981.5
88	0	0	0	0	0	0	0	0	0	0	0	1	0	0	0	0	0	0	0	0	36014001	38,251	36,014.00	38.25
89	0	0	0	0	0	0	0	0	0	0	0	0	0	0	0	0	0	0	0	0	36052252	524,749	36,052.25	524.75
90	0	0	0	0	0	0	0	1	0	0	0	0	0	0	0	0	0	0	0	0	36577001	35,500	36,577.00	35.5
91	0	0	0	0	0	0	0	1	0	0	0	1	0	0	0	0	0	0	0	0	36612501	1,001,500	36,612.50	1,001.50
92	0	0	0	0	0	0	0	0	0	0	0	1	0	0	0	0	0	0	0	0	37614001	18,251	37,614.00	18.25
93	0	0	0	0	0	0	0	0	0	0	0	0	0	0	0	0	0	0	0	0	37632252	527,999	37,632.25	528
94	0	0	0	0	0	0	0	1	0	0	0	0	0	0	0	0	0	0	0	0	38160251	32,250	38,160.25	32.25
95	0	0	0	0	0	0	0	1	0	0	0	1	0	0	0	0	0	0	0	0	38192501	1,004,750	38,192.50	1,004.75
96	0	0	0	0	0	0	0	0	0	0	0	1	0	0	0	0	0	0	0	0	39197251	15,001	39,197.25	15
97	0	0	0	0	0	0	0	0	0	0	0	0	0	0	0	0	0	0	0	0	39212252	531,500	39,212.25	531.5
98	0	0	0	0	0	0	0	1	0	0	0	0	0	0	0	0	0	0	0	0	39743752	28,749	39,743.75	28.75
99	0	0	0	0	0	0	0	1	0	0	0	1	0	0	0	0	0	0	0	0	39772501	991,500	39,772.50	991.5
100	0	0	0	0	0	0	0	0	0	0	0	1	0	0	0	0	0	0	0	0	40764001	28,251	40,764.00	28.25
101	0	0	0	0	0	0	0	0	0	0	0	0	0	0	0	0	0	0	0	0	40792252	534,749	40,792.25	534.75
102	0	0	0	0	0	0	0	1	0	0	0	0	0	0	0	0	0	0	0	0	41327001	25,500	41,327.00	25.5
103	0	0	0	0	0	0	0	1	0	0	0	1	0	0	0	0	0	0	0	0	41352501	994,751	41,352.50	994.75
104	0	0	0	0	0	0	0	0	0	0	0	1	0	0	0	0	0	0	0	0	42347252	24,999	42,347.25	25
105	0	0	0	0	0	0	0	0	0	0	0	0	0	0	0	0	0	0	0	0	42372251	521,500	42,372.25	521.5
106	0	0	0	0	0	0	0	1	0	0	0	0	0	0	0	0	0	0	0	0	42893751	38,750	42,893.75	38.75
107	0	0	0	0	0	0	0	1	0	0	0	1	0	0	0	0	0	0	0	0	42932501	998,251	42,932.50	998.25
108	0	0	0	0	0	0	0	0	0	0	0	1	0	0	0	0	0	0	0	0	43930752	21,499	43,930.75	21.5
109	0	0	0	0	0	0	0	0	0	0	0	0	0	0	0	0	0	0	0	0	43952251	524,750	43,952.25	524.75
110	0	0	0	0	0	0	0	1	0	0	0	0	0	0	0	0	0	0	0	0	44477001	35,500	44,477.00	35.5
111	0	0	0	0	0	0	0	1	0	0	0	1	0	0	0	0	0	0	0	0	44512501	984,751	44,512.50	984.75
112	0	0	0	0	0	0	0	0	0	0	0	1	0	0	0	0	0	0	0	0	45497252	34,999	45,497.25	35
113	0	0	0	0	0	0	0	0	0	0	0	0	0	0	0	0	0	0	0	0	45532251	528,250	45,532.25	528.25
114	0	0	0	0	0	0	0	1	0	0	0	0	0	0	0	0	0	0	0	0	46060501	32,000	46,060.50	32
115	0	0	0	0	0	0	0	1	0	0	0	1	0	0	0	0	0	0	0	0	46092501	988,251	46,092.50	988.25
116	0	0	0	0	0	0	0	0	0	0	0	1	0	0	0	0	0	0	0	0	47080752	31,499	47,080.75	31.5
117	0	0	0	0	0	0	0	0	0	0	0	0	0	0	0	0	0	0	0	0	47112251	531,500	47,112.25	531.5
118	0	0	0	0	0	0	0	1	0	0	0	0	0	0	0	0	0	0	0	0	47643751	28,750	47,643.75	28.75
119	0	0	0	0	0	0	0	1	0	0	0	1	0	0	0	0	0	0	0	0	47672501	991,500	47,672.50	991.5
120	0	0	0	0	0	0	0	0	0	0	0	1	0	0	0	0	0	0	0	0	48664001	28,251	48,664.00	28.25
121	0	0	0	0	0	0	0	0	0	0	0	0	0	0	0	0	0	0	0	0	48692252	534,749	48,692.25	534.75
122	0	0	0	0	0	0	0	1	0	0	0	0	0	0	0	0	0	0	0	0	49227001	25,500	49,227.00	25.5
123	0	0	0	0	0	0	0	1	0	0	0	1	0	0	0	0	0	0	0	0	49252501	994,750	49,252.50	994.75
124	0	0	0	0	0	0	0	0	0	0	0	1	0	0	0	0	0	0	0	0	50247251	25,000	50,247.25	25
125	0	0	0	0	0	0	0	0	0	0	0	0	0	0	0	0	0	0	0	0	50272251	538,250	50,272.25	538.25
126	0	0	0	0	0	0	0	1	0	0	0	0	0	0	0	0	0	0	0	0	50810501	22,000	50,810.50	22
127	0	0	0	0	0	0	0	1	0	0	0	1	0	0	0	0	0	0	0	0	50832501	998,251	50,832.50	998.25
128	0	0	0	0	0	0	0	0	0	0	0	1	0	0	0	0	0	0	0	0	51830752	21,499	51,830.75	21.5
129	0	0	0	0	0	0	0	0	0	0	0	0	0	0	0	0	0	0	0	0	51852251	524,750	51,852.25	524.75
130	0	0	0	0	0	0	0	1	0	0	0	0	0	0	0	0	0	0	0	0	52377001	35,500	52,377.00	35.5
131	0	0	0	0	0	0	0	1	0	0	0	1	0	0	0	0	0	0	0	0	52412501	984,751	52,412.50	984.75
132	0	0	0	0	0	0	0	0	0	0	0	1	0	0	0	0	0	0	0	0	53397252	34,999	53,397.25	35
133	0	0	0	0	0	0	0	0	0	0	0	0	0	0	0	0	0	0	0	0	53432251	528,250	53,432.25	528.25
134	0	0	0	0	0	0	0	1	0	0	0	0	0	0	0	0	0	0	0	0	53960501	32,251	53,960.50	32.25
135	0	0	0	0	0	0	0	1	0	0	0	1	0	0	0	0	0	0	0	0	53992752	987,999	53,992.75	988
136	0	0	0	0	0	0	0	0	0	0	0	1	0	0	0	0	0	0	0	0	54980751	31,500	54,980.75	31.5
137	0	0	0	0	0	0	0	0	0	0	0	0	0	0	0	0	0	0	0	0	55012251	531,501	55,012.25	531.5
138	0	0	0	0	0	0	0	1	0	0	0	0	0	0	0	0	0	0	0	0	55543752	28,999	55,543.75	29
139	0	0	0	0	0	0	0	1	0	0	0	1	0	0	0	0	0	0	0	0	55572751	991,250	55,572.75	991.25
140	0	0	0	0	0	0	0	0	0	0	0	1	0	0	0	0	0	0	0	0	56564001	28,251	56,564.00	28.25
141	0	0	0	0	0	0	0	0	0	0	0	0	0	0	0	0	0	0	0	0	56592252	534,999	56,592.25	535
142	0	0	0	0	0	0	0	1	0	0	0	0	0	0	0	0	0	0	0	0	57127251	25,500	57,127.25	25.5
143	0	0	0	0	0	0	0	1	0	0	0	1	0	0	0	0	0	0	0	0	57152751	994,750	57,152.75	994.75
144	0	0	0	0	0	0	0	0	0	0	0	1	0	0	0	0	0	0	0	0	58147501	24,750	58,147.50	24.75
145	0	0	0	0	0	0	0	0	0	0	0	0	0	0	0	0	0	0	0	0	58172251	521,500	58,172.25	521.5
146	0	0	0	0	0	0	0	1	0	0	0	0	0	0	0	0	0	0	0	0	58693751	39,000	58,693.75	39
147	0	0	0	0	0	0	0	1	0	0	0	1	0	0	0	0	0	0	0	0	58732751	981,250	58,732.75	981.25
148	0	0	0	0	0	0	0	0	0	0	0	1	0	0	0	0	0	0	0	0	59714001	38,250	59,714.00	38.25
149	0	0	0	0	0	0	0	0	0	0	0	0	0	0	0	0	0	0	0	0	59752251	525,000	59,752.25	525
150	0	0	0	0	0	0	0	1	0	0	0	0	0	0	0	0	0	0	0	0	60277251	35,500	60,277.25	35.5
151	0	0	0	0	0	0	0	1	0	0	0	1	0	0	0	0	0	0	0	0	60312751	1,001,250	60,312.75	1,001.25
152	0	0	0	0	0	0	0	0	0	0	0	1	0	0	0	0	0	0	0	0	61314001	18,500	61,314.00	18.5
153	0	0	0	0	0	0	0	0	0	0	0	0	0	0	0	0	0	0	0	0	61332501	528,000	61,332.50	528
154	0	0	0	0	0	0	0	1	0	0	0	0	0	0	0	0	0	0	0	0	61860501	32,250	61,860.50	32.25
155	0	0	0	0	0	0	0	1	0	0	0	1	0	0	0	0	0	0	0	0	61892751	988,000	61,892.75	988
156	0	0	0	0	0	0	0	0	0	0	0	1	0	0	0	0	0	0	0	0	62880751	31,750	62,880.75	31.75
157	0	0	0	0	0	0	0	0	0	0	0	0	0	0	0	0	0	0	0	0	62912501	531,250	62,912.50	531.25
158	0	0	0	0	0	0	0	1	0	0	0	0	0	0	0	0	0	0	0	0	63443751	29,000	63,443.75	29
159	0	0	0	0	0	0	0	1	0	0	0	1	0	0	0	0	0	0	0	0	63472751	991,250	63,472.75	991.25
160	0	0	0	0	0	0	0	0	0	0	0	1	0	0	0	0	0	0	0	0	64464001	28,500	64,464.00	28.5
161	0	0	0	0	0	0	0	0	0	0	0	0	0	0	0	0	0	0	0	0	64492501	534,751	64,492.50	534.75
162	0	0	0	0	0	0	0	1	0	0	0	0	0	0	0	0	0	0	0	0	65027252	25,499	65,027.25	25.5
163	0	0	0	0	0	0	0	1	0	0	0	1	0	0	0	0	0	0	0	0	65052751	994,750	65,052.75	994.75
164	0	0	0	0	0	0	0	0	0	0	0	1	0	0	0	0	0	0	0	0	66047501	25,000	66,047.50	25
165	0	0	0	0	0	0	0	0	0	0	0	0	0	0	0	0	0	0	0	0	66072501	521,251	66,072.50	521.25
166	0	0	0	0	0	0	0	1	0	0	0	0	0	0	0	0	0	0	0	0	66593752	38,999	66,593.75	39
167	0	0	0	0	0	0	0	1	0	0	0	1	0	0	0	0	0	0	0	0	66632751	998,000	66,632.75	998
168	0	0	0	0	0	0	0	0	0	0	0	1	0	0	0	0	0	0	0	0	67630751	21,750	67,630.75	21.75
169	0	0	0	0	0	0	0	0	0	0	0	0	0	0	0	0	0	0	0	0	67652501	524,750	67,652.50	524.75
170	0	0	0	0	0	0	0	1	0	0	0	0	0	0	0	0	0	0	0	0	68177251	35,500	68,177.25	35.5
171	0	0	0	0	0	0	0	1	0	0	0	1	0	0	0	0	0	0	0	0	68212751	984,750	68,212.75	984.75
172	0	0	0	0	0	0	0	0	0	0	0	1	0	0	0	0	0	0	0	0	69197501	35,000	69,197.50	35
173	0	0	0	0	0	0	0	0	0	0	0	0	0	0	0	0	0	0	0	0	69232501	528,000	69,232.50	528
174	0	0	0	0	0	0	0	1	0	0	0	0	0	0	0	0	0	0	0	0	69760501	32,251	69,760.50	32.25
175	0	0	0	0	0	0	0	1	0	0	0	1	0	0	0	0	0	0	0	0	69792752	1,004,749	69,792.75	1,004.75
176	0	0	0	0	0	0	0	0	0	0	0	1	0	0	0	0	0	0	0	0	70797501	15,000	70,797.50	15
177	0	0	0	0	0	0	0	0	0	0	0	0	0	0	0	0	0	0	0	0	70812501	531,500	70,812.50	531.5
178	0	0	0	0	0	0	0	1	0	0	0	0	0	0	0	0	0	0	0	0	71344001	28,750	71,344.00	28.75
179	0	0	0	0	0	0	0	1	0	0	0	1	0	0	0	0	0	0	0	0	71372751	991,500	71,372.75	991.5
180	0	0	0	0	0	0	0	0	0	0	0	1	0	0	0	0	0	0	0	0	72364251	28,250	72,364.25	28.25
181	0	0	0	0	0	0	0	0	0	0	0	0	0	0	0	0	0	0	0	0	72392501	534,750	72,392.50	534.75
182	0	0	0	0	0	0	0	1	0	0	0	0	0	0	0	0	0	0	0	0	72927251	25,500	72,927.25	25.5
183	0	0	0	0	0	0	0	1	0	0	0	1	0	0	0	0	0	0	0	0	72952751	994,750	72,952.75	994.75
184	0	0	0	0	0	0	0	0	0	0	0	1	0	0	0	0	0	0	0	0	73947501	25,000	73,947.50	25
185	0	0	0	0	0	0	0	0	0	0	0	0	0	0	0	0	0	0	0	0	73972501	538,000	73,972.50	538
186	0	0	0	0	0	0	0	1	0	0	0	0	0	0	0	0	0	0	0	0	74510501	22,250	74,510.50	22.25
187	0	0	0	0	0	0	0	1	0	0	0	1	0	0	0	0	0	0	0	0	74532751	998,000	74,532.75	998
188	0	0	0	0	0	0	0	0	0	0	0	1	0	0	0	0	0	0	0	0	75530751	21,750	75,530.75	21.75
189	0	0	0	0	0	0	0	0	0	0	0	0	0	0	0	0	0	0	0	0	75552501	524,750	75,552.50	524.75
190	0	0	0	0	0	0	0	1	0	0	0	0	0	0	0	0	0	0	0	0	76077251	35,500	76,077.25	35.5
191	0	0	0	0	0	0	0	1	0	0	0	1	0	0	0	0	0	0	0	0	76112751	1,001,501	76,112.75	1,001.50
192	0	0	0	0	0	0	0	0	0	0	0	1	0	0	0	0	0	0	0	0	77114252	18,249	77,114.25	18.25
193	0	0	0	0	0	0	0	0	0	0	0	0	0	0	0	0	0	0	0	0	77132501	528,251	77,132.50	528.25
194	0	0	0	0	0	0	0	1	0	0	0	0	0	0	0	0	0	0	0	0	77660752	31,999	77,660.75	32
195	0	0	0	0	0	0	0	1	0	0	0	1	0	0	0	0	0	0	0	0	77692751	988,250	77,692.75	988.25
196	0	0	0	0	0	0	0	0	0	0	0	1	0	0	0	0	0	0	0	0	78681001	31,500	78,681.00	31.5
197	0	0	0	0	0	0	0	0	0	0	0	0	0	0	0	0	0	0	0	0	78712501	531,500	78,712.50	531.5
198	0	0	0	0	0	0	0	1	0	0	0	0	0	0	0	0	0	0	0	0	79244001	28,750	79,244.00	28.75
199	0	0	0	0	0	0	0	1	0	0	0	1	0	0	0	0	0	0	0	0	79272751	991,500	79,272.75	991.5
200	0	0	0	0	0	0	0	0	0	0	0	1	0	0	0	0	0	0	0	0	80264251	28,250	80,264.25	28.25
201	0	0	0	0	0	0	0	0	0	0	0	0	0	0	0	0	0	0	0	0	80292501	534,751	80,292.50	534.75
202	0	0	0	0	0	0	0	1	0	0	0	0	0	0	0	0	0	0	0	0	80827252	25,499	80,827.25	25.5
203	0	0	0	0	0	0	0	1	0	0	0	1	0	0	0	0	0	0	0	0	80852751	994,750	80,852.75	994.75
204	0	0	0	0	0	0	0	0	0	0	0	1	0	0	0	0	0	0	0	0	81847501	25,000	81,847.50	25
205	0	0	0	0	0	0	0	0	0	0	0	0	0	0	0	0	0	0	0	0	81872501	538,251	81,872.50	538.25
206	0	0	0	0	0	0	0	1	0	0	0	0	0	0	0	0	0	0	0	0	82410752	21,999	82,410.75	22
207	0	0	0	0	0	0	0	1	0	0	0	1	0	0	0	0	0	0	0	0	82432751	998,250	82,432.75	998.25
208	0	0	0	0	0	0	0	0	0	0	0	1	0	0	0	0	0	0	0	0	83431001	21,500	83,431.00	21.5
209	0	0	0	0	0	0	0	0	0	0	0	0	0	0	0	0	0	0	0	0	83452501	524,751	83,452.50	524.75
210	0	0	0	0	0	0	0	1	0	0	0	0	0	0	0	0	0	0	0	0	83977252	35,499	83,977.25	35.5
211	0	0	0	0	0	0	0	1	0	0	0	1	0	0	0	0	0	0	0	0	84012751	1,001,500	84,012.75	1,001.50
212	0	0	0	0	0	0	0	0	0	0	0	1	0	0	0	0	0	0	0	0	85014251	18,250	85,014.25	18.25
213	0	0	0	0	0	0	0	0	0	0	0	0	0	0	0	0	0	0	0	0	85032501	528,250	85,032.50	528.25
214	0	0	0	0	0	0	0	1	0	0	0	0	0	0	0	0	0	0	0	0	85560751	32,000	85,560.75	32
215	0	0	0	0	0	0	0	1	0	0	0	1	0	0	0	0	0	0	0	0	85592751	988,250	85,592.75	988.25
216	0	0	0	0	0	0	0	0	0	0	0	1	0	0	0	0	0	0	0	0	86581001	31,500	86,581.00	31.5
217	0	0	0	0	0	0	0	0	0	0	0	0	0	0	0	0	0	0	0	0	86612501	531,500	86,612.50	531.5
218	0	0	0	0	0	0	0	1	0	0	0	0	0	0	0	0	0	0	0	0	87144001	29,000	87,144.00	29
219	0	0	0	0	0	0	0	1	0	0	0	1	0	0	0	0	0	0	0	0	87173001	991,250	87,173.00	991.25
220	0	0	0	0	0	0	0	0	0	0	0	1	0	0	0	0	0	0	0	0	88164251	28,250	88,164.25	28.25
221	0	0	0	0	0	0	0	0	0	0	0	0	0	0	0	0	0	0	0	0	88192501	534,750	88,192.50	534.75
222	0	0	0	0	0	0	0	1	0	0	0	0	0	0	0	0	0	0	0	0	88727251	25,750	88,727.25	25.75
223	0	0	0	0	0	0	0	1	0	0	0	1	0	0	0	0	0	0	0	0	88753001	994,750	88,753.00	994.75
224	0	0	0	0	0	0	0	0	0	0	0	1	0	0	0	0	0	0	0	0	89747751	24,750	89,747.75	24.75
225	0	0	0	0	0	0	0	0	0	0	0	0	0	0	0	0	0	0	0	0	89772501	521,500	89,772.50	521.5
226	0	0	0	0	0	0	0	1	0	0	0	0	0	0	0	0	0	0	0	0	90294001	39,000	90,294.00	39
227	0	0	0	0	0	0	0	1	0	0	0	1	0	0	0	0	0	0	0	0	90333001	981,251	90,333.00	981.25
228	0	0	0	0	0	0	0	0	0	0	0	1	0	0	0	0	0	0	0	0	91314252	38,249	91,314.25	38.25
229	0	0	0	0	0	0	0	0	0	0	0	0	0	0	0	0	0	0	0	0	91352501	525,000	91,352.50	525
230	0	0	0	0	0	0	0	1	0	0	0	0	0	0	0	0	0	0	0	0	91877501	35,500	91,877.50	35.5
231	0	0	0	0	0	0	0	1	0	0	0	1	0	0	0	0	0	0	0	0	91913001	1,001,251	91,913.00	1,001.25
232	0	0	0	0	0	0	0	0	0	0	0	1	0	0	0	0	0	0	0	0	92914252	18,249	92,914.25	18.25
233	0	0	0	0	0	0	0	0	0	0	0	0	0	0	0	0	0	0	0	0	92932501	528,251	92,932.50	528.25
234	0	0	0	0	0	0	0	1	0	0	0	0	0	0	0	0	0	0	0	0	93460752	32,249	93,460.75	32.25
235	0	0	0	0	0	0	0	1	0	0	0	1	0	0	0	0	0	0	0	0	93493001	988,000	93,493.00	988
236	0	0	0	0	0	0	0	0	0	0	0	1	0	0	0	0	0	0	0	0	94481001	31,500	94,481.00	31.5
237	0	0	0	0	0	0	0	0	0	0	0	0	0	0	0	0	0	0	0	0	94512501	531,500	94,512.50	531.5
238	0	0	0	0	0	0	0	1	0	0	0	0	0	0	0	0	0	0	0	0	95044001	29,000	95,044.00	29
239	0	0	0	0	0	0	0	1	0	0	0	1	0	0	0	0	0	0	0	0	95073001	991,500	95,073.00	991.5
240	0	0	0	0	0	0	0	0	0	0	0	1	0	0	0	0	0	0	0	0	96064501	28,251	96,064.50	28.25
241	0	0	0	0	0	0	0	0	0	0	0	0	0	0	0	0	0	0	0	0	96092752	534,749	96,092.75	534.75
242	0	0	0	0	0	0	0	1	0	0	0	0	0	0	0	0	0	0	0	0	96627501	25,500	96,627.50	25.5
243	0	0	0	0	0	0	0	1	0	0	0	1	0	0	0	0	0	0	0	0	96653001	994,750	96,653.00	994.75
244	0	0	0	0	0	0	0	0	0	0	0	1	0	0	0	0	0	0	0	0	97647751	25,000	97,647.75	25
245	0	0	0	0	0	0	0	0	0	0	0	0	0	0	0	0	0	0	0	0	97672751	538,000	97,672.75	538
246	0	0	0	0	0	0	0	1	0	0	0	0	0	0	0	0	0	0	0	0	98210751	22,250	98,210.75	22.25
247	0	0	0	0	0	0	0	1	0	0	0	1	0	0	0	0	0	0	0	0	98233001	998,000	98,233.00	998
248	0	0	0	0	0	0	0	0	0	0	0	1	0	0	0	0	0	0	0	0	99231001	21,751	99,231.00	21.75
249	0	0	0	0	0	0	0	0	0	0	0	0	0	0	0	0	0	0	0	0	99252752	524,749	99,252.75	524.75
250	0	0	0	0	0	0	0	1	0	0	0	0	0	0	0	0	0	0	0	0	99777501	35,500	99,777.50	35.5
251	0	0	0	0	0	0	0	1	0	0	0	1	0	0	0	0	0	0	0	0	99813001	984,750	99,813.00	984.75
252	0	0	0	0	0	0	0	0	0	0	0	1	0	0	0	0	0	0	0	0	100797751	35,000	100,797.75	35
253	0	0	0	0	0	0	0	0	0	0	0	0	0	0	0	0	0	0	0	0	100832751	528,000	100,832.75	528
254	0	0	0	0	0	0	0	1	0	0	0	0	0	0	0	0	0	0	0	0	101360751	32,250	101,360.75	32.25
255	0	0	0	0	0	0	0	1	0	0	0	1	0	0	0	0	0	0	0	0	101393001	988,000	101,393.00	988
256	0	0	0	0	0	0	0	0	0	0	0	1	0	0	0	0	0	0	0	0	102381001	31,751	102,381.00	31.75
257	0	0	0	0	0	0	0	0	0	0	0	0	0	0	0	0	0	0	0	0	102412752	531,500	102,412.75	531.5
258	0	0	0	0	0	0	0	1	0	0	0	0	0	0	0	0	0	0	0	0	102944252	28,749	102,944.25	28.75
259	0	0	0	0	0	0	0	1	0	0	0	1	0	0	0	0	0	0	0	0	102973001	991,500	102,973.00	991.5
260	0	0	0	0	0	0	0	0	0	0	0	1	0	0	0	0	0	0	0	0	103964501	28,251	103,964.50	28.25
261	0	0	0	0	0	0	0	0	0	0	0	0	0	0	0	0	0	0	0	0	103992752	534,749	103,992.75	534.75
262	0	0	0	0	0	0	0	1	0	0	0	0	0	0	0	0	0	0	0	0	104527501	25,500	104,527.50	25.5
263	0	0	0	0	0	0	0	1	0	0	0	1	0	0	0	0	0	0	0	0	104553001	994,751	104,553.00	994.75
264	0	0	0	0	0	0	0	0	0	0	0	1	0	0	0	0	0	0	0	0	105547752	24,999	105,547.75	25
265	0	0	0	0	0	0	0	0	0	0	0	0	0	0	0	0	0	0	0	0	105572751	521,500	105,572.75	521.5
266	0	0	0	0	0	0	0	1	0	0	0	0	0	0	0	0	0	0	0	0	106094251	38,750	106,094.25	38.75
267	0	0	0	0	0	0	0	1	0	0	0	1	0	0	0	0	0	0	0	0	106133001	981,500	106,133.00	981.5
268	0	0	0	0	0	0	0	0	0	0	0	1	0	0	0	0	0	0	0	0	107114501	38,251	107,114.50	38.25
269	0	0	0	0	0	0	0	0	0	0	0	0	0	0	0	0	0	0	0	0	107152752	524,749	107,152.75	524.75
270	0	0	0	0	0	0	0	1	0	0	0	0	0	0	0	0	0	0	0	0	107677501	35,500	107,677.50	35.5
271	0	0	0	0	0	0	0	1	0	0	0	1	0	0	0	0	0	0	0	0	107713001	984,751	107,713.00	984.75
272	0	0	0	0	0	0	0	0	0	0	0	1	0	0	0	0	0	0	0	0	108697752	34,999	108,697.75	35
273	0	0	0	0	0	0	0	0	0	0	0	0	0	0	0	0	0	0	0	0	108732751	528,000	108,732.75	528
274	0	0	0	0	0	0	0	1	0	0	0	0	0	0	0	0	0	0	0	0	109260751	32,250	109,260.75	32.25
275	0	0	0	0	0	0	0	1	0	0	0	1	0	0	0	0	0	0	0	0	109293001	988,250	109,293.00	988.25
276	0	0	0	0	0	0	0	0	0	0	0	1	0	0	0	0	0	0	0	0	110281251	31,501	110,281.25	31.5
277	0	0	0	0	0	0	0	0	0	0	0	0	0	0	0	0	0	0	0	0	110312752	531,499	110,312.75	531.5
278	0	0	0	0	0	0	0	1	0	0	0	0	0	0	0	0	0	0	0	0	110844251	28,750	110,844.25	28.75
279	0	0	0	0	0	0	0	1	0	0	0	1	0	0	0	0	0	0	0	0	110873001	991,500	110,873.00	991.5
280	0	0	0	0	0	0	0	0	0	0	0	1	0	0	0	0	0	0	0	0	111864501	28,251	111,864.50	28.25
281	0	0	0	0	0	0	0	0	0	0	0	0	0	0	0	0	0	0	0	0	111892752	534,749	111,892.75	534.75
282	0	0	0	0	0	0	0	1	0	0	0	0	0	0	0	0	0	0	0	0	112427501	25,500	112,427.50	25.5
283	0	0	0	0	0	0	0	1	0	0	0	1	0	0	0	0	0	0	0	0	112453001	994,750	112,453.00	994.75
284	0	0	0	0	0	0	0	0	0	0	0	1	0	0	0	0	0	0	0	0	113447751	25,000	113,447.75	25
285	0	0	0	0	0	0	0	0	0	0	0	0	0	0	0	0	0	0	0	0	113472751	521,500	113,472.75	521.5
286	0	0	0	0	0	0	0	1	0	0	0	0	0	0	0	0	0	0	0	0	113994251	38,750	113,994.25	38.75
287	0	0	0	0	0	0	0	1	0	0	0	1	0	0	0	0	0	0	0	0	114033001	981,500	114,033.00	981.5
288	0	0	0	0	0	0	0	0	0	0	0	1	0	0	0	0	0	0	0	0	115014501	38,251	115,014.50	38.25
289	0	0	0	0	0	0	0	0	0	0	0	0	0	0	0	0	0	0	0	0	115052752	524,749	115,052.75	524.75
290	0	0	0	0	0	0	0	1	0	0	0	0	0	0	0	0	0	0	0	0	115577501	35,500	115,577.50	35.5
291	0	0	0	0	0	0	0	1	0	0	0	1	0	0	0	0	0	0	0	0	115613001	984,750	115,613.00	984.75
292	0	0	0	0	0	0	0	0	0	0	0	1	0	0	0	0	0	0	0	0	116597751	35,000	116,597.75	35
293	0	0	0	0	0	0	0	0	0	0	0	0	0	0	0	0	0	0	0	0	116632751	528,250	116,632.75	528.25
294	0	0	0	0	0	0	0	1	0	0	0	0	0	0	0	0	0	0	0	0	117161001	32,000	117,161.00	32
295	0	0	0	0	0	0	0	1	0	0	0	1	0	0	0	0	0	0	0	0	117193001	1,004,751	117,193.00	1,004.75
296	0	0	0	0	0	0	0	0	0	0	0	1	0	0	0	0	0	0	0	0	118197752	14,999	118,197.75	15
297	0	0	0	0	0	0	0	0	0	0	0	0	0	0	0	0	0	0	0	0	118212751	531,500	118,212.75	531.5
298	0	0	0	0	0	0	0	1	0	0	0	0	0	0	0	0	0	0	0	0	118744251	29,000	118,744.25	29
299	0	0	0	0	0	0	0	1	0	0	0	1	0	0	0	0	0	0	0	0	118773251	991,250	118,773.25	991.25
300	0	0	0	0	0	0	0	0	0	0	0	1	0	0	0	0	0	0	0	0	119764501	28,250	119,764.50	28.25
301	0	0	0	0	0	0	0	0	0	0	0	0	0	0	0	0	0	0	0	0	119792751	534,750	119,792.75	534.75
302	0	0	0	0	0	0	0	1	0	0	0	0	0	0	0	0	0	0	0	0	120327501	25,751	120,327.50	25.75
303	0	0	0	0	0	0	0	1	0	0	0	1	0	0	0	0	0	0	0	0	120353252	994,749	120,353.25	994.75
304	0	0	0	0	0	0	0	0	0	0	0	1	0	0	0	0	0	0	0	0	121348001	24,751	121,348.00	24.75
305	0	0	0	0	0	0	0	0	0	0	0	0	0	0	0	0	0	0	0	0	121372752	521,500	121,372.75	521.5
306	0	0	0	0	0	0	0	1	0	0	0	0	0	0	0	0	0	0	0	0	121894252	38,999	121,894.25	39
307	0	0	0	0	0	0	0	1	0	0	0	1	0	0	0	0	0	0	0	0	121933251	998,000	121,933.25	998
308	0	0	0	0	0	0	0	0	0	0	0	1	0	0	0	0	0	0	0	0	122931251	21,500	122,931.25	21.5
309	0	0	0	0	0	0	0	0	0	0	0	0	0	0	0	0	0	0	0	0	122952751	525,000	122,952.75	525
310	0	0	0	0	0	0	0	1	0	0	0	0	0	0	0	0	0	0	0	0	123477751	35,500	123,477.75	35.5
311	0	0	0	0	0	0	0	1	0	0	0	1	0	0	0	0	0	0	0	0	123513251	984,750	123,513.25	984.75
312	0	0	0	0	0	0	0	0	0	0	0	1	0	0	0	0	0	0	0	0	124498001	34,750	124,498.00	34.75
313	0	0	0	0	0	0	0	0	0	0	0	0	0	0	0	0	0	0	0	0	124532751	528,250	124,532.75	528.25
314	0	0	0	0	0	0	0	1	0	0	0	0	0	0	0	0	0	0	0	0	125061001	32,251	125,061.00	32.25
315	0	0	0	0	0	0	0	1	0	0	0	1	0	0	0	0	0	0	0	0	125093252	987,999	125,093.25	988
316	0	0	0	0	0	0	0	0	0	0	0	1	0	0	0	0	0	0	0	0	126081251	31,750	126,081.25	31.75
317	0	0	0	0	0	0	0	0	0	0	0	0	0	0	0	0	0	0	0	0	126113001	531,250	126,113.00	531.25
318	0	0	0	0	0	0	0	1	0	0	0	0	0	0	0	0	0	0	0	0	126644251	29,001	126,644.25	29
319	0	0	0	0	0	0	0	1	0	0	0	1	0	0	0	0	0	0	0	0	126673252	991,249	126,673.25	991.25
320	0	0	0	0	0	0	0	0	0	0	0	1	0	0	0	0	0	0	0	0	127664501	28,500	127,664.50	28.5
321	0	0	0	0	0	0	0	0	0	0	0	0	0	0	0	0	0	0	0	0	127693001	534,750	127,693.00	534.75
322	0	0	0	0	0	0	0	1	0	0	0	0	0	0	0	0	0	0	0	0	128227751	25,500	128,227.75	25.5
323	0	0	0	0	0	0	0	1	0	0	0	1	0	0	0	0	0	0	0	0	128253251	994,750	128,253.25	994.75
324	0	0	0	0	0	0	0	0	0	0	0	1	0	0	0	0	0	0	0	0	129248001	25,000	129,248.00	25
325	0	0	0	0	0	0	0	0	0	0	0	0	0	0	0	0	0	0	0	0	129273001	538,000	129,273.00	538
326	0	0	0	0	0	0	0	1	0	0	0	0	0	0	0	0	0	0	0	0	129811001	22,250	129,811.00	22.25
327	0	0	0	0	0	0	0	1	0	0	0	1	0	0	0	0	0	0	0	0	129833251	998,000	129,833.25	998
328	0	0	0	0	0	0	0	0	0	0	0	1	0	0	0	0	0	0	0	0	130831251	21,750	130,831.25	21.75
329	0	0	0	0	0	0	0	0	0	0	0	0	0	0	0	0	0	0	0	0	130853001	524,750	130,853.00	524.75
330	0	0	0	0	0	0	0	1	0	0	0	0	0	0	0	0	0	0	0	0	131377751	35,500	131,377.75	35.5
331	0	0	0	0	0	0	0	1	0	0	0	1	0	0	0	0	0	0	0	0	131413251	984,750	131,413.25	984.75
332	0	0	0	0	0	0	0	0	0	0	0	1	0	0	0	0	0	0	0	0	132398001	35,000	132,398.00	35
333	0	0	0	0	0	0	0	0	0	0	0	0	0	0	0	0	0	0	0	0	132433001	528,000	132,433.00	528
334	0	0	0	0	0	0	0	1	0	0	0	0	0	0	0	0	0	0	0	0	132961001	32,250	132,961.00	32.25
335	0	0	0	0	0	0	0	1	0	0	0	1	0	0	0	0	0	0	0	0	132993251	1,004,750	132,993.25	1,004.75
336	0	0	0	0	0	0	0	0	0	0	0	1	0	0	0	0	0	0	0	0	133998001	15,000	133,998.00	15
337	0	0	0	0	0	0	0	0	0	0	0	0	0	0	0	0	0	0	0	0	134013001	531,500	134,013.00	531.5
338	0	0	0	0	0	0	0	1	0	0	0	0	0	0	0	0	0	0	0	0	134544501	28,751	134,544.50	28.75
339	0	0	0	0	0	0	0	1	0	0	0	1	0	0	0	0	0	0	0	0	134573252	991,499	134,573.25	991.5
340	0	0	0	0	0	0	0	0	0	0	0	1	0	0	0	0	0	0	0	0	135564751	28,250	135,564.75	28.25
341	0	0	0	0	0	0	0	0	0	0	0	0	0	0	0	0	0	0	0	0	135593001	534,750	135,593.00	534.75
342	0	0	0	0	0	0	0	1	0	0	0	0	0	0	0	0	0	0	0	0	136127751	25,501	136,127.75	25.5
343	0	0	0	0	0	0	0	1	0	0	0	1	0	0	0	0	0	0	0	0	136153252	994,749	136,153.25	994.75
344	0	0	0	0	0	0	0	0	0	0	0	1	0	0	0	0	0	0	0	0	137148001	25,000	137,148.00	25
345	0	0	0	0	0	0	0	0	0	0	0	0	0	0	0	0	0	0	0	0	137173001	538,000	137,173.00	538
346	0	0	0	0	0	0	0	1	0	0	0	0	0	0	0	0	0	0	0	0	137711001	22,250	137,711.00	22.25
347	0	0	0	0	0	0	0	1	0	0	0	1	0	0	0	0	0	0	0	0	137733251	998,000	137,733.25	998
348	0	0	0	0	0	0	0	0	0	0	0	1	0	0	0	0	0	0	0	0	138731251	21,750	138,731.25	21.75
349	0	0	0	0	0	0	0	0	0	0	0	0	0	0	0	0	0	0	0	0	138753001	524,750	138,753.00	524.75
350	0	0	0	0	0	0	0	1	0	0	0	0	0	0	0	0	0	0	0	0	139277751	35,500	139,277.75	35.5
351	0	0	0	0	0	0	0	1	0	0	0	1	0	0	0	0	0	0	0	0	139313251	984,750	139,313.25	984.75
352	0	0	0	0	0	0	0	0	0	0	0	1	0	0	0	0	0	0	0	0	140298001	35,000	140,298.00	35
353	0	0	0	0	0	0	0	0	0	0	0	0	0	0	0	0	0	0	0	0	140333001	528,000	140,333.00	528
354	0	0	0	0	0	0	0	1	0	0	0	0	0	0	0	0	0	0	0	0	140861001	32,251	140,861.00	32.25
355	0	0	0	0	0	0	0	1	0	0	0	1	0	0	0	0	0	0	0	0	140893252	988,249	140,893.25	988.25
356	0	0	0	0	0	0	0	0	0	0	0	1	0	0	0	0	0	0	0	0	141881501	31,500	141,881.50	31.5
357	0	0	0	0	0	0	0	0	0	0	0	0	0	0	0	0	0	0	0	0	141913001	531,500	141,913.00	531.5
358	0	0	0	0	0	0	0	1	0	0	0	0	0	0	0	0	0	0	0	0	142444501	28,750	142,444.50	28.75
359	0	0	0	0	0	0	0	1	0	0	0	1	0	0	0	0	0	0	0	0	142473251	991,500	142,473.25	991.5
360	0	0	0	0	0	0	0	0	0	0	0	1	0	0	0	0	0	0	0	0	143464751	28,250	143,464.75	28.25
361	0	0	0	0	0	0	0	0	0	0	0	0	0	0	0	0	0	0	0	0	143493001	534,750	143,493.00	534.75
362	0	0	0	0	0	0	0	1	0	0	0	0	0	0	0	0	0	0	0	0	144027751	25,501	144,027.75	25.5
363	0	0	0	0	0	0	0	1	0	0	0	1	0	0	0	0	0	0	0	0	144053252	994,749	144,053.25	994.75
364	0	0	0	0	0	0	0	0	0	0	0	1	0	0	0	0	0	0	0	0	145048001	25,000	145,048.00	25
365	0	0	0	0	0	0	0	0	0	0	0	0	0	0	0	0	0	0	0	0	145073001	521,500	145,073.00	521.5
366	0	0	0	0	0	0	0	1	0	0	0	0	0	0	0	0	0	0	0	0	145594501	38,750	145,594.50	38.75
367	0	0	0	0	0	0	0	1	0	0	0	1	0	0	0	0	0	0	0	0	145633251	998,250	145,633.25	998.25
368	0	0	0	0	0	0	0	0	0	0	0	1	0	0	0	0	0	0	0	0	146631501	21,500	146,631.50	21.5
369	0	0	0	0	0	0	0	0	0	0	0	0	0	0	0	0	0	0	0	0	146653001	524,751	146,653.00	524.75
370	0	0	0	0	0	0	0	1	0	0	0	0	0	0	0	0	0	0	0	0	147177752	35,499	147,177.75	35.5
371	0	0	0	0	0	0	0	1	0	0	0	1	0	0	0	0	0	0	0	0	147213251	1,001,500	147,213.25	1,001.50
372	0	0	0	0	0	0	0	0	0	0	0	1	0	0	0	0	0	0	0	0	148214751	18,250	148,214.75	18.25
373	0	0	0	0	0	0	0	0	0	0	0	0	0	0	0	0	0	0	0	0	148233001	528,250	148,233.00	528.25
374	0	0	0	0	0	0	0	1	0	0	0	0	0	0	0	0	0	0	0	0	148761251	32,000	148,761.25	32
375	0	0	0	0	0	0	0	1	0	0	0	1	0	0	0	0	0	0	0	0	148793251	988,250	148,793.25	988.25
376	0	0	0	0	0	0	0	0	0	0	0	1	0	0	0	0	0	0	0	0	149781501	31,500	149,781.50	31.5
377	0	0	0	0	0	0	0	0	0	0	0	0	0	0	0	0	0	0	0	0	149813001	531,500	149,813.00	531.5
378	0	0	0	0	0	0	0	1	0	0	0	0	0	0	0	0	0	0	0	0	150344501	29,000	150,344.50	29
379	0	0	0	0	0	0	0	1	0	0	0	1	0	0	0	0	0	0	0	0	150373501	991,251	150,373.50	991.25
380	0	0	0	0	0	0	0	0	0	0	0	1	0	0	0	0	0	0	0	0	151364752	28,249	151,364.75	28.25
381	0	0	0	0	0	0	0	0	0	0	0	0	0	0	0	0	0	0	0	0	151393001	534,750	151,393.00	534.75
382	0	0	0	0	0	0	0	1	0	0	0	0	0	0	0	0	0	0	0	0	151927751	25,750	151,927.75	25.75
383	0	0	0	0	0	0	0	1	0	0	0	1	0	0	0	0	0	0	0	0	151953501	994,750	151,953.50	994.75
384	0	0	0	0	0	0	0	0	0	0	0	1	0	0	0	0	0	0	0	0	152948251	24,750	152,948.25	24.75
385	0	0	0	0	0	0	0	0	0	0	0	0	0	0	0	0	0	0	0	0	152973001	521,500	152,973.00	521.5
386	0	0	0	0	0	0	0	1	0	0	0	0	0	0	0	0	0	0	0	0	153494501	39,000	153,494.50	39
387	0	0	0	0	0	0	0	1	0	0	0	1	0	0	0	0	0	0	0	0	153533501	998,000	153,533.50	998
388	0	0	0	0	0	0	0	0	0	0	0	1	0	0	0	0	0	0	0	0	154531501	21,500	154,531.50	21.5
389	0	0	0	0	0	0	0	0	0	0	0	0	0	0	0	0	0	0	0	0	154553001	525,000	154,553.00	525
390	0	0	0	0	0	0	0	1	0	0	0	0	0	0	0	0	0	0	0	0	155078001	35,500	155,078.00	35.5
391	0	0	0	0	0	0	0	1	0	0	0	1	0	0	0	0	0	0	0	0	155113501	984,750	155,113.50	984.75
392	0	0	0	0	0	0	0	0	0	0	0	1	0	0	0	0	0	0	0	0	156098251	34,750	156,098.25	34.75
393	0	0	0	0	0	0	0	0	0	0	0	0	0	0	0	0	0	0	0	0	156133001	528,250	156,133.00	528.25
394	0	0	0	0	0	0	0	1	0	0	0	0	0	0	0	0	0	0	0	0	156661251	32,250	156,661.25	32.25
395	0	0	0	0	0	0	0	1	0	0	0	1	0	0	0	0	0	0	0	0	156693501	1,004,751	156,693.50	1,004.75
396	0	0	0	0	0	0	0	0	0	0	0	1	0	0	0	0	0	0	0	0	157698252	14,999	157,698.25	15
397	0	0	0	0	0	0	0	0	0	0	0	0	0	0	0	0	0	0	0	0	157713251	531,250	157,713.25	531.25
398	0	0	0	0	0	0	0	1	0	0	0	0	0	0	0	0	0	0	0	0	158244501	29,000	158,244.50	29
399	0	0	0	0	0	0	0	1	0	0	0	1	0	0	0	0	0	0	0	0	158273501	991,251	158,273.50	991.25
400	0	0	0	0	0	0	0	0	0	0	0	1	0	0	0	0	0	0	0	0	159264752	28,499	159,264.75	28.5
401	0	0	0	0	0	0	0	0	0	0	0	0	0	0	0	0	0	0	0	0	159293251	534,750	159,293.25	534.75
402	0	0	0	0	0	0	0	1	0	0	0	0	0	0	0	0	0	0	0	0	159828001	25,500	159,828.00	25.5
403	0	0	0	0	0	0	0	1	0	0	0	1	0	0	0	0	0	0	0	0	159853501	994,751	159,853.50	994.75
404	0	0	0	0	0	0	0	0	0	0	0	1	0	0	0	0	0	0	0	0	160848252	25,499	160,848.25	25.5
405	0	0	0	0	0	0	0	0	0	0	0	0	0	0	0	0	0	0	0	0	160873751	537,500	160,873.75	537.5
406	0	0	0	0	0	0	0	1	0	0	0	0	0	0	0	0	0	0	0	0	161411251	22,250	161,411.25	22.25
407	0	0	0	0	0	0	0	1	0	0	0	1	0	0	0	0	0	0	0	0	161433501	998,000	161,433.50	998
408	0	0	0	0	0	0	0	0	0	0	0	1	0	0	0	0	0	0	0	0	162431501	21,751	162,431.50	21.75
409	0	0	0	0	0	0	0	0	0	0	0	0	0	0	0	0	0	0	0	0	162453252	524,749	162,453.25	524.75
410	0	0	0	0	0	0	0	1	0	0	0	0	0	0	0	0	0	0	0	0	162978001	35,500	162,978.00	35.5
411	0	0	0	0	0	0	0	1	0	0	0	1	0	0	0	0	0	0	0	0	163013501	1,001,500	163,013.50	1,001.50
412	0	0	0	0	0	0	0	0	0	0	0	1	0	0	0	0	0	0	0	0	164015001	18,251	164,015.00	18.25
413	0	0	0	0	0	0	0	0	0	0	0	0	0	0	0	0	0	0	0	0	164033252	527,999	164,033.25	528
414	0	0	0	0	0	0	0	1	0	0	0	0	0	0	0	0	0	0	0	0	164561251	32,250	164,561.25	32.25
415	0	0	0	0	0	0	0	1	0	0	0	1	0	0	0	0	0	0	0	0	164593501	988,000	164,593.50	988
416	0	0	0	0	0	0	0	0	0	0	0	1	0	0	0	0	0	0	0	0	165581501	31,751	165,581.50	31.75
417	0	0	0	0	0	0	0	0	0	0	0	0	0	0	0	0	0	0	0	0	165613252	531,500	165,613.25	531.5
418	0	0	0	0	0	0	0	1	0	0	0	0	0	0	0	0	0	0	0	0	166144752	28,749	166,144.75	28.75
419	0	0	0	0	0	0	0	1	0	0	0	1	0	0	0	0	0	0	0	0	166173501	991,500	166,173.50	991.5
420	0	0	0	0	0	0	0	0	0	0	0	1	0	0	0	0	0	0	0	0	167165001	28,251	167,165.00	28.25
421	0	0	0	0	0	0	0	0	0	0	0	0	0	0	0	0	0	0	0	0	167193252	534,749	167,193.25	534.75
422	0	0	0	0	0	0	0	1	0	0	0	0	0	0	0	0	0	0	0	0	167728001	25,500	167,728.00	25.5
423	0	0	0	0	0	0	0	1	0	0	0	1	0	0	0	0	0	0	0	0	167753501	994,751	167,753.50	994.75
424	0	0	0	0	0	0	0	0	0	0	0	1	0	0	0	0	0	0	0	0	168748252	24,999	168,748.25	25
425	0	0	0	0	0	0	0	0	0	0	0	0	0	0	0	0	0	0	0	0	168773251	538,000	168,773.25	538
426	0	0	0	0	0	0	0	1	0	0	0	0	0	0	0	0	0	0	0	0	169311251	22,250	169,311.25	22.25
427	0	0	0	0	0	0	0	1	0	0	0	1	0	0	0	0	0	0	0	0	169333501	998,000	169,333.50	998
428	0	0	0	0	0	0	0	0	0	0	0	1	0	0	0	0	0	0	0	0	170331501	21,751	170,331.50	21.75
429	0	0	0	0	0	0	0	0	0	0	0	0	0	0	0	0	0	0	0	0	170353252	524,749	170,353.25	524.75
430	0	0	0	0	0	0	0	1	0	0	0	0	0	0	0	0	0	0	0	0	170878001	35,500	170,878.00	35.5
431	0	0	0	0	0	0	0	1	0	0	0	1	0	0	0	0	0	0	0	0	170913501	1,001,500	170,913.50	1,001.50
432	0	0	0	0	0	0	0	0	0	0	0	1	0	0	0	0	0	0	0	0	171915001	18,250	171,915.00	18.25
433	0	0	0	0	0	0	0	0	0	0	0	0	0	0	0	0	0	0	0	0	171933251	528,000	171,933.25	528
434	0	0	0	0	0	0	0	1	0	0	0	0	0	0	0	0	0	0	0	0	172461251	32,250	172,461.25	32.25
435	0	0	0	0	0	0	0	1	0	0	0	1	0	0	0	0	0	0	0	0	172493501	988,000	172,493.50	988
436	0	0	0	0	0	0	0	0	0	0	0	1	0	0	0	0	0	0	0	0	173481501	31,751	173,481.50	31.75
437	0	0	0	0	0	0	0	0	0	0	0	0	0	0	0	0	0	0	0	0	173513252	531,499	173,513.25	531.5
438	0	0	0	0	0	0	0	1	0	0	0	0	0	0	0	0	0	0	0	0	174044751	28,750	174,044.75	28.75
439	0	0	0	0	0	0	0	1	0	0	0	1	0	0	0	0	0	0	0	0	174073501	991,500	174,073.50	991.5
440	0	0	0	0	0	0	0	0	0	0	0	1	0	0	0	0	0	0	0	0	175065001	28,251	175,065.00	28.25
441	0	0	0	0	0	0	0	0	0	0	0	0	0	0	0	0	0	0	0	0	175093252	534,749	175,093.25	534.75
442	0	0	0	0	0	0	0	1	0	0	0	0	0	0	0	0	0	0	0	0	175628001	25,500	175,628.00	25.5
443	0	0	0	0	0	0	0	1	0	0	0	1	0	0	0	0	0	0	0	0	175653501	994,750	175,653.50	994.75
444	0	0	0	0	0	0	0	0	0	0	0	1	0	0	0	0	0	0	0	0	176648251	25,000	176,648.25	25
445	0	0	0	0	0	0	0	0	0	0	0	0	0	0	0	0	0	0	0	0	176673251	538,250	176,673.25	538.25
446	0	0	0	0	0	0	0	1	0	0	0	0	0	0	0	0	0	0	0	0	177211501	22,000	177,211.50	22
447	0	0	0	0	0	0	0	1	0	0	0	1	0	0	0	0	0	0	0	0	177233501	998,251	177,233.50	998.25
448	0	0	0	0	0	0	0	0	0	0	0	1	0	0	0	0	0	0	0	0	178231752	21,499	178,231.75	21.5
449	0	0	0	0	0	0	0	0	0	0	0	0	0	0	0	0	0	0	0	0	178253251	524,750	178,253.25	524.75
450	0	0	0	0	0	0	0	1	0	0	0	0	0	0	0	0	0	0	0	0	178778001	35,500	178,778.00	35.5
451	0	0	0	0	0	0	0	1	0	0	0	1	0	0	0	0	0	0	0	0	178813501	984,751	178,813.50	984.75
452	0	0	0	0	0	0	0	0	0	0	0	1	0	0	0	0	0	0	0	0	179798252	34,999	179,798.25	35
453	0	0	0	0	0	0	0	0	0	0	0	0	0	0	0	0	0	0	0	0	179833251		179,833.25
