# Supplementary material for: Auditory presentation and synchronization in Adobe Flash and HTML5/JavaScript Web experiments
Source: Behav Res Methods. 2016 Jul 15;48(3):897–908. doi: 10.3758/s13428-016-0758-5 (PMC5003904; doi:10.3758/s13428-016-0758-5)
Supplement: Supplementary file 1 — (ZIP 1310 kb) [file 13428_2016_758_MOESM1_ESM.zip › Data/S1/sep-officepc-cr-js-rep.csv]

	Keypad 4	Keypad 3	Keypad 2	Keypad 1	Opto 4	Opto 3	Opto 2	Opto 1	TTL in 2	TTL in 1	Mic 2	Mic 1	Act close 4	Act close 3	Act close 3	Act close 1	TTL out 2	TTL out 1	Sounder 2	Sounder 1	Elapsed uS	Active uS	Elapsed mS	Active mS
1	0	0	0	0	0	0	0	0	0	0	0	0	0	0	0	0	0	0	0	0	0	1,141,251	0	1,141.25
2	0	0	0	0	0	0	0	1	0	0	0	0	0	0	0	0	0	0	0	0	1141251	29,750	1,141.25	29.75
3	0	0	0	0	0	0	0	1	0	0	0	1	0	0	0	0	0	0	0	0	1171001	988,250	1,171.00	988.25
4	0	0	0	0	0	0	0	0	0	0	0	1	0	0	0	0	0	0	0	0	2159251	31,501	2,159.25	31.5
5	0	0	0	0	0	0	0	0	0	0	0	0	0	0	0	0	0	0	0	0	2190752	533,749	2,190.75	533.75
6	0	0	0	0	0	0	0	1	0	0	0	0	0	0	0	0	0	0	0	0	2724501	26,500	2,724.50	26.5
7	0	0	0	0	0	0	0	1	0	0	0	1	0	0	0	0	0	0	0	0	2751001	991,500	2,751.00	991.5
8	0	0	0	0	0	0	0	0	0	0	0	1	0	0	0	0	0	0	0	0	3742501	28,250	3,742.50	28.25
9	0	0	0	0	0	0	0	0	0	0	0	0	0	0	0	0	0	0	0	0	3770751	537,250	3,770.75	537.25
10	0	0	0	0	0	0	0	1	0	0	0	0	0	0	0	0	0	0	0	0	4308001	23,000	4,308.00	23
11	0	0	0	0	0	0	0	1	0	0	0	1	0	0	0	0	0	0	0	0	4331001	995,000	4,331.00	995
12	0	0	0	0	0	0	0	0	0	0	0	1	0	0	0	0	0	0	0	0	5326001	24,750	5,326.00	24.75
13	0	0	0	0	0	0	0	0	0	0	0	0	0	0	0	0	0	0	0	0	5350751	523,750	5,350.75	523.75
14	0	0	0	0	0	0	0	1	0	0	0	0	0	0	0	0	0	0	0	0	5874501	36,500	5,874.50	36.5
15	0	0	0	0	0	0	0	1	0	0	0	1	0	0	0	0	0	0	0	0	5911001	981,750	5,911.00	981.75
16	0	0	0	0	0	0	0	0	0	0	0	1	0	0	0	0	0	0	0	0	6892751	38,000	6,892.75	38
17	0	0	0	0	0	0	0	0	0	0	0	0	0	0	0	0	0	0	0	0	6930751	527,250	6,930.75	527.25
18	0	0	0	0	0	0	0	1	0	0	0	0	0	0	0	0	0	0	0	0	7458001	33,000	7,458.00	33
19	0	0	0	0	0	0	0	1	0	0	0	1	0	0	0	0	0	0	0	0	7491001	985,000	7,491.00	985
20	0	0	0	0	0	0	0	0	0	0	0	1	0	0	0	0	0	0	0	0	8476001	34,750	8,476.00	34.75
21	0	0	0	0	0	0	0	0	0	0	0	0	0	0	0	0	0	0	0	0	8510751	530,500	8,510.75	530.5
22	0	0	0	0	0	0	0	1	0	0	0	0	0	0	0	0	0	0	0	0	9041251	29,750	9,041.25	29.75
23	0	0	0	0	0	0	0	1	0	0	0	1	0	0	0	0	0	0	0	0	9071001	988,250	9,071.00	988.25
24	0	0	0	0	0	0	0	0	0	0	0	1	0	0	0	0	0	0	0	0	10059251	31,501	10,059.25	31.5
25	0	0	0	0	0	0	0	0	0	0	0	0	0	0	0	0	0	0	0	0	10090752	534,000	10,090.75	534
26	0	0	0	0	0	0	0	1	0	0	0	0	0	0	0	0	0	0	0	0	10624752	26,249	10,624.75	26.25
27	0	0	0	0	0	0	0	1	0	0	0	1	0	0	0	0	0	0	0	0	10651001	991,750	10,651.00	991.75
28	0	0	0	0	0	0	0	0	0	0	0	1	0	0	0	0	0	0	0	0	11642751	28,000	11,642.75	28
29	0	0	0	0	0	0	0	0	0	0	0	0	0	0	0	0	0	0	0	0	11670751	537,250	11,670.75	537.25
30	0	0	0	0	0	0	0	1	0	0	0	0	0	0	0	0	0	0	0	0	12208001	23,000	12,208.00	23
31	0	0	0	0	0	0	0	1	0	0	0	1	0	0	0	0	0	0	0	0	12231001	995,000	12,231.00	995
32	0	0	0	0	0	0	0	0	0	0	0	1	0	0	0	0	0	0	0	0	13226001	24,750	13,226.00	24.75
33	0	0	0	0	0	0	0	0	0	0	0	0	0	0	0	0	0	0	0	0	13250751	524,000	13,250.75	524
34	0	0	0	0	0	0	0	1	0	0	0	0	0	0	0	0	0	0	0	0	13774751	36,250	13,774.75	36.25
35	0	0	0	0	0	0	0	1	0	0	0	1	0	0	0	0	0	0	0	0	13811001	981,750	13,811.00	981.75
36	0	0	0	0	0	0	0	0	0	0	0	1	0	0	0	0	0	0	0	0	14792751	38,000	14,792.75	38
37	0	0	0	0	0	0	0	0	0	0	0	0	0	0	0	0	0	0	0	0	14830751	527,250	14,830.75	527.25
38	0	0	0	0	0	0	0	1	0	0	0	0	0	0	0	0	0	0	0	0	15358001	33,000	15,358.00	33
39	0	0	0	0	0	0	0	1	0	0	0	1	0	0	0	0	0	0	0	0	15391001	1,001,750	15,391.00	1,001.75
40	0	0	0	0	0	0	0	0	0	0	0	1	0	0	0	0	0	0	0	0	16392751	18,000	16,392.75	18
41	0	0	0	0	0	0	0	0	0	0	0	0	0	0	0	0	0	0	0	0	16410751	530,750	16,410.75	530.75
42	0	0	0	0	0	0	0	1	0	0	0	0	0	0	0	0	0	0	0	0	16941501	29,500	16,941.50	29.5
43	0	0	0	0	0	0	0	1	0	0	0	1	0	0	0	0	0	0	0	0	16971001	1,005,000	16,971.00	1,005.00
44	0	0	0	0	0	0	0	0	0	0	0	1	0	0	0	0	0	0	0	0	17976001	14,750	17,976.00	14.75
45	0	0	0	0	0	0	0	0	0	0	0	0	0	0	0	0	0	0	0	0	17990751	534,000	17,990.75	534
46	0	0	0	0	0	0	0	1	0	0	0	0	0	0	0	0	0	0	0	0	18524751	26,250	18,524.75	26.25
47	0	0	0	0	0	0	0	1	0	0	0	1	0	0	0	0	0	0	0	0	18551001	991,751	18,551.00	991.75
48	0	0	0	0	0	0	0	0	0	0	0	1	0	0	0	0	0	0	0	0	19542752	27,999	19,542.75	28
49	0	0	0	0	0	0	0	0	0	0	0	0	0	0	0	0	0	0	0	0	19570751	537,250	19,570.75	537.25
50	0	0	0	0	0	0	0	1	0	0	0	0	0	0	0	0	0	0	0	0	20108001	23,000	20,108.00	23
51	0	0	0	0	0	0	0	1	0	0	0	1	0	0	0	0	0	0	0	0	20131001	995,000	20,131.00	995
52	0	0	0	0	0	0	0	0	0	0	0	1	0	0	0	0	0	0	0	0	21126001	24,750	21,126.00	24.75
53	0	0	0	0	0	0	0	0	0	0	0	0	0	0	0	0	0	0	0	0	21150751	540,750	21,150.75	540.75
54	0	0	0	0	0	0	0	1	0	0	0	0	0	0	0	0	0	0	0	0	21691501	19,500	21,691.50	19.5
55	0	0	0	0	0	0	0	1	0	0	0	1	0	0	0	0	0	0	0	0	21711001	998,500	21,711.00	998.5
56	0	0	0	0	0	0	0	0	0	0	0	1	0	0	0	0	0	0	0	0	22709501	21,250	22,709.50	21.25
57	0	0	0	0	0	0	0	0	0	0	0	0	0	0	0	0	0	0	0	0	22730751	527,500	22,730.75	527.5
58	0	0	0	0	0	0	0	1	0	0	0	0	0	0	0	0	0	0	0	0	23258251	32,750	23,258.25	32.75
59	0	0	0	0	0	0	0	1	0	0	0	1	0	0	0	0	0	0	0	0	23291001	1,001,750	23,291.00	1,001.75
60	0	0	0	0	0	0	0	0	0	0	0	1	0	0	0	0	0	0	0	0	24292751	18,001	24,292.75	18
61	0	0	0	0	0	0	0	0	0	0	0	0	0	0	0	0	0	0	0	0	24310752	530,749	24,310.75	530.75
62	0	0	0	0	0	0	0	1	0	0	0	0	0	0	0	0	0	0	0	0	24841501	29,750	24,841.50	29.75
63	0	0	0	0	0	0	0	1	0	0	0	1	0	0	0	0	0	0	0	0	24871251	1,005,000	24,871.25	1,005.00
64	0	0	0	0	0	0	0	0	0	0	0	1	0	0	0	0	0	0	0	0	25876251	14,501	25,876.25	14.5
65	0	0	0	0	0	0	0	0	0	0	0	0	0	0	0	0	0	0	0	0	25890752	534,000	25,890.75	534
66	0	0	0	0	0	0	0	1	0	0	0	0	0	0	0	0	0	0	0	0	26424752	26,499	26,424.75	26.5
67	0	0	0	0	0	0	0	1	0	0	0	1	0	0	0	0	0	0	0	0	26451251	991,500	26,451.25	991.5
68	0	0	0	0	0	0	0	0	0	0	0	1	0	0	0	0	0	0	0	0	27442751	28,000	27,442.75	28
69	0	0	0	0	0	0	0	0	0	0	0	0	0	0	0	0	0	0	0	0	27470751	537,250	27,470.75	537.25
70	0	0	0	0	0	0	0	1	0	0	0	0	0	0	0	0	0	0	0	0	28008001	23,250	28,008.00	23.25
71	0	0	0	0	0	0	0	1	0	0	0	1	0	0	0	0	0	0	0	0	28031251	995,000	28,031.25	995
72	0	0	0	0	0	0	0	0	0	0	0	1	0	0	0	0	0	0	0	0	29026251	24,501	29,026.25	24.5
73	0	0	0	0	0	0	0	0	0	0	0	0	0	0	0	0	0	0	0	0	29050752	524,000	29,050.75	524
74	0	0	0	0	0	0	0	1	0	0	0	0	0	0	0	0	0	0	0	0	29574752	36,499	29,574.75	36.5
75	0	0	0	0	0	0	0	1	0	0	0	1	0	0	0	0	0	0	0	0	29611251	981,500	29,611.25	981.5
76	0	0	0	0	0	0	0	0	0	0	0	1	0	0	0	0	0	0	0	0	30592751	38,000	30,592.75	38
77	0	0	0	0	0	0	0	0	0	0	0	0	0	0	0	0	0	0	0	0	30630751	527,500	30,630.75	527.5
78	0	0	0	0	0	0	0	1	0	0	0	0	0	0	0	0	0	0	0	0	31158251	33,000	31,158.25	33
79	0	0	0	0	0	0	0	1	0	0	0	1	0	0	0	0	0	0	0	0	31191251	985,001	31,191.25	985
80	0	0	0	0	0	0	0	0	0	0	0	1	0	0	0	0	0	0	0	0	32176252	34,499	32,176.25	34.5
81	0	0	0	0	0	0	0	0	0	0	0	0	0	0	0	0	0	0	0	0	32210751	530,750	32,210.75	530.75
82	0	0	0	0	0	0	0	1	0	0	0	0	0	0	0	0	0	0	0	0	32741501	29,750	32,741.50	29.75
83	0	0	0	0	0	0	0	1	0	0	0	1	0	0	0	0	0	0	0	0	32771251	1,005,000	32,771.25	1,005.00
84	0	0	0	0	0	0	0	0	0	0	0	1	0	0	0	0	0	0	0	0	33776251	14,500	33,776.25	14.5
85	0	0	0	0	0	0	0	0	0	0	0	0	0	0	0	0	0	0	0	0	33790751	534,250	33,790.75	534.25
86	0	0	0	0	0	0	0	1	0	0	0	0	0	0	0	0	0	0	0	0	34325001	26,250	34,325.00	26.25
87	0	0	0	0	0	0	0	1	0	0	0	1	0	0	0	0	0	0	0	0	34351251	991,500	34,351.25	991.5
88	0	0	0	0	0	0	0	0	0	0	0	1	0	0	0	0	0	0	0	0	35342751	28,250	35,342.75	28.25
89	0	0	0	0	0	0	0	0	0	0	0	0	0	0	0	0	0	0	0	0	35371001	537,250	35,371.00	537.25
90	0	0	0	0	0	0	0	1	0	0	0	0	0	0	0	0	0	0	0	0	35908251	23,000	35,908.25	23
91	0	0	0	0	0	0	0	1	0	0	0	1	0	0	0	0	0	0	0	0	35931251	995,001	35,931.25	995
92	0	0	0	0	0	0	0	0	0	0	0	1	0	0	0	0	0	0	0	0	36926252	24,749	36,926.25	24.75
93	0	0	0	0	0	0	0	0	0	0	0	0	0	0	0	0	0	0	0	0	36951001	524,000	36,951.00	524
94	0	0	0	0	0	0	0	1	0	0	0	0	0	0	0	0	0	0	0	0	37475001	36,250	37,475.00	36.25
95	0	0	0	0	0	0	0	1	0	0	0	1	0	0	0	0	0	0	0	0	37511251	981,750	37,511.25	981.75
96	0	0	0	0	0	0	0	0	0	0	0	1	0	0	0	0	0	0	0	0	38493001	38,000	38,493.00	38
97	0	0	0	0	0	0	0	0	0	0	0	0	0	0	0	0	0	0	0	0	38531001	527,250	38,531.00	527.25
98	0	0	0	0	0	0	0	1	0	0	0	0	0	0	0	0	0	0	0	0	39058251	33,000	39,058.25	33
99	0	0	0	0	0	0	0	1	0	0	0	1	0	0	0	0	0	0	0	0	39091251	985,001	39,091.25	985
100	0	0	0	0	0	0	0	0	0	0	0	1	0	0	0	0	0	0	0	0	40076252	34,749	40,076.25	34.75
101	0	0	0	0	0	0	0	0	0	0	0	0	0	0	0	0	0	0	0	0	40111001	530,500	40,111.00	530.5
102	0	0	0	0	0	0	0	1	0	0	0	0	0	0	0	0	0	0	0	0	40641501	29,750	40,641.50	29.75
103	0	0	0	0	0	0	0	1	0	0	0	1	0	0	0	0	0	0	0	0	40671251	988,250	40,671.25	988.25
104	0	0	0	0	0	0	0	0	0	0	0	1	0	0	0	0	0	0	0	0	41659501	31,500	41,659.50	31.5
105	0	0	0	0	0	0	0	0	0	0	0	0	0	0	0	0	0	0	0	0	41691001	534,000	41,691.00	534
106	0	0	0	0	0	0	0	1	0	0	0	0	0	0	0	0	0	0	0	0	42225001	26,250	42,225.00	26.25
107	0	0	0	0	0	0	0	1	0	0	0	1	0	0	0	0	0	0	0	0	42251251	991,750	42,251.25	991.75
108	0	0	0	0	0	0	0	0	0	0	0	1	0	0	0	0	0	0	0	0	43243001	28,000	43,243.00	28
109	0	0	0	0	0	0	0	0	0	0	0	0	0	0	0	0	0	0	0	0	43271001	537,250	43,271.00	537.25
110	0	0	0	0	0	0	0	1	0	0	0	0	0	0	0	0	0	0	0	0	43808251	23,000	43,808.25	23
111	0	0	0	0	0	0	0	1	0	0	0	1	0	0	0	0	0	0	0	0	43831251	995,000	43,831.25	995
112	0	0	0	0	0	0	0	0	0	0	0	1	0	0	0	0	0	0	0	0	44826251	24,750	44,826.25	24.75
113	0	0	0	0	0	0	0	0	0	0	0	0	0	0	0	0	0	0	0	0	44851001	524,000	44,851.00	524
114	0	0	0	0	0	0	0	1	0	0	0	0	0	0	0	0	0	0	0	0	45375001	36,250	45,375.00	36.25
115	0	0	0	0	0	0	0	1	0	0	0	1	0	0	0	0	0	0	0	0	45411251	981,750	45,411.25	981.75
116	0	0	0	0	0	0	0	0	0	0	0	1	0	0	0	0	0	0	0	0	46393001	38,000	46,393.00	38
117	0	0	0	0	0	0	0	0	0	0	0	0	0	0	0	0	0	0	0	0	46431001	527,250	46,431.00	527.25
118	0	0	0	0	0	0	0	1	0	0	0	0	0	0	0	0	0	0	0	0	46958251	33,000	46,958.25	33
119	0	0	0	0	0	0	0	1	0	0	0	1	0	0	0	0	0	0	0	0	46991251	985,000	46,991.25	985
120	0	0	0	0	0	0	0	0	0	0	0	1	0	0	0	0	0	0	0	0	47976251	34,750	47,976.25	34.75
121	0	0	0	0	0	0	0	0	0	0	0	0	0	0	0	0	0	0	0	0	48011001	530,750	48,011.00	530.75
122	0	0	0	0	0	0	0	1	0	0	0	0	0	0	0	0	0	0	0	0	48541751	29,500	48,541.75	29.5
123	0	0	0	0	0	0	0	1	0	0	0	1	0	0	0	0	0	0	0	0	48571251	1,005,001	48,571.25	1,005.00
124	0	0	0	0	0	0	0	0	0	0	0	1	0	0	0	0	0	0	0	0	49576252	14,749	49,576.25	14.75
125	0	0	0	0	0	0	0	0	0	0	0	0	0	0	0	0	0	0	0	0	49591001	534,000	49,591.00	534
126	0	0	0	0	0	0	0	1	0	0	0	0	0	0	0	0	0	0	0	0	50125001	26,250	50,125.00	26.25
127	0	0	0	0	0	0	0	1	0	0	0	1	0	0	0	0	0	0	0	0	50151251	991,750	50,151.25	991.75
128	0	0	0	0	0	0	0	0	0	0	0	1	0	0	0	0	0	0	0	0	51143001	28,000	51,143.00	28
129	0	0	0	0	0	0	0	0	0	0	0	0	0	0	0	0	0	0	0	0	51171001	537,250	51,171.00	537.25
130	0	0	0	0	0	0	0	1	0	0	0	0	0	0	0	0	0	0	0	0	51708251	23,000	51,708.25	23
131	0	0	0	0	0	0	0	1	0	0	0	1	0	0	0	0	0	0	0	0	51731251	995,001	51,731.25	995
132	0	0	0	0	0	0	0	0	0	0	0	1	0	0	0	0	0	0	0	0	52726252	24,749	52,726.25	24.75
133	0	0	0	0	0	0	0	0	0	0	0	0	0	0	0	0	0	0	0	0	52751001	524,000	52,751.00	524
134	0	0	0	0	0	0	0	1	0	0	0	0	0	0	0	0	0	0	0	0	53275001	36,250	53,275.00	36.25
135	0	0	0	0	0	0	0	1	0	0	0	1	0	0	0	0	0	0	0	0	53311251	981,750	53,311.25	981.75
136	0	0	0	0	0	0	0	0	0	0	0	1	0	0	0	0	0	0	0	0	54293001	38,000	54,293.00	38
137	0	0	0	0	0	0	0	0	0	0	0	0	0	0	0	0	0	0	0	0	54331001	527,500	54,331.00	527.5
138	0	0	0	0	0	0	0	1	0	0	0	0	0	0	0	0	0	0	0	0	54858501	32,750	54,858.50	32.75
139	0	0	0	0	0	0	0	1	0	0	0	1	0	0	0	0	0	0	0	0	54891251	985,000	54,891.25	985
140	0	0	0	0	0	0	0	0	0	0	0	1	0	0	0	0	0	0	0	0	55876251	34,750	55,876.25	34.75
141	0	0	0	0	0	0	0	0	0	0	0	0	0	0	0	0	0	0	0	0	55911001	530,751	55,911.00	530.75
142	0	0	0	0	0	0	0	1	0	0	0	0	0	0	0	0	0	0	0	0	56441752	29,499	56,441.75	29.5
143	0	0	0	0	0	0	0	1	0	0	0	1	0	0	0	0	0	0	0	0	56471251	1,005,250	56,471.25	1,005.25
144	0	0	0	0	0	0	0	0	0	0	0	1	0	0	0	0	0	0	0	0	57476501	14,500	57,476.50	14.5
145	0	0	0	0	0	0	0	0	0	0	0	0	0	0	0	0	0	0	0	0	57491001	534,000	57,491.00	534
146	0	0	0	0	0	0	0	1	0	0	0	0	0	0	0	0	0	0	0	0	58025001	26,500	58,025.00	26.5
147	0	0	0	0	0	0	0	1	0	0	0	1	0	0	0	0	0	0	0	0	58051501	991,500	58,051.50	991.5
148	0	0	0	0	0	0	0	0	0	0	0	1	0	0	0	0	0	0	0	0	59043001	28,000	59,043.00	28
149	0	0	0	0	0	0	0	0	0	0	0	0	0	0	0	0	0	0	0	0	59071001	537,500	59,071.00	537.5
150	0	0	0	0	0	0	0	1	0	0	0	0	0	0	0	0	0	0	0	0	59608501	23,000	59,608.50	23
151	0	0	0	0	0	0	0	1	0	0	0	1	0	0	0	0	0	0	0	0	59631501	995,000	59,631.50	995
152	0	0	0	0	0	0	0	0	0	0	0	1	0	0	0	0	0	0	0	0	60626501	24,500	60,626.50	24.5
153	0	0	0	0	0	0	0	0	0	0	0	0	0	0	0	0	0	0	0	0	60651001	524,000	60,651.00	524
154	0	0	0	0	0	0	0	1	0	0	0	0	0	0	0	0	0	0	0	0	61175001	36,500	61,175.00	36.5
155	0	0	0	0	0	0	0	1	0	0	0	1	0	0	0	0	0	0	0	0	61211501	998,250	61,211.50	998.25
156	0	0	0	0	0	0	0	0	0	0	0	1	0	0	0	0	0	0	0	0	62209751	21,250	62,209.75	21.25
157	0	0	0	0	0	0	0	0	0	0	0	0	0	0	0	0	0	0	0	0	62231001	527,500	62,231.00	527.5
158	0	0	0	0	0	0	0	1	0	0	0	0	0	0	0	0	0	0	0	0	62758501	33,000	62,758.50	33
159	0	0	0	0	0	0	0	1	0	0	0	1	0	0	0	0	0	0	0	0	62791501	1,001,500	62,791.50	1,001.50
160	0	0	0	0	0	0	0	0	0	0	0	1	0	0	0	0	0	0	0	0	63793001	18,000	63,793.00	18
161	0	0	0	0	0	0	0	0	0	0	0	0	0	0	0	0	0	0	0	0	63811001	530,751	63,811.00	530.75
162	0	0	0	0	0	0	0	1	0	0	0	0	0	0	0	0	0	0	0	0	64341752	29,749	64,341.75	29.75
163	0	0	0	0	0	0	0	1	0	0	0	1	0	0	0	0	0	0	0	0	64371501	1,005,000	64,371.50	1,005.00
164	0	0	0	0	0	0	0	0	0	0	0	1	0	0	0	0	0	0	0	0	65376501	14,500	65,376.50	14.5
165	0	0	0	0	0	0	0	0	0	0	0	0	0	0	0	0	0	0	0	0	65391001	534,000	65,391.00	534
166	0	0	0	0	0	0	0	1	0	0	0	0	0	0	0	0	0	0	0	0	65925001	26,500	65,925.00	26.5
167	0	0	0	0	0	0	0	1	0	0	0	1	0	0	0	0	0	0	0	0	65951501	991,500	65,951.50	991.5
168	0	0	0	0	0	0	0	0	0	0	0	1	0	0	0	0	0	0	0	0	66943001	28,250	66,943.00	28.25
169	0	0	0	0	0	0	0	0	0	0	0	0	0	0	0	0	0	0	0	0	66971251	537,250	66,971.25	537.25
170	0	0	0	0	0	0	0	1	0	0	0	0	0	0	0	0	0	0	0	0	67508501	23,000	67,508.50	23
171	0	0	0	0	0	0	0	1	0	0	0	1	0	0	0	0	0	0	0	0	67531501	995,000	67,531.50	995
172	0	0	0	0	0	0	0	0	0	0	0	1	0	0	0	0	0	0	0	0	68526501	24,750	68,526.50	24.75
173	0	0	0	0	0	0	0	0	0	0	0	0	0	0	0	0	0	0	0	0	68551251	523,750	68,551.25	523.75
174	0	0	0	0	0	0	0	1	0	0	0	0	0	0	0	0	0	0	0	0	69075001	36,500	69,075.00	36.5
175	0	0	0	0	0	0	0	1	0	0	0	1	0	0	0	0	0	0	0	0	69111501	981,750	69,111.50	981.75
176	0	0	0	0	0	0	0	0	0	0	0	1	0	0	0	0	0	0	0	0	70093251	38,000	70,093.25	38
177	0	0	0	0	0	0	0	0	0	0	0	0	0	0	0	0	0	0	0	0	70131251	527,250	70,131.25	527.25
178	0	0	0	0	0	0	0	1	0	0	0	0	0	0	0	0	0	0	0	0	70658501	33,000	70,658.50	33
179	0	0	0	0	0	0	0	1	0	0	0	1	0	0	0	0	0	0	0	0	70691501	985,000	70,691.50	985
180	0	0	0	0	0	0	0	0	0	0	0	1	0	0	0	0	0	0	0	0	71676501	34,750	71,676.50	34.75
181	0	0	0	0	0	0	0	0	0	0	0	0	0	0	0	0	0	0	0	0	71711251	530,500	71,711.25	530.5
182	0	0	0	0	0	0	0	1	0	0	0	0	0	0	0	0	0	0	0	0	72241751	29,750	72,241.75	29.75
183	0	0	0	0	0	0	0	1	0	0	0	1	0	0	0	0	0	0	0	0	72271501	988,250	72,271.50	988.25
184	0	0	0	0	0	0	0	0	0	0	0	1	0	0	0	0	0	0	0	0	73259751	31,501	73,259.75	31.5
185	0	0	0	0	0	0	0	0	0	0	0	0	0	0	0	0	0	0	0	0	73291252	533,999	73,291.25	534
186	0	0	0	0	0	0	0	1	0	0	0	0	0	0	0	0	0	0	0	0	73825251	26,250	73,825.25	26.25
187	0	0	0	0	0	0	0	1	0	0	0	1	0	0	0	0	0	0	0	0	73851501	991,750	73,851.50	991.75
188	0	0	0	0	0	0	0	0	0	0	0	1	0	0	0	0	0	0	0	0	74843251	28,001	74,843.25	28
189	0	0	0	0	0	0	0	0	0	0	0	0	0	0	0	0	0	0	0	0	74871252	537,249	74,871.25	537.25
190	0	0	0	0	0	0	0	1	0	0	0	0	0	0	0	0	0	0	0	0	75408501	23,000	75,408.50	23
191	0	0	0	0	0	0	0	1	0	0	0	1	0	0	0	0	0	0	0	0	75431501	995,000	75,431.50	995
192	0	0	0	0	0	0	0	0	0	0	0	1	0	0	0	0	0	0	0	0	76426501	24,750	76,426.50	24.75
193	0	0	0	0	0	0	0	0	0	0	0	0	0	0	0	0	0	0	0	0	76451251	524,001	76,451.25	524
194	0	0	0	0	0	0	0	1	0	0	0	0	0	0	0	0	0	0	0	0	76975252	36,249	76,975.25	36.25
195	0	0	0	0	0	0	0	1	0	0	0	1	0	0	0	0	0	0	0	0	77011501	981,750	77,011.50	981.75
196	0	0	0	0	0	0	0	0	0	0	0	1	0	0	0	0	0	0	0	0	77993251	38,000	77,993.25	38
197	0	0	0	0	0	0	0	0	0	0	0	0	0	0	0	0	0	0	0	0	78031251	527,250	78,031.25	527.25
198	0	0	0	0	0	0	0	1	0	0	0	0	0	0	0	0	0	0	0	0	78558501	33,000	78,558.50	33
199	0	0	0	0	0	0	0	1	0	0	0	1	0	0	0	0	0	0	0	0	78591501	985,000	78,591.50	985
200	0	0	0	0	0	0	0	0	0	0	0	1	0	0	0	0	0	0	0	0	79576501	34,750	79,576.50	34.75
201	0	0	0	0	0	0	0	0	0	0	0	0	0	0	0	0	0	0	0	0	79611251	530,750	79,611.25	530.75
202	0	0	0	0	0	0	0	1	0	0	0	0	0	0	0	0	0	0	0	0	80142001	29,500	80,142.00	29.5
203	0	0	0	0	0	0	0	1	0	0	0	1	0	0	0	0	0	0	0	0	80171501	988,500	80,171.50	988.5
204	0	0	0	0	0	0	0	0	0	0	0	1	0	0	0	0	0	0	0	0	81160001	31,250	81,160.00	31.25
205	0	0	0	0	0	0	0	0	0	0	0	0	0	0	0	0	0	0	0	0	81191251	534,000	81,191.25	534
206	0	0	0	0	0	0	0	1	0	0	0	0	0	0	0	0	0	0	0	0	81725251	26,250	81,725.25	26.25
207	0	0	0	0	0	0	0	1	0	0	0	1	0	0	0	0	0	0	0	0	81751501	991,750	81,751.50	991.75
208	0	0	0	0	0	0	0	0	0	0	0	1	0	0	0	0	0	0	0	0	82743251	28,001	82,743.25	28
209	0	0	0	0	0	0	0	0	0	0	0	0	0	0	0	0	0	0	0	0	82771252	537,249	82,771.25	537.25
210	0	0	0	0	0	0	0	1	0	0	0	0	0	0	0	0	0	0	0	0	83308501	23,000	83,308.50	23
211	0	0	0	0	0	0	0	1	0	0	0	1	0	0	0	0	0	0	0	0	83331501	995,000	83,331.50	995
212	0	0	0	0	0	0	0	0	0	0	0	1	0	0	0	0	0	0	0	0	84326501	24,750	84,326.50	24.75
213	0	0	0	0	0	0	0	0	0	0	0	0	0	0	0	0	0	0	0	0	84351251	524,000	84,351.25	524
214	0	0	0	0	0	0	0	1	0	0	0	0	0	0	0	0	0	0	0	0	84875251	36,250	84,875.25	36.25
215	0	0	0	0	0	0	0	1	0	0	0	1	0	0	0	0	0	0	0	0	84911501	998,500	84,911.50	998.5
216	0	0	0	0	0	0	0	0	0	0	0	1	0	0	0	0	0	0	0	0	85910001	21,250	85,910.00	21.25
217	0	0	0	0	0	0	0	0	0	0	0	0	0	0	0	0	0	0	0	0	85931251	527,250	85,931.25	527.25
218	0	0	0	0	0	0	0	1	0	0	0	0	0	0	0	0	0	0	0	0	86458501	33,000	86,458.50	33
219	0	0	0	0	0	0	0	1	0	0	0	1	0	0	0	0	0	0	0	0	86491501	1,001,750	86,491.50	1,001.75
220	0	0	0	0	0	0	0	0	0	0	0	1	0	0	0	0	0	0	0	0	87493251	18,000	87,493.25	18
221	0	0	0	0	0	0	0	0	0	0	0	0	0	0	0	0	0	0	0	0	87511251	530,750	87,511.25	530.75
222	0	0	0	0	0	0	0	1	0	0	0	0	0	0	0	0	0	0	0	0	88042001	29,500	88,042.00	29.5
223	0	0	0	0	0	0	0	1	0	0	0	1	0	0	0	0	0	0	0	0	88071501	988,500	88,071.50	988.5
224	0	0	0	0	0	0	0	0	0	0	0	1	0	0	0	0	0	0	0	0	89060001	31,250	89,060.00	31.25
225	0	0	0	0	0	0	0	0	0	0	0	0	0	0	0	0	0	0	0	0	89091251	534,000	89,091.25	534
226	0	0	0	0	0	0	0	1	0	0	0	0	0	0	0	0	0	0	0	0	89625251	26,500	89,625.25	26.5
227	0	0	0	0	0	0	0	1	0	0	0	1	0	0	0	0	0	0	0	0	89651751	991,501	89,651.75	991.5
228	0	0	0	0	0	0	0	0	0	0	0	1	0	0	0	0	0	0	0	0	90643252	27,999	90,643.25	28
229	0	0	0	0	0	0	0	0	0	0	0	0	0	0	0	0	0	0	0	0	90671251	537,500	90,671.25	537.5
230	0	0	0	0	0	0	0	1	0	0	0	0	0	0	0	0	0	0	0	0	91208751	23,000	91,208.75	23
231	0	0	0	0	0	0	0	1	0	0	0	1	0	0	0	0	0	0	0	0	91231751	995,000	91,231.75	995
232	0	0	0	0	0	0	0	0	0	0	0	1	0	0	0	0	0	0	0	0	92226751	24,500	92,226.75	24.5
233	0	0	0	0	0	0	0	0	0	0	0	0	0	0	0	0	0	0	0	0	92251251	540,750	92,251.25	540.75
234	0	0	0	0	0	0	0	1	0	0	0	0	0	0	0	0	0	0	0	0	92792001	19,750	92,792.00	19.75
235	0	0	0	0	0	0	0	1	0	0	0	1	0	0	0	0	0	0	0	0	92811751	998,250	92,811.75	998.25
236	0	0	0	0	0	0	0	0	0	0	0	1	0	0	0	0	0	0	0	0	93810001	21,250	93,810.00	21.25
237	0	0	0	0	0	0	0	0	0	0	0	0	0	0	0	0	0	0	0	0	93831251	527,250	93,831.25	527.25
238	0	0	0	0	0	0	0	1	0	0	0	0	0	0	0	0	0	0	0	0	94358501	33,250	94,358.50	33.25
239	0	0	0	0	0	0	0	1	0	0	0	1	0	0	0	0	0	0	0	0	94391751	1,001,501	94,391.75	1,001.50
240	0	0	0	0	0	0	0	0	0	0	0	1	0	0	0	0	0	0	0	0	95393252	17,999	95,393.25	18
241	0	0	0	0	0	0	0	0	0	0	0	0	0	0	0	0	0	0	0	0	95411251	530,750	95,411.25	530.75
242	0	0	0	0	0	0	0	1	0	0	0	0	0	0	0	0	0	0	0	0	95942001	29,750	95,942.00	29.75
243	0	0	0	0	0	0	0	1	0	0	0	1	0	0	0	0	0	0	0	0	95971751	988,250	95,971.75	988.25
244	0	0	0	0	0	0	0	0	0	0	0	1	0	0	0	0	0	0	0	0	96960001	31,250	96,960.00	31.25
245	0	0	0	0	0	0	0	0	0	0	0	0	0	0	0	0	0	0	0	0	96991251	534,000	96,991.25	534
246	0	0	0	0	0	0	0	1	0	0	0	0	0	0	0	0	0	0	0	0	97525251	26,500	97,525.25	26.5
247	0	0	0	0	0	0	0	1	0	0	0	1	0	0	0	0	0	0	0	0	97551751	991,501	97,551.75	991.5
248	0	0	0	0	0	0	0	0	0	0	0	1	0	0	0	0	0	0	0	0	98543252	28,249	98,543.25	28.25
249	0	0	0	0	0	0	0	0	0	0	0	0	0	0	0	0	0	0	0	0	98571501	537,250	98,571.50	537.25
250	0	0	0	0	0	0	0	1	0	0	0	0	0	0	0	0	0	0	0	0	99108751	23,000	99,108.75	23
251	0	0	0	0	0	0	0	1	0	0	0	1	0	0	0	0	0	0	0	0	99131751	995,001	99,131.75	995
252	0	0	0	0	0	0	0	0	0	0	0	1	0	0	0	0	0	0	0	0	100126752	24,749	100,126.75	24.75
253	0	0	0	0	0	0	0	0	0	0	0	0	0	0	0	0	0	0	0	0	100151501	540,500	100,151.50	540.5
254	0	0	0	0	0	0	0	1	0	0	0	0	0	0	0	0	0	0	0	0	100692001	19,750	100,692.00	19.75
255	0	0	0	0	0	0	0	1	0	0	0	1	0	0	0	0	0	0	0	0	100711751	998,250	100,711.75	998.25
256	0	0	0	0	0	0	0	0	0	0	0	1	0	0	0	0	0	0	0	0	101710001	21,500	101,710.00	21.5
257	0	0	0	0	0	0	0	0	0	0	0	0	0	0	0	0	0	0	0	0	101731501	527,250	101,731.50	527.25
258	0	0	0	0	0	0	0	1	0	0	0	0	0	0	0	0	0	0	0	0	102258751	33,000	102,258.75	33
259	0	0	0	0	0	0	0	1	0	0	0	1	0	0	0	0	0	0	0	0	102291751	985,001	102,291.75	985
260	0	0	0	0	0	0	0	0	0	0	0	1	0	0	0	0	0	0	0	0	103276752	34,749	103,276.75	34.75
261	0	0	0	0	0	0	0	0	0	0	0	0	0	0	0	0	0	0	0	0	103311501	530,500	103,311.50	530.5
262	0	0	0	0	0	0	0	1	0	0	0	0	0	0	0	0	0	0	0	0	103842001	29,750	103,842.00	29.75
263	0	0	0	0	0	0	0	1	0	0	0	1	0	0	0	0	0	0	0	0	103871751	988,250	103,871.75	988.25
264	0	0	0	0	0	0	0	0	0	0	0	1	0	0	0	0	0	0	0	0	104860001	31,500	104,860.00	31.5
265	0	0	0	0	0	0	0	0	0	0	0	0	0	0	0	0	0	0	0	0	104891501	534,000	104,891.50	534
266	0	0	0	0	0	0	0	1	0	0	0	0	0	0	0	0	0	0	0	0	105425501	26,250	105,425.50	26.25
267	0	0	0	0	0	0	0	1	0	0	0	1	0	0	0	0	0	0	0	0	105451751	991,750	105,451.75	991.75
268	0	0	0	0	0	0	0	0	0	0	0	1	0	0	0	0	0	0	0	0	106443501	28,000	106,443.50	28
269	0	0	0	0	0	0	0	0	0	0	0	0	0	0	0	0	0	0	0	0	106471501	537,250	106,471.50	537.25
270	0	0	0	0	0	0	0	1	0	0	0	0	0	0	0	0	0	0	0	0	107008751	23,000	107,008.75	23
271	0	0	0	0	0	0	0	1	0	0	0	1	0	0	0	0	0	0	0	0	107031751	995,000	107,031.75	995
272	0	0	0	0	0	0	0	0	0	0	0	1	0	0	0	0	0	0	0	0	108026751	24,750	108,026.75	24.75
273	0	0	0	0	0	0	0	0	0	0	0	0	0	0	0	0	0	0	0	0	108051501	524,000	108,051.50	524
274	0	0	0	0	0	0	0	1	0	0	0	0	0	0	0	0	0	0	0	0	108575501	36,250	108,575.50	36.25
275	0	0	0	0	0	0	0	1	0	0	0	1	0	0	0	0	0	0	0	0	108611751	981,750	108,611.75	981.75
276	0	0	0	0	0	0	0	0	0	0	0	1	0	0	0	0	0	0	0	0	109593501	38,000	109,593.50	38
277	0	0	0	0	0	0	0	0	0	0	0	0	0	0	0	0	0	0	0	0	109631501	527,250	109,631.50	527.25
278	0	0	0	0	0	0	0	1	0	0	0	0	0	0	0	0	0	0	0	0	110158751	33,000	110,158.75	33
279	0	0	0	0	0	0	0	1	0	0	0	1	0	0	0	0	0	0	0	0	110191751	985,001	110,191.75	985
280	0	0	0	0	0	0	0	0	0	0	0	1	0	0	0	0	0	0	0	0	111176752	34,749	111,176.75	34.75
281	0	0	0	0	0	0	0	0	0	0	0	0	0	0	0	0	0	0	0	0	111211501	530,750	111,211.50	530.75
282	0	0	0	0	0	0	0	1	0	0	0	0	0	0	0	0	0	0	0	0	111742251	29,500	111,742.25	29.5
283	0	0	0	0	0	0	0	1	0	0	0	1	0	0	0	0	0	0	0	0	111771751	988,501	111,771.75	988.5
284	0	0	0	0	0	0	0	0	0	0	0	1	0	0	0	0	0	0	0	0	112760252	31,249	112,760.25	31.25
285	0	0	0	0	0	0	0	0	0	0	0	0	0	0	0	0	0	0	0	0	112791501	534,000	112,791.50	534
286	0	0	0	0	0	0	0	1	0	0	0	0	0	0	0	0	0	0	0	0	113325501	26,250	113,325.50	26.25
287	0	0	0	0	0	0	0	1	0	0	0	1	0	0	0	0	0	0	0	0	113351751	991,750	113,351.75	991.75
288	0	0	0	0	0	0	0	0	0	0	0	1	0	0	0	0	0	0	0	0	114343501	28,000	114,343.50	28
289	0	0	0	0	0	0	0	0	0	0	0	0	0	0	0	0	0	0	0	0	114371501	537,250	114,371.50	537.25
290	0	0	0	0	0	0	0	1	0	0	0	0	0	0	0	0	0	0	0	0	114908751	23,000	114,908.75	23
291	0	0	0	0	0	0	0	1	0	0	0	1	0	0	0	0	0	0	0	0	114931751	995,001	114,931.75	995
292	0	0	0	0	0	0	0	0	0	0	0	1	0	0	0	0	0	0	0	0	115926752	24,749	115,926.75	24.75
293	0	0	0	0	0	0	0	0	0	0	0	0	0	0	0	0	0	0	0	0	115951501	540,750	115,951.50	540.75
294	0	0	0	0	0	0	0	1	0	0	0	0	0	0	0	0	0	0	0	0	116492251	19,500	116,492.25	19.5
295	0	0	0	0	0	0	0	1	0	0	0	1	0	0	0	0	0	0	0	0	116511751	998,500	116,511.75	998.5
296	0	0	0	0	0	0	0	0	0	0	0	1	0	0	0	0	0	0	0	0	117510251	21,250	117,510.25	21.25
297	0	0	0	0	0	0	0	0	0	0	0	0	0	0	0	0	0	0	0	0	117531501	527,250	117,531.50	527.25
298	0	0	0	0	0	0	0	1	0	0	0	0	0	0	0	0	0	0	0	0	118058751	33,000	118,058.75	33
299	0	0	0	0	0	0	0	1	0	0	0	1	0	0	0	0	0	0	0	0	118091751	985,000	118,091.75	985
300	0	0	0	0	0	0	0	0	0	0	0	1	0	0	0	0	0	0	0	0	119076751	34,750	119,076.75	34.75
301	0	0	0	0	0	0	0	0	0	0	0	0	0	0	0	0	0	0	0	0	119111501	530,750	119,111.50	530.75
302	0	0	0	0	0	0	0	1	0	0	0	0	0	0	0	0	0	0	0	0	119642251	29,500	119,642.25	29.5
303	0	0	0	0	0	0	0	1	0	0	0	1	0	0	0	0	0	0	0	0	119671751	988,501	119,671.75	988.5
304	0	0	0	0	0	0	0	0	0	0	0	1	0	0	0	0	0	0	0	0	120660252	31,249	120,660.25	31.25
305	0	0	0	0	0	0	0	0	0	0	0	0	0	0	0	0	0	0	0	0	120691501	534,000	120,691.50	534
306	0	0	0	0	0	0	0	1	0	0	0	0	0	0	0	0	0	0	0	0	121225501	26,250	121,225.50	26.25
307	0	0	0	0	0	0	0	1	0	0	0	1	0	0	0	0	0	0	0	0	121251751	991,750	121,251.75	991.75
308	0	0	0	0	0	0	0	0	0	0	0	1	0	0	0	0	0	0	0	0	122243501	28,000	122,243.50	28
309	0	0	0	0	0	0	0	0	0	0	0	0	0	0	0	0	0	0	0	0	122271501	537,500	122,271.50	537.5
310	0	0	0	0	0	0	0	1	0	0	0	0	0	0	0	0	0	0	0	0	122809001	23,000	122,809.00	23
311	0	0	0	0	0	0	0	1	0	0	0	1	0	0	0	0	0	0	0	0	122832001	995,000	122,832.00	995
312	0	0	0	0	0	0	0	0	0	0	0	1	0	0	0	0	0	0	0	0	123827001	24,500	123,827.00	24.5
313	0	0	0	0	0	0	0	0	0	0	0	0	0	0	0	0	0	0	0	0	123851501	540,750	123,851.50	540.75
314	0	0	0	0	0	0	0	1	0	0	0	0	0	0	0	0	0	0	0	0	124392251	19,750	124,392.25	19.75
315	0	0	0	0	0	0	0	1	0	0	0	1	0	0	0	0	0	0	0	0	124412001	998,250	124,412.00	998.25
316	0	0	0	0	0	0	0	0	0	0	0	1	0	0	0	0	0	0	0	0	125410251	21,250	125,410.25	21.25
317	0	0	0	0	0	0	0	0	0	0	0	0	0	0	0	0	0	0	0	0	125431501	527,500	125,431.50	527.5
318	0	0	0	0	0	0	0	1	0	0	0	0	0	0	0	0	0	0	0	0	125959001	33,000	125,959.00	33
319	0	0	0	0	0	0	0	1	0	0	0	1	0	0	0	0	0	0	0	0	125992001	985,000	125,992.00	985
320	0	0	0	0	0	0	0	0	0	0	0	1	0	0	0	0	0	0	0	0	126977001	34,500	126,977.00	34.5
321	0	0	0	0	0	0	0	0	0	0	0	0	0	0	0	0	0	0	0	0	127011501	530,750	127,011.50	530.75
322	0	0	0	0	0	0	0	1	0	0	0	0	0	0	0	0	0	0	0	0	127542251	29,750	127,542.25	29.75
323	0	0	0	0	0	0	0	1	0	0	0	1	0	0	0	0	0	0	0	0	127572001	988,250	127,572.00	988.25
324	0	0	0	0	0	0	0	0	0	0	0	1	0	0	0	0	0	0	0	0	128560251	31,250	128,560.25	31.25
325	0	0	0	0	0	0	0	0	0	0	0	0	0	0	0	0	0	0	0	0	128591501	534,000	128,591.50	534
326	0	0	0	0	0	0	0	1	0	0	0	0	0	0	0	0	0	0	0	0	129125501	26,500	129,125.50	26.5
327	0	0	0	0	0	0	0	1	0	0	0	1	0	0	0	0	0	0	0	0	129152001	991,500	129,152.00	991.5
328	0	0	0	0	0	0	0	0	0	0	0	1	0	0	0	0	0	0	0	0	130143501	28,250	130,143.50	28.25
329	0	0	0	0	0	0	0	0	0	0	0	0	0	0	0	0	0	0	0	0	130171751	520,501	130,171.75	520.5
330	0	0	0	0	0	0	0	1	0	0	0	0	0	0	0	0	0	0	0	0	130692252	39,749	130,692.25	39.75
331	0	0	0	0	0	0	0	1	0	0	0	1	0	0	0	0	0	0	0	0	130732001	978,250	130,732.00	978.25
332	0	0	0	0	0	0	0	0	0	0	0	1	0	0	0	0	0	0	0	0	131710251	41,500	131,710.25	41.5
333	0	0	0	0	0	0	0	0	0	0	0	0	0	0	0	0	0	0	0	0	131751751	540,500	131,751.75	540.5
334	0	0	0	0	0	0	0	1	0	0	0	0	0	0	0	0	0	0	0	0	132292251	19,750	132,292.25	19.75
335	0	0	0	0	0	0	0	1	0	0	0	1	0	0	0	0	0	0	0	0	132312001	998,250	132,312.00	998.25
336	0	0	0	0	0	0	0	0	0	0	0	1	0	0	0	0	0	0	0	0	133310251	21,501	133,310.25	21.5
337	0	0	0	0	0	0	0	0	0	0	0	0	0	0	0	0	0	0	0	0	133331752	527,249	133,331.75	527.25
338	0	0	0	0	0	0	0	1	0	0	0	0	0	0	0	0	0	0	0	0	133859001	33,000	133,859.00	33
339	0	0	0	0	0	0	0	1	0	0	0	1	0	0	0	0	0	0	0	0	133892001	1,001,750	133,892.00	1,001.75
340	0	0	0	0	0	0	0	0	0	0	0	1	0	0	0	0	0	0	0	0	134893751	18,000	134,893.75	18
341	0	0	0	0	0	0	0	0	0	0	0	0	0	0	0	0	0	0	0	0	134911751	530,501	134,911.75	530.5
342	0	0	0	0	0	0	0	1	0	0	0	0	0	0	0	0	0	0	0	0	135442252	29,749	135,442.25	29.75
343	0	0	0	0	0	0	0	1	0	0	0	1	0	0	0	0	0	0	0	0	135472001	988,250	135,472.00	988.25
344	0	0	0	0	0	0	0	0	0	0	0	1	0	0	0	0	0	0	0	0	136460251	31,500	136,460.25	31.5
345	0	0	0	0	0	0	0	0	0	0	0	0	0	0	0	0	0	0	0	0	136491751	534,000	136,491.75	534
346	0	0	0	0	0	0	0	1	0	0	0	0	0	0	0	0	0	0	0	0	137025751	26,250	137,025.75	26.25
347	0	0	0	0	0	0	0	1	0	0	0	1	0	0	0	0	0	0	0	0	137052001	991,750	137,052.00	991.75
348	0	0	0	0	0	0	0	0	0	0	0	1	0	0	0	0	0	0	0	0	138043751	28,001	138,043.75	28
349	0	0	0	0	0	0	0	0	0	0	0	0	0	0	0	0	0	0	0	0	138071752	537,249	138,071.75	537.25
350	0	0	0	0	0	0	0	1	0	0	0	0	0	0	0	0	0	0	0	0	138609001	23,000	138,609.00	23
351	0	0	0	0	0	0	0	1	0	0	0	1	0	0	0	0	0	0	0	0	138632001	995,000	138,632.00	995
352	0	0	0	0	0	0	0	0	0	0	0	1	0	0	0	0	0	0	0	0	139627001	24,750	139,627.00	24.75
353	0	0	0	0	0	0	0	0	0	0	0	0	0	0	0	0	0	0	0	0	139651751	524,000	139,651.75	524
354	0	0	0	0	0	0	0	1	0	0	0	0	0	0	0	0	0	0	0	0	140175751	36,250	140,175.75	36.25
355	0	0	0	0	0	0	0	1	0	0	0	1	0	0	0	0	0	0	0	0	140212001	981,750	140,212.00	981.75
356	0	0	0	0	0	0	0	0	0	0	0	1	0	0	0	0	0	0	0	0	141193751	38,001	141,193.75	38
357	0	0	0	0	0	0	0	0	0	0	0	0	0	0	0	0	0	0	0	0	141231752	527,249	141,231.75	527.25
358	0	0	0	0	0	0	0	1	0	0	0	0	0	0	0	0	0	0	0	0	141759001	33,000	141,759.00	33
359	0	0	0	0	0	0	0	1	0	0	0	1	0	0	0	0	0	0	0	0	141792001	985,000	141,792.00	985
360	0	0	0	0	0	0	0	0	0	0	0	1	0	0	0	0	0	0	0	0	142777001	34,750	142,777.00	34.75
361	0	0	0	0	0	0	0	0	0	0	0	0	0	0	0	0	0	0	0	0	142811751	530,750	142,811.75	530.75
362	0	0	0	0	0	0	0	1	0	0	0	0	0	0	0	0	0	0	0	0	143342501	29,500	143,342.50	29.5
363	0	0	0	0	0	0	0	1	0	0	0	1	0	0	0	0	0	0	0	0	143372001	988,500	143,372.00	988.5
364	0	0	0	0	0	0	0	0	0	0	0	1	0	0	0	0	0	0	0	0	144360501	31,250	144,360.50	31.25
365	0	0	0	0	0	0	0	0	0	0	0	0	0	0	0	0	0	0	0	0	144391751	534,000	144,391.75	534
366	0	0	0	0	0	0	0	1	0	0	0	0	0	0	0	0	0	0	0	0	144925751	26,250	144,925.75	26.25
367	0	0	0	0	0	0	0	1	0	0	0	1	0	0	0	0	0	0	0	0	144952001	991,750	144,952.00	991.75
368	0	0	0	0	0	0	0	0	0	0	0	1	0	0	0	0	0	0	0	0	145943751	28,001	145,943.75	28
369	0	0	0	0	0	0	0	0	0	0	0	0	0	0	0	0	0	0	0	0	145971752	537,249	145,971.75	537.25
370	0	0	0	0	0	0	0	1	0	0	0	0	0	0	0	0	0	0	0	0	146509001	23,000	146,509.00	23
371	0	0	0	0	0	0	0	1	0	0	0	1	0	0	0	0	0	0	0	0	146532001	995,000	146,532.00	995
372	0	0	0	0	0	0	0	0	0	0	0	1	0	0	0	0	0	0	0	0	147527001	24,750	147,527.00	24.75
373	0	0	0	0	0	0	0	0	0	0	0	0	0	0	0	0	0	0	0	0	147551751	524,000	147,551.75	524
374	0	0	0	0	0	0	0	1	0	0	0	0	0	0	0	0	0	0	0	0	148075751	36,250	148,075.75	36.25
375	0	0	0	0	0	0	0	1	0	0	0	1	0	0	0	0	0	0	0	0	148112001	998,500	148,112.00	998.5
376	0	0	0	0	0	0	0	0	0	0	0	1	0	0	0	0	0	0	0	0	149110501	21,250	149,110.50	21.25
377	0	0	0	0	0	0	0	0	0	0	0	0	0	0	0	0	0	0	0	0	149131751	527,250	149,131.75	527.25
378	0	0	0	0	0	0	0	1	0	0	0	0	0	0	0	0	0	0	0	0	149659001	33,000	149,659.00	33
379	0	0	0	0	0	0	0	1	0	0	0	1	0	0	0	0	0	0	0	0	149692001	985,000	149,692.00	985
380	0	0	0	0	0	0	0	0	0	0	0	1	0	0	0	0	0	0	0	0	150677001	34,750	150,677.00	34.75
381	0	0	0	0	0	0	0	0	0	0	0	0	0	0	0	0	0	0	0	0	150711751	530,750	150,711.75	530.75
382	0	0	0	0	0	0	0	1	0	0	0	0	0	0	0	0	0	0	0	0	151242501	29,500	151,242.50	29.5
383	0	0	0	0	0	0	0	1	0	0	0	1	0	0	0	0	0	0	0	0	151272001	988,500	151,272.00	988.5
384	0	0	0	0	0	0	0	0	0	0	0	1	0	0	0	0	0	0	0	0	152260501	31,250	152,260.50	31.25
385	0	0	0	0	0	0	0	0	0	0	0	0	0	0	0	0	0	0	0	0	152291751	534,000	152,291.75	534
386	0	0	0	0	0	0	0	1	0	0	0	0	0	0	0	0	0	0	0	0	152825751	26,250	152,825.75	26.25
387	0	0	0	0	0	0	0	1	0	0	0	1	0	0	0	0	0	0	0	0	152852001	991,750	152,852.00	991.75
388	0	0	0	0	0	0	0	0	0	0	0	1	0	0	0	0	0	0	0	0	153843751	28,001	153,843.75	28
389	0	0	0	0	0	0	0	0	0	0	0	0	0	0	0	0	0	0	0	0	153871752	537,499	153,871.75	537.5
390	0	0	0	0	0	0	0	1	0	0	0	0	0	0	0	0	0	0	0	0	154409251	23,000	154,409.25	23
391	0	0	0	0	0	0	0	1	0	0	0	1	0	0	0	0	0	0	0	0	154432251	995,001	154,432.25	995
392	0	0	0	0	0	0	0	0	0	0	0	1	0	0	0	0	0	0	0	0	155427252	24,499	155,427.25	24.5
393	0	0	0	0	0	0	0	0	0	0	0	0	0	0	0	0	0	0	0	0	155451751	524,000	155,451.75	524
394	0	0	0	0	0	0	0	1	0	0	0	0	0	0	0	0	0	0	0	0	155975751	36,500	155,975.75	36.5
395	0	0	0	0	0	0	0	1	0	0	0	1	0	0	0	0	0	0	0	0	156012251	981,500	156,012.25	981.5
396	0	0	0	0	0	0	0	0	0	0	0	1	0	0	0	0	0	0	0	0	156993751	38,000	156,993.75	38
397	0	0	0	0	0	0	0	0	0	0	0	0	0	0	0	0	0	0	0	0	157031751	527,501	157,031.75	527.5
398	0	0	0	0	0	0	0	1	0	0	0	0	0	0	0	0	0	0	0	0	157559252	32,999	157,559.25	33
399	0	0	0	0	0	0	0	1	0	0	0	1	0	0	0	0	0	0	0	0	157592251	1,001,500	157,592.25	1,001.50
400	0	0	0	0	0	0	0	0	0	0	0	1	0	0	0	0	0	0	0	0	158593751	18,000	158,593.75	18
401	0	0	0	0	0	0	0	0	0	0	0	0	0	0	0	0	0	0	0	0	158611751	530,750	158,611.75	530.75
402	0	0	0	0	0	0	0	1	0	0	0	0	0	0	0	0	0	0	0	0	159142501	29,750	159,142.50	29.75
403	0	0	0	0	0	0	0	1	0	0	0	1	0	0	0	0	0	0	0	0	159172251	1,005,000	159,172.25	1,005.00
404	0	0	0	0	0	0	0	0	0	0	0	1	0	0	0	0	0	0	0	0	160177251	14,501	160,177.25	14.5
405	0	0	0	0	0	0	0	0	0	0	0	0	0	0	0	0	0	0	0	0	160191752	534,249	160,191.75	534.25
406	0	0	0	0	0	0	0	1	0	0	0	0	0	0	0	0	0	0	0	0	160726001	26,250	160,726.00	26.25
407	0	0	0	0	0	0	0	1	0	0	0	1	0	0	0	0	0	0	0	0	160752251	991,500	160,752.25	991.5
408	0	0	0	0	0	0	0	0	0	0	0	1	0	0	0	0	0	0	0	0	161743751	28,001	161,743.75	28
409	0	0	0	0	0	0	0	0	0	0	0	0	0	0	0	0	0	0	0	0	161771752	537,500	161,771.75	537.5
410	0	0	0	0	0	0	0	1	0	0	0	0	0	0	0	0	0	0	0	0	162309252	22,999	162,309.25	23
411	0	0	0	0	0	0	0	1	0	0	0	1	0	0	0	0	0	0	0	0	162332251	995,000	162,332.25	995
412	0	0	0	0	0	0	0	0	0	0	0	1	0	0	0	0	0	0	0	0	163327251	24,750	163,327.25	24.75
413	0	0	0	0	0	0	0	0	0	0	0	0	0	0	0	0	0	0	0	0	163352001	523,750	163,352.00	523.75
414	0	0	0	0	0	0	0	1	0	0	0	0	0	0	0	0	0	0	0	0	163875751	36,500	163,875.75	36.5
415	0	0	0	0	0	0	0	1	0	0	0	1	0	0	0	0	0	0	0	0	163912251	981,501	163,912.25	981.5
416	0	0	0	0	0	0	0	0	0	0	0	1	0	0	0	0	0	0	0	0	164893752	38,249	164,893.75	38.25
417	0	0	0	0	0	0	0	0	0	0	0	0	0	0	0	0	0	0	0	0	164932001	527,250	164,932.00	527.25
418	0	0	0	0	0	0	0	1	0	0	0	0	0	0	0	0	0	0	0	0	165459251	33,000	165,459.25	33
419	0	0	0	0	0	0	0	1	0	0	0	1	0	0	0	0	0	0	0	0	165492251	985,001	165,492.25	985
420	0	0	0	0	0	0	0	0	0	0	0	1	0	0	0	0	0	0	0	0	166477252	34,749	166,477.25	34.75
421	0	0	0	0	0	0	0	0	0	0	0	0	0	0	0	0	0	0	0	0	166512001	530,500	166,512.00	530.5
422	0	0	0	0	0	0	0	1	0	0	0	0	0	0	0	0	0	0	0	0	167042501	29,750	167,042.50	29.75
423	0	0	0	0	0	0	0	1	0	0	0	1	0	0	0	0	0	0	0	0	167072251	988,250	167,072.25	988.25
424	0	0	0	0	0	0	0	0	0	0	0	1	0	0	0	0	0	0	0	0	168060501	31,500	168,060.50	31.5
425	0	0	0	0	0	0	0	0	0	0	0	0	0	0	0	0	0	0	0	0	168092001	534,000	168,092.00	534
426	0	0	0	0	0	0	0	1	0	0	0	0	0	0	0	0	0	0	0	0	168626001	26,250	168,626.00	26.25
427	0	0	0	0	0	0	0	1	0	0	0	1	0	0	0	0	0	0	0	0	168652251	991,750	168,652.25	991.75
428	0	0	0	0	0	0	0	0	0	0	0	1	0	0	0	0	0	0	0	0	169644001	28,000	169,644.00	28
429	0	0	0	0	0	0	0	0	0	0	0	0	0	0	0	0	0	0	0	0	169672001	537,250	169,672.00	537.25
430	0	0	0	0	0	0	0	1	0	0	0	0	0	0	0	0	0	0	0	0	170209251	23,000	170,209.25	23
431	0	0	0	0	0	0	0	1	0	0	0	1	0	0	0	0	0	0	0	0	170232251	995,001	170,232.25	995
432	0	0	0	0	0	0	0	0	0	0	0	1	0	0	0	0	0	0	0	0	171227252	24,749	171,227.25	24.75
433	0	0	0	0	0	0	0	0	0	0	0	0	0	0	0	0	0	0	0	0	171252001	540,500	171,252.00	540.5
434	0	0	0	0	0	0	0	1	0	0	0	0	0	0	0	0	0	0	0	0	171792501	19,750	171,792.50	19.75
435	0	0	0	0	0	0	0	1	0	0	0	1	0	0	0	0	0	0	0	0	171812251	998,250	171,812.25	998.25
436	0	0	0	0	0	0	0	0	0	0	0	1	0	0	0	0	0	0	0	0	172810501	21,500	172,810.50	21.5
437	0	0	0	0	0	0	0	0	0	0	0	0	0	0	0	0	0	0	0	0	172832001	527,250	172,832.00	527.25
438	0	0	0	0	0	0	0	1	0	0	0	0	0	0	0	0	0	0	0	0	173359251	33,000	173,359.25	33
439	0	0	0	0	0	0	0	1	0	0	0	1	0	0	0	0	0	0	0	0	173392251	985,000	173,392.25	985
440	0	0	0	0	0	0	0	0	0	0	0	1	0	0	0	0	0	0	0	0	174377251	34,750	174,377.25	34.75
441	0	0	0	0	0	0	0	0	0	0	0	0	0	0	0	0	0	0	0	0	174412001	530,500	174,412.00	530.5
442	0	0	0	0	0	0	0	1	0	0	0	0	0	0	0	0	0	0	0	0	174942501	29,750	174,942.50	29.75
443	0	0	0	0	0	0	0	1	0	0	0	1	0	0	0	0	0	0	0	0	174972251	1,005,001	174,972.25	1,005.00
444	0	0	0	0	0	0	0	0	0	0	0	1	0	0	0	0	0	0	0	0	175977252	14,749	175,977.25	14.75
445	0	0	0	0	0	0	0	0	0	0	0	0	0	0	0	0	0	0	0	0	175992001	534,000	175,992.00	534
446	0	0	0	0	0	0	0	1	0	0	0	0	0	0	0	0	0	0	0	0	176526001	26,250	176,526.00	26.25
447	0	0	0	0	0	0	0	1	0	0	0	1	0	0	0	0	0	0	0	0	176552251	991,750	176,552.25	991.75
448	0	0	0	0	0	0	0	0	0	0	0	1	0	0	0	0	0	0	0	0	177544001	28,000	177,544.00	28
449	0	0	0	0	0	0	0	0	0	0	0	0	0	0	0	0	0	0	0	0	177572001	537,250	177,572.00	537.25
450	0	0	0	0	0	0	0	1	0	0	0	0	0	0	0	0	0	0	0	0	178109251	23,000	178,109.25	23
451	0	0	0	0	0	0	0	1	0	0	0	1	0	0	0	0	0	0	0	0	178132251	995,000	178,132.25	995
452	0	0	0	0	0	0	0	0	0	0	0	1	0	0	0	0	0	0	0	0	179127251	24,750	179,127.25	24.75
453	0	0	0	0	0	0	0	0	0	0	0	0	0	0	0	0	0	0	0	0	179152001	540,750	179,152.00	540.75
454	0	0	0	0	0	0	0	1	0	0	0	0	0	0	0	0	0	0	0	0	179692751	19,500	179,692.75	19.5
455	0	0	0	0	0	0	0	1	0	0	0	1	0	0	0	0	0	0	0	0	179712251		179,712.25
