# Supplementary material for: Auditory presentation and synchronization in Adobe Flash and HTML5/JavaScript Web experiments
Source: Behav Res Methods. 2016 Jul 15;48(3):897–908. doi: 10.3758/s13428-016-0758-5 (PMC5003904; doi:10.3758/s13428-016-0758-5)
Supplement: Supplementary file 1 — (ZIP 1310 kb) [file 13428_2016_758_MOESM1_ESM.zip › Data/S1/sep-officepc-cr-js-rep2016.csv]

	Keypad 4	Keypad 3	Keypad 2	Keypad 1	Opto 4	Opto 3	Opto 2	Opto 1	TTL in 2	TTL in 1	Mic 2	Mic 1	Act close 4	Act close 3	Act close 3	Act close 1	TTL out 2	TTL out 1	Sounder 2	Sounder 1	Elapsed uS	Active uS	Elapsed mS	Active mS
1	0	0	0	0	0	0	0	0	0	0	0	0	0	0	0	0	0	0	0	0	0	1,510,501	0	1,510.50
2	0	0	0	0	0	0	1	0	0	0	0	0	0	0	0	0	0	0	0	0	1510501	29,251	1,510.50	29.25
3	0	0	0	0	0	0	1	0	0	0	0	1	0	0	0	0	0	0	0	0	1539752	989,249	1,539.75	989.25
4	0	0	0	0	0	0	0	0	0	0	0	1	0	0	0	0	0	0	0	0	2529001	30,500	2,529.00	30.5
5	0	0	0	0	0	0	0	0	0	0	0	0	0	0	0	0	0	0	0	0	2559501	534,500	2,559.50	534.5
6	0	0	0	0	0	0	1	0	0	0	0	0	0	0	0	0	0	0	0	0	3094001	25,751	3,094.00	25.75
7	0	0	0	0	0	0	1	0	0	0	0	1	0	0	0	0	0	0	0	0	3119752	992,749	3,119.75	992.75
8	0	0	0	0	0	0	0	0	0	0	0	1	0	0	0	0	0	0	0	0	4112501	27,000	4,112.50	27
9	0	0	0	0	0	0	0	0	0	0	0	0	0	0	0	0	0	0	0	0	4139501	537,751	4,139.50	537.75
10	0	0	0	0	0	0	1	0	0	0	0	0	0	0	0	0	0	0	0	0	4677252	22,500	4,677.25	22.5
11	0	0	0	0	0	0	1	0	0	0	0	1	0	0	0	0	0	0	0	0	4699752	996,000	4,699.75	996
12	0	0	0	0	0	0	0	0	0	0	0	1	0	0	0	0	0	0	0	0	5695752	23,749	5,695.75	23.75
13	0	0	0	0	0	0	0	0	0	0	0	0	0	0	0	0	0	0	0	0	5719501	541,251	5,719.50	541.25
14	0	0	0	0	0	0	1	0	0	0	0	0	0	0	0	0	0	0	0	0	6260752	19,000	6,260.75	19
15	0	0	0	0	0	0	1	0	0	0	0	1	0	0	0	0	0	0	0	0	6279752	999,249	6,279.75	999.25
16	0	0	0	0	0	0	0	0	0	0	0	1	0	0	0	0	0	0	0	0	7279001	20,500	7,279.00	20.5
17	0	0	0	0	0	0	0	0	0	0	0	0	0	0	0	0	0	0	0	0	7299501	527,751	7,299.50	527.75
18	0	0	0	0	0	0	1	0	0	0	0	0	0	0	0	0	0	0	0	0	7827252	32,500	7,827.25	32.5
19	0	0	0	0	0	0	1	0	0	0	0	1	0	0	0	0	0	0	0	0	7859752	986,000	7,859.75	986
20	0	0	0	0	0	0	0	0	0	0	0	1	0	0	0	0	0	0	0	0	8845752	33,749	8,845.75	33.75
21	0	0	0	0	0	0	0	0	0	0	0	0	0	0	0	0	0	0	0	0	8879501	531,251	8,879.50	531.25
22	0	0	0	0	0	0	1	0	0	0	0	0	0	0	0	0	0	0	0	0	9410752	29,000	9,410.75	29
23	0	0	0	0	0	0	1	0	0	0	0	1	0	0	0	0	0	0	0	0	9439752	1,006,000	9,439.75	1,006.00
24	0	0	0	0	0	0	0	0	0	0	0	1	0	0	0	0	0	0	0	0	10445752	13,749	10,445.75	13.75
25	0	0	0	0	0	0	0	0	0	0	0	0	0	0	0	0	0	0	0	0	10459501	534,500	10,459.50	534.5
26	0	0	0	0	0	0	1	0	0	0	0	0	0	0	0	0	0	0	0	0	10994001	25,751	10,994.00	25.75
27	0	0	0	0	0	0	1	0	0	0	0	1	0	0	0	0	0	0	0	0	11019752	992,749	11,019.75	992.75
28	0	0	0	0	0	0	0	0	0	0	0	1	0	0	0	0	0	0	0	0	12012501	27,000	12,012.50	27
29	0	0	0	0	0	0	0	0	0	0	0	0	0	0	0	0	0	0	0	0	12039501	537,751	12,039.50	537.75
30	0	0	0	0	0	0	1	0	0	0	0	0	0	0	0	0	0	0	0	0	12577252	22,500	12,577.25	22.5
31	0	0	0	0	0	0	1	0	0	0	0	1	0	0	0	0	0	0	0	0	12599752	996,000	12,599.75	996
32	0	0	0	0	0	0	0	0	0	0	0	1	0	0	0	0	0	0	0	0	13595752	23,749	13,595.75	23.75
33	0	0	0	0	0	0	0	0	0	0	0	0	0	0	0	0	0	0	0	0	13619501	524,500	13,619.50	524.5
34	0	0	0	0	0	0	1	0	0	0	0	0	0	0	0	0	0	0	0	0	14144001	35,751	14,144.00	35.75
35	0	0	0	0	0	0	1	0	0	0	0	1	0	0	0	0	0	0	0	0	14179752	999,500	14,179.75	999.5
36	0	0	0	0	0	0	0	0	0	0	0	1	0	0	0	0	0	0	0	0	15179252	20,249	15,179.25	20.25
37	0	0	0	0	0	0	0	0	0	0	0	0	0	0	0	0	0	0	0	0	15199501	528,000	15,199.50	528
38	0	0	0	0	0	0	1	0	0	0	0	0	0	0	0	0	0	0	0	0	15727501	32,251	15,727.50	32.25
39	0	0	0	0	0	0	1	0	0	0	0	1	0	0	0	0	0	0	0	0	15759752	1,002,749	15,759.75	1,002.75
40	0	0	0	0	0	0	0	0	0	0	0	1	0	0	0	0	0	0	0	0	16762501	17,000	16,762.50	17
41	0	0	0	0	0	0	0	0	0	0	0	0	0	0	0	0	0	0	0	0	16779501	531,251	16,779.50	531.25
42	0	0	0	0	0	0	1	0	0	0	0	0	0	0	0	0	0	0	0	0	17310752	29,000	17,310.75	29
43	0	0	0	0	0	0	1	0	0	0	0	1	0	0	0	0	0	0	0	0	17339752	989,500	17,339.75	989.5
44	0	0	0	0	0	0	0	0	0	0	0	1	0	0	0	0	0	0	0	0	18329252	30,249	18,329.25	30.25
45	0	0	0	0	0	0	0	0	0	0	0	0	0	0	0	0	0	0	0	0	18359501	534,500	18,359.50	534.5
46	0	0	0	0	0	0	1	0	0	0	0	0	0	0	0	0	0	0	0	0	18894001	25,751	18,894.00	25.75
47	0	0	0	0	0	0	1	0	0	0	0	1	0	0	0	0	0	0	0	0	18919752	992,749	18,919.75	992.75
48	0	0	0	0	0	0	0	0	0	0	0	1	0	0	0	0	0	0	0	0	19912501	27,000	19,912.50	27
49	0	0	0	0	0	0	0	0	0	0	0	0	0	0	0	0	0	0	0	0	19939501	521,251	19,939.50	521.25
50	0	0	0	0	0	0	1	0	0	0	0	0	0	0	0	0	0	0	0	0	20460752	39,000	20,460.75	39
51	0	0	0	0	0	0	1	0	0	0	0	1	0	0	0	0	0	0	0	0	20499752	996,249	20,499.75	996.25
52	0	0	0	0	0	0	0	0	0	0	0	1	0	0	0	0	0	0	0	0	21496001	23,500	21,496.00	23.5
53	0	0	0	0	0	0	0	0	0	0	0	0	0	0	0	0	0	0	0	0	21519501	524,500	21,519.50	524.5
54	0	0	0	0	0	0	1	0	0	0	0	0	0	0	0	0	0	0	0	0	22044001	35,751	22,044.00	35.75
55	0	0	0	0	0	0	1	0	0	0	0	1	0	0	0	0	0	0	0	0	22079752	999,500	22,079.75	999.5
56	0	0	0	0	0	0	0	0	0	0	0	1	0	0	0	0	0	0	0	0	23079252	20,249	23,079.25	20.25
57	0	0	0	0	0	0	0	0	0	0	0	0	0	0	0	0	0	0	0	0	23099501	528,000	23,099.50	528
58	0	0	0	0	0	0	1	0	0	0	0	0	0	0	0	0	0	0	0	0	23627501	32,500	23,627.50	32.5
59	0	0	0	0	0	0	1	0	0	0	0	1	0	0	0	0	0	0	0	0	23660001	986,000	23,660.00	986
60	0	0	0	0	0	0	0	0	0	0	0	1	0	0	0	0	0	0	0	0	24646001	33,500	24,646.00	33.5
61	0	0	0	0	0	0	0	0	0	0	0	0	0	0	0	0	0	0	0	0	24679501	531,251	24,679.50	531.25
62	0	0	0	0	0	0	1	0	0	0	0	0	0	0	0	0	0	0	0	0	25210752	29,249	25,210.75	29.25
63	0	0	0	0	0	0	1	0	0	0	0	1	0	0	0	0	0	0	0	0	25240001	989,251	25,240.00	989.25
64	0	0	0	0	0	0	0	0	0	0	0	1	0	0	0	0	0	0	0	0	26229252	30,249	26,229.25	30.25
65	0	0	0	0	0	0	0	0	0	0	0	0	0	0	0	0	0	0	0	0	26259501	534,751	26,259.50	534.75
66	0	0	0	0	0	0	1	0	0	0	0	0	0	0	0	0	0	0	0	0	26794252	25,749	26,794.25	25.75
67	0	0	0	0	0	0	1	0	0	0	0	1	0	0	0	0	0	0	0	0	26820001	992,500	26,820.00	992.5
68	0	0	0	0	0	0	0	0	0	0	0	1	0	0	0	0	0	0	0	0	27812501	27,000	27,812.50	27
69	0	0	0	0	0	0	0	0	0	0	0	0	0	0	0	0	0	0	0	0	27839501	521,251	27,839.50	521.25
70	0	0	0	0	0	0	1	0	0	0	0	0	0	0	0	0	0	0	0	0	28360752	39,249	28,360.75	39.25
71	0	0	0	0	0	0	1	0	0	0	0	1	0	0	0	0	0	0	0	0	28400001	996,000	28,400.00	996
72	0	0	0	0	0	0	0	0	0	0	0	1	0	0	0	0	0	0	0	0	29396001	23,500	29,396.00	23.5
73	0	0	0	0	0	0	0	0	0	0	0	0	0	0	0	0	0	0	0	0	29419501	524,751	29,419.50	524.75
74	0	0	0	0	0	0	1	0	0	0	0	0	0	0	0	0	0	0	0	0	29944252	35,749	29,944.25	35.75
75	0	0	0	0	0	0	1	0	0	0	0	1	0	0	0	0	0	0	0	0	29980001	999,251	29,980.00	999.25
76	0	0	0	0	0	0	0	0	0	0	0	1	0	0	0	0	0	0	0	0	30979252	20,249	30,979.25	20.25
77	0	0	0	0	0	0	0	0	0	0	0	0	0	0	0	0	0	0	0	0	30999501	528,000	30,999.50	528
78	0	0	0	0	0	0	1	0	0	0	0	0	0	0	0	0	0	0	0	0	31527501	32,500	31,527.50	32.5
79	0	0	0	0	0	0	1	0	0	0	0	1	0	0	0	0	0	0	0	0	31560001	1,002,751	31,560.00	1,002.75
80	0	0	0	0	0	0	0	0	0	0	0	1	0	0	0	0	0	0	0	0	32562752	16,749	32,562.75	16.75
81	0	0	0	0	0	0	0	0	0	0	0	0	0	0	0	0	0	0	0	0	32579501	531,251	32,579.50	531.25
82	0	0	0	0	0	0	1	0	0	0	0	0	0	0	0	0	0	0	0	0	33110752	29,249	33,110.75	29.25
83	0	0	0	0	0	0	1	0	0	0	0	1	0	0	0	0	0	0	0	0	33140001	1,006,000	33,140.00	1,006.00
84	0	0	0	0	0	0	0	0	0	0	0	1	0	0	0	0	0	0	0	0	34146001	13,500	34,146.00	13.5
85	0	0	0	0	0	0	0	0	0	0	0	0	0	0	0	0	0	0	0	0	34159501	534,751	34,159.50	534.75
86	0	0	0	0	0	0	1	0	0	0	0	0	0	0	0	0	0	0	0	0	34694252	25,749	34,694.25	25.75
87	0	0	0	0	0	0	1	0	0	0	0	1	0	0	0	0	0	0	0	0	34720001	992,751	34,720.00	992.75
88	0	0	0	0	0	0	0	0	0	0	0	1	0	0	0	0	0	0	0	0	35712752	27,000	35,712.75	27
89	0	0	0	0	0	0	0	0	0	0	0	0	0	0	0	0	0	0	0	0	35739752	537,749	35,739.75	537.75
90	0	0	0	0	0	0	1	0	0	0	0	0	0	0	0	0	0	0	0	0	36277501	22,500	36,277.50	22.5
91	0	0	0	0	0	0	1	0	0	0	0	1	0	0	0	0	0	0	0	0	36300001	996,000	36,300.00	996
92	0	0	0	0	0	0	0	0	0	0	0	1	0	0	0	0	0	0	0	0	37296001	23,751	37,296.00	23.75
93	0	0	0	0	0	0	0	0	0	0	0	0	0	0	0	0	0	0	0	0	37319752	524,500	37,319.75	524.5
94	0	0	0	0	0	0	1	0	0	0	0	0	0	0	0	0	0	0	0	0	37844252	35,749	37,844.25	35.75
95	0	0	0	0	0	0	1	0	0	0	0	1	0	0	0	0	0	0	0	0	37880001	999,251	37,880.00	999.25
96	0	0	0	0	0	0	0	0	0	0	0	1	0	0	0	0	0	0	0	0	38879252	20,500	38,879.25	20.5
97	0	0	0	0	0	0	0	0	0	0	0	0	0	0	0	0	0	0	0	0	38899752	527,749	38,899.75	527.75
98	0	0	0	0	0	0	1	0	0	0	0	0	0	0	0	0	0	0	0	0	39427501	32,500	39,427.50	32.5
99	0	0	0	0	0	0	1	0	0	0	0	1	0	0	0	0	0	0	0	0	39460001	986,000	39,460.00	986
100	0	0	0	0	0	0	0	0	0	0	0	1	0	0	0	0	0	0	0	0	40446001	33,751	40,446.00	33.75
101	0	0	0	0	0	0	0	0	0	0	0	0	0	0	0	0	0	0	0	0	40479752	531,249	40,479.75	531.25
102	0	0	0	0	0	0	1	0	0	0	0	0	0	0	0	0	0	0	0	0	41011001	29,000	41,011.00	29
103	0	0	0	0	0	0	1	0	0	0	0	1	0	0	0	0	0	0	0	0	41040001	989,500	41,040.00	989.5
104	0	0	0	0	0	0	0	0	0	0	0	1	0	0	0	0	0	0	0	0	42029501	30,251	42,029.50	30.25
105	0	0	0	0	0	0	0	0	0	0	0	0	0	0	0	0	0	0	0	0	42059752	534,500	42,059.75	534.5
106	0	0	0	0	0	0	1	0	0	0	0	0	0	0	0	0	0	0	0	0	42594252	25,749	42,594.25	25.75
107	0	0	0	0	0	0	1	0	0	0	0	1	0	0	0	0	0	0	0	0	42620001	992,751	42,620.00	992.75
108	0	0	0	0	0	0	0	0	0	0	0	1	0	0	0	0	0	0	0	0	43612752	27,000	43,612.75	27
109	0	0	0	0	0	0	0	0	0	0	0	0	0	0	0	0	0	0	0	0	43639752	521,249	43,639.75	521.25
110	0	0	0	0	0	0	1	0	0	0	0	0	0	0	0	0	0	0	0	0	44161001	39,000	44,161.00	39
111	0	0	0	0	0	0	1	0	0	0	0	1	0	0	0	0	0	0	0	0	44200001	996,000	44,200.00	996
112	0	0	0	0	0	0	0	0	0	0	0	1	0	0	0	0	0	0	0	0	45196001	23,751	45,196.00	23.75
113	0	0	0	0	0	0	0	0	0	0	0	0	0	0	0	0	0	0	0	0	45219752	524,500	45,219.75	524.5
114	0	0	0	0	0	0	1	0	0	0	0	0	0	0	0	0	0	0	0	0	45744252	35,749	45,744.25	35.75
115	0	0	0	0	0	0	1	0	0	0	0	1	0	0	0	0	0	0	0	0	45780001	982,751	45,780.00	982.75
116	0	0	0	0	0	0	0	0	0	0	0	1	0	0	0	0	0	0	0	0	46762752	37,000	46,762.75	37
117	0	0	0	0	0	0	0	0	0	0	0	0	0	0	0	0	0	0	0	0	46799752	528,000	46,799.75	528
118	0	0	0	0	0	0	1	0	0	0	0	0	0	0	0	0	0	0	0	0	47327752	32,249	47,327.75	32.25
119	0	0	0	0	0	0	1	0	0	0	0	1	0	0	0	0	0	0	0	0	47360001	1,002,751	47,360.00	1,002.75
120	0	0	0	0	0	0	0	0	0	0	0	1	0	0	0	0	0	0	0	0	48362752	17,000	48,362.75	17
121	0	0	0	0	0	0	0	0	0	0	0	0	0	0	0	0	0	0	0	0	48379752	531,249	48,379.75	531.25
122	0	0	0	0	0	0	1	0	0	0	0	0	0	0	0	0	0	0	0	0	48911001	29,000	48,911.00	29
123	0	0	0	0	0	0	1	0	0	0	0	1	0	0	0	0	0	0	0	0	48940001	989,500	48,940.00	989.5
124	0	0	0	0	0	0	0	0	0	0	0	1	0	0	0	0	0	0	0	0	49929501	30,251	49,929.50	30.25
125	0	0	0	0	0	0	0	0	0	0	0	0	0	0	0	0	0	0	0	0	49959752	534,500	49,959.75	534.5
126	0	0	0	0	0	0	1	0	0	0	0	0	0	0	0	0	0	0	0	0	50494252	25,749	50,494.25	25.75
127	0	0	0	0	0	0	1	0	0	0	0	1	0	0	0	0	0	0	0	0	50520001	992,751	50,520.00	992.75
128	0	0	0	0	0	0	0	0	0	0	0	1	0	0	0	0	0	0	0	0	51512752	27,000	51,512.75	27
129	0	0	0	0	0	0	0	0	0	0	0	0	0	0	0	0	0	0	0	0	51539752	538,000	51,539.75	538
130	0	0	0	0	0	0	1	0	0	0	0	0	0	0	0	0	0	0	0	0	52077752	22,249	52,077.75	22.25
131	0	0	0	0	0	0	1	0	0	0	0	1	0	0	0	0	0	0	0	0	52100001	996,251	52,100.00	996.25
132	0	0	0	0	0	0	0	0	0	0	0	1	0	0	0	0	0	0	0	0	53096252	23,500	53,096.25	23.5
133	0	0	0	0	0	0	0	0	0	0	0	0	0	0	0	0	0	0	0	0	53119752	524,500	53,119.75	524.5
134	0	0	0	0	0	0	1	0	0	0	0	0	0	0	0	0	0	0	0	0	53644252	36,000	53,644.25	36
135	0	0	0	0	0	0	1	0	0	0	0	1	0	0	0	0	0	0	0	0	53680252	982,500	53,680.25	982.5
136	0	0	0	0	0	0	0	0	0	0	0	1	0	0	0	0	0	0	0	0	54662752	37,000	54,662.75	37
137	0	0	0	0	0	0	0	0	0	0	0	0	0	0	0	0	0	0	0	0	54699752	528,000	54,699.75	528
138	0	0	0	0	0	0	1	0	0	0	0	0	0	0	0	0	0	0	0	0	55227752	32,500	55,227.75	32.5
139	0	0	0	0	0	0	1	0	0	0	0	1	0	0	0	0	0	0	0	0	55260252	986,000	55,260.25	986
140	0	0	0	0	0	0	0	0	0	0	0	1	0	0	0	0	0	0	0	0	56246252	33,500	56,246.25	33.5
141	0	0	0	0	0	0	0	0	0	0	0	0	0	0	0	0	0	0	0	0	56279752	531,249	56,279.75	531.25
142	0	0	0	0	0	0	1	0	0	0	0	0	0	0	0	0	0	0	0	0	56811001	29,251	56,811.00	29.25
143	0	0	0	0	0	0	1	0	0	0	0	1	0	0	0	0	0	0	0	0	56840252	989,249	56,840.25	989.25
144	0	0	0	0	0	0	0	0	0	0	0	1	0	0	0	0	0	0	0	0	57829501	30,251	57,829.50	30.25
145	0	0	0	0	0	0	0	0	0	0	0	0	0	0	0	0	0	0	0	0	57859752	534,749	57,859.75	534.75
146	0	0	0	0	0	0	1	0	0	0	0	0	0	0	0	0	0	0	0	0	58394501	25,751	58,394.50	25.75
147	0	0	0	0	0	0	1	0	0	0	0	1	0	0	0	0	0	0	0	0	58420252	992,500	58,420.25	992.5
148	0	0	0	0	0	0	0	0	0	0	0	1	0	0	0	0	0	0	0	0	59412752	27,000	59,412.75	27
149	0	0	0	0	0	0	0	0	0	0	0	0	0	0	0	0	0	0	0	0	59439752	521,249	59,439.75	521.25
150	0	0	0	0	0	0	1	0	0	0	0	0	0	0	0	0	0	0	0	0	59961001	39,251	59,961.00	39.25
151	0	0	0	0	0	0	1	0	0	0	0	1	0	0	0	0	0	0	0	0	60000252	996,000	60,000.25	996
152	0	0	0	0	0	0	0	0	0	0	0	1	0	0	0	0	0	0	0	0	60996252	23,500	60,996.25	23.5
153	0	0	0	0	0	0	0	0	0	0	0	0	0	0	0	0	0	0	0	0	61019752	541,249	61,019.75	541.25
154	0	0	0	0	0	0	1	0	0	0	0	0	0	0	0	0	0	0	0	0	61561001	19,251	61,561.00	19.25
155	0	0	0	0	0	0	1	0	0	0	0	1	0	0	0	0	0	0	0	0	61580252	999,249	61,580.25	999.25
156	0	0	0	0	0	0	0	0	0	0	0	1	0	0	0	0	0	0	0	0	62579501	20,251	62,579.50	20.25
157	0	0	0	0	0	0	0	0	0	0	0	0	0	0	0	0	0	0	0	0	62599752	528,000	62,599.75	528
158	0	0	0	0	0	0	1	0	0	0	0	0	0	0	0	0	0	0	0	0	63127752	32,500	63,127.75	32.5
159	0	0	0	0	0	0	1	0	0	0	0	1	0	0	0	0	0	0	0	0	63160252	986,000	63,160.25	986
160	0	0	0	0	0	0	0	0	0	0	0	1	0	0	0	0	0	0	0	0	64146252	33,500	64,146.25	33.5
161	0	0	0	0	0	0	0	0	0	0	0	0	0	0	0	0	0	0	0	0	64179752	531,249	64,179.75	531.25
162	0	0	0	0	0	0	1	0	0	0	0	0	0	0	0	0	0	0	0	0	64711001	29,251	64,711.00	29.25
163	0	0	0	0	0	0	1	0	0	0	0	1	0	0	0	0	0	0	0	0	64740252	989,249	64,740.25	989.25
164	0	0	0	0	0	0	0	0	0	0	0	1	0	0	0	0	0	0	0	0	65729501	30,500	65,729.50	30.5
165	0	0	0	0	0	0	0	0	0	0	0	0	0	0	0	0	0	0	0	0	65760001	534,500	65,760.00	534.5
166	0	0	0	0	0	0	1	0	0	0	0	0	0	0	0	0	0	0	0	0	66294501	25,751	66,294.50	25.75
167	0	0	0	0	0	0	1	0	0	0	0	1	0	0	0	0	0	0	0	0	66320252	992,749	66,320.25	992.75
168	0	0	0	0	0	0	0	0	0	0	0	1	0	0	0	0	0	0	0	0	67313001	27,000	67,313.00	27
169	0	0	0	0	0	0	0	0	0	0	0	0	0	0	0	0	0	0	0	0	67340001	537,751	67,340.00	537.75
170	0	0	0	0	0	0	1	0	0	0	0	0	0	0	0	0	0	0	0	0	67877752	22,500	67,877.75	22.5
171	0	0	0	0	0	0	1	0	0	0	0	1	0	0	0	0	0	0	0	0	67900252	996,000	67,900.25	996
172	0	0	0	0	0	0	0	0	0	0	0	1	0	0	0	0	0	0	0	0	68896252	23,749	68,896.25	23.75
173	0	0	0	0	0	0	0	0	0	0	0	0	0	0	0	0	0	0	0	0	68920001	524,500	68,920.00	524.5
174	0	0	0	0	0	0	1	0	0	0	0	0	0	0	0	0	0	0	0	0	69444501	35,751	69,444.50	35.75
175	0	0	0	0	0	0	1	0	0	0	0	1	0	0	0	0	0	0	0	0	69480252	999,249	69,480.25	999.25
176	0	0	0	0	0	0	0	0	0	0	0	1	0	0	0	0	0	0	0	0	70479501	20,500	70,479.50	20.5
177	0	0	0	0	0	0	0	0	0	0	0	0	0	0	0	0	0	0	0	0	70500001	527,751	70,500.00	527.75
178	0	0	0	0	0	0	1	0	0	0	0	0	0	0	0	0	0	0	0	0	71027752	32,500	71,027.75	32.5
179	0	0	0	0	0	0	1	0	0	0	0	1	0	0	0	0	0	0	0	0	71060252	986,000	71,060.25	986
180	0	0	0	0	0	0	0	0	0	0	0	1	0	0	0	0	0	0	0	0	72046252	33,749	72,046.25	33.75
181	0	0	0	0	0	0	0	0	0	0	0	0	0	0	0	0	0	0	0	0	72080001	531,251	72,080.00	531.25
182	0	0	0	0	0	0	1	0	0	0	0	0	0	0	0	0	0	0	0	0	72611252	29,000	72,611.25	29
183	0	0	0	0	0	0	1	0	0	0	0	1	0	0	0	0	0	0	0	0	72640252	989,500	72,640.25	989.5
184	0	0	0	0	0	0	0	0	0	0	0	1	0	0	0	0	0	0	0	0	73629752	30,249	73,629.75	30.25
185	0	0	0	0	0	0	0	0	0	0	0	0	0	0	0	0	0	0	0	0	73660001	534,500	73,660.00	534.5
186	0	0	0	0	0	0	1	0	0	0	0	0	0	0	0	0	0	0	0	0	74194501	25,751	74,194.50	25.75
187	0	0	0	0	0	0	1	0	0	0	0	1	0	0	0	0	0	0	0	0	74220252	992,749	74,220.25	992.75
188	0	0	0	0	0	0	0	0	0	0	0	1	0	0	0	0	0	0	0	0	75213001	27,000	75,213.00	27
189	0	0	0	0	0	0	0	0	0	0	0	0	0	0	0	0	0	0	0	0	75240001	537,751	75,240.00	537.75
190	0	0	0	0	0	0	1	0	0	0	0	0	0	0	0	0	0	0	0	0	75777752	22,500	75,777.75	22.5
191	0	0	0	0	0	0	1	0	0	0	0	1	0	0	0	0	0	0	0	0	75800252	996,000	75,800.25	996
192	0	0	0	0	0	0	0	0	0	0	0	1	0	0	0	0	0	0	0	0	76796252	23,749	76,796.25	23.75
193	0	0	0	0	0	0	0	0	0	0	0	0	0	0	0	0	0	0	0	0	76820001	541,251	76,820.00	541.25
194	0	0	0	0	0	0	1	0	0	0	0	0	0	0	0	0	0	0	0	0	77361252	19,000	77,361.25	19
195	0	0	0	0	0	0	1	0	0	0	0	1	0	0	0	0	0	0	0	0	77380252	999,500	77,380.25	999.5
196	0	0	0	0	0	0	0	0	0	0	0	1	0	0	0	0	0	0	0	0	78379752	20,249	78,379.75	20.25
197	0	0	0	0	0	0	0	0	0	0	0	0	0	0	0	0	0	0	0	0	78400001	528,000	78,400.00	528
198	0	0	0	0	0	0	1	0	0	0	0	0	0	0	0	0	0	0	0	0	78928001	32,251	78,928.00	32.25
199	0	0	0	0	0	0	1	0	0	0	0	1	0	0	0	0	0	0	0	0	78960252	986,000	78,960.25	986
200	0	0	0	0	0	0	0	0	0	0	0	1	0	0	0	0	0	0	0	0	79946252	33,749	79,946.25	33.75
201	0	0	0	0	0	0	0	0	0	0	0	0	0	0	0	0	0	0	0	0	79980001	531,251	79,980.00	531.25
202	0	0	0	0	0	0	1	0	0	0	0	0	0	0	0	0	0	0	0	0	80511252	29,000	80,511.25	29
203	0	0	0	0	0	0	1	0	0	0	0	1	0	0	0	0	0	0	0	0	80540252	1,006,000	80,540.25	1,006.00
204	0	0	0	0	0	0	0	0	0	0	0	1	0	0	0	0	0	0	0	0	81546252	13,749	81,546.25	13.75
205	0	0	0	0	0	0	0	0	0	0	0	0	0	0	0	0	0	0	0	0	81560001	534,500	81,560.00	534.5
206	0	0	0	0	0	0	1	0	0	0	0	0	0	0	0	0	0	0	0	0	82094501	25,751	82,094.50	25.75
207	0	0	0	0	0	0	1	0	0	0	0	1	0	0	0	0	0	0	0	0	82120252	992,749	82,120.25	992.75
208	0	0	0	0	0	0	0	0	0	0	0	1	0	0	0	0	0	0	0	0	83113001	27,000	83,113.00	27
209	0	0	0	0	0	0	0	0	0	0	0	0	0	0	0	0	0	0	0	0	83140001	538,000	83,140.00	538
210	0	0	0	0	0	0	1	0	0	0	0	0	0	0	0	0	0	0	0	0	83678001	22,251	83,678.00	22.25
211	0	0	0	0	0	0	1	0	0	0	0	1	0	0	0	0	0	0	0	0	83700252	996,249	83,700.25	996.25
212	0	0	0	0	0	0	0	0	0	0	0	1	0	0	0	0	0	0	0	0	84696501	23,500	84,696.50	23.5
213	0	0	0	0	0	0	0	0	0	0	0	0	0	0	0	0	0	0	0	0	84720001	541,251	84,720.00	541.25
214	0	0	0	0	0	0	1	0	0	0	0	0	0	0	0	0	0	0	0	0	85261252	19,000	85,261.25	19
215	0	0	0	0	0	0	1	0	0	0	0	1	0	0	0	0	0	0	0	0	85280252	999,500	85,280.25	999.5
216	0	0	0	0	0	0	0	0	0	0	0	1	0	0	0	0	0	0	0	0	86279752	20,249	86,279.75	20.25
217	0	0	0	0	0	0	0	0	0	0	0	0	0	0	0	0	0	0	0	0	86300001	528,000	86,300.00	528
218	0	0	0	0	0	0	1	0	0	0	0	0	0	0	0	0	0	0	0	0	86828001	32,500	86,828.00	32.5
219	0	0	0	0	0	0	1	0	0	0	0	1	0	0	0	0	0	0	0	0	86860501	1,002,500	86,860.50	1,002.50
220	0	0	0	0	0	0	0	0	0	0	0	1	0	0	0	0	0	0	0	0	87863001	17,000	87,863.00	17
221	0	0	0	0	0	0	0	0	0	0	0	0	0	0	0	0	0	0	0	0	87880001	531,251	87,880.00	531.25
222	0	0	0	0	0	0	1	0	0	0	0	0	0	0	0	0	0	0	0	0	88411252	29,249	88,411.25	29.25
223	0	0	0	0	0	0	1	0	0	0	0	1	0	0	0	0	0	0	0	0	88440501	989,251	88,440.50	989.25
224	0	0	0	0	0	0	0	0	0	0	0	1	0	0	0	0	0	0	0	0	89429752	30,249	89,429.75	30.25
225	0	0	0	0	0	0	0	0	0	0	0	0	0	0	0	0	0	0	0	0	89460001	534,751	89,460.00	534.75
226	0	0	0	0	0	0	1	0	0	0	0	0	0	0	0	0	0	0	0	0	89994752	25,749	89,994.75	25.75
227	0	0	0	0	0	0	1	0	0	0	0	1	0	0	0	0	0	0	0	0	90020501	992,500	90,020.50	992.5
228	0	0	0	0	0	0	0	0	0	0	0	1	0	0	0	0	0	0	0	0	91013001	27,000	91,013.00	27
229	0	0	0	0	0	0	0	0	0	0	0	0	0	0	0	0	0	0	0	0	91040001	538,000	91,040.00	538
230	0	0	0	0	0	0	1	0	0	0	0	0	0	0	0	0	0	0	0	0	91578001	22,500	91,578.00	22.5
231	0	0	0	0	0	0	1	0	0	0	0	1	0	0	0	0	0	0	0	0	91600501	996,000	91,600.50	996
232	0	0	0	0	0	0	0	0	0	0	0	1	0	0	0	0	0	0	0	0	92596501	23,500	92,596.50	23.5
233	0	0	0	0	0	0	0	0	0	0	0	0	0	0	0	0	0	0	0	0	92620001	541,251	92,620.00	541.25
234	0	0	0	0	0	0	1	0	0	0	0	0	0	0	0	0	0	0	0	0	93161252	19,249	93,161.25	19.25
235	0	0	0	0	0	0	1	0	0	0	0	1	0	0	0	0	0	0	0	0	93180501	999,251	93,180.50	999.25
236	0	0	0	0	0	0	0	0	0	0	0	1	0	0	0	0	0	0	0	0	94179752	20,249	94,179.75	20.25
237	0	0	0	0	0	0	0	0	0	0	0	0	0	0	0	0	0	0	0	0	94200001	528,000	94,200.00	528
238	0	0	0	0	0	0	1	0	0	0	0	0	0	0	0	0	0	0	0	0	94728001	32,500	94,728.00	32.5
239	0	0	0	0	0	0	1	0	0	0	0	1	0	0	0	0	0	0	0	0	94760501	986,000	94,760.50	986
240	0	0	0	0	0	0	0	0	0	0	0	1	0	0	0	0	0	0	0	0	95746501	33,500	95,746.50	33.5
241	0	0	0	0	0	0	0	0	0	0	0	0	0	0	0	0	0	0	0	0	95780001	531,251	95,780.00	531.25
242	0	0	0	0	0	0	1	0	0	0	0	0	0	0	0	0	0	0	0	0	96311252	29,249	96,311.25	29.25
243	0	0	0	0	0	0	1	0	0	0	0	1	0	0	0	0	0	0	0	0	96340501	989,251	96,340.50	989.25
244	0	0	0	0	0	0	0	0	0	0	0	1	0	0	0	0	0	0	0	0	97329752	30,249	97,329.75	30.25
245	0	0	0	0	0	0	0	0	0	0	0	0	0	0	0	0	0	0	0	0	97360001	534,751	97,360.00	534.75
246	0	0	0	0	0	0	1	0	0	0	0	0	0	0	0	0	0	0	0	0	97894752	25,749	97,894.75	25.75
247	0	0	0	0	0	0	1	0	0	0	0	1	0	0	0	0	0	0	0	0	97920501	992,751	97,920.50	992.75
248	0	0	0	0	0	0	0	0	0	0	0	1	0	0	0	0	0	0	0	0	98913252	27,000	98,913.25	27
249	0	0	0	0	0	0	0	0	0	0	0	0	0	0	0	0	0	0	0	0	98940252	537,749	98,940.25	537.75
250	0	0	0	0	0	0	1	0	0	0	0	0	0	0	0	0	0	0	0	0	99478001	22,500	99,478.00	22.5
251	0	0	0	0	0	0	1	0	0	0	0	1	0	0	0	0	0	0	0	0	99500501	996,000	99,500.50	996
252	0	0	0	0	0	0	0	0	0	0	0	1	0	0	0	0	0	0	0	0	100496501	23,751	100,496.50	23.75
253	0	0	0	0	0	0	0	0	0	0	0	0	0	0	0	0	0	0	0	0	100520252	524,500	100,520.25	524.5
254	0	0	0	0	0	0	1	0	0	0	0	0	0	0	0	0	0	0	0	0	101044752	35,749	101,044.75	35.75
255	0	0	0	0	0	0	1	0	0	0	0	1	0	0	0	0	0	0	0	0	101080501	982,751	101,080.50	982.75
256	0	0	0	0	0	0	0	0	0	0	0	1	0	0	0	0	0	0	0	0	102063252	37,000	102,063.25	37
257	0	0	0	0	0	0	0	0	0	0	0	0	0	0	0	0	0	0	0	0	102100252	527,749	102,100.25	527.75
258	0	0	0	0	0	0	1	0	0	0	0	0	0	0	0	0	0	0	0	0	102628001	32,500	102,628.00	32.5
259	0	0	0	0	0	0	1	0	0	0	0	1	0	0	0	0	0	0	0	0	102660501	986,000	102,660.50	986
260	0	0	0	0	0	0	0	0	0	0	0	1	0	0	0	0	0	0	0	0	103646501	33,751	103,646.50	33.75
261	0	0	0	0	0	0	0	0	0	0	0	0	0	0	0	0	0	0	0	0	103680252	531,249	103,680.25	531.25
262	0	0	0	0	0	0	1	0	0	0	0	0	0	0	0	0	0	0	0	0	104211501	29,000	104,211.50	29
263	0	0	0	0	0	0	1	0	0	0	0	1	0	0	0	0	0	0	0	0	104240501	989,500	104,240.50	989.5
264	0	0	0	0	0	0	0	0	0	0	0	1	0	0	0	0	0	0	0	0	105230001	30,251	105,230.00	30.25
265	0	0	0	0	0	0	0	0	0	0	0	0	0	0	0	0	0	0	0	0	105260252	534,500	105,260.25	534.5
266	0	0	0	0	0	0	1	0	0	0	0	0	0	0	0	0	0	0	0	0	105794752	25,749	105,794.75	25.75
267	0	0	0	0	0	0	1	0	0	0	0	1	0	0	0	0	0	0	0	0	105820501	992,751	105,820.50	992.75
268	0	0	0	0	0	0	0	0	0	0	0	1	0	0	0	0	0	0	0	0	106813252	27,000	106,813.25	27
269	0	0	0	0	0	0	0	0	0	0	0	0	0	0	0	0	0	0	0	0	106840252	521,249	106,840.25	521.25
270	0	0	0	0	0	0	1	0	0	0	0	0	0	0	0	0	0	0	0	0	107361501	39,000	107,361.50	39
271	0	0	0	0	0	0	1	0	0	0	0	1	0	0	0	0	0	0	0	0	107400501	996,000	107,400.50	996
272	0	0	0	0	0	0	0	0	0	0	0	1	0	0	0	0	0	0	0	0	108396501	23,751	108,396.50	23.75
273	0	0	0	0	0	0	0	0	0	0	0	0	0	0	0	0	0	0	0	0	108420252	524,500	108,420.25	524.5
274	0	0	0	0	0	0	1	0	0	0	0	0	0	0	0	0	0	0	0	0	108944752	35,749	108,944.75	35.75
275	0	0	0	0	0	0	1	0	0	0	0	1	0	0	0	0	0	0	0	0	108980501	999,500	108,980.50	999.5
276	0	0	0	0	0	0	0	0	0	0	0	1	0	0	0	0	0	0	0	0	109980001	20,251	109,980.00	20.25
277	0	0	0	0	0	0	0	0	0	0	0	0	0	0	0	0	0	0	0	0	110000252	527,749	110,000.25	527.75
278	0	0	0	0	0	0	1	0	0	0	0	0	0	0	0	0	0	0	0	0	110528001	32,500	110,528.00	32.5
279	0	0	0	0	0	0	1	0	0	0	0	1	0	0	0	0	0	0	0	0	110560501	1,002,751	110,560.50	1,002.75
280	0	0	0	0	0	0	0	0	0	0	0	1	0	0	0	0	0	0	0	0	111563252	17,000	111,563.25	17
281	0	0	0	0	0	0	0	0	0	0	0	0	0	0	0	0	0	0	0	0	111580252	531,249	111,580.25	531.25
282	0	0	0	0	0	0	1	0	0	0	0	0	0	0	0	0	0	0	0	0	112111501	29,000	112,111.50	29
283	0	0	0	0	0	0	1	0	0	0	0	1	0	0	0	0	0	0	0	0	112140501	989,500	112,140.50	989.5
284	0	0	0	0	0	0	0	0	0	0	0	1	0	0	0	0	0	0	0	0	113130001	30,251	113,130.00	30.25
285	0	0	0	0	0	0	0	0	0	0	0	0	0	0	0	0	0	0	0	0	113160252	534,500	113,160.25	534.5
286	0	0	0	0	0	0	1	0	0	0	0	0	0	0	0	0	0	0	0	0	113694752	25,749	113,694.75	25.75
287	0	0	0	0	0	0	1	0	0	0	0	1	0	0	0	0	0	0	0	0	113720501	992,751	113,720.50	992.75
288	0	0	0	0	0	0	0	0	0	0	0	1	0	0	0	0	0	0	0	0	114713252	27,000	114,713.25	27
289	0	0	0	0	0	0	0	0	0	0	0	0	0	0	0	0	0	0	0	0	114740252	538,000	114,740.25	538
290	0	0	0	0	0	0	1	0	0	0	0	0	0	0	0	0	0	0	0	0	115278252	22,249	115,278.25	22.25
291	0	0	0	0	0	0	1	0	0	0	0	1	0	0	0	0	0	0	0	0	115300501	996,251	115,300.50	996.25
292	0	0	0	0	0	0	0	0	0	0	0	1	0	0	0	0	0	0	0	0	116296752	23,500	116,296.75	23.5
293	0	0	0	0	0	0	0	0	0	0	0	0	0	0	0	0	0	0	0	0	116320252	524,500	116,320.25	524.5
294	0	0	0	0	0	0	1	0	0	0	0	0	0	0	0	0	0	0	0	0	116844752	35,749	116,844.75	35.75
295	0	0	0	0	0	0	1	0	0	0	0	1	0	0	0	0	0	0	0	0	116880501	982,751	116,880.50	982.75
296	0	0	0	0	0	0	0	0	0	0	0	1	0	0	0	0	0	0	0	0	117863252	37,000	117,863.25	37
297	0	0	0	0	0	0	0	0	0	0	0	0	0	0	0	0	0	0	0	0	117900252	528,000	117,900.25	528
298	0	0	0	0	0	0	1	0	0	0	0	0	0	0	0	0	0	0	0	0	118428252	32,249	118,428.25	32.25
299	0	0	0	0	0	0	1	0	0	0	0	1	0	0	0	0	0	0	0	0	118460501	986,251	118,460.50	986.25
300	0	0	0	0	0	0	0	0	0	0	0	1	0	0	0	0	0	0	0	0	119446752	33,500	119,446.75	33.5
301	0	0	0	0	0	0	0	0	0	0	0	0	0	0	0	0	0	0	0	0	119480252	531,249	119,480.25	531.25
302	0	0	0	0	0	0	1	0	0	0	0	0	0	0	0	0	0	0	0	0	120011501	29,251	120,011.50	29.25
303	0	0	0	0	0	0	1	0	0	0	0	1	0	0	0	0	0	0	0	0	120040752	989,249	120,040.75	989.25
304	0	0	0	0	0	0	0	0	0	0	0	1	0	0	0	0	0	0	0	0	121030001	30,251	121,030.00	30.25
305	0	0	0	0	0	0	0	0	0	0	0	0	0	0	0	0	0	0	0	0	121060252	534,749	121,060.25	534.75
306	0	0	0	0	0	0	1	0	0	0	0	0	0	0	0	0	0	0	0	0	121595001	25,751	121,595.00	25.75
307	0	0	0	0	0	0	1	0	0	0	0	1	0	0	0	0	0	0	0	0	121620752	992,500	121,620.75	992.5
308	0	0	0	0	0	0	0	0	0	0	0	1	0	0	0	0	0	0	0	0	122613252	27,000	122,613.25	27
309	0	0	0	0	0	0	0	0	0	0	0	0	0	0	0	0	0	0	0	0	122640252	538,000	122,640.25	538
310	0	0	0	0	0	0	1	0	0	0	0	0	0	0	0	0	0	0	0	0	123178252	22,500	123,178.25	22.5
311	0	0	0	0	0	0	1	0	0	0	0	1	0	0	0	0	0	0	0	0	123200752	996,000	123,200.75	996
312	0	0	0	0	0	0	0	0	0	0	0	1	0	0	0	0	0	0	0	0	124196752	23,500	124,196.75	23.5
313	0	0	0	0	0	0	0	0	0	0	0	0	0	0	0	0	0	0	0	0	124220252	524,749	124,220.25	524.75
314	0	0	0	0	0	0	1	0	0	0	0	0	0	0	0	0	0	0	0	0	124745001	35,751	124,745.00	35.75
315	0	0	0	0	0	0	1	0	0	0	0	1	0	0	0	0	0	0	0	0	124780752	982,749	124,780.75	982.75
316	0	0	0	0	0	0	0	0	0	0	0	1	0	0	0	0	0	0	0	0	125763501	36,751	125,763.50	36.75
317	0	0	0	0	0	0	0	0	0	0	0	0	0	0	0	0	0	0	0	0	125800252	528,000	125,800.25	528
318	0	0	0	0	0	0	1	0	0	0	0	0	0	0	0	0	0	0	0	0	126328252	32,500	126,328.25	32.5
319	0	0	0	0	0	0	1	0	0	0	0	1	0	0	0	0	0	0	0	0	126360752	986,000	126,360.75	986
320	0	0	0	0	0	0	0	0	0	0	0	1	0	0	0	0	0	0	0	0	127346752	33,500	127,346.75	33.5
321	0	0	0	0	0	0	0	0	0	0	0	0	0	0	0	0	0	0	0	0	127380252	531,249	127,380.25	531.25
322	0	0	0	0	0	0	1	0	0	0	0	0	0	0	0	0	0	0	0	0	127911501	29,251	127,911.50	29.25
323	0	0	0	0	0	0	1	0	0	0	0	1	0	0	0	0	0	0	0	0	127940752	989,249	127,940.75	989.25
324	0	0	0	0	0	0	0	0	0	0	0	1	0	0	0	0	0	0	0	0	128930001	30,251	128,930.00	30.25
325	0	0	0	0	0	0	0	0	0	0	0	0	0	0	0	0	0	0	0	0	128960252	534,749	128,960.25	534.75
326	0	0	0	0	0	0	1	0	0	0	0	0	0	0	0	0	0	0	0	0	129495001	25,751	129,495.00	25.75
327	0	0	0	0	0	0	1	0	0	0	0	1	0	0	0	0	0	0	0	0	129520752	992,749	129,520.75	992.75
328	0	0	0	0	0	0	0	0	0	0	0	1	0	0	0	0	0	0	0	0	130513501	27,000	130,513.50	27
329	0	0	0	0	0	0	0	0	0	0	0	0	0	0	0	0	0	0	0	0	130540501	537,751	130,540.50	537.75
330	0	0	0	0	0	0	1	0	0	0	0	0	0	0	0	0	0	0	0	0	131078252	22,500	131,078.25	22.5
331	0	0	0	0	0	0	1	0	0	0	0	1	0	0	0	0	0	0	0	0	131100752	996,000	131,100.75	996
332	0	0	0	0	0	0	0	0	0	0	0	1	0	0	0	0	0	0	0	0	132096752	23,749	132,096.75	23.75
333	0	0	0	0	0	0	0	0	0	0	0	0	0	0	0	0	0	0	0	0	132120501	524,500	132,120.50	524.5
334	0	0	0	0	0	0	1	0	0	0	0	0	0	0	0	0	0	0	0	0	132645001	35,751	132,645.00	35.75
335	0	0	0	0	0	0	1	0	0	0	0	1	0	0	0	0	0	0	0	0	132680752	982,749	132,680.75	982.75
336	0	0	0	0	0	0	0	0	0	0	0	1	0	0	0	0	0	0	0	0	133663501	37,000	133,663.50	37
337	0	0	0	0	0	0	0	0	0	0	0	0	0	0	0	0	0	0	0	0	133700501	527,751	133,700.50	527.75
338	0	0	0	0	0	0	1	0	0	0	0	0	0	0	0	0	0	0	0	0	134228252	32,500	134,228.25	32.5
339	0	0	0	0	0	0	1	0	0	0	0	1	0	0	0	0	0	0	0	0	134260752	986,000	134,260.75	986
340	0	0	0	0	0	0	0	0	0	0	0	1	0	0	0	0	0	0	0	0	135246752	33,749	135,246.75	33.75
341	0	0	0	0	0	0	0	0	0	0	0	0	0	0	0	0	0	0	0	0	135280501	531,251	135,280.50	531.25
342	0	0	0	0	0	0	1	0	0	0	0	0	0	0	0	0	0	0	0	0	135811752	29,000	135,811.75	29
343	0	0	0	0	0	0	1	0	0	0	0	1	0	0	0	0	0	0	0	0	135840752	989,500	135,840.75	989.5
344	0	0	0	0	0	0	0	0	0	0	0	1	0	0	0	0	0	0	0	0	136830252	30,249	136,830.25	30.25
345	0	0	0	0	0	0	0	0	0	0	0	0	0	0	0	0	0	0	0	0	136860501	534,500	136,860.50	534.5
346	0	0	0	0	0	0	1	0	0	0	0	0	0	0	0	0	0	0	0	0	137395001	25,751	137,395.00	25.75
347	0	0	0	0	0	0	1	0	0	0	0	1	0	0	0	0	0	0	0	0	137420752	992,749	137,420.75	992.75
348	0	0	0	0	0	0	0	0	0	0	0	1	0	0	0	0	0	0	0	0	138413501	27,000	138,413.50	27
349	0	0	0	0	0	0	0	0	0	0	0	0	0	0	0	0	0	0	0	0	138440501	537,751	138,440.50	537.75
350	0	0	0	0	0	0	1	0	0	0	0	0	0	0	0	0	0	0	0	0	138978252	22,500	138,978.25	22.5
351	0	0	0	0	0	0	1	0	0	0	0	1	0	0	0	0	0	0	0	0	139000752	996,000	139,000.75	996
352	0	0	0	0	0	0	0	0	0	0	0	1	0	0	0	0	0	0	0	0	139996752	23,749	139,996.75	23.75
353	0	0	0	0	0	0	0	0	0	0	0	0	0	0	0	0	0	0	0	0	140020501	524,500	140,020.50	524.5
354	0	0	0	0	0	0	1	0	0	0	0	0	0	0	0	0	0	0	0	0	140545001	35,751	140,545.00	35.75
355	0	0	0	0	0	0	1	0	0	0	0	1	0	0	0	0	0	0	0	0	140580752	982,749	140,580.75	982.75
356	0	0	0	0	0	0	0	0	0	0	0	1	0	0	0	0	0	0	0	0	141563501	37,000	141,563.50	37
357	0	0	0	0	0	0	0	0	0	0	0	0	0	0	0	0	0	0	0	0	141600501	527,751	141,600.50	527.75
358	0	0	0	0	0	0	1	0	0	0	0	0	0	0	0	0	0	0	0	0	142128252	32,500	142,128.25	32.5
359	0	0	0	0	0	0	1	0	0	0	0	1	0	0	0	0	0	0	0	0	142160752	986,000	142,160.75	986
360	0	0	0	0	0	0	0	0	0	0	0	1	0	0	0	0	0	0	0	0	143146752	33,749	143,146.75	33.75
361	0	0	0	0	0	0	0	0	0	0	0	0	0	0	0	0	0	0	0	0	143180501	531,251	143,180.50	531.25
362	0	0	0	0	0	0	1	0	0	0	0	0	0	0	0	0	0	0	0	0	143711752	29,000	143,711.75	29
363	0	0	0	0	0	0	1	0	0	0	0	1	0	0	0	0	0	0	0	0	143740752	989,500	143,740.75	989.5
364	0	0	0	0	0	0	0	0	0	0	0	1	0	0	0	0	0	0	0	0	144730252	30,249	144,730.25	30.25
365	0	0	0	0	0	0	0	0	0	0	0	0	0	0	0	0	0	0	0	0	144760501	534,500	144,760.50	534.5
366	0	0	0	0	0	0	1	0	0	0	0	0	0	0	0	0	0	0	0	0	145295001	25,751	145,295.00	25.75
367	0	0	0	0	0	0	1	0	0	0	0	1	0	0	0	0	0	0	0	0	145320752	992,749	145,320.75	992.75
368	0	0	0	0	0	0	0	0	0	0	0	1	0	0	0	0	0	0	0	0	146313501	27,000	146,313.50	27
369	0	0	0	0	0	0	0	0	0	0	0	0	0	0	0	0	0	0	0	0	146340501	538,000	146,340.50	538
370	0	0	0	0	0	0	1	0	0	0	0	0	0	0	0	0	0	0	0	0	146878501	22,251	146,878.50	22.25
371	0	0	0	0	0	0	1	0	0	0	0	1	0	0	0	0	0	0	0	0	146900752	996,249	146,900.75	996.25
372	0	0	0	0	0	0	0	0	0	0	0	1	0	0	0	0	0	0	0	0	147897001	23,500	147,897.00	23.5
373	0	0	0	0	0	0	0	0	0	0	0	0	0	0	0	0	0	0	0	0	147920501	541,251	147,920.50	541.25
374	0	0	0	0	0	0	1	0	0	0	0	0	0	0	0	0	0	0	0	0	148461752	19,000	148,461.75	19
375	0	0	0	0	0	0	1	0	0	0	0	1	0	0	0	0	0	0	0	0	148480752	999,500	148,480.75	999.5
376	0	0	0	0	0	0	0	0	0	0	0	1	0	0	0	0	0	0	0	0	149480252	20,249	149,480.25	20.25
377	0	0	0	0	0	0	0	0	0	0	0	0	0	0	0	0	0	0	0	0	149500501	528,000	149,500.50	528
378	0	0	0	0	0	0	1	0	0	0	0	0	0	0	0	0	0	0	0	0	150028501	32,500	150,028.50	32.5
379	0	0	0	0	0	0	1	0	0	0	0	1	0	0	0	0	0	0	0	0	150061001	986,000	150,061.00	986
380	0	0	0	0	0	0	0	0	0	0	0	1	0	0	0	0	0	0	0	0	151047001	33,500	151,047.00	33.5
381	0	0	0	0	0	0	0	0	0	0	0	0	0	0	0	0	0	0	0	0	151080501	531,251	151,080.50	531.25
382	0	0	0	0	0	0	1	0	0	0	0	0	0	0	0	0	0	0	0	0	151611752	29,249	151,611.75	29.25
383	0	0	0	0	0	0	1	0	0	0	0	1	0	0	0	0	0	0	0	0	151641001	1,006,000	151,641.00	1,006.00
384	0	0	0	0	0	0	0	0	0	0	0	1	0	0	0	0	0	0	0	0	152647001	13,500	152,647.00	13.5
385	0	0	0	0	0	0	0	0	0	0	0	0	0	0	0	0	0	0	0	0	152660501	534,751	152,660.50	534.75
386	0	0	0	0	0	0	1	0	0	0	0	0	0	0	0	0	0	0	0	0	153195252	25,749	153,195.25	25.75
387	0	0	0	0	0	0	1	0	0	0	0	1	0	0	0	0	0	0	0	0	153221001	992,500	153,221.00	992.5
388	0	0	0	0	0	0	0	0	0	0	0	1	0	0	0	0	0	0	0	0	154213501	27,000	154,213.50	27
389	0	0	0	0	0	0	0	0	0	0	0	0	0	0	0	0	0	0	0	0	154240501	538,000	154,240.50	538
390	0	0	0	0	0	0	1	0	0	0	0	0	0	0	0	0	0	0	0	0	154778501	22,500	154,778.50	22.5
391	0	0	0	0	0	0	1	0	0	0	0	1	0	0	0	0	0	0	0	0	154801001	996,000	154,801.00	996
392	0	0	0	0	0	0	0	0	0	0	0	1	0	0	0	0	0	0	0	0	155797001	23,500	155,797.00	23.5
393	0	0	0	0	0	0	0	0	0	0	0	0	0	0	0	0	0	0	0	0	155820501	524,751	155,820.50	524.75
394	0	0	0	0	0	0	1	0	0	0	0	0	0	0	0	0	0	0	0	0	156345252	35,749	156,345.25	35.75
395	0	0	0	0	0	0	1	0	0	0	0	1	0	0	0	0	0	0	0	0	156381001	999,251	156,381.00	999.25
396	0	0	0	0	0	0	0	0	0	0	0	1	0	0	0	0	0	0	0	0	157380252	20,249	157,380.25	20.25
397	0	0	0	0	0	0	0	0	0	0	0	0	0	0	0	0	0	0	0	0	157400501	528,000	157,400.50	528
398	0	0	0	0	0	0	1	0	0	0	0	0	0	0	0	0	0	0	0	0	157928501	32,500	157,928.50	32.5
399	0	0	0	0	0	0	1	0	0	0	0	1	0	0	0	0	0	0	0	0	157961001	1,002,751	157,961.00	1,002.75
400	0	0	0	0	0	0	0	0	0	0	0	1	0	0	0	0	0	0	0	0	158963752	16,749	158,963.75	16.75
401	0	0	0	0	0	0	0	0	0	0	0	0	0	0	0	0	0	0	0	0	158980501	531,500	158,980.50	531.5
402	0	0	0	0	0	0	1	0	0	0	0	0	0	0	0	0	0	0	0	0	159512001	29,000	159,512.00	29
403	0	0	0	0	0	0	1	0	0	0	0	1	0	0	0	0	0	0	0	0	159541001	989,251	159,541.00	989.25
404	0	0	0	0	0	0	0	0	0	0	0	1	0	0	0	0	0	0	0	0	160530252	30,249	160,530.25	30.25
405	0	0	0	0	0	0	0	0	0	0	0	0	0	0	0	0	0	0	0	0	160560501	534,751	160,560.50	534.75
406	0	0	0	0	0	0	1	0	0	0	0	0	0	0	0	0	0	0	0	0	161095252	25,749	161,095.25	25.75
407	0	0	0	0	0	0	1	0	0	0	0	1	0	0	0	0	0	0	0	0	161121001	992,751	161,121.00	992.75
408	0	0	0	0	0	0	0	0	0	0	0	1	0	0	0	0	0	0	0	0	162113752	26,749	162,113.75	26.75
409	0	0	0	0	0	0	0	0	0	0	0	0	0	0	0	0	0	0	0	0	162140501	521,500	162,140.50	521.5
410	0	0	0	0	0	0	1	0	0	0	0	0	0	0	0	0	0	0	0	0	162662001	39,000	162,662.00	39
411	0	0	0	0	0	0	1	0	0	0	0	1	0	0	0	0	0	0	0	0	162701001	979,251	162,701.00	979.25
412	0	0	0	0	0	0	0	0	0	0	0	1	0	0	0	0	0	0	0	0	163680252	40,500	163,680.25	40.5
413	0	0	0	0	0	0	0	0	0	0	0	0	0	0	0	0	0	0	0	0	163720752	541,000	163,720.75	541
414	0	0	0	0	0	0	1	0	0	0	0	0	0	0	0	0	0	0	0	0	164261752	19,249	164,261.75	19.25
415	0	0	0	0	0	0	1	0	0	0	0	1	0	0	0	0	0	0	0	0	164281001	999,251	164,281.00	999.25
416	0	0	0	0	0	0	0	0	0	0	0	1	0	0	0	0	0	0	0	0	165280252	20,500	165,280.25	20.5
417	0	0	0	0	0	0	0	0	0	0	0	0	0	0	0	0	0	0	0	0	165300752	527,749	165,300.75	527.75
418	0	0	0	0	0	0	1	0	0	0	0	0	0	0	0	0	0	0	0	0	165828501	32,500	165,828.50	32.5
419	0	0	0	0	0	0	1	0	0	0	0	1	0	0	0	0	0	0	0	0	165861001	1,002,751	165,861.00	1,002.75
420	0	0	0	0	0	0	0	0	0	0	0	1	0	0	0	0	0	0	0	0	166863752	17,000	166,863.75	17
421	0	0	0	0	0	0	0	0	0	0	0	0	0	0	0	0	0	0	0	0	166880752	531,249	166,880.75	531.25
422	0	0	0	0	0	0	1	0	0	0	0	0	0	0	0	0	0	0	0	0	167412001	29,000	167,412.00	29
423	0	0	0	0	0	0	1	0	0	0	0	1	0	0	0	0	0	0	0	0	167441001	989,500	167,441.00	989.5
424	0	0	0	0	0	0	0	0	0	0	0	1	0	0	0	0	0	0	0	0	168430501	30,251	168,430.50	30.25
425	0	0	0	0	0	0	0	0	0	0	0	0	0	0	0	0	0	0	0	0	168460752	534,500	168,460.75	534.5
426	0	0	0	0	0	0	1	0	0	0	0	0	0	0	0	0	0	0	0	0	168995252	25,749	168,995.25	25.75
427	0	0	0	0	0	0	1	0	0	0	0	1	0	0	0	0	0	0	0	0	169021001	992,751	169,021.00	992.75
428	0	0	0	0	0	0	0	0	0	0	0	1	0	0	0	0	0	0	0	0	170013752	27,000	170,013.75	27
429	0	0	0	0	0	0	0	0	0	0	0	0	0	0	0	0	0	0	0	0	170040752	521,249	170,040.75	521.25
430	0	0	0	0	0	0	1	0	0	0	0	0	0	0	0	0	0	0	0	0	170562001	39,000	170,562.00	39
431	0	0	0	0	0	0	1	0	0	0	0	1	0	0	0	0	0	0	0	0	170601001	996,000	170,601.00	996
432	0	0	0	0	0	0	0	0	0	0	0	1	0	0	0	0	0	0	0	0	171597001	23,751	171,597.00	23.75
433	0	0	0	0	0	0	0	0	0	0	0	0	0	0	0	0	0	0	0	0	171620752	524,500	171,620.75	524.5
434	0	0	0	0	0	0	1	0	0	0	0	0	0	0	0	0	0	0	0	0	172145252	35,749	172,145.25	35.75
435	0	0	0	0	0	0	1	0	0	0	0	1	0	0	0	0	0	0	0	0	172181001	999,500	172,181.00	999.5
436	0	0	0	0	0	0	0	0	0	0	0	1	0	0	0	0	0	0	0	0	173180501	20,251	173,180.50	20.25
437	0	0	0	0	0	0	0	0	0	0	0	0	0	0	0	0	0	0	0	0	173200752	528,000	173,200.75	528
438	0	0	0	0	0	0	1	0	0	0	0	0	0	0	0	0	0	0	0	0	173728752	32,249	173,728.75	32.25
439	0	0	0	0	0	0	1	0	0	0	0	1	0	0	0	0	0	0	0	0	173761001	1,002,751	173,761.00	1,002.75
440	0	0	0	0	0	0	0	0	0	0	0	1	0	0	0	0	0	0	0	0	174763752	17,000	174,763.75	17
441	0	0	0	0	0	0	0	0	0	0	0	0	0	0	0	0	0	0	0	0	174780752	531,249	174,780.75	531.25
442	0	0	0	0	0	0	1	0	0	0	0	0	0	0	0	0	0	0	0	0	175312001	29,000	175,312.00	29
443	0	0	0	0	0	0	1	0	0	0	0	1	0	0	0	0	0	0	0	0	175341001	1,006,000	175,341.00	1,006.00
444	0	0	0	0	0	0	0	0	0	0	0	1	0	0	0	0	0	0	0	0	176347001	13,751	176,347.00	13.75
445	0	0	0	0	0	0	0	0	0	0	0	0	0	0	0	0	0	0	0	0	176360752	534,500	176,360.75	534.5
446	0	0	0	0	0	0	1	0	0	0	0	0	0	0	0	0	0	0	0	0	176895252	25,749	176,895.25	25.75
447	0	0	0	0	0	0	1	0	0	0	0	1	0	0	0	0	0	0	0	0	176921001	992,751	176,921.00	992.75
448	0	0	0	0	0	0	0	0	0	0	0	1	0	0	0	0	0	0	0	0	177913752	27,000	177,913.75	27
449	0	0	0	0	0	0	0	0	0	0	0	0	0	0	0	0	0	0	0	0	177940752	521,249	177,940.75	521.25
450	0	0	0	0	0	0	1	0	0	0	0	0	0	0	0	0	0	0	0	0	178462001	39,000	178,462.00	39
451	0	0	0	0	0	0	1	0	0	0	0	1	0	0	0	0	0	0	0	0	178501001	996,251	178,501.00	996.25
452	0	0	0	0	0	0	0	0	0	0	0	1	0	0	0	0	0	0	0	0	179497252	23,500	179,497.25	23.5
453	0	0	0	0	0	0	0	0	0	0	0	0	0	0	0	0	0	0	0	0	179520752		179,520.75
