# Supplementary material for: Auditory presentation and synchronization in Adobe Flash and HTML5/JavaScript Web experiments
Source: Behav Res Methods. 2016 Jul 15;48(3):897–908. doi: 10.3758/s13428-016-0758-5 (PMC5003904; doi:10.3758/s13428-016-0758-5)
Supplement: Supplementary file 1 — (ZIP 1310 kb) [file 13428_2016_758_MOESM1_ESM.zip › Data/S1/sep-officepc-ff-fl.csv]

	Keypad 4	Keypad 3	Keypad 2	Keypad 1	Opto 4	Opto 3	Opto 2	Opto 1	TTL in 2	TTL in 1	Mic 2	Mic 1	Act close 4	Act close 3	Act close 3	Act close 1	TTL out 2	TTL out 1	Sounder 2	Sounder 1	Elapsed uS	Active uS	Elapsed mS	Active mS
1	0	0	0	0	0	0	0	0	0	0	0	0	0	0	0	0	0	0	0	0	0	1,151,500	0	1,151.50
2	0	0	0	0	0	0	0	1	0	0	0	0	0	0	0	0	0	0	0	0	1151500	27,750	1,151.50	27.75
3	0	0	0	0	0	0	0	1	0	0	0	1	0	0	0	0	0	0	0	0	1179250	989,500	1,179.25	989.5
4	0	0	0	0	0	0	0	0	0	0	0	1	0	0	0	0	0	0	0	0	2168750	30,250	2,168.75	30.25
5	0	0	0	0	0	0	0	0	0	0	0	0	0	0	0	0	0	0	0	0	2199000	452,500	2,199.00	452.5
6	0	0	0	0	0	0	0	1	0	0	0	0	0	0	0	0	0	0	0	0	2651500	83,500	2,651.50	83.5
7	0	0	0	0	0	0	0	1	0	0	0	1	0	0	0	0	0	0	0	0	2735000	933,750	2,735.00	933.75
8	0	0	0	0	0	0	0	0	0	0	0	1	0	0	0	0	0	0	0	0	3668750	86,000	3,668.75	86
9	0	0	0	0	0	0	0	0	0	0	0	0	0	0	0	0	0	0	0	0	3754750	396,750	3,754.75	396.75
10	0	0	0	0	0	0	0	1	0	0	0	0	0	0	0	0	0	0	0	0	4151500	92,750	4,151.50	92.75
11	0	0	0	0	0	0	0	1	0	0	0	1	0	0	0	0	0	0	0	0	4244250	924,500	4,244.25	924.5
12	0	0	0	0	0	0	0	0	0	0	0	1	0	0	0	0	0	0	0	0	5168750	95,250	5,168.75	95.25
13	0	0	0	0	0	0	0	0	0	0	0	0	0	0	0	0	0	0	0	0	5264000	387,500	5,264.00	387.5
14	0	0	0	0	0	0	0	1	0	0	0	0	0	0	0	0	0	0	0	0	5651500	79,000	5,651.50	79
15	0	0	0	0	0	0	0	1	0	0	0	1	0	0	0	0	0	0	0	0	5730500	938,250	5,730.50	938.25
16	0	0	0	0	0	0	0	0	0	0	0	1	0	0	0	0	0	0	0	0	6668750	81,500	6,668.75	81.5
17	0	0	0	0	0	0	0	0	0	0	0	0	0	0	0	0	0	0	0	0	6750250	401,250	6,750.25	401.25
18	0	0	0	0	0	0	0	1	0	0	0	0	0	0	0	0	0	0	0	0	7151500	88,250	7,151.50	88.25
19	0	0	0	0	0	0	0	1	0	0	0	1	0	0	0	0	0	0	0	0	7239750	929,000	7,239.75	929
20	0	0	0	0	0	0	0	0	0	0	0	1	0	0	0	0	0	0	0	0	8168750	90,750	8,168.75	90.75
21	0	0	0	0	0	0	0	0	0	0	0	0	0	0	0	0	0	0	0	0	8259500	392,250	8,259.50	392.25
22	0	0	0	0	0	0	0	1	0	0	0	0	0	0	0	0	0	0	0	0	8651750	97,250	8,651.75	97.25
23	0	0	0	0	0	0	0	1	0	0	0	1	0	0	0	0	0	0	0	0	8749000	936,500	8,749.00	936.5
24	0	0	0	0	0	0	0	0	0	0	0	1	0	0	0	0	0	0	0	0	9685500	83,250	9,685.50	83.25
25	0	0	0	0	0	0	0	0	0	0	0	0	0	0	0	0	0	0	0	0	9768750	416,250	9,768.75	416.25
26	0	0	0	0	0	0	0	1	0	0	0	0	0	0	0	0	0	0	0	0	10185000	73,250	10,185.00	73.25
27	0	0	0	0	0	0	0	1	0	0	0	1	0	0	0	0	0	0	0	0	10258250	960,500	10,258.25	960.5
28	0	0	0	0	0	0	0	0	0	0	0	1	0	0	0	0	0	0	0	0	11218750	59,250	11,218.75	59.25
29	0	0	0	0	0	0	0	0	0	0	0	0	0	0	0	0	0	0	0	0	11278000	423,500	11,278.00	423.5
30	0	0	0	0	0	0	0	1	0	0	0	0	0	0	0	0	0	0	0	0	11701500	89,500	11,701.50	89.5
31	0	0	0	0	0	0	0	1	0	0	0	1	0	0	0	0	0	0	0	0	11791000	961,250	11,791.00	961.25
32	0	0	0	0	0	0	0	0	0	0	0	1	0	0	0	0	0	0	0	0	12752250	58,250	12,752.25	58.25
33	0	0	0	0	0	0	0	0	0	0	0	0	0	0	0	0	0	0	0	0	12810500	407,750	12,810.50	407.75
34	0	0	0	0	0	0	0	1	0	0	0	0	0	0	0	0	0	0	0	0	13218250	82,000	13,218.25	82
35	0	0	0	0	0	0	0	1	0	0	0	1	0	0	0	0	0	0	0	0	13300250	952,000	13,300.25	952
36	0	0	0	0	0	0	0	0	0	0	0	1	0	0	0	0	0	0	0	0	14252250	67,750	14,252.25	67.75
37	0	0	0	0	0	0	0	0	0	0	0	0	0	0	0	0	0	0	0	0	14320000	415,000	14,320.00	415
38	0	0	0	0	0	0	0	1	0	0	0	0	0	0	0	0	0	0	0	0	14735000	74,500	14,735.00	74.5
39	0	0	0	0	0	0	0	1	0	0	0	1	0	0	0	0	0	0	0	0	14809500	942,750	14,809.50	942.75
40	0	0	0	0	0	0	0	0	0	0	0	1	0	0	0	0	0	0	0	0	15752250	77,000	15,752.25	77
41	0	0	0	0	0	0	0	0	0	0	0	0	0	0	0	0	0	0	0	0	15829250	405,750	15,829.25	405.75
42	0	0	0	0	0	0	0	1	0	0	0	0	0	0	0	0	0	0	0	0	16235000	83,750	16,235.00	83.75
43	0	0	0	0	0	0	0	1	0	0	0	1	0	0	0	0	0	0	0	0	16318750	950,000	16,318.75	950
44	0	0	0	0	0	0	0	0	0	0	0	1	0	0	0	0	0	0	0	0	17268750	69,750	17,268.75	69.75
45	0	0	0	0	0	0	0	0	0	0	0	0	0	0	0	0	0	0	0	0	17338500	413,250	17,338.50	413.25
46	0	0	0	0	0	0	0	1	0	0	0	0	0	0	0	0	0	0	0	0	17751750	76,500	17,751.75	76.5
47	0	0	0	0	0	0	0	1	0	0	0	1	0	0	0	0	0	0	0	0	17828250	940,750	17,828.25	940.75
48	0	0	0	0	0	0	0	0	0	0	0	1	0	0	0	0	0	0	0	0	18769000	78,750	18,769.00	78.75
49	0	0	0	0	0	0	0	0	0	0	0	0	0	0	0	0	0	0	0	0	18847750	404,000	18,847.75	404
50	0	0	0	0	0	0	0	1	0	0	0	0	0	0	0	0	0	0	0	0	19251750	85,750	19,251.75	85.75
51	0	0	0	0	0	0	0	1	0	0	0	1	0	0	0	0	0	0	0	0	19337500	931,500	19,337.50	931.5
52	0	0	0	0	0	0	0	0	0	0	0	1	0	0	0	0	0	0	0	0	20269000	88,250	20,269.00	88.25
53	0	0	0	0	0	0	0	0	0	0	0	0	0	0	0	0	0	0	0	0	20357250	394,500	20,357.25	394.5
54	0	0	0	0	0	0	0	1	0	0	0	0	0	0	0	0	0	0	0	0	20751750	71,750	20,751.75	71.75
55	0	0	0	0	0	0	0	1	0	0	0	1	0	0	0	0	0	0	0	0	20823500	945,500	20,823.50	945.5
56	0	0	0	0	0	0	0	0	0	0	0	1	0	0	0	0	0	0	0	0	21769000	74,250	21,769.00	74.25
57	0	0	0	0	0	0	0	0	0	0	0	0	0	0	0	0	0	0	0	0	21843250	408,500	21,843.25	408.5
58	0	0	0	0	0	0	0	1	0	0	0	0	0	0	0	0	0	0	0	0	22251750	81,000	22,251.75	81
59	0	0	0	0	0	0	0	1	0	0	0	1	0	0	0	0	0	0	0	0	22332750	936,250	22,332.75	936.25
60	0	0	0	0	0	0	0	0	0	0	0	1	0	0	0	0	0	0	0	0	23269000	83,500	23,269.00	83.5
61	0	0	0	0	0	0	0	0	0	0	0	0	0	0	0	0	0	0	0	0	23352500	399,250	23,352.50	399.25
62	0	0	0	0	0	0	0	1	0	0	0	0	0	0	0	0	0	0	0	0	23751750	90,500	23,751.75	90.5
63	0	0	0	0	0	0	0	1	0	0	0	1	0	0	0	0	0	0	0	0	23842250	926,750	23,842.25	926.75
64	0	0	0	0	0	0	0	0	0	0	0	1	0	0	0	0	0	0	0	0	24769000	92,750	24,769.00	92.75
65	0	0	0	0	0	0	0	0	0	0	0	0	0	0	0	0	0	0	0	0	24861750	390,000	24,861.75	390
66	0	0	0	0	0	0	0	1	0	0	0	0	0	0	0	0	0	0	0	0	25251750	76,500	25,251.75	76.5
67	0	0	0	0	0	0	0	1	0	0	0	1	0	0	0	0	0	0	0	0	25328250	940,750	25,328.25	940.75
68	0	0	0	0	0	0	0	0	0	0	0	1	0	0	0	0	0	0	0	0	26269000	79,000	26,269.00	79
69	0	0	0	0	0	0	0	0	0	0	0	0	0	0	0	0	0	0	0	0	26348000	403,750	26,348.00	403.75
70	0	0	0	0	0	0	0	1	0	0	0	0	0	0	0	0	0	0	0	0	26751750	85,750	26,751.75	85.75
71	0	0	0	0	0	0	0	1	0	0	0	1	0	0	0	0	0	0	0	0	26837500	948,000	26,837.50	948
72	0	0	0	0	0	0	0	0	0	0	0	1	0	0	0	0	0	0	0	0	27785500	71,750	27,785.50	71.75
73	0	0	0	0	0	0	0	0	0	0	0	0	0	0	0	0	0	0	0	0	27857250	427,750	27,857.25	427.75
74	0	0	0	0	0	0	0	1	0	0	0	0	0	0	0	0	0	0	0	0	28285000	85,000	28,285.00	85
75	0	0	0	0	0	0	0	1	0	0	0	1	0	0	0	0	0	0	0	0	28370000	932,250	28,370.00	932.25
76	0	0	0	0	0	0	0	0	0	0	0	1	0	0	0	0	0	0	0	0	29302250	87,500	29,302.25	87.5
77	0	0	0	0	0	0	0	0	0	0	0	0	0	0	0	0	0	0	0	0	29389750	428,750	29,389.75	428.75
78	0	0	0	0	0	0	0	1	0	0	0	0	0	0	0	0	0	0	0	0	29818500	84,000	29,818.50	84
79	0	0	0	0	0	0	0	1	0	0	0	1	0	0	0	0	0	0	0	0	29902500	949,750	29,902.50	949.75
80	0	0	0	0	0	0	0	0	0	0	0	1	0	0	0	0	0	0	0	0	30852250	70,000	30,852.25	70
81	0	0	0	0	0	0	0	0	0	0	0	0	0	0	0	0	0	0	0	0	30922250	412,750	30,922.25	412.75
82	0	0	0	0	0	0	0	1	0	0	0	0	0	0	0	0	0	0	0	0	31335000	77,000	31,335.00	77
83	0	0	0	0	0	0	0	1	0	0	0	1	0	0	0	0	0	0	0	0	31412000	957,000	31,412.00	957
84	0	0	0	0	0	0	0	0	0	0	0	1	0	0	0	0	0	0	0	0	32369000	62,750	32,369.00	62.75
85	0	0	0	0	0	0	0	0	0	0	0	0	0	0	0	0	0	0	0	0	32431750	420,000	32,431.75	420
86	0	0	0	0	0	0	0	1	0	0	0	0	0	0	0	0	0	0	0	0	32851750	69,500	32,851.75	69.5
87	0	0	0	0	0	0	0	1	0	0	0	1	0	0	0	0	0	0	0	0	32921250	947,750	32,921.25	947.75
88	0	0	0	0	0	0	0	0	0	0	0	1	0	0	0	0	0	0	0	0	33869000	72,000	33,869.00	72
89	0	0	0	0	0	0	0	0	0	0	0	0	0	0	0	0	0	0	0	0	33941000	410,750	33,941.00	410.75
90	0	0	0	0	0	0	0	1	0	0	0	0	0	0	0	0	0	0	0	0	34351750	78,750	34,351.75	78.75
91	0	0	0	0	0	0	0	1	0	0	0	1	0	0	0	0	0	0	0	0	34430500	938,500	34,430.50	938.5
92	0	0	0	0	0	0	0	0	0	0	0	1	0	0	0	0	0	0	0	0	35369000	81,250	35,369.00	81.25
93	0	0	0	0	0	0	0	0	0	0	0	0	0	0	0	0	0	0	0	0	35450250	401,500	35,450.25	401.5
94	0	0	0	0	0	0	0	1	0	0	0	0	0	0	0	0	0	0	0	0	35851750	88,000	35,851.75	88
95	0	0	0	0	0	0	0	1	0	0	0	1	0	0	0	0	0	0	0	0	35939750	929,250	35,939.75	929.25
96	0	0	0	0	0	0	0	0	0	0	0	1	0	0	0	0	0	0	0	0	36869000	90,500	36,869.00	90.5
97	0	0	0	0	0	0	0	0	0	0	0	0	0	0	0	0	0	0	0	0	36959500	409,000	36,959.50	409
98	0	0	0	0	0	0	0	1	0	0	0	0	0	0	0	0	0	0	0	0	37368500	80,750	37,368.50	80.75
99	0	0	0	0	0	0	0	1	0	0	0	1	0	0	0	0	0	0	0	0	37449250	919,750	37,449.25	919.75
100	0	0	0	0	0	0	0	0	0	0	0	1	0	0	0	0	0	0	0	0	38369000	99,750	38,369.00	99.75
101	0	0	0	0	0	0	0	0	0	0	0	0	0	0	0	0	0	0	0	0	38468750	399,750	38,468.75	399.75
102	0	0	0	0	0	0	0	1	0	0	0	0	0	0	0	0	0	0	0	0	38868500	66,750	38,868.50	66.75
103	0	0	0	0	0	0	0	1	0	0	0	1	0	0	0	0	0	0	0	0	38935250	950,500	38,935.25	950.5
104	0	0	0	0	0	0	0	0	0	0	0	1	0	0	0	0	0	0	0	0	39885750	69,250	39,885.75	69.25
105	0	0	0	0	0	0	0	0	0	0	0	0	0	0	0	0	0	0	0	0	39955000	413,500	39,955.00	413.5
106	0	0	0	0	0	0	0	1	0	0	0	0	0	0	0	0	0	0	0	0	40368500	76,000	40,368.50	76
107	0	0	0	0	0	0	0	1	0	0	0	1	0	0	0	0	0	0	0	0	40444500	924,500	40,444.50	924.5
108	0	0	0	0	0	0	0	0	0	0	0	1	0	0	0	0	0	0	0	0	41369000	95,250	41,369.00	95.25
109	0	0	0	0	0	0	0	0	0	0	0	0	0	0	0	0	0	0	0	0	41464250	404,250	41,464.25	404.25
110	0	0	0	0	0	0	0	1	0	0	0	0	0	0	0	0	0	0	0	0	41868500	62,250	41,868.50	62.25
111	0	0	0	0	0	0	0	1	0	0	0	1	0	0	0	0	0	0	0	0	41930750	938,250	41,930.75	938.25
112	0	0	0	0	0	0	0	0	0	0	0	1	0	0	0	0	0	0	0	0	42869000	81,250	42,869.00	81.25
113	0	0	0	0	0	0	0	0	0	0	0	0	0	0	0	0	0	0	0	0	42950250	418,250	42,950.25	418.25
114	0	0	0	0	0	0	0	1	0	0	0	0	0	0	0	0	0	0	0	0	43368500	71,500	43,368.50	71.5
115	0	0	0	0	0	0	0	1	0	0	0	1	0	0	0	0	0	0	0	0	43440000	945,750	43,440.00	945.75
116	0	0	0	0	0	0	0	0	0	0	0	1	0	0	0	0	0	0	0	0	44385750	74,000	44,385.75	74
117	0	0	0	0	0	0	0	0	0	0	0	0	0	0	0	0	0	0	0	0	44459750	408,750	44,459.75	408.75
118	0	0	0	0	0	0	0	1	0	0	0	0	0	0	0	0	0	0	0	0	44868500	80,750	44,868.50	80.75
119	0	0	0	0	0	0	0	1	0	0	0	1	0	0	0	0	0	0	0	0	44949250	936,500	44,949.25	936.5
120	0	0	0	0	0	0	0	0	0	0	0	1	0	0	0	0	0	0	0	0	45885750	83,250	45,885.75	83.25
121	0	0	0	0	0	0	0	0	0	0	0	0	0	0	0	0	0	0	0	0	45969000	399,500	45,969.00	399.5
122	0	0	0	0	0	0	0	1	0	0	0	0	0	0	0	0	0	0	0	0	46368500	66,750	46,368.50	66.75
123	0	0	0	0	0	0	0	1	0	0	0	1	0	0	0	0	0	0	0	0	46435250	950,500	46,435.25	950.5
124	0	0	0	0	0	0	0	0	0	0	0	1	0	0	0	0	0	0	0	0	47385750	69,250	47,385.75	69.25
125	0	0	0	0	0	0	0	0	0	0	0	0	0	0	0	0	0	0	0	0	47455000	430,250	47,455.00	430.25
126	0	0	0	0	0	0	0	1	0	0	0	0	0	0	0	0	0	0	0	0	47885250	82,500	47,885.25	82.5
127	0	0	0	0	0	0	0	1	0	0	0	1	0	0	0	0	0	0	0	0	47967750	934,750	47,967.75	934.75
128	0	0	0	0	0	0	0	0	0	0	0	1	0	0	0	0	0	0	0	0	48902500	85,000	48,902.50	85
129	0	0	0	0	0	0	0	0	0	0	0	0	0	0	0	0	0	0	0	0	48987500	397,750	48,987.50	397.75
130	0	0	0	0	0	0	0	1	0	0	0	0	0	0	0	0	0	0	0	0	49385250	92,000	49,385.25	92
131	0	0	0	0	0	0	0	1	0	0	0	1	0	0	0	0	0	0	0	0	49477250	958,500	49,477.25	958.5
132	0	0	0	0	0	0	0	0	0	0	0	1	0	0	0	0	0	0	0	0	50435750	61,250	50,435.75	61.25
133	0	0	0	0	0	0	0	0	0	0	0	0	0	0	0	0	0	0	0	0	50497000	421,500	50,497.00	421.5
134	0	0	0	0	0	0	0	1	0	0	0	0	0	0	0	0	0	0	0	0	50918500	68,000	50,918.50	68
135	0	0	0	0	0	0	0	1	0	0	0	1	0	0	0	0	0	0	0	0	50986500	966,000	50,986.50	966
136	0	0	0	0	0	0	0	0	0	0	0	1	0	0	0	0	0	0	0	0	51952500	53,750	51,952.50	53.75
137	0	0	0	0	0	0	0	0	0	0	0	0	0	0	0	0	0	0	0	0	52006250	429,000	52,006.25	429
138	0	0	0	0	0	0	0	1	0	0	0	0	0	0	0	0	0	0	0	0	52435250	83,750	52,435.25	83.75
139	0	0	0	0	0	0	0	1	0	0	0	1	0	0	0	0	0	0	0	0	52519000	933,500	52,519.00	933.5
140	0	0	0	0	0	0	0	0	0	0	0	1	0	0	0	0	0	0	0	0	53452500	86,250	53,452.50	86.25
141	0	0	0	0	0	0	0	0	0	0	0	0	0	0	0	0	0	0	0	0	53538750	396,500	53,538.75	396.5
142	0	0	0	0	0	0	0	1	0	0	0	0	0	0	0	0	0	0	0	0	53935250	69,750	53,935.25	69.75
143	0	0	0	0	0	0	0	1	0	0	0	1	0	0	0	0	0	0	0	0	54005000	947,500	54,005.00	947.5
144	0	0	0	0	0	0	0	0	0	0	0	1	0	0	0	0	0	0	0	0	54952500	72,250	54,952.50	72.25
145	0	0	0	0	0	0	0	0	0	0	0	0	0	0	0	0	0	0	0	0	55024750	410,500	55,024.75	410.5
146	0	0	0	0	0	0	0	1	0	0	0	0	0	0	0	0	0	0	0	0	55435250	79,250	55,435.25	79.25
147	0	0	0	0	0	0	0	1	0	0	0	1	0	0	0	0	0	0	0	0	55514500	938,000	55,514.50	938
148	0	0	0	0	0	0	0	0	0	0	0	1	0	0	0	0	0	0	0	0	56452500	81,500	56,452.50	81.5
149	0	0	0	0	0	0	0	0	0	0	0	0	0	0	0	0	0	0	0	0	56534000	401,250	56,534.00	401.25
150	0	0	0	0	0	0	0	1	0	0	0	0	0	0	0	0	0	0	0	0	56935250	65,250	56,935.25	65.25
151	0	0	0	0	0	0	0	1	0	0	0	1	0	0	0	0	0	0	0	0	57000500	952,000	57,000.50	952
152	0	0	0	0	0	0	0	0	0	0	0	1	0	0	0	0	0	0	0	0	57952500	67,750	57,952.50	67.75
153	0	0	0	0	0	0	0	0	0	0	0	0	0	0	0	0	0	0	0	0	58020250	415,000	58,020.25	415
154	0	0	0	0	0	0	0	1	0	0	0	0	0	0	0	0	0	0	0	0	58435250	74,500	58,435.25	74.5
155	0	0	0	0	0	0	0	1	0	0	0	1	0	0	0	0	0	0	0	0	58509750	942,750	58,509.75	942.75
156	0	0	0	0	0	0	0	0	0	0	0	1	0	0	0	0	0	0	0	0	59452500	77,000	59,452.50	77
157	0	0	0	0	0	0	0	0	0	0	0	0	0	0	0	0	0	0	0	0	59529500	405,750	59,529.50	405.75
158	0	0	0	0	0	0	0	1	0	0	0	0	0	0	0	0	0	0	0	0	59935250	83,750	59,935.25	83.75
159	0	0	0	0	0	0	0	1	0	0	0	1	0	0	0	0	0	0	0	0	60019000	933,500	60,019.00	933.5
160	0	0	0	0	0	0	0	0	0	0	0	1	0	0	0	0	0	0	0	0	60952500	86,250	60,952.50	86.25
161	0	0	0	0	0	0	0	0	0	0	0	0	0	0	0	0	0	0	0	0	61038750	396,500	61,038.75	396.5
162	0	0	0	0	0	0	0	1	0	0	0	0	0	0	0	0	0	0	0	0	61435250	70,000	61,435.25	70
163	0	0	0	0	0	0	0	1	0	0	0	1	0	0	0	0	0	0	0	0	61505250	947,250	61,505.25	947.25
164	0	0	0	0	0	0	0	0	0	0	0	1	0	0	0	0	0	0	0	0	62452500	72,500	62,452.50	72.5
165	0	0	0	0	0	0	0	0	0	0	0	0	0	0	0	0	0	0	0	0	62525000	410,250	62,525.00	410.25
166	0	0	0	0	0	0	0	1	0	0	0	0	0	0	0	0	0	0	0	0	62935250	79,250	62,935.25	79.25
167	0	0	0	0	0	0	0	1	0	0	0	1	0	0	0	0	0	0	0	0	63014500	938,000	63,014.50	938
168	0	0	0	0	0	0	0	0	0	0	0	1	0	0	0	0	0	0	0	0	63952500	81,750	63,952.50	81.75
169	0	0	0	0	0	0	0	0	0	0	0	0	0	0	0	0	0	0	0	0	64034250	401,000	64,034.25	401
170	0	0	0	0	0	0	0	1	0	0	0	0	0	0	0	0	0	0	0	0	64435250	65,250	64,435.25	65.25
171	0	0	0	0	0	0	0	1	0	0	0	1	0	0	0	0	0	0	0	0	64500500	952,000	64,500.50	952
172	0	0	0	0	0	0	0	0	0	0	0	1	0	0	0	0	0	0	0	0	65452500	67,750	65,452.50	67.75
173	0	0	0	0	0	0	0	0	0	0	0	0	0	0	0	0	0	0	0	0	65520250	431,750	65,520.25	431.75
174	0	0	0	0	0	0	0	1	0	0	0	0	0	0	0	0	0	0	0	0	65952000	58,000	65,952.00	58
175	0	0	0	0	0	0	0	1	0	0	0	1	0	0	0	0	0	0	0	0	66010000	976,000	66,010.00	976
176	0	0	0	0	0	0	0	0	0	0	0	1	0	0	0	0	0	0	0	0	66986000	43,750	66,986.00	43.75
177	0	0	0	0	0	0	0	0	0	0	0	0	0	0	0	0	0	0	0	0	67029750	439,000	67,029.75	439
178	0	0	0	0	0	0	0	1	0	0	0	0	0	0	0	0	0	0	0	0	67468750	73,750	67,468.75	73.75
179	0	0	0	0	0	0	0	1	0	0	0	1	0	0	0	0	0	0	0	0	67542500	960,000	67,542.50	960
180	0	0	0	0	0	0	0	0	0	0	0	1	0	0	0	0	0	0	0	0	68502500	59,750	68,502.50	59.75
181	0	0	0	0	0	0	0	0	0	0	0	0	0	0	0	0	0	0	0	0	68562250	423,250	68,562.25	423.25
182	0	0	0	0	0	0	0	1	0	0	0	0	0	0	0	0	0	0	0	0	68985500	66,250	68,985.50	66.25
183	0	0	0	0	0	0	0	1	0	0	0	1	0	0	0	0	0	0	0	0	69051750	950,750	69,051.75	950.75
184	0	0	0	0	0	0	0	0	0	0	0	1	0	0	0	0	0	0	0	0	70002500	70,250	70,002.50	70.25
185	0	0	0	0	0	0	0	0	0	0	0	0	0	0	0	0	0	0	0	0	70072750	429,500	70,072.75	429.5
186	0	0	0	0	0	0	0	1	0	0	0	0	0	0	0	0	0	0	0	0	70502250	58,750	70,502.25	58.75
187	0	0	0	0	0	0	0	1	0	0	0	1	0	0	0	0	0	0	0	0	70561000	958,250	70,561.00	958.25
188	0	0	0	0	0	0	0	0	0	0	0	1	0	0	0	0	0	0	0	0	71519250	61,500	71,519.25	61.5
189	0	0	0	0	0	0	0	0	0	0	0	0	0	0	0	0	0	0	0	0	71580750	421,250	71,580.75	421.25
190	0	0	0	0	0	0	0	1	0	0	0	0	0	0	0	0	0	0	0	0	72002000	68,250	72,002.00	68.25
191	0	0	0	0	0	0	0	1	0	0	0	1	0	0	0	0	0	0	0	0	72070250	949,000	72,070.25	949
192	0	0	0	0	0	0	0	0	0	0	0	1	0	0	0	0	0	0	0	0	73019250	70,750	73,019.25	70.75
193	0	0	0	0	0	0	0	0	0	0	0	0	0	0	0	0	0	0	0	0	73090000	412,000	73,090.00	412
194	0	0	0	0	0	0	0	1	0	0	0	0	0	0	0	0	0	0	0	0	73502000	77,750	73,502.00	77.75
195	0	0	0	0	0	0	0	1	0	0	0	1	0	0	0	0	0	0	0	0	73579750	939,500	73,579.75	939.5
196	0	0	0	0	0	0	0	0	0	0	0	1	0	0	0	0	0	0	0	0	74519250	80,250	74,519.25	80.25
197	0	0	0	0	0	0	0	0	0	0	0	0	0	0	0	0	0	0	0	0	74599500	402,500	74,599.50	402.5
198	0	0	0	0	0	0	0	1	0	0	0	0	0	0	0	0	0	0	0	0	75002000	63,750	75,002.00	63.75
199	0	0	0	0	0	0	0	1	0	0	0	1	0	0	0	0	0	0	0	0	75065750	953,500	75,065.75	953.5
200	0	0	0	0	0	0	0	0	0	0	0	1	0	0	0	0	0	0	0	0	76019250	66,250	76,019.25	66.25
201	0	0	0	0	0	0	0	0	0	0	0	0	0	0	0	0	0	0	0	0	76085500	416,500	76,085.50	416.5
202	0	0	0	0	0	0	0	1	0	0	0	0	0	0	0	0	0	0	0	0	76502000	73,000	76,502.00	73
203	0	0	0	0	0	0	0	1	0	0	0	1	0	0	0	0	0	0	0	0	76575000	944,250	76,575.00	944.25
204	0	0	0	0	0	0	0	0	0	0	0	1	0	0	0	0	0	0	0	0	77519250	75,500	77,519.25	75.5
205	0	0	0	0	0	0	0	0	0	0	0	0	0	0	0	0	0	0	0	0	77594750	407,500	77,594.75	407.5
206	0	0	0	0	0	0	0	1	0	0	0	0	0	0	0	0	0	0	0	0	78002250	59,000	78,002.25	59
207	0	0	0	0	0	0	0	1	0	0	0	1	0	0	0	0	0	0	0	0	78061250	958,000	78,061.25	958
208	0	0	0	0	0	0	0	0	0	0	0	1	0	0	0	0	0	0	0	0	79019250	61,750	79,019.25	61.75
209	0	0	0	0	0	0	0	0	0	0	0	0	0	0	0	0	0	0	0	0	79081000	421,250	79,081.00	421.25
210	0	0	0	0	0	0	0	1	0	0	0	0	0	0	0	0	0	0	0	0	79502250	68,250	79,502.25	68.25
211	0	0	0	0	0	0	0	1	0	0	0	1	0	0	0	0	0	0	0	0	79570500	949,000	79,570.50	949
212	0	0	0	0	0	0	0	0	0	0	0	1	0	0	0	0	0	0	0	0	80519500	70,750	80,519.50	70.75
213	0	0	0	0	0	0	0	0	0	0	0	0	0	0	0	0	0	0	0	0	80590250	412,000	80,590.25	412
214	0	0	0	0	0	0	0	1	0	0	0	0	0	0	0	0	0	0	0	0	81002250	77,500	81,002.25	77.5
215	0	0	0	0	0	0	0	1	0	0	0	1	0	0	0	0	0	0	0	0	81079750	939,750	81,079.75	939.75
216	0	0	0	0	0	0	0	0	0	0	0	1	0	0	0	0	0	0	0	0	82019500	80,000	82,019.50	80
217	0	0	0	0	0	0	0	0	0	0	0	0	0	0	0	0	0	0	0	0	82099500	402,750	82,099.50	402.75
218	0	0	0	0	0	0	0	1	0	0	0	0	0	0	0	0	0	0	0	0	82502250	86,750	82,502.25	86.75
219	0	0	0	0	0	0	0	1	0	0	0	1	0	0	0	0	0	0	0	0	82589000	930,500	82,589.00	930.5
220	0	0	0	0	0	0	0	0	0	0	0	1	0	0	0	0	0	0	0	0	83519500	89,250	83,519.50	89.25
221	0	0	0	0	0	0	0	0	0	0	0	0	0	0	0	0	0	0	0	0	83608750	393,500	83,608.75	393.5
222	0	0	0	0	0	0	0	1	0	0	0	0	0	0	0	0	0	0	0	0	84002250	73,000	84,002.25	73
223	0	0	0	0	0	0	0	1	0	0	0	1	0	0	0	0	0	0	0	0	84075250	960,750	84,075.25	960.75
224	0	0	0	0	0	0	0	0	0	0	0	1	0	0	0	0	0	0	0	0	85036000	59,000	85,036.00	59
225	0	0	0	0	0	0	0	0	0	0	0	0	0	0	0	0	0	0	0	0	85095000	423,750	85,095.00	423.75
226	0	0	0	0	0	0	0	1	0	0	0	0	0	0	0	0	0	0	0	0	85518750	89,000	85,518.75	89
227	0	0	0	0	0	0	0	1	0	0	0	1	0	0	0	0	0	0	0	0	85607750	961,750	85,607.75	961.75
228	0	0	0	0	0	0	0	0	0	0	0	1	0	0	0	0	0	0	0	0	86569500	58,000	86,569.50	58
229	0	0	0	0	0	0	0	0	0	0	0	0	0	0	0	0	0	0	0	0	86627500	441,250	86,627.50	441.25
230	0	0	0	0	0	0	0	1	0	0	0	0	0	0	0	0	0	0	0	0	87068750	71,500	87,068.75	71.5
231	0	0	0	0	0	0	0	1	0	0	0	1	0	0	0	0	0	0	0	0	87140250	945,750	87,140.25	945.75
232	0	0	0	0	0	0	0	0	0	0	0	1	0	0	0	0	0	0	0	0	88086000	74,000	88,086.00	74
233	0	0	0	0	0	0	0	0	0	0	0	0	0	0	0	0	0	0	0	0	88160000	409,000	88,160.00	409
234	0	0	0	0	0	0	0	1	0	0	0	0	0	0	0	0	0	0	0	0	88569000	103,750	88,569.00	103.75
235	0	0	0	0	0	0	0	1	0	0	0	1	0	0	0	0	0	0	0	0	88672750	946,750	88,672.75	946.75
236	0	0	0	0	0	0	0	0	0	0	0	1	0	0	0	0	0	0	0	0	89619500	73,000	89,619.50	73
237	0	0	0	0	0	0	0	0	0	0	0	0	0	0	0	0	0	0	0	0	89692500	409,750	89,692.50	409.75
238	0	0	0	0	0	0	0	1	0	0	0	0	0	0	0	0	0	0	0	0	90102250	79,750	90,102.25	79.75
239	0	0	0	0	0	0	0	1	0	0	0	1	0	0	0	0	0	0	0	0	90182000	937,500	90,182.00	937.5
240	0	0	0	0	0	0	0	0	0	0	0	1	0	0	0	0	0	0	0	0	91119500	82,250	91,119.50	82.25
241	0	0	0	0	0	0	0	0	0	0	0	0	0	0	0	0	0	0	0	0	91201750	400,500	91,201.75	400.5
242	0	0	0	0	0	0	0	1	0	0	0	0	0	0	0	0	0	0	0	0	91602250	89,250	91,602.25	89.25
243	0	0	0	0	0	0	0	1	0	0	0	1	0	0	0	0	0	0	0	0	91691500	928,000	91,691.50	928
244	0	0	0	0	0	0	0	0	0	0	0	1	0	0	0	0	0	0	0	0	92619500	91,500	92,619.50	91.5
245	0	0	0	0	0	0	0	0	0	0	0	0	0	0	0	0	0	0	0	0	92711000	391,250	92,711.00	391.25
246	0	0	0	0	0	0	0	1	0	0	0	0	0	0	0	0	0	0	0	0	93102250	75,250	93,102.25	75.25
247	0	0	0	0	0	0	0	1	0	0	0	1	0	0	0	0	0	0	0	0	93177500	942,000	93,177.50	942
248	0	0	0	0	0	0	0	0	0	0	0	1	0	0	0	0	0	0	0	0	94119500	77,750	94,119.50	77.75
249	0	0	0	0	0	0	0	0	0	0	0	0	0	0	0	0	0	0	0	0	94197250	405,000	94,197.25	405
250	0	0	0	0	0	0	0	1	0	0	0	0	0	0	0	0	0	0	0	0	94602250	84,500	94,602.25	84.5
251	0	0	0	0	0	0	0	1	0	0	0	1	0	0	0	0	0	0	0	0	94686750	932,750	94,686.75	932.75
252	0	0	0	0	0	0	0	0	0	0	0	1	0	0	0	0	0	0	0	0	95619500	87,000	95,619.50	87
253	0	0	0	0	0	0	0	0	0	0	0	0	0	0	0	0	0	0	0	0	95706500	395,750	95,706.50	395.75
254	0	0	0	0	0	0	0	1	0	0	0	0	0	0	0	0	0	0	0	0	96102250	70,750	96,102.25	70.75
255	0	0	0	0	0	0	0	1	0	0	0	1	0	0	0	0	0	0	0	0	96173000	946,500	96,173.00	946.5
256	0	0	0	0	0	0	0	0	0	0	0	1	0	0	0	0	0	0	0	0	97119500	73,000	97,119.50	73
257	0	0	0	0	0	0	0	0	0	0	0	0	0	0	0	0	0	0	0	0	97192500	409,750	97,192.50	409.75
258	0	0	0	0	0	0	0	1	0	0	0	0	0	0	0	0	0	0	0	0	97602250	80,000	97,602.25	80
259	0	0	0	0	0	0	0	1	0	0	0	1	0	0	0	0	0	0	0	0	97682250	937,250	97,682.25	937.25
260	0	0	0	0	0	0	0	0	0	0	0	1	0	0	0	0	0	0	0	0	98619500	82,500	98,619.50	82.5
261	0	0	0	0	0	0	0	0	0	0	0	0	0	0	0	0	0	0	0	0	98702000	400,250	98,702.00	400.25
262	0	0	0	0	0	0	0	1	0	0	0	0	0	0	0	0	0	0	0	0	99102250	89,250	99,102.25	89.25
263	0	0	0	0	0	0	0	1	0	0	0	1	0	0	0	0	0	0	0	0	99191500	928,000	99,191.50	928
264	0	0	0	0	0	0	0	0	0	0	0	1	0	0	0	0	0	0	0	0	100119500	91,750	100,119.50	91.75
265	0	0	0	0	0	0	0	0	0	0	0	0	0	0	0	0	0	0	0	0	100211250	391,000	100,211.25	391
266	0	0	0	0	0	0	0	1	0	0	0	0	0	0	0	0	0	0	0	0	100602250	75,250	100,602.25	75.25
267	0	0	0	0	0	0	0	1	0	0	0	1	0	0	0	0	0	0	0	0	100677500	942,000	100,677.50	942
268	0	0	0	0	0	0	0	0	0	0	0	1	0	0	0	0	0	0	0	0	101619500	77,750	101,619.50	77.75
269	0	0	0	0	0	0	0	0	0	0	0	0	0	0	0	0	0	0	0	0	101697250	405,000	101,697.25	405
270	0	0	0	0	0	0	0	1	0	0	0	0	0	0	0	0	0	0	0	0	102102250	84,750	102,102.25	84.75
271	0	0	0	0	0	0	0	1	0	0	0	1	0	0	0	0	0	0	0	0	102187000	949,250	102,187.00	949.25
272	0	0	0	0	0	0	0	0	0	0	0	1	0	0	0	0	0	0	0	0	103136250	70,250	103,136.25	70.25
273	0	0	0	0	0	0	0	0	0	0	0	0	0	0	0	0	0	0	0	0	103206500	412,500	103,206.50	412.5
274	0	0	0	0	0	0	0	1	0	0	0	0	0	0	0	0	0	0	0	0	103619000	77,250	103,619.00	77.25
275	0	0	0	0	0	0	0	1	0	0	0	1	0	0	0	0	0	0	0	0	103696250	956,750	103,696.25	956.75
276	0	0	0	0	0	0	0	0	0	0	0	1	0	0	0	0	0	0	0	0	104653000	63,000	104,653.00	63
277	0	0	0	0	0	0	0	0	0	0	0	0	0	0	0	0	0	0	0	0	104716000	419,750	104,716.00	419.75
278	0	0	0	0	0	0	0	1	0	0	0	0	0	0	0	0	0	0	0	0	105135750	69,750	105,135.75	69.75
279	0	0	0	0	0	0	0	1	0	0	0	1	0	0	0	0	0	0	0	0	105205500	947,500	105,205.50	947.5
280	0	0	0	0	0	0	0	0	0	0	0	1	0	0	0	0	0	0	0	0	106153000	72,250	106,153.00	72.25
281	0	0	0	0	0	0	0	0	0	0	0	0	0	0	0	0	0	0	0	0	106225250	410,500	106,225.25	410.5
282	0	0	0	0	0	0	0	1	0	0	0	0	0	0	0	0	0	0	0	0	106635750	79,000	106,635.75	79
283	0	0	0	0	0	0	0	1	0	0	0	1	0	0	0	0	0	0	0	0	106714750	938,250	106,714.75	938.25
284	0	0	0	0	0	0	0	0	0	0	0	1	0	0	0	0	0	0	0	0	107653000	81,500	107,653.00	81.5
285	0	0	0	0	0	0	0	0	0	0	0	0	0	0	0	0	0	0	0	0	107734500	401,250	107,734.50	401.25
286	0	0	0	0	0	0	0	1	0	0	0	0	0	0	0	0	0	0	0	0	108135750	65,250	108,135.75	65.25
287	0	0	0	0	0	0	0	1	0	0	0	1	0	0	0	0	0	0	0	0	108201000	968,500	108,201.00	968.5
288	0	0	0	0	0	0	0	0	0	0	0	1	0	0	0	0	0	0	0	0	109169500	51,000	109,169.50	51
289	0	0	0	0	0	0	0	0	0	0	0	0	0	0	0	0	0	0	0	0	109220500	431,750	109,220.50	431.75
290	0	0	0	0	0	0	0	1	0	0	0	0	0	0	0	0	0	0	0	0	109652250	81,250	109,652.25	81.25
291	0	0	0	0	0	0	0	1	0	0	0	1	0	0	0	0	0	0	0	0	109733500	952,750	109,733.50	952.75
292	0	0	0	0	0	0	0	0	0	0	0	1	0	0	0	0	0	0	0	0	110686250	67,000	110,686.25	67
293	0	0	0	0	0	0	0	0	0	0	0	0	0	0	0	0	0	0	0	0	110753250	415,750	110,753.25	415.75
294	0	0	0	0	0	0	0	1	0	0	0	0	0	0	0	0	0	0	0	0	111169000	73,750	111,169.00	73.75
295	0	0	0	0	0	0	0	1	0	0	0	1	0	0	0	0	0	0	0	0	111242750	943,500	111,242.75	943.5
296	0	0	0	0	0	0	0	0	0	0	0	1	0	0	0	0	0	0	0	0	112186250	76,250	112,186.25	76.25
297	0	0	0	0	0	0	0	0	0	0	0	0	0	0	0	0	0	0	0	0	112262500	406,500	112,262.50	406.5
298	0	0	0	0	0	0	0	1	0	0	0	0	0	0	0	0	0	0	0	0	112669000	83,000	112,669.00	83
299	0	0	0	0	0	0	0	1	0	0	0	1	0	0	0	0	0	0	0	0	112752000	934,250	112,752.00	934.25
300	0	0	0	0	0	0	0	0	0	0	0	1	0	0	0	0	0	0	0	0	113686250	85,500	113,686.25	85.5
301	0	0	0	0	0	0	0	0	0	0	0	0	0	0	0	0	0	0	0	0	113771750	397,250	113,771.75	397.25
302	0	0	0	0	0	0	0	1	0	0	0	0	0	0	0	0	0	0	0	0	114169000	92,250	114,169.00	92.25
303	0	0	0	0	0	0	0	1	0	0	0	1	0	0	0	0	0	0	0	0	114261250	925,000	114,261.25	925
304	0	0	0	0	0	0	0	0	0	0	0	1	0	0	0	0	0	0	0	0	115186250	94,750	115,186.25	94.75
305	0	0	0	0	0	0	0	0	0	0	0	0	0	0	0	0	0	0	0	0	115281000	388,000	115,281.00	388
306	0	0	0	0	0	0	0	1	0	0	0	0	0	0	0	0	0	0	0	0	115669000	78,500	115,669.00	78.5
307	0	0	0	0	0	0	0	1	0	0	0	1	0	0	0	0	0	0	0	0	115747500	955,500	115,747.50	955.5
308	0	0	0	0	0	0	0	0	0	0	0	1	0	0	0	0	0	0	0	0	116703000	64,250	116,703.00	64.25
309	0	0	0	0	0	0	0	0	0	0	0	0	0	0	0	0	0	0	0	0	116767250	418,500	116,767.25	418.5
310	0	0	0	0	0	0	0	1	0	0	0	0	0	0	0	0	0	0	0	0	117185750	71,000	117,185.75	71
311	0	0	0	0	0	0	0	1	0	0	0	1	0	0	0	0	0	0	0	0	117256750	946,250	117,256.75	946.25
312	0	0	0	0	0	0	0	0	0	0	0	1	0	0	0	0	0	0	0	0	118203000	73,500	118,203.00	73.5
313	0	0	0	0	0	0	0	0	0	0	0	0	0	0	0	0	0	0	0	0	118276500	409,250	118,276.50	409.25
314	0	0	0	0	0	0	0	1	0	0	0	0	0	0	0	0	0	0	0	0	118685750	80,250	118,685.75	80.25
315	0	0	0	0	0	0	0	1	0	0	0	1	0	0	0	0	0	0	0	0	118766000	937,000	118,766.00	937
316	0	0	0	0	0	0	0	0	0	0	0	1	0	0	0	0	0	0	0	0	119703000	82,750	119,703.00	82.75
317	0	0	0	0	0	0	0	0	0	0	0	0	0	0	0	0	0	0	0	0	119785750	416,750	119,785.75	416.75
318	0	0	0	0	0	0	0	1	0	0	0	0	0	0	0	0	0	0	0	0	120202500	72,750	120,202.50	72.75
319	0	0	0	0	0	0	0	1	0	0	0	1	0	0	0	0	0	0	0	0	120275250	961,000	120,275.25	961
320	0	0	0	0	0	0	0	0	0	0	0	1	0	0	0	0	0	0	0	0	121236250	58,750	121,236.25	58.75
321	0	0	0	0	0	0	0	0	0	0	0	0	0	0	0	0	0	0	0	0	121295000	424,250	121,295.00	424.25
322	0	0	0	0	0	0	0	1	0	0	0	0	0	0	0	0	0	0	0	0	121719250	65,500	121,719.25	65.5
323	0	0	0	0	0	0	0	1	0	0	0	1	0	0	0	0	0	0	0	0	121784750	951,750	121,784.75	951.75
324	0	0	0	0	0	0	0	0	0	0	0	1	0	0	0	0	0	0	0	0	122736500	68,000	122,736.50	68
325	0	0	0	0	0	0	0	0	0	0	0	0	0	0	0	0	0	0	0	0	122804500	414,750	122,804.50	414.75
326	0	0	0	0	0	0	0	1	0	0	0	0	0	0	0	0	0	0	0	0	123219250	74,750	123,219.25	74.75
327	0	0	0	0	0	0	0	1	0	0	0	1	0	0	0	0	0	0	0	0	123294000	942,500	123,294.00	942.5
328	0	0	0	0	0	0	0	0	0	0	0	1	0	0	0	0	0	0	0	0	124236500	77,250	124,236.50	77.25
329	0	0	0	0	0	0	0	0	0	0	0	0	0	0	0	0	0	0	0	0	124313750	422,000	124,313.75	422
330	0	0	0	0	0	0	0	1	0	0	0	0	0	0	0	0	0	0	0	0	124735750	67,500	124,735.75	67.5
331	0	0	0	0	0	0	0	1	0	0	0	1	0	0	0	0	0	0	0	0	124803250	949,750	124,803.25	949.75
332	0	0	0	0	0	0	0	0	0	0	0	1	0	0	0	0	0	0	0	0	125753000	70,000	125,753.00	70
333	0	0	0	0	0	0	0	0	0	0	0	0	0	0	0	0	0	0	0	0	125823000	412,750	125,823.00	412.75
334	0	0	0	0	0	0	0	1	0	0	0	0	0	0	0	0	0	0	0	0	126235750	76,750	126,235.75	76.75
335	0	0	0	0	0	0	0	1	0	0	0	1	0	0	0	0	0	0	0	0	126312500	940,500	126,312.50	940.5
336	0	0	0	0	0	0	0	0	0	0	0	1	0	0	0	0	0	0	0	0	127253000	79,250	127,253.00	79.25
337	0	0	0	0	0	0	0	0	0	0	0	0	0	0	0	0	0	0	0	0	127332250	403,500	127,332.25	403.5
338	0	0	0	0	0	0	0	1	0	0	0	0	0	0	0	0	0	0	0	0	127735750	86,250	127,735.75	86.25
339	0	0	0	0	0	0	0	1	0	0	0	1	0	0	0	0	0	0	0	0	127822000	931,000	127,822.00	931
340	0	0	0	0	0	0	0	0	0	0	0	1	0	0	0	0	0	0	0	0	128753000	88,750	128,753.00	88.75
341	0	0	0	0	0	0	0	0	0	0	0	0	0	0	0	0	0	0	0	0	128841750	394,000	128,841.75	394
342	0	0	0	0	0	0	0	1	0	0	0	0	0	0	0	0	0	0	0	0	129235750	72,250	129,235.75	72.25
343	0	0	0	0	0	0	0	1	0	0	0	1	0	0	0	0	0	0	0	0	129308000	945,000	129,308.00	945
344	0	0	0	0	0	0	0	0	0	0	0	1	0	0	0	0	0	0	0	0	130253000	74,750	130,253.00	74.75
345	0	0	0	0	0	0	0	0	0	0	0	0	0	0	0	0	0	0	0	0	130327750	408,250	130,327.75	408.25
346	0	0	0	0	0	0	0	1	0	0	0	0	0	0	0	0	0	0	0	0	130736000	81,250	130,736.00	81.25
347	0	0	0	0	0	0	0	1	0	0	0	1	0	0	0	0	0	0	0	0	130817250	935,750	130,817.25	935.75
348	0	0	0	0	0	0	0	0	0	0	0	1	0	0	0	0	0	0	0	0	131753000	84,000	131,753.00	84
349	0	0	0	0	0	0	0	0	0	0	0	0	0	0	0	0	0	0	0	0	131837000	398,750	131,837.00	398.75
350	0	0	0	0	0	0	0	1	0	0	0	0	0	0	0	0	0	0	0	0	132235750	67,750	132,235.75	67.75
351	0	0	0	0	0	0	0	1	0	0	0	1	0	0	0	0	0	0	0	0	132303500	949,500	132,303.50	949.5
352	0	0	0	0	0	0	0	0	0	0	0	1	0	0	0	0	0	0	0	0	133253000	70,000	133,253.00	70
353	0	0	0	0	0	0	0	0	0	0	0	0	0	0	0	0	0	0	0	0	133323000	413,000	133,323.00	413
354	0	0	0	0	0	0	0	1	0	0	0	0	0	0	0	0	0	0	0	0	133736000	76,750	133,736.00	76.75
355	0	0	0	0	0	0	0	1	0	0	0	1	0	0	0	0	0	0	0	0	133812750	940,500	133,812.75	940.5
356	0	0	0	0	0	0	0	0	0	0	0	1	0	0	0	0	0	0	0	0	134753250	79,250	134,753.25	79.25
357	0	0	0	0	0	0	0	0	0	0	0	0	0	0	0	0	0	0	0	0	134832500	403,500	134,832.50	403.5
358	0	0	0	0	0	0	0	1	0	0	0	0	0	0	0	0	0	0	0	0	135236000	86,000	135,236.00	86
359	0	0	0	0	0	0	0	1	0	0	0	1	0	0	0	0	0	0	0	0	135322000	931,250	135,322.00	931.25
360	0	0	0	0	0	0	0	0	0	0	0	1	0	0	0	0	0	0	0	0	136253250	88,500	136,253.25	88.5
361	0	0	0	0	0	0	0	0	0	0	0	0	0	0	0	0	0	0	0	0	136341750	394,250	136,341.75	394.25
362	0	0	0	0	0	0	0	1	0	0	0	0	0	0	0	0	0	0	0	0	136736000	72,000	136,736.00	72
363	0	0	0	0	0	0	0	1	0	0	0	1	0	0	0	0	0	0	0	0	136808000	945,250	136,808.00	945.25
364	0	0	0	0	0	0	0	0	0	0	0	1	0	0	0	0	0	0	0	0	137753250	74,500	137,753.25	74.5
365	0	0	0	0	0	0	0	0	0	0	0	0	0	0	0	0	0	0	0	0	137827750	408,250	137,827.75	408.25
366	0	0	0	0	0	0	0	1	0	0	0	0	0	0	0	0	0	0	0	0	138236000	81,500	138,236.00	81.5
367	0	0	0	0	0	0	0	1	0	0	0	1	0	0	0	0	0	0	0	0	138317500	935,750	138,317.50	935.75
368	0	0	0	0	0	0	0	0	0	0	0	1	0	0	0	0	0	0	0	0	139253250	84,000	139,253.25	84
369	0	0	0	0	0	0	0	0	0	0	0	0	0	0	0	0	0	0	0	0	139337250	398,750	139,337.25	398.75
370	0	0	0	0	0	0	0	1	0	0	0	0	0	0	0	0	0	0	0	0	139736000	67,500	139,736.00	67.5
371	0	0	0	0	0	0	0	1	0	0	0	1	0	0	0	0	0	0	0	0	139803500	966,250	139,803.50	966.25
372	0	0	0	0	0	0	0	0	0	0	0	1	0	0	0	0	0	0	0	0	140769750	53,500	140,769.75	53.5
373	0	0	0	0	0	0	0	0	0	0	0	0	0	0	0	0	0	0	0	0	140823250	429,500	140,823.25	429.5
374	0	0	0	0	0	0	0	1	0	0	0	0	0	0	0	0	0	0	0	0	141252750	83,250	141,252.75	83.25
375	0	0	0	0	0	0	0	1	0	0	0	1	0	0	0	0	0	0	0	0	141336000	950,500	141,336.00	950.5
376	0	0	0	0	0	0	0	0	0	0	0	1	0	0	0	0	0	0	0	0	142286500	69,250	142,286.50	69.25
377	0	0	0	0	0	0	0	0	0	0	0	0	0	0	0	0	0	0	0	0	142355750	430,250	142,355.75	430.25
378	0	0	0	0	0	0	0	1	0	0	0	0	0	0	0	0	0	0	0	0	142786000	82,500	142,786.00	82.5
379	0	0	0	0	0	0	0	1	0	0	0	1	0	0	0	0	0	0	0	0	142868500	934,750	142,868.50	934.75
380	0	0	0	0	0	0	0	0	0	0	0	1	0	0	0	0	0	0	0	0	143803250	85,000	143,803.25	85
381	0	0	0	0	0	0	0	0	0	0	0	0	0	0	0	0	0	0	0	0	143888250	397,750	143,888.25	397.75
382	0	0	0	0	0	0	0	1	0	0	0	0	0	0	0	0	0	0	0	0	144286000	92,000	144,286.00	92
383	0	0	0	0	0	0	0	1	0	0	0	1	0	0	0	0	0	0	0	0	144378000	925,250	144,378.00	925.25
384	0	0	0	0	0	0	0	0	0	0	0	1	0	0	0	0	0	0	0	0	145303250	94,250	145,303.25	94.25
385	0	0	0	0	0	0	0	0	0	0	0	0	0	0	0	0	0	0	0	0	145397500	388,500	145,397.50	388.5
386	0	0	0	0	0	0	0	1	0	0	0	0	0	0	0	0	0	0	0	0	145786000	78,000	145,786.00	78
387	0	0	0	0	0	0	0	1	0	0	0	1	0	0	0	0	0	0	0	0	145864000	956,000	145,864.00	956
388	0	0	0	0	0	0	0	0	0	0	0	1	0	0	0	0	0	0	0	0	146820000	63,750	146,820.00	63.75
389	0	0	0	0	0	0	0	0	0	0	0	0	0	0	0	0	0	0	0	0	146883750	419,000	146,883.75	419
390	0	0	0	0	0	0	0	1	0	0	0	0	0	0	0	0	0	0	0	0	147302750	93,750	147,302.75	93.75
391	0	0	0	0	0	0	0	1	0	0	0	1	0	0	0	0	0	0	0	0	147396500	923,500	147,396.50	923.5
392	0	0	0	0	0	0	0	0	0	0	0	1	0	0	0	0	0	0	0	0	148320000	96,250	148,320.00	96.25
393	0	0	0	0	0	0	0	0	0	0	0	0	0	0	0	0	0	0	0	0	148416250	386,500	148,416.25	386.5
394	0	0	0	0	0	0	0	1	0	0	0	0	0	0	0	0	0	0	0	0	148802750	79,750	148,802.75	79.75
395	0	0	0	0	0	0	0	1	0	0	0	1	0	0	0	0	0	0	0	0	148882500	937,500	148,882.50	937.5
396	0	0	0	0	0	0	0	0	0	0	0	1	0	0	0	0	0	0	0	0	149820000	82,250	149,820.00	82.25
397	0	0	0	0	0	0	0	0	0	0	0	0	0	0	0	0	0	0	0	0	149902250	400,500	149,902.25	400.5
398	0	0	0	0	0	0	0	1	0	0	0	0	0	0	0	0	0	0	0	0	150302750	89,250	150,302.75	89.25
399	0	0	0	0	0	0	0	1	0	0	0	1	0	0	0	0	0	0	0	0	150392000	928,000	150,392.00	928
400	0	0	0	0	0	0	0	0	0	0	0	1	0	0	0	0	0	0	0	0	151320000	91,500	151,320.00	91.5
401	0	0	0	0	0	0	0	0	0	0	0	0	0	0	0	0	0	0	0	0	151411500	391,250	151,411.50	391.25
402	0	0	0	0	0	0	0	1	0	0	0	0	0	0	0	0	0	0	0	0	151802750	98,500	151,802.75	98.5
403	0	0	0	0	0	0	0	1	0	0	0	1	0	0	0	0	0	0	0	0	151901250	918,750	151,901.25	918.75
404	0	0	0	0	0	0	0	0	0	0	0	1	0	0	0	0	0	0	0	0	152820000	101,000	152,820.00	101
405	0	0	0	0	0	0	0	0	0	0	0	0	0	0	0	0	0	0	0	0	152921000	381,750	152,921.00	381.75
406	0	0	0	0	0	0	0	1	0	0	0	0	0	0	0	0	0	0	0	0	153302750	84,500	153,302.75	84.5
407	0	0	0	0	0	0	0	1	0	0	0	1	0	0	0	0	0	0	0	0	153387250	932,750	153,387.25	932.75
408	0	0	0	0	0	0	0	0	0	0	0	1	0	0	0	0	0	0	0	0	154320000	87,000	154,320.00	87
409	0	0	0	0	0	0	0	0	0	0	0	0	0	0	0	0	0	0	0	0	154407000	395,750	154,407.00	395.75
410	0	0	0	0	0	0	0	1	0	0	0	0	0	0	0	0	0	0	0	0	154802750	93,750	154,802.75	93.75
411	0	0	0	0	0	0	0	1	0	0	0	1	0	0	0	0	0	0	0	0	154896500	923,500	154,896.50	923.5
412	0	0	0	0	0	0	0	0	0	0	0	1	0	0	0	0	0	0	0	0	155820000	96,250	155,820.00	96.25
413	0	0	0	0	0	0	0	0	0	0	0	0	0	0	0	0	0	0	0	0	155916250	386,500	155,916.25	386.5
414	0	0	0	0	0	0	0	1	0	0	0	0	0	0	0	0	0	0	0	0	156302750	80,000	156,302.75	80
415	0	0	0	0	0	0	0	1	0	0	0	1	0	0	0	0	0	0	0	0	156382750	937,250	156,382.75	937.25
416	0	0	0	0	0	0	0	0	0	0	0	1	0	0	0	0	0	0	0	0	157320000	82,500	157,320.00	82.5
417	0	0	0	0	0	0	0	0	0	0	0	0	0	0	0	0	0	0	0	0	157402500	400,250	157,402.50	400.25
418	0	0	0	0	0	0	0	1	0	0	0	0	0	0	0	0	0	0	0	0	157802750	89,250	157,802.75	89.25
419	0	0	0	0	0	0	0	1	0	0	0	1	0	0	0	0	0	0	0	0	157892000	928,000	157,892.00	928
420	0	0	0	0	0	0	0	0	0	0	0	1	0	0	0	0	0	0	0	0	158820000	91,750	158,820.00	91.75
421	0	0	0	0	0	0	0	0	0	0	0	0	0	0	0	0	0	0	0	0	158911750	391,000	158,911.75	391
422	0	0	0	0	0	0	0	1	0	0	0	0	0	0	0	0	0	0	0	0	159302750	98,500	159,302.75	98.5
423	0	0	0	0	0	0	0	1	0	0	0	1	0	0	0	0	0	0	0	0	159401250	918,750	159,401.25	918.75
424	0	0	0	0	0	0	0	0	0	0	0	1	0	0	0	0	0	0	0	0	160320000	101,000	160,320.00	101
425	0	0	0	0	0	0	0	0	0	0	0	0	0	0	0	0	0	0	0	0	160421000	381,750	160,421.00	381.75
426	0	0	0	0	0	0	0	1	0	0	0	0	0	0	0	0	0	0	0	0	160802750	84,750	160,802.75	84.75
427	0	0	0	0	0	0	0	1	0	0	0	1	0	0	0	0	0	0	0	0	160887500	949,250	160,887.50	949.25
428	0	0	0	0	0	0	0	0	0	0	0	1	0	0	0	0	0	0	0	0	161836750	70,250	161,836.75	70.25
429	0	0	0	0	0	0	0	0	0	0	0	0	0	0	0	0	0	0	0	0	161907000	412,500	161,907.00	412.5
430	0	0	0	0	0	0	0	1	0	0	0	0	0	0	0	0	0	0	0	0	162319500	77,250	162,319.50	77.25
431	0	0	0	0	0	0	0	1	0	0	0	1	0	0	0	0	0	0	0	0	162396750	956,500	162,396.75	956.5
432	0	0	0	0	0	0	0	0	0	0	0	1	0	0	0	0	0	0	0	0	163353250	63,250	163,353.25	63.25
433	0	0	0	0	0	0	0	0	0	0	0	0	0	0	0	0	0	0	0	0	163416500	419,500	163,416.50	419.5
434	0	0	0	0	0	0	0	1	0	0	0	0	0	0	0	0	0	0	0	0	163836000	93,250	163,836.00	93.25
435	0	0	0	0	0	0	0	1	0	0	0	1	0	0	0	0	0	0	0	0	163929250	940,750	163,929.25	940.75
436	0	0	0	0	0	0	0	0	0	0	0	1	0	0	0	0	0	0	0	0	164870000	79,000	164,870.00	79
437	0	0	0	0	0	0	0	0	0	0	0	0	0	0	0	0	0	0	0	0	164949000	403,750	164,949.00	403.75
438	0	0	0	0	0	0	0	1	0	0	0	0	0	0	0	0	0	0	0	0	165352750	85,750	165,352.75	85.75
439	0	0	0	0	0	0	0	1	0	0	0	1	0	0	0	0	0	0	0	0	165438500	931,500	165,438.50	931.5
440	0	0	0	0	0	0	0	0	0	0	0	1	0	0	0	0	0	0	0	0	166370000	88,250	166,370.00	88.25
441	0	0	0	0	0	0	0	0	0	0	0	0	0	0	0	0	0	0	0	0	166458250	394,500	166,458.25	394.5
442	0	0	0	0	0	0	0	1	0	0	0	0	0	0	0	0	0	0	0	0	166852750	95,000	166,852.75	95
443	0	0	0	0	0	0	0	1	0	0	0	1	0	0	0	0	0	0	0	0	166947750	922,250	166,947.75	922.25
444	0	0	0	0	0	0	0	0	0	0	0	1	0	0	0	0	0	0	0	0	167870000	97,500	167,870.00	97.5
445	0	0	0	0	0	0	0	0	0	0	0	0	0	0	0	0	0	0	0	0	167967500	385,250	167,967.50	385.25
446	0	0	0	0	0	0	0	1	0	0	0	0	0	0	0	0	0	0	0	0	168352750	81,250	168,352.75	81.25
447	0	0	0	0	0	0	0	1	0	0	0	1	0	0	0	0	0	0	0	0	168434000	936,000	168,434.00	936
448	0	0	0	0	0	0	0	0	0	0	0	1	0	0	0	0	0	0	0	0	169370000	83,750	169,370.00	83.75
449	0	0	0	0	0	0	0	0	0	0	0	0	0	0	0	0	0	0	0	0	169453750	399,000	169,453.75	399
450	0	0	0	0	0	0	0	1	0	0	0	0	0	0	0	0	0	0	0	0	169852750	90,500	169,852.75	90.5
451	0	0	0	0	0	0	0	1	0	0	0	1	0	0	0	0	0	0	0	0	169943250	943,500	169,943.25	943.5
452	0	0	0	0	0	0	0	0	0	0	0	1	0	0	0	0	0	0	0	0	170886750	76,250	170,886.75	76.25
453	0	0	0	0	0	0	0	0	0	0	0	0	0	0	0	0	0	0	0	0	170963000	406,500	170,963.00	406.5
454	0	0	0	0	0	0	0	1	0	0	0	0	0	0	0	0	0	0	0	0	171369500	83,000	171,369.50	83
455	0	0	0	0	0	0	0	1	0	0	0	1	0	0	0	0	0	0	0	0	171452500	934,250	171,452.50	934.25
456	0	0	0	0	0	0	0	0	0	0	0	1	0	0	0	0	0	0	0	0	172386750	85,500	172,386.75	85.5
457	0	0	0	0	0	0	0	0	0	0	0	0	0	0	0	0	0	0	0	0	172472250	397,250	172,472.25	397.25
458	0	0	0	0	0	0	0	1	0	0	0	0	0	0	0	0	0	0	0	0	172869500	92,250	172,869.50	92.25
459	0	0	0	0	0	0	0	1	0	0	0	1	0	0	0	0	0	0	0	0	172961750	925,000	172,961.75	925
460	0	0	0	0	0	0	0	0	0	0	0	1	0	0	0	0	0	0	0	0	173886750	94,750	173,886.75	94.75
461	0	0	0	0	0	0	0	0	0	0	0	0	0	0	0	0	0	0	0	0	173981500	388,000	173,981.50	388
462	0	0	0	0	0	0	0	1	0	0	0	0	0	0	0	0	0	0	0	0	174369500	78,500	174,369.50	78.5
463	0	0	0	0	0	0	0	1	0	0	0	1	0	0	0	0	0	0	0	0	174448000	938,750	174,448.00	938.75
464	0	0	0	0	0	0	0	0	0	0	0	1	0	0	0	0	0	0	0	0	175386750	81,000	175,386.75	81
465	0	0	0	0	0	0	0	0	0	0	0	0	0	0	0	0	0	0	0	0	175467750	401,750	175,467.75	401.75
466	0	0	0	0	0	0	0	1	0	0	0	0	0	0	0	0	0	0	0	0	175869500	87,750	175,869.50	87.75
467	0	0	0	0	0	0	0	1	0	0	0	1	0	0	0	0	0	0	0	0	175957250	929,500	175,957.25	929.5
468	0	0	0	0	0	0	0	0	0	0	0	1	0	0	0	0	0	0	0	0	176886750	90,250	176,886.75	90.25
469	0	0	0	0	0	0	0	0	0	0	0	0	0	0	0	0	0	0	0	0	176977000	392,500	176,977.00	392.5
470	0	0	0	0	0	0	0	1	0	0	0	0	0	0	0	0	0	0	0	0	177369500	73,750	177,369.50	73.75
471	0	0	0	0	0	0	0	1	0	0	0	1	0	0	0	0	0	0	0	0	177443250	943,500	177,443.25	943.5
472	0	0	0	0	0	0	0	0	0	0	0	1	0	0	0	0	0	0	0	0	178386750	76,250	178,386.75	76.25
473	0	0	0	0	0	0	0	0	0	0	0	0	0	0	0	0	0	0	0	0	178463000	406,500	178,463.00	406.5
474	0	0	0	0	0	0	0	1	0	0	0	0	0	0	0	0	0	0	0	0	178869500	83,250	178,869.50	83.25
475	0	0	0	0	0	0	0	1	0	0	0	1	0	0	0	0	0	0	0	0	178952750	950,750	178,952.75	950.75
476	0	0	0	0	0	0	0	0	0	0	0	1	0	0	0	0	0	0	0	0	179903500	69,000	179,903.50	69
477	0	0	0	0	0	0	0	0	0	0	0	0	0	0	0	0	0	0	0	0	179972500		179,972.50
