# Supplementary material for: Auditory presentation and synchronization in Adobe Flash and HTML5/JavaScript Web experiments
Source: Behav Res Methods. 2016 Jul 15;48(3):897–908. doi: 10.3758/s13428-016-0758-5 (PMC5003904; doi:10.3758/s13428-016-0758-5)
Supplement: Supplementary file 1 — (ZIP 1310 kb) [file 13428_2016_758_MOESM1_ESM.zip › Data/S1/sep-officepc-ff-fl-rep.csv]

	Keypad 4	Keypad 3	Keypad 2	Keypad 1	Opto 4	Opto 3	Opto 2	Opto 1	TTL in 2	TTL in 1	Mic 2	Mic 1	Act close 4	Act close 3	Act close 3	Act close 1	TTL out 2	TTL out 1	Sounder 2	Sounder 1	Elapsed uS	Active uS	Elapsed mS	Active mS
1	0	0	0	0	0	0	0	0	0	0	0	0	0	0	0	0	0	0	0	0	0	2,061,501	0	2,061.50
2	0	0	0	0	0	0	0	1	0	0	0	0	0	0	0	0	0	0	0	0	2061501	27,749	2,061.50	27.75
3	0	0	0	0	0	0	0	1	0	0	0	1	0	0	0	0	0	0	0	0	2089250	990,500	2,089.25	990.5
4	0	0	0	0	0	0	0	0	0	0	0	1	0	0	0	0	0	0	0	0	3079750	29,251	3,079.75	29.25
5	0	0	0	0	0	0	0	0	0	0	0	0	0	0	0	0	0	0	0	0	3109001	452,500	3,109.00	452.5
6	0	0	0	0	0	0	0	1	0	0	0	0	0	0	0	0	0	0	0	0	3561501	83,500	3,561.50	83.5
7	0	0	0	0	0	0	0	1	0	0	0	1	0	0	0	0	0	0	0	0	3645001	951,249	3,645.00	951.25
8	0	0	0	0	0	0	0	0	0	0	0	1	0	0	0	0	0	0	0	0	4596250	68,500	4,596.25	68.5
9	0	0	0	0	0	0	0	0	0	0	0	0	0	0	0	0	0	0	0	0	4664750	413,500	4,664.75	413.5
10	0	0	0	0	0	0	0	1	0	0	0	0	0	0	0	0	0	0	0	0	5078250	76,000	5,078.25	76
11	0	0	0	0	0	0	0	1	0	0	0	1	0	0	0	0	0	0	0	0	5154250	958,751	5,154.25	958.75
12	0	0	0	0	0	0	0	0	0	0	0	1	0	0	0	0	0	0	0	0	6113001	61,000	6,113.00	61
13	0	0	0	0	0	0	0	0	0	0	0	0	0	0	0	0	0	0	0	0	6174001	420,749	6,174.00	420.75
14	0	0	0	0	0	0	0	1	0	0	0	0	0	0	0	0	0	0	0	0	6594750	92,000	6,594.75	92
15	0	0	0	0	0	0	0	1	0	0	0	1	0	0	0	0	0	0	0	0	6686750	943,000	6,686.75	943
16	0	0	0	0	0	0	0	0	0	0	0	1	0	0	0	0	0	0	0	0	7629750	76,751	7,629.75	76.75
17	0	0	0	0	0	0	0	0	0	0	0	0	0	0	0	0	0	0	0	0	7706501	405,000	7,706.50	405
18	0	0	0	0	0	0	0	1	0	0	0	0	0	0	0	0	0	0	0	0	8111501	84,500	8,111.50	84.5
19	0	0	0	0	0	0	0	1	0	0	0	1	0	0	0	0	0	0	0	0	8196001	950,249	8,196.00	950.25
20	0	0	0	0	0	0	0	0	0	0	0	1	0	0	0	0	0	0	0	0	9146250	69,500	9,146.25	69.5
21	0	0	0	0	0	0	0	0	0	0	0	0	0	0	0	0	0	0	0	0	9215750	412,500	9,215.75	412.5
22	0	0	0	0	0	0	0	1	0	0	0	0	0	0	0	0	0	0	0	0	9628250	77,251	9,628.25	77.25
23	0	0	0	0	0	0	0	1	0	0	0	1	0	0	0	0	0	0	0	0	9705501	941,000	9,705.50	941
24	0	0	0	0	0	0	0	0	0	0	0	1	0	0	0	0	0	0	0	0	10646501	78,500	10,646.50	78.5
25	0	0	0	0	0	0	0	0	0	0	0	0	0	0	0	0	0	0	0	0	10725001	403,249	10,725.00	403.25
26	0	0	0	0	0	0	0	1	0	0	0	0	0	0	0	0	0	0	0	0	11128250	86,500	11,128.25	86.5
27	0	0	0	0	0	0	0	1	0	0	0	1	0	0	0	0	0	0	0	0	11214750	931,751	11,214.75	931.75
28	0	0	0	0	0	0	0	0	0	0	0	1	0	0	0	0	0	0	0	0	12146501	88,000	12,146.50	88
29	0	0	0	0	0	0	0	0	0	0	0	0	0	0	0	0	0	0	0	0	12234501	393,749	12,234.50	393.75
30	0	0	0	0	0	0	0	1	0	0	0	0	0	0	0	0	0	0	0	0	12628250	72,500	12,628.25	72.5
31	0	0	0	0	0	0	0	1	0	0	0	1	0	0	0	0	0	0	0	0	12700750	945,751	12,700.75	945.75
32	0	0	0	0	0	0	0	0	0	0	0	1	0	0	0	0	0	0	0	0	13646501	74,000	13,646.50	74
33	0	0	0	0	0	0	0	0	0	0	0	0	0	0	0	0	0	0	0	0	13720501	407,749	13,720.50	407.75
34	0	0	0	0	0	0	0	1	0	0	0	0	0	0	0	0	0	0	0	0	14128250	82,000	14,128.25	82
35	0	0	0	0	0	0	0	1	0	0	0	1	0	0	0	0	0	0	0	0	14210250	936,251	14,210.25	936.25
36	0	0	0	0	0	0	0	0	0	0	0	1	0	0	0	0	0	0	0	0	15146501	83,249	15,146.50	83.25
37	0	0	0	0	0	0	0	0	0	0	0	0	0	0	0	0	0	0	0	0	15229750	398,500	15,229.75	398.5
38	0	0	0	0	0	0	0	1	0	0	0	0	0	0	0	0	0	0	0	0	15628250	91,251	15,628.25	91.25
39	0	0	0	0	0	0	0	1	0	0	0	1	0	0	0	0	0	0	0	0	15719501	927,000	15,719.50	927
40	0	0	0	0	0	0	0	0	0	0	0	1	0	0	0	0	0	0	0	0	16646501	92,749	16,646.50	92.75
41	0	0	0	0	0	0	0	0	0	0	0	0	0	0	0	0	0	0	0	0	16739250	389,000	16,739.25	389
42	0	0	0	0	0	0	0	1	0	0	0	0	0	0	0	0	0	0	0	0	17128250	77,251	17,128.25	77.25
43	0	0	0	0	0	0	0	1	0	0	0	1	0	0	0	0	0	0	0	0	17205501	941,000	17,205.50	941
44	0	0	0	0	0	0	0	0	0	0	0	1	0	0	0	0	0	0	0	0	18146501	78,749	18,146.50	78.75
45	0	0	0	0	0	0	0	0	0	0	0	0	0	0	0	0	0	0	0	0	18225250	403,000	18,225.25	403
46	0	0	0	0	0	0	0	1	0	0	0	0	0	0	0	0	0	0	0	0	18628250	86,500	18,628.25	86.5
47	0	0	0	0	0	0	0	1	0	0	0	1	0	0	0	0	0	0	0	0	18714750	931,751	18,714.75	931.75
48	0	0	0	0	0	0	0	0	0	0	0	1	0	0	0	0	0	0	0	0	19646501	88,000	19,646.50	88
49	0	0	0	0	0	0	0	0	0	0	0	0	0	0	0	0	0	0	0	0	19734501	393,749	19,734.50	393.75
50	0	0	0	0	0	0	0	1	0	0	0	0	0	0	0	0	0	0	0	0	20128250	72,751	20,128.25	72.75
51	0	0	0	0	0	0	0	1	0	0	0	1	0	0	0	0	0	0	0	0	20201001	945,500	20,201.00	945.5
52	0	0	0	0	0	0	0	0	0	0	0	1	0	0	0	0	0	0	0	0	21146501	74,249	21,146.50	74.25
53	0	0	0	0	0	0	0	0	0	0	0	0	0	0	0	0	0	0	0	0	21220750	407,500	21,220.75	407.5
54	0	0	0	0	0	0	0	1	0	0	0	0	0	0	0	0	0	0	0	0	21628250	82,000	21,628.25	82
55	0	0	0	0	0	0	0	1	0	0	0	1	0	0	0	0	0	0	0	0	21710250	936,251	21,710.25	936.25
56	0	0	0	0	0	0	0	0	0	0	0	1	0	0	0	0	0	0	0	0	22646501	83,500	22,646.50	83.5
57	0	0	0	0	0	0	0	0	0	0	0	0	0	0	0	0	0	0	0	0	22730001	415,000	22,730.00	415
58	0	0	0	0	0	0	0	1	0	0	0	0	0	0	0	0	0	0	0	0	23145001	74,500	23,145.00	74.5
59	0	0	0	0	0	0	0	1	0	0	0	1	0	0	0	0	0	0	0	0	23219501	977,000	23,219.50	977
60	0	0	0	0	0	0	0	0	0	0	0	1	0	0	0	0	0	0	0	0	24196501	42,749	24,196.50	42.75
61	0	0	0	0	0	0	0	0	0	0	0	0	0	0	0	0	0	0	0	0	24239250	439,000	24,239.25	439
62	0	0	0	0	0	0	0	1	0	0	0	0	0	0	0	0	0	0	0	0	24678250	73,751	24,678.25	73.75
63	0	0	0	0	0	0	0	1	0	0	0	1	0	0	0	0	0	0	0	0	24752001	944,500	24,752.00	944.5
64	0	0	0	0	0	0	0	0	0	0	0	1	0	0	0	0	0	0	0	0	25696501	75,249	25,696.50	75.25
65	0	0	0	0	0	0	0	0	0	0	0	0	0	0	0	0	0	0	0	0	25771750	406,500	25,771.75	406.5
66	0	0	0	0	0	0	0	1	0	0	0	0	0	0	0	0	0	0	0	0	26178250	83,251	26,178.25	83.25
67	0	0	0	0	0	0	0	1	0	0	0	1	0	0	0	0	0	0	0	0	26261501	951,749	26,261.50	951.75
68	0	0	0	0	0	0	0	0	0	0	0	1	0	0	0	0	0	0	0	0	27213250	67,751	27,213.25	67.75
69	0	0	0	0	0	0	0	0	0	0	0	0	0	0	0	0	0	0	0	0	27281001	414,000	27,281.00	414
70	0	0	0	0	0	0	0	1	0	0	0	0	0	0	0	0	0	0	0	0	27695001	75,749	27,695.00	75.75
71	0	0	0	0	0	0	0	1	0	0	0	1	0	0	0	0	0	0	0	0	27770750	942,500	27,770.75	942.5
72	0	0	0	0	0	0	0	0	0	0	0	1	0	0	0	0	0	0	0	0	28713250	77,251	28,713.25	77.25
73	0	0	0	0	0	0	0	0	0	0	0	0	0	0	0	0	0	0	0	0	28790501	404,500	28,790.50	404.5
74	0	0	0	0	0	0	0	1	0	0	0	0	0	0	0	0	0	0	0	0	29195001	85,000	29,195.00	85
75	0	0	0	0	0	0	0	1	0	0	0	1	0	0	0	0	0	0	0	0	29280001	933,249	29,280.00	933.25
76	0	0	0	0	0	0	0	0	0	0	0	1	0	0	0	0	0	0	0	0	30213250	86,500	30,213.25	86.5
77	0	0	0	0	0	0	0	0	0	0	0	0	0	0	0	0	0	0	0	0	30299750	395,251	30,299.75	395.25
78	0	0	0	0	0	0	0	1	0	0	0	0	0	0	0	0	0	0	0	0	30695001	94,249	30,695.00	94.25
79	0	0	0	0	0	0	0	1	0	0	0	1	0	0	0	0	0	0	0	0	30789250	924,000	30,789.25	924
80	0	0	0	0	0	0	0	0	0	0	0	1	0	0	0	0	0	0	0	0	31713250	95,751	31,713.25	95.75
81	0	0	0	0	0	0	0	0	0	0	0	0	0	0	0	0	0	0	0	0	31809001	386,000	31,809.00	386
82	0	0	0	0	0	0	0	1	0	0	0	0	0	0	0	0	0	0	0	0	32195001	80,500	32,195.00	80.5
83	0	0	0	0	0	0	0	1	0	0	0	1	0	0	0	0	0	0	0	0	32275501	937,749	32,275.50	937.75
84	0	0	0	0	0	0	0	0	0	0	0	1	0	0	0	0	0	0	0	0	33213250	81,751	33,213.25	81.75
85	0	0	0	0	0	0	0	0	0	0	0	0	0	0	0	0	0	0	0	0	33295001	400,000	33,295.00	400
86	0	0	0	0	0	0	0	1	0	0	0	0	0	0	0	0	0	0	0	0	33695001	89,749	33,695.00	89.75
87	0	0	0	0	0	0	0	1	0	0	0	1	0	0	0	0	0	0	0	0	33784750	928,500	33,784.75	928.5
88	0	0	0	0	0	0	0	0	0	0	0	1	0	0	0	0	0	0	0	0	34713250	91,251	34,713.25	91.25
89	0	0	0	0	0	0	0	0	0	0	0	0	0	0	0	0	0	0	0	0	34804501	407,249	34,804.50	407.25
90	0	0	0	0	0	0	0	1	0	0	0	0	0	0	0	0	0	0	0	0	35211750	59,000	35,211.75	59
91	0	0	0	0	0	0	0	1	0	0	0	1	0	0	0	0	0	0	0	0	35270750	942,500	35,270.75	942.5
92	0	0	0	0	0	0	0	0	0	0	0	1	0	0	0	0	0	0	0	0	36213250	77,251	36,213.25	77.25
93	0	0	0	0	0	0	0	0	0	0	0	0	0	0	0	0	0	0	0	0	36290501	404,500	36,290.50	404.5
94	0	0	0	0	0	0	0	1	0	0	0	0	0	0	0	0	0	0	0	0	36695001	85,000	36,695.00	85
95	0	0	0	0	0	0	0	1	0	0	0	1	0	0	0	0	0	0	0	0	36780001	933,249	36,780.00	933.25
96	0	0	0	0	0	0	0	0	0	0	0	1	0	0	0	0	0	0	0	0	37713250	86,500	37,713.25	86.5
97	0	0	0	0	0	0	0	0	0	0	0	0	0	0	0	0	0	0	0	0	37799750	395,251	37,799.75	395.25
98	0	0	0	0	0	0	0	1	0	0	0	0	0	0	0	0	0	0	0	0	38195001	94,500	38,195.00	94.5
99	0	0	0	0	0	0	0	1	0	0	0	1	0	0	0	0	0	0	0	0	38289501	923,749	38,289.50	923.75
100	0	0	0	0	0	0	0	0	0	0	0	1	0	0	0	0	0	0	0	0	39213250	95,751	39,213.25	95.75
101	0	0	0	0	0	0	0	0	0	0	0	0	0	0	0	0	0	0	0	0	39309001	419,500	39,309.00	419.5
102	0	0	0	0	0	0	0	1	0	0	0	0	0	0	0	0	0	0	0	0	39728501	70,249	39,728.50	70.25
103	0	0	0	0	0	0	0	1	0	0	0	1	0	0	0	0	0	0	0	0	39798750	947,751	39,798.75	947.75
104	0	0	0	0	0	0	0	0	0	0	0	1	0	0	0	0	0	0	0	0	40746501	72,000	40,746.50	72
105	0	0	0	0	0	0	0	0	0	0	0	0	0	0	0	0	0	0	0	0	40818501	410,000	40,818.50	410
106	0	0	0	0	0	0	0	1	0	0	0	0	0	0	0	0	0	0	0	0	41228501	79,500	41,228.50	79.5
107	0	0	0	0	0	0	0	1	0	0	0	1	0	0	0	0	0	0	0	0	41308001	955,249	41,308.00	955.25
108	0	0	0	0	0	0	0	0	0	0	0	1	0	0	0	0	0	0	0	0	42263250	64,500	42,263.25	64.5
109	0	0	0	0	0	0	0	0	0	0	0	0	0	0	0	0	0	0	0	0	42327750	434,000	42,327.75	434
110	0	0	0	0	0	0	0	1	0	0	0	0	0	0	0	0	0	0	0	0	42761750	78,751	42,761.75	78.75
111	0	0	0	0	0	0	0	1	0	0	0	1	0	0	0	0	0	0	0	0	42840501	956,000	42,840.50	956
112	0	0	0	0	0	0	0	0	0	0	0	1	0	0	0	0	0	0	0	0	43796501	63,749	43,796.50	63.75
113	0	0	0	0	0	0	0	0	0	0	0	0	0	0	0	0	0	0	0	0	43860250	418,251	43,860.25	418.25
114	0	0	0	0	0	0	0	1	0	0	0	0	0	0	0	0	0	0	0	0	44278501	71,500	44,278.50	71.5
115	0	0	0	0	0	0	0	1	0	0	0	1	0	0	0	0	0	0	0	0	44350001	946,500	44,350.00	946.5
116	0	0	0	0	0	0	0	0	0	0	0	1	0	0	0	0	0	0	0	0	45296501	73,000	45,296.50	73
117	0	0	0	0	0	0	0	0	0	0	0	0	0	0	0	0	0	0	0	0	45369501	409,000	45,369.50	409
118	0	0	0	0	0	0	0	1	0	0	0	0	0	0	0	0	0	0	0	0	45778501	80,749	45,778.50	80.75
119	0	0	0	0	0	0	0	1	0	0	0	1	0	0	0	0	0	0	0	0	45859250	937,500	45,859.25	937.5
120	0	0	0	0	0	0	0	0	0	0	0	1	0	0	0	0	0	0	0	0	46796750	82,251	46,796.75	82.25
121	0	0	0	0	0	0	0	0	0	0	0	0	0	0	0	0	0	0	0	0	46879001	400,249	46,879.00	400.25
122	0	0	0	0	0	0	0	1	0	0	0	0	0	0	0	0	0	0	0	0	47279250	66,000	47,279.25	66
123	0	0	0	0	0	0	0	1	0	0	0	1	0	0	0	0	0	0	0	0	47345250	951,500	47,345.25	951.5
124	0	0	0	0	0	0	0	0	0	0	0	1	0	0	0	0	0	0	0	0	48296750	68,251	48,296.75	68.25
125	0	0	0	0	0	0	0	0	0	0	0	0	0	0	0	0	0	0	0	0	48365001	413,500	48,365.00	413.5
126	0	0	0	0	0	0	0	1	0	0	0	0	0	0	0	0	0	0	0	0	48778501	76,000	48,778.50	76
127	0	0	0	0	0	0	0	1	0	0	0	1	0	0	0	0	0	0	0	0	48854501	942,249	48,854.50	942.25
128	0	0	0	0	0	0	0	0	0	0	0	1	0	0	0	0	0	0	0	0	49796750	77,500	49,796.75	77.5
129	0	0	0	0	0	0	0	0	0	0	0	0	0	0	0	0	0	0	0	0	49874250	404,251	49,874.25	404.25
130	0	0	0	0	0	0	0	1	0	0	0	0	0	0	0	0	0	0	0	0	50278501	62,249	50,278.50	62.25
131	0	0	0	0	0	0	0	1	0	0	0	1	0	0	0	0	0	0	0	0	50340750	956,000	50,340.75	956
132	0	0	0	0	0	0	0	0	0	0	0	1	0	0	0	0	0	0	0	0	51296750	63,500	51,296.75	63.5
133	0	0	0	0	0	0	0	0	0	0	0	0	0	0	0	0	0	0	0	0	51360250	419,000	51,360.25	419
134	0	0	0	0	0	0	0	1	0	0	0	0	0	0	0	0	0	0	0	0	51779250	70,751	51,779.25	70.75
135	0	0	0	0	0	0	0	1	0	0	0	1	0	0	0	0	0	0	0	0	51850001	946,749	51,850.00	946.75
136	0	0	0	0	0	0	0	0	0	0	0	1	0	0	0	0	0	0	0	0	52796750	73,000	52,796.75	73
137	0	0	0	0	0	0	0	0	0	0	0	0	0	0	0	0	0	0	0	0	52869750	408,751	52,869.75	408.75
138	0	0	0	0	0	0	0	1	0	0	0	0	0	0	0	0	0	0	0	0	53278501	104,000	53,278.50	104
139	0	0	0	0	0	0	0	1	0	0	0	1	0	0	0	0	0	0	0	0	53382501	914,249	53,382.50	914.25
140	0	0	0	0	0	0	0	0	0	0	0	1	0	0	0	0	0	0	0	0	54296750	105,500	54,296.75	105.5
141	0	0	0	0	0	0	0	0	0	0	0	0	0	0	0	0	0	0	0	0	54402250	376,251	54,402.25	376.25
142	0	0	0	0	0	0	0	1	0	0	0	0	0	0	0	0	0	0	0	0	54778501	90,000	54,778.50	90
143	0	0	0	0	0	0	0	1	0	0	0	1	0	0	0	0	0	0	0	0	54868501	928,249	54,868.50	928.25
144	0	0	0	0	0	0	0	0	0	0	0	1	0	0	0	0	0	0	0	0	55796750	91,500	55,796.75	91.5
145	0	0	0	0	0	0	0	0	0	0	0	0	0	0	0	0	0	0	0	0	55888250	390,251	55,888.25	390.25
146	0	0	0	0	0	0	0	1	0	0	0	0	0	0	0	0	0	0	0	0	56278501	99,500	56,278.50	99.5
147	0	0	0	0	0	0	0	1	0	0	0	1	0	0	0	0	0	0	0	0	56378001	952,000	56,378.00	952
148	0	0	0	0	0	0	0	0	0	0	0	1	0	0	0	0	0	0	0	0	57330001	67,500	57,330.00	67.5
149	0	0	0	0	0	0	0	0	0	0	0	0	0	0	0	0	0	0	0	0	57397501	414,500	57,397.50	414.5
150	0	0	0	0	0	0	0	1	0	0	0	0	0	0	0	0	0	0	0	0	57812001	75,249	57,812.00	75.25
151	0	0	0	0	0	0	0	1	0	0	0	1	0	0	0	0	0	0	0	0	57887250	959,500	57,887.25	959.5
152	0	0	0	0	0	0	0	0	0	0	0	1	0	0	0	0	0	0	0	0	58846750	60,251	58,846.75	60.25
153	0	0	0	0	0	0	0	0	0	0	0	0	0	0	0	0	0	0	0	0	58907001	421,500	58,907.00	421.5
154	0	0	0	0	0	0	0	1	0	0	0	0	0	0	0	0	0	0	0	0	59328501	91,249	59,328.50	91.25
155	0	0	0	0	0	0	0	1	0	0	0	1	0	0	0	0	0	0	0	0	59419750	927,000	59,419.75	927
156	0	0	0	0	0	0	0	0	0	0	0	1	0	0	0	0	0	0	0	0	60346750	92,751	60,346.75	92.75
157	0	0	0	0	0	0	0	0	0	0	0	0	0	0	0	0	0	0	0	0	60439501	389,000	60,439.50	389
158	0	0	0	0	0	0	0	1	0	0	0	0	0	0	0	0	0	0	0	0	60828501	100,500	60,828.50	100.5
159	0	0	0	0	0	0	0	1	0	0	0	1	0	0	0	0	0	0	0	0	60929001	951,000	60,929.00	951
160	0	0	0	0	0	0	0	0	0	0	0	1	0	0	0	0	0	0	0	0	61880001	68,749	61,880.00	68.75
161	0	0	0	0	0	0	0	0	0	0	0	0	0	0	0	0	0	0	0	0	61948750	413,251	61,948.75	413.25
162	0	0	0	0	0	0	0	1	0	0	0	0	0	0	0	0	0	0	0	0	62362001	76,249	62,362.00	76.25
163	0	0	0	0	0	0	0	1	0	0	0	1	0	0	0	0	0	0	0	0	62438250	941,751	62,438.25	941.75
164	0	0	0	0	0	0	0	0	0	0	0	1	0	0	0	0	0	0	0	0	63380001	78,000	63,380.00	78
165	0	0	0	0	0	0	0	0	0	0	0	0	0	0	0	0	0	0	0	0	63458001	404,000	63,458.00	404
166	0	0	0	0	0	0	0	1	0	0	0	0	0	0	0	0	0	0	0	0	63862001	85,749	63,862.00	85.75
167	0	0	0	0	0	0	0	1	0	0	0	1	0	0	0	0	0	0	0	0	63947750	932,500	63,947.75	932.5
168	0	0	0	0	0	0	0	0	0	0	0	1	0	0	0	0	0	0	0	0	64880250	87,000	64,880.25	87
169	0	0	0	0	0	0	0	0	0	0	0	0	0	0	0	0	0	0	0	0	64967250	395,500	64,967.25	395.5
170	0	0	0	0	0	0	0	1	0	0	0	0	0	0	0	0	0	0	0	0	65362750	71,000	65,362.75	71
171	0	0	0	0	0	0	0	1	0	0	0	1	0	0	0	0	0	0	0	0	65433750	946,500	65,433.75	946.5
172	0	0	0	0	0	0	0	0	0	0	0	1	0	0	0	0	0	0	0	0	66380250	73,251	66,380.25	73.25
173	0	0	0	0	0	0	0	0	0	0	0	0	0	0	0	0	0	0	0	0	66453501	408,500	66,453.50	408.5
174	0	0	0	0	0	0	0	1	0	0	0	0	0	0	0	0	0	0	0	0	66862001	81,000	66,862.00	81
175	0	0	0	0	0	0	0	1	0	0	0	1	0	0	0	0	0	0	0	0	66943001	937,249	66,943.00	937.25
176	0	0	0	0	0	0	0	0	0	0	0	1	0	0	0	0	0	0	0	0	67880250	82,500	67,880.25	82.5
177	0	0	0	0	0	0	0	0	0	0	0	0	0	0	0	0	0	0	0	0	67962750	399,251	67,962.75	399.25
178	0	0	0	0	0	0	0	1	0	0	0	0	0	0	0	0	0	0	0	0	68362001	90,500	68,362.00	90.5
179	0	0	0	0	0	0	0	1	0	0	0	1	0	0	0	0	0	0	0	0	68452501	927,749	68,452.50	927.75
180	0	0	0	0	0	0	0	0	0	0	0	1	0	0	0	0	0	0	0	0	69380250	91,751	69,380.25	91.75
181	0	0	0	0	0	0	0	0	0	0	0	0	0	0	0	0	0	0	0	0	69472001	390,000	69,472.00	390
182	0	0	0	0	0	0	0	1	0	0	0	0	0	0	0	0	0	0	0	0	69862001	76,500	69,862.00	76.5
183	0	0	0	0	0	0	0	1	0	0	0	1	0	0	0	0	0	0	0	0	69938501	941,749	69,938.50	941.75
184	0	0	0	0	0	0	0	0	0	0	0	1	0	0	0	0	0	0	0	0	70880250	78,000	70,880.25	78
185	0	0	0	0	0	0	0	0	0	0	0	0	0	0	0	0	0	0	0	0	70958250	403,751	70,958.25	403.75
186	0	0	0	0	0	0	0	1	0	0	0	0	0	0	0	0	0	0	0	0	71362001	85,749	71,362.00	85.75
187	0	0	0	0	0	0	0	1	0	0	0	1	0	0	0	0	0	0	0	0	71447750	932,500	71,447.75	932.5
188	0	0	0	0	0	0	0	0	0	0	0	1	0	0	0	0	0	0	0	0	72380250	87,251	72,380.25	87.25
189	0	0	0	0	0	0	0	0	0	0	0	0	0	0	0	0	0	0	0	0	72467501	394,500	72,467.50	394.5
190	0	0	0	0	0	0	0	1	0	0	0	0	0	0	0	0	0	0	0	0	72862001	71,749	72,862.00	71.75
191	0	0	0	0	0	0	0	1	0	0	0	1	0	0	0	0	0	0	0	0	72933750	946,500	72,933.75	946.5
192	0	0	0	0	0	0	0	0	0	0	0	1	0	0	0	0	0	0	0	0	73880250	73,251	73,880.25	73.25
193	0	0	0	0	0	0	0	0	0	0	0	0	0	0	0	0	0	0	0	0	73953501	408,500	73,953.50	408.5
194	0	0	0	0	0	0	0	1	0	0	0	0	0	0	0	0	0	0	0	0	74362001	81,249	74,362.00	81.25
195	0	0	0	0	0	0	0	1	0	0	0	1	0	0	0	0	0	0	0	0	74443250	937,000	74,443.25	937
196	0	0	0	0	0	0	0	0	0	0	0	1	0	0	0	0	0	0	0	0	75380250	82,500	75,380.25	82.5
197	0	0	0	0	0	0	0	0	0	0	0	0	0	0	0	0	0	0	0	0	75462750	399,251	75,462.75	399.25
198	0	0	0	0	0	0	0	1	0	0	0	0	0	0	0	0	0	0	0	0	75862001	90,500	75,862.00	90.5
199	0	0	0	0	0	0	0	1	0	0	0	1	0	0	0	0	0	0	0	0	75952501	927,749	75,952.50	927.75
200	0	0	0	0	0	0	0	0	0	0	0	1	0	0	0	0	0	0	0	0	76880250	92,000	76,880.25	92
201	0	0	0	0	0	0	0	0	0	0	0	0	0	0	0	0	0	0	0	0	76972250	389,751	76,972.25	389.75
202	0	0	0	0	0	0	0	1	0	0	0	0	0	0	0	0	0	0	0	0	77362001	99,749	77,362.00	99.75
203	0	0	0	0	0	0	0	1	0	0	0	1	0	0	0	0	0	0	0	0	77461750	918,500	77,461.75	918.5
204	0	0	0	0	0	0	0	0	0	0	0	1	0	0	0	0	0	0	0	0	78380250	101,251	78,380.25	101.25
205	0	0	0	0	0	0	0	0	0	0	0	0	0	0	0	0	0	0	0	0	78481501	380,500	78,481.50	380.5
206	0	0	0	0	0	0	0	1	0	0	0	0	0	0	0	0	0	0	0	0	78862001	86,000	78,862.00	86
207	0	0	0	0	0	0	0	1	0	0	0	1	0	0	0	0	0	0	0	0	78948001	932,249	78,948.00	932.25
208	0	0	0	0	0	0	0	0	0	0	0	1	0	0	0	0	0	0	0	0	79880250	87,251	79,880.25	87.25
209	0	0	0	0	0	0	0	0	0	0	0	0	0	0	0	0	0	0	0	0	79967501	394,500	79,967.50	394.5
210	0	0	0	0	0	0	0	1	0	0	0	0	0	0	0	0	0	0	0	0	80362001	95,249	80,362.00	95.25
211	0	0	0	0	0	0	0	1	0	0	0	1	0	0	0	0	0	0	0	0	80457250	923,000	80,457.25	923
212	0	0	0	0	0	0	0	0	0	0	0	1	0	0	0	0	0	0	0	0	81380250	96,751	81,380.25	96.75
213	0	0	0	0	0	0	0	0	0	0	0	0	0	0	0	0	0	0	0	0	81477001	385,000	81,477.00	385
214	0	0	0	0	0	0	0	1	0	0	0	0	0	0	0	0	0	0	0	0	81862001	81,249	81,862.00	81.25
215	0	0	0	0	0	0	0	1	0	0	0	1	0	0	0	0	0	0	0	0	81943250	937,000	81,943.25	937
216	0	0	0	0	0	0	0	0	0	0	0	1	0	0	0	0	0	0	0	0	82880250	82,751	82,880.25	82.75
217	0	0	0	0	0	0	0	0	0	0	0	0	0	0	0	0	0	0	0	0	82963001	399,000	82,963.00	399
218	0	0	0	0	0	0	0	1	0	0	0	0	0	0	0	0	0	0	0	0	83362001	90,500	83,362.00	90.5
219	0	0	0	0	0	0	0	1	0	0	0	1	0	0	0	0	0	0	0	0	83452501	927,749	83,452.50	927.75
220	0	0	0	0	0	0	0	0	0	0	0	1	0	0	0	0	0	0	0	0	84380250	92,000	84,380.25	92
221	0	0	0	0	0	0	0	0	0	0	0	0	0	0	0	0	0	0	0	0	84472250	389,751	84,472.25	389.75
222	0	0	0	0	0	0	0	1	0	0	0	0	0	0	0	0	0	0	0	0	84862001	100,000	84,862.00	100
223	0	0	0	0	0	0	0	1	0	0	0	1	0	0	0	0	0	0	0	0	84962001	918,249	84,962.00	918.25
224	0	0	0	0	0	0	0	0	0	0	0	1	0	0	0	0	0	0	0	0	85880250	101,251	85,880.25	101.25
225	0	0	0	0	0	0	0	0	0	0	0	0	0	0	0	0	0	0	0	0	85981501	380,500	85,981.50	380.5
226	0	0	0	0	0	0	0	1	0	0	0	0	0	0	0	0	0	0	0	0	86362001	86,000	86,362.00	86
227	0	0	0	0	0	0	0	1	0	0	0	1	0	0	0	0	0	0	0	0	86448001	932,249	86,448.00	932.25
228	0	0	0	0	0	0	0	0	0	0	0	1	0	0	0	0	0	0	0	0	87380250	87,500	87,380.25	87.5
229	0	0	0	0	0	0	0	0	0	0	0	0	0	0	0	0	0	0	0	0	87467750	394,500	87,467.75	394.5
230	0	0	0	0	0	0	0	1	0	0	0	0	0	0	0	0	0	0	0	0	87862250	95,000	87,862.25	95
231	0	0	0	0	0	0	0	1	0	0	0	1	0	0	0	0	0	0	0	0	87957250	923,000	87,957.25	923
232	0	0	0	0	0	0	0	0	0	0	0	1	0	0	0	0	0	0	0	0	88880250	96,751	88,880.25	96.75
233	0	0	0	0	0	0	0	0	0	0	0	0	0	0	0	0	0	0	0	0	88977001	386,000	88,977.00	386
234	0	0	0	0	0	0	0	1	0	0	0	0	0	0	0	0	0	0	0	0	89363001	80,500	89,363.00	80.5
235	0	0	0	0	0	0	0	1	0	0	0	1	0	0	0	0	0	0	0	0	89443501	936,749	89,443.50	936.75
236	0	0	0	0	0	0	0	0	0	0	0	1	0	0	0	0	0	0	0	0	90380250	82,751	90,380.25	82.75
237	0	0	0	0	0	0	0	0	0	0	0	0	0	0	0	0	0	0	0	0	90463001	415,749	90,463.00	415.75
238	0	0	0	0	0	0	0	1	0	0	0	0	0	0	0	0	0	0	0	0	90878750	74,000	90,878.75	74
239	0	0	0	0	0	0	0	1	0	0	0	1	0	0	0	0	0	0	0	0	90952750	961,000	90,952.75	961
240	0	0	0	0	0	0	0	0	0	0	0	1	0	0	0	0	0	0	0	0	91913750	58,751	91,913.75	58.75
241	0	0	0	0	0	0	0	0	0	0	0	0	0	0	0	0	0	0	0	0	91972501	423,000	91,972.50	423
242	0	0	0	0	0	0	0	1	0	0	0	0	0	0	0	0	0	0	0	0	92395501	66,500	92,395.50	66.5
243	0	0	0	0	0	0	0	1	0	0	0	1	0	0	0	0	0	0	0	0	92462001	968,249	92,462.00	968.25
244	0	0	0	0	0	0	0	0	0	0	0	1	0	0	0	0	0	0	0	0	93430250	51,500	93,430.25	51.5
245	0	0	0	0	0	0	0	0	0	0	0	0	0	0	0	0	0	0	0	0	93481750	430,500	93,481.75	430.5
246	0	0	0	0	0	0	0	1	0	0	0	0	0	0	0	0	0	0	0	0	93912250	82,251	93,912.25	82.25
247	0	0	0	0	0	0	0	1	0	0	0	1	0	0	0	0	0	0	0	0	93994501	969,249	93,994.50	969.25
248	0	0	0	0	0	0	0	0	0	0	0	1	0	0	0	0	0	0	0	0	94963750	50,500	94,963.75	50.5
249	0	0	0	0	0	0	0	0	0	0	0	0	0	0	0	0	0	0	0	0	95014250	431,251	95,014.25	431.25
250	0	0	0	0	0	0	0	1	0	0	0	0	0	0	0	0	0	0	0	0	95445501	81,500	95,445.50	81.5
251	0	0	0	0	0	0	0	1	0	0	0	1	0	0	0	0	0	0	0	0	95527001	953,500	95,527.00	953.5
252	0	0	0	0	0	0	0	0	0	0	0	1	0	0	0	0	0	0	0	0	96480501	66,249	96,480.50	66.25
253	0	0	0	0	0	0	0	0	0	0	0	0	0	0	0	0	0	0	0	0	96546750	415,500	96,546.75	415.5
254	0	0	0	0	0	0	0	1	0	0	0	0	0	0	0	0	0	0	0	0	96962250	74,000	96,962.25	74
255	0	0	0	0	0	0	0	1	0	0	0	1	0	0	0	0	0	0	0	0	97036250	960,751	97,036.25	960.75
256	0	0	0	0	0	0	0	0	0	0	0	1	0	0	0	0	0	0	0	0	97997001	59,000	97,997.00	59
257	0	0	0	0	0	0	0	0	0	0	0	0	0	0	0	0	0	0	0	0	98056001	423,000	98,056.00	423
258	0	0	0	0	0	0	0	1	0	0	0	0	0	0	0	0	0	0	0	0	98479001	66,749	98,479.00	66.75
259	0	0	0	0	0	0	0	1	0	0	0	1	0	0	0	0	0	0	0	0	98545750	968,000	98,545.75	968
260	0	0	0	0	0	0	0	0	0	0	0	1	0	0	0	0	0	0	0	0	99513750	51,500	99,513.75	51.5
261	0	0	0	0	0	0	0	0	0	0	0	0	0	0	0	0	0	0	0	0	99565250	430,251	99,565.25	430.25
262	0	0	0	0	0	0	0	1	0	0	0	0	0	0	0	0	0	0	0	0	99995501	82,749	99,995.50	82.75
263	0	0	0	0	0	0	0	1	0	0	0	1	0	0	0	0	0	0	0	0	100078250	935,500	100,078.25	935.5
264	0	0	0	0	0	0	0	0	0	0	0	1	0	0	0	0	0	0	0	0	101013750	84,251	101,013.75	84.25
265	0	0	0	0	0	0	0	0	0	0	0	0	0	0	0	0	0	0	0	0	101098001	397,500	101,098.00	397.5
266	0	0	0	0	0	0	0	1	0	0	0	0	0	0	0	0	0	0	0	0	101495501	68,749	101,495.50	68.75
267	0	0	0	0	0	0	0	1	0	0	0	1	0	0	0	0	0	0	0	0	101564250	949,500	101,564.25	949.5
268	0	0	0	0	0	0	0	0	0	0	0	1	0	0	0	0	0	0	0	0	102513750	70,251	102,513.75	70.25
269	0	0	0	0	0	0	0	0	0	0	0	0	0	0	0	0	0	0	0	0	102584001	411,500	102,584.00	411.5
270	0	0	0	0	0	0	0	1	0	0	0	0	0	0	0	0	0	0	0	0	102995501	78,000	102,995.50	78
271	0	0	0	0	0	0	0	1	0	0	0	1	0	0	0	0	0	0	0	0	103073501	940,249	103,073.50	940.25
272	0	0	0	0	0	0	0	0	0	0	0	1	0	0	0	0	0	0	0	0	104013750	79,500	104,013.75	79.5
273	0	0	0	0	0	0	0	0	0	0	0	0	0	0	0	0	0	0	0	0	104093250	402,500	104,093.25	402.5
274	0	0	0	0	0	0	0	1	0	0	0	0	0	0	0	0	0	0	0	0	104495750	87,251	104,495.75	87.25
275	0	0	0	0	0	0	0	1	0	0	0	1	0	0	0	0	0	0	0	0	104583001	930,749	104,583.00	930.75
276	0	0	0	0	0	0	0	0	0	0	0	1	0	0	0	0	0	0	0	0	105513750	88,751	105,513.75	88.75
277	0	0	0	0	0	0	0	0	0	0	0	0	0	0	0	0	0	0	0	0	105602501	393,249	105,602.50	393.25
278	0	0	0	0	0	0	0	1	0	0	0	0	0	0	0	0	0	0	0	0	105995750	73,251	105,995.75	73.25
279	0	0	0	0	0	0	0	1	0	0	0	1	0	0	0	0	0	0	0	0	106069001	944,749	106,069.00	944.75
280	0	0	0	0	0	0	0	0	0	0	0	1	0	0	0	0	0	0	0	0	107013750	75,000	107,013.75	75
281	0	0	0	0	0	0	0	0	0	0	0	0	0	0	0	0	0	0	0	0	107088750	407,000	107,088.75	407
282	0	0	0	0	0	0	0	1	0	0	0	0	0	0	0	0	0	0	0	0	107495750	82,500	107,495.75	82.5
283	0	0	0	0	0	0	0	1	0	0	0	1	0	0	0	0	0	0	0	0	107578250	935,500	107,578.25	935.5
284	0	0	0	0	0	0	0	0	0	0	0	1	0	0	0	0	0	0	0	0	108513750	84,251	108,513.75	84.25
285	0	0	0	0	0	0	0	0	0	0	0	0	0	0	0	0	0	0	0	0	108598001	397,500	108,598.00	397.5
286	0	0	0	0	0	0	0	1	0	0	0	0	0	0	0	0	0	0	0	0	108995501	69,000	108,995.50	69
287	0	0	0	0	0	0	0	1	0	0	0	1	0	0	0	0	0	0	0	0	109064501	949,249	109,064.50	949.25
288	0	0	0	0	0	0	0	0	0	0	0	1	0	0	0	0	0	0	0	0	110013750	70,251	110,013.75	70.25
289	0	0	0	0	0	0	0	0	0	0	0	0	0	0	0	0	0	0	0	0	110084001	411,749	110,084.00	411.75
290	0	0	0	0	0	0	0	1	0	0	0	0	0	0	0	0	0	0	0	0	110495750	78,000	110,495.75	78
291	0	0	0	0	0	0	0	1	0	0	0	1	0	0	0	0	0	0	0	0	110573750	940,000	110,573.75	940
292	0	0	0	0	0	0	0	0	0	0	0	1	0	0	0	0	0	0	0	0	111513750	79,751	111,513.75	79.75
293	0	0	0	0	0	0	0	0	0	0	0	0	0	0	0	0	0	0	0	0	111593501	402,249	111,593.50	402.25
294	0	0	0	0	0	0	0	1	0	0	0	0	0	0	0	0	0	0	0	0	111995750	87,251	111,995.75	87.25
295	0	0	0	0	0	0	0	1	0	0	0	1	0	0	0	0	0	0	0	0	112083001	964,249	112,083.00	964.25
296	0	0	0	0	0	0	0	0	0	0	0	1	0	0	0	0	0	0	0	0	113047250	55,500	113,047.25	55.5
297	0	0	0	0	0	0	0	0	0	0	0	0	0	0	0	0	0	0	0	0	113102750	426,251	113,102.75	426.25
298	0	0	0	0	0	0	0	1	0	0	0	0	0	0	0	0	0	0	0	0	113529001	63,249	113,529.00	63.25
299	0	0	0	0	0	0	0	1	0	0	0	1	0	0	0	0	0	0	0	0	113592250	971,500	113,592.25	971.5
300	0	0	0	0	0	0	0	0	0	0	0	1	0	0	0	0	0	0	0	0	114563750	48,251	114,563.75	48.25
301	0	0	0	0	0	0	0	0	0	0	0	0	0	0	0	0	0	0	0	0	114612001	433,749	114,612.00	433.75
302	0	0	0	0	0	0	0	1	0	0	0	0	0	0	0	0	0	0	0	0	115045750	79,000	115,045.75	79
303	0	0	0	0	0	0	0	1	0	0	0	1	0	0	0	0	0	0	0	0	115124750	939,000	115,124.75	939
304	0	0	0	0	0	0	0	0	0	0	0	1	0	0	0	0	0	0	0	0	116063750	80,751	116,063.75	80.75
305	0	0	0	0	0	0	0	0	0	0	0	0	0	0	0	0	0	0	0	0	116144501	401,249	116,144.50	401.25
306	0	0	0	0	0	0	0	1	0	0	0	0	0	0	0	0	0	0	0	0	116545750	88,500	116,545.75	88.5
307	0	0	0	0	0	0	0	1	0	0	0	1	0	0	0	0	0	0	0	0	116634250	929,500	116,634.25	929.5
308	0	0	0	0	0	0	0	0	0	0	0	1	0	0	0	0	0	0	0	0	117563750	90,000	117,563.75	90
309	0	0	0	0	0	0	0	0	0	0	0	0	0	0	0	0	0	0	0	0	117653750	392,000	117,653.75	392
310	0	0	0	0	0	0	0	1	0	0	0	0	0	0	0	0	0	0	0	0	118045750	74,500	118,045.75	74.5
311	0	0	0	0	0	0	0	1	0	0	0	1	0	0	0	0	0	0	0	0	118120250	943,500	118,120.25	943.5
312	0	0	0	0	0	0	0	0	0	0	0	1	0	0	0	0	0	0	0	0	119063750	76,251	119,063.75	76.25
313	0	0	0	0	0	0	0	0	0	0	0	0	0	0	0	0	0	0	0	0	119140001	405,749	119,140.00	405.75
314	0	0	0	0	0	0	0	1	0	0	0	0	0	0	0	0	0	0	0	0	119545750	83,751	119,545.75	83.75
315	0	0	0	0	0	0	0	1	0	0	0	1	0	0	0	0	0	0	0	0	119629501	951,000	119,629.50	951
316	0	0	0	0	0	0	0	0	0	0	0	1	0	0	0	0	0	0	0	0	120580501	68,749	120,580.50	68.75
317	0	0	0	0	0	0	0	0	0	0	0	0	0	0	0	0	0	0	0	0	120649250	413,251	120,649.25	413.25
318	0	0	0	0	0	0	0	1	0	0	0	0	0	0	0	0	0	0	0	0	121062501	76,249	121,062.50	76.25
319	0	0	0	0	0	0	0	1	0	0	0	1	0	0	0	0	0	0	0	0	121138750	941,751	121,138.75	941.75
320	0	0	0	0	0	0	0	0	0	0	0	1	0	0	0	0	0	0	0	0	122080501	78,000	122,080.50	78
321	0	0	0	0	0	0	0	0	0	0	0	0	0	0	0	0	0	0	0	0	122158501	404,000	122,158.50	404
322	0	0	0	0	0	0	0	1	0	0	0	0	0	0	0	0	0	0	0	0	122562501	62,500	122,562.50	62.5
323	0	0	0	0	0	0	0	1	0	0	0	1	0	0	0	0	0	0	0	0	122625001	955,500	122,625.00	955.5
324	0	0	0	0	0	0	0	0	0	0	0	1	0	0	0	0	0	0	0	0	123580501	64,249	123,580.50	64.25
325	0	0	0	0	0	0	0	0	0	0	0	0	0	0	0	0	0	0	0	0	123644750	417,751	123,644.75	417.75
326	0	0	0	0	0	0	0	1	0	0	0	0	0	0	0	0	0	0	0	0	124062501	71,749	124,062.50	71.75
327	0	0	0	0	0	0	0	1	0	0	0	1	0	0	0	0	0	0	0	0	124134250	946,251	124,134.25	946.25
328	0	0	0	0	0	0	0	0	0	0	0	1	0	0	0	0	0	0	0	0	125080501	73,500	125,080.50	73.5
329	0	0	0	0	0	0	0	0	0	0	0	0	0	0	0	0	0	0	0	0	125154001	408,500	125,154.00	408.5
330	0	0	0	0	0	0	0	1	0	0	0	0	0	0	0	0	0	0	0	0	125562501	57,749	125,562.50	57.75
331	0	0	0	0	0	0	0	1	0	0	0	1	0	0	0	0	0	0	0	0	125620250	960,251	125,620.25	960.25
332	0	0	0	0	0	0	0	0	0	0	0	1	0	0	0	0	0	0	0	0	126580501	59,500	126,580.50	59.5
333	0	0	0	0	0	0	0	0	0	0	0	0	0	0	0	0	0	0	0	0	126640001	422,500	126,640.00	422.5
334	0	0	0	0	0	0	0	1	0	0	0	0	0	0	0	0	0	0	0	0	127062501	67,249	127,062.50	67.25
335	0	0	0	0	0	0	0	1	0	0	0	1	0	0	0	0	0	0	0	0	127129750	950,751	127,129.75	950.75
336	0	0	0	0	0	0	0	0	0	0	0	1	0	0	0	0	0	0	0	0	128080501	68,749	128,080.50	68.75
337	0	0	0	0	0	0	0	0	0	0	0	0	0	0	0	0	0	0	0	0	128149250	413,251	128,149.25	413.25
338	0	0	0	0	0	0	0	1	0	0	0	0	0	0	0	0	0	0	0	0	128562501	76,500	128,562.50	76.5
339	0	0	0	0	0	0	0	1	0	0	0	1	0	0	0	0	0	0	0	0	128639001	958,249	128,639.00	958.25
340	0	0	0	0	0	0	0	0	0	0	0	1	0	0	0	0	0	0	0	0	129597250	61,500	129,597.25	61.5
341	0	0	0	0	0	0	0	0	0	0	0	0	0	0	0	0	0	0	0	0	129658750	420,500	129,658.75	420.5
342	0	0	0	0	0	0	0	1	0	0	0	0	0	0	0	0	0	0	0	0	130079250	69,000	130,079.25	69
343	0	0	0	0	0	0	0	1	0	0	0	1	0	0	0	0	0	0	0	0	130148250	965,751	130,148.25	965.75
344	0	0	0	0	0	0	0	0	0	0	0	1	0	0	0	0	0	0	0	0	131114001	54,000	131,114.00	54
345	0	0	0	0	0	0	0	0	0	0	0	0	0	0	0	0	0	0	0	0	131168001	427,749	131,168.00	427.75
346	0	0	0	0	0	0	0	1	0	0	0	0	0	0	0	0	0	0	0	0	131595750	85,000	131,595.75	85
347	0	0	0	0	0	0	0	1	0	0	0	1	0	0	0	0	0	0	0	0	131680750	950,000	131,680.75	950
348	0	0	0	0	0	0	0	0	0	0	0	1	0	0	0	0	0	0	0	0	132630750	69,751	132,630.75	69.75
349	0	0	0	0	0	0	0	0	0	0	0	0	0	0	0	0	0	0	0	0	132700501	412,000	132,700.50	412
350	0	0	0	0	0	0	0	1	0	0	0	0	0	0	0	0	0	0	0	0	133112501	77,500	133,112.50	77.5
351	0	0	0	0	0	0	0	1	0	0	0	1	0	0	0	0	0	0	0	0	133190001	957,249	133,190.00	957.25
352	0	0	0	0	0	0	0	0	0	0	0	1	0	0	0	0	0	0	0	0	134147250	62,500	134,147.25	62.5
353	0	0	0	0	0	0	0	0	0	0	0	0	0	0	0	0	0	0	0	0	134209750	419,500	134,209.75	419.5
354	0	0	0	0	0	0	0	1	0	0	0	0	0	0	0	0	0	0	0	0	134629250	70,251	134,629.25	70.25
355	0	0	0	0	0	0	0	1	0	0	0	1	0	0	0	0	0	0	0	0	134699501	947,749	134,699.50	947.75
356	0	0	0	0	0	0	0	0	0	0	0	1	0	0	0	0	0	0	0	0	135647250	71,751	135,647.25	71.75
357	0	0	0	0	0	0	0	0	0	0	0	0	0	0	0	0	0	0	0	0	135719001	410,249	135,719.00	410.25
358	0	0	0	0	0	0	0	1	0	0	0	0	0	0	0	0	0	0	0	0	136129250	79,500	136,129.25	79.5
359	0	0	0	0	0	0	0	1	0	0	0	1	0	0	0	0	0	0	0	0	136208750	938,500	136,208.75	938.5
360	0	0	0	0	0	0	0	0	0	0	0	1	0	0	0	0	0	0	0	0	137147250	81,251	137,147.25	81.25
361	0	0	0	0	0	0	0	0	0	0	0	0	0	0	0	0	0	0	0	0	137228501	400,749	137,228.50	400.75
362	0	0	0	0	0	0	0	1	0	0	0	0	0	0	0	0	0	0	0	0	137629250	88,751	137,629.25	88.75
363	0	0	0	0	0	0	0	1	0	0	0	1	0	0	0	0	0	0	0	0	137718001	929,249	137,718.00	929.25
364	0	0	0	0	0	0	0	0	0	0	0	1	0	0	0	0	0	0	0	0	138647250	90,500	138,647.25	90.5
365	0	0	0	0	0	0	0	0	0	0	0	0	0	0	0	0	0	0	0	0	138737750	391,500	138,737.75	391.5
366	0	0	0	0	0	0	0	1	0	0	0	0	0	0	0	0	0	0	0	0	139129250	75,000	139,129.25	75
367	0	0	0	0	0	0	0	1	0	0	0	1	0	0	0	0	0	0	0	0	139204250	943,251	139,204.25	943.25
368	0	0	0	0	0	0	0	0	0	0	0	1	0	0	0	0	0	0	0	0	140147501	76,249	140,147.50	76.25
369	0	0	0	0	0	0	0	0	0	0	0	0	0	0	0	0	0	0	0	0	140223750	405,500	140,223.75	405.5
370	0	0	0	0	0	0	0	1	0	0	0	0	0	0	0	0	0	0	0	0	140629250	84,251	140,629.25	84.25
371	0	0	0	0	0	0	0	1	0	0	0	1	0	0	0	0	0	0	0	0	140713501	934,000	140,713.50	934
372	0	0	0	0	0	0	0	0	0	0	0	1	0	0	0	0	0	0	0	0	141647501	85,749	141,647.50	85.75
373	0	0	0	0	0	0	0	0	0	0	0	0	0	0	0	0	0	0	0	0	141733250	396,000	141,733.25	396
374	0	0	0	0	0	0	0	1	0	0	0	0	0	0	0	0	0	0	0	0	142129250	93,500	142,129.25	93.5
375	0	0	0	0	0	0	0	1	0	0	0	1	0	0	0	0	0	0	0	0	142222750	924,751	142,222.75	924.75
376	0	0	0	0	0	0	0	0	0	0	0	1	0	0	0	0	0	0	0	0	143147501	95,000	143,147.50	95
377	0	0	0	0	0	0	0	0	0	0	0	0	0	0	0	0	0	0	0	0	143242501	151,749	143,242.50	151.75
378	0	0	0	0	0	0	0	0	0	0	0	1	0	0	0	0	0	0	0	0	143394250	47,251	143,394.25	47.25
379	0	0	0	0	0	0	0	0	0	0	0	0	0	0	0	0	0	0	0	0	143441501	187,749	143,441.50	187.75
380	0	0	0	0	0	0	0	1	0	0	0	0	0	0	0	0	0	0	0	0	143629250	79,500	143,629.25	79.5
381	0	0	0	0	0	0	0	1	0	0	0	1	0	0	0	0	0	0	0	0	143708750	938,751	143,708.75	938.75
382	0	0	0	0	0	0	0	0	0	0	0	1	0	0	0	0	0	0	0	0	144647501	81,000	144,647.50	81
383	0	0	0	0	0	0	0	0	0	0	0	0	0	0	0	0	0	0	0	0	144728501	400,749	144,728.50	400.75
384	0	0	0	0	0	0	0	1	0	0	0	0	0	0	0	0	0	0	0	0	145129250	89,000	145,129.25	89
385	0	0	0	0	0	0	0	1	0	0	0	1	0	0	0	0	0	0	0	0	145218250	945,751	145,218.25	945.75
386	0	0	0	0	0	0	0	0	0	0	0	1	0	0	0	0	0	0	0	0	146164001	73,749	146,164.00	73.75
387	0	0	0	0	0	0	0	0	0	0	0	0	0	0	0	0	0	0	0	0	146237750	408,251	146,237.75	408.25
388	0	0	0	0	0	0	0	1	0	0	0	0	0	0	0	0	0	0	0	0	146646001	81,500	146,646.00	81.5
389	0	0	0	0	0	0	0	1	0	0	0	1	0	0	0	0	0	0	0	0	146727501	953,249	146,727.50	953.25
390	0	0	0	0	0	0	0	0	0	0	0	1	0	0	0	0	0	0	0	0	147680750	66,500	147,680.75	66.5
391	0	0	0	0	0	0	0	0	0	0	0	0	0	0	0	0	0	0	0	0	147747250	432,000	147,747.25	432
392	0	0	0	0	0	0	0	1	0	0	0	0	0	0	0	0	0	0	0	0	148179250	80,751	148,179.25	80.75
393	0	0	0	0	0	0	0	1	0	0	0	1	0	0	0	0	0	0	0	0	148260001	937,500	148,260.00	937.5
394	0	0	0	0	0	0	0	0	0	0	0	1	0	0	0	0	0	0	0	0	149197501	82,249	149,197.50	82.25
395	0	0	0	0	0	0	0	0	0	0	0	0	0	0	0	0	0	0	0	0	149279750	399,500	149,279.75	399.5
396	0	0	0	0	0	0	0	1	0	0	0	0	0	0	0	0	0	0	0	0	149679250	90,000	149,679.25	90
397	0	0	0	0	0	0	0	1	0	0	0	1	0	0	0	0	0	0	0	0	149769250	928,251	149,769.25	928.25
398	0	0	0	0	0	0	0	0	0	0	0	1	0	0	0	0	0	0	0	0	150697501	91,500	150,697.50	91.5
399	0	0	0	0	0	0	0	0	0	0	0	0	0	0	0	0	0	0	0	0	150789001	390,249	150,789.00	390.25
400	0	0	0	0	0	0	0	1	0	0	0	0	0	0	0	0	0	0	0	0	151179250	76,251	151,179.25	76.25
401	0	0	0	0	0	0	0	1	0	0	0	1	0	0	0	0	0	0	0	0	151255501	942,000	151,255.50	942
402	0	0	0	0	0	0	0	0	0	0	0	1	0	0	0	0	0	0	0	0	152197501	77,500	152,197.50	77.5
403	0	0	0	0	0	0	0	0	0	0	0	0	0	0	0	0	0	0	0	0	152275001	404,249	152,275.00	404.25
404	0	0	0	0	0	0	0	1	0	0	0	0	0	0	0	0	0	0	0	0	152679250	85,500	152,679.25	85.5
405	0	0	0	0	0	0	0	1	0	0	0	1	0	0	0	0	0	0	0	0	152764750	932,751	152,764.75	932.75
406	0	0	0	0	0	0	0	0	0	0	0	1	0	0	0	0	0	0	0	0	153697501	87,000	153,697.50	87
407	0	0	0	0	0	0	0	0	0	0	0	0	0	0	0	0	0	0	0	0	153784501	394,749	153,784.50	394.75
408	0	0	0	0	0	0	0	1	0	0	0	0	0	0	0	0	0	0	0	0	154179250	71,500	154,179.25	71.5
409	0	0	0	0	0	0	0	1	0	0	0	1	0	0	0	0	0	0	0	0	154250750	946,751	154,250.75	946.75
410	0	0	0	0	0	0	0	0	0	0	0	1	0	0	0	0	0	0	0	0	155197501	73,000	155,197.50	73
411	0	0	0	0	0	0	0	0	0	0	0	0	0	0	0	0	0	0	0	0	155270501	408,749	155,270.50	408.75
412	0	0	0	0	0	0	0	1	0	0	0	0	0	0	0	0	0	0	0	0	155679250	80,751	155,679.25	80.75
413	0	0	0	0	0	0	0	1	0	0	0	1	0	0	0	0	0	0	0	0	155760001	937,500	155,760.00	937.5
414	0	0	0	0	0	0	0	0	0	0	0	1	0	0	0	0	0	0	0	0	156697501	82,249	156,697.50	82.25
415	0	0	0	0	0	0	0	0	0	0	0	0	0	0	0	0	0	0	0	0	156779750	399,500	156,779.75	399.5
416	0	0	0	0	0	0	0	1	0	0	0	0	0	0	0	0	0	0	0	0	157179250	90,251	157,179.25	90.25
417	0	0	0	0	0	0	0	1	0	0	0	1	0	0	0	0	0	0	0	0	157269501	928,000	157,269.50	928
418	0	0	0	0	0	0	0	0	0	0	0	1	0	0	0	0	0	0	0	0	158197501	91,500	158,197.50	91.5
419	0	0	0	0	0	0	0	0	0	0	0	0	0	0	0	0	0	0	0	0	158289001	390,249	158,289.00	390.25
420	0	0	0	0	0	0	0	1	0	0	0	0	0	0	0	0	0	0	0	0	158679250	76,251	158,679.25	76.25
421	0	0	0	0	0	0	0	1	0	0	0	1	0	0	0	0	0	0	0	0	158755501	942,000	158,755.50	942
422	0	0	0	0	0	0	0	0	0	0	0	1	0	0	0	0	0	0	0	0	159697501	77,749	159,697.50	77.75
423	0	0	0	0	0	0	0	0	0	0	0	0	0	0	0	0	0	0	0	0	159775250	404,000	159,775.25	404
424	0	0	0	0	0	0	0	1	0	0	0	0	0	0	0	0	0	0	0	0	160179250	85,500	160,179.25	85.5
425	0	0	0	0	0	0	0	1	0	0	0	1	0	0	0	0	0	0	0	0	160264750	932,751	160,264.75	932.75
426	0	0	0	0	0	0	0	0	0	0	0	1	0	0	0	0	0	0	0	0	161197501	87,000	161,197.50	87
427	0	0	0	0	0	0	0	0	0	0	0	0	0	0	0	0	0	0	0	0	161284501	395,000	161,284.50	395
428	0	0	0	0	0	0	0	1	0	0	0	0	0	0	0	0	0	0	0	0	161679501	71,500	161,679.50	71.5
429	0	0	0	0	0	0	0	1	0	0	0	1	0	0	0	0	0	0	0	0	161751001	963,249	161,751.00	963.25
430	0	0	0	0	0	0	0	0	0	0	0	1	0	0	0	0	0	0	0	0	162714250	56,251	162,714.25	56.25
431	0	0	0	0	0	0	0	0	0	0	0	0	0	0	0	0	0	0	0	0	162770501	425,500	162,770.50	425.5
432	0	0	0	0	0	0	0	1	0	0	0	0	0	0	0	0	0	0	0	0	163196001	87,500	163,196.00	87.5
433	0	0	0	0	0	0	0	1	0	0	0	1	0	0	0	0	0	0	0	0	163283501	930,749	163,283.50	930.75
434	0	0	0	0	0	0	0	0	0	0	0	1	0	0	0	0	0	0	0	0	164214250	88,751	164,214.25	88.75
435	0	0	0	0	0	0	0	0	0	0	0	0	0	0	0	0	0	0	0	0	164303001	393,000	164,303.00	393
436	0	0	0	0	0	0	0	1	0	0	0	0	0	0	0	0	0	0	0	0	164696001	73,500	164,696.00	73.5
437	0	0	0	0	0	0	0	1	0	0	0	1	0	0	0	0	0	0	0	0	164769501	961,500	164,769.50	961.5
438	0	0	0	0	0	0	0	0	0	0	0	1	0	0	0	0	0	0	0	0	165731001	58,249	165,731.00	58.25
439	0	0	0	0	0	0	0	0	0	0	0	0	0	0	0	0	0	0	0	0	165789250	440,251	165,789.25	440.25
440	0	0	0	0	0	0	0	1	0	0	0	0	0	0	0	0	0	0	0	0	166229501	72,500	166,229.50	72.5
441	0	0	0	0	0	0	0	1	0	0	0	1	0	0	0	0	0	0	0	0	166302001	945,500	166,302.00	945.5
442	0	0	0	0	0	0	0	0	0	0	0	1	0	0	0	0	0	0	0	0	167247501	74,249	167,247.50	74.25
443	0	0	0	0	0	0	0	0	0	0	0	0	0	0	0	0	0	0	0	0	167321750	407,751	167,321.75	407.75
444	0	0	0	0	0	0	0	1	0	0	0	0	0	0	0	0	0	0	0	0	167729501	81,749	167,729.50	81.75
445	0	0	0	0	0	0	0	1	0	0	0	1	0	0	0	0	0	0	0	0	167811250	953,000	167,811.25	953
446	0	0	0	0	0	0	0	0	0	0	0	1	0	0	0	0	0	0	0	0	168764250	66,751	168,764.25	66.75
447	0	0	0	0	0	0	0	0	0	0	0	0	0	0	0	0	0	0	0	0	168831001	415,000	168,831.00	415
448	0	0	0	0	0	0	0	1	0	0	0	0	0	0	0	0	0	0	0	0	169246001	74,749	169,246.00	74.75
449	0	0	0	0	0	0	0	1	0	0	0	1	0	0	0	0	0	0	0	0	169320750	977,000	169,320.75	977
450	0	0	0	0	0	0	0	0	0	0	0	1	0	0	0	0	0	0	0	0	170297750	42,500	170,297.75	42.5
451	0	0	0	0	0	0	0	0	0	0	0	0	0	0	0	0	0	0	0	0	170340250	439,251	170,340.25	439.25
452	0	0	0	0	0	0	0	1	0	0	0	0	0	0	0	0	0	0	0	0	170779501	73,749	170,779.50	73.75
453	0	0	0	0	0	0	0	1	0	0	0	1	0	0	0	0	0	0	0	0	170853250	944,251	170,853.25	944.25
454	0	0	0	0	0	0	0	0	0	0	0	1	0	0	0	0	0	0	0	0	171797501	75,249	171,797.50	75.25
455	0	0	0	0	0	0	0	0	0	0	0	0	0	0	0	0	0	0	0	0	171872750	406,751	171,872.75	406.75
456	0	0	0	0	0	0	0	1	0	0	0	0	0	0	0	0	0	0	0	0	172279501	83,000	172,279.50	83
457	0	0	0	0	0	0	0	1	0	0	0	1	0	0	0	0	0	0	0	0	172362501	935,249	172,362.50	935.25
458	0	0	0	0	0	0	0	0	0	0	0	1	0	0	0	0	0	0	0	0	173297750	84,500	173,297.75	84.5
459	0	0	0	0	0	0	0	0	0	0	0	0	0	0	0	0	0	0	0	0	173382250	397,251	173,382.25	397.25
460	0	0	0	0	0	0	0	1	0	0	0	0	0	0	0	0	0	0	0	0	173779501	69,000	173,779.50	69
461	0	0	0	0	0	0	0	1	0	0	0	1	0	0	0	0	0	0	0	0	173848501	949,249	173,848.50	949.25
462	0	0	0	0	0	0	0	0	0	0	0	1	0	0	0	0	0	0	0	0	174797750	70,500	174,797.75	70.5
463	0	0	0	0	0	0	0	0	0	0	0	0	0	0	0	0	0	0	0	0	174868250	411,251	174,868.25	411.25
464	0	0	0	0	0	0	0	1	0	0	0	0	0	0	0	0	0	0	0	0	175279501	78,500	175,279.50	78.5
465	0	0	0	0	0	0	0	1	0	0	0	1	0	0	0	0	0	0	0	0	175358001	939,749	175,358.00	939.75
466	0	0	0	0	0	0	0	0	0	0	0	1	0	0	0	0	0	0	0	0	176297750	79,751	176,297.75	79.75
467	0	0	0	0	0	0	0	0	0	0	0	0	0	0	0	0	0	0	0	0	176377501	402,000	176,377.50	402
468	0	0	0	0	0	0	0	1	0	0	0	0	0	0	0	0	0	0	0	0	176779501	87,749	176,779.50	87.75
469	0	0	0	0	0	0	0	1	0	0	0	1	0	0	0	0	0	0	0	0	176867250	930,500	176,867.25	930.5
470	0	0	0	0	0	0	0	0	0	0	0	1	0	0	0	0	0	0	0	0	177797750	89,251	177,797.75	89.25
471	0	0	0	0	0	0	0	0	0	0	0	0	0	0	0	0	0	0	0	0	177887001	392,500	177,887.00	392.5
472	0	0	0	0	0	0	0	1	0	0	0	0	0	0	0	0	0	0	0	0	178279501	73,749	178,279.50	73.75
473	0	0	0	0	0	0	0	1	0	0	0	1	0	0	0	0	0	0	0	0	178353250	944,500	178,353.25	944.5
474	0	0	0	0	0	0	0	0	0	0	0	1	0	0	0	0	0	0	0	0	179297750	75,251	179,297.75	75.25
475	0	0	0	0	0	0	0	0	0	0	0	0	0	0	0	0	0	0	0	0	179373001	406,500	179,373.00	406.5
476	0	0	0	0	0	0	0	1	0	0	0	0	0	0	0	0	0	0	0	0	179779501	83,000	179,779.50	83
477	0	0	0	0	0	0	0	1	0	0	0	1	0	0	0	0	0	0	0	0	179862501		179,862.50
