# Supplementary material for: Auditory presentation and synchronization in Adobe Flash and HTML5/JavaScript Web experiments
Source: Behav Res Methods. 2016 Jul 15;48(3):897–908. doi: 10.3758/s13428-016-0758-5 (PMC5003904; doi:10.3758/s13428-016-0758-5)
Supplement: Supplementary file 1 — (ZIP 1310 kb) [file 13428_2016_758_MOESM1_ESM.zip › Data/S1/sep-officepc-ff-fl-rep2.csv]

	Keypad 4	Keypad 3	Keypad 2	Keypad 1	Opto 4	Opto 3	Opto 2	Opto 1	TTL in 2	TTL in 1	Mic 2	Mic 1	Act close 4	Act close 3	Act close 3	Act close 1	TTL out 2	TTL out 1	Sounder 2	Sounder 1	Elapsed uS	Active uS	Elapsed mS	Active mS
1	0	0	0	0	0	0	0	0	0	0	0	0	0	0	0	0	0	0	0	0	0	1,366,250	0	1,366.25
2	0	0	0	0	0	0	0	1	0	0	0	0	0	0	0	0	0	0	0	0	1366250	49,251	1,366.25	49.25
3	0	0	0	0	0	0	0	1	0	0	0	1	0	0	0	0	0	0	0	0	1415501	985,749	1,415.50	985.75
4	0	0	0	0	0	0	0	0	0	0	0	1	0	0	0	0	0	0	0	0	2401250	33,751	2,401.25	33.75
5	0	0	0	0	0	0	0	0	0	0	0	0	0	0	0	0	0	0	0	0	2435001	464,499	2,435.00	464.5
6	0	0	0	0	0	0	0	1	0	0	0	0	0	0	0	0	0	0	0	0	2899500	71,750	2,899.50	71.75
7	0	0	0	0	0	0	0	1	0	0	0	1	0	0	0	0	0	0	0	0	2971250	946,500	2,971.25	946.5
8	0	0	0	0	0	0	0	0	0	0	0	1	0	0	0	0	0	0	0	0	3917750	73,000	3,917.75	73
9	0	0	0	0	0	0	0	0	0	0	0	0	0	0	0	0	0	0	0	0	3990750	408,751	3,990.75	408.75
10	0	0	0	0	0	0	0	1	0	0	0	0	0	0	0	0	0	0	0	0	4399501	80,999	4,399.50	81
11	0	0	0	0	0	0	0	1	0	0	0	1	0	0	0	0	0	0	0	0	4480500	937,250	4,480.50	937.25
12	0	0	0	0	0	0	0	0	0	0	0	1	0	0	0	0	0	0	0	0	5417750	82,500	5,417.75	82.5
13	0	0	0	0	0	0	0	0	0	0	0	0	0	0	0	0	0	0	0	0	5500250	399,500	5,500.25	399.5
14	0	0	0	0	0	0	0	1	0	0	0	0	0	0	0	0	0	0	0	0	5899750	90,000	5,899.75	90
15	0	0	0	0	0	0	0	1	0	0	0	1	0	0	0	0	0	0	0	0	5989750	928,000	5,989.75	928
16	0	0	0	0	0	0	0	0	0	0	0	1	0	0	0	0	0	0	0	0	6917750	91,751	6,917.75	91.75
17	0	0	0	0	0	0	0	0	0	0	0	0	0	0	0	0	0	0	0	0	7009501	389,999	7,009.50	390
18	0	0	0	0	0	0	0	1	0	0	0	0	0	0	0	0	0	0	0	0	7399500	76,250	7,399.50	76.25
19	0	0	0	0	0	0	0	1	0	0	0	1	0	0	0	0	0	0	0	0	7475750	942,000	7,475.75	942
20	0	0	0	0	0	0	0	0	0	0	0	1	0	0	0	0	0	0	0	0	8417750	77,751	8,417.75	77.75
21	0	0	0	0	0	0	0	0	0	0	0	0	0	0	0	0	0	0	0	0	8495501	404,249	8,495.50	404.25
22	0	0	0	0	0	0	0	1	0	0	0	0	0	0	0	0	0	0	0	0	8899750	85,500	8,899.75	85.5
23	0	0	0	0	0	0	0	1	0	0	0	1	0	0	0	0	0	0	0	0	8985250	932,500	8,985.25	932.5
24	0	0	0	0	0	0	0	0	0	0	0	1	0	0	0	0	0	0	0	0	9917750	87,000	9,917.75	87
25	0	0	0	0	0	0	0	0	0	0	0	0	0	0	0	0	0	0	0	0	10004750	395,000	10,004.75	395
26	0	0	0	0	0	0	0	1	0	0	0	0	0	0	0	0	0	0	0	0	10399750	94,751	10,399.75	94.75
27	0	0	0	0	0	0	0	1	0	0	0	1	0	0	0	0	0	0	0	0	10494501	923,249	10,494.50	923.25
28	0	0	0	0	0	0	0	0	0	0	0	1	0	0	0	0	0	0	0	0	11417750	96,500	11,417.75	96.5
29	0	0	0	0	0	0	0	0	0	0	0	0	0	0	0	0	0	0	0	0	11514250	385,500	11,514.25	385.5
30	0	0	0	0	0	0	0	1	0	0	0	0	0	0	0	0	0	0	0	0	11899750	80,750	11,899.75	80.75
31	0	0	0	0	0	0	0	1	0	0	0	1	0	0	0	0	0	0	0	0	11980500	954,000	11,980.50	954
32	0	0	0	0	0	0	0	0	0	0	0	1	0	0	0	0	0	0	0	0	12934500	65,750	12,934.50	65.75
33	0	0	0	0	0	0	0	0	0	0	0	0	0	0	0	0	0	0	0	0	13000250	416,000	13,000.25	416
34	0	0	0	0	0	0	0	1	0	0	0	0	0	0	0	0	0	0	0	0	13416250	73,500	13,416.25	73.5
35	0	0	0	0	0	0	0	1	0	0	0	1	0	0	0	0	0	0	0	0	13489750	944,750	13,489.75	944.75
36	0	0	0	0	0	0	0	0	0	0	0	1	0	0	0	0	0	0	0	0	14434500	75,000	14,434.50	75
37	0	0	0	0	0	0	0	0	0	0	0	0	0	0	0	0	0	0	0	0	14509500	406,750	14,509.50	406.75
38	0	0	0	0	0	0	0	1	0	0	0	0	0	0	0	0	0	0	0	0	14916250	83,000	14,916.25	83
39	0	0	0	0	0	0	0	1	0	0	0	1	0	0	0	0	0	0	0	0	14999250	952,000	14,999.25	952
40	0	0	0	0	0	0	0	0	0	0	0	1	0	0	0	0	0	0	0	0	15951250	67,500	15,951.25	67.5
41	0	0	0	0	0	0	0	0	0	0	0	0	0	0	0	0	0	0	0	0	16018750	414,251	16,018.75	414.25
42	0	0	0	0	0	0	0	1	0	0	0	0	0	0	0	0	0	0	0	0	16433001	75,499	16,433.00	75.5
43	0	0	0	0	0	0	0	1	0	0	0	1	0	0	0	0	0	0	0	0	16508500	959,500	16,508.50	959.5
44	0	0	0	0	0	0	0	0	0	0	0	1	0	0	0	0	0	0	0	0	17468000	60,250	17,468.00	60.25
45	0	0	0	0	0	0	0	0	0	0	0	0	0	0	0	0	0	0	0	0	17528250	421,500	17,528.25	421.5
46	0	0	0	0	0	0	0	1	0	0	0	0	0	0	0	0	0	0	0	0	17949750	91,251	17,949.75	91.25
47	0	0	0	0	0	0	0	1	0	0	0	1	0	0	0	0	0	0	0	0	18041001	943,499	18,041.00	943.5
48	0	0	0	0	0	0	0	0	0	0	0	1	0	0	0	0	0	0	0	0	18984500	76,250	18,984.50	76.25
49	0	0	0	0	0	0	0	0	0	0	0	0	0	0	0	0	0	0	0	0	19060750	405,750	19,060.75	405.75
50	0	0	0	0	0	0	0	1	0	0	0	0	0	0	0	0	0	0	0	0	19466500	83,750	19,466.50	83.75
51	0	0	0	0	0	0	0	1	0	0	0	1	0	0	0	0	0	0	0	0	19550250	951,000	19,550.25	951
52	0	0	0	0	0	0	0	0	0	0	0	1	0	0	0	0	0	0	0	0	20501250	68,751	20,501.25	68.75
53	0	0	0	0	0	0	0	0	0	0	0	0	0	0	0	0	0	0	0	0	20570001	446,499	20,570.00	446.5
54	0	0	0	0	0	0	0	1	0	0	0	0	0	0	0	0	0	0	0	0	21016500	66,250	21,016.50	66.25
55	0	0	0	0	0	0	0	1	0	0	0	1	0	0	0	0	0	0	0	0	21082750	951,750	21,082.75	951.75
56	0	0	0	0	0	0	0	0	0	0	0	1	0	0	0	0	0	0	0	0	22034500	68,001	22,034.50	68
57	0	0	0	0	0	0	0	0	0	0	0	0	0	0	0	0	0	0	0	0	22102501	414,000	22,102.50	414
58	0	0	0	0	0	0	0	1	0	0	0	0	0	0	0	0	0	0	0	0	22516501	75,749	22,516.50	75.75
59	0	0	0	0	0	0	0	1	0	0	0	1	0	0	0	0	0	0	0	0	22592250	942,500	22,592.25	942.5
60	0	0	0	0	0	0	0	0	0	0	0	1	0	0	0	0	0	0	0	0	23534750	77,000	23,534.75	77
61	0	0	0	0	0	0	0	0	0	0	0	0	0	0	0	0	0	0	0	0	23611750	404,751	23,611.75	404.75
62	0	0	0	0	0	0	0	1	0	0	0	0	0	0	0	0	0	0	0	0	24016501	84,999	24,016.50	85
63	0	0	0	0	0	0	0	1	0	0	0	1	0	0	0	0	0	0	0	0	24101500	949,750	24,101.50	949.75
64	0	0	0	0	0	0	0	0	0	0	0	1	0	0	0	0	0	0	0	0	25051250	70,000	25,051.25	70
65	0	0	0	0	0	0	0	0	0	0	0	0	0	0	0	0	0	0	0	0	25121250	412,000	25,121.25	412
66	0	0	0	0	0	0	0	1	0	0	0	0	0	0	0	0	0	0	0	0	25533250	77,500	25,533.25	77.5
67	0	0	0	0	0	0	0	1	0	0	0	1	0	0	0	0	0	0	0	0	25610750	940,500	25,610.75	940.5
68	0	0	0	0	0	0	0	0	0	0	0	1	0	0	0	0	0	0	0	0	26551250	79,251	26,551.25	79.25
69	0	0	0	0	0	0	0	0	0	0	0	0	0	0	0	0	0	0	0	0	26630501	402,749	26,630.50	402.75
70	0	0	0	0	0	0	0	1	0	0	0	0	0	0	0	0	0	0	0	0	27033250	86,751	27,033.25	86.75
71	0	0	0	0	0	0	0	1	0	0	0	1	0	0	0	0	0	0	0	0	27120001	931,249	27,120.00	931.25
72	0	0	0	0	0	0	0	0	0	0	0	1	0	0	0	0	0	0	0	0	28051250	88,500	28,051.25	88.5
73	0	0	0	0	0	0	0	0	0	0	0	0	0	0	0	0	0	0	0	0	28139750	393,500	28,139.75	393.5
74	0	0	0	0	0	0	0	1	0	0	0	0	0	0	0	0	0	0	0	0	28533250	73,000	28,533.25	73
75	0	0	0	0	0	0	0	1	0	0	0	1	0	0	0	0	0	0	0	0	28606250	945,000	28,606.25	945
76	0	0	0	0	0	0	0	0	0	0	0	1	0	0	0	0	0	0	0	0	29551250	74,500	29,551.25	74.5
77	0	0	0	0	0	0	0	0	0	0	0	0	0	0	0	0	0	0	0	0	29625750	407,500	29,625.75	407.5
78	0	0	0	0	0	0	0	1	0	0	0	0	0	0	0	0	0	0	0	0	30033250	82,250	30,033.25	82.25
79	0	0	0	0	0	0	0	1	0	0	0	1	0	0	0	0	0	0	0	0	30115500	935,750	30,115.50	935.75
80	0	0	0	0	0	0	0	0	0	0	0	1	0	0	0	0	0	0	0	0	31051250	84,000	31,051.25	84
81	0	0	0	0	0	0	0	0	0	0	0	0	0	0	0	0	0	0	0	0	31135250	431,251	31,135.25	431.25
82	0	0	0	0	0	0	0	1	0	0	0	0	0	0	0	0	0	0	0	0	31566501	81,499	31,566.50	81.5
83	0	0	0	0	0	0	0	1	0	0	0	1	0	0	0	0	0	0	0	0	31648000	953,250	31,648.00	953.25
84	0	0	0	0	0	0	0	0	0	0	0	1	0	0	0	0	0	0	0	0	32601250	66,500	32,601.25	66.5
85	0	0	0	0	0	0	0	0	0	0	0	0	0	0	0	0	0	0	0	0	32667750	415,500	32,667.75	415.5
86	0	0	0	0	0	0	0	1	0	0	0	0	0	0	0	0	0	0	0	0	33083250	74,000	33,083.25	74
87	0	0	0	0	0	0	0	1	0	0	0	1	0	0	0	0	0	0	0	0	33157250	977,500	33,157.25	977.5
88	0	0	0	0	0	0	0	0	0	0	0	1	0	0	0	0	0	0	0	0	34134750	42,251	34,134.75	42.25
89	0	0	0	0	0	0	0	0	0	0	0	0	0	0	0	0	0	0	0	0	34177001	439,499	34,177.00	439.5
90	0	0	0	0	0	0	0	1	0	0	0	0	0	0	0	0	0	0	0	0	34616500	73,250	34,616.50	73.25
91	0	0	0	0	0	0	0	1	0	0	0	1	0	0	0	0	0	0	0	0	34689750	945,000	34,689.75	945
92	0	0	0	0	0	0	0	0	0	0	0	1	0	0	0	0	0	0	0	0	35634750	74,751	35,634.75	74.75
93	0	0	0	0	0	0	0	0	0	0	0	0	0	0	0	0	0	0	0	0	35709501	406,999	35,709.50	407
94	0	0	0	0	0	0	0	1	0	0	0	0	0	0	0	0	0	0	0	0	36116500	82,750	36,116.50	82.75
95	0	0	0	0	0	0	0	1	0	0	0	1	0	0	0	0	0	0	0	0	36199250	935,500	36,199.25	935.5
96	0	0	0	0	0	0	0	0	0	0	0	1	0	0	0	0	0	0	0	0	37134750	84,000	37,134.75	84
97	0	0	0	0	0	0	0	0	0	0	0	0	0	0	0	0	0	0	0	0	37218750	397,750	37,218.75	397.75
98	0	0	0	0	0	0	0	1	0	0	0	0	0	0	0	0	0	0	0	0	37616500	92,000	37,616.50	92
99	0	0	0	0	0	0	0	1	0	0	0	1	0	0	0	0	0	0	0	0	37708500	926,250	37,708.50	926.25
100	0	0	0	0	0	0	0	0	0	0	0	1	0	0	0	0	0	0	0	0	38634750	93,500	38,634.75	93.5
101	0	0	0	0	0	0	0	0	0	0	0	0	0	0	0	0	0	0	0	0	38728250	388,250	38,728.25	388.25
102	0	0	0	0	0	0	0	1	0	0	0	0	0	0	0	0	0	0	0	0	39116500	101,250	39,116.50	101.25
103	0	0	0	0	0	0	0	1	0	0	0	1	0	0	0	0	0	0	0	0	39217750	917,000	39,217.75	917
104	0	0	0	0	0	0	0	0	0	0	0	1	0	0	0	0	0	0	0	0	40134750	102,751	40,134.75	102.75
105	0	0	0	0	0	0	0	0	0	0	0	0	0	0	0	0	0	0	0	0	40237501	379,000	40,237.50	379
106	0	0	0	0	0	0	0	1	0	0	0	0	0	0	0	0	0	0	0	0	40616501	87,249	40,616.50	87.25
107	0	0	0	0	0	0	0	1	0	0	0	1	0	0	0	0	0	0	0	0	40703750	931,000	40,703.75	931
108	0	0	0	0	0	0	0	0	0	0	0	1	0	0	0	0	0	0	0	0	41634750	88,751	41,634.75	88.75
109	0	0	0	0	0	0	0	0	0	0	0	0	0	0	0	0	0	0	0	0	41723501	392,999	41,723.50	393
110	0	0	0	0	0	0	0	1	0	0	0	0	0	0	0	0	0	0	0	0	42116500	96,750	42,116.50	96.75
111	0	0	0	0	0	0	0	1	0	0	0	1	0	0	0	0	0	0	0	0	42213250	921,500	42,213.25	921.5
112	0	0	0	0	0	0	0	0	0	0	0	1	0	0	0	0	0	0	0	0	43134750	98,000	43,134.75	98
113	0	0	0	0	0	0	0	0	0	0	0	0	0	0	0	0	0	0	0	0	43232750	383,750	43,232.75	383.75
114	0	0	0	0	0	0	0	1	0	0	0	0	0	0	0	0	0	0	0	0	43616500	82,750	43,616.50	82.75
115	0	0	0	0	0	0	0	1	0	0	0	1	0	0	0	0	0	0	0	0	43699250	935,500	43,699.25	935.5
116	0	0	0	0	0	0	0	0	0	0	0	1	0	0	0	0	0	0	0	0	44634750	84,251	44,634.75	84.25
117	0	0	0	0	0	0	0	0	0	0	0	0	0	0	0	0	0	0	0	0	44719001	397,499	44,719.00	397.5
118	0	0	0	0	0	0	0	1	0	0	0	0	0	0	0	0	0	0	0	0	45116500	92,000	45,116.50	92
119	0	0	0	0	0	0	0	1	0	0	0	1	0	0	0	0	0	0	0	0	45208500	926,250	45,208.50	926.25
120	0	0	0	0	0	0	0	0	0	0	0	1	0	0	0	0	0	0	0	0	46134750	93,500	46,134.75	93.5
121	0	0	0	0	0	0	0	0	0	0	0	0	0	0	0	0	0	0	0	0	46228250	388,500	46,228.25	388.5
122	0	0	0	0	0	0	0	1	0	0	0	0	0	0	0	0	0	0	0	0	46616750	101,251	46,616.75	101.25
123	0	0	0	0	0	0	0	1	0	0	0	1	0	0	0	0	0	0	0	0	46718001	916,749	46,718.00	916.75
124	0	0	0	0	0	0	0	0	0	0	0	1	0	0	0	0	0	0	0	0	47634750	102,751	47,634.75	102.75
125	0	0	0	0	0	0	0	0	0	0	0	0	0	0	0	0	0	0	0	0	47737501	379,249	47,737.50	379.25
126	0	0	0	0	0	0	0	1	0	0	0	0	0	0	0	0	0	0	0	0	48116750	87,251	48,116.75	87.25
127	0	0	0	0	0	0	0	1	0	0	0	1	0	0	0	0	0	0	0	0	48204001	947,499	48,204.00	947.5
128	0	0	0	0	0	0	0	0	0	0	0	1	0	0	0	0	0	0	0	0	49151500	72,250	49,151.50	72.25
129	0	0	0	0	0	0	0	0	0	0	0	0	0	0	0	0	0	0	0	0	49223750	409,500	49,223.75	409.5
130	0	0	0	0	0	0	0	1	0	0	0	0	0	0	0	0	0	0	0	0	49633250	80,000	49,633.25	80
131	0	0	0	0	0	0	0	1	0	0	0	1	0	0	0	0	0	0	0	0	49713250	971,500	49,713.25	971.5
132	0	0	0	0	0	0	0	0	0	0	0	1	0	0	0	0	0	0	0	0	50684750	48,251	50,684.75	48.25
133	0	0	0	0	0	0	0	0	0	0	0	0	0	0	0	0	0	0	0	0	50733001	433,749	50,733.00	433.75
134	0	0	0	0	0	0	0	1	0	0	0	0	0	0	0	0	0	0	0	0	51166750	102,251	51,166.75	102.25
135	0	0	0	0	0	0	0	1	0	0	0	1	0	0	0	0	0	0	0	0	51269001	949,249	51,269.00	949.25
136	0	0	0	0	0	0	0	0	0	0	0	1	0	0	0	0	0	0	0	0	52218250	70,500	52,218.25	70.5
137	0	0	0	0	0	0	0	0	0	0	0	0	0	0	0	0	0	0	0	0	52288750	411,250	52,288.75	411.25
138	0	0	0	0	0	0	0	1	0	0	0	0	0	0	0	0	0	0	0	0	52700000	78,250	52,700.00	78.25
139	0	0	0	0	0	0	0	1	0	0	0	1	0	0	0	0	0	0	0	0	52778250	956,500	52,778.25	956.5
140	0	0	0	0	0	0	0	0	0	0	0	1	0	0	0	0	0	0	0	0	53734750	63,251	53,734.75	63.25
141	0	0	0	0	0	0	0	0	0	0	0	0	0	0	0	0	0	0	0	0	53798001	418,749	53,798.00	418.75
142	0	0	0	0	0	0	0	1	0	0	0	0	0	0	0	0	0	0	0	0	54216750	71,000	54,216.75	71
143	0	0	0	0	0	0	0	1	0	0	0	1	0	0	0	0	0	0	0	0	54287750	947,000	54,287.75	947
144	0	0	0	0	0	0	0	0	0	0	0	1	0	0	0	0	0	0	0	0	55234750	72,500	55,234.75	72.5
145	0	0	0	0	0	0	0	0	0	0	0	0	0	0	0	0	0	0	0	0	55307250	409,500	55,307.25	409.5
146	0	0	0	0	0	0	0	1	0	0	0	0	0	0	0	0	0	0	0	0	55716750	80,250	55,716.75	80.25
147	0	0	0	0	0	0	0	1	0	0	0	1	0	0	0	0	0	0	0	0	55797000	938,000	55,797.00	938
148	0	0	0	0	0	0	0	0	0	0	0	1	0	0	0	0	0	0	0	0	56735000	81,750	56,735.00	81.75
149	0	0	0	0	0	0	0	0	0	0	0	0	0	0	0	0	0	0	0	0	56816750	400,000	56,816.75	400
150	0	0	0	0	0	0	0	1	0	0	0	0	0	0	0	0	0	0	0	0	57216750	89,500	57,216.75	89.5
151	0	0	0	0	0	0	0	1	0	0	0	1	0	0	0	0	0	0	0	0	57306250	928,751	57,306.25	928.75
152	0	0	0	0	0	0	0	0	0	0	0	1	0	0	0	0	0	0	0	0	58235001	90,999	58,235.00	91
153	0	0	0	0	0	0	0	0	0	0	0	0	0	0	0	0	0	0	0	0	58326000	390,750	58,326.00	390.75
154	0	0	0	0	0	0	0	1	0	0	0	0	0	0	0	0	0	0	0	0	58716750	75,500	58,716.75	75.5
155	0	0	0	0	0	0	0	1	0	0	0	1	0	0	0	0	0	0	0	0	58792250	942,751	58,792.25	942.75
156	0	0	0	0	0	0	0	0	0	0	0	1	0	0	0	0	0	0	0	0	59735001	76,999	59,735.00	77
157	0	0	0	0	0	0	0	0	0	0	0	0	0	0	0	0	0	0	0	0	59812000	404,750	59,812.00	404.75
158	0	0	0	0	0	0	0	1	0	0	0	0	0	0	0	0	0	0	0	0	60216750	85,000	60,216.75	85
159	0	0	0	0	0	0	0	1	0	0	0	1	0	0	0	0	0	0	0	0	60301750	933,251	60,301.75	933.25
160	0	0	0	0	0	0	0	0	0	0	0	1	0	0	0	0	0	0	0	0	61235001	86,249	61,235.00	86.25
161	0	0	0	0	0	0	0	0	0	0	0	0	0	0	0	0	0	0	0	0	61321250	395,500	61,321.25	395.5
162	0	0	0	0	0	0	0	1	0	0	0	0	0	0	0	0	0	0	0	0	61716750	71,000	61,716.75	71
163	0	0	0	0	0	0	0	1	0	0	0	1	0	0	0	0	0	0	0	0	61787750	947,250	61,787.75	947.25
164	0	0	0	0	0	0	0	0	0	0	0	1	0	0	0	0	0	0	0	0	62735000	72,500	62,735.00	72.5
165	0	0	0	0	0	0	0	0	0	0	0	0	0	0	0	0	0	0	0	0	62807500	409,250	62,807.50	409.25
166	0	0	0	0	0	0	0	1	0	0	0	0	0	0	0	0	0	0	0	0	63216750	80,251	63,216.75	80.25
167	0	0	0	0	0	0	0	1	0	0	0	1	0	0	0	0	0	0	0	0	63297001	937,999	63,297.00	938
168	0	0	0	0	0	0	0	0	0	0	0	1	0	0	0	0	0	0	0	0	64235000	81,750	64,235.00	81.75
169	0	0	0	0	0	0	0	0	0	0	0	0	0	0	0	0	0	0	0	0	64316750	400,000	64,316.75	400
170	0	0	0	0	0	0	0	1	0	0	0	0	0	0	0	0	0	0	0	0	64716750	89,500	64,716.75	89.5
171	0	0	0	0	0	0	0	1	0	0	0	1	0	0	0	0	0	0	0	0	64806250	928,750	64,806.25	928.75
172	0	0	0	0	0	0	0	0	0	0	0	1	0	0	0	0	0	0	0	0	65735000	91,000	65,735.00	91
173	0	0	0	0	0	0	0	0	0	0	0	0	0	0	0	0	0	0	0	0	65826000	390,750	65,826.00	390.75
174	0	0	0	0	0	0	0	1	0	0	0	0	0	0	0	0	0	0	0	0	66216750	99,000	66,216.75	99
175	0	0	0	0	0	0	0	1	0	0	0	1	0	0	0	0	0	0	0	0	66315750	919,251	66,315.75	919.25
176	0	0	0	0	0	0	0	0	0	0	0	1	0	0	0	0	0	0	0	0	67235001	100,499	67,235.00	100.5
177	0	0	0	0	0	0	0	0	0	0	0	0	0	0	0	0	0	0	0	0	67335500	414,500	67,335.50	414.5
178	0	0	0	0	0	0	0	1	0	0	0	0	0	0	0	0	0	0	0	0	67750000	75,000	67,750.00	75
179	0	0	0	0	0	0	0	1	0	0	0	1	0	0	0	0	0	0	0	0	67825000	943,250	67,825.00	943.25
180	0	0	0	0	0	0	0	0	0	0	0	1	0	0	0	0	0	0	0	0	68768250	76,500	68,768.25	76.5
181	0	0	0	0	0	0	0	0	0	0	0	0	0	0	0	0	0	0	0	0	68844750	405,250	68,844.75	405.25
182	0	0	0	0	0	0	0	1	0	0	0	0	0	0	0	0	0	0	0	0	69250000	84,250	69,250.00	84.25
183	0	0	0	0	0	0	0	1	0	0	0	1	0	0	0	0	0	0	0	0	69334250	950,750	69,334.25	950.75
184	0	0	0	0	0	0	0	0	0	0	0	1	0	0	0	0	0	0	0	0	70285000	69,000	70,285.00	69
185	0	0	0	0	0	0	0	0	0	0	0	0	0	0	0	0	0	0	0	0	70354000	412,750	70,354.00	412.75
186	0	0	0	0	0	0	0	1	0	0	0	0	0	0	0	0	0	0	0	0	70766750	76,750	70,766.75	76.75
187	0	0	0	0	0	0	0	1	0	0	0	1	0	0	0	0	0	0	0	0	70843500	941,500	70,843.50	941.5
188	0	0	0	0	0	0	0	0	0	0	0	1	0	0	0	0	0	0	0	0	71785000	78,250	71,785.00	78.25
189	0	0	0	0	0	0	0	0	0	0	0	0	0	0	0	0	0	0	0	0	71863250	403,500	71,863.25	403.5
190	0	0	0	0	0	0	0	1	0	0	0	0	0	0	0	0	0	0	0	0	72266750	86,251	72,266.75	86.25
191	0	0	0	0	0	0	0	1	0	0	0	1	0	0	0	0	0	0	0	0	72353001	931,999	72,353.00	932
192	0	0	0	0	0	0	0	0	0	0	0	1	0	0	0	0	0	0	0	0	73285000	87,500	73,285.00	87.5
193	0	0	0	0	0	0	0	0	0	0	0	0	0	0	0	0	0	0	0	0	73372500	394,250	73,372.50	394.25
194	0	0	0	0	0	0	0	1	0	0	0	0	0	0	0	0	0	0	0	0	73766750	72,250	73,766.75	72.25
195	0	0	0	0	0	0	0	1	0	0	0	1	0	0	0	0	0	0	0	0	73839000	946,000	73,839.00	946
196	0	0	0	0	0	0	0	0	0	0	0	1	0	0	0	0	0	0	0	0	74785000	73,750	74,785.00	73.75
197	0	0	0	0	0	0	0	0	0	0	0	0	0	0	0	0	0	0	0	0	74858750	408,000	74,858.75	408
198	0	0	0	0	0	0	0	1	0	0	0	0	0	0	0	0	0	0	0	0	75266750	81,500	75,266.75	81.5
199	0	0	0	0	0	0	0	1	0	0	0	1	0	0	0	0	0	0	0	0	75348250	953,500	75,348.25	953.5
200	0	0	0	0	0	0	0	0	0	0	0	1	0	0	0	0	0	0	0	0	76301750	66,250	76,301.75	66.25
201	0	0	0	0	0	0	0	0	0	0	0	0	0	0	0	0	0	0	0	0	76368000	415,500	76,368.00	415.5
202	0	0	0	0	0	0	0	1	0	0	0	0	0	0	0	0	0	0	0	0	76783500	74,000	76,783.50	74
203	0	0	0	0	0	0	0	1	0	0	0	1	0	0	0	0	0	0	0	0	76857500	944,250	76,857.50	944.25
204	0	0	0	0	0	0	0	0	0	0	0	1	0	0	0	0	0	0	0	0	77801750	75,500	77,801.75	75.5
205	0	0	0	0	0	0	0	0	0	0	0	0	0	0	0	0	0	0	0	0	77877250	406,250	77,877.25	406.25
206	0	0	0	0	0	0	0	1	0	0	0	0	0	0	0	0	0	0	0	0	78283500	83,500	78,283.50	83.5
207	0	0	0	0	0	0	0	1	0	0	0	1	0	0	0	0	0	0	0	0	78367000	934,750	78,367.00	934.75
208	0	0	0	0	0	0	0	0	0	0	0	1	0	0	0	0	0	0	0	0	79301750	84,751	79,301.75	84.75
209	0	0	0	0	0	0	0	0	0	0	0	0	0	0	0	0	0	0	0	0	79386501	396,999	79,386.50	397
210	0	0	0	0	0	0	0	1	0	0	0	0	0	0	0	0	0	0	0	0	79783500	92,750	79,783.50	92.75
211	0	0	0	0	0	0	0	1	0	0	0	1	0	0	0	0	0	0	0	0	79876250	925,500	79,876.25	925.5
212	0	0	0	0	0	0	0	0	0	0	0	1	0	0	0	0	0	0	0	0	80801750	94,251	80,801.75	94.25
213	0	0	0	0	0	0	0	0	0	0	0	0	0	0	0	0	0	0	0	0	80896001	387,499	80,896.00	387.5
214	0	0	0	0	0	0	0	1	0	0	0	0	0	0	0	0	0	0	0	0	81283500	78,750	81,283.50	78.75
215	0	0	0	0	0	0	0	1	0	0	0	1	0	0	0	0	0	0	0	0	81362250	939,500	81,362.25	939.5
216	0	0	0	0	0	0	0	0	0	0	0	1	0	0	0	0	0	0	0	0	82301750	80,251	82,301.75	80.25
217	0	0	0	0	0	0	0	0	0	0	0	0	0	0	0	0	0	0	0	0	82382001	401,499	82,382.00	401.5
218	0	0	0	0	0	0	0	1	0	0	0	0	0	0	0	0	0	0	0	0	82783500	88,250	82,783.50	88.25
219	0	0	0	0	0	0	0	1	0	0	0	1	0	0	0	0	0	0	0	0	82871750	946,750	82,871.75	946.75
220	0	0	0	0	0	0	0	0	0	0	0	1	0	0	0	0	0	0	0	0	83818500	72,750	83,818.50	72.75
221	0	0	0	0	0	0	0	0	0	0	0	0	0	0	0	0	0	0	0	0	83891250	425,751	83,891.25	425.75
222	0	0	0	0	0	0	0	1	0	0	0	0	0	0	0	0	0	0	0	0	84317001	87,249	84,317.00	87.25
223	0	0	0	0	0	0	0	1	0	0	0	1	0	0	0	0	0	0	0	0	84404250	931,000	84,404.25	931
224	0	0	0	0	0	0	0	0	0	0	0	1	0	0	0	0	0	0	0	0	85335250	88,500	85,335.25	88.5
225	0	0	0	0	0	0	0	0	0	0	0	0	0	0	0	0	0	0	0	0	85423750	393,251	85,423.75	393.25
226	0	0	0	0	0	0	0	1	0	0	0	0	0	0	0	0	0	0	0	0	85817001	96,499	85,817.00	96.5
227	0	0	0	0	0	0	0	1	0	0	0	1	0	0	0	0	0	0	0	0	85913500	955,000	85,913.50	955
228	0	0	0	0	0	0	0	0	0	0	0	1	0	0	0	0	0	0	0	0	86868500	64,750	86,868.50	64.75
229	0	0	0	0	0	0	0	0	0	0	0	0	0	0	0	0	0	0	0	0	86933250	417,000	86,933.25	417
230	0	0	0	0	0	0	0	1	0	0	0	0	0	0	0	0	0	0	0	0	87350250	72,500	87,350.25	72.5
231	0	0	0	0	0	0	0	1	0	0	0	1	0	0	0	0	0	0	0	0	87422750	962,500	87,422.75	962.5
232	0	0	0	0	0	0	0	0	0	0	0	1	0	0	0	0	0	0	0	0	88385250	57,250	88,385.25	57.25
233	0	0	0	0	0	0	0	0	0	0	0	0	0	0	0	0	0	0	0	0	88442500	424,500	88,442.50	424.5
234	0	0	0	0	0	0	0	1	0	0	0	0	0	0	0	0	0	0	0	0	88867000	88,250	88,867.00	88.25
235	0	0	0	0	0	0	0	1	0	0	0	1	0	0	0	0	0	0	0	0	88955250	930,000	88,955.25	930
236	0	0	0	0	0	0	0	0	0	0	0	1	0	0	0	0	0	0	0	0	89885250	89,751	89,885.25	89.75
237	0	0	0	0	0	0	0	0	0	0	0	0	0	0	0	0	0	0	0	0	89975001	391,999	89,975.00	392
238	0	0	0	0	0	0	0	1	0	0	0	0	0	0	0	0	0	0	0	0	90367000	74,500	90,367.00	74.5
239	0	0	0	0	0	0	0	1	0	0	0	1	0	0	0	0	0	0	0	0	90441500	943,750	90,441.50	943.75
240	0	0	0	0	0	0	0	0	0	0	0	1	0	0	0	0	0	0	0	0	91385250	75,750	91,385.25	75.75
241	0	0	0	0	0	0	0	0	0	0	0	0	0	0	0	0	0	0	0	0	91461000	406,000	91,461.00	406
242	0	0	0	0	0	0	0	1	0	0	0	0	0	0	0	0	0	0	0	0	91867000	83,750	91,867.00	83.75
243	0	0	0	0	0	0	0	1	0	0	0	1	0	0	0	0	0	0	0	0	91950750	934,500	91,950.75	934.5
244	0	0	0	0	0	0	0	0	0	0	0	1	0	0	0	0	0	0	0	0	92885250	85,251	92,885.25	85.25
245	0	0	0	0	0	0	0	0	0	0	0	0	0	0	0	0	0	0	0	0	92970501	396,499	92,970.50	396.5
246	0	0	0	0	0	0	0	1	0	0	0	0	0	0	0	0	0	0	0	0	93367000	69,750	93,367.00	69.75
247	0	0	0	0	0	0	0	1	0	0	0	1	0	0	0	0	0	0	0	0	93436750	948,500	93,436.75	948.5
248	0	0	0	0	0	0	0	0	0	0	0	1	0	0	0	0	0	0	0	0	94385250	71,251	94,385.25	71.25
249	0	0	0	0	0	0	0	0	0	0	0	0	0	0	0	0	0	0	0	0	94456501	410,500	94,456.50	410.5
250	0	0	0	0	0	0	0	1	0	0	0	0	0	0	0	0	0	0	0	0	94867001	78,999	94,867.00	79
251	0	0	0	0	0	0	0	1	0	0	0	1	0	0	0	0	0	0	0	0	94946000	939,250	94,946.00	939.25
252	0	0	0	0	0	0	0	0	0	0	0	1	0	0	0	0	0	0	0	0	95885250	80,500	95,885.25	80.5
253	0	0	0	0	0	0	0	0	0	0	0	0	0	0	0	0	0	0	0	0	95965750	418,000	95,965.75	418
254	0	0	0	0	0	0	0	1	0	0	0	0	0	0	0	0	0	0	0	0	96383750	71,750	96,383.75	71.75
255	0	0	0	0	0	0	0	1	0	0	0	1	0	0	0	0	0	0	0	0	96455500	946,500	96,455.50	946.5
256	0	0	0	0	0	0	0	0	0	0	0	1	0	0	0	0	0	0	0	0	97402000	73,000	97,402.00	73
257	0	0	0	0	0	0	0	0	0	0	0	0	0	0	0	0	0	0	0	0	97475000	408,750	97,475.00	408.75
258	0	0	0	0	0	0	0	1	0	0	0	0	0	0	0	0	0	0	0	0	97883750	81,000	97,883.75	81
259	0	0	0	0	0	0	0	1	0	0	0	1	0	0	0	0	0	0	0	0	97964750	937,250	97,964.75	937.25
260	0	0	0	0	0	0	0	0	0	0	0	1	0	0	0	0	0	0	0	0	98902000	82,500	98,902.00	82.5
261	0	0	0	0	0	0	0	0	0	0	0	0	0	0	0	0	0	0	0	0	98984500	399,250	98,984.50	399.25
262	0	0	0	0	0	0	0	1	0	0	0	0	0	0	0	0	0	0	0	0	99383750	90,251	99,383.75	90.25
263	0	0	0	0	0	0	0	1	0	0	0	1	0	0	0	0	0	0	0	0	99474001	944,499	99,474.00	944.5
264	0	0	0	0	0	0	0	0	0	0	0	1	0	0	0	0	0	0	0	0	100418500	75,250	100,418.50	75.25
265	0	0	0	0	0	0	0	0	0	0	0	0	0	0	0	0	0	0	0	0	100493750	390,000	100,493.75	390
266	0	0	0	0	0	0	0	1	0	0	0	0	0	0	0	0	0	0	0	0	100883750	76,251	100,883.75	76.25
267	0	0	0	0	0	0	0	1	0	0	0	1	0	0	0	0	0	0	0	0	100960001	941,999	100,960.00	942
268	0	0	0	0	0	0	0	0	0	0	0	1	0	0	0	0	0	0	0	0	101902000	77,750	101,902.00	77.75
269	0	0	0	0	0	0	0	0	0	0	0	0	0	0	0	0	0	0	0	0	101979750	404,000	101,979.75	404
270	0	0	0	0	0	0	0	1	0	0	0	0	0	0	0	0	0	0	0	0	102383750	85,751	102,383.75	85.75
271	0	0	0	0	0	0	0	1	0	0	0	1	0	0	0	0	0	0	0	0	102469501	932,499	102,469.50	932.5
272	0	0	0	0	0	0	0	0	0	0	0	1	0	0	0	0	0	0	0	0	103402000	87,000	103,402.00	87
273	0	0	0	0	0	0	0	0	0	0	0	0	0	0	0	0	0	0	0	0	103489000	428,001	103,489.00	428
274	0	0	0	0	0	0	0	1	0	0	0	0	0	0	0	0	0	0	0	0	103917001	61,749	103,917.00	61.75
275	0	0	0	0	0	0	0	1	0	0	0	1	0	0	0	0	0	0	0	0	103978750	956,500	103,978.75	956.5
276	0	0	0	0	0	0	0	0	0	0	0	1	0	0	0	0	0	0	0	0	104935250	63,251	104,935.25	63.25
277	0	0	0	0	0	0	0	0	0	0	0	0	0	0	0	0	0	0	0	0	104998501	418,499	104,998.50	418.5
278	0	0	0	0	0	0	0	1	0	0	0	0	0	0	0	0	0	0	0	0	105417000	71,000	105,417.00	71
279	0	0	0	0	0	0	0	1	0	0	0	1	0	0	0	0	0	0	0	0	105488000	947,250	105,488.00	947.25
280	0	0	0	0	0	0	0	0	0	0	0	1	0	0	0	0	0	0	0	0	106435250	72,500	106,435.25	72.5
281	0	0	0	0	0	0	0	0	0	0	0	0	0	0	0	0	0	0	0	0	106507750	409,251	106,507.75	409.25
282	0	0	0	0	0	0	0	1	0	0	0	0	0	0	0	0	0	0	0	0	106917001	80,249	106,917.00	80.25
283	0	0	0	0	0	0	0	1	0	0	0	1	0	0	0	0	0	0	0	0	106997250	938,000	106,997.25	938
284	0	0	0	0	0	0	0	0	0	0	0	1	0	0	0	0	0	0	0	0	107935250	81,751	107,935.25	81.75
285	0	0	0	0	0	0	0	0	0	0	0	0	0	0	0	0	0	0	0	0	108017001	399,999	108,017.00	400
286	0	0	0	0	0	0	0	1	0	0	0	0	0	0	0	0	0	0	0	0	108417000	89,750	108,417.00	89.75
287	0	0	0	0	0	0	0	1	0	0	0	1	0	0	0	0	0	0	0	0	108506750	928,500	108,506.75	928.5
288	0	0	0	0	0	0	0	0	0	0	0	1	0	0	0	0	0	0	0	0	109435250	91,000	109,435.25	91
289	0	0	0	0	0	0	0	0	0	0	0	0	0	0	0	0	0	0	0	0	109526250	390,750	109,526.25	390.75
290	0	0	0	0	0	0	0	1	0	0	0	0	0	0	0	0	0	0	0	0	109917000	99,000	109,917.00	99
291	0	0	0	0	0	0	0	1	0	0	0	1	0	0	0	0	0	0	0	0	110016000	952,750	110,016.00	952.75
292	0	0	0	0	0	0	0	0	0	0	0	1	0	0	0	0	0	0	0	0	110968750	67,000	110,968.75	67
293	0	0	0	0	0	0	0	0	0	0	0	0	0	0	0	0	0	0	0	0	111035750	414,751	111,035.75	414.75
294	0	0	0	0	0	0	0	1	0	0	0	0	0	0	0	0	0	0	0	0	111450501	74,749	111,450.50	74.75
295	0	0	0	0	0	0	0	1	0	0	0	1	0	0	0	0	0	0	0	0	111525250	960,000	111,525.25	960
296	0	0	0	0	0	0	0	0	0	0	0	1	0	0	0	0	0	0	0	0	112485250	59,751	112,485.25	59.75
297	0	0	0	0	0	0	0	0	0	0	0	0	0	0	0	0	0	0	0	0	112545001	422,249	112,545.00	422.25
298	0	0	0	0	0	0	0	1	0	0	0	0	0	0	0	0	0	0	0	0	112967250	90,500	112,967.25	90.5
299	0	0	0	0	0	0	0	1	0	0	0	1	0	0	0	0	0	0	0	0	113057750	927,500	113,057.75	927.5
300	0	0	0	0	0	0	0	0	0	0	0	1	0	0	0	0	0	0	0	0	113985250	92,251	113,985.25	92.25
301	0	0	0	0	0	0	0	0	0	0	0	0	0	0	0	0	0	0	0	0	114077501	389,749	114,077.50	389.75
302	0	0	0	0	0	0	0	1	0	0	0	0	0	0	0	0	0	0	0	0	114467250	76,751	114,467.25	76.75
303	0	0	0	0	0	0	0	1	0	0	0	1	0	0	0	0	0	0	0	0	114544001	941,249	114,544.00	941.25
304	0	0	0	0	0	0	0	0	0	0	0	1	0	0	0	0	0	0	0	0	115485250	78,251	115,485.25	78.25
305	0	0	0	0	0	0	0	0	0	0	0	0	0	0	0	0	0	0	0	0	115563501	403,749	115,563.50	403.75
306	0	0	0	0	0	0	0	1	0	0	0	0	0	0	0	0	0	0	0	0	115967250	86,000	115,967.25	86
307	0	0	0	0	0	0	0	1	0	0	0	1	0	0	0	0	0	0	0	0	116053250	932,000	116,053.25	932
308	0	0	0	0	0	0	0	0	0	0	0	1	0	0	0	0	0	0	0	0	116985250	87,751	116,985.25	87.75
309	0	0	0	0	0	0	0	0	0	0	0	0	0	0	0	0	0	0	0	0	117073001	394,249	117,073.00	394.25
310	0	0	0	0	0	0	0	1	0	0	0	0	0	0	0	0	0	0	0	0	117467250	72,000	117,467.25	72
311	0	0	0	0	0	0	0	1	0	0	0	1	0	0	0	0	0	0	0	0	117539250	946,000	117,539.25	946
312	0	0	0	0	0	0	0	0	0	0	0	1	0	0	0	0	0	0	0	0	118485250	73,750	118,485.25	73.75
313	0	0	0	0	0	0	0	0	0	0	0	0	0	0	0	0	0	0	0	0	118559000	408,250	118,559.00	408.25
314	0	0	0	0	0	0	0	1	0	0	0	0	0	0	0	0	0	0	0	0	118967250	81,251	118,967.25	81.25
315	0	0	0	0	0	0	0	1	0	0	0	1	0	0	0	0	0	0	0	0	119048501	936,999	119,048.50	937
316	0	0	0	0	0	0	0	0	0	0	0	1	0	0	0	0	0	0	0	0	119985500	82,750	119,985.50	82.75
317	0	0	0	0	0	0	0	0	0	0	0	0	0	0	0	0	0	0	0	0	120068250	399,000	120,068.25	399
318	0	0	0	0	0	0	0	1	0	0	0	0	0	0	0	0	0	0	0	0	120467250	90,751	120,467.25	90.75
319	0	0	0	0	0	0	0	1	0	0	0	1	0	0	0	0	0	0	0	0	120558001	927,499	120,558.00	927.5
320	0	0	0	0	0	0	0	0	0	0	0	1	0	0	0	0	0	0	0	0	121485500	92,000	121,485.50	92
321	0	0	0	0	0	0	0	0	0	0	0	0	0	0	0	0	0	0	0	0	121577500	406,250	121,577.50	406.25
322	0	0	0	0	0	0	0	1	0	0	0	0	0	0	0	0	0	0	0	0	121983750	83,500	121,983.75	83.5
323	0	0	0	0	0	0	0	1	0	0	0	1	0	0	0	0	0	0	0	0	122067250	934,750	122,067.25	934.75
324	0	0	0	0	0	0	0	0	0	0	0	1	0	0	0	0	0	0	0	0	123002000	85,000	123,002.00	85
325	0	0	0	0	0	0	0	0	0	0	0	0	0	0	0	0	0	0	0	0	123087000	397,000	123,087.00	397
326	0	0	0	0	0	0	0	1	0	0	0	0	0	0	0	0	0	0	0	0	123484000	69,250	123,484.00	69.25
327	0	0	0	0	0	0	0	1	0	0	0	1	0	0	0	0	0	0	0	0	123553250	948,750	123,553.25	948.75
328	0	0	0	0	0	0	0	0	0	0	0	1	0	0	0	0	0	0	0	0	124502000	71,001	124,502.00	71
329	0	0	0	0	0	0	0	0	0	0	0	0	0	0	0	0	0	0	0	0	124573001	411,000	124,573.00	411
330	0	0	0	0	0	0	0	1	0	0	0	0	0	0	0	0	0	0	0	0	124984001	78,749	124,984.00	78.75
331	0	0	0	0	0	0	0	1	0	0	0	1	0	0	0	0	0	0	0	0	125062750	939,250	125,062.75	939.25
332	0	0	0	0	0	0	0	0	0	0	0	1	0	0	0	0	0	0	0	0	126002000	80,250	126,002.00	80.25
333	0	0	0	0	0	0	0	0	0	0	0	0	0	0	0	0	0	0	0	0	126082250	401,750	126,082.25	401.75
334	0	0	0	0	0	0	0	1	0	0	0	0	0	0	0	0	0	0	0	0	126484000	88,000	126,484.00	88
335	0	0	0	0	0	0	0	1	0	0	0	1	0	0	0	0	0	0	0	0	126572000	930,001	126,572.00	930
336	0	0	0	0	0	0	0	0	0	0	0	1	0	0	0	0	0	0	0	0	127502001	89,499	127,502.00	89.5
337	0	0	0	0	0	0	0	0	0	0	0	0	0	0	0	0	0	0	0	0	127591500	392,500	127,591.50	392.5
338	0	0	0	0	0	0	0	1	0	0	0	0	0	0	0	0	0	0	0	0	127984000	74,000	127,984.00	74
339	0	0	0	0	0	0	0	1	0	0	0	1	0	0	0	0	0	0	0	0	128058000	944,001	128,058.00	944
340	0	0	0	0	0	0	0	0	0	0	0	1	0	0	0	0	0	0	0	0	129002001	75,749	129,002.00	75.75
341	0	0	0	0	0	0	0	0	0	0	0	0	0	0	0	0	0	0	0	0	129077750	406,250	129,077.75	406.25
342	0	0	0	0	0	0	0	1	0	0	0	0	0	0	0	0	0	0	0	0	129484000	83,250	129,484.00	83.25
343	0	0	0	0	0	0	0	1	0	0	0	1	0	0	0	0	0	0	0	0	129567250	968,250	129,567.25	968.25
344	0	0	0	0	0	0	0	0	0	0	0	1	0	0	0	0	0	0	0	0	130535500	51,500	130,535.50	51.5
345	0	0	0	0	0	0	0	0	0	0	0	0	0	0	0	0	0	0	0	0	130587000	430,250	130,587.00	430.25
346	0	0	0	0	0	0	0	1	0	0	0	0	0	0	0	0	0	0	0	0	131017250	59,500	131,017.25	59.5
347	0	0	0	0	0	0	0	1	0	0	0	1	0	0	0	0	0	0	0	0	131076750	958,751	131,076.75	958.75
348	0	0	0	0	0	0	0	0	0	0	0	1	0	0	0	0	0	0	0	0	132035501	60,749	132,035.50	60.75
349	0	0	0	0	0	0	0	0	0	0	0	0	0	0	0	0	0	0	0	0	132096250	421,000	132,096.25	421
350	0	0	0	0	0	0	0	1	0	0	0	0	0	0	0	0	0	0	0	0	132517250	92,000	132,517.25	92
351	0	0	0	0	0	0	0	1	0	0	0	1	0	0	0	0	0	0	0	0	132609250	926,251	132,609.25	926.25
352	0	0	0	0	0	0	0	0	0	0	0	1	0	0	0	0	0	0	0	0	133535501	93,249	133,535.50	93.25
353	0	0	0	0	0	0	0	0	0	0	0	0	0	0	0	0	0	0	0	0	133628750	388,500	133,628.75	388.5
354	0	0	0	0	0	0	0	1	0	0	0	0	0	0	0	0	0	0	0	0	134017250	78,000	134,017.25	78
355	0	0	0	0	0	0	0	1	0	0	0	1	0	0	0	0	0	0	0	0	134095250	940,250	134,095.25	940.25
356	0	0	0	0	0	0	0	0	0	0	0	1	0	0	0	0	0	0	0	0	135035500	79,500	135,035.50	79.5
357	0	0	0	0	0	0	0	0	0	0	0	0	0	0	0	0	0	0	0	0	135115000	402,250	135,115.00	402.25
358	0	0	0	0	0	0	0	1	0	0	0	0	0	0	0	0	0	0	0	0	135517250	87,251	135,517.25	87.25
359	0	0	0	0	0	0	0	1	0	0	0	1	0	0	0	0	0	0	0	0	135604501	930,999	135,604.50	931
360	0	0	0	0	0	0	0	0	0	0	0	1	0	0	0	0	0	0	0	0	136535500	88,750	136,535.50	88.75
361	0	0	0	0	0	0	0	0	0	0	0	0	0	0	0	0	0	0	0	0	136624250	393,000	136,624.25	393
362	0	0	0	0	0	0	0	1	0	0	0	0	0	0	0	0	0	0	0	0	137017250	73,500	137,017.25	73.5
363	0	0	0	0	0	0	0	1	0	0	0	1	0	0	0	0	0	0	0	0	137090750	944,750	137,090.75	944.75
364	0	0	0	0	0	0	0	0	0	0	0	1	0	0	0	0	0	0	0	0	138035500	74,750	138,035.50	74.75
365	0	0	0	0	0	0	0	0	0	0	0	0	0	0	0	0	0	0	0	0	138110250	407,000	138,110.25	407
366	0	0	0	0	0	0	0	1	0	0	0	0	0	0	0	0	0	0	0	0	138517250	82,751	138,517.25	82.75
367	0	0	0	0	0	0	0	1	0	0	0	1	0	0	0	0	0	0	0	0	138600001	935,499	138,600.00	935.5
368	0	0	0	0	0	0	0	0	0	0	0	1	0	0	0	0	0	0	0	0	139535500	84,250	139,535.50	84.25
369	0	0	0	0	0	0	0	0	0	0	0	0	0	0	0	0	0	0	0	0	139619750	397,500	139,619.75	397.5
370	0	0	0	0	0	0	0	1	0	0	0	0	0	0	0	0	0	0	0	0	140017250	92,000	140,017.25	92
371	0	0	0	0	0	0	0	1	0	0	0	1	0	0	0	0	0	0	0	0	140109250	943,000	140,109.25	943
372	0	0	0	0	0	0	0	0	0	0	0	1	0	0	0	0	0	0	0	0	141052250	76,751	141,052.25	76.75
373	0	0	0	0	0	0	0	0	0	0	0	0	0	0	0	0	0	0	0	0	141129001	404,999	141,129.00	405
374	0	0	0	0	0	0	0	1	0	0	0	0	0	0	0	0	0	0	0	0	141534000	84,500	141,534.00	84.5
375	0	0	0	0	0	0	0	1	0	0	0	1	0	0	0	0	0	0	0	0	141618500	933,750	141,618.50	933.75
376	0	0	0	0	0	0	0	0	0	0	0	1	0	0	0	0	0	0	0	0	142552250	86,000	142,552.25	86
377	0	0	0	0	0	0	0	0	0	0	0	0	0	0	0	0	0	0	0	0	142638250	395,750	142,638.25	395.75
378	0	0	0	0	0	0	0	1	0	0	0	0	0	0	0	0	0	0	0	0	143034000	70,750	143,034.00	70.75
379	0	0	0	0	0	0	0	1	0	0	0	1	0	0	0	0	0	0	0	0	143104750	947,500	143,104.75	947.5
380	0	0	0	0	0	0	0	0	0	0	0	1	0	0	0	0	0	0	0	0	144052250	72,000	144,052.25	72
381	0	0	0	0	0	0	0	0	0	0	0	0	0	0	0	0	0	0	0	0	144124250	409,751	144,124.25	409.75
382	0	0	0	0	0	0	0	1	0	0	0	0	0	0	0	0	0	0	0	0	144534001	79,999	144,534.00	80
383	0	0	0	0	0	0	0	1	0	0	0	1	0	0	0	0	0	0	0	0	144614000	938,250	144,614.00	938.25
384	0	0	0	0	0	0	0	0	0	0	0	1	0	0	0	0	0	0	0	0	145552250	81,500	145,552.25	81.5
385	0	0	0	0	0	0	0	0	0	0	0	0	0	0	0	0	0	0	0	0	145633750	400,251	145,633.75	400.25
386	0	0	0	0	0	0	0	1	0	0	0	0	0	0	0	0	0	0	0	0	146034001	89,249	146,034.00	89.25
387	0	0	0	0	0	0	0	1	0	0	0	1	0	0	0	0	0	0	0	0	146123250	929,000	146,123.25	929
388	0	0	0	0	0	0	0	0	0	0	0	1	0	0	0	0	0	0	0	0	147052250	90,751	147,052.25	90.75
389	0	0	0	0	0	0	0	0	0	0	0	0	0	0	0	0	0	0	0	0	147143001	390,999	147,143.00	391
390	0	0	0	0	0	0	0	1	0	0	0	0	0	0	0	0	0	0	0	0	147534000	75,500	147,534.00	75.5
391	0	0	0	0	0	0	0	1	0	0	0	1	0	0	0	0	0	0	0	0	147609500	942,750	147,609.50	942.75
392	0	0	0	0	0	0	0	0	0	0	0	1	0	0	0	0	0	0	0	0	148552250	76,750	148,552.25	76.75
393	0	0	0	0	0	0	0	0	0	0	0	0	0	0	0	0	0	0	0	0	148629000	405,000	148,629.00	405
394	0	0	0	0	0	0	0	1	0	0	0	0	0	0	0	0	0	0	0	0	149034000	84,750	149,034.00	84.75
395	0	0	0	0	0	0	0	1	0	0	0	1	0	0	0	0	0	0	0	0	149118750	933,500	149,118.75	933.5
396	0	0	0	0	0	0	0	0	0	0	0	1	0	0	0	0	0	0	0	0	150052250	86,251	150,052.25	86.25
397	0	0	0	0	0	0	0	0	0	0	0	0	0	0	0	0	0	0	0	0	150138501	395,499	150,138.50	395.5
398	0	0	0	0	0	0	0	1	0	0	0	0	0	0	0	0	0	0	0	0	150534000	94,000	150,534.00	94
399	0	0	0	0	0	0	0	1	0	0	0	1	0	0	0	0	0	0	0	0	150628000	924,250	150,628.00	924.25
400	0	0	0	0	0	0	0	0	0	0	0	1	0	0	0	0	0	0	0	0	151552250	95,500	151,552.25	95.5
401	0	0	0	0	0	0	0	0	0	0	0	0	0	0	0	0	0	0	0	0	151647750	386,250	151,647.75	386.25
402	0	0	0	0	0	0	0	1	0	0	0	0	0	0	0	0	0	0	0	0	152034000	80,000	152,034.00	80
403	0	0	0	0	0	0	0	1	0	0	0	1	0	0	0	0	0	0	0	0	152114000	938,250	152,114.00	938.25
404	0	0	0	0	0	0	0	0	0	0	0	1	0	0	0	0	0	0	0	0	153052250	81,500	153,052.25	81.5
405	0	0	0	0	0	0	0	0	0	0	0	0	0	0	0	0	0	0	0	0	153133750	400,250	153,133.75	400.25
406	0	0	0	0	0	0	0	1	0	0	0	0	0	0	0	0	0	0	0	0	153534000	89,500	153,534.00	89.5
407	0	0	0	0	0	0	0	1	0	0	0	1	0	0	0	0	0	0	0	0	153623500	928,750	153,623.50	928.75
408	0	0	0	0	0	0	0	0	0	0	0	1	0	0	0	0	0	0	0	0	154552250	90,751	154,552.25	90.75
409	0	0	0	0	0	0	0	0	0	0	0	0	0	0	0	0	0	0	0	0	154643001	391,249	154,643.00	391.25
410	0	0	0	0	0	0	0	1	0	0	0	0	0	0	0	0	0	0	0	0	155034250	75,250	155,034.25	75.25
411	0	0	0	0	0	0	0	1	0	0	0	1	0	0	0	0	0	0	0	0	155109500	942,750	155,109.50	942.75
412	0	0	0	0	0	0	0	0	0	0	0	1	0	0	0	0	0	0	0	0	156052250	77,000	156,052.25	77
413	0	0	0	0	0	0	0	0	0	0	0	0	0	0	0	0	0	0	0	0	156129250	438,251	156,129.25	438.25
414	0	0	0	0	0	0	0	1	0	0	0	0	0	0	0	0	0	0	0	0	156567501	74,499	156,567.50	74.5
415	0	0	0	0	0	0	0	1	0	0	0	1	0	0	0	0	0	0	0	0	156642000	960,250	156,642.00	960.25
416	0	0	0	0	0	0	0	0	0	0	0	1	0	0	0	0	0	0	0	0	157602250	59,500	157,602.25	59.5
417	0	0	0	0	0	0	0	0	0	0	0	0	0	0	0	0	0	0	0	0	157661750	422,251	157,661.75	422.25
418	0	0	0	0	0	0	0	1	0	0	0	0	0	0	0	0	0	0	0	0	158084001	90,499	158,084.00	90.5
419	0	0	0	0	0	0	0	1	0	0	0	1	0	0	0	0	0	0	0	0	158174500	961,250	158,174.50	961.25
420	0	0	0	0	0	0	0	0	0	0	0	1	0	0	0	0	0	0	0	0	159135750	58,500	159,135.75	58.5
421	0	0	0	0	0	0	0	0	0	0	0	0	0	0	0	0	0	0	0	0	159194250	423,251	159,194.25	423.25
422	0	0	0	0	0	0	0	1	0	0	0	0	0	0	0	0	0	0	0	0	159617501	89,499	159,617.50	89.5
423	0	0	0	0	0	0	0	1	0	0	0	1	0	0	0	0	0	0	0	0	159707000	945,250	159,707.00	945.25
424	0	0	0	0	0	0	0	0	0	0	0	1	0	0	0	0	0	0	0	0	160652250	74,500	160,652.25	74.5
425	0	0	0	0	0	0	0	0	0	0	0	0	0	0	0	0	0	0	0	0	160726750	407,500	160,726.75	407.5
426	0	0	0	0	0	0	0	1	0	0	0	0	0	0	0	0	0	0	0	0	161134250	82,250	161,134.25	82.25
427	0	0	0	0	0	0	0	1	0	0	0	1	0	0	0	0	0	0	0	0	161216500	952,500	161,216.50	952.5
428	0	0	0	0	0	0	0	0	0	0	0	1	0	0	0	0	0	0	0	0	162169000	67,000	162,169.00	67
429	0	0	0	0	0	0	0	0	0	0	0	0	0	0	0	0	0	0	0	0	162236000	414,750	162,236.00	414.75
430	0	0	0	0	0	0	0	1	0	0	0	0	0	0	0	0	0	0	0	0	162650750	75,000	162,650.75	75
431	0	0	0	0	0	0	0	1	0	0	0	1	0	0	0	0	0	0	0	0	162725750	943,251	162,725.75	943.25
432	0	0	0	0	0	0	0	0	0	0	0	1	0	0	0	0	0	0	0	0	163669001	76,249	163,669.00	76.25
433	0	0	0	0	0	0	0	0	0	0	0	0	0	0	0	0	0	0	0	0	163745250	405,500	163,745.25	405.5
434	0	0	0	0	0	0	0	1	0	0	0	0	0	0	0	0	0	0	0	0	164150750	84,251	164,150.75	84.25
435	0	0	0	0	0	0	0	1	0	0	0	1	0	0	0	0	0	0	0	0	164235001	933,999	164,235.00	934
436	0	0	0	0	0	0	0	0	0	0	0	1	0	0	0	0	0	0	0	0	165169000	85,750	165,169.00	85.75
437	0	0	0	0	0	0	0	0	0	0	0	0	0	0	0	0	0	0	0	0	165254750	396,000	165,254.75	396
438	0	0	0	0	0	0	0	1	0	0	0	0	0	0	0	0	0	0	0	0	165650750	70,251	165,650.75	70.25
439	0	0	0	0	0	0	0	1	0	0	0	1	0	0	0	0	0	0	0	0	165721001	947,999	165,721.00	948
440	0	0	0	0	0	0	0	0	0	0	0	1	0	0	0	0	0	0	0	0	166669000	172,500	166,669.00	172.5
441	0	0	0	0	0	0	0	0	0	0	0	0	0	0	0	0	0	0	0	0	166841500	309,500	166,841.50	309.5
442	0	0	0	0	0	0	0	1	0	0	0	0	0	0	0	0	0	0	0	0	167151000	79,501	167,151.00	79.5
443	0	0	0	0	0	0	0	1	0	0	0	1	0	0	0	0	0	0	0	0	167230501	938,499	167,230.50	938.5
444	0	0	0	0	0	0	0	0	0	0	0	1	0	0	0	0	0	0	0	0	168169000	81,000	168,169.00	81
445	0	0	0	0	0	0	0	0	0	0	0	0	0	0	0	0	0	0	0	0	168250000	401,001	168,250.00	401
446	0	0	0	0	0	0	0	1	0	0	0	0	0	0	0	0	0	0	0	0	168651001	88,749	168,651.00	88.75
447	0	0	0	0	0	0	0	1	0	0	0	1	0	0	0	0	0	0	0	0	168739750	929,250	168,739.75	929.25
448	0	0	0	0	0	0	0	0	0	0	0	1	0	0	0	0	0	0	0	0	169669000	90,500	169,669.00	90.5
449	0	0	0	0	0	0	0	0	0	0	0	0	0	0	0	0	0	0	0	0	169759500	391,500	169,759.50	391.5
450	0	0	0	0	0	0	0	1	0	0	0	0	0	0	0	0	0	0	0	0	170151000	74,750	170,151.00	74.75
451	0	0	0	0	0	0	0	1	0	0	0	1	0	0	0	0	0	0	0	0	170225750	943,250	170,225.75	943.25
452	0	0	0	0	0	0	0	0	0	0	0	1	0	0	0	0	0	0	0	0	171169000	76,501	171,169.00	76.5
453	0	0	0	0	0	0	0	0	0	0	0	0	0	0	0	0	0	0	0	0	171245501	405,499	171,245.50	405.5
454	0	0	0	0	0	0	0	1	0	0	0	0	0	0	0	0	0	0	0	0	171651000	84,000	171,651.00	84
455	0	0	0	0	0	0	0	1	0	0	0	1	0	0	0	0	0	0	0	0	171735000	950,750	171,735.00	950.75
456	0	0	0	0	0	0	0	0	0	0	0	1	0	0	0	0	0	0	0	0	172685750	69,000	172,685.75	69
457	0	0	0	0	0	0	0	0	0	0	0	0	0	0	0	0	0	0	0	0	172754750	412,750	172,754.75	412.75
458	0	0	0	0	0	0	0	1	0	0	0	0	0	0	0	0	0	0	0	0	173167500	77,000	173,167.50	77
459	0	0	0	0	0	0	0	1	0	0	0	1	0	0	0	0	0	0	0	0	173244500	941,250	173,244.50	941.25
460	0	0	0	0	0	0	0	0	0	0	0	1	0	0	0	0	0	0	0	0	174185750	78,250	174,185.75	78.25
461	0	0	0	0	0	0	0	0	0	0	0	0	0	0	0	0	0	0	0	0	174264000	403,500	174,264.00	403.5
462	0	0	0	0	0	0	0	1	0	0	0	0	0	0	0	0	0	0	0	0	174667500	86,250	174,667.50	86.25
463	0	0	0	0	0	0	0	1	0	0	0	1	0	0	0	0	0	0	0	0	174753750	932,000	174,753.75	932
464	0	0	0	0	0	0	0	0	0	0	0	1	0	0	0	0	0	0	0	0	175685750	87,751	175,685.75	87.75
465	0	0	0	0	0	0	0	0	0	0	0	0	0	0	0	0	0	0	0	0	175773501	394,249	175,773.50	394.25
466	0	0	0	0	0	0	0	1	0	0	0	0	0	0	0	0	0	0	0	0	176167750	95,250	176,167.75	95.25
467	0	0	0	0	0	0	0	1	0	0	0	1	0	0	0	0	0	0	0	0	176263000	956,250	176,263.00	956.25
468	0	0	0	0	0	0	0	0	0	0	0	1	0	0	0	0	0	0	0	0	177219250	63,500	177,219.25	63.5
469	0	0	0	0	0	0	0	0	0	0	0	0	0	0	0	0	0	0	0	0	177282750	418,251	177,282.75	418.25
470	0	0	0	0	0	0	0	1	0	0	0	0	0	0	0	0	0	0	0	0	177701001	71,249	177,701.00	71.25
471	0	0	0	0	0	0	0	1	0	0	0	1	0	0	0	0	0	0	0	0	177772250	963,500	177,772.25	963.5
472	0	0	0	0	0	0	0	0	0	0	0	1	0	0	0	0	0	0	0	0	178735750	56,251	178,735.75	56.25
473	0	0	0	0	0	0	0	0	0	0	0	0	0	0	0	0	0	0	0	0	178792001	425,500	178,792.00	425.5
474	0	0	0	0	0	0	0	1	0	0	0	0	0	0	0	0	0	0	0	0	179217501	87,249	179,217.50	87.25
475	0	0	0	0	0	0	0	1	0	0	0	1	0	0	0	0	0	0	0	0	179304750		179,304.75
