# Supplementary material for: Auditory presentation and synchronization in Adobe Flash and HTML5/JavaScript Web experiments
Source: Behav Res Methods. 2016 Jul 15;48(3):897–908. doi: 10.3758/s13428-016-0758-5 (PMC5003904; doi:10.3758/s13428-016-0758-5)
Supplement: Supplementary file 1 — (ZIP 1310 kb) [file 13428_2016_758_MOESM1_ESM.zip › Data/S1/sep-officepc-ff-fl-rep2016.csv]

	Keypad 4	Keypad 3	Keypad 2	Keypad 1	Opto 4	Opto 3	Opto 2	Opto 1	TTL in 2	TTL in 1	Mic 2	Mic 1	Act close 4	Act close 3	Act close 3	Act close 1	TTL out 2	TTL out 1	Sounder 2	Sounder 1	Elapsed uS	Active uS	Elapsed mS	Active mS
1	0	0	0	0	0	0	0	0	0	0	0	0	0	0	0	0	0	0	0	0	0	1,686,501	0	1,686.50
2	0	0	0	0	0	0	1	0	0	0	0	0	0	0	0	0	0	0	0	0	1686501	26,500	1,686.50	26.5
3	0	0	0	0	0	0	1	0	0	0	0	1	0	0	0	0	0	0	0	0	1713001	991,500	1,713.00	991.5
4	0	0	0	0	0	0	0	0	0	0	0	1	0	0	0	0	0	0	0	0	2704501	28,000	2,704.50	28
5	0	0	0	0	0	0	0	0	0	0	0	0	0	0	0	0	0	0	0	0	2732501	454,000	2,732.50	454
6	0	0	0	0	0	0	1	0	0	0	0	0	0	0	0	0	0	0	0	0	3186501	82,000	3,186.50	82
7	0	0	0	0	0	0	1	0	0	0	0	1	0	0	0	0	0	0	0	0	3268501	936,000	3,268.50	936
8	0	0	0	0	0	0	0	0	0	0	0	1	0	0	0	0	0	0	0	0	4204501	83,750	4,204.50	83.75
9	0	0	0	0	0	0	0	0	0	0	0	0	0	0	0	0	0	0	0	0	4288251	398,250	4,288.25	398.25
10	0	0	0	0	0	0	1	0	0	0	0	0	0	0	0	0	0	0	0	0	4686501	91,500	4,686.50	91.5
11	0	0	0	0	0	0	1	0	0	0	0	1	0	0	0	0	0	0	0	0	4778001	943,000	4,778.00	943
12	0	0	0	0	0	0	0	0	0	0	0	1	0	0	0	0	0	0	0	0	5721001	76,500	5,721.00	76.5
13	0	0	0	0	0	0	0	0	0	0	0	0	0	0	0	0	0	0	0	0	5797501	405,750	5,797.50	405.75
14	0	0	0	0	0	0	1	0	0	0	0	0	0	0	0	0	0	0	0	0	6203251	84,000	6,203.25	84
15	0	0	0	0	0	0	1	0	0	0	0	1	0	0	0	0	0	0	0	0	6287251	933,750	6,287.25	933.75
16	0	0	0	0	0	0	0	0	0	0	0	1	0	0	0	0	0	0	0	0	7221001	86,000	7,221.00	86
17	0	0	0	0	0	0	0	0	0	0	0	0	0	0	0	0	0	0	0	0	7307001	413,000	7,307.00	413
18	0	0	0	0	0	0	1	0	0	0	0	0	0	0	0	0	0	0	0	0	7720001	76,500	7,720.00	76.5
19	0	0	0	0	0	0	1	0	0	0	0	1	0	0	0	0	0	0	0	0	7796501	958,000	7,796.50	958
20	0	0	0	0	0	0	0	0	0	0	0	1	0	0	0	0	0	0	0	0	8754501	61,750	8,754.50	61.75
21	0	0	0	0	0	0	0	0	0	0	0	0	0	0	0	0	0	0	0	0	8816251	420,250	8,816.25	420.25
22	0	0	0	0	0	0	1	0	0	0	0	0	0	0	0	0	0	0	0	0	9236501	92,500	9,236.50	92.5
23	0	0	0	0	0	0	1	0	0	0	0	1	0	0	0	0	0	0	0	0	9329001	925,500	9,329.00	925.5
24	0	0	0	0	0	0	0	0	0	0	0	1	0	0	0	0	0	0	0	0	10254501	94,250	10,254.50	94.25
25	0	0	0	0	0	0	0	0	0	0	0	0	0	0	0	0	0	0	0	0	10348751	387,750	10,348.75	387.75
26	0	0	0	0	0	0	1	0	0	0	0	0	0	0	0	0	0	0	0	0	10736501	78,750	10,736.50	78.75
27	0	0	0	0	0	0	1	0	0	0	0	1	0	0	0	0	0	0	0	0	10815251	939,250	10,815.25	939.25
28	0	0	0	0	0	0	0	0	0	0	0	1	0	0	0	0	0	0	0	0	11754501	80,250	11,754.50	80.25
29	0	0	0	0	0	0	0	0	0	0	0	0	0	0	0	0	0	0	0	0	11834751	401,750	11,834.75	401.75
30	0	0	0	0	0	0	1	0	0	0	0	0	0	0	0	0	0	0	0	0	12236501	88,000	12,236.50	88
31	0	0	0	0	0	0	1	0	0	0	0	1	0	0	0	0	0	0	0	0	12324501	930,000	12,324.50	930
32	0	0	0	0	0	0	0	0	0	0	0	1	0	0	0	0	0	0	0	0	13254501	89,500	13,254.50	89.5
33	0	0	0	0	0	0	0	0	0	0	0	0	0	0	0	0	0	0	0	0	13344001	392,500	13,344.00	392.5
34	0	0	0	0	0	0	1	0	0	0	0	0	0	0	0	0	0	0	0	0	13736501	97,250	13,736.50	97.25
35	0	0	0	0	0	0	1	0	0	0	0	1	0	0	0	0	0	0	0	0	13833751	920,750	13,833.75	920.75
36	0	0	0	0	0	0	0	0	0	0	0	1	0	0	0	0	0	0	0	0	14754501	99,000	14,754.50	99
37	0	0	0	0	0	0	0	0	0	0	0	0	0	0	0	0	0	0	0	0	14853501	383,000	14,853.50	383
38	0	0	0	0	0	0	1	0	0	0	0	0	0	0	0	0	0	0	0	0	15236501	83,250	15,236.50	83.25
39	0	0	0	0	0	0	1	0	0	0	0	1	0	0	0	0	0	0	0	0	15319751	934,750	15,319.75	934.75
40	0	0	0	0	0	0	0	0	0	0	0	1	0	0	0	0	0	0	0	0	16254501	85,000	16,254.50	85
41	0	0	0	0	0	0	0	0	0	0	0	0	0	0	0	0	0	0	0	0	16339501	397,000	16,339.50	397
42	0	0	0	0	0	0	1	0	0	0	0	0	0	0	0	0	0	0	0	0	16736501	92,750	16,736.50	92.75
43	0	0	0	0	0	0	1	0	0	0	0	1	0	0	0	0	0	0	0	0	16829251	925,250	16,829.25	925.25
44	0	0	0	0	0	0	0	0	0	0	0	1	0	0	0	0	0	0	0	0	17754501	94,250	17,754.50	94.25
45	0	0	0	0	0	0	0	0	0	0	0	0	0	0	0	0	0	0	0	0	17848751	387,750	17,848.75	387.75
46	0	0	0	0	0	0	1	0	0	0	0	0	0	0	0	0	0	0	0	0	18236501	78,750	18,236.50	78.75
47	0	0	0	0	0	0	1	0	0	0	0	1	0	0	0	0	0	0	0	0	18315251	939,250	18,315.25	939.25
48	0	0	0	0	0	0	0	0	0	0	0	1	0	0	0	0	0	0	0	0	19254501	80,500	19,254.50	80.5
49	0	0	0	0	0	0	0	0	0	0	0	0	0	0	0	0	0	0	0	0	19335001	401,750	19,335.00	401.75
50	0	0	0	0	0	0	1	0	0	0	0	0	0	0	0	0	0	0	0	0	19736751	87,750	19,736.75	87.75
51	0	0	0	0	0	0	1	0	0	0	0	1	0	0	0	0	0	0	0	0	19824501	930,000	19,824.50	930
52	0	0	0	0	0	0	0	0	0	0	0	1	0	0	0	0	0	0	0	0	20754501	89,750	20,754.50	89.75
53	0	0	0	0	0	0	0	0	0	0	0	0	0	0	0	0	0	0	0	0	20844251	392,500	20,844.25	392.5
54	0	0	0	0	0	0	1	0	0	0	0	0	0	0	0	0	0	0	0	0	21236751	97,250	21,236.75	97.25
55	0	0	0	0	0	0	1	0	0	0	0	1	0	0	0	0	0	0	0	0	21334001	920,500	21,334.00	920.5
56	0	0	0	0	0	0	0	0	0	0	0	1	0	0	0	0	0	0	0	0	22254501	99,000	22,254.50	99
57	0	0	0	0	0	0	0	0	0	0	0	0	0	0	0	0	0	0	0	0	22353501	383,250	22,353.50	383.25
58	0	0	0	0	0	0	1	0	0	0	0	0	0	0	0	0	0	0	0	0	22736751	83,250	22,736.75	83.25
59	0	0	0	0	0	0	1	0	0	0	0	1	0	0	0	0	0	0	0	0	22820001	934,500	22,820.00	934.5
60	0	0	0	0	0	0	0	0	0	0	0	1	0	0	0	0	0	0	0	0	23754501	85,000	23,754.50	85
61	0	0	0	0	0	0	0	0	0	0	0	0	0	0	0	0	0	0	0	0	23839501	397,250	23,839.50	397.25
62	0	0	0	0	0	0	1	0	0	0	0	0	0	0	0	0	0	0	0	0	24236751	92,500	24,236.75	92.5
63	0	0	0	0	0	0	1	0	0	0	0	1	0	0	0	0	0	0	0	0	24329251	925,250	24,329.25	925.25
64	0	0	0	0	0	0	0	0	0	0	0	1	0	0	0	0	0	0	0	0	25254501	94,500	25,254.50	94.5
65	0	0	0	0	0	0	0	0	0	0	0	0	0	0	0	0	0	0	0	0	25349001	387,750	25,349.00	387.75
66	0	0	0	0	0	0	1	0	0	0	0	0	0	0	0	0	0	0	0	0	25736751	78,500	25,736.75	78.5
67	0	0	0	0	0	0	1	0	0	0	0	1	0	0	0	0	0	0	0	0	25815251	939,250	25,815.25	939.25
68	0	0	0	0	0	0	0	0	0	0	0	1	0	0	0	0	0	0	0	0	26754501	80,500	26,754.50	80.5
69	0	0	0	0	0	0	0	0	0	0	0	0	0	0	0	0	0	0	0	0	26835001	401,750	26,835.00	401.75
70	0	0	0	0	0	0	1	0	0	0	0	0	0	0	0	0	0	0	0	0	27236751	88,000	27,236.75	88
71	0	0	0	0	0	0	1	0	0	0	0	1	0	0	0	0	0	0	0	0	27324751	929,750	27,324.75	929.75
72	0	0	0	0	0	0	0	0	0	0	0	1	0	0	0	0	0	0	0	0	28254501	89,750	28,254.50	89.75
73	0	0	0	0	0	0	0	0	0	0	0	0	0	0	0	0	0	0	0	0	28344251	392,500	28,344.25	392.5
74	0	0	0	0	0	0	1	0	0	0	0	0	0	0	0	0	0	0	0	0	28736751	97,250	28,736.75	97.25
75	0	0	0	0	0	0	1	0	0	0	0	1	0	0	0	0	0	0	0	0	28834001	920,500	28,834.00	920.5
76	0	0	0	0	0	0	0	0	0	0	0	1	0	0	0	0	0	0	0	0	29754501	99,250	29,754.50	99.25
77	0	0	0	0	0	0	0	0	0	0	0	0	0	0	0	0	0	0	0	0	29853751	383,000	29,853.75	383
78	0	0	0	0	0	0	1	0	0	0	0	0	0	0	0	0	0	0	0	0	30236751	83,250	30,236.75	83.25
79	0	0	0	0	0	0	1	0	0	0	0	1	0	0	0	0	0	0	0	0	30320001	934,750	30,320.00	934.75
80	0	0	0	0	0	0	0	0	0	0	0	1	0	0	0	0	0	0	0	0	31254751	85,000	31,254.75	85
81	0	0	0	0	0	0	0	0	0	0	0	0	0	0	0	0	0	0	0	0	31339751	397,000	31,339.75	397
82	0	0	0	0	0	0	1	0	0	0	0	0	0	0	0	0	0	0	0	0	31736751	92,750	31,736.75	92.75
83	0	0	0	0	0	0	1	0	0	0	0	1	0	0	0	0	0	0	0	0	31829501	925,250	31,829.50	925.25
84	0	0	0	0	0	0	0	0	0	0	0	1	0	0	0	0	0	0	0	0	32754751	94,250	32,754.75	94.25
85	0	0	0	0	0	0	0	0	0	0	0	0	0	0	0	0	0	0	0	0	32849001	387,750	32,849.00	387.75
86	0	0	0	0	0	0	1	0	0	0	0	0	0	0	0	0	0	0	0	0	33236751	78,750	33,236.75	78.75
87	0	0	0	0	0	0	1	0	0	0	0	1	0	0	0	0	0	0	0	0	33315501	955,750	33,315.50	955.75
88	0	0	0	0	0	0	0	0	0	0	0	1	0	0	0	0	0	0	0	0	34271251	64,000	34,271.25	64
89	0	0	0	0	0	0	0	0	0	0	0	0	0	0	0	0	0	0	0	0	34335251	418,250	34,335.25	418.25
90	0	0	0	0	0	0	1	0	0	0	0	0	0	0	0	0	0	0	0	0	34753501	71,250	34,753.50	71.25
91	0	0	0	0	0	0	1	0	0	0	0	1	0	0	0	0	0	0	0	0	34824751	946,500	34,824.75	946.5
92	0	0	0	0	0	0	0	0	0	0	0	1	0	0	0	0	0	0	0	0	35771251	73,250	35,771.25	73.25
93	0	0	0	0	0	0	0	0	0	0	0	0	0	0	0	0	0	0	0	0	35844501	409,000	35,844.50	409
94	0	0	0	0	0	0	1	0	0	0	0	0	0	0	0	0	0	0	0	0	36253501	80,500	36,253.50	80.5
95	0	0	0	0	0	0	1	0	0	0	0	1	0	0	0	0	0	0	0	0	36334001	937,250	36,334.00	937.25
96	0	0	0	0	0	0	0	0	0	0	0	1	0	0	0	0	0	0	0	0	37271251	82,500	37,271.25	82.5
97	0	0	0	0	0	0	0	0	0	0	0	0	0	0	0	0	0	0	0	0	37353751	399,750	37,353.75	399.75
98	0	0	0	0	0	0	1	0	0	0	0	0	0	0	0	0	0	0	0	0	37753501	90,000	37,753.50	90
99	0	0	0	0	0	0	1	0	0	0	0	1	0	0	0	0	0	0	0	0	37843501	927,750	37,843.50	927.75
100	0	0	0	0	0	0	0	0	0	0	0	1	0	0	0	0	0	0	0	0	38771251	91,750	38,771.25	91.75
101	0	0	0	0	0	0	0	0	0	0	0	0	0	0	0	0	0	0	0	0	38863001	390,500	38,863.00	390.5
102	0	0	0	0	0	0	1	0	0	0	0	0	0	0	0	0	0	0	0	0	39253501	76,000	39,253.50	76
103	0	0	0	0	0	0	1	0	0	0	0	1	0	0	0	0	0	0	0	0	39329501	941,750	39,329.50	941.75
104	0	0	0	0	0	0	0	0	0	0	0	1	0	0	0	0	0	0	0	0	40271251	78,000	40,271.25	78
105	0	0	0	0	0	0	0	0	0	0	0	0	0	0	0	0	0	0	0	0	40349251	421,000	40,349.25	421
106	0	0	0	0	0	0	1	0	0	0	0	0	0	0	0	0	0	0	0	0	40770251	91,750	40,770.25	91.75
107	0	0	0	0	0	0	1	0	0	0	0	1	0	0	0	0	0	0	0	0	40862001	926,000	40,862.00	926
108	0	0	0	0	0	0	0	0	0	0	0	1	0	0	0	0	0	0	0	0	41788001	93,750	41,788.00	93.75
109	0	0	0	0	0	0	0	0	0	0	0	0	0	0	0	0	0	0	0	0	41881751	388,500	41,881.75	388.5
110	0	0	0	0	0	0	1	0	0	0	0	0	0	0	0	0	0	0	0	0	42270251	77,750	42,270.25	77.75
111	0	0	0	0	0	0	1	0	0	0	0	1	0	0	0	0	0	0	0	0	42348001	940,000	42,348.00	940
112	0	0	0	0	0	0	0	0	0	0	0	1	0	0	0	0	0	0	0	0	43288001	79,750	43,288.00	79.75
113	0	0	0	0	0	0	0	0	0	0	0	0	0	0	0	0	0	0	0	0	43367751	402,500	43,367.75	402.5
114	0	0	0	0	0	0	1	0	0	0	0	0	0	0	0	0	0	0	0	0	43770251	87,250	43,770.25	87.25
115	0	0	0	0	0	0	1	0	0	0	0	1	0	0	0	0	0	0	0	0	43857501	930,500	43,857.50	930.5
116	0	0	0	0	0	0	0	0	0	0	0	1	0	0	0	0	0	0	0	0	44788001	89,000	44,788.00	89
117	0	0	0	0	0	0	0	0	0	0	0	0	0	0	0	0	0	0	0	0	44877001	393,250	44,877.00	393.25
118	0	0	0	0	0	0	1	0	0	0	0	0	0	0	0	0	0	0	0	0	45270251	73,250	45,270.25	73.25
119	0	0	0	0	0	0	1	0	0	0	0	1	0	0	0	0	0	0	0	0	45343501	944,500	45,343.50	944.5
120	0	0	0	0	0	0	0	0	0	0	0	1	0	0	0	0	0	0	0	0	46288001	75,250	46,288.00	75.25
121	0	0	0	0	0	0	0	0	0	0	0	0	0	0	0	0	0	0	0	0	46363251	407,000	46,363.25	407
122	0	0	0	0	0	0	1	0	0	0	0	0	0	0	0	0	0	0	0	0	46770251	82,500	46,770.25	82.5
123	0	0	0	0	0	0	1	0	0	0	0	1	0	0	0	0	0	0	0	0	46852751	952,000	46,852.75	952
124	0	0	0	0	0	0	0	0	0	0	0	1	0	0	0	0	0	0	0	0	47804751	67,750	47,804.75	67.75
125	0	0	0	0	0	0	0	0	0	0	0	0	0	0	0	0	0	0	0	0	47872501	414,250	47,872.50	414.25
126	0	0	0	0	0	0	1	0	0	0	0	0	0	0	0	0	0	0	0	0	48286751	75,250	48,286.75	75.25
127	0	0	0	0	0	0	1	0	0	0	0	1	0	0	0	0	0	0	0	0	48362001	942,750	48,362.00	942.75
128	0	0	0	0	0	0	0	0	0	0	0	1	0	0	0	0	0	0	0	0	49304751	77,000	49,304.75	77
129	0	0	0	0	0	0	0	0	0	0	0	0	0	0	0	0	0	0	0	0	49381751	405,000	49,381.75	405
130	0	0	0	0	0	0	1	0	0	0	0	0	0	0	0	0	0	0	0	0	49786751	84,750	49,786.75	84.75
131	0	0	0	0	0	0	1	0	0	0	0	1	0	0	0	0	0	0	0	0	49871501	933,250	49,871.50	933.25
132	0	0	0	0	0	0	0	0	0	0	0	1	0	0	0	0	0	0	0	0	50804751	86,250	50,804.75	86.25
133	0	0	0	0	0	0	0	0	0	0	0	0	0	0	0	0	0	0	0	0	50891001	395,750	50,891.00	395.75
134	0	0	0	0	0	0	1	0	0	0	0	0	0	0	0	0	0	0	0	0	51286751	70,750	51,286.75	70.75
135	0	0	0	0	0	0	1	0	0	0	0	1	0	0	0	0	0	0	0	0	51357501	947,250	51,357.50	947.25
136	0	0	0	0	0	0	0	0	0	0	0	1	0	0	0	0	0	0	0	0	52304751	72,500	52,304.75	72.5
137	0	0	0	0	0	0	0	0	0	0	0	0	0	0	0	0	0	0	0	0	52377251	409,750	52,377.25	409.75
138	0	0	0	0	0	0	1	0	0	0	0	0	0	0	0	0	0	0	0	0	52787001	79,750	52,787.00	79.75
139	0	0	0	0	0	0	1	0	0	0	0	1	0	0	0	0	0	0	0	0	52866751	938,000	52,866.75	938
140	0	0	0	0	0	0	0	0	0	0	0	1	0	0	0	0	0	0	0	0	53804751	81,750	53,804.75	81.75
141	0	0	0	0	0	0	0	0	0	0	0	0	0	0	0	0	0	0	0	0	53886501	400,500	53,886.50	400.5
142	0	0	0	0	0	0	1	0	0	0	0	0	0	0	0	0	0	0	0	0	54287001	89,250	54,287.00	89.25
143	0	0	0	0	0	0	1	0	0	0	0	1	0	0	0	0	0	0	0	0	54376251	928,500	54,376.25	928.5
144	0	0	0	0	0	0	0	0	0	0	0	1	0	0	0	0	0	0	0	0	55304751	91,000	55,304.75	91
145	0	0	0	0	0	0	0	0	0	0	0	0	0	0	0	0	0	0	0	0	55395751	391,250	55,395.75	391.25
146	0	0	0	0	0	0	1	0	0	0	0	0	0	0	0	0	0	0	0	0	55787001	75,250	55,787.00	75.25
147	0	0	0	0	0	0	1	0	0	0	0	1	0	0	0	0	0	0	0	0	55862251	942,500	55,862.25	942.5
148	0	0	0	0	0	0	0	0	0	0	0	1	0	0	0	0	0	0	0	0	56804751	77,250	56,804.75	77.25
149	0	0	0	0	0	0	0	0	0	0	0	0	0	0	0	0	0	0	0	0	56882001	405,000	56,882.00	405
150	0	0	0	0	0	0	1	0	0	0	0	0	0	0	0	0	0	0	0	0	57287001	84,500	57,287.00	84.5
151	0	0	0	0	0	0	1	0	0	0	0	1	0	0	0	0	0	0	0	0	57371501	933,250	57,371.50	933.25
152	0	0	0	0	0	0	0	0	0	0	0	1	0	0	0	0	0	0	0	0	58304751	86,500	58,304.75	86.5
153	0	0	0	0	0	0	0	0	0	0	0	0	0	0	0	0	0	0	0	0	58391251	395,750	58,391.25	395.75
154	0	0	0	0	0	0	1	0	0	0	0	0	0	0	0	0	0	0	0	0	58787001	70,500	58,787.00	70.5
155	0	0	0	0	0	0	1	0	0	0	0	1	0	0	0	0	0	0	0	0	58857501	947,250	58,857.50	947.25
156	0	0	0	0	0	0	0	0	0	0	0	1	0	0	0	0	0	0	0	0	59804751	72,500	59,804.75	72.5
157	0	0	0	0	0	0	0	0	0	0	0	0	0	0	0	0	0	0	0	0	59877251	409,750	59,877.25	409.75
158	0	0	0	0	0	0	1	0	0	0	0	0	0	0	0	0	0	0	0	0	60287001	80,000	60,287.00	80
159	0	0	0	0	0	0	1	0	0	0	0	1	0	0	0	0	0	0	0	0	60367001	937,750	60,367.00	937.75
160	0	0	0	0	0	0	0	0	0	0	0	1	0	0	0	0	0	0	0	0	61304751	81,750	61,304.75	81.75
161	0	0	0	0	0	0	0	0	0	0	0	0	0	0	0	0	0	0	0	0	61386501	400,500	61,386.50	400.5
162	0	0	0	0	0	0	1	0	0	0	0	0	0	0	0	0	0	0	0	0	61787001	89,250	61,787.00	89.25
163	0	0	0	0	0	0	1	0	0	0	0	1	0	0	0	0	0	0	0	0	61876251	928,750	61,876.25	928.75
164	0	0	0	0	0	0	0	0	0	0	0	1	0	0	0	0	0	0	0	0	62805001	91,000	62,805.00	91
165	0	0	0	0	0	0	0	0	0	0	0	0	0	0	0	0	0	0	0	0	62896001	391,000	62,896.00	391
166	0	0	0	0	0	0	1	0	0	0	0	0	0	0	0	0	0	0	0	0	63287001	75,250	63,287.00	75.25
167	0	0	0	0	0	0	1	0	0	0	0	1	0	0	0	0	0	0	0	0	63362251	942,750	63,362.25	942.75
168	0	0	0	0	0	0	0	0	0	0	0	1	0	0	0	0	0	0	0	0	64305001	77,000	64,305.00	77
169	0	0	0	0	0	0	0	0	0	0	0	0	0	0	0	0	0	0	0	0	64382001	405,000	64,382.00	405
170	0	0	0	0	0	0	1	0	0	0	0	0	0	0	0	0	0	0	0	0	64787001	84,750	64,787.00	84.75
171	0	0	0	0	0	0	1	0	0	0	0	1	0	0	0	0	0	0	0	0	64871751	933,250	64,871.75	933.25
172	0	0	0	0	0	0	0	0	0	0	0	1	0	0	0	0	0	0	0	0	65805001	86,250	65,805.00	86.25
173	0	0	0	0	0	0	0	0	0	0	0	0	0	0	0	0	0	0	0	0	65891251	395,750	65,891.25	395.75
174	0	0	0	0	0	0	1	0	0	0	0	0	0	0	0	0	0	0	0	0	66287001	70,750	66,287.00	70.75
175	0	0	0	0	0	0	1	0	0	0	0	1	0	0	0	0	0	0	0	0	66357751	947,250	66,357.75	947.25
176	0	0	0	0	0	0	0	0	0	0	0	1	0	0	0	0	0	0	0	0	67305001	72,500	67,305.00	72.5
177	0	0	0	0	0	0	0	0	0	0	0	0	0	0	0	0	0	0	0	0	67377501	409,500	67,377.50	409.5
178	0	0	0	0	0	0	1	0	0	0	0	0	0	0	0	0	0	0	0	0	67787001	80,000	67,787.00	80
179	0	0	0	0	0	0	1	0	0	0	0	1	0	0	0	0	0	0	0	0	67867001	938,000	67,867.00	938
180	0	0	0	0	0	0	0	0	0	0	0	1	0	0	0	0	0	0	0	0	68805001	81,750	68,805.00	81.75
181	0	0	0	0	0	0	0	0	0	0	0	0	0	0	0	0	0	0	0	0	68886751	400,250	68,886.75	400.25
182	0	0	0	0	0	0	1	0	0	0	0	0	0	0	0	0	0	0	0	0	69287001	89,250	69,287.00	89.25
183	0	0	0	0	0	0	1	0	0	0	0	1	0	0	0	0	0	0	0	0	69376251	912,000	69,376.25	912
184	0	0	0	0	0	0	0	0	0	0	0	1	0	0	0	0	0	0	0	0	70288251	107,750	70,288.25	107.75
185	0	0	0	0	0	0	0	0	0	0	0	0	0	0	0	0	0	0	0	0	70396001	391,000	70,396.00	391
186	0	0	0	0	0	0	1	0	0	0	0	0	0	0	0	0	0	0	0	0	70787001	75,500	70,787.00	75.5
187	0	0	0	0	0	0	1	0	0	0	0	1	0	0	0	0	0	0	0	0	70862501	942,500	70,862.50	942.5
188	0	0	0	0	0	0	0	0	0	0	0	1	0	0	0	0	0	0	0	0	71805001	77,000	71,805.00	77
189	0	0	0	0	0	0	0	0	0	0	0	0	0	0	0	0	0	0	0	0	71882001	405,000	71,882.00	405
190	0	0	0	0	0	0	1	0	0	0	0	0	0	0	0	0	0	0	0	0	72287001	84,750	72,287.00	84.75
191	0	0	0	0	0	0	1	0	0	0	0	1	0	0	0	0	0	0	0	0	72371751	933,250	72,371.75	933.25
192	0	0	0	0	0	0	0	0	0	0	0	1	0	0	0	0	0	0	0	0	73305001	86,500	73,305.00	86.5
193	0	0	0	0	0	0	0	0	0	0	0	0	0	0	0	0	0	0	0	0	73391501	395,500	73,391.50	395.5
194	0	0	0	0	0	0	1	0	0	0	0	0	0	0	0	0	0	0	0	0	73787001	70,750	73,787.00	70.75
195	0	0	0	0	0	0	1	0	0	0	0	1	0	0	0	0	0	0	0	0	73857751	947,250	73,857.75	947.25
196	0	0	0	0	0	0	0	0	0	0	0	1	0	0	0	0	0	0	0	0	74805001	72,500	74,805.00	72.5
197	0	0	0	0	0	0	0	0	0	0	0	0	0	0	0	0	0	0	0	0	74877501	409,500	74,877.50	409.5
198	0	0	0	0	0	0	1	0	0	0	0	0	0	0	0	0	0	0	0	0	75287001	80,250	75,287.00	80.25
199	0	0	0	0	0	0	1	0	0	0	0	1	0	0	0	0	0	0	0	0	75367251	937,750	75,367.25	937.75
200	0	0	0	0	0	0	0	0	0	0	0	1	0	0	0	0	0	0	0	0	76305001	81,750	76,305.00	81.75
201	0	0	0	0	0	0	0	0	0	0	0	0	0	0	0	0	0	0	0	0	76386751	400,250	76,386.75	400.25
202	0	0	0	0	0	0	1	0	0	0	0	0	0	0	0	0	0	0	0	0	76787001	89,500	76,787.00	89.5
203	0	0	0	0	0	0	1	0	0	0	0	1	0	0	0	0	0	0	0	0	76876501	928,500	76,876.50	928.5
204	0	0	0	0	0	0	0	0	0	0	0	1	0	0	0	0	0	0	0	0	77805001	91,000	77,805.00	91
205	0	0	0	0	0	0	0	0	0	0	0	0	0	0	0	0	0	0	0	0	77896001	391,000	77,896.00	391
206	0	0	0	0	0	0	1	0	0	0	0	0	0	0	0	0	0	0	0	0	78287001	75,500	78,287.00	75.5
207	0	0	0	0	0	0	1	0	0	0	0	1	0	0	0	0	0	0	0	0	78362501	942,500	78,362.50	942.5
208	0	0	0	0	0	0	0	0	0	0	0	1	0	0	0	0	0	0	0	0	79305001	77,250	79,305.00	77.25
209	0	0	0	0	0	0	0	0	0	0	0	0	0	0	0	0	0	0	0	0	79382251	404,750	79,382.25	404.75
210	0	0	0	0	0	0	1	0	0	0	0	0	0	0	0	0	0	0	0	0	79787001	84,750	79,787.00	84.75
211	0	0	0	0	0	0	1	0	0	0	0	1	0	0	0	0	0	0	0	0	79871751	933,250	79,871.75	933.25
212	0	0	0	0	0	0	0	0	0	0	0	1	0	0	0	0	0	0	0	0	80805001	86,500	80,805.00	86.5
213	0	0	0	0	0	0	0	0	0	0	0	0	0	0	0	0	0	0	0	0	80891501	412,250	80,891.50	412.25
214	0	0	0	0	0	0	1	0	0	0	0	0	0	0	0	0	0	0	0	0	81303751	100,750	81,303.75	100.75
215	0	0	0	0	0	0	1	0	0	0	0	1	0	0	0	0	0	0	0	0	81404501	917,250	81,404.50	917.25
216	0	0	0	0	0	0	0	0	0	0	0	1	0	0	0	0	0	0	0	0	82321751	102,250	82,321.75	102.25
217	0	0	0	0	0	0	0	0	0	0	0	0	0	0	0	0	0	0	0	0	82424001	379,750	82,424.00	379.75
218	0	0	0	0	0	0	1	0	0	0	0	0	0	0	0	0	0	0	0	0	82803751	86,750	82,803.75	86.75
219	0	0	0	0	0	0	1	0	0	0	0	1	0	0	0	0	0	0	0	0	82890501	948,000	82,890.50	948
220	0	0	0	0	0	0	0	0	0	0	0	1	0	0	0	0	0	0	0	0	83838501	71,750	83,838.50	71.75
221	0	0	0	0	0	0	0	0	0	0	0	0	0	0	0	0	0	0	0	0	83910251	426,750	83,910.25	426.75
222	0	0	0	0	0	0	1	0	0	0	0	0	0	0	0	0	0	0	0	0	84337001	86,000	84,337.00	86
223	0	0	0	0	0	0	1	0	0	0	0	1	0	0	0	0	0	0	0	0	84423001	932,000	84,423.00	932
224	0	0	0	0	0	0	0	0	0	0	0	1	0	0	0	0	0	0	0	0	85355001	87,750	85,355.00	87.75
225	0	0	0	0	0	0	0	0	0	0	0	0	0	0	0	0	0	0	0	0	85442751	394,250	85,442.75	394.25
226	0	0	0	0	0	0	1	0	0	0	0	0	0	0	0	0	0	0	0	0	85837001	95,250	85,837.00	95.25
227	0	0	0	0	0	0	1	0	0	0	0	1	0	0	0	0	0	0	0	0	85932251	939,500	85,932.25	939.5
228	0	0	0	0	0	0	0	0	0	0	0	1	0	0	0	0	0	0	0	0	86871751	80,250	86,871.75	80.25
229	0	0	0	0	0	0	0	0	0	0	0	0	0	0	0	0	0	0	0	0	86952001	401,750	86,952.00	401.75
230	0	0	0	0	0	0	1	0	0	0	0	0	0	0	0	0	0	0	0	0	87353751	87,750	87,353.75	87.75
231	0	0	0	0	0	0	1	0	0	0	0	1	0	0	0	0	0	0	0	0	87441501	930,250	87,441.50	930.25
232	0	0	0	0	0	0	0	0	0	0	0	1	0	0	0	0	0	0	0	0	88371751	89,500	88,371.75	89.5
233	0	0	0	0	0	0	0	0	0	0	0	0	0	0	0	0	0	0	0	0	88461251	392,500	88,461.25	392.5
234	0	0	0	0	0	0	1	0	0	0	0	0	0	0	0	0	0	0	0	0	88853751	97,250	88,853.75	97.25
235	0	0	0	0	0	0	1	0	0	0	0	1	0	0	0	0	0	0	0	0	88951001	920,750	88,951.00	920.75
236	0	0	0	0	0	0	0	0	0	0	0	1	0	0	0	0	0	0	0	0	89871751	98,750	89,871.75	98.75
237	0	0	0	0	0	0	0	0	0	0	0	0	0	0	0	0	0	0	0	0	89970501	383,250	89,970.50	383.25
238	0	0	0	0	0	0	1	0	0	0	0	0	0	0	0	0	0	0	0	0	90353751	83,250	90,353.75	83.25
239	0	0	0	0	0	0	1	0	0	0	0	1	0	0	0	0	0	0	0	0	90437001	934,750	90,437.00	934.75
240	0	0	0	0	0	0	0	0	0	0	0	1	0	0	0	0	0	0	0	0	91371751	85,000	91,371.75	85
241	0	0	0	0	0	0	0	0	0	0	0	0	0	0	0	0	0	0	0	0	91456751	397,000	91,456.75	397
242	0	0	0	0	0	0	1	0	0	0	0	0	0	0	0	0	0	0	0	0	91853751	92,500	91,853.75	92.5
243	0	0	0	0	0	0	1	0	0	0	0	1	0	0	0	0	0	0	0	0	91946251	925,500	91,946.25	925.5
244	0	0	0	0	0	0	0	0	0	0	0	1	0	0	0	0	0	0	0	0	92871751	94,250	92,871.75	94.25
245	0	0	0	0	0	0	0	0	0	0	0	0	0	0	0	0	0	0	0	0	92966001	387,750	92,966.00	387.75
246	0	0	0	0	0	0	1	0	0	0	0	0	0	0	0	0	0	0	0	0	93353751	102,000	93,353.75	102
247	0	0	0	0	0	0	1	0	0	0	0	1	0	0	0	0	0	0	0	0	93455751	916,000	93,455.75	916
248	0	0	0	0	0	0	0	0	0	0	0	1	0	0	0	0	0	0	0	0	94371751	103,500	94,371.75	103.5
249	0	0	0	0	0	0	0	0	0	0	0	0	0	0	0	0	0	0	0	0	94475251	378,500	94,475.25	378.5
250	0	0	0	0	0	0	1	0	0	0	0	0	0	0	0	0	0	0	0	0	94853751	88,000	94,853.75	88
251	0	0	0	0	0	0	1	0	0	0	0	1	0	0	0	0	0	0	0	0	94941751	930,000	94,941.75	930
252	0	0	0	0	0	0	0	0	0	0	0	1	0	0	0	0	0	0	0	0	95871751	89,750	95,871.75	89.75
253	0	0	0	0	0	0	0	0	0	0	0	0	0	0	0	0	0	0	0	0	95961501	392,500	95,961.50	392.5
254	0	0	0	0	0	0	1	0	0	0	0	0	0	0	0	0	0	0	0	0	96354001	97,000	96,354.00	97
255	0	0	0	0	0	0	1	0	0	0	0	1	0	0	0	0	0	0	0	0	96451001	920,750	96,451.00	920.75
256	0	0	0	0	0	0	0	0	0	0	0	1	0	0	0	0	0	0	0	0	97371751	99,000	97,371.75	99
257	0	0	0	0	0	0	0	0	0	0	0	0	0	0	0	0	0	0	0	0	97470751	383,250	97,470.75	383.25
258	0	0	0	0	0	0	1	0	0	0	0	0	0	0	0	0	0	0	0	0	97854001	83,000	97,854.00	83
259	0	0	0	0	0	0	1	0	0	0	0	1	0	0	0	0	0	0	0	0	97937001	934,750	97,937.00	934.75
260	0	0	0	0	0	0	0	0	0	0	0	1	0	0	0	0	0	0	0	0	98871751	85,000	98,871.75	85
261	0	0	0	0	0	0	0	0	0	0	0	0	0	0	0	0	0	0	0	0	98956751	397,250	98,956.75	397.25
262	0	0	0	0	0	0	1	0	0	0	0	0	0	0	0	0	0	0	0	0	99354001	92,500	99,354.00	92.5
263	0	0	0	0	0	0	1	0	0	0	0	1	0	0	0	0	0	0	0	0	99446501	925,250	99,446.50	925.25
264	0	0	0	0	0	0	0	0	0	0	0	1	0	0	0	0	0	0	0	0	100371751	94,250	100,371.75	94.25
265	0	0	0	0	0	0	0	0	0	0	0	0	0	0	0	0	0	0	0	0	100466001	388,000	100,466.00	388
266	0	0	0	0	0	0	1	0	0	0	0	0	0	0	0	0	0	0	0	0	100854001	101,750	100,854.00	101.75
267	0	0	0	0	0	0	1	0	0	0	0	1	0	0	0	0	0	0	0	0	100955751	916,000	100,955.75	916
268	0	0	0	0	0	0	0	0	0	0	0	1	0	0	0	0	0	0	0	0	101871751	103,750	101,871.75	103.75
269	0	0	0	0	0	0	0	0	0	0	0	0	0	0	0	0	0	0	0	0	101975501	378,500	101,975.50	378.5
270	0	0	0	0	0	0	1	0	0	0	0	0	0	0	0	0	0	0	0	0	102354001	87,750	102,354.00	87.75
271	0	0	0	0	0	0	1	0	0	0	0	1	0	0	0	0	0	0	0	0	102441751	930,000	102,441.75	930
272	0	0	0	0	0	0	0	0	0	0	0	1	0	0	0	0	0	0	0	0	103371751	89,750	103,371.75	89.75
273	0	0	0	0	0	0	0	0	0	0	0	0	0	0	0	0	0	0	0	0	103461501	392,500	103,461.50	392.5
274	0	0	0	0	0	0	1	0	0	0	0	0	0	0	0	0	0	0	0	0	103854001	97,000	103,854.00	97
275	0	0	0	0	0	0	1	0	0	0	0	1	0	0	0	0	0	0	0	0	103951001	921,000	103,951.00	921
276	0	0	0	0	0	0	0	0	0	0	0	1	0	0	0	0	0	0	0	0	104872001	98,750	104,872.00	98.75
277	0	0	0	0	0	0	0	0	0	0	0	0	0	0	0	0	0	0	0	0	104970751	383,250	104,970.75	383.25
278	0	0	0	0	0	0	1	0	0	0	0	0	0	0	0	0	0	0	0	0	105354001	83,250	105,354.00	83.25
279	0	0	0	0	0	0	1	0	0	0	0	1	0	0	0	0	0	0	0	0	105437251	934,750	105,437.25	934.75
280	0	0	0	0	0	0	0	0	0	0	0	1	0	0	0	0	0	0	0	0	106372001	85,000	106,372.00	85
281	0	0	0	0	0	0	0	0	0	0	0	0	0	0	0	0	0	0	0	0	106457001	397,000	106,457.00	397
282	0	0	0	0	0	0	1	0	0	0	0	0	0	0	0	0	0	0	0	0	106854001	92,500	106,854.00	92.5
283	0	0	0	0	0	0	1	0	0	0	0	1	0	0	0	0	0	0	0	0	106946501	925,500	106,946.50	925.5
284	0	0	0	0	0	0	0	0	0	0	0	1	0	0	0	0	0	0	0	0	107872001	94,250	107,872.00	94.25
285	0	0	0	0	0	0	0	0	0	0	0	0	0	0	0	0	0	0	0	0	107966251	387,750	107,966.25	387.75
286	0	0	0	0	0	0	1	0	0	0	0	0	0	0	0	0	0	0	0	0	108354001	101,750	108,354.00	101.75
287	0	0	0	0	0	0	1	0	0	0	0	1	0	0	0	0	0	0	0	0	108455751	916,250	108,455.75	916.25
288	0	0	0	0	0	0	0	0	0	0	0	1	0	0	0	0	0	0	0	0	109372001	103,500	109,372.00	103.5
289	0	0	0	0	0	0	0	0	0	0	0	0	0	0	0	0	0	0	0	0	109475501	378,500	109,475.50	378.5
290	0	0	0	0	0	0	1	0	0	0	0	0	0	0	0	0	0	0	0	0	109854001	88,000	109,854.00	88
291	0	0	0	0	0	0	1	0	0	0	0	1	0	0	0	0	0	0	0	0	109942001	930,000	109,942.00	930
292	0	0	0	0	0	0	0	0	0	0	0	1	0	0	0	0	0	0	0	0	110872001	89,500	110,872.00	89.5
293	0	0	0	0	0	0	0	0	0	0	0	0	0	0	0	0	0	0	0	0	110961501	409,250	110,961.50	409.25
294	0	0	0	0	0	0	1	0	0	0	0	0	0	0	0	0	0	0	0	0	111370751	80,500	111,370.75	80.5
295	0	0	0	0	0	0	1	0	0	0	0	1	0	0	0	0	0	0	0	0	111451251	937,250	111,451.25	937.25
296	0	0	0	0	0	0	0	0	0	0	0	1	0	0	0	0	0	0	0	0	112388501	82,250	112,388.50	82.25
297	0	0	0	0	0	0	0	0	0	0	0	0	0	0	0	0	0	0	0	0	112470751	400,000	112,470.75	400
298	0	0	0	0	0	0	1	0	0	0	0	0	0	0	0	0	0	0	0	0	112870751	66,500	112,870.75	66.5
299	0	0	0	0	0	0	1	0	0	0	0	1	0	0	0	0	0	0	0	0	112937251	951,250	112,937.25	951.25
300	0	0	0	0	0	0	0	0	0	0	0	1	0	0	0	0	0	0	0	0	113888501	68,500	113,888.50	68.5
301	0	0	0	0	0	0	0	0	0	0	0	0	0	0	0	0	0	0	0	0	113957001	413,750	113,957.00	413.75
302	0	0	0	0	0	0	1	0	0	0	0	0	0	0	0	0	0	0	0	0	114370751	76,000	114,370.75	76
303	0	0	0	0	0	0	1	0	0	0	0	1	0	0	0	0	0	0	0	0	114446751	942,000	114,446.75	942
304	0	0	0	0	0	0	0	0	0	0	0	1	0	0	0	0	0	0	0	0	115388751	77,500	115,388.75	77.5
305	0	0	0	0	0	0	0	0	0	0	0	0	0	0	0	0	0	0	0	0	115466251	404,500	115,466.25	404.5
306	0	0	0	0	0	0	1	0	0	0	0	0	0	0	0	0	0	0	0	0	115870751	85,250	115,870.75	85.25
307	0	0	0	0	0	0	1	0	0	0	0	1	0	0	0	0	0	0	0	0	115956001	932,750	115,956.00	932.75
308	0	0	0	0	0	0	0	0	0	0	0	1	0	0	0	0	0	0	0	0	116888751	86,750	116,888.75	86.75
309	0	0	0	0	0	0	0	0	0	0	0	0	0	0	0	0	0	0	0	0	116975501	395,250	116,975.50	395.25
310	0	0	0	0	0	0	1	0	0	0	0	0	0	0	0	0	0	0	0	0	117370751	71,250	117,370.75	71.25
311	0	0	0	0	0	0	1	0	0	0	0	1	0	0	0	0	0	0	0	0	117442001	946,750	117,442.00	946.75
312	0	0	0	0	0	0	0	0	0	0	0	1	0	0	0	0	0	0	0	0	118388751	73,000	118,388.75	73
313	0	0	0	0	0	0	0	0	0	0	0	0	0	0	0	0	0	0	0	0	118461751	409,000	118,461.75	409
314	0	0	0	0	0	0	1	0	0	0	0	0	0	0	0	0	0	0	0	0	118870751	80,500	118,870.75	80.5
315	0	0	0	0	0	0	1	0	0	0	0	1	0	0	0	0	0	0	0	0	118951251	937,500	118,951.25	937.5
316	0	0	0	0	0	0	0	0	0	0	0	1	0	0	0	0	0	0	0	0	119888751	82,250	119,888.75	82.25
317	0	0	0	0	0	0	0	0	0	0	0	0	0	0	0	0	0	0	0	0	119971001	399,750	119,971.00	399.75
318	0	0	0	0	0	0	1	0	0	0	0	0	0	0	0	0	0	0	0	0	120370751	66,750	120,370.75	66.75
319	0	0	0	0	0	0	1	0	0	0	0	1	0	0	0	0	0	0	0	0	120437501	967,750	120,437.50	967.75
320	0	0	0	0	0	0	0	0	0	0	0	1	0	0	0	0	0	0	0	0	121405251	51,750	121,405.25	51.75
321	0	0	0	0	0	0	0	0	0	0	0	0	0	0	0	0	0	0	0	0	121457001	430,500	121,457.00	430.5
322	0	0	0	0	0	0	1	0	0	0	0	0	0	0	0	0	0	0	0	0	121887501	82,500	121,887.50	82.5
323	0	0	0	0	0	0	1	0	0	0	0	1	0	0	0	0	0	0	0	0	121970001	935,250	121,970.00	935.25
324	0	0	0	0	0	0	0	0	0	0	0	1	0	0	0	0	0	0	0	0	122905251	84,250	122,905.25	84.25
325	0	0	0	0	0	0	0	0	0	0	0	0	0	0	0	0	0	0	0	0	122989501	398,000	122,989.50	398
326	0	0	0	0	0	0	1	0	0	0	0	0	0	0	0	0	0	0	0	0	123387501	91,750	123,387.50	91.75
327	0	0	0	0	0	0	1	0	0	0	0	1	0	0	0	0	0	0	0	0	123479251	942,750	123,479.25	942.75
328	0	0	0	0	0	0	0	0	0	0	0	1	0	0	0	0	0	0	0	0	124422001	77,000	124,422.00	77
329	0	0	0	0	0	0	0	0	0	0	0	0	0	0	0	0	0	0	0	0	124499001	438,500	124,499.00	438.5
330	0	0	0	0	0	0	1	0	0	0	0	0	0	0	0	0	0	0	0	0	124937501	74,250	124,937.50	74.25
331	0	0	0	0	0	0	1	0	0	0	0	1	0	0	0	0	0	0	0	0	125011751	943,750	125,011.75	943.75
332	0	0	0	0	0	0	0	0	0	0	0	1	0	0	0	0	0	0	0	0	125955501	76,000	125,955.50	76
333	0	0	0	0	0	0	0	0	0	0	0	0	0	0	0	0	0	0	0	0	126031501	406,000	126,031.50	406
334	0	0	0	0	0	0	1	0	0	0	0	0	0	0	0	0	0	0	0	0	126437501	83,500	126,437.50	83.5
335	0	0	0	0	0	0	1	0	0	0	0	1	0	0	0	0	0	0	0	0	126521001	967,750	126,521.00	967.75
336	0	0	0	0	0	0	0	0	0	0	0	1	0	0	0	0	0	0	0	0	127488751	52,000	127,488.75	52
337	0	0	0	0	0	0	0	0	0	0	0	0	0	0	0	0	0	0	0	0	127540751	430,000	127,540.75	430
338	0	0	0	0	0	0	1	0	0	0	0	0	0	0	0	0	0	0	0	0	127970751	83,000	127,970.75	83
339	0	0	0	0	0	0	1	0	0	0	0	1	0	0	0	0	0	0	0	0	128053751	935,000	128,053.75	935
340	0	0	0	0	0	0	0	0	0	0	0	1	0	0	0	0	0	0	0	0	128988751	84,500	128,988.75	84.5
341	0	0	0	0	0	0	0	0	0	0	0	0	0	0	0	0	0	0	0	0	129073251	397,500	129,073.25	397.5
342	0	0	0	0	0	0	1	0	0	0	0	0	0	0	0	0	0	0	0	0	129470751	69,000	129,470.75	69
343	0	0	0	0	0	0	1	0	0	0	0	1	0	0	0	0	0	0	0	0	129539751	949,000	129,539.75	949
344	0	0	0	0	0	0	0	0	0	0	0	1	0	0	0	0	0	0	0	0	130488751	70,750	130,488.75	70.75
345	0	0	0	0	0	0	0	0	0	0	0	0	0	0	0	0	0	0	0	0	130559501	411,250	130,559.50	411.25
346	0	0	0	0	0	0	1	0	0	0	0	0	0	0	0	0	0	0	0	0	130970751	78,250	130,970.75	78.25
347	0	0	0	0	0	0	1	0	0	0	0	1	0	0	0	0	0	0	0	0	131049001	956,500	131,049.00	956.5
348	0	0	0	0	0	0	0	0	0	0	0	1	0	0	0	0	0	0	0	0	132005501	63,250	132,005.50	63.25
349	0	0	0	0	0	0	0	0	0	0	0	0	0	0	0	0	0	0	0	0	132068751	418,750	132,068.75	418.75
350	0	0	0	0	0	0	1	0	0	0	0	0	0	0	0	0	0	0	0	0	132487501	70,750	132,487.50	70.75
351	0	0	0	0	0	0	1	0	0	0	0	1	0	0	0	0	0	0	0	0	132558251	947,250	132,558.25	947.25
352	0	0	0	0	0	0	0	0	0	0	0	1	0	0	0	0	0	0	0	0	133505501	72,500	133,505.50	72.5
353	0	0	0	0	0	0	0	0	0	0	0	0	0	0	0	0	0	0	0	0	133578001	409,500	133,578.00	409.5
354	0	0	0	0	0	0	1	0	0	0	0	0	0	0	0	0	0	0	0	0	133987501	80,250	133,987.50	80.25
355	0	0	0	0	0	0	1	0	0	0	0	1	0	0	0	0	0	0	0	0	134067751	937,750	134,067.75	937.75
356	0	0	0	0	0	0	0	0	0	0	0	1	0	0	0	0	0	0	0	0	135005501	81,750	135,005.50	81.75
357	0	0	0	0	0	0	0	0	0	0	0	0	0	0	0	0	0	0	0	0	135087251	400,250	135,087.25	400.25
358	0	0	0	0	0	0	1	0	0	0	0	0	0	0	0	0	0	0	0	0	135487501	89,500	135,487.50	89.5
359	0	0	0	0	0	0	1	0	0	0	0	1	0	0	0	0	0	0	0	0	135577001	928,500	135,577.00	928.5
360	0	0	0	0	0	0	0	0	0	0	0	1	0	0	0	0	0	0	0	0	136505501	91,000	136,505.50	91
361	0	0	0	0	0	0	0	0	0	0	0	0	0	0	0	0	0	0	0	0	136596501	391,000	136,596.50	391
362	0	0	0	0	0	0	1	0	0	0	0	0	0	0	0	0	0	0	0	0	136987501	75,500	136,987.50	75.5
363	0	0	0	0	0	0	1	0	0	0	0	1	0	0	0	0	0	0	0	0	137063001	942,500	137,063.00	942.5
364	0	0	0	0	0	0	0	0	0	0	0	1	0	0	0	0	0	0	0	0	138005501	77,250	138,005.50	77.25
365	0	0	0	0	0	0	0	0	0	0	0	0	0	0	0	0	0	0	0	0	138082751	404,750	138,082.75	404.75
366	0	0	0	0	0	0	1	0	0	0	0	0	0	0	0	0	0	0	0	0	138487501	84,750	138,487.50	84.75
367	0	0	0	0	0	0	1	0	0	0	0	1	0	0	0	0	0	0	0	0	138572251	933,250	138,572.25	933.25
368	0	0	0	0	0	0	0	0	0	0	0	1	0	0	0	0	0	0	0	0	139505501	86,500	139,505.50	86.5
369	0	0	0	0	0	0	0	0	0	0	0	0	0	0	0	0	0	0	0	0	139592001	395,500	139,592.00	395.5
370	0	0	0	0	0	0	1	0	0	0	0	0	0	0	0	0	0	0	0	0	139987501	71,000	139,987.50	71
371	0	0	0	0	0	0	1	0	0	0	0	1	0	0	0	0	0	0	0	0	140058501	947,000	140,058.50	947
372	0	0	0	0	0	0	0	0	0	0	0	1	0	0	0	0	0	0	0	0	141005501	72,500	141,005.50	72.5
373	0	0	0	0	0	0	0	0	0	0	0	0	0	0	0	0	0	0	0	0	141078001	409,500	141,078.00	409.5
374	0	0	0	0	0	0	1	0	0	0	0	0	0	0	0	0	0	0	0	0	141487501	80,250	141,487.50	80.25
375	0	0	0	0	0	0	1	0	0	0	0	1	0	0	0	0	0	0	0	0	141567751	937,750	141,567.75	937.75
376	0	0	0	0	0	0	0	0	0	0	0	1	0	0	0	0	0	0	0	0	142505501	82,000	142,505.50	82
377	0	0	0	0	0	0	0	0	0	0	0	0	0	0	0	0	0	0	0	0	142587501	400,000	142,587.50	400
378	0	0	0	0	0	0	1	0	0	0	0	0	0	0	0	0	0	0	0	0	142987501	89,500	142,987.50	89.5
379	0	0	0	0	0	0	1	0	0	0	0	1	0	0	0	0	0	0	0	0	143077001	928,500	143,077.00	928.5
380	0	0	0	0	0	0	0	0	0	0	0	1	0	0	0	0	0	0	0	0	144005501	91,250	144,005.50	91.25
381	0	0	0	0	0	0	0	0	0	0	0	0	0	0	0	0	0	0	0	0	144096751	391,000	144,096.75	391
382	0	0	0	0	0	0	1	0	0	0	0	0	0	0	0	0	0	0	0	0	144487751	75,500	144,487.75	75.5
383	0	0	0	0	0	0	1	0	0	0	0	1	0	0	0	0	0	0	0	0	144563251	942,250	144,563.25	942.25
384	0	0	0	0	0	0	0	0	0	0	0	1	0	0	0	0	0	0	0	0	145505501	77,250	145,505.50	77.25
385	0	0	0	0	0	0	0	0	0	0	0	0	0	0	0	0	0	0	0	0	145582751	405,000	145,582.75	405
386	0	0	0	0	0	0	1	0	0	0	0	0	0	0	0	0	0	0	0	0	145987751	84,750	145,987.75	84.75
387	0	0	0	0	0	0	1	0	0	0	0	1	0	0	0	0	0	0	0	0	146072501	933,000	146,072.50	933
388	0	0	0	0	0	0	0	0	0	0	0	1	0	0	0	0	0	0	0	0	147005501	86,500	147,005.50	86.5
389	0	0	0	0	0	0	0	0	0	0	0	0	0	0	0	0	0	0	0	0	147092001	395,500	147,092.00	395.5
390	0	0	0	0	0	0	1	0	0	0	0	0	0	0	0	0	0	0	0	0	147487501	71,000	147,487.50	71
391	0	0	0	0	0	0	1	0	0	0	0	1	0	0	0	0	0	0	0	0	147558501	947,000	147,558.50	947
392	0	0	0	0	0	0	0	0	0	0	0	1	0	0	0	0	0	0	0	0	148505501	72,750	148,505.50	72.75
393	0	0	0	0	0	0	0	0	0	0	0	0	0	0	0	0	0	0	0	0	148578251	409,500	148,578.25	409.5
394	0	0	0	0	0	0	1	0	0	0	0	0	0	0	0	0	0	0	0	0	148987751	80,000	148,987.75	80
395	0	0	0	0	0	0	1	0	0	0	0	1	0	0	0	0	0	0	0	0	149067751	937,750	149,067.75	937.75
396	0	0	0	0	0	0	0	0	0	0	0	1	0	0	0	0	0	0	0	0	150005501	82,000	150,005.50	82
397	0	0	0	0	0	0	0	0	0	0	0	0	0	0	0	0	0	0	0	0	150087501	400,250	150,087.50	400.25
398	0	0	0	0	0	0	1	0	0	0	0	0	0	0	0	0	0	0	0	0	150487751	89,500	150,487.75	89.5
399	0	0	0	0	0	0	1	0	0	0	0	1	0	0	0	0	0	0	0	0	150577251	928,250	150,577.25	928.25
400	0	0	0	0	0	0	0	0	0	0	0	1	0	0	0	0	0	0	0	0	151505501	91,250	151,505.50	91.25
401	0	0	0	0	0	0	0	0	0	0	0	0	0	0	0	0	0	0	0	0	151596751	391,000	151,596.75	391
402	0	0	0	0	0	0	1	0	0	0	0	0	0	0	0	0	0	0	0	0	151987751	75,500	151,987.75	75.5
403	0	0	0	0	0	0	1	0	0	0	0	1	0	0	0	0	0	0	0	0	152063251	942,250	152,063.25	942.25
404	0	0	0	0	0	0	0	0	0	0	0	1	0	0	0	0	0	0	0	0	153005501	77,500	153,005.50	77.5
405	0	0	0	0	0	0	0	0	0	0	0	0	0	0	0	0	0	0	0	0	153083001	404,750	153,083.00	404.75
406	0	0	0	0	0	0	1	0	0	0	0	0	0	0	0	0	0	0	0	0	153487751	84,750	153,487.75	84.75
407	0	0	0	0	0	0	1	0	0	0	0	1	0	0	0	0	0	0	0	0	153572501	933,000	153,572.50	933
408	0	0	0	0	0	0	0	0	0	0	0	1	0	0	0	0	0	0	0	0	154505501	86,750	154,505.50	86.75
409	0	0	0	0	0	0	0	0	0	0	0	0	0	0	0	0	0	0	0	0	154592251	395,500	154,592.25	395.5
410	0	0	0	0	0	0	1	0	0	0	0	0	0	0	0	0	0	0	0	0	154987751	94,000	154,987.75	94
411	0	0	0	0	0	0	1	0	0	0	0	1	0	0	0	0	0	0	0	0	155081751	923,750	155,081.75	923.75
412	0	0	0	0	0	0	0	0	0	0	0	1	0	0	0	0	0	0	0	0	156005501	96,000	156,005.50	96
413	0	0	0	0	0	0	0	0	0	0	0	0	0	0	0	0	0	0	0	0	156101501	386,250	156,101.50	386.25
414	0	0	0	0	0	0	1	0	0	0	0	0	0	0	0	0	0	0	0	0	156487751	80,250	156,487.75	80.25
415	0	0	0	0	0	0	1	0	0	0	0	1	0	0	0	0	0	0	0	0	156568001	954,250	156,568.00	954.25
416	0	0	0	0	0	0	0	0	0	0	0	1	0	0	0	0	0	0	0	0	157522251	65,250	157,522.25	65.25
417	0	0	0	0	0	0	0	0	0	0	0	0	0	0	0	0	0	0	0	0	157587501	417,000	157,587.50	417
418	0	0	0	0	0	0	1	0	0	0	0	0	0	0	0	0	0	0	0	0	158004501	96,000	158,004.50	96
419	0	0	0	0	0	0	1	0	0	0	0	1	0	0	0	0	0	0	0	0	158100501	921,750	158,100.50	921.75
420	0	0	0	0	0	0	0	0	0	0	0	1	0	0	0	0	0	0	0	0	159022251	98,000	159,022.25	98
421	0	0	0	0	0	0	0	0	0	0	0	0	0	0	0	0	0	0	0	0	159120251	400,750	159,120.25	400.75
422	0	0	0	0	0	0	1	0	0	0	0	0	0	0	0	0	0	0	0	0	159521001	88,750	159,521.00	88.75
423	0	0	0	0	0	0	1	0	0	0	0	1	0	0	0	0	0	0	0	0	159609751	929,250	159,609.75	929.25
424	0	0	0	0	0	0	0	0	0	0	0	1	0	0	0	0	0	0	0	0	160539001	90,500	160,539.00	90.5
425	0	0	0	0	0	0	0	0	0	0	0	0	0	0	0	0	0	0	0	0	160629501	408,250	160,629.50	408.25
426	0	0	0	0	0	0	1	0	0	0	0	0	0	0	0	0	0	0	0	0	161037751	81,250	161,037.75	81.25
427	0	0	0	0	0	0	1	0	0	0	0	1	0	0	0	0	0	0	0	0	161119001	953,250	161,119.00	953.25
428	0	0	0	0	0	0	0	0	0	0	0	1	0	0	0	0	0	0	0	0	162072251	66,500	162,072.25	66.5
429	0	0	0	0	0	0	0	0	0	0	0	0	0	0	0	0	0	0	0	0	162138751	415,750	162,138.75	415.75
430	0	0	0	0	0	0	1	0	0	0	0	0	0	0	0	0	0	0	0	0	162554501	74,000	162,554.50	74
431	0	0	0	0	0	0	1	0	0	0	0	1	0	0	0	0	0	0	0	0	162628501	943,750	162,628.50	943.75
432	0	0	0	0	0	0	0	0	0	0	0	1	0	0	0	0	0	0	0	0	163572251	75,750	163,572.25	75.75
433	0	0	0	0	0	0	0	0	0	0	0	0	0	0	0	0	0	0	0	0	163648001	406,500	163,648.00	406.5
434	0	0	0	0	0	0	1	0	0	0	0	0	0	0	0	0	0	0	0	0	164054501	83,250	164,054.50	83.25
435	0	0	0	0	0	0	1	0	0	0	0	1	0	0	0	0	0	0	0	0	164137751	968,000	164,137.75	968
436	0	0	0	0	0	0	0	0	0	0	0	1	0	0	0	0	0	0	0	0	165105751	51,750	165,105.75	51.75
437	0	0	0	0	0	0	0	0	0	0	0	0	0	0	0	0	0	0	0	0	165157501	430,250	165,157.50	430.25
438	0	0	0	0	0	0	1	0	0	0	0	0	0	0	0	0	0	0	0	0	165587751	82,500	165,587.75	82.5
439	0	0	0	0	0	0	1	0	0	0	0	1	0	0	0	0	0	0	0	0	165670251	935,500	165,670.25	935.5
440	0	0	0	0	0	0	0	0	0	0	0	1	0	0	0	0	0	0	0	0	166605751	84,250	166,605.75	84.25
441	0	0	0	0	0	0	0	0	0	0	0	0	0	0	0	0	0	0	0	0	166690001	397,750	166,690.00	397.75
442	0	0	0	0	0	0	1	0	0	0	0	0	0	0	0	0	0	0	0	0	167087751	68,500	167,087.75	68.5
443	0	0	0	0	0	0	1	0	0	0	0	1	0	0	0	0	0	0	0	0	167156251	949,500	167,156.25	949.5
444	0	0	0	0	0	0	0	0	0	0	0	1	0	0	0	0	0	0	0	0	168105751	70,250	168,105.75	70.25
445	0	0	0	0	0	0	0	0	0	0	0	0	0	0	0	0	0	0	0	0	168176001	411,750	168,176.00	411.75
446	0	0	0	0	0	0	1	0	0	0	0	0	0	0	0	0	0	0	0	0	168587751	78,000	168,587.75	78
447	0	0	0	0	0	0	1	0	0	0	0	1	0	0	0	0	0	0	0	0	168665751	940,000	168,665.75	940
448	0	0	0	0	0	0	0	0	0	0	0	1	0	0	0	0	0	0	0	0	169605751	79,500	169,605.75	79.5
449	0	0	0	0	0	0	0	0	0	0	0	0	0	0	0	0	0	0	0	0	169685251	402,500	169,685.25	402.5
450	0	0	0	0	0	0	1	0	0	0	0	0	0	0	0	0	0	0	0	0	170087751	87,250	170,087.75	87.25
451	0	0	0	0	0	0	1	0	0	0	0	1	0	0	0	0	0	0	0	0	170175001	930,750	170,175.00	930.75
452	0	0	0	0	0	0	0	0	0	0	0	1	0	0	0	0	0	0	0	0	171105751	88,750	171,105.75	88.75
453	0	0	0	0	0	0	0	0	0	0	0	0	0	0	0	0	0	0	0	0	171194501	393,250	171,194.50	393.25
454	0	0	0	0	0	0	1	0	0	0	0	0	0	0	0	0	0	0	0	0	171587751	73,250	171,587.75	73.25
455	0	0	0	0	0	0	1	0	0	0	0	1	0	0	0	0	0	0	0	0	171661001	944,750	171,661.00	944.75
456	0	0	0	0	0	0	0	0	0	0	0	1	0	0	0	0	0	0	0	0	172605751	75,000	172,605.75	75
457	0	0	0	0	0	0	0	0	0	0	0	0	0	0	0	0	0	0	0	0	172680751	407,250	172,680.75	407.25
458	0	0	0	0	0	0	1	0	0	0	0	0	0	0	0	0	0	0	0	0	173088001	82,250	173,088.00	82.25
459	0	0	0	0	0	0	1	0	0	0	0	1	0	0	0	0	0	0	0	0	173170251	935,500	173,170.25	935.5
460	0	0	0	0	0	0	0	0	0	0	0	1	0	0	0	0	0	0	0	0	174105751	84,250	174,105.75	84.25
461	0	0	0	0	0	0	0	0	0	0	0	0	0	0	0	0	0	0	0	0	174190001	397,750	174,190.00	397.75
462	0	0	0	0	0	0	1	0	0	0	0	0	0	0	0	0	0	0	0	0	174587751	68,750	174,587.75	68.75
463	0	0	0	0	0	0	1	0	0	0	0	1	0	0	0	0	0	0	0	0	174656501	949,250	174,656.50	949.25
464	0	0	0	0	0	0	0	0	0	0	0	1	0	0	0	0	0	0	0	0	175605751	70,250	175,605.75	70.25
465	0	0	0	0	0	0	0	0	0	0	0	0	0	0	0	0	0	0	0	0	175676001	412,000	175,676.00	412
466	0	0	0	0	0	0	1	0	0	0	0	0	0	0	0	0	0	0	0	0	176088001	77,750	176,088.00	77.75
467	0	0	0	0	0	0	1	0	0	0	0	1	0	0	0	0	0	0	0	0	176165751	940,000	176,165.75	940
468	0	0	0	0	0	0	0	0	0	0	0	1	0	0	0	0	0	0	0	0	177105751	79,750	177,105.75	79.75
469	0	0	0	0	0	0	0	0	0	0	0	0	0	0	0	0	0	0	0	0	177185501	402,500	177,185.50	402.5
470	0	0	0	0	0	0	1	0	0	0	0	0	0	0	0	0	0	0	0	0	177588001	87,000	177,588.00	87
471	0	0	0	0	0	0	1	0	0	0	0	1	0	0	0	0	0	0	0	0	177675001	930,750	177,675.00	930.75
472	0	0	0	0	0	0	0	0	0	0	0	1	0	0	0	0	0	0	0	0	178605751	89,000	178,605.75	89
473	0	0	0	0	0	0	0	0	0	0	0	0	0	0	0	0	0	0	0	0	178694751	393,000	178,694.75	393
474	0	0	0	0	0	0	1	0	0	0	0	0	0	0	0	0	0	0	0	0	179087751	73,500	179,087.75	73.5
475	0	0	0	0	0	0	1	0	0	0	0	1	0	0	0	0	0	0	0	0	179161251		179,161.25
