# Supplementary material for: Auditory presentation and synchronization in Adobe Flash and HTML5/JavaScript Web experiments
Source: Behav Res Methods. 2016 Jul 15;48(3):897–908. doi: 10.3758/s13428-016-0758-5 (PMC5003904; doi:10.3758/s13428-016-0758-5)
Supplement: Supplementary file 1 — (ZIP 1310 kb) [file 13428_2016_758_MOESM1_ESM.zip › Data/S1/sep-officepc-ff-js.csv]

	Keypad 4	Keypad 3	Keypad 2	Keypad 1	Opto 4	Opto 3	Opto 2	Opto 1	TTL in 2	TTL in 1	Mic 2	Mic 1	Act close 4	Act close 3	Act close 3	Act close 1	TTL out 2	TTL out 1	Sounder 2	Sounder 1	Elapsed uS	Active uS	Elapsed mS	Active mS
1	0	0	0	0	0	0	0	0	0	0	0	0	0	0	0	0	0	0	0	0	0	1,221,251	0	1,221.25
2	0	0	0	0	0	0	0	1	0	0	0	0	0	0	0	0	0	0	0	0	1221251	73,750	1,221.25	73.75
3	0	0	0	0	0	0	0	1	0	0	0	1	0	0	0	0	0	0	0	0	1295001	963,250	1,295.00	963.25
4	0	0	0	0	0	0	0	0	0	0	0	1	0	0	0	0	0	0	0	0	2258251	56,500	2,258.25	56.5
5	0	0	0	0	0	0	0	0	0	0	0	0	0	0	0	0	0	0	0	0	2314751	623,250	2,314.75	623.25
6	0	0	0	0	0	0	0	1	0	0	0	0	0	0	0	0	0	0	0	0	2938001	59,000	2,938.00	59
7	0	0	0	0	0	0	0	1	0	0	0	1	0	0	0	0	0	0	0	0	2997001	961,250	2,997.00	961.25
8	0	0	0	0	0	0	0	0	0	0	0	1	0	0	0	0	0	0	0	0	3958251	58,500	3,958.25	58.5
9	0	0	0	0	0	0	0	0	0	0	0	0	0	0	0	0	0	0	0	0	4016751	621,250	4,016.75	621.25
10	0	0	0	0	0	0	0	1	0	0	0	0	0	0	0	0	0	0	0	0	4638001	47,000	4,638.00	47
11	0	0	0	0	0	0	0	1	0	0	0	1	0	0	0	0	0	0	0	0	4685001	973,250	4,685.00	973.25
12	0	0	0	0	0	0	0	0	0	0	0	1	0	0	0	0	0	0	0	0	5658251	46,500	5,658.25	46.5
13	0	0	0	0	0	0	0	0	0	0	0	0	0	0	0	0	0	0	0	0	5704751	616,500	5,704.75	616.5
14	0	0	0	0	0	0	0	1	0	0	0	0	0	0	0	0	0	0	0	0	6321251	55,750	6,321.25	55.75
15	0	0	0	0	0	0	0	1	0	0	0	1	0	0	0	0	0	0	0	0	6377001	964,500	6,377.00	964.5
16	0	0	0	0	0	0	0	0	0	0	0	1	0	0	0	0	0	0	0	0	7341501	55,250	7,341.50	55.25
17	0	0	0	0	0	0	0	0	0	0	0	0	0	0	0	0	0	0	0	0	7396751	624,500	7,396.75	624.5
18	0	0	0	0	0	0	0	1	0	0	0	0	0	0	0	0	0	0	0	0	8021251	58,750	8,021.25	58.75
19	0	0	0	0	0	0	0	1	0	0	0	1	0	0	0	0	0	0	0	0	8080001	961,500	8,080.00	961.5
20	0	0	0	0	0	0	0	0	0	0	0	1	0	0	0	0	0	0	0	0	9041501	58,250	9,041.50	58.25
21	0	0	0	0	0	0	0	0	0	0	0	0	0	0	0	0	0	0	0	0	9099751	621,500	9,099.75	621.5
22	0	0	0	0	0	0	0	1	0	0	0	0	0	0	0	0	0	0	0	0	9721251	62,000	9,721.25	62
23	0	0	0	0	0	0	0	1	0	0	0	1	0	0	0	0	0	0	0	0	9783251	958,250	9,783.25	958.25
24	0	0	0	0	0	0	0	0	0	0	0	1	0	0	0	0	0	0	0	0	10741501	61,250	10,741.50	61.25
25	0	0	0	0	0	0	0	0	0	0	0	0	0	0	0	0	0	0	0	0	10802751	618,500	10,802.75	618.5
26	0	0	0	0	0	0	0	1	0	0	0	0	0	0	0	0	0	0	0	0	11421251	64,000	11,421.25	64
27	0	0	0	0	0	0	0	1	0	0	0	1	0	0	0	0	0	0	0	0	11485251	956,250	11,485.25	956.25
28	0	0	0	0	0	0	0	0	0	0	0	1	0	0	0	0	0	0	0	0	12441501	63,250	12,441.50	63.25
29	0	0	0	0	0	0	0	0	0	0	0	0	0	0	0	0	0	0	0	0	12504751	616,500	12,504.75	616.5
30	0	0	0	0	0	0	0	1	0	0	0	0	0	0	0	0	0	0	0	0	13121251	64,000	13,121.25	64
31	0	0	0	0	0	0	0	1	0	0	0	1	0	0	0	0	0	0	0	0	13185251	956,250	13,185.25	956.25
32	0	0	0	0	0	0	0	0	0	0	0	1	0	0	0	0	0	0	0	0	14141501	63,250	14,141.50	63.25
33	0	0	0	0	0	0	0	0	0	0	0	0	0	0	0	0	0	0	0	0	14204751	616,500	14,204.75	616.5
34	0	0	0	0	0	0	0	1	0	0	0	0	0	0	0	0	0	0	0	0	14821251	65,000	14,821.25	65
35	0	0	0	0	0	0	0	1	0	0	0	1	0	0	0	0	0	0	0	0	14886251	955,250	14,886.25	955.25
36	0	0	0	0	0	0	0	0	0	0	0	1	0	0	0	0	0	0	0	0	15841501	64,250	15,841.50	64.25
37	0	0	0	0	0	0	0	0	0	0	0	0	0	0	0	0	0	0	0	0	15905751	582,250	15,905.75	582.25
38	0	0	0	0	0	0	0	1	0	0	0	0	0	0	0	0	0	0	0	0	16488001	57,250	16,488.00	57.25
39	0	0	0	0	0	0	0	1	0	0	0	1	0	0	0	0	0	0	0	0	16545251	963,000	16,545.25	963
40	0	0	0	0	0	0	0	0	0	0	0	1	0	0	0	0	0	0	0	0	17508251	56,500	17,508.25	56.5
41	0	0	0	0	0	0	0	0	0	0	0	0	0	0	0	0	0	0	0	0	17564751	623,250	17,564.75	623.25
42	0	0	0	0	0	0	0	1	0	0	0	0	0	0	0	0	0	0	0	0	18188001	57,250	18,188.00	57.25
43	0	0	0	0	0	0	0	1	0	0	0	1	0	0	0	0	0	0	0	0	18245251	963,000	18,245.25	963
44	0	0	0	0	0	0	0	0	0	0	0	1	0	0	0	0	0	0	0	0	19208251	56,500	19,208.25	56.5
45	0	0	0	0	0	0	0	0	0	0	0	0	0	0	0	0	0	0	0	0	19264751	623,250	19,264.75	623.25
46	0	0	0	0	0	0	0	1	0	0	0	0	0	0	0	0	0	0	0	0	19888001	57,250	19,888.00	57.25
47	0	0	0	0	0	0	0	1	0	0	0	1	0	0	0	0	0	0	0	0	19945251	963,000	19,945.25	963
48	0	0	0	0	0	0	0	0	0	0	0	1	0	0	0	0	0	0	0	0	20908251	56,500	20,908.25	56.5
49	0	0	0	0	0	0	0	0	0	0	0	0	0	0	0	0	0	0	0	0	20964751	623,250	20,964.75	623.25
50	0	0	0	0	0	0	0	1	0	0	0	0	0	0	0	0	0	0	0	0	21588001	58,250	21,588.00	58.25
51	0	0	0	0	0	0	0	1	0	0	0	1	0	0	0	0	0	0	0	0	21646251	962,000	21,646.25	962
52	0	0	0	0	0	0	0	0	0	0	0	1	0	0	0	0	0	0	0	0	22608251	58,250	22,608.25	58.25
53	0	0	0	0	0	0	0	0	0	0	0	0	0	0	0	0	0	0	0	0	22666501	621,500	22,666.50	621.5
54	0	0	0	0	0	0	0	1	0	0	0	0	0	0	0	0	0	0	0	0	23288001	61,250	23,288.00	61.25
55	0	0	0	0	0	0	0	1	0	0	0	1	0	0	0	0	0	0	0	0	23349251	959,000	23,349.25	959
56	0	0	0	0	0	0	0	0	0	0	0	1	0	0	0	0	0	0	0	0	24308251	60,750	24,308.25	60.75
57	0	0	0	0	0	0	0	0	0	0	0	0	0	0	0	0	0	0	0	0	24369001	619,000	24,369.00	619
58	0	0	0	0	0	0	0	1	0	0	0	0	0	0	0	0	0	0	0	0	24988001	55,250	24,988.00	55.25
59	0	0	0	0	0	0	0	1	0	0	0	1	0	0	0	0	0	0	0	0	25043251	965,000	25,043.25	965
60	0	0	0	0	0	0	0	0	0	0	0	1	0	0	0	0	0	0	0	0	26008251	54,750	26,008.25	54.75
61	0	0	0	0	0	0	0	0	0	0	0	0	0	0	0	0	0	0	0	0	26063001	625,000	26,063.00	625
62	0	0	0	0	0	0	0	1	0	0	0	0	0	0	0	0	0	0	0	0	26688001	57,250	26,688.00	57.25
63	0	0	0	0	0	0	0	1	0	0	0	1	0	0	0	0	0	0	0	0	26745251	963,000	26,745.25	963
64	0	0	0	0	0	0	0	0	0	0	0	1	0	0	0	0	0	0	0	0	27708251	56,750	27,708.25	56.75
65	0	0	0	0	0	0	0	0	0	0	0	0	0	0	0	0	0	0	0	0	27765001	623,000	27,765.00	623
66	0	0	0	0	0	0	0	1	0	0	0	0	0	0	0	0	0	0	0	0	28388001	55,250	28,388.00	55.25
67	0	0	0	0	0	0	0	1	0	0	0	1	0	0	0	0	0	0	0	0	28443251	965,250	28,443.25	965.25
68	0	0	0	0	0	0	0	0	0	0	0	1	0	0	0	0	0	0	0	0	29408501	54,500	29,408.50	54.5
69	0	0	0	0	0	0	0	0	0	0	0	0	0	0	0	0	0	0	0	0	29463001	625,250	29,463.00	625.25
70	0	0	0	0	0	0	0	1	0	0	0	0	0	0	0	0	0	0	0	0	30088251	57,000	30,088.25	57
71	0	0	0	0	0	0	0	1	0	0	0	1	0	0	0	0	0	0	0	0	30145251	963,250	30,145.25	963.25
72	0	0	0	0	0	0	0	0	0	0	0	1	0	0	0	0	0	0	0	0	31108501	56,500	31,108.50	56.5
73	0	0	0	0	0	0	0	0	0	0	0	0	0	0	0	0	0	0	0	0	31165001	623,250	31,165.00	623.25
74	0	0	0	0	0	0	0	1	0	0	0	0	0	0	0	0	0	0	0	0	31788251	56,000	31,788.25	56
75	0	0	0	0	0	0	0	1	0	0	0	1	0	0	0	0	0	0	0	0	31844251	964,250	31,844.25	964.25
76	0	0	0	0	0	0	0	0	0	0	0	1	0	0	0	0	0	0	0	0	32808501	55,500	32,808.50	55.5
77	0	0	0	0	0	0	0	0	0	0	0	0	0	0	0	0	0	0	0	0	32864001	624,250	32,864.00	624.25
78	0	0	0	0	0	0	0	1	0	0	0	0	0	0	0	0	0	0	0	0	33488251	46,000	33,488.25	46
79	0	0	0	0	0	0	0	1	0	0	0	1	0	0	0	0	0	0	0	0	33534251	974,250	33,534.25	974.25
80	0	0	0	0	0	0	0	0	0	0	0	1	0	0	0	0	0	0	0	0	34508501	45,500	34,508.50	45.5
81	0	0	0	0	0	0	0	0	0	0	0	0	0	0	0	0	0	0	0	0	34554001	617,500	34,554.00	617.5
82	0	0	0	0	0	0	0	1	0	0	0	0	0	0	0	0	0	0	0	0	35171501	52,750	35,171.50	52.75
83	0	0	0	0	0	0	0	1	0	0	0	1	0	0	0	0	0	0	0	0	35224251	984,250	35,224.25	984.25
84	0	0	0	0	0	0	0	0	0	0	0	1	0	0	0	0	0	0	0	0	36208501	35,500	36,208.50	35.5
85	0	0	0	0	0	0	0	0	0	0	0	0	0	0	0	0	0	0	0	0	36244001	610,750	36,244.00	610.75
86	0	0	0	0	0	0	0	1	0	0	0	0	0	0	0	0	0	0	0	0	36854751	69,500	36,854.75	69.5
87	0	0	0	0	0	0	0	1	0	0	0	1	0	0	0	0	0	0	0	0	36924251	950,750	36,924.25	950.75
88	0	0	0	0	0	0	0	0	0	0	0	1	0	0	0	0	0	0	0	0	37875001	69,000	37,875.00	69
89	0	0	0	0	0	0	0	0	0	0	0	0	0	0	0	0	0	0	0	0	37944001	611,000	37,944.00	611
90	0	0	0	0	0	0	0	1	0	0	0	0	0	0	0	0	0	0	0	0	38555001	61,250	38,555.00	61.25
91	0	0	0	0	0	0	0	1	0	0	0	1	0	0	0	0	0	0	0	0	38616251	959,000	38,616.25	959
92	0	0	0	0	0	0	0	0	0	0	0	1	0	0	0	0	0	0	0	0	39575251	60,750	39,575.25	60.75
93	0	0	0	0	0	0	0	0	0	0	0	0	0	0	0	0	0	0	0	0	39636001	619,000	39,636.00	619
94	0	0	0	0	0	0	0	1	0	0	0	0	0	0	0	0	0	0	0	0	40255001	64,250	40,255.00	64.25
95	0	0	0	0	0	0	0	1	0	0	0	1	0	0	0	0	0	0	0	0	40319251	956,000	40,319.25	956
96	0	0	0	0	0	0	0	0	0	0	0	1	0	0	0	0	0	0	0	0	41275251	63,750	41,275.25	63.75
97	0	0	0	0	0	0	0	0	0	0	0	0	0	0	0	0	0	0	0	0	41339001	616,000	41,339.00	616
98	0	0	0	0	0	0	0	1	0	0	0	0	0	0	0	0	0	0	0	0	41955001	56,500	41,955.00	56.5
99	0	0	0	0	0	0	0	1	0	0	0	1	0	0	0	0	0	0	0	0	42011501	963,750	42,011.50	963.75
100	0	0	0	0	0	0	0	0	0	0	0	1	0	0	0	0	0	0	0	0	42975251	55,750	42,975.25	55.75
101	0	0	0	0	0	0	0	0	0	0	0	0	0	0	0	0	0	0	0	0	43031001	624,000	43,031.00	624
102	0	0	0	0	0	0	0	1	0	0	0	0	0	0	0	0	0	0	0	0	43655001	57,500	43,655.00	57.5
103	0	0	0	0	0	0	0	1	0	0	0	1	0	0	0	0	0	0	0	0	43712501	962,750	43,712.50	962.75
104	0	0	0	0	0	0	0	0	0	0	0	1	0	0	0	0	0	0	0	0	44675251	56,750	44,675.25	56.75
105	0	0	0	0	0	0	0	0	0	0	0	0	0	0	0	0	0	0	0	0	44732001	623,000	44,732.00	623
106	0	0	0	0	0	0	0	1	0	0	0	0	0	0	0	0	0	0	0	0	45355001	58,500	45,355.00	58.5
107	0	0	0	0	0	0	0	1	0	0	0	1	0	0	0	0	0	0	0	0	45413501	961,750	45,413.50	961.75
108	0	0	0	0	0	0	0	0	0	0	0	1	0	0	0	0	0	0	0	0	46375251	57,750	46,375.25	57.75
109	0	0	0	0	0	0	0	0	0	0	0	0	0	0	0	0	0	0	0	0	46433001	622,000	46,433.00	622
110	0	0	0	0	0	0	0	1	0	0	0	0	0	0	0	0	0	0	0	0	47055001	59,500	47,055.00	59.5
111	0	0	0	0	0	0	0	1	0	0	0	1	0	0	0	0	0	0	0	0	47114501	960,750	47,114.50	960.75
112	0	0	0	0	0	0	0	0	0	0	0	1	0	0	0	0	0	0	0	0	48075251	58,750	48,075.25	58.75
113	0	0	0	0	0	0	0	0	0	0	0	0	0	0	0	0	0	0	0	0	48134001	621,000	48,134.00	621
114	0	0	0	0	0	0	0	1	0	0	0	0	0	0	0	0	0	0	0	0	48755001	47,500	48,755.00	47.5
115	0	0	0	0	0	0	0	1	0	0	0	1	0	0	0	0	0	0	0	0	48802501	972,750	48,802.50	972.75
116	0	0	0	0	0	0	0	0	0	0	0	1	0	0	0	0	0	0	0	0	49775251	46,750	49,775.25	46.75
117	0	0	0	0	0	0	0	0	0	0	0	0	0	0	0	0	0	0	0	0	49822001	599,500	49,822.00	599.5
118	0	0	0	0	0	0	0	1	0	0	0	0	0	0	0	0	0	0	0	0	50421501	65,000	50,421.50	65
119	0	0	0	0	0	0	0	1	0	0	0	1	0	0	0	0	0	0	0	0	50486501	955,250	50,486.50	955.25
120	0	0	0	0	0	0	0	0	0	0	0	1	0	0	0	0	0	0	0	0	51441751	64,250	51,441.75	64.25
121	0	0	0	0	0	0	0	0	0	0	0	0	0	0	0	0	0	0	0	0	51506001	615,750	51,506.00	615.75
122	0	0	0	0	0	0	0	1	0	0	0	0	0	0	0	0	0	0	0	0	52121751	66,750	52,121.75	66.75
123	0	0	0	0	0	0	0	1	0	0	0	1	0	0	0	0	0	0	0	0	52188501	953,500	52,188.50	953.5
124	0	0	0	0	0	0	0	0	0	0	0	1	0	0	0	0	0	0	0	0	53142001	66,000	53,142.00	66
125	0	0	0	0	0	0	0	0	0	0	0	0	0	0	0	0	0	0	0	0	53208001	613,750	53,208.00	613.75
126	0	0	0	0	0	0	0	1	0	0	0	0	0	0	0	0	0	0	0	0	53821751	69,750	53,821.75	69.75
127	0	0	0	0	0	0	0	1	0	0	0	1	0	0	0	0	0	0	0	0	53891501	950,500	53,891.50	950.5
128	0	0	0	0	0	0	0	0	0	0	0	1	0	0	0	0	0	0	0	0	54842001	69,250	54,842.00	69.25
129	0	0	0	0	0	0	0	0	0	0	0	0	0	0	0	0	0	0	0	0	54911251	610,500	54,911.25	610.5
130	0	0	0	0	0	0	0	1	0	0	0	0	0	0	0	0	0	0	0	0	55521751	59,750	55,521.75	59.75
131	0	0	0	0	0	0	0	1	0	0	0	1	0	0	0	0	0	0	0	0	55581501	960,500	55,581.50	960.5
132	0	0	0	0	0	0	0	0	0	0	0	1	0	0	0	0	0	0	0	0	56542001	59,250	56,542.00	59.25
133	0	0	0	0	0	0	0	0	0	0	0	0	0	0	0	0	0	0	0	0	56601251	620,500	56,601.25	620.5
134	0	0	0	0	0	0	0	1	0	0	0	0	0	0	0	0	0	0	0	0	57221751	62,750	57,221.75	62.75
135	0	0	0	0	0	0	0	1	0	0	0	1	0	0	0	0	0	0	0	0	57284501	957,500	57,284.50	957.5
136	0	0	0	0	0	0	0	0	0	0	0	1	0	0	0	0	0	0	0	0	58242001	62,250	58,242.00	62.25
137	0	0	0	0	0	0	0	0	0	0	0	0	0	0	0	0	0	0	0	0	58304251	617,500	58,304.25	617.5
138	0	0	0	0	0	0	0	1	0	0	0	0	0	0	0	0	0	0	0	0	58921751	63,750	58,921.75	63.75
139	0	0	0	0	0	0	0	1	0	0	0	1	0	0	0	0	0	0	0	0	58985501	956,500	58,985.50	956.5
140	0	0	0	0	0	0	0	0	0	0	0	1	0	0	0	0	0	0	0	0	59942001	63,250	59,942.00	63.25
141	0	0	0	0	0	0	0	0	0	0	0	0	0	0	0	0	0	0	0	0	60005251	616,500	60,005.25	616.5
142	0	0	0	0	0	0	0	1	0	0	0	0	0	0	0	0	0	0	0	0	60621751	64,750	60,621.75	64.75
143	0	0	0	0	0	0	0	1	0	0	0	1	0	0	0	0	0	0	0	0	60686501	955,500	60,686.50	955.5
144	0	0	0	0	0	0	0	0	0	0	0	1	0	0	0	0	0	0	0	0	61642001	64,250	61,642.00	64.25
145	0	0	0	0	0	0	0	0	0	0	0	0	0	0	0	0	0	0	0	0	61706251	615,500	61,706.25	615.5
146	0	0	0	0	0	0	0	1	0	0	0	0	0	0	0	0	0	0	0	0	62321751	56,750	62,321.75	56.75
147	0	0	0	0	0	0	0	1	0	0	0	1	0	0	0	0	0	0	0	0	62378501	963,500	62,378.50	963.5
148	0	0	0	0	0	0	0	0	0	0	0	1	0	0	0	0	0	0	0	0	63342001	56,250	63,342.00	56.25
149	0	0	0	0	0	0	0	0	0	0	0	0	0	0	0	0	0	0	0	0	63398251	623,500	63,398.25	623.5
150	0	0	0	0	0	0	0	1	0	0	0	0	0	0	0	0	0	0	0	0	64021751	55,750	64,021.75	55.75
151	0	0	0	0	0	0	0	1	0	0	0	1	0	0	0	0	0	0	0	0	64077501	964,500	64,077.50	964.5
152	0	0	0	0	0	0	0	0	0	0	0	1	0	0	0	0	0	0	0	0	65042001	55,250	65,042.00	55.25
153	0	0	0	0	0	0	0	0	0	0	0	0	0	0	0	0	0	0	0	0	65097251	624,500	65,097.25	624.5
154	0	0	0	0	0	0	0	1	0	0	0	0	0	0	0	0	0	0	0	0	65721751	45,750	65,721.75	45.75
155	0	0	0	0	0	0	0	1	0	0	0	1	0	0	0	0	0	0	0	0	65767501	974,500	65,767.50	974.5
156	0	0	0	0	0	0	0	0	0	0	0	1	0	0	0	0	0	0	0	0	66742001	45,250	66,742.00	45.25
157	0	0	0	0	0	0	0	0	0	0	0	0	0	0	0	0	0	0	0	0	66787251	617,750	66,787.25	617.75
158	0	0	0	0	0	0	0	1	0	0	0	0	0	0	0	0	0	0	0	0	67405001	62,500	67,405.00	62.5
159	0	0	0	0	0	0	0	1	0	0	0	1	0	0	0	0	0	0	0	0	67467501	957,750	67,467.50	957.75
160	0	0	0	0	0	0	0	0	0	0	0	1	0	0	0	0	0	0	0	0	68425251	62,000	68,425.25	62
161	0	0	0	0	0	0	0	0	0	0	0	0	0	0	0	0	0	0	0	0	68487251	617,750	68,487.25	617.75
162	0	0	0	0	0	0	0	1	0	0	0	0	0	0	0	0	0	0	0	0	69105001	65,500	69,105.00	65.5
163	0	0	0	0	0	0	0	1	0	0	0	1	0	0	0	0	0	0	0	0	69170501	954,750	69,170.50	954.75
164	0	0	0	0	0	0	0	0	0	0	0	1	0	0	0	0	0	0	0	0	70125251	65,000	70,125.25	65
165	0	0	0	0	0	0	0	0	0	0	0	0	0	0	0	0	0	0	0	0	70190251	614,750	70,190.25	614.75
166	0	0	0	0	0	0	0	1	0	0	0	0	0	0	0	0	0	0	0	0	70805001	67,500	70,805.00	67.5
167	0	0	0	0	0	0	0	1	0	0	0	1	0	0	0	0	0	0	0	0	70872501	952,750	70,872.50	952.75
168	0	0	0	0	0	0	0	0	0	0	0	1	0	0	0	0	0	0	0	0	71825251	67,000	71,825.25	67
169	0	0	0	0	0	0	0	0	0	0	0	0	0	0	0	0	0	0	0	0	71892251	596,250	71,892.25	596.25
170	0	0	0	0	0	0	0	1	0	0	0	0	0	0	0	0	0	0	0	0	72488501	69,000	72,488.50	69
171	0	0	0	0	0	0	0	1	0	0	0	1	0	0	0	0	0	0	0	0	72557501	951,250	72,557.50	951.25
172	0	0	0	0	0	0	0	0	0	0	0	1	0	0	0	0	0	0	0	0	73508751	68,500	73,508.75	68.5
173	0	0	0	0	0	0	0	0	0	0	0	0	0	0	0	0	0	0	0	0	73577251	611,250	73,577.25	611.25
174	0	0	0	0	0	0	0	1	0	0	0	0	0	0	0	0	0	0	0	0	74188501	71,250	74,188.50	71.25
175	0	0	0	0	0	0	0	1	0	0	0	1	0	0	0	0	0	0	0	0	74259751	949,000	74,259.75	949
176	0	0	0	0	0	0	0	0	0	0	0	1	0	0	0	0	0	0	0	0	75208751	70,500	75,208.75	70.5
177	0	0	0	0	0	0	0	0	0	0	0	0	0	0	0	0	0	0	0	0	75279251	626,000	75,279.25	626
178	0	0	0	0	0	0	0	1	0	0	0	0	0	0	0	0	0	0	0	0	75905251	57,500	75,905.25	57.5
179	0	0	0	0	0	0	0	1	0	0	0	1	0	0	0	0	0	0	0	0	75962751	962,750	75,962.75	962.75
180	0	0	0	0	0	0	0	0	0	0	0	1	0	0	0	0	0	0	0	0	76925501	56,750	76,925.50	56.75
181	0	0	0	0	0	0	0	0	0	0	0	0	0	0	0	0	0	0	0	0	76982251	623,000	76,982.25	623
182	0	0	0	0	0	0	0	1	0	0	0	0	0	0	0	0	0	0	0	0	77605251	56,500	77,605.25	56.5
183	0	0	0	0	0	0	0	1	0	0	0	1	0	0	0	0	0	0	0	0	77661751	963,750	77,661.75	963.75
184	0	0	0	0	0	0	0	0	0	0	0	1	0	0	0	0	0	0	0	0	78625501	55,750	78,625.50	55.75
185	0	0	0	0	0	0	0	0	0	0	0	0	0	0	0	0	0	0	0	0	78681251	624,000	78,681.25	624
186	0	0	0	0	0	0	0	1	0	0	0	0	0	0	0	0	0	0	0	0	79305251	45,500	79,305.25	45.5
187	0	0	0	0	0	0	0	1	0	0	0	1	0	0	0	0	0	0	0	0	79350751	974,750	79,350.75	974.75
188	0	0	0	0	0	0	0	0	0	0	0	1	0	0	0	0	0	0	0	0	80325501	44,750	80,325.50	44.75
189	0	0	0	0	0	0	0	0	0	0	0	0	0	0	0	0	0	0	0	0	80370251	635,000	80,370.25	635
190	0	0	0	0	0	0	0	1	0	0	0	0	0	0	0	0	0	0	0	0	81005251	44,500	81,005.25	44.5
191	0	0	0	0	0	0	0	1	0	0	0	1	0	0	0	0	0	0	0	0	81049751	975,750	81,049.75	975.75
192	0	0	0	0	0	0	0	0	0	0	0	1	0	0	0	0	0	0	0	0	82025501	43,750	82,025.50	43.75
193	0	0	0	0	0	0	0	0	0	0	0	0	0	0	0	0	0	0	0	0	82069251	619,250	82,069.25	619.25
194	0	0	0	0	0	0	0	1	0	0	0	0	0	0	0	0	0	0	0	0	82688501	60,250	82,688.50	60.25
195	0	0	0	0	0	0	0	1	0	0	0	1	0	0	0	0	0	0	0	0	82748751	960,000	82,748.75	960
196	0	0	0	0	0	0	0	0	0	0	0	1	0	0	0	0	0	0	0	0	83708751	59,500	83,708.75	59.5
197	0	0	0	0	0	0	0	0	0	0	0	0	0	0	0	0	0	0	0	0	83768251	620,250	83,768.25	620.25
198	0	0	0	0	0	0	0	1	0	0	0	0	0	0	0	0	0	0	0	0	84388501	60,250	84,388.50	60.25
199	0	0	0	0	0	0	0	1	0	0	0	1	0	0	0	0	0	0	0	0	84448751	960,000	84,448.75	960
200	0	0	0	0	0	0	0	0	0	0	0	1	0	0	0	0	0	0	0	0	85408751	59,500	85,408.75	59.5
201	0	0	0	0	0	0	0	0	0	0	0	0	0	0	0	0	0	0	0	0	85468251	620,250	85,468.25	620.25
202	0	0	0	0	0	0	0	1	0	0	0	0	0	0	0	0	0	0	0	0	86088501	64,250	86,088.50	64.25
203	0	0	0	0	0	0	0	1	0	0	0	1	0	0	0	0	0	0	0	0	86152751	956,000	86,152.75	956
204	0	0	0	0	0	0	0	0	0	0	0	1	0	0	0	0	0	0	0	0	87108751	63,750	87,108.75	63.75
205	0	0	0	0	0	0	0	0	0	0	0	0	0	0	0	0	0	0	0	0	87172501	616,000	87,172.50	616
206	0	0	0	0	0	0	0	1	0	0	0	0	0	0	0	0	0	0	0	0	87788501	65,250	87,788.50	65.25
207	0	0	0	0	0	0	0	1	0	0	0	1	0	0	0	0	0	0	0	0	87853751	955,000	87,853.75	955
208	0	0	0	0	0	0	0	0	0	0	0	1	0	0	0	0	0	0	0	0	88808751	64,750	88,808.75	64.75
209	0	0	0	0	0	0	0	0	0	0	0	0	0	0	0	0	0	0	0	0	88873501	615,000	88,873.50	615
210	0	0	0	0	0	0	0	1	0	0	0	0	0	0	0	0	0	0	0	0	89488501	55,250	89,488.50	55.25
211	0	0	0	0	0	0	0	1	0	0	0	1	0	0	0	0	0	0	0	0	89543751	965,000	89,543.75	965
212	0	0	0	0	0	0	0	0	0	0	0	1	0	0	0	0	0	0	0	0	90508751	54,750	90,508.75	54.75
213	0	0	0	0	0	0	0	0	0	0	0	0	0	0	0	0	0	0	0	0	90563501	625,000	90,563.50	625
214	0	0	0	0	0	0	0	1	0	0	0	0	0	0	0	0	0	0	0	0	91188501	57,250	91,188.50	57.25
215	0	0	0	0	0	0	0	1	0	0	0	1	0	0	0	0	0	0	0	0	91245751	963,000	91,245.75	963
216	0	0	0	0	0	0	0	0	0	0	0	1	0	0	0	0	0	0	0	0	92208751	56,750	92,208.75	56.75
217	0	0	0	0	0	0	0	0	0	0	0	0	0	0	0	0	0	0	0	0	92265501	623,000	92,265.50	623
218	0	0	0	0	0	0	0	1	0	0	0	0	0	0	0	0	0	0	0	0	92888501	59,250	92,888.50	59.25
219	0	0	0	0	0	0	0	1	0	0	0	1	0	0	0	0	0	0	0	0	92947751	961,250	92,947.75	961.25
220	0	0	0	0	0	0	0	0	0	0	0	1	0	0	0	0	0	0	0	0	93909001	58,500	93,909.00	58.5
221	0	0	0	0	0	0	0	0	0	0	0	0	0	0	0	0	0	0	0	0	93967501	621,250	93,967.50	621.25
222	0	0	0	0	0	0	0	1	0	0	0	0	0	0	0	0	0	0	0	0	94588751	59,000	94,588.75	59
223	0	0	0	0	0	0	0	1	0	0	0	1	0	0	0	0	0	0	0	0	94647751	961,250	94,647.75	961.25
224	0	0	0	0	0	0	0	0	0	0	0	1	0	0	0	0	0	0	0	0	95609001	58,500	95,609.00	58.5
225	0	0	0	0	0	0	0	0	0	0	0	0	0	0	0	0	0	0	0	0	95667501	621,250	95,667.50	621.25
226	0	0	0	0	0	0	0	1	0	0	0	0	0	0	0	0	0	0	0	0	96288751	51,000	96,288.75	51
227	0	0	0	0	0	0	0	1	0	0	0	1	0	0	0	0	0	0	0	0	96339751	985,750	96,339.75	985.75
228	0	0	0	0	0	0	0	0	0	0	0	1	0	0	0	0	0	0	0	0	97325501	34,000	97,325.50	34
229	0	0	0	0	0	0	0	0	0	0	0	0	0	0	0	0	0	0	0	0	97359501	612,500	97,359.50	612.5
230	0	0	0	0	0	0	0	1	0	0	0	0	0	0	0	0	0	0	0	0	97972001	71,750	97,972.00	71.75
231	0	0	0	0	0	0	0	1	0	0	0	1	0	0	0	0	0	0	0	0	98043751	948,500	98,043.75	948.5
232	0	0	0	0	0	0	0	0	0	0	0	1	0	0	0	0	0	0	0	0	98992251	71,250	98,992.25	71.25
233	0	0	0	0	0	0	0	0	0	0	0	0	0	0	0	0	0	0	0	0	99063501	625,250	99,063.50	625.25
234	0	0	0	0	0	0	0	1	0	0	0	0	0	0	0	0	0	0	0	0	99688751	45,000	99,688.75	45
235	0	0	0	0	0	0	0	1	0	0	0	1	0	0	0	0	0	0	0	0	99733751	975,250	99,733.75	975.25
236	0	0	0	0	0	0	0	0	0	0	0	1	0	0	0	0	0	0	0	0	100709001	44,500	100,709.00	44.5
237	0	0	0	0	0	0	0	0	0	0	0	0	0	0	0	0	0	0	0	0	100753501	618,500	100,753.50	618.5
238	0	0	0	0	0	0	0	1	0	0	0	0	0	0	0	0	0	0	0	0	101372001	63,750	101,372.00	63.75
239	0	0	0	0	0	0	0	1	0	0	0	1	0	0	0	0	0	0	0	0	101435751	956,500	101,435.75	956.5
240	0	0	0	0	0	0	0	0	0	0	0	1	0	0	0	0	0	0	0	0	102392251	63,250	102,392.25	63.25
241	0	0	0	0	0	0	0	0	0	0	0	0	0	0	0	0	0	0	0	0	102455501	616,500	102,455.50	616.5
242	0	0	0	0	0	0	0	1	0	0	0	0	0	0	0	0	0	0	0	0	103072001	66,750	103,072.00	66.75
243	0	0	0	0	0	0	0	1	0	0	0	1	0	0	0	0	0	0	0	0	103138751	953,500	103,138.75	953.5
244	0	0	0	0	0	0	0	0	0	0	0	1	0	0	0	0	0	0	0	0	104092251	66,250	104,092.25	66.25
245	0	0	0	0	0	0	0	0	0	0	0	0	0	0	0	0	0	0	0	0	104158501	613,500	104,158.50	613.5
246	0	0	0	0	0	0	0	1	0	0	0	0	0	0	0	0	0	0	0	0	104772001	68,750	104,772.00	68.75
247	0	0	0	0	0	0	0	1	0	0	0	1	0	0	0	0	0	0	0	0	104840751	951,500	104,840.75	951.5
248	0	0	0	0	0	0	0	0	0	0	0	1	0	0	0	0	0	0	0	0	105792251	68,250	105,792.25	68.25
249	0	0	0	0	0	0	0	0	0	0	0	0	0	0	0	0	0	0	0	0	105860501	611,500	105,860.50	611.5
250	0	0	0	0	0	0	0	1	0	0	0	0	0	0	0	0	0	0	0	0	106472001	69,750	106,472.00	69.75
251	0	0	0	0	0	0	0	1	0	0	0	1	0	0	0	0	0	0	0	0	106541751	950,500	106,541.75	950.5
252	0	0	0	0	0	0	0	0	0	0	0	1	0	0	0	0	0	0	0	0	107492251	69,250	107,492.25	69.25
253	0	0	0	0	0	0	0	0	0	0	0	0	0	0	0	0	0	0	0	0	107561501	610,500	107,561.50	610.5
254	0	0	0	0	0	0	0	1	0	0	0	0	0	0	0	0	0	0	0	0	108172001	70,000	108,172.00	70
255	0	0	0	0	0	0	0	1	0	0	0	1	0	0	0	0	0	0	0	0	108242001	950,250	108,242.00	950.25
256	0	0	0	0	0	0	0	0	0	0	0	1	0	0	0	0	0	0	0	0	109192251	69,250	109,192.25	69.25
257	0	0	0	0	0	0	0	0	0	0	0	0	0	0	0	0	0	0	0	0	109261501	610,500	109,261.50	610.5
258	0	0	0	0	0	0	0	1	0	0	0	0	0	0	0	0	0	0	0	0	109872001	70,000	109,872.00	70
259	0	0	0	0	0	0	0	1	0	0	0	1	0	0	0	0	0	0	0	0	109942001	950,250	109,942.00	950.25
260	0	0	0	0	0	0	0	0	0	0	0	1	0	0	0	0	0	0	0	0	110892251	69,500	110,892.25	69.5
261	0	0	0	0	0	0	0	0	0	0	0	0	0	0	0	0	0	0	0	0	110961751	610,250	110,961.75	610.25
262	0	0	0	0	0	0	0	1	0	0	0	0	0	0	0	0	0	0	0	0	111572001	70,000	111,572.00	70
263	0	0	0	0	0	0	0	1	0	0	0	1	0	0	0	0	0	0	0	0	111642001	950,250	111,642.00	950.25
264	0	0	0	0	0	0	0	0	0	0	0	1	0	0	0	0	0	0	0	0	112592251	69,250	112,592.25	69.25
265	0	0	0	0	0	0	0	0	0	0	0	0	0	0	0	0	0	0	0	0	112661501	610,500	112,661.50	610.5
266	0	0	0	0	0	0	0	1	0	0	0	0	0	0	0	0	0	0	0	0	113272001	70,000	113,272.00	70
267	0	0	0	0	0	0	0	1	0	0	0	1	0	0	0	0	0	0	0	0	113342001	950,500	113,342.00	950.5
268	0	0	0	0	0	0	0	0	0	0	0	1	0	0	0	0	0	0	0	0	114292501	69,250	114,292.50	69.25
269	0	0	0	0	0	0	0	0	0	0	0	0	0	0	0	0	0	0	0	0	114361751	610,500	114,361.75	610.5
270	0	0	0	0	0	0	0	1	0	0	0	0	0	0	0	0	0	0	0	0	114972251	70,750	114,972.25	70.75
271	0	0	0	0	0	0	0	1	0	0	0	1	0	0	0	0	0	0	0	0	115043001	949,500	115,043.00	949.5
272	0	0	0	0	0	0	0	0	0	0	0	1	0	0	0	0	0	0	0	0	115992501	70,250	115,992.50	70.25
273	0	0	0	0	0	0	0	0	0	0	0	0	0	0	0	0	0	0	0	0	116062751	626,000	116,062.75	626
274	0	0	0	0	0	0	0	1	0	0	0	0	0	0	0	0	0	0	0	0	116688751	55,250	116,688.75	55.25
275	0	0	0	0	0	0	0	1	0	0	0	1	0	0	0	0	0	0	0	0	116744001	965,000	116,744.00	965
276	0	0	0	0	0	0	0	0	0	0	0	1	0	0	0	0	0	0	0	0	117709001	54,750	117,709.00	54.75
277	0	0	0	0	0	0	0	0	0	0	0	0	0	0	0	0	0	0	0	0	117763751	625,000	117,763.75	625
278	0	0	0	0	0	0	0	1	0	0	0	0	0	0	0	0	0	0	0	0	118388751	57,250	118,388.75	57.25
279	0	0	0	0	0	0	0	1	0	0	0	1	0	0	0	0	0	0	0	0	118446001	963,000	118,446.00	963
280	0	0	0	0	0	0	0	0	0	0	0	1	0	0	0	0	0	0	0	0	119409001	56,750	119,409.00	56.75
281	0	0	0	0	0	0	0	0	0	0	0	0	0	0	0	0	0	0	0	0	119465751	606,500	119,465.75	606.5
282	0	0	0	0	0	0	0	1	0	0	0	0	0	0	0	0	0	0	0	0	120072251	56,750	120,072.25	56.75
283	0	0	0	0	0	0	0	1	0	0	0	1	0	0	0	0	0	0	0	0	120129001	963,500	120,129.00	963.5
284	0	0	0	0	0	0	0	0	0	0	0	1	0	0	0	0	0	0	0	0	121092501	56,250	121,092.50	56.25
285	0	0	0	0	0	0	0	0	0	0	0	0	0	0	0	0	0	0	0	0	121148751	623,500	121,148.75	623.5
286	0	0	0	0	0	0	0	1	0	0	0	0	0	0	0	0	0	0	0	0	121772251	58,750	121,772.25	58.75
287	0	0	0	0	0	0	0	1	0	0	0	1	0	0	0	0	0	0	0	0	121831001	961,500	121,831.00	961.5
288	0	0	0	0	0	0	0	0	0	0	0	1	0	0	0	0	0	0	0	0	122792501	58,250	122,792.50	58.25
289	0	0	0	0	0	0	0	0	0	0	0	0	0	0	0	0	0	0	0	0	122850751	621,500	122,850.75	621.5
290	0	0	0	0	0	0	0	1	0	0	0	0	0	0	0	0	0	0	0	0	123472251	58,750	123,472.25	58.75
291	0	0	0	0	0	0	0	1	0	0	0	1	0	0	0	0	0	0	0	0	123531001	961,500	123,531.00	961.5
292	0	0	0	0	0	0	0	0	0	0	0	1	0	0	0	0	0	0	0	0	124492501	58,250	124,492.50	58.25
293	0	0	0	0	0	0	0	0	0	0	0	0	0	0	0	0	0	0	0	0	124550751	604,750	124,550.75	604.75
294	0	0	0	0	0	0	0	1	0	0	0	0	0	0	0	0	0	0	0	0	125155501	69,500	125,155.50	69.5
295	0	0	0	0	0	0	0	1	0	0	0	1	0	0	0	0	0	0	0	0	125225001	950,750	125,225.00	950.75
296	0	0	0	0	0	0	0	0	0	0	0	1	0	0	0	0	0	0	0	0	126175751	69,000	126,175.75	69
297	0	0	0	0	0	0	0	0	0	0	0	0	0	0	0	0	0	0	0	0	126244751	610,750	126,244.75	610.75
298	0	0	0	0	0	0	0	1	0	0	0	0	0	0	0	0	0	0	0	0	126855501	59,500	126,855.50	59.5
299	0	0	0	0	0	0	0	1	0	0	0	1	0	0	0	0	0	0	0	0	126915001	960,750	126,915.00	960.75
300	0	0	0	0	0	0	0	0	0	0	0	1	0	0	0	0	0	0	0	0	127875751	59,000	127,875.75	59
301	0	0	0	0	0	0	0	0	0	0	0	0	0	0	0	0	0	0	0	0	127934751	620,750	127,934.75	620.75
302	0	0	0	0	0	0	0	1	0	0	0	0	0	0	0	0	0	0	0	0	128555501	60,500	128,555.50	60.5
303	0	0	0	0	0	0	0	1	0	0	0	1	0	0	0	0	0	0	0	0	128616001	959,750	128,616.00	959.75
304	0	0	0	0	0	0	0	0	0	0	0	1	0	0	0	0	0	0	0	0	129575751	60,000	129,575.75	60
305	0	0	0	0	0	0	0	0	0	0	0	0	0	0	0	0	0	0	0	0	129635751	619,750	129,635.75	619.75
306	0	0	0	0	0	0	0	1	0	0	0	0	0	0	0	0	0	0	0	0	130255501	52,500	130,255.50	52.5
307	0	0	0	0	0	0	0	1	0	0	0	1	0	0	0	0	0	0	0	0	130308001	967,750	130,308.00	967.75
308	0	0	0	0	0	0	0	0	0	0	0	1	0	0	0	0	0	0	0	0	131275751	52,000	131,275.75	52
309	0	0	0	0	0	0	0	0	0	0	0	0	0	0	0	0	0	0	0	0	131327751	611,250	131,327.75	611.25
310	0	0	0	0	0	0	0	1	0	0	0	0	0	0	0	0	0	0	0	0	131939001	72,000	131,939.00	72
311	0	0	0	0	0	0	0	1	0	0	0	1	0	0	0	0	0	0	0	0	132011001	964,750	132,011.00	964.75
312	0	0	0	0	0	0	0	0	0	0	0	1	0	0	0	0	0	0	0	0	132975751	55,000	132,975.75	55
313	0	0	0	0	0	0	0	0	0	0	0	0	0	0	0	0	0	0	0	0	133030751	624,750	133,030.75	624.75
314	0	0	0	0	0	0	0	1	0	0	0	0	0	0	0	0	0	0	0	0	133655501	46,500	133,655.50	46.5
315	0	0	0	0	0	0	0	1	0	0	0	1	0	0	0	0	0	0	0	0	133702001	973,750	133,702.00	973.75
316	0	0	0	0	0	0	0	0	0	0	0	1	0	0	0	0	0	0	0	0	134675751	46,000	134,675.75	46
317	0	0	0	0	0	0	0	0	0	0	0	0	0	0	0	0	0	0	0	0	134721751	617,250	134,721.75	617.25
318	0	0	0	0	0	0	0	1	0	0	0	0	0	0	0	0	0	0	0	0	135339001	64,000	135,339.00	64
319	0	0	0	0	0	0	0	1	0	0	0	1	0	0	0	0	0	0	0	0	135403001	956,250	135,403.00	956.25
320	0	0	0	0	0	0	0	0	0	0	0	1	0	0	0	0	0	0	0	0	136359251	63,500	136,359.25	63.5
321	0	0	0	0	0	0	0	0	0	0	0	0	0	0	0	0	0	0	0	0	136422751	616,250	136,422.75	616.25
322	0	0	0	0	0	0	0	1	0	0	0	0	0	0	0	0	0	0	0	0	137039001	56,000	137,039.00	56
323	0	0	0	0	0	0	0	1	0	0	0	1	0	0	0	0	0	0	0	0	137095001	964,250	137,095.00	964.25
324	0	0	0	0	0	0	0	0	0	0	0	1	0	0	0	0	0	0	0	0	138059251	55,500	138,059.25	55.5
325	0	0	0	0	0	0	0	0	0	0	0	0	0	0	0	0	0	0	0	0	138114751	624,250	138,114.75	624.25
326	0	0	0	0	0	0	0	1	0	0	0	0	0	0	0	0	0	0	0	0	138739001	57,250	138,739.00	57.25
327	0	0	0	0	0	0	0	1	0	0	0	1	0	0	0	0	0	0	0	0	138796251	963,000	138,796.25	963
328	0	0	0	0	0	0	0	0	0	0	0	1	0	0	0	0	0	0	0	0	139759251	56,500	139,759.25	56.5
329	0	0	0	0	0	0	0	0	0	0	0	0	0	0	0	0	0	0	0	0	139815751	623,250	139,815.75	623.25
330	0	0	0	0	0	0	0	1	0	0	0	0	0	0	0	0	0	0	0	0	140439001	47,250	140,439.00	47.25
331	0	0	0	0	0	0	0	1	0	0	0	1	0	0	0	0	0	0	0	0	140486251	973,000	140,486.25	973
332	0	0	0	0	0	0	0	0	0	0	0	1	0	0	0	0	0	0	0	0	141459251	46,500	141,459.25	46.5
333	0	0	0	0	0	0	0	0	0	0	0	0	0	0	0	0	0	0	0	0	141505751	616,500	141,505.75	616.5
334	0	0	0	0	0	0	0	1	0	0	0	0	0	0	0	0	0	0	0	0	142122251	65,000	142,122.25	65
335	0	0	0	0	0	0	0	1	0	0	0	1	0	0	0	0	0	0	0	0	142187251	955,250	142,187.25	955.25
336	0	0	0	0	0	0	0	0	0	0	0	1	0	0	0	0	0	0	0	0	143142501	64,250	143,142.50	64.25
337	0	0	0	0	0	0	0	0	0	0	0	0	0	0	0	0	0	0	0	0	143206751	615,500	143,206.75	615.5
338	0	0	0	0	0	0	0	1	0	0	0	0	0	0	0	0	0	0	0	0	143822251	65,000	143,822.25	65
339	0	0	0	0	0	0	0	1	0	0	0	1	0	0	0	0	0	0	0	0	143887251	955,250	143,887.25	955.25
340	0	0	0	0	0	0	0	0	0	0	0	1	0	0	0	0	0	0	0	0	144842501	64,250	144,842.50	64.25
341	0	0	0	0	0	0	0	0	0	0	0	0	0	0	0	0	0	0	0	0	144906751	582,250	144,906.75	582.25
342	0	0	0	0	0	0	0	1	0	0	0	0	0	0	0	0	0	0	0	0	145489001	69,250	145,489.00	69.25
343	0	0	0	0	0	0	0	1	0	0	0	1	0	0	0	0	0	0	0	0	145558251	951,000	145,558.25	951
344	0	0	0	0	0	0	0	0	0	0	0	1	0	0	0	0	0	0	0	0	146509251	68,750	146,509.25	68.75
345	0	0	0	0	0	0	0	0	0	0	0	0	0	0	0	0	0	0	0	0	146578001	611,000	146,578.00	611
346	0	0	0	0	0	0	0	1	0	0	0	0	0	0	0	0	0	0	0	0	147189001	72,250	147,189.00	72.25
347	0	0	0	0	0	0	0	1	0	0	0	1	0	0	0	0	0	0	0	0	147261251	964,750	147,261.25	964.75
348	0	0	0	0	0	0	0	0	0	0	0	1	0	0	0	0	0	0	0	0	148226001	55,000	148,226.00	55
349	0	0	0	0	0	0	0	0	0	0	0	0	0	0	0	0	0	0	0	0	148281001	624,750	148,281.00	624.75
350	0	0	0	0	0	0	0	1	0	0	0	0	0	0	0	0	0	0	0	0	148905751	56,500	148,905.75	56.5
351	0	0	0	0	0	0	0	1	0	0	0	1	0	0	0	0	0	0	0	0	148962251	963,750	148,962.25	963.75
352	0	0	0	0	0	0	0	0	0	0	0	1	0	0	0	0	0	0	0	0	149926001	55,750	149,926.00	55.75
353	0	0	0	0	0	0	0	0	0	0	0	0	0	0	0	0	0	0	0	0	149981751	624,000	149,981.75	624
354	0	0	0	0	0	0	0	1	0	0	0	0	0	0	0	0	0	0	0	0	150605751	47,500	150,605.75	47.5
355	0	0	0	0	0	0	0	1	0	0	0	1	0	0	0	0	0	0	0	0	150653251	972,750	150,653.25	972.75
356	0	0	0	0	0	0	0	0	0	0	0	1	0	0	0	0	0	0	0	0	151626001	47,000	151,626.00	47
357	0	0	0	0	0	0	0	0	0	0	0	0	0	0	0	0	0	0	0	0	151673001	616,000	151,673.00	616
358	0	0	0	0	0	0	0	1	0	0	0	0	0	0	0	0	0	0	0	0	152289001	66,250	152,289.00	66.25
359	0	0	0	0	0	0	0	1	0	0	0	1	0	0	0	0	0	0	0	0	152355251	954,000	152,355.25	954
360	0	0	0	0	0	0	0	0	0	0	0	1	0	0	0	0	0	0	0	0	153309251	65,750	153,309.25	65.75
361	0	0	0	0	0	0	0	0	0	0	0	0	0	0	0	0	0	0	0	0	153375001	614,000	153,375.00	614
362	0	0	0	0	0	0	0	1	0	0	0	0	0	0	0	0	0	0	0	0	153989001	55,250	153,989.00	55.25
363	0	0	0	0	0	0	0	1	0	0	0	1	0	0	0	0	0	0	0	0	154044251	965,000	154,044.25	965
364	0	0	0	0	0	0	0	0	0	0	0	1	0	0	0	0	0	0	0	0	155009251	54,750	155,009.25	54.75
365	0	0	0	0	0	0	0	0	0	0	0	0	0	0	0	0	0	0	0	0	155064001	608,500	155,064.00	608.5
366	0	0	0	0	0	0	0	1	0	0	0	0	0	0	0	0	0	0	0	0	155672501	71,750	155,672.50	71.75
367	0	0	0	0	0	0	0	1	0	0	0	1	0	0	0	0	0	0	0	0	155744251	965,000	155,744.25	965
368	0	0	0	0	0	0	0	0	0	0	0	1	0	0	0	0	0	0	0	0	156709251	54,750	156,709.25	54.75
369	0	0	0	0	0	0	0	0	0	0	0	0	0	0	0	0	0	0	0	0	156764001	608,500	156,764.00	608.5
370	0	0	0	0	0	0	0	1	0	0	0	0	0	0	0	0	0	0	0	0	157372501	61,750	157,372.50	61.75
371	0	0	0	0	0	0	0	1	0	0	0	1	0	0	0	0	0	0	0	0	157434251	975,250	157,434.25	975.25
372	0	0	0	0	0	0	0	0	0	0	0	1	0	0	0	0	0	0	0	0	158409501	44,500	158,409.50	44.5
373	0	0	0	0	0	0	0	0	0	0	0	0	0	0	0	0	0	0	0	0	158454001	618,500	158,454.00	618.5
374	0	0	0	0	0	0	0	1	0	0	0	0	0	0	0	0	0	0	0	0	159072501	61,750	159,072.50	61.75
375	0	0	0	0	0	0	0	1	0	0	0	1	0	0	0	0	0	0	0	0	159134251	958,500	159,134.25	958.5
376	0	0	0	0	0	0	0	0	0	0	0	1	0	0	0	0	0	0	0	0	160092751	61,250	160,092.75	61.25
377	0	0	0	0	0	0	0	0	0	0	0	0	0	0	0	0	0	0	0	0	160154001	618,500	160,154.00	618.5
378	0	0	0	0	0	0	0	1	0	0	0	0	0	0	0	0	0	0	0	0	160772501	61,750	160,772.50	61.75
379	0	0	0	0	0	0	0	1	0	0	0	1	0	0	0	0	0	0	0	0	160834251	958,500	160,834.25	958.5
380	0	0	0	0	0	0	0	0	0	0	0	1	0	0	0	0	0	0	0	0	161792751	61,250	161,792.75	61.25
381	0	0	0	0	0	0	0	0	0	0	0	0	0	0	0	0	0	0	0	0	161854001	618,500	161,854.00	618.5
382	0	0	0	0	0	0	0	1	0	0	0	0	0	0	0	0	0	0	0	0	162472501	64,750	162,472.50	64.75
383	0	0	0	0	0	0	0	1	0	0	0	1	0	0	0	0	0	0	0	0	162537251	955,500	162,537.25	955.5
384	0	0	0	0	0	0	0	0	0	0	0	1	0	0	0	0	0	0	0	0	163492751	64,250	163,492.75	64.25
385	0	0	0	0	0	0	0	0	0	0	0	0	0	0	0	0	0	0	0	0	163557001	615,500	163,557.00	615.5
386	0	0	0	0	0	0	0	1	0	0	0	0	0	0	0	0	0	0	0	0	164172501	66,750	164,172.50	66.75
387	0	0	0	0	0	0	0	1	0	0	0	1	0	0	0	0	0	0	0	0	164239251	953,500	164,239.25	953.5
388	0	0	0	0	0	0	0	0	0	0	0	1	0	0	0	0	0	0	0	0	165192751	66,250	165,192.75	66.25
389	0	0	0	0	0	0	0	0	0	0	0	0	0	0	0	0	0	0	0	0	165259001	613,500	165,259.00	613.5
390	0	0	0	0	0	0	0	1	0	0	0	0	0	0	0	0	0	0	0	0	165872501	69,750	165,872.50	69.75
391	0	0	0	0	0	0	0	1	0	0	0	1	0	0	0	0	0	0	0	0	165942251	950,500	165,942.25	950.5
392	0	0	0	0	0	0	0	0	0	0	0	1	0	0	0	0	0	0	0	0	166892751	69,250	166,892.75	69.25
393	0	0	0	0	0	0	0	0	0	0	0	0	0	0	0	0	0	0	0	0	166962001	610,500	166,962.00	610.5
394	0	0	0	0	0	0	0	1	0	0	0	0	0	0	0	0	0	0	0	0	167572501	61,000	167,572.50	61
395	0	0	0	0	0	0	0	1	0	0	0	1	0	0	0	0	0	0	0	0	167633501	959,250	167,633.50	959.25
396	0	0	0	0	0	0	0	0	0	0	0	1	0	0	0	0	0	0	0	0	168592751	60,250	168,592.75	60.25
397	0	0	0	0	0	0	0	0	0	0	0	0	0	0	0	0	0	0	0	0	168653001	619,500	168,653.00	619.5
398	0	0	0	0	0	0	0	1	0	0	0	0	0	0	0	0	0	0	0	0	169272501	63,000	169,272.50	63
399	0	0	0	0	0	0	0	1	0	0	0	1	0	0	0	0	0	0	0	0	169335501	957,250	169,335.50	957.25
400	0	0	0	0	0	0	0	0	0	0	0	1	0	0	0	0	0	0	0	0	170292751	62,250	170,292.75	62.25
401	0	0	0	0	0	0	0	0	0	0	0	0	0	0	0	0	0	0	0	0	170355001	617,500	170,355.00	617.5
402	0	0	0	0	0	0	0	1	0	0	0	0	0	0	0	0	0	0	0	0	170972501	64,000	170,972.50	64
403	0	0	0	0	0	0	0	1	0	0	0	1	0	0	0	0	0	0	0	0	171036501	956,250	171,036.50	956.25
404	0	0	0	0	0	0	0	0	0	0	0	1	0	0	0	0	0	0	0	0	171992751	63,250	171,992.75	63.25
405	0	0	0	0	0	0	0	0	0	0	0	0	0	0	0	0	0	0	0	0	172056001	616,500	172,056.00	616.5
406	0	0	0	0	0	0	0	1	0	0	0	0	0	0	0	0	0	0	0	0	172672501	64,000	172,672.50	64
407	0	0	0	0	0	0	0	1	0	0	0	1	0	0	0	0	0	0	0	0	172736501	956,250	172,736.50	956.25
408	0	0	0	0	0	0	0	0	0	0	0	1	0	0	0	0	0	0	0	0	173692751	63,250	173,692.75	63.25
409	0	0	0	0	0	0	0	0	0	0	0	0	0	0	0	0	0	0	0	0	173756001	616,500	173,756.00	616.5
410	0	0	0	0	0	0	0	1	0	0	0	0	0	0	0	0	0	0	0	0	174372501	55,000	174,372.50	55
411	0	0	0	0	0	0	0	1	0	0	0	1	0	0	0	0	0	0	0	0	174427501	965,250	174,427.50	965.25
412	0	0	0	0	0	0	0	0	0	0	0	1	0	0	0	0	0	0	0	0	175392751	54,250	175,392.75	54.25
413	0	0	0	0	0	0	0	0	0	0	0	0	0	0	0	0	0	0	0	0	175447001	609,000	175,447.00	609
414	0	0	0	0	0	0	0	1	0	0	0	0	0	0	0	0	0	0	0	0	176056001	72,500	176,056.00	72.5
415	0	0	0	0	0	0	0	1	0	0	0	1	0	0	0	0	0	0	0	0	176128501	981,000	176,128.50	981
416	0	0	0	0	0	0	0	0	0	0	0	1	0	0	0	0	0	0	0	0	177109501	38,500	177,109.50	38.5
417	0	0	0	0	0	0	0	0	0	0	0	0	0	0	0	0	0	0	0	0	177148001	624,500	177,148.00	624.5
418	0	0	0	0	0	0	0	1	0	0	0	0	0	0	0	0	0	0	0	0	177772501	44,000	177,772.50	44
419	0	0	0	0	0	0	0	1	0	0	0	1	0	0	0	0	0	0	0	0	177816501	976,250	177,816.50	976.25
420	0	0	0	0	0	0	0	0	0	0	0	1	0	0	0	0	0	0	0	0	178792751	43,250	178,792.75	43.25
421	0	0	0	0	0	0	0	0	0	0	0	0	0	0	0	0	0	0	0	0	178836001	603,250	178,836.00	603.25
422	0	0	0	0	0	0	0	1	0	0	0	0	0	0	0	0	0	0	0	0	179439251	63,250	179,439.25	63.25
423	0	0	0	0	0	0	0	1	0	0	0	1	0	0	0	0	0	0	0	0	179502501		179,502.50
