# Supplementary material for: Auditory presentation and synchronization in Adobe Flash and HTML5/JavaScript Web experiments
Source: Behav Res Methods. 2016 Jul 15;48(3):897–908. doi: 10.3758/s13428-016-0758-5 (PMC5003904; doi:10.3758/s13428-016-0758-5)
Supplement: Supplementary file 1 — (ZIP 1310 kb) [file 13428_2016_758_MOESM1_ESM.zip › Data/S1/sep-officepc-ff-js-rep.csv]

	Keypad 4	Keypad 3	Keypad 2	Keypad 1	Opto 4	Opto 3	Opto 2	Opto 1	TTL in 2	TTL in 1	Mic 2	Mic 1	Act close 4	Act close 3	Act close 3	Act close 1	TTL out 2	TTL out 1	Sounder 2	Sounder 1	Elapsed uS	Active uS	Elapsed mS	Active mS
1	0	0	0	0	0	0	0	0	0	0	0	0	0	0	0	0	0	0	0	0	0	881,500	0	881.5
2	0	0	0	0	0	0	0	1	0	0	0	0	0	0	0	0	0	0	0	0	881500	58,500	881.5	58.5
3	0	0	0	0	0	0	0	1	0	0	0	1	0	0	0	0	0	0	0	0	940000	959,500	940	959.5
4	0	0	0	0	0	0	0	0	0	0	0	1	0	0	0	0	0	0	0	0	1899500	60,000	1,899.50	60
5	0	0	0	0	0	0	0	0	0	0	0	0	0	0	0	0	0	0	0	0	1959500	622,000	1,959.50	622
6	0	0	0	0	0	0	0	1	0	0	0	0	0	0	0	0	0	0	0	0	2581500	58,500	2,581.50	58.5
7	0	0	0	0	0	0	0	1	0	0	0	1	0	0	0	0	0	0	0	0	2640000	959,750	2,640.00	959.75
8	0	0	0	0	0	0	0	0	0	0	0	1	0	0	0	0	0	0	0	0	3599750	59,750	3,599.75	59.75
9	0	0	0	0	0	0	0	0	0	0	0	0	0	0	0	0	0	0	0	0	3659500	622,000	3,659.50	622
10	0	0	0	0	0	0	0	1	0	0	0	0	0	0	0	0	0	0	0	0	4281500	60,500	4,281.50	60.5
11	0	0	0	0	0	0	0	1	0	0	0	1	0	0	0	0	0	0	0	0	4342000	957,750	4,342.00	957.75
12	0	0	0	0	0	0	0	0	0	0	0	1	0	0	0	0	0	0	0	0	5299750	61,750	5,299.75	61.75
13	0	0	0	0	0	0	0	0	0	0	0	0	0	0	0	0	0	0	0	0	5361500	620,250	5,361.50	620.25
14	0	0	0	0	0	0	0	1	0	0	0	0	0	0	0	0	0	0	0	0	5981750	63,250	5,981.75	63.25
15	0	0	0	0	0	0	0	1	0	0	0	1	0	0	0	0	0	0	0	0	6045000	954,750	6,045.00	954.75
16	0	0	0	0	0	0	0	0	0	0	0	1	0	0	0	0	0	0	0	0	6999750	64,750	6,999.75	64.75
17	0	0	0	0	0	0	0	0	0	0	0	0	0	0	0	0	0	0	0	0	7064500	617,000	7,064.50	617
18	0	0	0	0	0	0	0	1	0	0	0	0	0	0	0	0	0	0	0	0	7681500	65,500	7,681.50	65.5
19	0	0	0	0	0	0	0	1	0	0	0	1	0	0	0	0	0	0	0	0	7747000	952,750	7,747.00	952.75
20	0	0	0	0	0	0	0	0	0	0	0	1	0	0	0	0	0	0	0	0	8699750	66,750	8,699.75	66.75
21	0	0	0	0	0	0	0	0	0	0	0	0	0	0	0	0	0	0	0	0	8766500	615,250	8,766.50	615.25
22	0	0	0	0	0	0	0	1	0	0	0	0	0	0	0	0	0	0	0	0	9381750	68,250	9,381.75	68.25
23	0	0	0	0	0	0	0	1	0	0	0	1	0	0	0	0	0	0	0	0	9450000	949,750	9,450.00	949.75
24	0	0	0	0	0	0	0	0	0	0	0	1	0	0	0	0	0	0	0	0	10399750	70,000	10,399.75	70
25	0	0	0	0	0	0	0	0	0	0	0	0	0	0	0	0	0	0	0	0	10469750	612,000	10,469.75	612
26	0	0	0	0	0	0	0	1	0	0	0	0	0	0	0	0	0	0	0	0	11081750	69,250	11,081.75	69.25
27	0	0	0	0	0	0	0	1	0	0	0	1	0	0	0	0	0	0	0	0	11151000	948,750	11,151.00	948.75
28	0	0	0	0	0	0	0	0	0	0	0	1	0	0	0	0	0	0	0	0	12099750	71,000	12,099.75	71
29	0	0	0	0	0	0	0	0	0	0	0	0	0	0	0	0	0	0	0	0	12170750	611,000	12,170.75	611
30	0	0	0	0	0	0	0	1	0	0	0	0	0	0	0	0	0	0	0	0	12781750	70,250	12,781.75	70.25
31	0	0	0	0	0	0	0	1	0	0	0	1	0	0	0	0	0	0	0	0	12852000	964,250	12,852.00	964.25
32	0	0	0	0	0	0	0	0	0	0	0	1	0	0	0	0	0	0	0	0	13816250	55,500	13,816.25	55.5
33	0	0	0	0	0	0	0	0	0	0	0	0	0	0	0	0	0	0	0	0	13871750	626,750	13,871.75	626.75
34	0	0	0	0	0	0	0	1	0	0	0	0	0	0	0	0	0	0	0	0	14498500	56,500	14,498.50	56.5
35	0	0	0	0	0	0	0	1	0	0	0	1	0	0	0	0	0	0	0	0	14555000	961,500	14,555.00	961.5
36	0	0	0	0	0	0	0	0	0	0	0	1	0	0	0	0	0	0	0	0	15516500	58,250	15,516.50	58.25
37	0	0	0	0	0	0	0	0	0	0	0	0	0	0	0	0	0	0	0	0	15574750	607,000	15,574.75	607
38	0	0	0	0	0	0	0	1	0	0	0	0	0	0	0	0	0	0	0	0	16181750	55,250	16,181.75	55.25
39	0	0	0	0	0	0	0	1	0	0	0	1	0	0	0	0	0	0	0	0	16237000	962,750	16,237.00	962.75
40	0	0	0	0	0	0	0	0	0	0	0	1	0	0	0	0	0	0	0	0	17199750	57,000	17,199.75	57
41	0	0	0	0	0	0	0	0	0	0	0	0	0	0	0	0	0	0	0	0	17256750	625,000	17,256.75	625
42	0	0	0	0	0	0	0	1	0	0	0	0	0	0	0	0	0	0	0	0	17881750	59,250	17,881.75	59.25
43	0	0	0	0	0	0	0	1	0	0	0	1	0	0	0	0	0	0	0	0	17941000	958,750	17,941.00	958.75
44	0	0	0	0	0	0	0	0	0	0	0	1	0	0	0	0	0	0	0	0	18899750	61,000	18,899.75	61
45	0	0	0	0	0	0	0	0	0	0	0	0	0	0	0	0	0	0	0	0	18960750	621,000	18,960.75	621
46	0	0	0	0	0	0	0	1	0	0	0	0	0	0	0	0	0	0	0	0	19581750	61,250	19,581.75	61.25
47	0	0	0	0	0	0	0	1	0	0	0	1	0	0	0	0	0	0	0	0	19643000	956,750	19,643.00	956.75
48	0	0	0	0	0	0	0	0	0	0	0	1	0	0	0	0	0	0	0	0	20599750	63,000	20,599.75	63
49	0	0	0	0	0	0	0	0	0	0	0	0	0	0	0	0	0	0	0	0	20662750	619,000	20,662.75	619
50	0	0	0	0	0	0	0	1	0	0	0	0	0	0	0	0	0	0	0	0	21281750	44,250	21,281.75	44.25
51	0	0	0	0	0	0	0	1	0	0	0	1	0	0	0	0	0	0	0	0	21326000	973,750	21,326.00	973.75
52	0	0	0	0	0	0	0	0	0	0	0	1	0	0	0	0	0	0	0	0	22299750	46,000	22,299.75	46
53	0	0	0	0	0	0	0	0	0	0	0	0	0	0	0	0	0	0	0	0	22345750	619,250	22,345.75	619.25
54	0	0	0	0	0	0	0	1	0	0	0	0	0	0	0	0	0	0	0	0	22965000	63,000	22,965.00	63
55	0	0	0	0	0	0	0	1	0	0	0	1	0	0	0	0	0	0	0	0	23028000	955,000	23,028.00	955
56	0	0	0	0	0	0	0	0	0	0	0	1	0	0	0	0	0	0	0	0	23983000	64,750	23,983.00	64.75
57	0	0	0	0	0	0	0	0	0	0	0	0	0	0	0	0	0	0	0	0	24047750	617,250	24,047.75	617.25
58	0	0	0	0	0	0	0	1	0	0	0	0	0	0	0	0	0	0	0	0	24665000	67,000	24,665.00	67
59	0	0	0	0	0	0	0	1	0	0	0	1	0	0	0	0	0	0	0	0	24732000	951,250	24,732.00	951.25
60	0	0	0	0	0	0	0	0	0	0	0	1	0	0	0	0	0	0	0	0	25683250	68,500	25,683.25	68.5
61	0	0	0	0	0	0	0	0	0	0	0	0	0	0	0	0	0	0	0	0	25751750	613,250	25,751.75	613.25
62	0	0	0	0	0	0	0	1	0	0	0	0	0	0	0	0	0	0	0	0	26365000	65,250	26,365.00	65.25
63	0	0	0	0	0	0	0	1	0	0	0	1	0	0	0	0	0	0	0	0	26430250	953,000	26,430.25	953
64	0	0	0	0	0	0	0	0	0	0	0	1	0	0	0	0	0	0	0	0	27383250	66,500	27,383.25	66.5
65	0	0	0	0	0	0	0	0	0	0	0	0	0	0	0	0	0	0	0	0	27449750	615,500	27,449.75	615.5
66	0	0	0	0	0	0	0	1	0	0	0	0	0	0	0	0	0	0	0	0	28065250	67,000	28,065.25	67
67	0	0	0	0	0	0	0	1	0	0	0	1	0	0	0	0	0	0	0	0	28132250	951,000	28,132.25	951
68	0	0	0	0	0	0	0	0	0	0	0	1	0	0	0	0	0	0	0	0	29083250	68,500	29,083.25	68.5
69	0	0	0	0	0	0	0	0	0	0	0	0	0	0	0	0	0	0	0	0	29151750	613,500	29,151.75	613.5
70	0	0	0	0	0	0	0	1	0	0	0	0	0	0	0	0	0	0	0	0	29765250	68,000	29,765.25	68
71	0	0	0	0	0	0	0	1	0	0	0	1	0	0	0	0	0	0	0	0	29833250	950,000	29,833.25	950
72	0	0	0	0	0	0	0	0	0	0	0	1	0	0	0	0	0	0	0	0	30783250	69,500	30,783.25	69.5
73	0	0	0	0	0	0	0	0	0	0	0	0	0	0	0	0	0	0	0	0	30852750	612,500	30,852.75	612.5
74	0	0	0	0	0	0	0	1	0	0	0	0	0	0	0	0	0	0	0	0	31465250	57,000	31,465.25	57
75	0	0	0	0	0	0	0	1	0	0	0	1	0	0	0	0	0	0	0	0	31522250	961,000	31,522.25	961
76	0	0	0	0	0	0	0	0	0	0	0	1	0	0	0	0	0	0	0	0	32483250	58,500	32,483.25	58.5
77	0	0	0	0	0	0	0	0	0	0	0	0	0	0	0	0	0	0	0	0	32541750	623,500	32,541.75	623.5
78	0	0	0	0	0	0	0	1	0	0	0	0	0	0	0	0	0	0	0	0	33165250	60,000	33,165.25	60
79	0	0	0	0	0	0	0	1	0	0	0	1	0	0	0	0	0	0	0	0	33225250	958,000	33,225.25	958
80	0	0	0	0	0	0	0	0	0	0	0	1	0	0	0	0	0	0	0	0	34183250	61,500	34,183.25	61.5
81	0	0	0	0	0	0	0	0	0	0	0	0	0	0	0	0	0	0	0	0	34244750	620,500	34,244.75	620.5
82	0	0	0	0	0	0	0	1	0	0	0	0	0	0	0	0	0	0	0	0	34865250	52,000	34,865.25	52
83	0	0	0	0	0	0	0	1	0	0	0	1	0	0	0	0	0	0	0	0	34917250	966,000	34,917.25	966
84	0	0	0	0	0	0	0	0	0	0	0	1	0	0	0	0	0	0	0	0	35883250	53,500	35,883.25	53.5
85	0	0	0	0	0	0	0	0	0	0	0	0	0	0	0	0	0	0	0	0	35936750	628,500	35,936.75	628.5
86	0	0	0	0	0	0	0	1	0	0	0	0	0	0	0	0	0	0	0	0	36565250	54,000	36,565.25	54
87	0	0	0	0	0	0	0	1	0	0	0	1	0	0	0	0	0	0	0	0	36619250	964,000	36,619.25	964
88	0	0	0	0	0	0	0	0	0	0	0	1	0	0	0	0	0	0	0	0	37583250	55,500	37,583.25	55.5
89	0	0	0	0	0	0	0	0	0	0	0	0	0	0	0	0	0	0	0	0	37638750	626,500	37,638.75	626.5
90	0	0	0	0	0	0	0	1	0	0	0	0	0	0	0	0	0	0	0	0	38265250	55,000	38,265.25	55
91	0	0	0	0	0	0	0	1	0	0	0	1	0	0	0	0	0	0	0	0	38320250	963,000	38,320.25	963
92	0	0	0	0	0	0	0	0	0	0	0	1	0	0	0	0	0	0	0	0	39283250	56,500	39,283.25	56.5
93	0	0	0	0	0	0	0	0	0	0	0	0	0	0	0	0	0	0	0	0	39339750	625,500	39,339.75	625.5
94	0	0	0	0	0	0	0	1	0	0	0	0	0	0	0	0	0	0	0	0	39965250	58,000	39,965.25	58
95	0	0	0	0	0	0	0	1	0	0	0	1	0	0	0	0	0	0	0	0	40023250	960,000	40,023.25	960
96	0	0	0	0	0	0	0	0	0	0	0	1	0	0	0	0	0	0	0	0	40983250	59,500	40,983.25	59.5
97	0	0	0	0	0	0	0	0	0	0	0	0	0	0	0	0	0	0	0	0	41042750	622,500	41,042.75	622.5
98	0	0	0	0	0	0	0	1	0	0	0	0	0	0	0	0	0	0	0	0	41665250	60,000	41,665.25	60
99	0	0	0	0	0	0	0	1	0	0	0	1	0	0	0	0	0	0	0	0	41725250	958,000	41,725.25	958
100	0	0	0	0	0	0	0	0	0	0	0	1	0	0	0	0	0	0	0	0	42683250	61,750	42,683.25	61.75
101	0	0	0	0	0	0	0	0	0	0	0	0	0	0	0	0	0	0	0	0	42745000	620,250	42,745.00	620.25
102	0	0	0	0	0	0	0	1	0	0	0	0	0	0	0	0	0	0	0	0	43365250	63,000	43,365.25	63
103	0	0	0	0	0	0	0	1	0	0	0	1	0	0	0	0	0	0	0	0	43428250	955,000	43,428.25	955
104	0	0	0	0	0	0	0	0	0	0	0	1	0	0	0	0	0	0	0	0	44383250	64,750	44,383.25	64.75
105	0	0	0	0	0	0	0	0	0	0	0	0	0	0	0	0	0	0	0	0	44448000	617,250	44,448.00	617.25
106	0	0	0	0	0	0	0	1	0	0	0	0	0	0	0	0	0	0	0	0	45065250	65,000	45,065.25	65
107	0	0	0	0	0	0	0	1	0	0	0	1	0	0	0	0	0	0	0	0	45130250	953,000	45,130.25	953
108	0	0	0	0	0	0	0	0	0	0	0	1	0	0	0	0	0	0	0	0	46083250	66,750	46,083.25	66.75
109	0	0	0	0	0	0	0	0	0	0	0	0	0	0	0	0	0	0	0	0	46150000	615,250	46,150.00	615.25
110	0	0	0	0	0	0	0	1	0	0	0	0	0	0	0	0	0	0	0	0	46765250	67,000	46,765.25	67
111	0	0	0	0	0	0	0	1	0	0	0	1	0	0	0	0	0	0	0	0	46832250	951,000	46,832.25	951
112	0	0	0	0	0	0	0	0	0	0	0	1	0	0	0	0	0	0	0	0	47783250	68,750	47,783.25	68.75
113	0	0	0	0	0	0	0	0	0	0	0	0	0	0	0	0	0	0	0	0	47852000	613,250	47,852.00	613.25
114	0	0	0	0	0	0	0	1	0	0	0	0	0	0	0	0	0	0	0	0	48465250	69,000	48,465.25	69
115	0	0	0	0	0	0	0	1	0	0	0	1	0	0	0	0	0	0	0	0	48534250	949,000	48,534.25	949
116	0	0	0	0	0	0	0	0	0	0	0	1	0	0	0	0	0	0	0	0	49483250	70,750	49,483.25	70.75
117	0	0	0	0	0	0	0	0	0	0	0	0	0	0	0	0	0	0	0	0	49554000	628,000	49,554.00	628
118	0	0	0	0	0	0	0	1	0	0	0	0	0	0	0	0	0	0	0	0	50182000	55,250	50,182.00	55.25
119	0	0	0	0	0	0	0	1	0	0	0	1	0	0	0	0	0	0	0	0	50237250	962,750	50,237.25	962.75
120	0	0	0	0	0	0	0	0	0	0	0	1	0	0	0	0	0	0	0	0	51200000	57,000	51,200.00	57
121	0	0	0	0	0	0	0	0	0	0	0	0	0	0	0	0	0	0	0	0	51257000	625,000	51,257.00	625
122	0	0	0	0	0	0	0	1	0	0	0	0	0	0	0	0	0	0	0	0	51882000	47,250	51,882.00	47.25
123	0	0	0	0	0	0	0	1	0	0	0	1	0	0	0	0	0	0	0	0	51929250	970,750	51,929.25	970.75
124	0	0	0	0	0	0	0	0	0	0	0	1	0	0	0	0	0	0	0	0	52900000	49,000	52,900.00	49
125	0	0	0	0	0	0	0	0	0	0	0	0	0	0	0	0	0	0	0	0	52949000	616,250	52,949.00	616.25
126	0	0	0	0	0	0	0	1	0	0	0	0	0	0	0	0	0	0	0	0	53565250	68,000	53,565.25	68
127	0	0	0	0	0	0	0	1	0	0	0	1	0	0	0	0	0	0	0	0	53633250	950,000	53,633.25	950
128	0	0	0	0	0	0	0	0	0	0	0	1	0	0	0	0	0	0	0	0	54583250	69,750	54,583.25	69.75
129	0	0	0	0	0	0	0	0	0	0	0	0	0	0	0	0	0	0	0	0	54653000	612,250	54,653.00	612.25
130	0	0	0	0	0	0	0	1	0	0	0	0	0	0	0	0	0	0	0	0	55265250	70,000	55,265.25	70
131	0	0	0	0	0	0	0	1	0	0	0	1	0	0	0	0	0	0	0	0	55335250	948,250	55,335.25	948.25
132	0	0	0	0	0	0	0	0	0	0	0	1	0	0	0	0	0	0	0	0	56283500	71,500	56,283.50	71.5
133	0	0	0	0	0	0	0	0	0	0	0	0	0	0	0	0	0	0	0	0	56355000	627,000	56,355.00	627
134	0	0	0	0	0	0	0	1	0	0	0	0	0	0	0	0	0	0	0	0	56982000	53,250	56,982.00	53.25
135	0	0	0	0	0	0	0	1	0	0	0	1	0	0	0	0	0	0	0	0	57035250	964,750	57,035.25	964.75
136	0	0	0	0	0	0	0	0	0	0	0	1	0	0	0	0	0	0	0	0	58000000	55,000	58,000.00	55
137	0	0	0	0	0	0	0	0	0	0	0	0	0	0	0	0	0	0	0	0	58055000	627,000	58,055.00	627
138	0	0	0	0	0	0	0	1	0	0	0	0	0	0	0	0	0	0	0	0	58682000	43,500	58,682.00	43.5
139	0	0	0	0	0	0	0	1	0	0	0	1	0	0	0	0	0	0	0	0	58725500	974,500	58,725.50	974.5
140	0	0	0	0	0	0	0	0	0	0	0	1	0	0	0	0	0	0	0	0	59700000	45,000	59,700.00	45
141	0	0	0	0	0	0	0	0	0	0	0	0	0	0	0	0	0	0	0	0	59745000	620,250	59,745.00	620.25
142	0	0	0	0	0	0	0	1	0	0	0	0	0	0	0	0	0	0	0	0	60365250	61,250	60,365.25	61.25
143	0	0	0	0	0	0	0	1	0	0	0	1	0	0	0	0	0	0	0	0	60426500	957,000	60,426.50	957
144	0	0	0	0	0	0	0	0	0	0	0	1	0	0	0	0	0	0	0	0	61383500	62,500	61,383.50	62.5
145	0	0	0	0	0	0	0	0	0	0	0	0	0	0	0	0	0	0	0	0	61446000	619,250	61,446.00	619.25
146	0	0	0	0	0	0	0	1	0	0	0	0	0	0	0	0	0	0	0	0	62065250	62,250	62,065.25	62.25
147	0	0	0	0	0	0	0	1	0	0	0	1	0	0	0	0	0	0	0	0	62127500	956,000	62,127.50	956
148	0	0	0	0	0	0	0	0	0	0	0	1	0	0	0	0	0	0	0	0	63083500	63,500	63,083.50	63.5
149	0	0	0	0	0	0	0	0	0	0	0	0	0	0	0	0	0	0	0	0	63147000	618,500	63,147.00	618.5
150	0	0	0	0	0	0	0	1	0	0	0	0	0	0	0	0	0	0	0	0	63765500	64,000	63,765.50	64
151	0	0	0	0	0	0	0	1	0	0	0	1	0	0	0	0	0	0	0	0	63829500	954,000	63,829.50	954
152	0	0	0	0	0	0	0	0	0	0	0	1	0	0	0	0	0	0	0	0	64783500	65,500	64,783.50	65.5
153	0	0	0	0	0	0	0	0	0	0	0	0	0	0	0	0	0	0	0	0	64849000	616,500	64,849.00	616.5
154	0	0	0	0	0	0	0	1	0	0	0	0	0	0	0	0	0	0	0	0	65465500	66,000	65,465.50	66
155	0	0	0	0	0	0	0	1	0	0	0	1	0	0	0	0	0	0	0	0	65531500	952,000	65,531.50	952
156	0	0	0	0	0	0	0	0	0	0	0	1	0	0	0	0	0	0	0	0	66483500	67,500	66,483.50	67.5
157	0	0	0	0	0	0	0	0	0	0	0	0	0	0	0	0	0	0	0	0	66551000	614,500	66,551.00	614.5
158	0	0	0	0	0	0	0	1	0	0	0	0	0	0	0	0	0	0	0	0	67165500	70,000	67,165.50	70
159	0	0	0	0	0	0	0	1	0	0	0	1	0	0	0	0	0	0	0	0	67235500	948,000	67,235.50	948
160	0	0	0	0	0	0	0	0	0	0	0	1	0	0	0	0	0	0	0	0	68183500	71,500	68,183.50	71.5
161	0	0	0	0	0	0	0	0	0	0	0	0	0	0	0	0	0	0	0	0	68255000	627,000	68,255.00	627
162	0	0	0	0	0	0	0	1	0	0	0	0	0	0	0	0	0	0	0	0	68882000	43,500	68,882.00	43.5
163	0	0	0	0	0	0	0	1	0	0	0	1	0	0	0	0	0	0	0	0	68925500	974,750	68,925.50	974.75
164	0	0	0	0	0	0	0	0	0	0	0	1	0	0	0	0	0	0	0	0	69900250	44,750	69,900.25	44.75
165	0	0	0	0	0	0	0	0	0	0	0	0	0	0	0	0	0	0	0	0	69945000	620,500	69,945.00	620.5
166	0	0	0	0	0	0	0	1	0	0	0	0	0	0	0	0	0	0	0	0	70565500	62,000	70,565.50	62
167	0	0	0	0	0	0	0	1	0	0	0	1	0	0	0	0	0	0	0	0	70627500	956,000	70,627.50	956
168	0	0	0	0	0	0	0	0	0	0	0	1	0	0	0	0	0	0	0	0	71583500	63,500	71,583.50	63.5
169	0	0	0	0	0	0	0	0	0	0	0	0	0	0	0	0	0	0	0	0	71647000	618,500	71,647.00	618.5
170	0	0	0	0	0	0	0	1	0	0	0	0	0	0	0	0	0	0	0	0	72265500	64,000	72,265.50	64
171	0	0	0	0	0	0	0	1	0	0	0	1	0	0	0	0	0	0	0	0	72329500	954,000	72,329.50	954
172	0	0	0	0	0	0	0	0	0	0	0	1	0	0	0	0	0	0	0	0	73283500	65,750	73,283.50	65.75
173	0	0	0	0	0	0	0	0	0	0	0	0	0	0	0	0	0	0	0	0	73349250	616,250	73,349.25	616.25
174	0	0	0	0	0	0	0	1	0	0	0	0	0	0	0	0	0	0	0	0	73965500	65,000	73,965.50	65
175	0	0	0	0	0	0	0	1	0	0	0	1	0	0	0	0	0	0	0	0	74030500	953,000	74,030.50	953
176	0	0	0	0	0	0	0	0	0	0	0	1	0	0	0	0	0	0	0	0	74983500	66,750	74,983.50	66.75
177	0	0	0	0	0	0	0	0	0	0	0	0	0	0	0	0	0	0	0	0	75050250	615,250	75,050.25	615.25
178	0	0	0	0	0	0	0	1	0	0	0	0	0	0	0	0	0	0	0	0	75665500	67,000	75,665.50	67
179	0	0	0	0	0	0	0	1	0	0	0	1	0	0	0	0	0	0	0	0	75732500	951,000	75,732.50	951
180	0	0	0	0	0	0	0	0	0	0	0	1	0	0	0	0	0	0	0	0	76683500	68,750	76,683.50	68.75
181	0	0	0	0	0	0	0	0	0	0	0	0	0	0	0	0	0	0	0	0	76752250	613,250	76,752.25	613.25
182	0	0	0	0	0	0	0	1	0	0	0	0	0	0	0	0	0	0	0	0	77365500	68,000	77,365.50	68
183	0	0	0	0	0	0	0	1	0	0	0	1	0	0	0	0	0	0	0	0	77433500	950,000	77,433.50	950
184	0	0	0	0	0	0	0	0	0	0	0	1	0	0	0	0	0	0	0	0	78383500	69,750	78,383.50	69.75
185	0	0	0	0	0	0	0	0	0	0	0	0	0	0	0	0	0	0	0	0	78453250	612,250	78,453.25	612.25
186	0	0	0	0	0	0	0	1	0	0	0	0	0	0	0	0	0	0	0	0	79065500	71,000	79,065.50	71
187	0	0	0	0	0	0	0	1	0	0	0	1	0	0	0	0	0	0	0	0	79136500	963,750	79,136.50	963.75
188	0	0	0	0	0	0	0	0	0	0	0	1	0	0	0	0	0	0	0	0	80100250	56,000	80,100.25	56
189	0	0	0	0	0	0	0	0	0	0	0	0	0	0	0	0	0	0	0	0	80156250	626,000	80,156.25	626
190	0	0	0	0	0	0	0	1	0	0	0	0	0	0	0	0	0	0	0	0	80782250	56,250	80,782.25	56.25
191	0	0	0	0	0	0	0	1	0	0	0	1	0	0	0	0	0	0	0	0	80838500	961,750	80,838.50	961.75
192	0	0	0	0	0	0	0	0	0	0	0	1	0	0	0	0	0	0	0	0	81800250	58,000	81,800.25	58
193	0	0	0	0	0	0	0	0	0	0	0	0	0	0	0	0	0	0	0	0	81858250	624,000	81,858.25	624
194	0	0	0	0	0	0	0	1	0	0	0	0	0	0	0	0	0	0	0	0	82482250	60,250	82,482.25	60.25
195	0	0	0	0	0	0	0	1	0	0	0	1	0	0	0	0	0	0	0	0	82542500	957,750	82,542.50	957.75
196	0	0	0	0	0	0	0	0	0	0	0	1	0	0	0	0	0	0	0	0	83500250	62,000	83,500.25	62
197	0	0	0	0	0	0	0	0	0	0	0	0	0	0	0	0	0	0	0	0	83562250	620,000	83,562.25	620
198	0	0	0	0	0	0	0	1	0	0	0	0	0	0	0	0	0	0	0	0	84182250	61,250	84,182.25	61.25
199	0	0	0	0	0	0	0	1	0	0	0	1	0	0	0	0	0	0	0	0	84243500	956,750	84,243.50	956.75
200	0	0	0	0	0	0	0	0	0	0	0	1	0	0	0	0	0	0	0	0	85200250	63,000	85,200.25	63
201	0	0	0	0	0	0	0	0	0	0	0	0	0	0	0	0	0	0	0	0	85263250	619,000	85,263.25	619
202	0	0	0	0	0	0	0	1	0	0	0	0	0	0	0	0	0	0	0	0	85882250	63,250	85,882.25	63.25
203	0	0	0	0	0	0	0	1	0	0	0	1	0	0	0	0	0	0	0	0	85945500	954,750	85,945.50	954.75
204	0	0	0	0	0	0	0	0	0	0	0	1	0	0	0	0	0	0	0	0	86900250	65,000	86,900.25	65
205	0	0	0	0	0	0	0	0	0	0	0	0	0	0	0	0	0	0	0	0	86965250	617,000	86,965.25	617
206	0	0	0	0	0	0	0	1	0	0	0	0	0	0	0	0	0	0	0	0	87582250	65,250	87,582.25	65.25
207	0	0	0	0	0	0	0	1	0	0	0	1	0	0	0	0	0	0	0	0	87647500	952,750	87,647.50	952.75
208	0	0	0	0	0	0	0	0	0	0	0	1	0	0	0	0	0	0	0	0	88600250	67,000	88,600.25	67
209	0	0	0	0	0	0	0	0	0	0	0	0	0	0	0	0	0	0	0	0	88667250	615,000	88,667.25	615
210	0	0	0	0	0	0	0	1	0	0	0	0	0	0	0	0	0	0	0	0	89282250	67,250	89,282.25	67.25
211	0	0	0	0	0	0	0	1	0	0	0	1	0	0	0	0	0	0	0	0	89349500	950,750	89,349.50	950.75
212	0	0	0	0	0	0	0	0	0	0	0	1	0	0	0	0	0	0	0	0	90300250	69,000	90,300.25	69
213	0	0	0	0	0	0	0	0	0	0	0	0	0	0	0	0	0	0	0	0	90369250	613,000	90,369.25	613
214	0	0	0	0	0	0	0	1	0	0	0	0	0	0	0	0	0	0	0	0	90982250	67,500	90,982.25	67.5
215	0	0	0	0	0	0	0	1	0	0	0	1	0	0	0	0	0	0	0	0	91049750	950,500	91,049.75	950.5
216	0	0	0	0	0	0	0	0	0	0	0	1	0	0	0	0	0	0	0	0	92000250	69,000	92,000.25	69
217	0	0	0	0	0	0	0	0	0	0	0	0	0	0	0	0	0	0	0	0	92069250	613,000	92,069.25	613
218	0	0	0	0	0	0	0	1	0	0	0	0	0	0	0	0	0	0	0	0	92682250	69,500	92,682.25	69.5
219	0	0	0	0	0	0	0	1	0	0	0	1	0	0	0	0	0	0	0	0	92751750	948,500	92,751.75	948.5
220	0	0	0	0	0	0	0	0	0	0	0	1	0	0	0	0	0	0	0	0	93700250	71,000	93,700.25	71
221	0	0	0	0	0	0	0	0	0	0	0	0	0	0	0	0	0	0	0	0	93771250	644,250	93,771.25	644.25
222	0	0	0	0	0	0	0	1	0	0	0	0	0	0	0	0	0	0	0	0	94415500	38,250	94,415.50	38.25
223	0	0	0	0	0	0	0	1	0	0	0	1	0	0	0	0	0	0	0	0	94453750	963,250	94,453.75	963.25
224	0	0	0	0	0	0	0	0	0	0	0	1	0	0	0	0	0	0	0	0	95417000	56,250	95,417.00	56.25
225	0	0	0	0	0	0	0	0	0	0	0	0	0	0	0	0	0	0	0	0	95473250	625,750	95,473.25	625.75
226	0	0	0	0	0	0	0	1	0	0	0	0	0	0	0	0	0	0	0	0	96099000	55,750	96,099.00	55.75
227	0	0	0	0	0	0	0	1	0	0	0	1	0	0	0	0	0	0	0	0	96154750	962,250	96,154.75	962.25
228	0	0	0	0	0	0	0	0	0	0	0	1	0	0	0	0	0	0	0	0	97117000	57,250	97,117.00	57.25
229	0	0	0	0	0	0	0	0	0	0	0	0	0	0	0	0	0	0	0	0	97174250	624,750	97,174.25	624.75
230	0	0	0	0	0	0	0	1	0	0	0	0	0	0	0	0	0	0	0	0	97799000	54,750	97,799.00	54.75
231	0	0	0	0	0	0	0	1	0	0	0	1	0	0	0	0	0	0	0	0	97853750	963,250	97,853.75	963.25
232	0	0	0	0	0	0	0	0	0	0	0	1	0	0	0	0	0	0	0	0	98817000	56,250	98,817.00	56.25
233	0	0	0	0	0	0	0	0	0	0	0	0	0	0	0	0	0	0	0	0	98873250	625,750	98,873.25	625.75
234	0	0	0	0	0	0	0	1	0	0	0	0	0	0	0	0	0	0	0	0	99499000	55,750	99,499.00	55.75
235	0	0	0	0	0	0	0	1	0	0	0	1	0	0	0	0	0	0	0	0	99554750	962,250	99,554.75	962.25
236	0	0	0	0	0	0	0	0	0	0	0	1	0	0	0	0	0	0	0	0	100517000	57,250	100,517.00	57.25
237	0	0	0	0	0	0	0	0	0	0	0	0	0	0	0	0	0	0	0	0	100574250	608,000	100,574.25	608
238	0	0	0	0	0	0	0	1	0	0	0	0	0	0	0	0	0	0	0	0	101182250	56,500	101,182.25	56.5
239	0	0	0	0	0	0	0	1	0	0	0	1	0	0	0	0	0	0	0	0	101238750	961,750	101,238.75	961.75
240	0	0	0	0	0	0	0	0	0	0	0	1	0	0	0	0	0	0	0	0	102200500	57,750	102,200.50	57.75
241	0	0	0	0	0	0	0	0	0	0	0	0	0	0	0	0	0	0	0	0	102258250	624,000	102,258.25	624
242	0	0	0	0	0	0	0	1	0	0	0	0	0	0	0	0	0	0	0	0	102882250	57,500	102,882.25	57.5
243	0	0	0	0	0	0	0	1	0	0	0	1	0	0	0	0	0	0	0	0	102939750	960,750	102,939.75	960.75
244	0	0	0	0	0	0	0	0	0	0	0	1	0	0	0	0	0	0	0	0	103900500	58,750	103,900.50	58.75
245	0	0	0	0	0	0	0	0	0	0	0	0	0	0	0	0	0	0	0	0	103959250	623,250	103,959.25	623.25
246	0	0	0	0	0	0	0	1	0	0	0	0	0	0	0	0	0	0	0	0	104582500	57,250	104,582.50	57.25
247	0	0	0	0	0	0	0	1	0	0	0	1	0	0	0	0	0	0	0	0	104639750	960,750	104,639.75	960.75
248	0	0	0	0	0	0	0	0	0	0	0	1	0	0	0	0	0	0	0	0	105600500	58,750	105,600.50	58.75
249	0	0	0	0	0	0	0	0	0	0	0	0	0	0	0	0	0	0	0	0	105659250	606,500	105,659.25	606.5
250	0	0	0	0	0	0	0	1	0	0	0	0	0	0	0	0	0	0	0	0	106265750	53,000	106,265.75	53
251	0	0	0	0	0	0	0	1	0	0	0	1	0	0	0	0	0	0	0	0	106318750	965,000	106,318.75	965
252	0	0	0	0	0	0	0	0	0	0	0	1	0	0	0	0	0	0	0	0	107283750	54,750	107,283.75	54.75
253	0	0	0	0	0	0	0	0	0	0	0	0	0	0	0	0	0	0	0	0	107338500	610,500	107,338.50	610.5
254	0	0	0	0	0	0	0	1	0	0	0	0	0	0	0	0	0	0	0	0	107949000	71,750	107,949.00	71.75
255	0	0	0	0	0	0	0	1	0	0	0	1	0	0	0	0	0	0	0	0	108020750	963,000	108,020.75	963
256	0	0	0	0	0	0	0	0	0	0	0	1	0	0	0	0	0	0	0	0	108983750	56,750	108,983.75	56.75
257	0	0	0	0	0	0	0	0	0	0	0	0	0	0	0	0	0	0	0	0	109040500	625,250	109,040.50	625.25
258	0	0	0	0	0	0	0	1	0	0	0	0	0	0	0	0	0	0	0	0	109665750	57,000	109,665.75	57
259	0	0	0	0	0	0	0	1	0	0	0	1	0	0	0	0	0	0	0	0	109722750	961,000	109,722.75	961
260	0	0	0	0	0	0	0	0	0	0	0	1	0	0	0	0	0	0	0	0	110683750	58,750	110,683.75	58.75
261	0	0	0	0	0	0	0	0	0	0	0	0	0	0	0	0	0	0	0	0	110742500	623,250	110,742.50	623.25
262	0	0	0	0	0	0	0	1	0	0	0	0	0	0	0	0	0	0	0	0	111365750	59,000	111,365.75	59
263	0	0	0	0	0	0	0	1	0	0	0	1	0	0	0	0	0	0	0	0	111424750	959,000	111,424.75	959
264	0	0	0	0	0	0	0	0	0	0	0	1	0	0	0	0	0	0	0	0	112383750	60,750	112,383.75	60.75
265	0	0	0	0	0	0	0	0	0	0	0	0	0	0	0	0	0	0	0	0	112444500	621,250	112,444.50	621.25
266	0	0	0	0	0	0	0	1	0	0	0	0	0	0	0	0	0	0	0	0	113065750	52,000	113,065.75	52
267	0	0	0	0	0	0	0	1	0	0	0	1	0	0	0	0	0	0	0	0	113117750	966,000	113,117.75	966
268	0	0	0	0	0	0	0	0	0	0	0	1	0	0	0	0	0	0	0	0	114083750	53,750	114,083.75	53.75
269	0	0	0	0	0	0	0	0	0	0	0	0	0	0	0	0	0	0	0	0	114137500	611,500	114,137.50	611.5
270	0	0	0	0	0	0	0	1	0	0	0	0	0	0	0	0	0	0	0	0	114749000	70,750	114,749.00	70.75
271	0	0	0	0	0	0	0	1	0	0	0	1	0	0	0	0	0	0	0	0	114819750	964,000	114,819.75	964
272	0	0	0	0	0	0	0	0	0	0	0	1	0	0	0	0	0	0	0	0	115783750	55,750	115,783.75	55.75
273	0	0	0	0	0	0	0	0	0	0	0	0	0	0	0	0	0	0	0	0	115839500	626,250	115,839.50	626.25
274	0	0	0	0	0	0	0	1	0	0	0	0	0	0	0	0	0	0	0	0	116465750	54,000	116,465.75	54
275	0	0	0	0	0	0	0	1	0	0	0	1	0	0	0	0	0	0	0	0	116519750	964,000	116,519.75	964
276	0	0	0	0	0	0	0	0	0	0	0	1	0	0	0	0	0	0	0	0	117483750	55,750	117,483.75	55.75
277	0	0	0	0	0	0	0	0	0	0	0	0	0	0	0	0	0	0	0	0	117539500	626,250	117,539.50	626.25
278	0	0	0	0	0	0	0	1	0	0	0	0	0	0	0	0	0	0	0	0	118165750	55,000	118,165.75	55
279	0	0	0	0	0	0	0	1	0	0	0	1	0	0	0	0	0	0	0	0	118220750	963,000	118,220.75	963
280	0	0	0	0	0	0	0	0	0	0	0	1	0	0	0	0	0	0	0	0	119183750	56,750	119,183.75	56.75
281	0	0	0	0	0	0	0	0	0	0	0	0	0	0	0	0	0	0	0	0	119240500	625,250	119,240.50	625.25
282	0	0	0	0	0	0	0	1	0	0	0	0	0	0	0	0	0	0	0	0	119865750	55,000	119,865.75	55
283	0	0	0	0	0	0	0	1	0	0	0	1	0	0	0	0	0	0	0	0	119920750	963,000	119,920.75	963
284	0	0	0	0	0	0	0	0	0	0	0	1	0	0	0	0	0	0	0	0	120883750	56,750	120,883.75	56.75
285	0	0	0	0	0	0	0	0	0	0	0	0	0	0	0	0	0	0	0	0	120940500	625,250	120,940.50	625.25
286	0	0	0	0	0	0	0	1	0	0	0	0	0	0	0	0	0	0	0	0	121565750	54,250	121,565.75	54.25
287	0	0	0	0	0	0	0	1	0	0	0	1	0	0	0	0	0	0	0	0	121620000	964,000	121,620.00	964
288	0	0	0	0	0	0	0	0	0	0	0	1	0	0	0	0	0	0	0	0	122584000	55,500	122,584.00	55.5
289	0	0	0	0	0	0	0	0	0	0	0	0	0	0	0	0	0	0	0	0	122639500	626,250	122,639.50	626.25
290	0	0	0	0	0	0	0	1	0	0	0	0	0	0	0	0	0	0	0	0	123265750	54,250	123,265.75	54.25
291	0	0	0	0	0	0	0	1	0	0	0	1	0	0	0	0	0	0	0	0	123320000	964,000	123,320.00	964
292	0	0	0	0	0	0	0	0	0	0	0	1	0	0	0	0	0	0	0	0	124284000	55,500	124,284.00	55.5
293	0	0	0	0	0	0	0	0	0	0	0	0	0	0	0	0	0	0	0	0	124339500	626,250	124,339.50	626.25
294	0	0	0	0	0	0	0	1	0	0	0	0	0	0	0	0	0	0	0	0	124965750	55,250	124,965.75	55.25
295	0	0	0	0	0	0	0	1	0	0	0	1	0	0	0	0	0	0	0	0	125021000	963,000	125,021.00	963
296	0	0	0	0	0	0	0	0	0	0	0	1	0	0	0	0	0	0	0	0	125984000	56,500	125,984.00	56.5
297	0	0	0	0	0	0	0	0	0	0	0	0	0	0	0	0	0	0	0	0	126040500	625,500	126,040.50	625.5
298	0	0	0	0	0	0	0	1	0	0	0	0	0	0	0	0	0	0	0	0	126666000	55,000	126,666.00	55
299	0	0	0	0	0	0	0	1	0	0	0	1	0	0	0	0	0	0	0	0	126721000	963,000	126,721.00	963
300	0	0	0	0	0	0	0	0	0	0	0	1	0	0	0	0	0	0	0	0	127684000	56,500	127,684.00	56.5
301	0	0	0	0	0	0	0	0	0	0	0	0	0	0	0	0	0	0	0	0	127740500	625,500	127,740.50	625.5
302	0	0	0	0	0	0	0	1	0	0	0	0	0	0	0	0	0	0	0	0	128366000	57,000	128,366.00	57
303	0	0	0	0	0	0	0	1	0	0	0	1	0	0	0	0	0	0	0	0	128423000	961,000	128,423.00	961
304	0	0	0	0	0	0	0	0	0	0	0	1	0	0	0	0	0	0	0	0	129384000	58,500	129,384.00	58.5
305	0	0	0	0	0	0	0	0	0	0	0	0	0	0	0	0	0	0	0	0	129442500	623,500	129,442.50	623.5
306	0	0	0	0	0	0	0	1	0	0	0	0	0	0	0	0	0	0	0	0	130066000	48,000	130,066.00	48
307	0	0	0	0	0	0	0	1	0	0	0	1	0	0	0	0	0	0	0	0	130114000	970,000	130,114.00	970
308	0	0	0	0	0	0	0	0	0	0	0	1	0	0	0	0	0	0	0	0	131084000	49,500	131,084.00	49.5
309	0	0	0	0	0	0	0	0	0	0	0	0	0	0	0	0	0	0	0	0	131133500	615,750	131,133.50	615.75
310	0	0	0	0	0	0	0	1	0	0	0	0	0	0	0	0	0	0	0	0	131749250	65,750	131,749.25	65.75
311	0	0	0	0	0	0	0	1	0	0	0	1	0	0	0	0	0	0	0	0	131815000	952,250	131,815.00	952.25
312	0	0	0	0	0	0	0	0	0	0	0	1	0	0	0	0	0	0	0	0	132767250	67,250	132,767.25	67.25
313	0	0	0	0	0	0	0	0	0	0	0	0	0	0	0	0	0	0	0	0	132834500	614,750	132,834.50	614.75
314	0	0	0	0	0	0	0	1	0	0	0	0	0	0	0	0	0	0	0	0	133449250	67,750	133,449.25	67.75
315	0	0	0	0	0	0	0	1	0	0	0	1	0	0	0	0	0	0	0	0	133517000	950,250	133,517.00	950.25
316	0	0	0	0	0	0	0	0	0	0	0	1	0	0	0	0	0	0	0	0	134467250	69,250	134,467.25	69.25
317	0	0	0	0	0	0	0	0	0	0	0	0	0	0	0	0	0	0	0	0	134536500	612,750	134,536.50	612.75
318	0	0	0	0	0	0	0	1	0	0	0	0	0	0	0	0	0	0	0	0	135149250	69,750	135,149.25	69.75
319	0	0	0	0	0	0	0	1	0	0	0	1	0	0	0	0	0	0	0	0	135219000	948,250	135,219.00	948.25
320	0	0	0	0	0	0	0	0	0	0	0	1	0	0	0	0	0	0	0	0	136167250	71,250	136,167.25	71.25
321	0	0	0	0	0	0	0	0	0	0	0	0	0	0	0	0	0	0	0	0	136238500	627,500	136,238.50	627.5
322	0	0	0	0	0	0	0	1	0	0	0	0	0	0	0	0	0	0	0	0	136866000	53,000	136,866.00	53
323	0	0	0	0	0	0	0	1	0	0	0	1	0	0	0	0	0	0	0	0	136919000	965,000	136,919.00	965
324	0	0	0	0	0	0	0	0	0	0	0	1	0	0	0	0	0	0	0	0	137884000	54,500	137,884.00	54.5
325	0	0	0	0	0	0	0	0	0	0	0	0	0	0	0	0	0	0	0	0	137938500	610,750	137,938.50	610.75
326	0	0	0	0	0	0	0	1	0	0	0	0	0	0	0	0	0	0	0	0	138549250	70,750	138,549.25	70.75
327	0	0	0	0	0	0	0	1	0	0	0	1	0	0	0	0	0	0	0	0	138620000	964,000	138,620.00	964
328	0	0	0	0	0	0	0	0	0	0	0	1	0	0	0	0	0	0	0	0	139584000	55,750	139,584.00	55.75
329	0	0	0	0	0	0	0	0	0	0	0	0	0	0	0	0	0	0	0	0	139639750	626,250	139,639.75	626.25
330	0	0	0	0	0	0	0	1	0	0	0	0	0	0	0	0	0	0	0	0	140266000	56,000	140,266.00	56
331	0	0	0	0	0	0	0	1	0	0	0	1	0	0	0	0	0	0	0	0	140322000	962,000	140,322.00	962
332	0	0	0	0	0	0	0	0	0	0	0	1	0	0	0	0	0	0	0	0	141284000	57,750	141,284.00	57.75
333	0	0	0	0	0	0	0	0	0	0	0	0	0	0	0	0	0	0	0	0	141341750	624,250	141,341.75	624.25
334	0	0	0	0	0	0	0	1	0	0	0	0	0	0	0	0	0	0	0	0	141966000	58,000	141,966.00	58
335	0	0	0	0	0	0	0	1	0	0	0	1	0	0	0	0	0	0	0	0	142024000	960,000	142,024.00	960
336	0	0	0	0	0	0	0	0	0	0	0	1	0	0	0	0	0	0	0	0	142984000	59,750	142,984.00	59.75
337	0	0	0	0	0	0	0	0	0	0	0	0	0	0	0	0	0	0	0	0	143043750	622,250	143,043.75	622.25
338	0	0	0	0	0	0	0	1	0	0	0	0	0	0	0	0	0	0	0	0	143666000	62,000	143,666.00	62
339	0	0	0	0	0	0	0	1	0	0	0	1	0	0	0	0	0	0	0	0	143728000	956,000	143,728.00	956
340	0	0	0	0	0	0	0	0	0	0	0	1	0	0	0	0	0	0	0	0	144684000	63,750	144,684.00	63.75
341	0	0	0	0	0	0	0	0	0	0	0	0	0	0	0	0	0	0	0	0	144747750	618,250	144,747.75	618.25
342	0	0	0	0	0	0	0	1	0	0	0	0	0	0	0	0	0	0	0	0	145366000	63,000	145,366.00	63
343	0	0	0	0	0	0	0	1	0	0	0	1	0	0	0	0	0	0	0	0	145429000	955,000	145,429.00	955
344	0	0	0	0	0	0	0	0	0	0	0	1	0	0	0	0	0	0	0	0	146384000	64,750	146,384.00	64.75
345	0	0	0	0	0	0	0	0	0	0	0	0	0	0	0	0	0	0	0	0	146448750	617,250	146,448.75	617.25
346	0	0	0	0	0	0	0	1	0	0	0	0	0	0	0	0	0	0	0	0	147066000	66,000	147,066.00	66
347	0	0	0	0	0	0	0	1	0	0	0	1	0	0	0	0	0	0	0	0	147132000	952,000	147,132.00	952
348	0	0	0	0	0	0	0	0	0	0	0	1	0	0	0	0	0	0	0	0	148084000	67,750	148,084.00	67.75
349	0	0	0	0	0	0	0	0	0	0	0	0	0	0	0	0	0	0	0	0	148151750	614,250	148,151.75	614.25
350	0	0	0	0	0	0	0	1	0	0	0	0	0	0	0	0	0	0	0	0	148766000	67,000	148,766.00	67
351	0	0	0	0	0	0	0	1	0	0	0	1	0	0	0	0	0	0	0	0	148833000	951,000	148,833.00	951
352	0	0	0	0	0	0	0	0	0	0	0	1	0	0	0	0	0	0	0	0	149784000	68,750	149,784.00	68.75
353	0	0	0	0	0	0	0	0	0	0	0	0	0	0	0	0	0	0	0	0	149852750	613,250	149,852.75	613.25
354	0	0	0	0	0	0	0	1	0	0	0	0	0	0	0	0	0	0	0	0	150466000	57,000	150,466.00	57
355	0	0	0	0	0	0	0	1	0	0	0	1	0	0	0	0	0	0	0	0	150523000	961,000	150,523.00	961
356	0	0	0	0	0	0	0	0	0	0	0	1	0	0	0	0	0	0	0	0	151484000	58,750	151,484.00	58.75
357	0	0	0	0	0	0	0	0	0	0	0	0	0	0	0	0	0	0	0	0	151542750	623,250	151,542.75	623.25
358	0	0	0	0	0	0	0	1	0	0	0	0	0	0	0	0	0	0	0	0	152166000	58,250	152,166.00	58.25
359	0	0	0	0	0	0	0	1	0	0	0	1	0	0	0	0	0	0	0	0	152224250	960,000	152,224.25	960
360	0	0	0	0	0	0	0	0	0	0	0	1	0	0	0	0	0	0	0	0	153184250	59,500	153,184.25	59.5
361	0	0	0	0	0	0	0	0	0	0	0	0	0	0	0	0	0	0	0	0	153243750	622,250	153,243.75	622.25
362	0	0	0	0	0	0	0	1	0	0	0	0	0	0	0	0	0	0	0	0	153866000	60,250	153,866.00	60.25
363	0	0	0	0	0	0	0	1	0	0	0	1	0	0	0	0	0	0	0	0	153926250	958,000	153,926.25	958
364	0	0	0	0	0	0	0	0	0	0	0	1	0	0	0	0	0	0	0	0	154884250	61,500	154,884.25	61.5
365	0	0	0	0	0	0	0	0	0	0	0	0	0	0	0	0	0	0	0	0	154945750	620,250	154,945.75	620.25
366	0	0	0	0	0	0	0	1	0	0	0	0	0	0	0	0	0	0	0	0	155566000	61,250	155,566.00	61.25
367	0	0	0	0	0	0	0	1	0	0	0	1	0	0	0	0	0	0	0	0	155627250	957,000	155,627.25	957
368	0	0	0	0	0	0	0	0	0	0	0	1	0	0	0	0	0	0	0	0	156584250	62,500	156,584.25	62.5
369	0	0	0	0	0	0	0	0	0	0	0	0	0	0	0	0	0	0	0	0	156646750	619,250	156,646.75	619.25
370	0	0	0	0	0	0	0	1	0	0	0	0	0	0	0	0	0	0	0	0	157266000	64,250	157,266.00	64.25
371	0	0	0	0	0	0	0	1	0	0	0	1	0	0	0	0	0	0	0	0	157330250	954,000	157,330.25	954
372	0	0	0	0	0	0	0	0	0	0	0	1	0	0	0	0	0	0	0	0	158284250	65,500	158,284.25	65.5
373	0	0	0	0	0	0	0	0	0	0	0	0	0	0	0	0	0	0	0	0	158349750	616,250	158,349.75	616.25
374	0	0	0	0	0	0	0	1	0	0	0	0	0	0	0	0	0	0	0	0	158966000	66,250	158,966.00	66.25
375	0	0	0	0	0	0	0	1	0	0	0	1	0	0	0	0	0	0	0	0	159032250	952,000	159,032.25	952
376	0	0	0	0	0	0	0	0	0	0	0	1	0	0	0	0	0	0	0	0	159984250	67,500	159,984.25	67.5
377	0	0	0	0	0	0	0	0	0	0	0	0	0	0	0	0	0	0	0	0	160051750	614,500	160,051.75	614.5
378	0	0	0	0	0	0	0	1	0	0	0	0	0	0	0	0	0	0	0	0	160666250	68,000	160,666.25	68
379	0	0	0	0	0	0	0	1	0	0	0	1	0	0	0	0	0	0	0	0	160734250	950,000	160,734.25	950
380	0	0	0	0	0	0	0	0	0	0	0	1	0	0	0	0	0	0	0	0	161684250	69,500	161,684.25	69.5
381	0	0	0	0	0	0	0	0	0	0	0	0	0	0	0	0	0	0	0	0	161753750	612,500	161,753.75	612.5
382	0	0	0	0	0	0	0	1	0	0	0	0	0	0	0	0	0	0	0	0	162366250	70,000	162,366.25	70
383	0	0	0	0	0	0	0	1	0	0	0	1	0	0	0	0	0	0	0	0	162436250	948,000	162,436.25	948
384	0	0	0	0	0	0	0	0	0	0	0	1	0	0	0	0	0	0	0	0	163384250	71,500	163,384.25	71.5
385	0	0	0	0	0	0	0	0	0	0	0	0	0	0	0	0	0	0	0	0	163455750	627,000	163,455.75	627
386	0	0	0	0	0	0	0	1	0	0	0	0	0	0	0	0	0	0	0	0	164082750	54,500	164,082.75	54.5
387	0	0	0	0	0	0	0	1	0	0	0	1	0	0	0	0	0	0	0	0	164137250	963,750	164,137.25	963.75
388	0	0	0	0	0	0	0	0	0	0	0	1	0	0	0	0	0	0	0	0	165101000	55,750	165,101.00	55.75
389	0	0	0	0	0	0	0	0	0	0	0	0	0	0	0	0	0	0	0	0	165156750	626,250	165,156.75	626.25
390	0	0	0	0	0	0	0	1	0	0	0	0	0	0	0	0	0	0	0	0	165783000	53,250	165,783.00	53.25
391	0	0	0	0	0	0	0	1	0	0	0	1	0	0	0	0	0	0	0	0	165836250	964,750	165,836.25	964.75
392	0	0	0	0	0	0	0	0	0	0	0	1	0	0	0	0	0	0	0	0	166801000	54,750	166,801.00	54.75
393	0	0	0	0	0	0	0	0	0	0	0	0	0	0	0	0	0	0	0	0	166855750	627,000	166,855.75	627
394	0	0	0	0	0	0	0	1	0	0	0	0	0	0	0	0	0	0	0	0	167482750	54,500	167,482.75	54.5
395	0	0	0	0	0	0	0	1	0	0	0	1	0	0	0	0	0	0	0	0	167537250	963,750	167,537.25	963.75
396	0	0	0	0	0	0	0	0	0	0	0	1	0	0	0	0	0	0	0	0	168501000	55,750	168,501.00	55.75
397	0	0	0	0	0	0	0	0	0	0	0	0	0	0	0	0	0	0	0	0	168556750	626,000	168,556.75	626
398	0	0	0	0	0	0	0	1	0	0	0	0	0	0	0	0	0	0	0	0	169182750	54,500	169,182.75	54.5
399	0	0	0	0	0	0	0	1	0	0	0	1	0	0	0	0	0	0	0	0	169237250	963,750	169,237.25	963.75
400	0	0	0	0	0	0	0	0	0	0	0	1	0	0	0	0	0	0	0	0	170201000	56,000	170,201.00	56
401	0	0	0	0	0	0	0	0	0	0	0	0	0	0	0	0	0	0	0	0	170257000	625,750	170,257.00	625.75
402	0	0	0	0	0	0	0	1	0	0	0	0	0	0	0	0	0	0	0	0	170882750	54,500	170,882.75	54.5
403	0	0	0	0	0	0	0	1	0	0	0	1	0	0	0	0	0	0	0	0	170937250	963,750	170,937.25	963.75
404	0	0	0	0	0	0	0	0	0	0	0	1	0	0	0	0	0	0	0	0	171901000	56,000	171,901.00	56
405	0	0	0	0	0	0	0	0	0	0	0	0	0	0	0	0	0	0	0	0	171957000	626,000	171,957.00	626
406	0	0	0	0	0	0	0	1	0	0	0	0	0	0	0	0	0	0	0	0	172583000	56,250	172,583.00	56.25
407	0	0	0	0	0	0	0	1	0	0	0	1	0	0	0	0	0	0	0	0	172639250	961,750	172,639.25	961.75
408	0	0	0	0	0	0	0	0	0	0	0	1	0	0	0	0	0	0	0	0	173601000	58,000	173,601.00	58
409	0	0	0	0	0	0	0	0	0	0	0	0	0	0	0	0	0	0	0	0	173659000	624,000	173,659.00	624
410	0	0	0	0	0	0	0	1	0	0	0	0	0	0	0	0	0	0	0	0	174283000	61,250	174,283.00	61.25
411	0	0	0	0	0	0	0	1	0	0	0	1	0	0	0	0	0	0	0	0	174344250	956,750	174,344.25	956.75
412	0	0	0	0	0	0	0	0	0	0	0	1	0	0	0	0	0	0	0	0	175301000	63,000	175,301.00	63
413	0	0	0	0	0	0	0	0	0	0	0	0	0	0	0	0	0	0	0	0	175364000	619,000	175,364.00	619
414	0	0	0	0	0	0	0	1	0	0	0	0	0	0	0	0	0	0	0	0	175983000	63,250	175,983.00	63.25
415	0	0	0	0	0	0	0	1	0	0	0	1	0	0	0	0	0	0	0	0	176046250	954,750	176,046.25	954.75
416	0	0	0	0	0	0	0	0	0	0	0	1	0	0	0	0	0	0	0	0	177001000	65,000	177,001.00	65
417	0	0	0	0	0	0	0	0	0	0	0	0	0	0	0	0	0	0	0	0	177066000	617,000	177,066.00	617
418	0	0	0	0	0	0	0	1	0	0	0	0	0	0	0	0	0	0	0	0	177683000	65,250	177,683.00	65.25
419	0	0	0	0	0	0	0	1	0	0	0	1	0	0	0	0	0	0	0	0	177748250	952,750	177,748.25	952.75
420	0	0	0	0	0	0	0	0	0	0	0	1	0	0	0	0	0	0	0	0	178701000	67,000	178,701.00	67
421	0	0	0	0	0	0	0	0	0	0	0	0	0	0	0	0	0	0	0	0	178768000	615,000	178,768.00	615
422	0	0	0	0	0	0	0	1	0	0	0	0	0	0	0	0	0	0	0	0	179383000	67,250	179,383.00	67.25
423	0	0	0	0	0	0	0	1	0	0	0	1	0	0	0	0	0	0	0	0	179450250		179,450.25
