# Supplementary material for: Auditory presentation and synchronization in Adobe Flash and HTML5/JavaScript Web experiments
Source: Behav Res Methods. 2016 Jul 15;48(3):897–908. doi: 10.3758/s13428-016-0758-5 (PMC5003904; doi:10.3758/s13428-016-0758-5)
Supplement: Supplementary file 1 — (ZIP 1310 kb) [file 13428_2016_758_MOESM1_ESM.zip › Data/S1/sep-officepc-ff-js-rep2016.csv]

	Keypad 4	Keypad 3	Keypad 2	Keypad 1	Opto 4	Opto 3	Opto 2	Opto 1	TTL in 2	TTL in 1	Mic 2	Mic 1	Act close 4	Act close 3	Act close 3	Act close 1	TTL out 2	TTL out 1	Sounder 2	Sounder 1	Elapsed uS	Active uS	Elapsed mS	Active mS
1	0	0	0	0	0	0	0	0	0	0	0	0	0	0	0	0	0	0	0	0	0	820,000	0	820
2	0	0	0	0	0	0	1	0	0	0	0	0	0	0	0	0	0	0	0	0	820000	60,250	820	60.25
3	0	0	0	0	0	0	1	0	0	0	0	1	0	0	0	0	0	0	0	0	880250	958,000	880.25	958
4	0	0	0	0	0	0	0	0	0	0	0	1	0	0	0	0	0	0	0	0	1838250	61,750	1,838.25	61.75
5	0	0	0	0	0	0	0	0	0	0	0	0	0	0	0	0	0	0	0	0	1900000	636,500	1,900.00	636.5
6	0	0	0	0	0	0	1	0	0	0	0	0	0	0	0	0	0	0	0	0	2536500	53,750	2,536.50	53.75
7	0	0	0	0	0	0	1	0	0	0	0	1	0	0	0	0	0	0	0	0	2590250	964,750	2,590.25	964.75
8	0	0	0	0	0	0	0	0	0	0	0	1	0	0	0	0	0	0	0	0	3555000	55,000	3,555.00	55
9	0	0	0	0	0	0	0	0	0	0	0	0	0	0	0	0	0	0	0	0	3610000	643,250	3,610.00	643.25
10	0	0	0	0	0	0	1	0	0	0	0	0	0	0	0	0	0	0	0	0	4253250	57,000	4,253.25	57
11	0	0	0	0	0	0	1	0	0	0	0	1	0	0	0	0	0	0	0	0	4310250	961,500	4,310.25	961.5
12	0	0	0	0	0	0	0	0	0	0	0	1	0	0	0	0	0	0	0	0	5271750	58,250	5,271.75	58.25
13	0	0	0	0	0	0	0	0	0	0	0	0	0	0	0	0	0	0	0	0	5330000	623,250	5,330.00	623.25
14	0	0	0	0	0	0	1	0	0	0	0	0	0	0	0	0	0	0	0	0	5953250	68,000	5,953.25	68
15	0	0	0	0	0	0	1	0	0	0	0	1	0	0	0	0	0	0	0	0	6021250	950,500	6,021.25	950.5
16	0	0	0	0	0	0	0	0	0	0	0	1	0	0	0	0	0	0	0	0	6971750	69,250	6,971.75	69.25
17	0	0	0	0	0	0	0	0	0	0	0	0	0	0	0	0	0	0	0	0	7041000	629,000	7,041.00	629
18	0	0	0	0	0	0	1	0	0	0	0	0	0	0	0	0	0	0	0	0	7670000	63,250	7,670.00	63.25
19	0	0	0	0	0	0	1	0	0	0	0	1	0	0	0	0	0	0	0	0	7733250	955,250	7,733.25	955.25
20	0	0	0	0	0	0	0	0	0	0	0	1	0	0	0	0	0	0	0	0	8688500	64,500	8,688.50	64.5
21	0	0	0	0	0	0	0	0	0	0	0	0	0	0	0	0	0	0	0	0	8753000	617,000	8,753.00	617
22	0	0	0	0	0	0	1	0	0	0	0	0	0	0	0	0	0	0	0	0	9370000	75,250	9,370.00	75.25
23	0	0	0	0	0	0	1	0	0	0	0	1	0	0	0	0	0	0	0	0	9445250	959,750	9,445.25	959.75
24	0	0	0	0	0	0	0	0	0	0	0	1	0	0	0	0	0	0	0	0	10405000	60,000	10,405.00	60
25	0	0	0	0	0	0	0	0	0	0	0	0	0	0	0	0	0	0	0	0	10465000	621,750	10,465.00	621.75
26	0	0	0	0	0	0	1	0	0	0	0	0	0	0	0	0	0	0	0	0	11086750	68,750	11,086.75	68.75
27	0	0	0	0	0	0	1	0	0	0	0	1	0	0	0	0	0	0	0	0	11155500	966,250	11,155.50	966.25
28	0	0	0	0	0	0	0	0	0	0	0	1	0	0	0	0	0	0	0	0	12121750	53,250	12,121.75	53.25
29	0	0	0	0	0	0	0	0	0	0	0	0	0	0	0	0	0	0	0	0	12175000	628,250	12,175.00	628.25
30	0	0	0	0	0	0	1	0	0	0	0	0	0	0	0	0	0	0	0	0	12803250	66,250	12,803.25	66.25
31	0	0	0	0	0	0	1	0	0	0	0	1	0	0	0	0	0	0	0	0	12869500	952,250	12,869.50	952.25
32	0	0	0	0	0	0	0	0	0	0	0	1	0	0	0	0	0	0	0	0	13821750	67,250	13,821.75	67.25
33	0	0	0	0	0	0	0	0	0	0	0	0	0	0	0	0	0	0	0	0	13889000	631,000	13,889.00	631
34	0	0	0	0	0	0	1	0	0	0	0	0	0	0	0	0	0	0	0	0	14520000	60,500	14,520.00	60.5
35	0	0	0	0	0	0	1	0	0	0	0	1	0	0	0	0	0	0	0	0	14580500	958,000	14,580.50	958
36	0	0	0	0	0	0	0	0	0	0	0	1	0	0	0	0	0	0	0	0	15538500	61,500	15,538.50	61.5
37	0	0	0	0	0	0	0	0	0	0	0	0	0	0	0	0	0	0	0	0	15600000	636,750	15,600.00	636.75
38	0	0	0	0	0	0	1	0	0	0	0	0	0	0	0	0	0	0	0	0	16236750	54,750	16,236.75	54.75
39	0	0	0	0	0	0	1	0	0	0	0	1	0	0	0	0	0	0	0	0	16291500	963,750	16,291.50	963.75
40	0	0	0	0	0	0	0	0	0	0	0	1	0	0	0	0	0	0	0	0	17255250	55,750	17,255.25	55.75
41	0	0	0	0	0	0	0	0	0	0	0	0	0	0	0	0	0	0	0	0	17311000	625,750	17,311.00	625.75
42	0	0	0	0	0	0	1	0	0	0	0	0	0	0	0	0	0	0	0	0	17936750	66,750	17,936.75	66.75
43	0	0	0	0	0	0	1	0	0	0	0	1	0	0	0	0	0	0	0	0	18003500	951,750	18,003.50	951.75
44	0	0	0	0	0	0	0	0	0	0	0	1	0	0	0	0	0	0	0	0	18955250	67,750	18,955.25	67.75
45	0	0	0	0	0	0	0	0	0	0	0	0	0	0	0	0	0	0	0	0	19023000	613,750	19,023.00	613.75
46	0	0	0	0	0	0	1	0	0	0	0	0	0	0	0	0	0	0	0	0	19636750	65,750	19,636.75	65.75
47	0	0	0	0	0	0	1	0	0	0	0	1	0	0	0	0	0	0	0	0	19702500	952,750	19,702.50	952.75
48	0	0	0	0	0	0	0	0	0	0	0	1	0	0	0	0	0	0	0	0	20655250	66,750	20,655.25	66.75
49	0	0	0	0	0	0	0	0	0	0	0	0	0	0	0	0	0	0	0	0	20722000	631,500	20,722.00	631.5
50	0	0	0	0	0	0	1	0	0	0	0	0	0	0	0	0	0	0	0	0	21353500	58,000	21,353.50	58
51	0	0	0	0	0	0	1	0	0	0	0	1	0	0	0	0	0	0	0	0	21411500	960,250	21,411.50	960.25
52	0	0	0	0	0	0	0	0	0	0	0	1	0	0	0	0	0	0	0	0	22371750	59,250	22,371.75	59.25
53	0	0	0	0	0	0	0	0	0	0	0	0	0	0	0	0	0	0	0	0	22431000	622,500	22,431.00	622.5
54	0	0	0	0	0	0	1	0	0	0	0	0	0	0	0	0	0	0	0	0	23053500	67,000	23,053.50	67
55	0	0	0	0	0	0	1	0	0	0	0	1	0	0	0	0	0	0	0	0	23120500	951,250	23,120.50	951.25
56	0	0	0	0	0	0	0	0	0	0	0	1	0	0	0	0	0	0	0	0	24071750	68,500	24,071.75	68.5
57	0	0	0	0	0	0	0	0	0	0	0	0	0	0	0	0	0	0	0	0	24140250	613,250	24,140.25	613.25
58	0	0	0	0	0	0	1	0	0	0	0	0	0	0	0	0	0	0	0	0	24753500	68,000	24,753.50	68
59	0	0	0	0	0	0	1	0	0	0	0	1	0	0	0	0	0	0	0	0	24821500	950,250	24,821.50	950.25
60	0	0	0	0	0	0	0	0	0	0	0	1	0	0	0	0	0	0	0	0	25771750	69,500	25,771.75	69.5
61	0	0	0	0	0	0	0	0	0	0	0	0	0	0	0	0	0	0	0	0	25841250	628,750	25,841.25	628.75
62	0	0	0	0	0	0	1	0	0	0	0	0	0	0	0	0	0	0	0	0	26470000	64,500	26,470.00	64.5
63	0	0	0	0	0	0	1	0	0	0	0	1	0	0	0	0	0	0	0	0	26534500	954,000	26,534.50	954
64	0	0	0	0	0	0	0	0	0	0	0	1	0	0	0	0	0	0	0	0	27488500	65,500	27,488.50	65.5
65	0	0	0	0	0	0	0	0	0	0	0	0	0	0	0	0	0	0	0	0	27554000	632,750	27,554.00	632.75
66	0	0	0	0	0	0	1	0	0	0	0	0	0	0	0	0	0	0	0	0	28186750	70,750	28,186.75	70.75
67	0	0	0	0	0	0	1	0	0	0	0	1	0	0	0	0	0	0	0	0	28257500	964,500	28,257.50	964.5
68	0	0	0	0	0	0	0	0	0	0	0	1	0	0	0	0	0	0	0	0	29222000	55,000	29,222.00	55
69	0	0	0	0	0	0	0	0	0	0	0	0	0	0	0	0	0	0	0	0	29277000	609,750	29,277.00	609.75
70	0	0	0	0	0	0	1	0	0	0	0	0	0	0	0	0	0	0	0	0	29886750	65,750	29,886.75	65.75
71	0	0	0	0	0	0	1	0	0	0	0	1	0	0	0	0	0	0	0	0	29952500	952,750	29,952.50	952.75
72	0	0	0	0	0	0	0	0	0	0	0	1	0	0	0	0	0	0	0	0	30905250	66,750	30,905.25	66.75
73	0	0	0	0	0	0	0	0	0	0	0	0	0	0	0	0	0	0	0	0	30972000	631,500	30,972.00	631.5
74	0	0	0	0	0	0	1	0	0	0	0	0	0	0	0	0	0	0	0	0	31603500	61,000	31,603.50	61
75	0	0	0	0	0	0	1	0	0	0	0	1	0	0	0	0	0	0	0	0	31664500	957,500	31,664.50	957.5
76	0	0	0	0	0	0	0	0	0	0	0	1	0	0	0	0	0	0	0	0	32622000	62,250	32,622.00	62.25
77	0	0	0	0	0	0	0	0	0	0	0	0	0	0	0	0	0	0	0	0	32684250	636,000	32,684.25	636
78	0	0	0	0	0	0	1	0	0	0	0	0	0	0	0	0	0	0	0	0	33320250	55,250	33,320.25	55.25
79	0	0	0	0	0	0	1	0	0	0	0	1	0	0	0	0	0	0	0	0	33375500	963,000	33,375.50	963
80	0	0	0	0	0	0	0	0	0	0	0	1	0	0	0	0	0	0	0	0	34338500	56,750	34,338.50	56.75
81	0	0	0	0	0	0	0	0	0	0	0	0	0	0	0	0	0	0	0	0	34395250	591,500	34,395.25	591.5
82	0	0	0	0	0	0	1	0	0	0	0	0	0	0	0	0	0	0	0	0	34986750	55,750	34,986.75	55.75
83	0	0	0	0	0	0	1	0	0	0	0	1	0	0	0	0	0	0	0	0	35042500	962,750	35,042.50	962.75
84	0	0	0	0	0	0	0	0	0	0	0	1	0	0	0	0	0	0	0	0	36005250	57,000	36,005.25	57
85	0	0	0	0	0	0	0	0	0	0	0	0	0	0	0	0	0	0	0	0	36062250	624,500	36,062.25	624.5
86	0	0	0	0	0	0	1	0	0	0	0	0	0	0	0	0	0	0	0	0	36686750	63,750	36,686.75	63.75
87	0	0	0	0	0	0	1	0	0	0	0	1	0	0	0	0	0	0	0	0	36750500	954,750	36,750.50	954.75
88	0	0	0	0	0	0	0	0	0	0	0	1	0	0	0	0	0	0	0	0	37705250	65,000	37,705.25	65
89	0	0	0	0	0	0	0	0	0	0	0	0	0	0	0	0	0	0	0	0	37770250	633,250	37,770.25	633.25
90	0	0	0	0	0	0	1	0	0	0	0	0	0	0	0	0	0	0	0	0	38403500	59,000	38,403.50	59
91	0	0	0	0	0	0	1	0	0	0	0	1	0	0	0	0	0	0	0	0	38462500	959,500	38,462.50	959.5
92	0	0	0	0	0	0	0	0	0	0	0	1	0	0	0	0	0	0	0	0	39422000	60,250	39,422.00	60.25
93	0	0	0	0	0	0	0	0	0	0	0	0	0	0	0	0	0	0	0	0	39482250	621,250	39,482.25	621.25
94	0	0	0	0	0	0	1	0	0	0	0	0	0	0	0	0	0	0	0	0	40103500	71,000	40,103.50	71
95	0	0	0	0	0	0	1	0	0	0	0	1	0	0	0	0	0	0	0	0	40174500	964,250	40,174.50	964.25
96	0	0	0	0	0	0	0	0	0	0	0	1	0	0	0	0	0	0	0	0	41138750	55,500	41,138.75	55.5
97	0	0	0	0	0	0	0	0	0	0	0	0	0	0	0	0	0	0	0	0	41194250	626,000	41,194.25	626
98	0	0	0	0	0	0	1	0	0	0	0	0	0	0	0	0	0	0	0	0	41820250	67,500	41,820.25	67.5
99	0	0	0	0	0	0	1	0	0	0	0	1	0	0	0	0	0	0	0	0	41887750	951,000	41,887.75	951
100	0	0	0	0	0	0	0	0	0	0	0	1	0	0	0	0	0	0	0	0	42838750	68,500	42,838.75	68.5
101	0	0	0	0	0	0	0	0	0	0	0	0	0	0	0	0	0	0	0	0	42907250	629,750	42,907.25	629.75
102	0	0	0	0	0	0	1	0	0	0	0	0	0	0	0	0	0	0	0	0	43537000	62,750	43,537.00	62.75
103	0	0	0	0	0	0	1	0	0	0	0	1	0	0	0	0	0	0	0	0	43599750	955,500	43,599.75	955.5
104	0	0	0	0	0	0	0	0	0	0	0	1	0	0	0	0	0	0	0	0	44555250	64,000	44,555.25	64
105	0	0	0	0	0	0	0	0	0	0	0	0	0	0	0	0	0	0	0	0	44619250	617,750	44,619.25	617.75
106	0	0	0	0	0	0	1	0	0	0	0	0	0	0	0	0	0	0	0	0	45237000	65,750	45,237.00	65.75
107	0	0	0	0	0	0	1	0	0	0	0	1	0	0	0	0	0	0	0	0	45302750	952,500	45,302.75	952.5
108	0	0	0	0	0	0	0	0	0	0	0	1	0	0	0	0	0	0	0	0	46255250	67,000	46,255.25	67
109	0	0	0	0	0	0	0	0	0	0	0	0	0	0	0	0	0	0	0	0	46322250	631,500	46,322.25	631.5
110	0	0	0	0	0	0	1	0	0	0	0	0	0	0	0	0	0	0	0	0	46953750	61,000	46,953.75	61
111	0	0	0	0	0	0	1	0	0	0	0	1	0	0	0	0	0	0	0	0	47014750	957,250	47,014.75	957.25
112	0	0	0	0	0	0	0	0	0	0	0	1	0	0	0	0	0	0	0	0	47972000	62,250	47,972.00	62.25
113	0	0	0	0	0	0	0	0	0	0	0	0	0	0	0	0	0	0	0	0	48034250	636,000	48,034.25	636
114	0	0	0	0	0	0	1	0	0	0	0	0	0	0	0	0	0	0	0	0	48670250	55,500	48,670.25	55.5
115	0	0	0	0	0	0	1	0	0	0	0	1	0	0	0	0	0	0	0	0	48725750	963,000	48,725.75	963
116	0	0	0	0	0	0	0	0	0	0	0	1	0	0	0	0	0	0	0	0	49688750	56,500	49,688.75	56.5
117	0	0	0	0	0	0	0	0	0	0	0	0	0	0	0	0	0	0	0	0	49745250	608,500	49,745.25	608.5
118	0	0	0	0	0	0	1	0	0	0	0	0	0	0	0	0	0	0	0	0	50353750	57,000	50,353.75	57
119	0	0	0	0	0	0	1	0	0	0	0	1	0	0	0	0	0	0	0	0	50410750	961,250	50,410.75	961.25
120	0	0	0	0	0	0	0	0	0	0	0	1	0	0	0	0	0	0	0	0	51372000	58,250	51,372.00	58.25
121	0	0	0	0	0	0	0	0	0	0	0	0	0	0	0	0	0	0	0	0	51430250	640,000	51,430.25	640
122	0	0	0	0	0	0	1	0	0	0	0	0	0	0	0	0	0	0	0	0	52070250	50,500	52,070.25	50.5
123	0	0	0	0	0	0	1	0	0	0	0	1	0	0	0	0	0	0	0	0	52120750	968,000	52,120.75	968
124	0	0	0	0	0	0	0	0	0	0	0	1	0	0	0	0	0	0	0	0	53088750	51,500	53,088.75	51.5
125	0	0	0	0	0	0	0	0	0	0	0	0	0	0	0	0	0	0	0	0	53140250	646,750	53,140.25	646.75
126	0	0	0	0	0	0	1	0	0	0	0	0	0	0	0	0	0	0	0	0	53787000	43,750	53,787.00	43.75
127	0	0	0	0	0	0	1	0	0	0	0	1	0	0	0	0	0	0	0	0	53830750	974,750	53,830.75	974.75
128	0	0	0	0	0	0	0	0	0	0	0	1	0	0	0	0	0	0	0	0	54805500	44,750	54,805.50	44.75
129	0	0	0	0	0	0	0	0	0	0	0	0	0	0	0	0	0	0	0	0	54850250	636,750	54,850.25	636.75
130	0	0	0	0	0	0	1	0	0	0	0	0	0	0	0	0	0	0	0	0	55487000	53,750	55,487.00	53.75
131	0	0	0	0	0	0	1	0	0	0	0	1	0	0	0	0	0	0	0	0	55540750	964,750	55,540.75	964.75
132	0	0	0	0	0	0	0	0	0	0	0	1	0	0	0	0	0	0	0	0	56505500	54,750	56,505.50	54.75
133	0	0	0	0	0	0	0	0	0	0	0	0	0	0	0	0	0	0	0	0	56560250	626,750	56,560.25	626.75
134	0	0	0	0	0	0	1	0	0	0	0	0	0	0	0	0	0	0	0	0	57187000	65,750	57,187.00	65.75
135	0	0	0	0	0	0	1	0	0	0	0	1	0	0	0	0	0	0	0	0	57252750	952,750	57,252.75	952.75
136	0	0	0	0	0	0	0	0	0	0	0	1	0	0	0	0	0	0	0	0	58205500	67,000	58,205.50	67
137	0	0	0	0	0	0	0	0	0	0	0	0	0	0	0	0	0	0	0	0	58272500	631,250	58,272.50	631.25
138	0	0	0	0	0	0	1	0	0	0	0	0	0	0	0	0	0	0	0	0	58903750	54,000	58,903.75	54
139	0	0	0	0	0	0	1	0	0	0	0	1	0	0	0	0	0	0	0	0	58957750	964,500	58,957.75	964.5
140	0	0	0	0	0	0	0	0	0	0	0	1	0	0	0	0	0	0	0	0	59922250	55,250	59,922.25	55.25
141	0	0	0	0	0	0	0	0	0	0	0	0	0	0	0	0	0	0	0	0	59977500	626,250	59,977.50	626.25
142	0	0	0	0	0	0	1	0	0	0	0	0	0	0	0	0	0	0	0	0	60603750	59,000	60,603.75	59
143	0	0	0	0	0	0	1	0	0	0	0	1	0	0	0	0	0	0	0	0	60662750	959,500	60,662.75	959.5
144	0	0	0	0	0	0	0	0	0	0	0	1	0	0	0	0	0	0	0	0	61622250	60,250	61,622.25	60.25
145	0	0	0	0	0	0	0	0	0	0	0	0	0	0	0	0	0	0	0	0	61682500	621,250	61,682.50	621.25
146	0	0	0	0	0	0	1	0	0	0	0	0	0	0	0	0	0	0	0	0	62303750	60,000	62,303.75	60
147	0	0	0	0	0	0	1	0	0	0	0	1	0	0	0	0	0	0	0	0	62363750	975,000	62,363.75	975
148	0	0	0	0	0	0	0	0	0	0	0	1	0	0	0	0	0	0	0	0	63338750	44,750	63,338.75	44.75
149	0	0	0	0	0	0	0	0	0	0	0	0	0	0	0	0	0	0	0	0	63383500	603,500	63,383.50	603.5
150	0	0	0	0	0	0	1	0	0	0	0	0	0	0	0	0	0	0	0	0	63987000	67,750	63,987.00	67.75
151	0	0	0	0	0	0	1	0	0	0	0	1	0	0	0	0	0	0	0	0	64054750	950,750	64,054.75	950.75
152	0	0	0	0	0	0	0	0	0	0	0	1	0	0	0	0	0	0	0	0	65005500	69,000	65,005.50	69
153	0	0	0	0	0	0	0	0	0	0	0	0	0	0	0	0	0	0	0	0	65074500	629,250	65,074.50	629.25
154	0	0	0	0	0	0	1	0	0	0	0	0	0	0	0	0	0	0	0	0	65703750	63,000	65,703.75	63
155	0	0	0	0	0	0	1	0	0	0	0	1	0	0	0	0	0	0	0	0	65766750	955,500	65,766.75	955.5
156	0	0	0	0	0	0	0	0	0	0	0	1	0	0	0	0	0	0	0	0	66722250	64,250	66,722.25	64.25
157	0	0	0	0	0	0	0	0	0	0	0	0	0	0	0	0	0	0	0	0	66786500	634,000	66,786.50	634
158	0	0	0	0	0	0	1	0	0	0	0	0	0	0	0	0	0	0	0	0	67420500	56,250	67,420.50	56.25
159	0	0	0	0	0	0	1	0	0	0	0	1	0	0	0	0	0	0	0	0	67476750	962,250	67,476.75	962.25
160	0	0	0	0	0	0	0	0	0	0	0	1	0	0	0	0	0	0	0	0	68439000	57,500	68,439.00	57.5
161	0	0	0	0	0	0	0	0	0	0	0	0	0	0	0	0	0	0	0	0	68496500	624,000	68,496.50	624
162	0	0	0	0	0	0	1	0	0	0	0	0	0	0	0	0	0	0	0	0	69120500	67,250	69,120.50	67.25
163	0	0	0	0	0	0	1	0	0	0	0	1	0	0	0	0	0	0	0	0	69187750	951,250	69,187.75	951.25
164	0	0	0	0	0	0	0	0	0	0	0	1	0	0	0	0	0	0	0	0	70139000	68,500	70,139.00	68.5
165	0	0	0	0	0	0	0	0	0	0	0	0	0	0	0	0	0	0	0	0	70207500	629,750	70,207.50	629.75
166	0	0	0	0	0	0	1	0	0	0	0	0	0	0	0	0	0	0	0	0	70837250	61,500	70,837.25	61.5
167	0	0	0	0	0	0	1	0	0	0	0	1	0	0	0	0	0	0	0	0	70898750	956,750	70,898.75	956.75
168	0	0	0	0	0	0	0	0	0	0	0	1	0	0	0	0	0	0	0	0	71855500	63,000	71,855.50	63
169	0	0	0	0	0	0	0	0	0	0	0	0	0	0	0	0	0	0	0	0	71918500	635,250	71,918.50	635.25
170	0	0	0	0	0	0	1	0	0	0	0	0	0	0	0	0	0	0	0	0	72553750	57,250	72,553.75	57.25
171	0	0	0	0	0	0	1	0	0	0	0	1	0	0	0	0	0	0	0	0	72611000	961,250	72,611.00	961.25
172	0	0	0	0	0	0	0	0	0	0	0	1	0	0	0	0	0	0	0	0	73572250	58,250	73,572.25	58.25
173	0	0	0	0	0	0	0	0	0	0	0	0	0	0	0	0	0	0	0	0	73630500	623,250	73,630.50	623.25
174	0	0	0	0	0	0	1	0	0	0	0	0	0	0	0	0	0	0	0	0	74253750	70,250	74,253.75	70.25
175	0	0	0	0	0	0	1	0	0	0	0	1	0	0	0	0	0	0	0	0	74324000	948,250	74,324.00	948.25
176	0	0	0	0	0	0	0	0	0	0	0	1	0	0	0	0	0	0	0	0	75272250	71,250	75,272.25	71.25
177	0	0	0	0	0	0	0	0	0	0	0	0	0	0	0	0	0	0	0	0	75343500	610,250	75,343.50	610.25
178	0	0	0	0	0	0	1	0	0	0	0	0	0	0	0	0	0	0	0	0	75953750	58,250	75,953.75	58.25
179	0	0	0	0	0	0	1	0	0	0	0	1	0	0	0	0	0	0	0	0	76012000	960,250	76,012.00	960.25
180	0	0	0	0	0	0	0	0	0	0	0	1	0	0	0	0	0	0	0	0	76972250	59,250	76,972.25	59.25
181	0	0	0	0	0	0	0	0	0	0	0	0	0	0	0	0	0	0	0	0	77031500	639,000	77,031.50	639
182	0	0	0	0	0	0	1	0	0	0	0	0	0	0	0	0	0	0	0	0	77670500	65,500	77,670.50	65.5
183	0	0	0	0	0	0	1	0	0	0	0	1	0	0	0	0	0	0	0	0	77736000	953,000	77,736.00	953
184	0	0	0	0	0	0	0	0	0	0	0	1	0	0	0	0	0	0	0	0	78689000	66,500	78,689.00	66.5
185	0	0	0	0	0	0	0	0	0	0	0	0	0	0	0	0	0	0	0	0	78755500	631,750	78,755.50	631.75
186	0	0	0	0	0	0	1	0	0	0	0	0	0	0	0	0	0	0	0	0	79387250	60,750	79,387.25	60.75
187	0	0	0	0	0	0	1	0	0	0	0	1	0	0	0	0	0	0	0	0	79448000	957,750	79,448.00	957.75
188	0	0	0	0	0	0	0	0	0	0	0	1	0	0	0	0	0	0	0	0	80405750	61,750	80,405.75	61.75
189	0	0	0	0	0	0	0	0	0	0	0	0	0	0	0	0	0	0	0	0	80467500	603,000	80,467.50	603
190	0	0	0	0	0	0	1	0	0	0	0	0	0	0	0	0	0	0	0	0	81070500	70,500	81,070.50	70.5
191	0	0	0	0	0	0	1	0	0	0	0	1	0	0	0	0	0	0	0	0	81141000	964,750	81,141.00	964.75
192	0	0	0	0	0	0	0	0	0	0	0	1	0	0	0	0	0	0	0	0	82105750	54,750	82,105.75	54.75
193	0	0	0	0	0	0	0	0	0	0	0	0	0	0	0	0	0	0	0	0	82160500	626,750	82,160.50	626.75
194	0	0	0	0	0	0	1	0	0	0	0	0	0	0	0	0	0	0	0	0	82787250	53,750	82,787.25	53.75
195	0	0	0	0	0	0	1	0	0	0	0	1	0	0	0	0	0	0	0	0	82841000	964,750	82,841.00	964.75
196	0	0	0	0	0	0	0	0	0	0	0	1	0	0	0	0	0	0	0	0	83805750	54,750	83,805.75	54.75
197	0	0	0	0	0	0	0	0	0	0	0	0	0	0	0	0	0	0	0	0	83860500	643,500	83,860.50	643.5
198	0	0	0	0	0	0	1	0	0	0	0	0	0	0	0	0	0	0	0	0	84504000	57,000	84,504.00	57
199	0	0	0	0	0	0	1	0	0	0	0	1	0	0	0	0	0	0	0	0	84561000	961,250	84,561.00	961.25
200	0	0	0	0	0	0	0	0	0	0	0	1	0	0	0	0	0	0	0	0	85522250	58,250	85,522.25	58.25
201	0	0	0	0	0	0	0	0	0	0	0	0	0	0	0	0	0	0	0	0	85580500	623,500	85,580.50	623.5
202	0	0	0	0	0	0	1	0	0	0	0	0	0	0	0	0	0	0	0	0	86204000	57,000	86,204.00	57
203	0	0	0	0	0	0	1	0	0	0	0	1	0	0	0	0	0	0	0	0	86261000	961,250	86,261.00	961.25
204	0	0	0	0	0	0	0	0	0	0	0	1	0	0	0	0	0	0	0	0	87222250	58,250	87,222.25	58.25
205	0	0	0	0	0	0	0	0	0	0	0	0	0	0	0	0	0	0	0	0	87280500	623,500	87,280.50	623.5
206	0	0	0	0	0	0	1	0	0	0	0	0	0	0	0	0	0	0	0	0	87904000	69,000	87,904.00	69
207	0	0	0	0	0	0	1	0	0	0	0	1	0	0	0	0	0	0	0	0	87973000	949,250	87,973.00	949.25
208	0	0	0	0	0	0	0	0	0	0	0	1	0	0	0	0	0	0	0	0	88922250	70,250	88,922.25	70.25
209	0	0	0	0	0	0	0	0	0	0	0	0	0	0	0	0	0	0	0	0	88992500	628,000	88,992.50	628
210	0	0	0	0	0	0	1	0	0	0	0	0	0	0	0	0	0	0	0	0	89620500	55,500	89,620.50	55.5
211	0	0	0	0	0	0	1	0	0	0	0	1	0	0	0	0	0	0	0	0	89676000	963,000	89,676.00	963
212	0	0	0	0	0	0	0	0	0	0	0	1	0	0	0	0	0	0	0	0	90639000	56,500	90,639.00	56.5
213	0	0	0	0	0	0	0	0	0	0	0	0	0	0	0	0	0	0	0	0	90695500	625,250	90,695.50	625.25
214	0	0	0	0	0	0	1	0	0	0	0	0	0	0	0	0	0	0	0	0	91320750	61,250	91,320.75	61.25
215	0	0	0	0	0	0	1	0	0	0	0	1	0	0	0	0	0	0	0	0	91382000	957,000	91,382.00	957
216	0	0	0	0	0	0	0	0	0	0	0	1	0	0	0	0	0	0	0	0	92339000	62,750	92,339.00	62.75
217	0	0	0	0	0	0	0	0	0	0	0	0	0	0	0	0	0	0	0	0	92401750	635,500	92,401.75	635.5
218	0	0	0	0	0	0	1	0	0	0	0	0	0	0	0	0	0	0	0	0	93037250	45,750	93,037.25	45.75
219	0	0	0	0	0	0	1	0	0	0	0	1	0	0	0	0	0	0	0	0	93083000	972,750	93,083.00	972.75
220	0	0	0	0	0	0	0	0	0	0	0	1	0	0	0	0	0	0	0	0	94055750	47,000	94,055.75	47
221	0	0	0	0	0	0	0	0	0	0	0	0	0	0	0	0	0	0	0	0	94102750	634,500	94,102.75	634.5
222	0	0	0	0	0	0	1	0	0	0	0	0	0	0	0	0	0	0	0	0	94737250	66,750	94,737.25	66.75
223	0	0	0	0	0	0	1	0	0	0	0	1	0	0	0	0	0	0	0	0	94804000	951,750	94,804.00	951.75
224	0	0	0	0	0	0	0	0	0	0	0	1	0	0	0	0	0	0	0	0	95755750	68,000	95,755.75	68
225	0	0	0	0	0	0	0	0	0	0	0	0	0	0	0	0	0	0	0	0	95823750	613,500	95,823.75	613.5
226	0	0	0	0	0	0	1	0	0	0	0	0	0	0	0	0	0	0	0	0	96437250	54,750	96,437.25	54.75
227	0	0	0	0	0	0	1	0	0	0	0	1	0	0	0	0	0	0	0	0	96492000	963,750	96,492.00	963.75
228	0	0	0	0	0	0	0	0	0	0	0	1	0	0	0	0	0	0	0	0	97455750	56,000	97,455.75	56
229	0	0	0	0	0	0	0	0	0	0	0	0	0	0	0	0	0	0	0	0	97511750	642,250	97,511.75	642.25
230	0	0	0	0	0	0	1	0	0	0	0	0	0	0	0	0	0	0	0	0	98154000	58,000	98,154.00	58
231	0	0	0	0	0	0	1	0	0	0	0	1	0	0	0	0	0	0	0	0	98212000	960,500	98,212.00	960.5
232	0	0	0	0	0	0	0	0	0	0	0	1	0	0	0	0	0	0	0	0	99172500	59,250	99,172.50	59.25
233	0	0	0	0	0	0	0	0	0	0	0	0	0	0	0	0	0	0	0	0	99231750	622,250	99,231.75	622.25
234	0	0	0	0	0	0	1	0	0	0	0	0	0	0	0	0	0	0	0	0	99854000	58,000	99,854.00	58
235	0	0	0	0	0	0	1	0	0	0	0	1	0	0	0	0	0	0	0	0	99912000	960,500	99,912.00	960.5
236	0	0	0	0	0	0	0	0	0	0	0	1	0	0	0	0	0	0	0	0	100872500	59,250	100,872.50	59.25
237	0	0	0	0	0	0	0	0	0	0	0	0	0	0	0	0	0	0	0	0	100931750	622,250	100,931.75	622.25
238	0	0	0	0	0	0	1	0	0	0	0	0	0	0	0	0	0	0	0	0	101554000	68,000	101,554.00	68
239	0	0	0	0	0	0	1	0	0	0	0	1	0	0	0	0	0	0	0	0	101622000	950,500	101,622.00	950.5
240	0	0	0	0	0	0	0	0	0	0	0	1	0	0	0	0	0	0	0	0	102572500	69,250	102,572.50	69.25
241	0	0	0	0	0	0	0	0	0	0	0	0	0	0	0	0	0	0	0	0	102641750	629,000	102,641.75	629
242	0	0	0	0	0	0	1	0	0	0	0	0	0	0	0	0	0	0	0	0	103270750	53,250	103,270.75	53.25
243	0	0	0	0	0	0	1	0	0	0	0	1	0	0	0	0	0	0	0	0	103324000	965,250	103,324.00	965.25
244	0	0	0	0	0	0	0	0	0	0	0	1	0	0	0	0	0	0	0	0	104289250	54,500	104,289.25	54.5
245	0	0	0	0	0	0	0	0	0	0	0	0	0	0	0	0	0	0	0	0	104343750	643,750	104,343.75	643.75
246	0	0	0	0	0	0	1	0	0	0	0	0	0	0	0	0	0	0	0	0	104987500	58,750	104,987.50	58.75
247	0	0	0	0	0	0	1	0	0	0	0	1	0	0	0	0	0	0	0	0	105046250	959,500	105,046.25	959.5
248	0	0	0	0	0	0	0	0	0	0	0	1	0	0	0	0	0	0	0	0	106005750	60,000	106,005.75	60
249	0	0	0	0	0	0	0	0	0	0	0	0	0	0	0	0	0	0	0	0	106065750	621,750	106,065.75	621.75
250	0	0	0	0	0	0	1	0	0	0	0	0	0	0	0	0	0	0	0	0	106687500	54,750	106,687.50	54.75
251	0	0	0	0	0	0	1	0	0	0	0	1	0	0	0	0	0	0	0	0	106742250	963,500	106,742.25	963.5
252	0	0	0	0	0	0	0	0	0	0	0	1	0	0	0	0	0	0	0	0	107705750	56,000	107,705.75	56
253	0	0	0	0	0	0	0	0	0	0	0	0	0	0	0	0	0	0	0	0	107761750	625,750	107,761.75	625.75
254	0	0	0	0	0	0	1	0	0	0	0	0	0	0	0	0	0	0	0	0	108387500	65,750	108,387.50	65.75
255	0	0	0	0	0	0	1	0	0	0	0	1	0	0	0	0	0	0	0	0	108453250	952,500	108,453.25	952.5
256	0	0	0	0	0	0	0	0	0	0	0	1	0	0	0	0	0	0	0	0	109405750	67,000	109,405.75	67
257	0	0	0	0	0	0	0	0	0	0	0	0	0	0	0	0	0	0	0	0	109472750	631,250	109,472.75	631.25
258	0	0	0	0	0	0	1	0	0	0	0	0	0	0	0	0	0	0	0	0	110104000	65,250	110,104.00	65.25
259	0	0	0	0	0	0	1	0	0	0	0	1	0	0	0	0	0	0	0	0	110169250	953,250	110,169.25	953.25
260	0	0	0	0	0	0	0	0	0	0	0	1	0	0	0	0	0	0	0	0	111122500	66,250	111,122.50	66.25
261	0	0	0	0	0	0	0	0	0	0	0	0	0	0	0	0	0	0	0	0	111188750	615,250	111,188.75	615.25
262	0	0	0	0	0	0	1	0	0	0	0	0	0	0	0	0	0	0	0	0	111804000	59,250	111,804.00	59.25
263	0	0	0	0	0	0	1	0	0	0	0	1	0	0	0	0	0	0	0	0	111863250	959,250	111,863.25	959.25
264	0	0	0	0	0	0	0	0	0	0	0	1	0	0	0	0	0	0	0	0	112822500	60,250	112,822.50	60.25
265	0	0	0	0	0	0	0	0	0	0	0	0	0	0	0	0	0	0	0	0	112882750	621,250	112,882.75	621.25
266	0	0	0	0	0	0	1	0	0	0	0	0	0	0	0	0	0	0	0	0	113504000	71,250	113,504.00	71.25
267	0	0	0	0	0	0	1	0	0	0	0	1	0	0	0	0	0	0	0	0	113575250	964,000	113,575.25	964
268	0	0	0	0	0	0	0	0	0	0	0	1	0	0	0	0	0	0	0	0	114539250	55,500	114,539.25	55.5
269	0	0	0	0	0	0	0	0	0	0	0	0	0	0	0	0	0	0	0	0	114594750	626,000	114,594.75	626
270	0	0	0	0	0	0	1	0	0	0	0	0	0	0	0	0	0	0	0	0	115220750	65,500	115,220.75	65.5
271	0	0	0	0	0	0	1	0	0	0	0	1	0	0	0	0	0	0	0	0	115286250	953,000	115,286.25	953
272	0	0	0	0	0	0	0	0	0	0	0	1	0	0	0	0	0	0	0	0	116239250	66,500	116,239.25	66.5
273	0	0	0	0	0	0	0	0	0	0	0	0	0	0	0	0	0	0	0	0	116305750	615,000	116,305.75	615
274	0	0	0	0	0	0	1	0	0	0	0	0	0	0	0	0	0	0	0	0	116920750	61,500	116,920.75	61.5
275	0	0	0	0	0	0	1	0	0	0	0	1	0	0	0	0	0	0	0	0	116982250	957,000	116,982.25	957
276	0	0	0	0	0	0	0	0	0	0	0	1	0	0	0	0	0	0	0	0	117939250	62,500	117,939.25	62.5
277	0	0	0	0	0	0	0	0	0	0	0	0	0	0	0	0	0	0	0	0	118001750	635,750	118,001.75	635.75
278	0	0	0	0	0	0	1	0	0	0	0	0	0	0	0	0	0	0	0	0	118637500	55,750	118,637.50	55.75
279	0	0	0	0	0	0	1	0	0	0	0	1	0	0	0	0	0	0	0	0	118693250	962,750	118,693.25	962.75
280	0	0	0	0	0	0	0	0	0	0	0	1	0	0	0	0	0	0	0	0	119656000	56,750	119,656.00	56.75
281	0	0	0	0	0	0	0	0	0	0	0	0	0	0	0	0	0	0	0	0	119712750	624,750	119,712.75	624.75
282	0	0	0	0	0	0	1	0	0	0	0	0	0	0	0	0	0	0	0	0	120337500	67,750	120,337.50	67.75
283	0	0	0	0	0	0	1	0	0	0	0	1	0	0	0	0	0	0	0	0	120405250	950,750	120,405.25	950.75
284	0	0	0	0	0	0	0	0	0	0	0	1	0	0	0	0	0	0	0	0	121356000	68,750	121,356.00	68.75
285	0	0	0	0	0	0	0	0	0	0	0	0	0	0	0	0	0	0	0	0	121424750	612,750	121,424.75	612.75
286	0	0	0	0	0	0	1	0	0	0	0	0	0	0	0	0	0	0	0	0	122037500	65,750	122,037.50	65.75
287	0	0	0	0	0	0	1	0	0	0	0	1	0	0	0	0	0	0	0	0	122103250	952,750	122,103.25	952.75
288	0	0	0	0	0	0	0	0	0	0	0	1	0	0	0	0	0	0	0	0	123056000	66,750	123,056.00	66.75
289	0	0	0	0	0	0	0	0	0	0	0	0	0	0	0	0	0	0	0	0	123122750	631,500	123,122.75	631.5
290	0	0	0	0	0	0	1	0	0	0	0	0	0	0	0	0	0	0	0	0	123754250	61,000	123,754.25	61
291	0	0	0	0	0	0	1	0	0	0	0	1	0	0	0	0	0	0	0	0	123815250	957,500	123,815.25	957.5
292	0	0	0	0	0	0	0	0	0	0	0	1	0	0	0	0	0	0	0	0	124772750	62,000	124,772.75	62
293	0	0	0	0	0	0	0	0	0	0	0	0	0	0	0	0	0	0	0	0	124834750	636,000	124,834.75	636
294	0	0	0	0	0	0	1	0	0	0	0	0	0	0	0	0	0	0	0	0	125470750	55,500	125,470.75	55.5
295	0	0	0	0	0	0	1	0	0	0	0	1	0	0	0	0	0	0	0	0	125526250	963,000	125,526.25	963
296	0	0	0	0	0	0	0	0	0	0	0	1	0	0	0	0	0	0	0	0	126489250	56,750	126,489.25	56.75
297	0	0	0	0	0	0	0	0	0	0	0	0	0	0	0	0	0	0	0	0	126546000	608,250	126,546.00	608.25
298	0	0	0	0	0	0	1	0	0	0	0	0	0	0	0	0	0	0	0	0	127154250	57,000	127,154.25	57
299	0	0	0	0	0	0	1	0	0	0	0	1	0	0	0	0	0	0	0	0	127211250	961,500	127,211.25	961.5
300	0	0	0	0	0	0	0	0	0	0	0	1	0	0	0	0	0	0	0	0	128172750	58,250	128,172.75	58.25
301	0	0	0	0	0	0	0	0	0	0	0	0	0	0	0	0	0	0	0	0	128231000	640,000	128,231.00	640
302	0	0	0	0	0	0	1	0	0	0	0	0	0	0	0	0	0	0	0	0	128871000	61,250	128,871.00	61.25
303	0	0	0	0	0	0	1	0	0	0	0	1	0	0	0	0	0	0	0	0	128932250	957,000	128,932.25	957
304	0	0	0	0	0	0	0	0	0	0	0	1	0	0	0	0	0	0	0	0	129889250	62,750	129,889.25	62.75
305	0	0	0	0	0	0	0	0	0	0	0	0	0	0	0	0	0	0	0	0	129952000	635,500	129,952.00	635.5
306	0	0	0	0	0	0	1	0	0	0	0	0	0	0	0	0	0	0	0	0	130587500	43,750	130,587.50	43.75
307	0	0	0	0	0	0	1	0	0	0	0	1	0	0	0	0	0	0	0	0	130631250	974,750	130,631.25	974.75
308	0	0	0	0	0	0	0	0	0	0	0	1	0	0	0	0	0	0	0	0	131606000	45,000	131,606.00	45
309	0	0	0	0	0	0	0	0	0	0	0	0	0	0	0	0	0	0	0	0	131651000	636,500	131,651.00	636.5
310	0	0	0	0	0	0	1	0	0	0	0	0	0	0	0	0	0	0	0	0	132287500	53,750	132,287.50	53.75
311	0	0	0	0	0	0	1	0	0	0	0	1	0	0	0	0	0	0	0	0	132341250	964,750	132,341.25	964.75
312	0	0	0	0	0	0	0	0	0	0	0	1	0	0	0	0	0	0	0	0	133306000	55,000	133,306.00	55
313	0	0	0	0	0	0	0	0	0	0	0	0	0	0	0	0	0	0	0	0	133361000	626,500	133,361.00	626.5
314	0	0	0	0	0	0	1	0	0	0	0	0	0	0	0	0	0	0	0	0	133987500	65,750	133,987.50	65.75
315	0	0	0	0	0	0	1	0	0	0	0	1	0	0	0	0	0	0	0	0	134053250	952,750	134,053.25	952.75
316	0	0	0	0	0	0	0	0	0	0	0	1	0	0	0	0	0	0	0	0	135006000	67,000	135,006.00	67
317	0	0	0	0	0	0	0	0	0	0	0	0	0	0	0	0	0	0	0	0	135073000	631,250	135,073.00	631.25
318	0	0	0	0	0	0	1	0	0	0	0	0	0	0	0	0	0	0	0	0	135704250	62,000	135,704.25	62
319	0	0	0	0	0	0	1	0	0	0	0	1	0	0	0	0	0	0	0	0	135766250	956,500	135,766.25	956.5
320	0	0	0	0	0	0	0	0	0	0	0	1	0	0	0	0	0	0	0	0	136722750	63,250	136,722.75	63.25
321	0	0	0	0	0	0	0	0	0	0	0	0	0	0	0	0	0	0	0	0	136786000	618,250	136,786.00	618.25
322	0	0	0	0	0	0	1	0	0	0	0	0	0	0	0	0	0	0	0	0	137404250	59,250	137,404.25	59.25
323	0	0	0	0	0	0	1	0	0	0	0	1	0	0	0	0	0	0	0	0	137463500	959,250	137,463.50	959.25
324	0	0	0	0	0	0	0	0	0	0	0	1	0	0	0	0	0	0	0	0	138422750	60,250	138,422.75	60.25
325	0	0	0	0	0	0	0	0	0	0	0	0	0	0	0	0	0	0	0	0	138483000	621,250	138,483.00	621.25
326	0	0	0	0	0	0	1	0	0	0	0	0	0	0	0	0	0	0	0	0	139104250	70,250	139,104.25	70.25
327	0	0	0	0	0	0	1	0	0	0	0	1	0	0	0	0	0	0	0	0	139174500	965,000	139,174.50	965
328	0	0	0	0	0	0	0	0	0	0	0	1	0	0	0	0	0	0	0	0	140139500	54,500	140,139.50	54.5
329	0	0	0	0	0	0	0	0	0	0	0	0	0	0	0	0	0	0	0	0	140194000	627,000	140,194.00	627
330	0	0	0	0	0	0	1	0	0	0	0	0	0	0	0	0	0	0	0	0	140821000	65,500	140,821.00	65.5
331	0	0	0	0	0	0	1	0	0	0	0	1	0	0	0	0	0	0	0	0	140886500	953,000	140,886.50	953
332	0	0	0	0	0	0	0	0	0	0	0	1	0	0	0	0	0	0	0	0	141839500	66,500	141,839.50	66.5
333	0	0	0	0	0	0	0	0	0	0	0	0	0	0	0	0	0	0	0	0	141906000	615,000	141,906.00	615
334	0	0	0	0	0	0	1	0	0	0	0	0	0	0	0	0	0	0	0	0	142521000	61,500	142,521.00	61.5
335	0	0	0	0	0	0	1	0	0	0	0	1	0	0	0	0	0	0	0	0	142582500	957,000	142,582.50	957
336	0	0	0	0	0	0	0	0	0	0	0	1	0	0	0	0	0	0	0	0	143539500	62,500	143,539.50	62.5
337	0	0	0	0	0	0	0	0	0	0	0	0	0	0	0	0	0	0	0	0	143602000	635,750	143,602.00	635.75
338	0	0	0	0	0	0	1	0	0	0	0	0	0	0	0	0	0	0	0	0	144237750	56,750	144,237.75	56.75
339	0	0	0	0	0	0	1	0	0	0	0	1	0	0	0	0	0	0	0	0	144294500	961,750	144,294.50	961.75
340	0	0	0	0	0	0	0	0	0	0	0	1	0	0	0	0	0	0	0	0	145256250	58,000	145,256.25	58
341	0	0	0	0	0	0	0	0	0	0	0	0	0	0	0	0	0	0	0	0	145314250	623,500	145,314.25	623.5
342	0	0	0	0	0	0	1	0	0	0	0	0	0	0	0	0	0	0	0	0	145937750	65,750	145,937.75	65.75
343	0	0	0	0	0	0	1	0	0	0	0	1	0	0	0	0	0	0	0	0	146003500	952,750	146,003.50	952.75
344	0	0	0	0	0	0	0	0	0	0	0	1	0	0	0	0	0	0	0	0	146956250	66,750	146,956.25	66.75
345	0	0	0	0	0	0	0	0	0	0	0	0	0	0	0	0	0	0	0	0	147023000	614,750	147,023.00	614.75
346	0	0	0	0	0	0	1	0	0	0	0	0	0	0	0	0	0	0	0	0	147637750	63,750	147,637.75	63.75
347	0	0	0	0	0	0	1	0	0	0	0	1	0	0	0	0	0	0	0	0	147701500	954,750	147,701.50	954.75
348	0	0	0	0	0	0	0	0	0	0	0	1	0	0	0	0	0	0	0	0	148656250	64,750	148,656.25	64.75
349	0	0	0	0	0	0	0	0	0	0	0	0	0	0	0	0	0	0	0	0	148721000	633,500	148,721.00	633.5
350	0	0	0	0	0	0	1	0	0	0	0	0	0	0	0	0	0	0	0	0	149354500	57,000	149,354.50	57
351	0	0	0	0	0	0	1	0	0	0	0	1	0	0	0	0	0	0	0	0	149411500	961,250	149,411.50	961.25
352	0	0	0	0	0	0	0	0	0	0	0	1	0	0	0	0	0	0	0	0	150372750	58,250	150,372.75	58.25
353	0	0	0	0	0	0	0	0	0	0	0	0	0	0	0	0	0	0	0	0	150431000	623,500	150,431.00	623.5
354	0	0	0	0	0	0	1	0	0	0	0	0	0	0	0	0	0	0	0	0	151054500	69,000	151,054.50	69
355	0	0	0	0	0	0	1	0	0	0	0	1	0	0	0	0	0	0	0	0	151123500	949,250	151,123.50	949.25
356	0	0	0	0	0	0	0	0	0	0	0	1	0	0	0	0	0	0	0	0	152072750	70,250	152,072.75	70.25
357	0	0	0	0	0	0	0	0	0	0	0	0	0	0	0	0	0	0	0	0	152143000	611,500	152,143.00	611.5
358	0	0	0	0	0	0	1	0	0	0	0	0	0	0	0	0	0	0	0	0	152754500	68,000	152,754.50	68
359	0	0	0	0	0	0	1	0	0	0	0	1	0	0	0	0	0	0	0	0	152822500	950,250	152,822.50	950.25
360	0	0	0	0	0	0	0	0	0	0	0	1	0	0	0	0	0	0	0	0	153772750	69,250	153,772.75	69.25
361	0	0	0	0	0	0	0	0	0	0	0	0	0	0	0	0	0	0	0	0	153842000	629,000	153,842.00	629
362	0	0	0	0	0	0	1	0	0	0	0	0	0	0	0	0	0	0	0	0	154471000	64,500	154,471.00	64.5
363	0	0	0	0	0	0	1	0	0	0	0	1	0	0	0	0	0	0	0	0	154535500	954,000	154,535.50	954
364	0	0	0	0	0	0	0	0	0	0	0	1	0	0	0	0	0	0	0	0	155489500	65,500	155,489.50	65.5
365	0	0	0	0	0	0	0	0	0	0	0	0	0	0	0	0	0	0	0	0	155555000	632,750	155,555.00	632.75
366	0	0	0	0	0	0	1	0	0	0	0	0	0	0	0	0	0	0	0	0	156187750	50,750	156,187.75	50.75
367	0	0	0	0	0	0	1	0	0	0	0	1	0	0	0	0	0	0	0	0	156238500	967,750	156,238.50	967.75
368	0	0	0	0	0	0	0	0	0	0	0	1	0	0	0	0	0	0	0	0	157206250	51,750	157,206.25	51.75
369	0	0	0	0	0	0	0	0	0	0	0	0	0	0	0	0	0	0	0	0	157258000	613,000	157,258.00	613
370	0	0	0	0	0	0	1	0	0	0	0	0	0	0	0	0	0	0	0	0	157871000	70,500	157,871.00	70.5
371	0	0	0	0	0	0	1	0	0	0	0	1	0	0	0	0	0	0	0	0	157941500	964,750	157,941.50	964.75
372	0	0	0	0	0	0	0	0	0	0	0	1	0	0	0	0	0	0	0	0	158906250	55,000	158,906.25	55
373	0	0	0	0	0	0	0	0	0	0	0	0	0	0	0	0	0	0	0	0	158961250	626,500	158,961.25	626.5
374	0	0	0	0	0	0	1	0	0	0	0	0	0	0	0	0	0	0	0	0	159587750	54,750	159,587.75	54.75
375	0	0	0	0	0	0	1	0	0	0	0	1	0	0	0	0	0	0	0	0	159642500	963,750	159,642.50	963.75
376	0	0	0	0	0	0	0	0	0	0	0	1	0	0	0	0	0	0	0	0	160606250	56,000	160,606.25	56
377	0	0	0	0	0	0	0	0	0	0	0	0	0	0	0	0	0	0	0	0	160662250	642,250	160,662.25	642.25
378	0	0	0	0	0	0	1	0	0	0	0	0	0	0	0	0	0	0	0	0	161304500	59,000	161,304.50	59
379	0	0	0	0	0	0	1	0	0	0	0	1	0	0	0	0	0	0	0	0	161363500	959,500	161,363.50	959.5
380	0	0	0	0	0	0	0	0	0	0	0	1	0	0	0	0	0	0	0	0	162323000	60,250	162,323.00	60.25
381	0	0	0	0	0	0	0	0	0	0	0	0	0	0	0	0	0	0	0	0	162383250	604,500	162,383.25	604.5
382	0	0	0	0	0	0	1	0	0	0	0	0	0	0	0	0	0	0	0	0	162987750	59,750	162,987.75	59.75
383	0	0	0	0	0	0	1	0	0	0	0	1	0	0	0	0	0	0	0	0	163047500	958,750	163,047.50	958.75
384	0	0	0	0	0	0	0	0	0	0	0	1	0	0	0	0	0	0	0	0	164006250	61,000	164,006.25	61
385	0	0	0	0	0	0	0	0	0	0	0	0	0	0	0	0	0	0	0	0	164067250	637,250	164,067.25	637.25
386	0	0	0	0	0	0	1	0	0	0	0	0	0	0	0	0	0	0	0	0	164704500	65,000	164,704.50	65
387	0	0	0	0	0	0	1	0	0	0	0	1	0	0	0	0	0	0	0	0	164769500	953,500	164,769.50	953.5
388	0	0	0	0	0	0	0	0	0	0	0	1	0	0	0	0	0	0	0	0	165723000	66,250	165,723.00	66.25
389	0	0	0	0	0	0	0	0	0	0	0	0	0	0	0	0	0	0	0	0	165789250	632,000	165,789.25	632
390	0	0	0	0	0	0	1	0	0	0	0	0	0	0	0	0	0	0	0	0	166421250	51,250	166,421.25	51.25
391	0	0	0	0	0	0	1	0	0	0	0	1	0	0	0	0	0	0	0	0	166472500	967,250	166,472.50	967.25
392	0	0	0	0	0	0	0	0	0	0	0	1	0	0	0	0	0	0	0	0	167439750	52,500	167,439.75	52.5
393	0	0	0	0	0	0	0	0	0	0	0	0	0	0	0	0	0	0	0	0	167492250	629,000	167,492.25	629
394	0	0	0	0	0	0	1	0	0	0	0	0	0	0	0	0	0	0	0	0	168121250	61,250	168,121.25	61.25
395	0	0	0	0	0	0	1	0	0	0	0	1	0	0	0	0	0	0	0	0	168182500	957,250	168,182.50	957.25
396	0	0	0	0	0	0	0	0	0	0	0	1	0	0	0	0	0	0	0	0	169139750	62,500	169,139.75	62.5
397	0	0	0	0	0	0	0	0	0	0	0	0	0	0	0	0	0	0	0	0	169202250	635,750	169,202.25	635.75
398	0	0	0	0	0	0	1	0	0	0	0	0	0	0	0	0	0	0	0	0	169838000	46,750	169,838.00	46.75
399	0	0	0	0	0	0	1	0	0	0	0	1	0	0	0	0	0	0	0	0	169884750	971,500	169,884.75	971.5
400	0	0	0	0	0	0	0	0	0	0	0	1	0	0	0	0	0	0	0	0	170856250	48,000	170,856.25	48
401	0	0	0	0	0	0	0	0	0	0	0	0	0	0	0	0	0	0	0	0	170904250	633,750	170,904.25	633.75
402	0	0	0	0	0	0	1	0	0	0	0	0	0	0	0	0	0	0	0	0	171538000	67,750	171,538.00	67.75
403	0	0	0	0	0	0	1	0	0	0	0	1	0	0	0	0	0	0	0	0	171605750	950,500	171,605.75	950.5
404	0	0	0	0	0	0	0	0	0	0	0	1	0	0	0	0	0	0	0	0	172556250	69,000	172,556.25	69
405	0	0	0	0	0	0	0	0	0	0	0	0	0	0	0	0	0	0	0	0	172625250	612,750	172,625.25	612.75
406	0	0	0	0	0	0	1	0	0	0	0	0	0	0	0	0	0	0	0	0	173238000	55,750	173,238.00	55.75
407	0	0	0	0	0	0	1	0	0	0	0	1	0	0	0	0	0	0	0	0	173293750	962,750	173,293.75	962.75
408	0	0	0	0	0	0	0	0	0	0	0	1	0	0	0	0	0	0	0	0	174256500	56,750	174,256.50	56.75
409	0	0	0	0	0	0	0	0	0	0	0	0	0	0	0	0	0	0	0	0	174313250	641,250	174,313.25	641.25
410	0	0	0	0	0	0	1	0	0	0	0	0	0	0	0	0	0	0	0	0	174954500	60,250	174,954.50	60.25
411	0	0	0	0	0	0	1	0	0	0	0	1	0	0	0	0	0	0	0	0	175014750	958,250	175,014.75	958.25
412	0	0	0	0	0	0	0	0	0	0	0	1	0	0	0	0	0	0	0	0	175973000	61,250	175,973.00	61.25
413	0	0	0	0	0	0	0	0	0	0	0	0	0	0	0	0	0	0	0	0	176034250	620,250	176,034.25	620.25
414	0	0	0	0	0	0	1	0	0	0	0	0	0	0	0	0	0	0	0	0	176654500	60,250	176,654.50	60.25
415	0	0	0	0	0	0	1	0	0	0	0	1	0	0	0	0	0	0	0	0	176714750	975,000	176,714.75	975
416	0	0	0	0	0	0	0	0	0	0	0	1	0	0	0	0	0	0	0	0	177689750	44,500	177,689.75	44.5
417	0	0	0	0	0	0	0	0	0	0	0	0	0	0	0	0	0	0	0	0	177734250	637,000	177,734.25	637
418	0	0	0	0	0	0	1	0	0	0	0	0	0	0	0	0	0	0	0	0	178371250	46,500	178,371.25	46.5
419	0	0	0	0	0	0	1	0	0	0	0	1	0	0	0	0	0	0	0	0	178417750	955,250	178,417.75	955.25
420	0	0	0	0	0	0	0	0	0	0	0	1	0	0	0	0	0	0	0	0	179373000	64,250	179,373.00	64.25
421	0	0	0	0	0	0	0	0	0	0	0	0	0	0	0	0	0	0	0	0	179437250		179,437.25
