# Supplementary material for: Auditory presentation and synchronization in Adobe Flash and HTML5/JavaScript Web experiments
Source: Behav Res Methods. 2016 Jul 15;48(3):897–908. doi: 10.3758/s13428-016-0758-5 (PMC5003904; doi:10.3758/s13428-016-0758-5)
Supplement: Supplementary file 1 — (ZIP 1310 kb) [file 13428_2016_758_MOESM1_ESM.zip › Data/S1/sep-officepc-ie-fl.csv]

	Keypad 4	Keypad 3	Keypad 2	Keypad 1	Opto 4	Opto 3	Opto 2	Opto 1	TTL in 2	TTL in 1	Mic 2	Mic 1	Act close 4	Act close 3	Act close 3	Act close 1	TTL out 2	TTL out 1	Sounder 2	Sounder 1	Elapsed uS	Active uS	Elapsed mS	Active mS
1	0	0	0	0	0	0	0	0	0	0	0	0	0	0	0	0	0	0	0	0	0	1,117,000	0	1,117.00
2	0	0	0	0	0	0	0	1	0	0	0	0	0	0	0	0	0	0	0	0	1117000	21,500	1,117.00	21.5
3	0	0	0	0	0	0	0	1	0	0	0	1	0	0	0	0	0	0	0	0	1138500	995,750	1,138.50	995.75
4	0	0	0	0	0	0	0	0	0	0	0	1	0	0	0	0	0	0	0	0	2134250	24,000	2,134.25	24
5	0	0	0	0	0	0	0	0	0	0	0	0	0	0	0	0	0	0	0	0	2158250	475,500	2,158.25	475.5
6	0	0	0	0	0	0	0	1	0	0	0	0	0	0	0	0	0	0	0	0	2633750	83,750	2,633.75	83.75
7	0	0	0	0	0	0	0	1	0	0	0	1	0	0	0	0	0	0	0	0	2717500	933,501	2,717.50	933.5
8	0	0	0	0	0	0	0	0	0	0	0	1	0	0	0	0	0	0	0	0	3651001	86,249	3,651.00	86.25
9	0	0	0	0	0	0	0	0	0	0	0	0	0	0	0	0	0	0	0	0	3737250	396,500	3,737.25	396.5
10	0	0	0	0	0	0	0	1	0	0	0	0	0	0	0	0	0	0	0	0	4133750	93,000	4,133.75	93
11	0	0	0	0	0	0	0	1	0	0	0	1	0	0	0	0	0	0	0	0	4226750	924,250	4,226.75	924.25
12	0	0	0	0	0	0	0	0	0	0	0	1	0	0	0	0	0	0	0	0	5151000	95,500	5,151.00	95.5
13	0	0	0	0	0	0	0	0	0	0	0	0	0	0	0	0	0	0	0	0	5246500	387,250	5,246.50	387.25
14	0	0	0	0	0	0	0	1	0	0	0	0	0	0	0	0	0	0	0	0	5633750	79,000	5,633.75	79
15	0	0	0	0	0	0	0	1	0	0	0	1	0	0	0	0	0	0	0	0	5712750	938,250	5,712.75	938.25
16	0	0	0	0	0	0	0	0	0	0	0	1	0	0	0	0	0	0	0	0	6651000	81,500	6,651.00	81.5
17	0	0	0	0	0	0	0	0	0	0	0	0	0	0	0	0	0	0	0	0	6732500	401,250	6,732.50	401.25
18	0	0	0	0	0	0	0	1	0	0	0	0	0	0	0	0	0	0	0	0	7133750	88,500	7,133.75	88.5
19	0	0	0	0	0	0	0	1	0	0	0	1	0	0	0	0	0	0	0	0	7222250	928,750	7,222.25	928.75
20	0	0	0	0	0	0	0	0	0	0	0	1	0	0	0	0	0	0	0	0	8151000	90,750	8,151.00	90.75
21	0	0	0	0	0	0	0	0	0	0	0	0	0	0	0	0	0	0	0	0	8241750	392,000	8,241.75	392
22	0	0	0	0	0	0	0	1	0	0	0	0	0	0	0	0	0	0	0	0	8633750	97,750	8,633.75	97.75
23	0	0	0	0	0	0	0	1	0	0	0	1	0	0	0	0	0	0	0	0	8731500	919,501	8,731.50	919.5
24	0	0	0	0	0	0	0	0	0	0	0	1	0	0	0	0	0	0	0	0	9651001	100,249	9,651.00	100.25
25	0	0	0	0	0	0	0	0	0	0	0	0	0	0	0	0	0	0	0	0	9751250	399,251	9,751.25	399.25
26	0	0	0	0	0	0	0	1	0	0	0	0	0	0	0	0	0	0	0	0	10150501	90,249	10,150.50	90.25
27	0	0	0	0	0	0	0	1	0	0	0	1	0	0	0	0	0	0	0	0	10240750	927,000	10,240.75	927
28	0	0	0	0	0	0	0	0	0	0	0	1	0	0	0	0	0	0	0	0	11167750	92,750	11,167.75	92.75
29	0	0	0	0	0	0	0	0	0	0	0	0	0	0	0	0	0	0	0	0	11260500	390,001	11,260.50	390
30	0	0	0	0	0	0	0	1	0	0	0	0	0	0	0	0	0	0	0	0	11650501	76,249	11,650.50	76.25
31	0	0	0	0	0	0	0	1	0	0	0	1	0	0	0	0	0	0	0	0	11726750	941,000	11,726.75	941
32	0	0	0	0	0	0	0	0	0	0	0	1	0	0	0	0	0	0	0	0	12667750	78,750	12,667.75	78.75
33	0	0	0	0	0	0	0	0	0	0	0	0	0	0	0	0	0	0	0	0	12746500	404,001	12,746.50	404
34	0	0	0	0	0	0	0	1	0	0	0	0	0	0	0	0	0	0	0	0	13150501	85,749	13,150.50	85.75
35	0	0	0	0	0	0	0	1	0	0	0	1	0	0	0	0	0	0	0	0	13236250	931,500	13,236.25	931.5
36	0	0	0	0	0	0	0	0	0	0	0	1	0	0	0	0	0	0	0	0	14167750	88,000	14,167.75	88
37	0	0	0	0	0	0	0	0	0	0	0	0	0	0	0	0	0	0	0	0	14255750	394,750	14,255.75	394.75
38	0	0	0	0	0	0	0	1	0	0	0	0	0	0	0	0	0	0	0	0	14650500	71,750	14,650.50	71.75
39	0	0	0	0	0	0	0	1	0	0	0	1	0	0	0	0	0	0	0	0	14722250	945,500	14,722.25	945.5
40	0	0	0	0	0	0	0	0	0	0	0	1	0	0	0	0	0	0	0	0	15667750	74,250	15,667.75	74.25
41	0	0	0	0	0	0	0	0	0	0	0	0	0	0	0	0	0	0	0	0	15742000	408,500	15,742.00	408.5
42	0	0	0	0	0	0	0	1	0	0	0	0	0	0	0	0	0	0	0	0	16150500	81,000	16,150.50	81
43	0	0	0	0	0	0	0	1	0	0	0	1	0	0	0	0	0	0	0	0	16231500	936,250	16,231.50	936.25
44	0	0	0	0	0	0	0	0	0	0	0	1	0	0	0	0	0	0	0	0	17167750	83,500	17,167.75	83.5
45	0	0	0	0	0	0	0	0	0	0	0	0	0	0	0	0	0	0	0	0	17251250	399,250	17,251.25	399.25
46	0	0	0	0	0	0	0	1	0	0	0	0	0	0	0	0	0	0	0	0	17650500	90,250	17,650.50	90.25
47	0	0	0	0	0	0	0	1	0	0	0	1	0	0	0	0	0	0	0	0	17740750	927,000	17,740.75	927
48	0	0	0	0	0	0	0	0	0	0	0	1	0	0	0	0	0	0	0	0	18667750	92,750	18,667.75	92.75
49	0	0	0	0	0	0	0	0	0	0	0	0	0	0	0	0	0	0	0	0	18760500	390,000	18,760.50	390
50	0	0	0	0	0	0	0	1	0	0	0	0	0	0	0	0	0	0	0	0	19150500	76,500	19,150.50	76.5
51	0	0	0	0	0	0	0	1	0	0	0	1	0	0	0	0	0	0	0	0	19227000	957,501	19,227.00	957.5
52	0	0	0	0	0	0	0	0	0	0	0	1	0	0	0	0	0	0	0	0	20184501	62,249	20,184.50	62.25
53	0	0	0	0	0	0	0	0	0	0	0	0	0	0	0	0	0	0	0	0	20246750	437,250	20,246.75	437.25
54	0	0	0	0	0	0	0	1	0	0	0	0	0	0	0	0	0	0	0	0	20684000	75,500	20,684.00	75.5
55	0	0	0	0	0	0	0	1	0	0	0	1	0	0	0	0	0	0	0	0	20759500	941,501	20,759.50	941.5
56	0	0	0	0	0	0	0	0	0	0	0	1	0	0	0	0	0	0	0	0	21701001	78,249	21,701.00	78.25
57	0	0	0	0	0	0	0	0	0	0	0	0	0	0	0	0	0	0	0	0	21779250	404,750	21,779.25	404.75
58	0	0	0	0	0	0	0	1	0	0	0	0	0	0	0	0	0	0	0	0	22184000	84,750	22,184.00	84.75
59	0	0	0	0	0	0	0	1	0	0	0	1	0	0	0	0	0	0	0	0	22268750	949,000	22,268.75	949
60	0	0	0	0	0	0	0	0	0	0	0	1	0	0	0	0	0	0	0	0	23217750	70,750	23,217.75	70.75
61	0	0	0	0	0	0	0	0	0	0	0	0	0	0	0	0	0	0	0	0	23288500	412,001	23,288.50	412
62	0	0	0	0	0	0	0	1	0	0	0	0	0	0	0	0	0	0	0	0	23700501	77,499	23,700.50	77.5
63	0	0	0	0	0	0	0	1	0	0	0	1	0	0	0	0	0	0	0	0	23778000	939,750	23,778.00	939.75
64	0	0	0	0	0	0	0	0	0	0	0	1	0	0	0	0	0	0	0	0	24717750	80,000	24,717.75	80
65	0	0	0	0	0	0	0	0	0	0	0	0	0	0	0	0	0	0	0	0	24797750	402,750	24,797.75	402.75
66	0	0	0	0	0	0	0	1	0	0	0	0	0	0	0	0	0	0	0	0	25200500	87,000	25,200.50	87
67	0	0	0	0	0	0	0	1	0	0	0	1	0	0	0	0	0	0	0	0	25287500	930,250	25,287.50	930.25
68	0	0	0	0	0	0	0	0	0	0	0	1	0	0	0	0	0	0	0	0	26217750	89,250	26,217.75	89.25
69	0	0	0	0	0	0	0	0	0	0	0	0	0	0	0	0	0	0	0	0	26307000	393,501	26,307.00	393.5
70	0	0	0	0	0	0	0	1	0	0	0	0	0	0	0	0	0	0	0	0	26700501	72,999	26,700.50	73
71	0	0	0	0	0	0	0	1	0	0	0	1	0	0	0	0	0	0	0	0	26773500	944,250	26,773.50	944.25
72	0	0	0	0	0	0	0	0	0	0	0	1	0	0	0	0	0	0	0	0	27717750	75,500	27,717.75	75.5
73	0	0	0	0	0	0	0	0	0	0	0	0	0	0	0	0	0	0	0	0	27793250	407,250	27,793.25	407.25
74	0	0	0	0	0	0	0	1	0	0	0	0	0	0	0	0	0	0	0	0	28200500	82,250	28,200.50	82.25
75	0	0	0	0	0	0	0	1	0	0	0	1	0	0	0	0	0	0	0	0	28282750	935,000	28,282.75	935
76	0	0	0	0	0	0	0	0	0	0	0	1	0	0	0	0	0	0	0	0	29217750	84,750	29,217.75	84.75
77	0	0	0	0	0	0	0	0	0	0	0	0	0	0	0	0	0	0	0	0	29302500	398,001	29,302.50	398
78	0	0	0	0	0	0	0	1	0	0	0	0	0	0	0	0	0	0	0	0	29700501	68,499	29,700.50	68.5
79	0	0	0	0	0	0	0	1	0	0	0	1	0	0	0	0	0	0	0	0	29769000	948,750	29,769.00	948.75
80	0	0	0	0	0	0	0	0	0	0	0	1	0	0	0	0	0	0	0	0	30717750	70,750	30,717.75	70.75
81	0	0	0	0	0	0	0	0	0	0	0	0	0	0	0	0	0	0	0	0	30788500	412,250	30,788.50	412.25
82	0	0	0	0	0	0	0	1	0	0	0	0	0	0	0	0	0	0	0	0	31200750	77,500	31,200.75	77.5
83	0	0	0	0	0	0	0	1	0	0	0	1	0	0	0	0	0	0	0	0	31278250	939,500	31,278.25	939.5
84	0	0	0	0	0	0	0	0	0	0	0	1	0	0	0	0	0	0	0	0	32217750	80,250	32,217.75	80.25
85	0	0	0	0	0	0	0	0	0	0	0	0	0	0	0	0	0	0	0	0	32298000	402,750	32,298.00	402.75
86	0	0	0	0	0	0	0	1	0	0	0	0	0	0	0	0	0	0	0	0	32700750	86,750	32,700.75	86.75
87	0	0	0	0	0	0	0	1	0	0	0	1	0	0	0	0	0	0	0	0	32787500	930,250	32,787.50	930.25
88	0	0	0	0	0	0	0	0	0	0	0	1	0	0	0	0	0	0	0	0	33717750	89,500	33,717.75	89.5
89	0	0	0	0	0	0	0	0	0	0	0	0	0	0	0	0	0	0	0	0	33807250	393,500	33,807.25	393.5
90	0	0	0	0	0	0	0	1	0	0	0	0	0	0	0	0	0	0	0	0	34200750	72,750	34,200.75	72.75
91	0	0	0	0	0	0	0	1	0	0	0	1	0	0	0	0	0	0	0	0	34273500	944,250	34,273.50	944.25
92	0	0	0	0	0	0	0	0	0	0	0	1	0	0	0	0	0	0	0	0	35217750	75,500	35,217.75	75.5
93	0	0	0	0	0	0	0	0	0	0	0	0	0	0	0	0	0	0	0	0	35293250	407,250	35,293.25	407.25
94	0	0	0	0	0	0	0	1	0	0	0	0	0	0	0	0	0	0	0	0	35700500	82,500	35,700.50	82.5
95	0	0	0	0	0	0	0	1	0	0	0	1	0	0	0	0	0	0	0	0	35783000	935,001	35,783.00	935
96	0	0	0	0	0	0	0	0	0	0	0	1	0	0	0	0	0	0	0	0	36718001	84,499	36,718.00	84.5
97	0	0	0	0	0	0	0	0	0	0	0	0	0	0	0	0	0	0	0	0	36802500	398,250	36,802.50	398.25
98	0	0	0	0	0	0	0	1	0	0	0	0	0	0	0	0	0	0	0	0	37200750	68,250	37,200.75	68.25
99	0	0	0	0	0	0	0	1	0	0	0	1	0	0	0	0	0	0	0	0	37269000	949,001	37,269.00	949
100	0	0	0	0	0	0	0	0	0	0	0	1	0	0	0	0	0	0	0	0	38218001	70,749	38,218.00	70.75
101	0	0	0	0	0	0	0	0	0	0	0	0	0	0	0	0	0	0	0	0	38288750	412,000	38,288.75	412
102	0	0	0	0	0	0	0	1	0	0	0	0	0	0	0	0	0	0	0	0	38700750	77,500	38,700.75	77.5
103	0	0	0	0	0	0	0	1	0	0	0	1	0	0	0	0	0	0	0	0	38778250	956,250	38,778.25	956.25
104	0	0	0	0	0	0	0	0	0	0	0	1	0	0	0	0	0	0	0	0	39734500	63,500	39,734.50	63.5
105	0	0	0	0	0	0	0	0	0	0	0	0	0	0	0	0	0	0	0	0	39798000	436,000	39,798.00	436
106	0	0	0	0	0	0	0	1	0	0	0	0	0	0	0	0	0	0	0	0	40234000	76,750	40,234.00	76.75
107	0	0	0	0	0	0	0	1	0	0	0	1	0	0	0	0	0	0	0	0	40310750	957,250	40,310.75	957.25
108	0	0	0	0	0	0	0	0	0	0	0	1	0	0	0	0	0	0	0	0	41268000	62,500	41,268.00	62.5
109	0	0	0	0	0	0	0	0	0	0	0	0	0	0	0	0	0	0	0	0	41330500	420,250	41,330.50	420.25
110	0	0	0	0	0	0	0	1	0	0	0	0	0	0	0	0	0	0	0	0	41750750	69,500	41,750.75	69.5
111	0	0	0	0	0	0	0	1	0	0	0	1	0	0	0	0	0	0	0	0	41820250	947,750	41,820.25	947.75
112	0	0	0	0	0	0	0	0	0	0	0	1	0	0	0	0	0	0	0	0	42768000	71,750	42,768.00	71.75
113	0	0	0	0	0	0	0	0	0	0	0	0	0	0	0	0	0	0	0	0	42839750	411,000	42,839.75	411
114	0	0	0	0	0	0	0	1	0	0	0	0	0	0	0	0	0	0	0	0	43250750	78,750	43,250.75	78.75
115	0	0	0	0	0	0	0	1	0	0	0	1	0	0	0	0	0	0	0	0	43329500	938,501	43,329.50	938.5
116	0	0	0	0	0	0	0	0	0	0	0	1	0	0	0	0	0	0	0	0	44268001	81,249	44,268.00	81.25
117	0	0	0	0	0	0	0	0	0	0	0	0	0	0	0	0	0	0	0	0	44349250	401,500	44,349.25	401.5
118	0	0	0	0	0	0	0	1	0	0	0	0	0	0	0	0	0	0	0	0	44750750	88,000	44,750.75	88
119	0	0	0	0	0	0	0	1	0	0	0	1	0	0	0	0	0	0	0	0	44838750	929,250	44,838.75	929.25
120	0	0	0	0	0	0	0	0	0	0	0	1	0	0	0	0	0	0	0	0	45768000	90,500	45,768.00	90.5
121	0	0	0	0	0	0	0	0	0	0	0	0	0	0	0	0	0	0	0	0	45858500	392,250	45,858.50	392.25
122	0	0	0	0	0	0	0	1	0	0	0	0	0	0	0	0	0	0	0	0	46250750	74,000	46,250.75	74
123	0	0	0	0	0	0	0	1	0	0	0	1	0	0	0	0	0	0	0	0	46324750	943,250	46,324.75	943.25
124	0	0	0	0	0	0	0	0	0	0	0	1	0	0	0	0	0	0	0	0	47268000	76,500	47,268.00	76.5
125	0	0	0	0	0	0	0	0	0	0	0	0	0	0	0	0	0	0	0	0	47344500	423,001	47,344.50	423
126	0	0	0	0	0	0	0	1	0	0	0	0	0	0	0	0	0	0	0	0	47767501	89,999	47,767.50	90
127	0	0	0	0	0	0	0	1	0	0	0	1	0	0	0	0	0	0	0	0	47857500	927,250	47,857.50	927.25
128	0	0	0	0	0	0	0	0	0	0	0	1	0	0	0	0	0	0	0	0	48784750	92,250	48,784.75	92.25
129	0	0	0	0	0	0	0	0	0	0	0	0	0	0	0	0	0	0	0	0	48877000	390,500	48,877.00	390.5
130	0	0	0	0	0	0	0	1	0	0	0	0	0	0	0	0	0	0	0	0	49267500	76,000	49,267.50	76
131	0	0	0	0	0	0	0	1	0	0	0	1	0	0	0	0	0	0	0	0	49343500	941,250	49,343.50	941.25
132	0	0	0	0	0	0	0	0	0	0	0	1	0	0	0	0	0	0	0	0	50284750	78,500	50,284.75	78.5
133	0	0	0	0	0	0	0	0	0	0	0	0	0	0	0	0	0	0	0	0	50363250	404,250	50,363.25	404.25
134	0	0	0	0	0	0	0	1	0	0	0	0	0	0	0	0	0	0	0	0	50767500	62,000	50,767.50	62
135	0	0	0	0	0	0	0	1	0	0	0	1	0	0	0	0	0	0	0	0	50829500	955,250	50,829.50	955.25
136	0	0	0	0	0	0	0	0	0	0	0	1	0	0	0	0	0	0	0	0	51784750	64,500	51,784.75	64.5
137	0	0	0	0	0	0	0	0	0	0	0	0	0	0	0	0	0	0	0	0	51849250	418,251	51,849.25	418.25
138	0	0	0	0	0	0	0	1	0	0	0	0	0	0	0	0	0	0	0	0	52267501	94,499	52,267.50	94.5
139	0	0	0	0	0	0	0	1	0	0	0	1	0	0	0	0	0	0	0	0	52362000	922,750	52,362.00	922.75
140	0	0	0	0	0	0	0	0	0	0	0	1	0	0	0	0	0	0	0	0	53284750	97,000	53,284.75	97
141	0	0	0	0	0	0	0	0	0	0	0	0	0	0	0	0	0	0	0	0	53381750	385,750	53,381.75	385.75
142	0	0	0	0	0	0	0	1	0	0	0	0	0	0	0	0	0	0	0	0	53767500	80,750	53,767.50	80.75
143	0	0	0	0	0	0	0	1	0	0	0	1	0	0	0	0	0	0	0	0	53848250	936,500	53,848.25	936.5
144	0	0	0	0	0	0	0	0	0	0	0	1	0	0	0	0	0	0	0	0	54784750	83,250	54,784.75	83.25
145	0	0	0	0	0	0	0	0	0	0	0	0	0	0	0	0	0	0	0	0	54868000	399,501	54,868.00	399.5
146	0	0	0	0	0	0	0	1	0	0	0	0	0	0	0	0	0	0	0	0	55267501	89,999	55,267.50	90
147	0	0	0	0	0	0	0	1	0	0	0	1	0	0	0	0	0	0	0	0	55357500	927,250	55,357.50	927.25
148	0	0	0	0	0	0	0	0	0	0	0	1	0	0	0	0	0	0	0	0	56284750	92,500	56,284.75	92.5
149	0	0	0	0	0	0	0	0	0	0	0	0	0	0	0	0	0	0	0	0	56377250	390,250	56,377.25	390.25
150	0	0	0	0	0	0	0	1	0	0	0	0	0	0	0	0	0	0	0	0	56767500	76,000	56,767.50	76
151	0	0	0	0	0	0	0	1	0	0	0	1	0	0	0	0	0	0	0	0	56843500	941,250	56,843.50	941.25
152	0	0	0	0	0	0	0	0	0	0	0	1	0	0	0	0	0	0	0	0	57784750	78,500	57,784.75	78.5
153	0	0	0	0	0	0	0	0	0	0	0	0	0	0	0	0	0	0	0	0	57863250	421,000	57,863.25	421
154	0	0	0	0	0	0	0	1	0	0	0	0	0	0	0	0	0	0	0	0	58284250	91,750	58,284.25	91.75
155	0	0	0	0	0	0	0	1	0	0	0	1	0	0	0	0	0	0	0	0	58376000	942,001	58,376.00	942
156	0	0	0	0	0	0	0	0	0	0	0	1	0	0	0	0	0	0	0	0	59318001	77,749	59,318.00	77.75
157	0	0	0	0	0	0	0	0	0	0	0	0	0	0	0	0	0	0	0	0	59395750	405,000	59,395.75	405
158	0	0	0	0	0	0	0	1	0	0	0	0	0	0	0	0	0	0	0	0	59800750	84,750	59,800.75	84.75
159	0	0	0	0	0	0	0	1	0	0	0	1	0	0	0	0	0	0	0	0	59885500	949,250	59,885.50	949.25
160	0	0	0	0	0	0	0	0	0	0	0	1	0	0	0	0	0	0	0	0	60834750	70,500	60,834.75	70.5
161	0	0	0	0	0	0	0	0	0	0	0	0	0	0	0	0	0	0	0	0	60905250	412,251	60,905.25	412.25
162	0	0	0	0	0	0	0	1	0	0	0	0	0	0	0	0	0	0	0	0	61317501	77,249	61,317.50	77.25
163	0	0	0	0	0	0	0	1	0	0	0	1	0	0	0	0	0	0	0	0	61394750	940,000	61,394.75	940
164	0	0	0	0	0	0	0	0	0	0	0	1	0	0	0	0	0	0	0	0	62334750	79,750	62,334.75	79.75
165	0	0	0	0	0	0	0	0	0	0	0	0	0	0	0	0	0	0	0	0	62414500	403,001	62,414.50	403
166	0	0	0	0	0	0	0	1	0	0	0	0	0	0	0	0	0	0	0	0	62817501	86,499	62,817.50	86.5
167	0	0	0	0	0	0	0	1	0	0	0	1	0	0	0	0	0	0	0	0	62904000	930,750	62,904.00	930.75
168	0	0	0	0	0	0	0	0	0	0	0	1	0	0	0	0	0	0	0	0	63834750	89,000	63,834.75	89
169	0	0	0	0	0	0	0	0	0	0	0	0	0	0	0	0	0	0	0	0	63923750	393,751	63,923.75	393.75
170	0	0	0	0	0	0	0	1	0	0	0	0	0	0	0	0	0	0	0	0	64317501	72,499	64,317.50	72.5
171	0	0	0	0	0	0	0	1	0	0	0	1	0	0	0	0	0	0	0	0	64390000	944,750	64,390.00	944.75
172	0	0	0	0	0	0	0	0	0	0	0	1	0	0	0	0	0	0	0	0	65334750	75,000	65,334.75	75
173	0	0	0	0	0	0	0	0	0	0	0	0	0	0	0	0	0	0	0	0	65409750	407,750	65,409.75	407.75
174	0	0	0	0	0	0	0	1	0	0	0	0	0	0	0	0	0	0	0	0	65817500	82,000	65,817.50	82
175	0	0	0	0	0	0	0	1	0	0	0	1	0	0	0	0	0	0	0	0	65899500	935,250	65,899.50	935.25
176	0	0	0	0	0	0	0	0	0	0	0	1	0	0	0	0	0	0	0	0	66834750	84,500	66,834.75	84.5
177	0	0	0	0	0	0	0	0	0	0	0	0	0	0	0	0	0	0	0	0	66919250	398,251	66,919.25	398.25
178	0	0	0	0	0	0	0	1	0	0	0	0	0	0	0	0	0	0	0	0	67317501	91,249	67,317.50	91.25
179	0	0	0	0	0	0	0	1	0	0	0	1	0	0	0	0	0	0	0	0	67408750	926,000	67,408.75	926
180	0	0	0	0	0	0	0	0	0	0	0	1	0	0	0	0	0	0	0	0	68334750	93,750	68,334.75	93.75
181	0	0	0	0	0	0	0	0	0	0	0	0	0	0	0	0	0	0	0	0	68428500	389,001	68,428.50	389
182	0	0	0	0	0	0	0	1	0	0	0	0	0	0	0	0	0	0	0	0	68817501	77,249	68,817.50	77.25
183	0	0	0	0	0	0	0	1	0	0	0	1	0	0	0	0	0	0	0	0	68894750	940,000	68,894.75	940
184	0	0	0	0	0	0	0	0	0	0	0	1	0	0	0	0	0	0	0	0	69834750	79,750	69,834.75	79.75
185	0	0	0	0	0	0	0	0	0	0	0	0	0	0	0	0	0	0	0	0	69914500	403,001	69,914.50	403
186	0	0	0	0	0	0	0	1	0	0	0	0	0	0	0	0	0	0	0	0	70317501	86,749	70,317.50	86.75
187	0	0	0	0	0	0	0	1	0	0	0	1	0	0	0	0	0	0	0	0	70404250	930,500	70,404.25	930.5
188	0	0	0	0	0	0	0	0	0	0	0	1	0	0	0	0	0	0	0	0	71334750	89,000	71,334.75	89
189	0	0	0	0	0	0	0	0	0	0	0	0	0	0	0	0	0	0	0	0	71423750	393,750	71,423.75	393.75
190	0	0	0	0	0	0	0	1	0	0	0	0	0	0	0	0	0	0	0	0	71817500	72,750	71,817.50	72.75
191	0	0	0	0	0	0	0	1	0	0	0	1	0	0	0	0	0	0	0	0	71890250	944,500	71,890.25	944.5
192	0	0	0	0	0	0	0	0	0	0	0	1	0	0	0	0	0	0	0	0	72834750	75,250	72,834.75	75.25
193	0	0	0	0	0	0	0	0	0	0	0	0	0	0	0	0	0	0	0	0	72910000	407,501	72,910.00	407.5
194	0	0	0	0	0	0	0	1	0	0	0	0	0	0	0	0	0	0	0	0	73317501	81,999	73,317.50	82
195	0	0	0	0	0	0	0	1	0	0	0	1	0	0	0	0	0	0	0	0	73399500	935,250	73,399.50	935.25
196	0	0	0	0	0	0	0	0	0	0	0	1	0	0	0	0	0	0	0	0	74334750	84,500	74,334.75	84.5
197	0	0	0	0	0	0	0	0	0	0	0	0	0	0	0	0	0	0	0	0	74419250	398,500	74,419.25	398.5
198	0	0	0	0	0	0	0	1	0	0	0	0	0	0	0	0	0	0	0	0	74817750	91,000	74,817.75	91
199	0	0	0	0	0	0	0	1	0	0	0	1	0	0	0	0	0	0	0	0	74908750	926,000	74,908.75	926
200	0	0	0	0	0	0	0	0	0	0	0	1	0	0	0	0	0	0	0	0	75834750	93,750	75,834.75	93.75
201	0	0	0	0	0	0	0	0	0	0	0	0	0	0	0	0	0	0	0	0	75928500	389,001	75,928.50	389
202	0	0	0	0	0	0	0	1	0	0	0	0	0	0	0	0	0	0	0	0	76317501	77,499	76,317.50	77.5
203	0	0	0	0	0	0	0	1	0	0	0	1	0	0	0	0	0	0	0	0	76395000	956,501	76,395.00	956.5
204	0	0	0	0	0	0	0	0	0	0	0	1	0	0	0	0	0	0	0	0	77351501	63,249	77,351.50	63.25
205	0	0	0	0	0	0	0	0	0	0	0	0	0	0	0	0	0	0	0	0	77414750	436,250	77,414.75	436.25
206	0	0	0	0	0	0	0	1	0	0	0	0	0	0	0	0	0	0	0	0	77851000	76,500	77,851.00	76.5
207	0	0	0	0	0	0	0	1	0	0	0	1	0	0	0	0	0	0	0	0	77927500	940,750	77,927.50	940.75
208	0	0	0	0	0	0	0	0	0	0	0	1	0	0	0	0	0	0	0	0	78868250	79,000	78,868.25	79
209	0	0	0	0	0	0	0	0	0	0	0	0	0	0	0	0	0	0	0	0	78947250	403,751	78,947.25	403.75
210	0	0	0	0	0	0	0	1	0	0	0	0	0	0	0	0	0	0	0	0	79351001	85,749	79,351.00	85.75
211	0	0	0	0	0	0	0	1	0	0	0	1	0	0	0	0	0	0	0	0	79436750	931,500	79,436.75	931.5
212	0	0	0	0	0	0	0	0	0	0	0	1	0	0	0	0	0	0	0	0	80368250	88,250	80,368.25	88.25
213	0	0	0	0	0	0	0	0	0	0	0	0	0	0	0	0	0	0	0	0	80456500	394,501	80,456.50	394.5
214	0	0	0	0	0	0	0	1	0	0	0	0	0	0	0	0	0	0	0	0	80851001	94,999	80,851.00	95
215	0	0	0	0	0	0	0	1	0	0	0	1	0	0	0	0	0	0	0	0	80946000	939,001	80,946.00	939
216	0	0	0	0	0	0	0	0	0	0	0	1	0	0	0	0	0	0	0	0	81885001	80,749	81,885.00	80.75
217	0	0	0	0	0	0	0	0	0	0	0	0	0	0	0	0	0	0	0	0	81965750	402,000	81,965.75	402
218	0	0	0	0	0	0	0	1	0	0	0	0	0	0	0	0	0	0	0	0	82367750	87,750	82,367.75	87.75
219	0	0	0	0	0	0	0	1	0	0	0	1	0	0	0	0	0	0	0	0	82455500	929,501	82,455.50	929.5
220	0	0	0	0	0	0	0	0	0	0	0	1	0	0	0	0	0	0	0	0	83385001	89,999	83,385.00	90
221	0	0	0	0	0	0	0	0	0	0	0	0	0	0	0	0	0	0	0	0	83475000	392,750	83,475.00	392.75
222	0	0	0	0	0	0	0	1	0	0	0	0	0	0	0	0	0	0	0	0	83867750	73,750	83,867.75	73.75
223	0	0	0	0	0	0	0	1	0	0	0	1	0	0	0	0	0	0	0	0	83941500	943,501	83,941.50	943.5
224	0	0	0	0	0	0	0	0	0	0	0	1	0	0	0	0	0	0	0	0	84885001	76,249	84,885.00	76.25
225	0	0	0	0	0	0	0	0	0	0	0	0	0	0	0	0	0	0	0	0	84961250	406,500	84,961.25	406.5
226	0	0	0	0	0	0	0	1	0	0	0	0	0	0	0	0	0	0	0	0	85367750	83,000	85,367.75	83
227	0	0	0	0	0	0	0	1	0	0	0	1	0	0	0	0	0	0	0	0	85450750	934,250	85,450.75	934.25
228	0	0	0	0	0	0	0	0	0	0	0	1	0	0	0	0	0	0	0	0	86385000	85,500	86,385.00	85.5
229	0	0	0	0	0	0	0	0	0	0	0	0	0	0	0	0	0	0	0	0	86470500	397,250	86,470.50	397.25
230	0	0	0	0	0	0	0	1	0	0	0	0	0	0	0	0	0	0	0	0	86867750	92,250	86,867.75	92.25
231	0	0	0	0	0	0	0	1	0	0	0	1	0	0	0	0	0	0	0	0	86960000	925,001	86,960.00	925
232	0	0	0	0	0	0	0	0	0	0	0	1	0	0	0	0	0	0	0	0	87885001	94,749	87,885.00	94.75
233	0	0	0	0	0	0	0	0	0	0	0	0	0	0	0	0	0	0	0	0	87979750	388,000	87,979.75	388
234	0	0	0	0	0	0	0	1	0	0	0	0	0	0	0	0	0	0	0	0	88367750	78,500	88,367.75	78.5
235	0	0	0	0	0	0	0	1	0	0	0	1	0	0	0	0	0	0	0	0	88446250	938,750	88,446.25	938.75
236	0	0	0	0	0	0	0	0	0	0	0	1	0	0	0	0	0	0	0	0	89385000	81,000	89,385.00	81
237	0	0	0	0	0	0	0	0	0	0	0	0	0	0	0	0	0	0	0	0	89466000	401,750	89,466.00	401.75
238	0	0	0	0	0	0	0	1	0	0	0	0	0	0	0	0	0	0	0	0	89867750	87,750	89,867.75	87.75
239	0	0	0	0	0	0	0	1	0	0	0	1	0	0	0	0	0	0	0	0	89955500	929,501	89,955.50	929.5
240	0	0	0	0	0	0	0	0	0	0	0	1	0	0	0	0	0	0	0	0	90885001	90,249	90,885.00	90.25
241	0	0	0	0	0	0	0	0	0	0	0	0	0	0	0	0	0	0	0	0	90975250	392,500	90,975.25	392.5
242	0	0	0	0	0	0	0	1	0	0	0	0	0	0	0	0	0	0	0	0	91367750	73,750	91,367.75	73.75
243	0	0	0	0	0	0	0	1	0	0	0	1	0	0	0	0	0	0	0	0	91441500	943,501	91,441.50	943.5
244	0	0	0	0	0	0	0	0	0	0	0	1	0	0	0	0	0	0	0	0	92385001	76,249	92,385.00	76.25
245	0	0	0	0	0	0	0	0	0	0	0	0	0	0	0	0	0	0	0	0	92461250	406,500	92,461.25	406.5
246	0	0	0	0	0	0	0	1	0	0	0	0	0	0	0	0	0	0	0	0	92867750	83,250	92,867.75	83.25
247	0	0	0	0	0	0	0	1	0	0	0	1	0	0	0	0	0	0	0	0	92951000	934,001	92,951.00	934
248	0	0	0	0	0	0	0	0	0	0	0	1	0	0	0	0	0	0	0	0	93885001	85,499	93,885.00	85.5
249	0	0	0	0	0	0	0	0	0	0	0	0	0	0	0	0	0	0	0	0	93970500	397,250	93,970.50	397.25
250	0	0	0	0	0	0	0	1	0	0	0	0	0	0	0	0	0	0	0	0	94367750	92,500	94,367.75	92.5
251	0	0	0	0	0	0	0	1	0	0	0	1	0	0	0	0	0	0	0	0	94460250	924,750	94,460.25	924.75
252	0	0	0	0	0	0	0	0	0	0	0	1	0	0	0	0	0	0	0	0	95385000	95,000	95,385.00	95
253	0	0	0	0	0	0	0	0	0	0	0	0	0	0	0	0	0	0	0	0	95480000	387,750	95,480.00	387.75
254	0	0	0	0	0	0	0	1	0	0	0	0	0	0	0	0	0	0	0	0	95867750	78,500	95,867.75	78.5
255	0	0	0	0	0	0	0	1	0	0	0	1	0	0	0	0	0	0	0	0	95946250	955,500	95,946.25	955.5
256	0	0	0	0	0	0	0	0	0	0	0	1	0	0	0	0	0	0	0	0	96901750	64,250	96,901.75	64.25
257	0	0	0	0	0	0	0	0	0	0	0	0	0	0	0	0	0	0	0	0	96966000	435,250	96,966.00	435.25
258	0	0	0	0	0	0	0	1	0	0	0	0	0	0	0	0	0	0	0	0	97401250	77,500	97,401.25	77.5
259	0	0	0	0	0	0	0	1	0	0	0	1	0	0	0	0	0	0	0	0	97478750	939,500	97,478.75	939.5
260	0	0	0	0	0	0	0	0	0	0	0	1	0	0	0	0	0	0	0	0	98418250	80,250	98,418.25	80.25
261	0	0	0	0	0	0	0	0	0	0	0	0	0	0	0	0	0	0	0	0	98498500	402,750	98,498.50	402.75
262	0	0	0	0	0	0	0	1	0	0	0	0	0	0	0	0	0	0	0	0	98901250	86,750	98,901.25	86.75
263	0	0	0	0	0	0	0	1	0	0	0	1	0	0	0	0	0	0	0	0	98988000	930,250	98,988.00	930.25
264	0	0	0	0	0	0	0	0	0	0	0	1	0	0	0	0	0	0	0	0	99918250	89,500	99,918.25	89.5
265	0	0	0	0	0	0	0	0	0	0	0	0	0	0	0	0	0	0	0	0	100007750	410,000	100,007.75	410
266	0	0	0	0	0	0	0	1	0	0	0	0	0	0	0	0	0	0	0	0	100417750	79,750	100,417.75	79.75
267	0	0	0	0	0	0	0	1	0	0	0	1	0	0	0	0	0	0	0	0	100497500	937,501	100,497.50	937.5
268	0	0	0	0	0	0	0	0	0	0	0	1	0	0	0	0	0	0	0	0	101435001	82,249	101,435.00	82.25
269	0	0	0	0	0	0	0	0	0	0	0	0	0	0	0	0	0	0	0	0	101517250	400,500	101,517.25	400.5
270	0	0	0	0	0	0	0	1	0	0	0	0	0	0	0	0	0	0	0	0	101917750	89,000	101,917.75	89
271	0	0	0	0	0	0	0	1	0	0	0	1	0	0	0	0	0	0	0	0	102006750	928,250	102,006.75	928.25
272	0	0	0	0	0	0	0	0	0	0	0	1	0	0	0	0	0	0	0	0	102935000	91,500	102,935.00	91.5
273	0	0	0	0	0	0	0	0	0	0	0	0	0	0	0	0	0	0	0	0	103026500	391,250	103,026.50	391.25
274	0	0	0	0	0	0	0	1	0	0	0	0	0	0	0	0	0	0	0	0	103417750	75,000	103,417.75	75
275	0	0	0	0	0	0	0	1	0	0	0	1	0	0	0	0	0	0	0	0	103492750	942,250	103,492.75	942.25
276	0	0	0	0	0	0	0	0	0	0	0	1	0	0	0	0	0	0	0	0	104435000	77,500	104,435.00	77.5
277	0	0	0	0	0	0	0	0	0	0	0	0	0	0	0	0	0	0	0	0	104512500	405,250	104,512.50	405.25
278	0	0	0	0	0	0	0	1	0	0	0	0	0	0	0	0	0	0	0	0	104917750	84,500	104,917.75	84.5
279	0	0	0	0	0	0	0	1	0	0	0	1	0	0	0	0	0	0	0	0	105002250	932,750	105,002.25	932.75
280	0	0	0	0	0	0	0	0	0	0	0	1	0	0	0	0	0	0	0	0	105935000	86,750	105,935.00	86.75
281	0	0	0	0	0	0	0	0	0	0	0	0	0	0	0	0	0	0	0	0	106021750	396,000	106,021.75	396
282	0	0	0	0	0	0	0	1	0	0	0	0	0	0	0	0	0	0	0	0	106417750	93,750	106,417.75	93.75
283	0	0	0	0	0	0	0	1	0	0	0	1	0	0	0	0	0	0	0	0	106511500	923,501	106,511.50	923.5
284	0	0	0	0	0	0	0	0	0	0	0	1	0	0	0	0	0	0	0	0	107435001	96,249	107,435.00	96.25
285	0	0	0	0	0	0	0	0	0	0	0	0	0	0	0	0	0	0	0	0	107531250	386,500	107,531.25	386.5
286	0	0	0	0	0	0	0	1	0	0	0	0	0	0	0	0	0	0	0	0	107917750	79,750	107,917.75	79.75
287	0	0	0	0	0	0	0	1	0	0	0	1	0	0	0	0	0	0	0	0	107997500	937,501	107,997.50	937.5
288	0	0	0	0	0	0	0	0	0	0	0	1	0	0	0	0	0	0	0	0	108935001	82,249	108,935.00	82.25
289	0	0	0	0	0	0	0	0	0	0	0	0	0	0	0	0	0	0	0	0	109017250	400,750	109,017.25	400.75
290	0	0	0	0	0	0	0	1	0	0	0	0	0	0	0	0	0	0	0	0	109418000	88,750	109,418.00	88.75
291	0	0	0	0	0	0	0	1	0	0	0	1	0	0	0	0	0	0	0	0	109506750	928,250	109,506.75	928.25
292	0	0	0	0	0	0	0	0	0	0	0	1	0	0	0	0	0	0	0	0	110435000	91,500	110,435.00	91.5
293	0	0	0	0	0	0	0	0	0	0	0	0	0	0	0	0	0	0	0	0	110526500	391,501	110,526.50	391.5
294	0	0	0	0	0	0	0	1	0	0	0	0	0	0	0	0	0	0	0	0	110918001	74,999	110,918.00	75
295	0	0	0	0	0	0	0	1	0	0	0	1	0	0	0	0	0	0	0	0	110993000	942,250	110,993.00	942.25
296	0	0	0	0	0	0	0	0	0	0	0	1	0	0	0	0	0	0	0	0	111935250	77,500	111,935.25	77.5
297	0	0	0	0	0	0	0	0	0	0	0	0	0	0	0	0	0	0	0	0	112012750	405,250	112,012.75	405.25
298	0	0	0	0	0	0	0	1	0	0	0	0	0	0	0	0	0	0	0	0	112418000	84,250	112,418.00	84.25
299	0	0	0	0	0	0	0	1	0	0	0	1	0	0	0	0	0	0	0	0	112502250	933,000	112,502.25	933
300	0	0	0	0	0	0	0	0	0	0	0	1	0	0	0	0	0	0	0	0	113435250	86,750	113,435.25	86.75
301	0	0	0	0	0	0	0	0	0	0	0	0	0	0	0	0	0	0	0	0	113522000	396,001	113,522.00	396
302	0	0	0	0	0	0	0	1	0	0	0	0	0	0	0	0	0	0	0	0	113918001	93,499	113,918.00	93.5
303	0	0	0	0	0	0	0	1	0	0	0	1	0	0	0	0	0	0	0	0	114011500	923,750	114,011.50	923.75
304	0	0	0	0	0	0	0	0	0	0	0	1	0	0	0	0	0	0	0	0	114935250	96,000	114,935.25	96
305	0	0	0	0	0	0	0	0	0	0	0	0	0	0	0	0	0	0	0	0	115031250	420,000	115,031.25	420
306	0	0	0	0	0	0	0	1	0	0	0	0	0	0	0	0	0	0	0	0	115451250	69,500	115,451.25	69.5
307	0	0	0	0	0	0	0	1	0	0	0	1	0	0	0	0	0	0	0	0	115520750	947,750	115,520.75	947.75
308	0	0	0	0	0	0	0	0	0	0	0	1	0	0	0	0	0	0	0	0	116468500	72,000	116,468.50	72
309	0	0	0	0	0	0	0	0	0	0	0	0	0	0	0	0	0	0	0	0	116540500	410,750	116,540.50	410.75
310	0	0	0	0	0	0	0	1	0	0	0	0	0	0	0	0	0	0	0	0	116951250	79,000	116,951.25	79
311	0	0	0	0	0	0	0	1	0	0	0	1	0	0	0	0	0	0	0	0	117030250	938,250	117,030.25	938.25
312	0	0	0	0	0	0	0	0	0	0	0	1	0	0	0	0	0	0	0	0	117968500	81,500	117,968.50	81.5
313	0	0	0	0	0	0	0	0	0	0	0	0	0	0	0	0	0	0	0	0	118050000	401,250	118,050.00	401.25
314	0	0	0	0	0	0	0	1	0	0	0	0	0	0	0	0	0	0	0	0	118451250	88,250	118,451.25	88.25
315	0	0	0	0	0	0	0	1	0	0	0	1	0	0	0	0	0	0	0	0	118539500	929,001	118,539.50	929
316	0	0	0	0	0	0	0	0	0	0	0	1	0	0	0	0	0	0	0	0	119468501	90,749	119,468.50	90.75
317	0	0	0	0	0	0	0	0	0	0	0	0	0	0	0	0	0	0	0	0	119559250	392,000	119,559.25	392
318	0	0	0	0	0	0	0	1	0	0	0	0	0	0	0	0	0	0	0	0	119951250	74,250	119,951.25	74.25
319	0	0	0	0	0	0	0	1	0	0	0	1	0	0	0	0	0	0	0	0	120025500	943,001	120,025.50	943
320	0	0	0	0	0	0	0	0	0	0	0	1	0	0	0	0	0	0	0	0	120968501	76,749	120,968.50	76.75
321	0	0	0	0	0	0	0	0	0	0	0	0	0	0	0	0	0	0	0	0	121045250	406,000	121,045.25	406
322	0	0	0	0	0	0	0	1	0	0	0	0	0	0	0	0	0	0	0	0	121451250	83,750	121,451.25	83.75
323	0	0	0	0	0	0	0	1	0	0	0	1	0	0	0	0	0	0	0	0	121535000	933,501	121,535.00	933.5
324	0	0	0	0	0	0	0	0	0	0	0	1	0	0	0	0	0	0	0	0	122468501	85,999	122,468.50	86
325	0	0	0	0	0	0	0	0	0	0	0	0	0	0	0	0	0	0	0	0	122554500	396,750	122,554.50	396.75
326	0	0	0	0	0	0	0	1	0	0	0	0	0	0	0	0	0	0	0	0	122951250	69,750	122,951.25	69.75
327	0	0	0	0	0	0	0	1	0	0	0	1	0	0	0	0	0	0	0	0	123021000	947,501	123,021.00	947.5
328	0	0	0	0	0	0	0	0	0	0	0	1	0	0	0	0	0	0	0	0	123968501	72,249	123,968.50	72.25
329	0	0	0	0	0	0	0	0	0	0	0	0	0	0	0	0	0	0	0	0	124040750	410,500	124,040.75	410.5
330	0	0	0	0	0	0	0	1	0	0	0	0	0	0	0	0	0	0	0	0	124451250	79,000	124,451.25	79
331	0	0	0	0	0	0	0	1	0	0	0	1	0	0	0	0	0	0	0	0	124530250	938,250	124,530.25	938.25
332	0	0	0	0	0	0	0	0	0	0	0	1	0	0	0	0	0	0	0	0	125468500	81,500	125,468.50	81.5
333	0	0	0	0	0	0	0	0	0	0	0	0	0	0	0	0	0	0	0	0	125550000	401,250	125,550.00	401.25
334	0	0	0	0	0	0	0	1	0	0	0	0	0	0	0	0	0	0	0	0	125951250	88,250	125,951.25	88.25
335	0	0	0	0	0	0	0	1	0	0	0	1	0	0	0	0	0	0	0	0	126039500	929,001	126,039.50	929
336	0	0	0	0	0	0	0	0	0	0	0	1	0	0	0	0	0	0	0	0	126968501	90,749	126,968.50	90.75
337	0	0	0	0	0	0	0	0	0	0	0	0	0	0	0	0	0	0	0	0	127059250	392,250	127,059.25	392.25
338	0	0	0	0	0	0	0	1	0	0	0	0	0	0	0	0	0	0	0	0	127451500	97,500	127,451.50	97.5
339	0	0	0	0	0	0	0	1	0	0	0	1	0	0	0	0	0	0	0	0	127549000	919,501	127,549.00	919.5
340	0	0	0	0	0	0	0	0	0	0	0	1	0	0	0	0	0	0	0	0	128468501	99,999	128,468.50	100
341	0	0	0	0	0	0	0	0	0	0	0	0	0	0	0	0	0	0	0	0	128568500	383,001	128,568.50	383
342	0	0	0	0	0	0	0	1	0	0	0	0	0	0	0	0	0	0	0	0	128951501	83,499	128,951.50	83.5
343	0	0	0	0	0	0	0	1	0	0	0	1	0	0	0	0	0	0	0	0	129035000	933,501	129,035.00	933.5
344	0	0	0	0	0	0	0	0	0	0	0	1	0	0	0	0	0	0	0	0	129968501	86,249	129,968.50	86.25
345	0	0	0	0	0	0	0	0	0	0	0	0	0	0	0	0	0	0	0	0	130054750	396,750	130,054.75	396.75
346	0	0	0	0	0	0	0	1	0	0	0	0	0	0	0	0	0	0	0	0	130451500	92,750	130,451.50	92.75
347	0	0	0	0	0	0	0	1	0	0	0	1	0	0	0	0	0	0	0	0	130544250	924,250	130,544.25	924.25
348	0	0	0	0	0	0	0	0	0	0	0	1	0	0	0	0	0	0	0	0	131468500	95,500	131,468.50	95.5
349	0	0	0	0	0	0	0	0	0	0	0	0	0	0	0	0	0	0	0	0	131564000	387,501	131,564.00	387.5
350	0	0	0	0	0	0	0	1	0	0	0	0	0	0	0	0	0	0	0	0	131951501	78,999	131,951.50	79
351	0	0	0	0	0	0	0	1	0	0	0	1	0	0	0	0	0	0	0	0	132030500	938,250	132,030.50	938.25
352	0	0	0	0	0	0	0	0	0	0	0	1	0	0	0	0	0	0	0	0	132968750	81,250	132,968.75	81.25
353	0	0	0	0	0	0	0	0	0	0	0	0	0	0	0	0	0	0	0	0	133050000	401,250	133,050.00	401.25
354	0	0	0	0	0	0	0	1	0	0	0	0	0	0	0	0	0	0	0	0	133451250	88,500	133,451.25	88.5
355	0	0	0	0	0	0	0	1	0	0	0	1	0	0	0	0	0	0	0	0	133539750	945,500	133,539.75	945.5
356	0	0	0	0	0	0	0	0	0	0	0	1	0	0	0	0	0	0	0	0	134485250	74,250	134,485.25	74.25
357	0	0	0	0	0	0	0	0	0	0	0	0	0	0	0	0	0	0	0	0	134559500	408,501	134,559.50	408.5
358	0	0	0	0	0	0	0	1	0	0	0	0	0	0	0	0	0	0	0	0	134968001	104,249	134,968.00	104.25
359	0	0	0	0	0	0	0	1	0	0	0	1	0	0	0	0	0	0	0	0	135072250	913,000	135,072.25	913
360	0	0	0	0	0	0	0	0	0	0	0	1	0	0	0	0	0	0	0	0	135985250	106,750	135,985.25	106.75
361	0	0	0	0	0	0	0	0	0	0	0	0	0	0	0	0	0	0	0	0	136092000	376,000	136,092.00	376
362	0	0	0	0	0	0	0	1	0	0	0	0	0	0	0	0	0	0	0	0	136468000	90,250	136,468.00	90.25
363	0	0	0	0	0	0	0	1	0	0	0	1	0	0	0	0	0	0	0	0	136558250	927,000	136,558.25	927
364	0	0	0	0	0	0	0	0	0	0	0	1	0	0	0	0	0	0	0	0	137485250	92,750	137,485.25	92.75
365	0	0	0	0	0	0	0	0	0	0	0	0	0	0	0	0	0	0	0	0	137578000	390,001	137,578.00	390
366	0	0	0	0	0	0	0	1	0	0	0	0	0	0	0	0	0	0	0	0	137968001	99,499	137,968.00	99.5
367	0	0	0	0	0	0	0	1	0	0	0	1	0	0	0	0	0	0	0	0	138067500	917,750	138,067.50	917.75
368	0	0	0	0	0	0	0	0	0	0	0	1	0	0	0	0	0	0	0	0	138985250	102,000	138,985.25	102
369	0	0	0	0	0	0	0	0	0	0	0	0	0	0	0	0	0	0	0	0	139087250	380,750	139,087.25	380.75
370	0	0	0	0	0	0	0	1	0	0	0	0	0	0	0	0	0	0	0	0	139468000	85,750	139,468.00	85.75
371	0	0	0	0	0	0	0	1	0	0	0	1	0	0	0	0	0	0	0	0	139553750	931,500	139,553.75	931.5
372	0	0	0	0	0	0	0	0	0	0	0	1	0	0	0	0	0	0	0	0	140485250	88,250	140,485.25	88.25
373	0	0	0	0	0	0	0	0	0	0	0	0	0	0	0	0	0	0	0	0	140573500	411,250	140,573.50	411.25
374	0	0	0	0	0	0	0	1	0	0	0	0	0	0	0	0	0	0	0	0	140984750	78,250	140,984.75	78.25
375	0	0	0	0	0	0	0	1	0	0	0	1	0	0	0	0	0	0	0	0	141063000	939,001	141,063.00	939
376	0	0	0	0	0	0	0	0	0	0	0	1	0	0	0	0	0	0	0	0	142002001	80,749	142,002.00	80.75
377	0	0	0	0	0	0	0	0	0	0	0	0	0	0	0	0	0	0	0	0	142082750	402,000	142,082.75	402
378	0	0	0	0	0	0	0	1	0	0	0	0	0	0	0	0	0	0	0	0	142484750	87,500	142,484.75	87.5
379	0	0	0	0	0	0	0	1	0	0	0	1	0	0	0	0	0	0	0	0	142572250	929,750	142,572.25	929.75
380	0	0	0	0	0	0	0	0	0	0	0	1	0	0	0	0	0	0	0	0	143502000	90,000	143,502.00	90
381	0	0	0	0	0	0	0	0	0	0	0	0	0	0	0	0	0	0	0	0	143592000	392,750	143,592.00	392.75
382	0	0	0	0	0	0	0	1	0	0	0	0	0	0	0	0	0	0	0	0	143984750	73,750	143,984.75	73.75
383	0	0	0	0	0	0	0	1	0	0	0	1	0	0	0	0	0	0	0	0	144058500	943,501	144,058.50	943.5
384	0	0	0	0	0	0	0	0	0	0	0	1	0	0	0	0	0	0	0	0	145002001	76,249	145,002.00	76.25
385	0	0	0	0	0	0	0	0	0	0	0	0	0	0	0	0	0	0	0	0	145078250	406,500	145,078.25	406.5
386	0	0	0	0	0	0	0	1	0	0	0	0	0	0	0	0	0	0	0	0	145484750	83,000	145,484.75	83
387	0	0	0	0	0	0	0	1	0	0	0	1	0	0	0	0	0	0	0	0	145567750	934,250	145,567.75	934.25
388	0	0	0	0	0	0	0	0	0	0	0	1	0	0	0	0	0	0	0	0	146502000	85,500	146,502.00	85.5
389	0	0	0	0	0	0	0	0	0	0	0	0	0	0	0	0	0	0	0	0	146587500	397,250	146,587.50	397.25
390	0	0	0	0	0	0	0	1	0	0	0	0	0	0	0	0	0	0	0	0	146984750	69,000	146,984.75	69
391	0	0	0	0	0	0	0	1	0	0	0	1	0	0	0	0	0	0	0	0	147053750	948,250	147,053.75	948.25
392	0	0	0	0	0	0	0	0	0	0	0	1	0	0	0	0	0	0	0	0	148002000	71,500	148,002.00	71.5
393	0	0	0	0	0	0	0	0	0	0	0	0	0	0	0	0	0	0	0	0	148073500	411,250	148,073.50	411.25
394	0	0	0	0	0	0	0	1	0	0	0	0	0	0	0	0	0	0	0	0	148484750	78,250	148,484.75	78.25
395	0	0	0	0	0	0	0	1	0	0	0	1	0	0	0	0	0	0	0	0	148563000	939,001	148,563.00	939
396	0	0	0	0	0	0	0	0	0	0	0	1	0	0	0	0	0	0	0	0	149502001	80,749	149,502.00	80.75
397	0	0	0	0	0	0	0	0	0	0	0	0	0	0	0	0	0	0	0	0	149582750	402,000	149,582.75	402
398	0	0	0	0	0	0	0	1	0	0	0	0	0	0	0	0	0	0	0	0	149984750	87,750	149,984.75	87.75
399	0	0	0	0	0	0	0	1	0	0	0	1	0	0	0	0	0	0	0	0	150072500	929,501	150,072.50	929.5
400	0	0	0	0	0	0	0	0	0	0	0	1	0	0	0	0	0	0	0	0	151002001	90,249	151,002.00	90.25
401	0	0	0	0	0	0	0	0	0	0	0	0	0	0	0	0	0	0	0	0	151092250	392,750	151,092.25	392.75
402	0	0	0	0	0	0	0	1	0	0	0	0	0	0	0	0	0	0	0	0	151485000	73,500	151,485.00	73.5
403	0	0	0	0	0	0	0	1	0	0	0	1	0	0	0	0	0	0	0	0	151558500	960,250	151,558.50	960.25
404	0	0	0	0	0	0	0	0	0	0	0	1	0	0	0	0	0	0	0	0	152518750	59,500	152,518.75	59.5
405	0	0	0	0	0	0	0	0	0	0	0	0	0	0	0	0	0	0	0	0	152578250	423,250	152,578.25	423.25
406	0	0	0	0	0	0	0	1	0	0	0	0	0	0	0	0	0	0	0	0	153001500	89,500	153,001.50	89.5
407	0	0	0	0	0	0	0	1	0	0	0	1	0	0	0	0	0	0	0	0	153091000	927,750	153,091.00	927.75
408	0	0	0	0	0	0	0	0	0	0	0	1	0	0	0	0	0	0	0	0	154018750	92,000	154,018.75	92
409	0	0	0	0	0	0	0	0	0	0	0	0	0	0	0	0	0	0	0	0	154110750	390,750	154,110.75	390.75
410	0	0	0	0	0	0	0	1	0	0	0	0	0	0	0	0	0	0	0	0	154501500	98,750	154,501.50	98.75
411	0	0	0	0	0	0	0	1	0	0	0	1	0	0	0	0	0	0	0	0	154600250	918,500	154,600.25	918.5
412	0	0	0	0	0	0	0	0	0	0	0	1	0	0	0	0	0	0	0	0	155518750	101,250	155,518.75	101.25
413	0	0	0	0	0	0	0	0	0	0	0	0	0	0	0	0	0	0	0	0	155620000	381,501	155,620.00	381.5
414	0	0	0	0	0	0	0	1	0	0	0	0	0	0	0	0	0	0	0	0	156001501	84,999	156,001.50	85
415	0	0	0	0	0	0	0	1	0	0	0	1	0	0	0	0	0	0	0	0	156086500	932,250	156,086.50	932.25
416	0	0	0	0	0	0	0	0	0	0	0	1	0	0	0	0	0	0	0	0	157018750	87,500	157,018.75	87.5
417	0	0	0	0	0	0	0	0	0	0	0	0	0	0	0	0	0	0	0	0	157106250	395,250	157,106.25	395.25
418	0	0	0	0	0	0	0	1	0	0	0	0	0	0	0	0	0	0	0	0	157501500	94,250	157,501.50	94.25
419	0	0	0	0	0	0	0	1	0	0	0	1	0	0	0	0	0	0	0	0	157595750	923,000	157,595.75	923
420	0	0	0	0	0	0	0	0	0	0	0	1	0	0	0	0	0	0	0	0	158518750	96,750	158,518.75	96.75
421	0	0	0	0	0	0	0	0	0	0	0	0	0	0	0	0	0	0	0	0	158615500	386,250	158,615.50	386.25
422	0	0	0	0	0	0	0	1	0	0	0	0	0	0	0	0	0	0	0	0	159001750	80,000	159,001.75	80
423	0	0	0	0	0	0	0	1	0	0	0	1	0	0	0	0	0	0	0	0	159081750	937,000	159,081.75	937
424	0	0	0	0	0	0	0	0	0	0	0	1	0	0	0	0	0	0	0	0	160018750	82,750	160,018.75	82.75
425	0	0	0	0	0	0	0	0	0	0	0	0	0	0	0	0	0	0	0	0	160101500	400,250	160,101.50	400.25
426	0	0	0	0	0	0	0	1	0	0	0	0	0	0	0	0	0	0	0	0	160501750	89,500	160,501.75	89.5
427	0	0	0	0	0	0	0	1	0	0	0	1	0	0	0	0	0	0	0	0	160591250	961,000	160,591.25	961
428	0	0	0	0	0	0	0	0	0	0	0	1	0	0	0	0	0	0	0	0	161552250	58,500	161,552.25	58.5
429	0	0	0	0	0	0	0	0	0	0	0	0	0	0	0	0	0	0	0	0	161610750	424,250	161,610.75	424.25
430	0	0	0	0	0	0	0	1	0	0	0	0	0	0	0	0	0	0	0	0	162035000	65,500	162,035.00	65.5
431	0	0	0	0	0	0	0	1	0	0	0	1	0	0	0	0	0	0	0	0	162100500	951,750	162,100.50	951.75
432	0	0	0	0	0	0	0	0	0	0	0	1	0	0	0	0	0	0	0	0	163052250	68,000	163,052.25	68
433	0	0	0	0	0	0	0	0	0	0	0	0	0	0	0	0	0	0	0	0	163120250	414,750	163,120.25	414.75
434	0	0	0	0	0	0	0	1	0	0	0	0	0	0	0	0	0	0	0	0	163535000	74,750	163,535.00	74.75
435	0	0	0	0	0	0	0	1	0	0	0	1	0	0	0	0	0	0	0	0	163609750	942,500	163,609.75	942.5
436	0	0	0	0	0	0	0	0	0	0	0	1	0	0	0	0	0	0	0	0	164552250	77,250	164,552.25	77.25
437	0	0	0	0	0	0	0	0	0	0	0	0	0	0	0	0	0	0	0	0	164629500	405,501	164,629.50	405.5
438	0	0	0	0	0	0	0	1	0	0	0	0	0	0	0	0	0	0	0	0	165035001	83,999	165,035.00	84
439	0	0	0	0	0	0	0	1	0	0	0	1	0	0	0	0	0	0	0	0	165119000	933,250	165,119.00	933.25
440	0	0	0	0	0	0	0	0	0	0	0	1	0	0	0	0	0	0	0	0	166052250	86,500	166,052.25	86.5
441	0	0	0	0	0	0	0	0	0	0	0	0	0	0	0	0	0	0	0	0	166138750	396,250	166,138.75	396.25
442	0	0	0	0	0	0	0	1	0	0	0	0	0	0	0	0	0	0	0	0	166535000	70,250	166,535.00	70.25
443	0	0	0	0	0	0	0	1	0	0	0	1	0	0	0	0	0	0	0	0	166605250	947,000	166,605.25	947
444	0	0	0	0	0	0	0	0	0	0	0	1	0	0	0	0	0	0	0	0	167552250	72,750	167,552.25	72.75
445	0	0	0	0	0	0	0	0	0	0	0	0	0	0	0	0	0	0	0	0	167625000	410,001	167,625.00	410
446	0	0	0	0	0	0	0	1	0	0	0	0	0	0	0	0	0	0	0	0	168035001	79,499	168,035.00	79.5
447	0	0	0	0	0	0	0	1	0	0	0	1	0	0	0	0	0	0	0	0	168114500	937,750	168,114.50	937.75
448	0	0	0	0	0	0	0	0	0	0	0	1	0	0	0	0	0	0	0	0	169052250	82,000	169,052.25	82
449	0	0	0	0	0	0	0	0	0	0	0	0	0	0	0	0	0	0	0	0	169134250	400,750	169,134.25	400.75
450	0	0	0	0	0	0	0	1	0	0	0	0	0	0	0	0	0	0	0	0	169535000	65,500	169,535.00	65.5
451	0	0	0	0	0	0	0	1	0	0	0	1	0	0	0	0	0	0	0	0	169600500	951,750	169,600.50	951.75
452	0	0	0	0	0	0	0	0	0	0	0	1	0	0	0	0	0	0	0	0	170552250	68,000	170,552.25	68
453	0	0	0	0	0	0	0	0	0	0	0	0	0	0	0	0	0	0	0	0	170620250	414,750	170,620.25	414.75
454	0	0	0	0	0	0	0	1	0	0	0	0	0	0	0	0	0	0	0	0	171035000	74,750	171,035.00	74.75
455	0	0	0	0	0	0	0	1	0	0	0	1	0	0	0	0	0	0	0	0	171109750	959,250	171,109.75	959.25
456	0	0	0	0	0	0	0	0	0	0	0	1	0	0	0	0	0	0	0	0	172069000	60,500	172,069.00	60.5
457	0	0	0	0	0	0	0	0	0	0	0	0	0	0	0	0	0	0	0	0	172129500	422,250	172,129.50	422.25
458	0	0	0	0	0	0	0	1	0	0	0	0	0	0	0	0	0	0	0	0	172551750	90,750	172,551.75	90.75
459	0	0	0	0	0	0	0	1	0	0	0	1	0	0	0	0	0	0	0	0	172642500	926,501	172,642.50	926.5
460	0	0	0	0	0	0	0	0	0	0	0	1	0	0	0	0	0	0	0	0	173569001	92,999	173,569.00	93
461	0	0	0	0	0	0	0	0	0	0	0	0	0	0	0	0	0	0	0	0	173662000	406,250	173,662.00	406.25
462	0	0	0	0	0	0	0	1	0	0	0	0	0	0	0	0	0	0	0	0	174068250	83,500	174,068.25	83.5
463	0	0	0	0	0	0	0	1	0	0	0	1	0	0	0	0	0	0	0	0	174151750	933,750	174,151.75	933.75
464	0	0	0	0	0	0	0	0	0	0	0	1	0	0	0	0	0	0	0	0	175085500	86,000	175,085.50	86
465	0	0	0	0	0	0	0	0	0	0	0	0	0	0	0	0	0	0	0	0	175171500	396,750	175,171.50	396.75
466	0	0	0	0	0	0	0	1	0	0	0	0	0	0	0	0	0	0	0	0	175568250	69,500	175,568.25	69.5
467	0	0	0	0	0	0	0	1	0	0	0	1	0	0	0	0	0	0	0	0	175637750	948,000	175,637.75	948
468	0	0	0	0	0	0	0	0	0	0	0	1	0	0	0	0	0	0	0	0	176585750	71,750	176,585.75	71.75
469	0	0	0	0	0	0	0	0	0	0	0	0	0	0	0	0	0	0	0	0	176657500	411,001	176,657.50	411
470	0	0	0	0	0	0	0	1	0	0	0	0	0	0	0	0	0	0	0	0	177068501	78,499	177,068.50	78.5
471	0	0	0	0	0	0	0	1	0	0	0	1	0	0	0	0	0	0	0	0	177147000	938,750	177,147.00	938.75
472	0	0	0	0	0	0	0	0	0	0	0	1	0	0	0	0	0	0	0	0	178085750	81,000	178,085.75	81
473	0	0	0	0	0	0	0	0	0	0	0	0	0	0	0	0	0	0	0	0	178166750	401,500	178,166.75	401.5
474	0	0	0	0	0	0	0	1	0	0	0	0	0	0	0	0	0	0	0	0	178568250	65,000	178,568.25	65
475	0	0	0	0	0	0	0	1	0	0	0	1	0	0	0	0	0	0	0	0	178633250	952,500	178,633.25	952.5
476	0	0	0	0	0	0	0	0	0	0	0	1	0	0	0	0	0	0	0	0	179585750	67,250	179,585.75	67.25
477	0	0	0	0	0	0	0	0	0	0	0	0	0	0	0	0	0	0	0	0	179653000		179,653.00
