# Supplementary material for: Auditory presentation and synchronization in Adobe Flash and HTML5/JavaScript Web experiments
Source: Behav Res Methods. 2016 Jul 15;48(3):897–908. doi: 10.3758/s13428-016-0758-5 (PMC5003904; doi:10.3758/s13428-016-0758-5)
Supplement: Supplementary file 1 — (ZIP 1310 kb) [file 13428_2016_758_MOESM1_ESM.zip › Data/S1/sep-officepc-ie-fl-rep.csv]

	Keypad 4	Keypad 3	Keypad 2	Keypad 1	Opto 4	Opto 3	Opto 2	Opto 1	TTL in 2	TTL in 1	Mic 2	Mic 1	Act close 4	Act close 3	Act close 3	Act close 1	TTL out 2	TTL out 1	Sounder 2	Sounder 1	Elapsed uS	Active uS	Elapsed mS	Active mS
1	0	0	0	0	0	0	0	0	0	0	0	0	0	0	0	0	0	0	0	0	0	2,143,750	0	2,143.75
2	0	0	0	0	0	0	0	1	0	0	0	0	0	0	0	0	0	0	0	0	2143750	34,751	2,143.75	34.75
3	0	0	0	0	0	0	0	1	0	0	0	1	0	0	0	0	0	0	0	0	2178501	983,500	2,178.50	983.5
4	0	0	0	0	0	0	0	0	0	0	0	1	0	0	0	0	0	0	0	0	3162001	36,249	3,162.00	36.25
5	0	0	0	0	0	0	0	0	0	0	0	0	0	0	0	0	0	0	0	0	3198250	462,251	3,198.25	462.25
6	0	0	0	0	0	0	0	1	0	0	0	0	0	0	0	0	0	0	0	0	3660501	73,749	3,660.50	73.75
7	0	0	0	0	0	0	0	1	0	0	0	1	0	0	0	0	0	0	0	0	3734250	944,500	3,734.25	944.5
8	0	0	0	0	0	0	0	0	0	0	0	1	0	0	0	0	0	0	0	0	4678750	75,251	4,678.75	75.25
9	0	0	0	0	0	0	0	0	0	0	0	0	0	0	0	0	0	0	0	0	4754001	407,249	4,754.00	407.25
10	0	0	0	0	0	0	0	1	0	0	0	0	0	0	0	0	0	0	0	0	5161250	82,500	5,161.25	82.5
11	0	0	0	0	0	0	0	1	0	0	0	1	0	0	0	0	0	0	0	0	5243750	935,000	5,243.75	935
12	0	0	0	0	0	0	0	0	0	0	0	1	0	0	0	0	0	0	0	0	6178750	84,500	6,178.75	84.5
13	0	0	0	0	0	0	0	0	0	0	0	0	0	0	0	0	0	0	0	0	6263250	397,251	6,263.25	397.25
14	0	0	0	0	0	0	0	1	0	0	0	0	0	0	0	0	0	0	0	0	6660501	69,249	6,660.50	69.25
15	0	0	0	0	0	0	0	1	0	0	0	1	0	0	0	0	0	0	0	0	6729750	949,000	6,729.75	949
16	0	0	0	0	0	0	0	0	0	0	0	1	0	0	0	0	0	0	0	0	7678750	70,751	7,678.75	70.75
17	0	0	0	0	0	0	0	0	0	0	0	0	0	0	0	0	0	0	0	0	7749501	411,000	7,749.50	411
18	0	0	0	0	0	0	0	1	0	0	0	0	0	0	0	0	0	0	0	0	8160501	78,500	8,160.50	78.5
19	0	0	0	0	0	0	0	1	0	0	0	1	0	0	0	0	0	0	0	0	8239001	939,749	8,239.00	939.75
20	0	0	0	0	0	0	0	0	0	0	0	1	0	0	0	0	0	0	0	0	9178750	80,000	9,178.75	80
21	0	0	0	0	0	0	0	0	0	0	0	0	0	0	0	0	0	0	0	0	9258750	402,751	9,258.75	402.75
22	0	0	0	0	0	0	0	1	0	0	0	0	0	0	0	0	0	0	0	0	9661501	87,000	9,661.50	87
23	0	0	0	0	0	0	0	1	0	0	0	1	0	0	0	0	0	0	0	0	9748501	930,249	9,748.50	930.25
24	0	0	0	0	0	0	0	0	0	0	0	1	0	0	0	0	0	0	0	0	10678750	89,251	10,678.75	89.25
25	0	0	0	0	0	0	0	0	0	0	0	0	0	0	0	0	0	0	0	0	10768001	393,500	10,768.00	393.5
26	0	0	0	0	0	0	0	1	0	0	0	0	0	0	0	0	0	0	0	0	11161501	73,000	11,161.50	73
27	0	0	0	0	0	0	0	1	0	0	0	1	0	0	0	0	0	0	0	0	11234501	944,249	11,234.50	944.25
28	0	0	0	0	0	0	0	0	0	0	0	1	0	0	0	0	0	0	0	0	12178750	75,500	12,178.75	75.5
29	0	0	0	0	0	0	0	0	0	0	0	0	0	0	0	0	0	0	0	0	12254250	406,251	12,254.25	406.25
30	0	0	0	0	0	0	0	1	0	0	0	0	0	0	0	0	0	0	0	0	12660501	83,249	12,660.50	83.25
31	0	0	0	0	0	0	0	1	0	0	0	1	0	0	0	0	0	0	0	0	12743750	935,000	12,743.75	935
32	0	0	0	0	0	0	0	0	0	0	0	1	0	0	0	0	0	0	0	0	13678750	84,751	13,678.75	84.75
33	0	0	0	0	0	0	0	0	0	0	0	0	0	0	0	0	0	0	0	0	13763501	397,249	13,763.50	397.25
34	0	0	0	0	0	0	0	1	0	0	0	0	0	0	0	0	0	0	0	0	14160750	69,000	14,160.75	69
35	0	0	0	0	0	0	0	1	0	0	0	1	0	0	0	0	0	0	0	0	14229750	949,000	14,229.75	949
36	0	0	0	0	0	0	0	0	0	0	0	1	0	0	0	0	0	0	0	0	15178750	70,751	15,178.75	70.75
37	0	0	0	0	0	0	0	0	0	0	0	0	0	0	0	0	0	0	0	0	15249501	411,249	15,249.50	411.25
38	0	0	0	0	0	0	0	1	0	0	0	0	0	0	0	0	0	0	0	0	15660750	78,500	15,660.75	78.5
39	0	0	0	0	0	0	0	1	0	0	0	1	0	0	0	0	0	0	0	0	15739250	939,500	15,739.25	939.5
40	0	0	0	0	0	0	0	0	0	0	0	1	0	0	0	0	0	0	0	0	16678750	80,000	16,678.75	80
41	0	0	0	0	0	0	0	0	0	0	0	0	0	0	0	0	0	0	0	0	16758750	401,751	16,758.75	401.75
42	0	0	0	0	0	0	0	1	0	0	0	0	0	0	0	0	0	0	0	0	17160501	88,000	17,160.50	88
43	0	0	0	0	0	0	0	1	0	0	0	1	0	0	0	0	0	0	0	0	17248501	930,249	17,248.50	930.25
44	0	0	0	0	0	0	0	0	0	0	0	1	0	0	0	0	0	0	0	0	18178750	89,500	18,178.75	89.5
45	0	0	0	0	0	0	0	0	0	0	0	0	0	0	0	0	0	0	0	0	18268250	409,000	18,268.25	409
46	0	0	0	0	0	0	0	1	0	0	0	0	0	0	0	0	0	0	0	0	18677250	80,500	18,677.25	80.5
47	0	0	0	0	0	0	0	1	0	0	0	1	0	0	0	0	0	0	0	0	18757750	937,751	18,757.75	937.75
48	0	0	0	0	0	0	0	0	0	0	0	1	0	0	0	0	0	0	0	0	19695501	82,000	19,695.50	82
49	0	0	0	0	0	0	0	0	0	0	0	0	0	0	0	0	0	0	0	0	19777501	399,749	19,777.50	399.75
50	0	0	0	0	0	0	0	1	0	0	0	0	0	0	0	0	0	0	0	0	20177250	89,751	20,177.25	89.75
51	0	0	0	0	0	0	0	1	0	0	0	1	0	0	0	0	0	0	0	0	20267001	928,500	20,267.00	928.5
52	0	0	0	0	0	0	0	0	0	0	0	1	0	0	0	0	0	0	0	0	21195501	91,249	21,195.50	91.25
53	0	0	0	0	0	0	0	0	0	0	0	0	0	0	0	0	0	0	0	0	21286750	390,500	21,286.75	390.5
54	0	0	0	0	0	0	0	1	0	0	0	0	0	0	0	0	0	0	0	0	21677250	76,000	21,677.25	76
55	0	0	0	0	0	0	0	1	0	0	0	1	0	0	0	0	0	0	0	0	21753250	942,251	21,753.25	942.25
56	0	0	0	0	0	0	0	0	0	0	0	1	0	0	0	0	0	0	0	0	22695501	77,249	22,695.50	77.25
57	0	0	0	0	0	0	0	0	0	0	0	0	0	0	0	0	0	0	0	0	22772750	404,500	22,772.75	404.5
58	0	0	0	0	0	0	0	1	0	0	0	0	0	0	0	0	0	0	0	0	23177250	85,251	23,177.25	85.25
59	0	0	0	0	0	0	0	1	0	0	0	1	0	0	0	0	0	0	0	0	23262501	933,000	23,262.50	933
60	0	0	0	0	0	0	0	0	0	0	0	1	0	0	0	0	0	0	0	0	24195501	86,749	24,195.50	86.75
61	0	0	0	0	0	0	0	0	0	0	0	0	0	0	0	0	0	0	0	0	24282250	395,000	24,282.25	395
62	0	0	0	0	0	0	0	1	0	0	0	0	0	0	0	0	0	0	0	0	24677250	94,500	24,677.25	94.5
63	0	0	0	0	0	0	0	1	0	0	0	1	0	0	0	0	0	0	0	0	24771750	923,751	24,771.75	923.75
64	0	0	0	0	0	0	0	0	0	0	0	1	0	0	0	0	0	0	0	0	25695501	96,000	25,695.50	96
65	0	0	0	0	0	0	0	0	0	0	0	0	0	0	0	0	0	0	0	0	25791501	385,749	25,791.50	385.75
66	0	0	0	0	0	0	0	1	0	0	0	0	0	0	0	0	0	0	0	0	26177250	80,751	26,177.25	80.75
67	0	0	0	0	0	0	0	1	0	0	0	1	0	0	0	0	0	0	0	0	26258001	937,500	26,258.00	937.5
68	0	0	0	0	0	0	0	0	0	0	0	1	0	0	0	0	0	0	0	0	27195501	82,000	27,195.50	82
69	0	0	0	0	0	0	0	0	0	0	0	0	0	0	0	0	0	0	0	0	27277501	399,749	27,277.50	399.75
70	0	0	0	0	0	0	0	1	0	0	0	0	0	0	0	0	0	0	0	0	27677250	90,000	27,677.25	90
71	0	0	0	0	0	0	0	1	0	0	0	1	0	0	0	0	0	0	0	0	27767250	928,251	27,767.25	928.25
72	0	0	0	0	0	0	0	0	0	0	0	1	0	0	0	0	0	0	0	0	28695501	91,500	28,695.50	91.5
73	0	0	0	0	0	0	0	0	0	0	0	0	0	0	0	0	0	0	0	0	28787001	390,500	28,787.00	390.5
74	0	0	0	0	0	0	0	1	0	0	0	0	0	0	0	0	0	0	0	0	29177501	75,749	29,177.50	75.75
75	0	0	0	0	0	0	0	1	0	0	0	1	0	0	0	0	0	0	0	0	29253250	942,251	29,253.25	942.25
76	0	0	0	0	0	0	0	0	0	0	0	1	0	0	0	0	0	0	0	0	30195501	77,500	30,195.50	77.5
77	0	0	0	0	0	0	0	0	0	0	0	0	0	0	0	0	0	0	0	0	30273001	404,500	30,273.00	404.5
78	0	0	0	0	0	0	0	1	0	0	0	0	0	0	0	0	0	0	0	0	30677501	85,000	30,677.50	85
79	0	0	0	0	0	0	0	1	0	0	0	1	0	0	0	0	0	0	0	0	30762501	933,000	30,762.50	933
80	0	0	0	0	0	0	0	0	0	0	0	1	0	0	0	0	0	0	0	0	31695501	86,749	31,695.50	86.75
81	0	0	0	0	0	0	0	0	0	0	0	0	0	0	0	0	0	0	0	0	31782250	395,251	31,782.25	395.25
82	0	0	0	0	0	0	0	1	0	0	0	0	0	0	0	0	0	0	0	0	32177501	94,500	32,177.50	94.5
83	0	0	0	0	0	0	0	1	0	0	0	1	0	0	0	0	0	0	0	0	32272001	923,500	32,272.00	923.5
84	0	0	0	0	0	0	0	0	0	0	0	1	0	0	0	0	0	0	0	0	33195501	96,249	33,195.50	96.25
85	0	0	0	0	0	0	0	0	0	0	0	0	0	0	0	0	0	0	0	0	33291750	385,751	33,291.75	385.75
86	0	0	0	0	0	0	0	1	0	0	0	0	0	0	0	0	0	0	0	0	33677501	80,500	33,677.50	80.5
87	0	0	0	0	0	0	0	1	0	0	0	1	0	0	0	0	0	0	0	0	33758001	937,749	33,758.00	937.75
88	0	0	0	0	0	0	0	0	0	0	0	1	0	0	0	0	0	0	0	0	34695750	82,000	34,695.75	82
89	0	0	0	0	0	0	0	0	0	0	0	0	0	0	0	0	0	0	0	0	34777750	399,751	34,777.75	399.75
90	0	0	0	0	0	0	0	1	0	0	0	0	0	0	0	0	0	0	0	0	35177501	89,749	35,177.50	89.75
91	0	0	0	0	0	0	0	1	0	0	0	1	0	0	0	0	0	0	0	0	35267250	928,500	35,267.25	928.5
92	0	0	0	0	0	0	0	0	0	0	0	1	0	0	0	0	0	0	0	0	36195750	91,251	36,195.75	91.25
93	0	0	0	0	0	0	0	0	0	0	0	0	0	0	0	0	0	0	0	0	36287001	407,249	36,287.00	407.25
94	0	0	0	0	0	0	0	1	0	0	0	0	0	0	0	0	0	0	0	0	36694250	82,500	36,694.25	82.5
95	0	0	0	0	0	0	0	1	0	0	0	1	0	0	0	0	0	0	0	0	36776750	952,251	36,776.75	952.25
96	0	0	0	0	0	0	0	0	0	0	0	1	0	0	0	0	0	0	0	0	37729001	67,249	37,729.00	67.25
97	0	0	0	0	0	0	0	0	0	0	0	0	0	0	0	0	0	0	0	0	37796250	414,500	37,796.25	414.5
98	0	0	0	0	0	0	0	1	0	0	0	0	0	0	0	0	0	0	0	0	38210750	75,251	38,210.75	75.25
99	0	0	0	0	0	0	0	1	0	0	0	1	0	0	0	0	0	0	0	0	38286001	943,000	38,286.00	943
100	0	0	0	0	0	0	0	0	0	0	0	1	0	0	0	0	0	0	0	0	39229001	76,500	39,229.00	76.5
101	0	0	0	0	0	0	0	0	0	0	0	0	0	0	0	0	0	0	0	0	39305501	405,249	39,305.50	405.25
102	0	0	0	0	0	0	0	1	0	0	0	0	0	0	0	0	0	0	0	0	39710750	84,500	39,710.75	84.5
103	0	0	0	0	0	0	0	1	0	0	0	1	0	0	0	0	0	0	0	0	39795250	933,751	39,795.25	933.75
104	0	0	0	0	0	0	0	0	0	0	0	1	0	0	0	0	0	0	0	0	40729001	86,000	40,729.00	86
105	0	0	0	0	0	0	0	0	0	0	0	0	0	0	0	0	0	0	0	0	40815001	395,749	40,815.00	395.75
106	0	0	0	0	0	0	0	1	0	0	0	0	0	0	0	0	0	0	0	0	41210750	70,500	41,210.75	70.5
107	0	0	0	0	0	0	0	1	0	0	0	1	0	0	0	0	0	0	0	0	41281250	947,751	41,281.25	947.75
108	0	0	0	0	0	0	0	0	0	0	0	1	0	0	0	0	0	0	0	0	42229001	72,000	42,229.00	72
109	0	0	0	0	0	0	0	0	0	0	0	0	0	0	0	0	0	0	0	0	42301001	409,749	42,301.00	409.75
110	0	0	0	0	0	0	0	1	0	0	0	0	0	0	0	0	0	0	0	0	42710750	80,000	42,710.75	80
111	0	0	0	0	0	0	0	1	0	0	0	1	0	0	0	0	0	0	0	0	42790750	938,251	42,790.75	938.25
112	0	0	0	0	0	0	0	0	0	0	0	1	0	0	0	0	0	0	0	0	43729001	81,249	43,729.00	81.25
113	0	0	0	0	0	0	0	0	0	0	0	0	0	0	0	0	0	0	0	0	43810250	400,500	43,810.25	400.5
114	0	0	0	0	0	0	0	1	0	0	0	0	0	0	0	0	0	0	0	0	44210750	89,251	44,210.75	89.25
115	0	0	0	0	0	0	0	1	0	0	0	1	0	0	0	0	0	0	0	0	44300001	929,000	44,300.00	929
116	0	0	0	0	0	0	0	0	0	0	0	1	0	0	0	0	0	0	0	0	45229001	90,749	45,229.00	90.75
117	0	0	0	0	0	0	0	0	0	0	0	0	0	0	0	0	0	0	0	0	45319750	391,000	45,319.75	391
118	0	0	0	0	0	0	0	1	0	0	0	0	0	0	0	0	0	0	0	0	45710750	98,500	45,710.75	98.5
119	0	0	0	0	0	0	0	1	0	0	0	1	0	0	0	0	0	0	0	0	45809250	919,751	45,809.25	919.75
120	0	0	0	0	0	0	0	0	0	0	0	1	0	0	0	0	0	0	0	0	46729001	100,000	46,729.00	100
121	0	0	0	0	0	0	0	0	0	0	0	0	0	0	0	0	0	0	0	0	46829001	381,749	46,829.00	381.75
122	0	0	0	0	0	0	0	1	0	0	0	0	0	0	0	0	0	0	0	0	47210750	84,500	47,210.75	84.5
123	0	0	0	0	0	0	0	1	0	0	0	1	0	0	0	0	0	0	0	0	47295250	933,751	47,295.25	933.75
124	0	0	0	0	0	0	0	0	0	0	0	1	0	0	0	0	0	0	0	0	48229001	86,000	48,229.00	86
125	0	0	0	0	0	0	0	0	0	0	0	0	0	0	0	0	0	0	0	0	48315001	396,000	48,315.00	396
126	0	0	0	0	0	0	0	1	0	0	0	0	0	0	0	0	0	0	0	0	48711001	93,749	48,711.00	93.75
127	0	0	0	0	0	0	0	1	0	0	0	1	0	0	0	0	0	0	0	0	48804750	924,251	48,804.75	924.25
128	0	0	0	0	0	0	0	0	0	0	0	1	0	0	0	0	0	0	0	0	49729001	95,249	49,729.00	95.25
129	0	0	0	0	0	0	0	0	0	0	0	0	0	0	0	0	0	0	0	0	49824250	386,500	49,824.25	386.5
130	0	0	0	0	0	0	0	1	0	0	0	0	0	0	0	0	0	0	0	0	50210750	80,000	50,210.75	80
131	0	0	0	0	0	0	0	1	0	0	0	1	0	0	0	0	0	0	0	0	50290750	938,251	50,290.75	938.25
132	0	0	0	0	0	0	0	0	0	0	0	1	0	0	0	0	0	0	0	0	51229001	81,500	51,229.00	81.5
133	0	0	0	0	0	0	0	0	0	0	0	0	0	0	0	0	0	0	0	0	51310501	400,500	51,310.50	400.5
134	0	0	0	0	0	0	0	1	0	0	0	0	0	0	0	0	0	0	0	0	51711001	89,000	51,711.00	89
135	0	0	0	0	0	0	0	1	0	0	0	1	0	0	0	0	0	0	0	0	51800001	929,000	51,800.00	929
136	0	0	0	0	0	0	0	0	0	0	0	1	0	0	0	0	0	0	0	0	52729001	90,749	52,729.00	90.75
137	0	0	0	0	0	0	0	0	0	0	0	0	0	0	0	0	0	0	0	0	52819750	391,251	52,819.75	391.25
138	0	0	0	0	0	0	0	1	0	0	0	0	0	0	0	0	0	0	0	0	53211001	98,249	53,211.00	98.25
139	0	0	0	0	0	0	0	1	0	0	0	1	0	0	0	0	0	0	0	0	53309250	953,251	53,309.25	953.25
140	0	0	0	0	0	0	0	0	0	0	0	1	0	0	0	0	0	0	0	0	54262501	66,500	54,262.50	66.5
141	0	0	0	0	0	0	0	0	0	0	0	0	0	0	0	0	0	0	0	0	54329001	415,249	54,329.00	415.25
142	0	0	0	0	0	0	0	1	0	0	0	0	0	0	0	0	0	0	0	0	54744250	97,751	54,744.25	97.75
143	0	0	0	0	0	0	0	1	0	0	0	1	0	0	0	0	0	0	0	0	54842001	937,249	54,842.00	937.25
144	0	0	0	0	0	0	0	0	0	0	0	1	0	0	0	0	0	0	0	0	55779250	82,251	55,779.25	82.25
145	0	0	0	0	0	0	0	0	0	0	0	0	0	0	0	0	0	0	0	0	55861501	399,500	55,861.50	399.5
146	0	0	0	0	0	0	0	1	0	0	0	0	0	0	0	0	0	0	0	0	56261001	90,249	56,261.00	90.25
147	0	0	0	0	0	0	0	1	0	0	0	1	0	0	0	0	0	0	0	0	56351250	927,751	56,351.25	927.75
148	0	0	0	0	0	0	0	0	0	0	0	1	0	0	0	0	0	0	0	0	57279001	92,000	57,279.00	92
149	0	0	0	0	0	0	0	0	0	0	0	0	0	0	0	0	0	0	0	0	57371001	390,000	57,371.00	390
150	0	0	0	0	0	0	0	1	0	0	0	0	0	0	0	0	0	0	0	0	57761001	99,500	57,761.00	99.5
151	0	0	0	0	0	0	0	1	0	0	0	1	0	0	0	0	0	0	0	0	57860501	918,749	57,860.50	918.75
152	0	0	0	0	0	0	0	0	0	0	0	1	0	0	0	0	0	0	0	0	58779250	101,000	58,779.25	101
153	0	0	0	0	0	0	0	0	0	0	0	0	0	0	0	0	0	0	0	0	58880250	380,751	58,880.25	380.75
154	0	0	0	0	0	0	0	1	0	0	0	0	0	0	0	0	0	0	0	0	59261001	85,500	59,261.00	85.5
155	0	0	0	0	0	0	0	1	0	0	0	1	0	0	0	0	0	0	0	0	59346501	932,749	59,346.50	932.75
156	0	0	0	0	0	0	0	0	0	0	0	1	0	0	0	0	0	0	0	0	60279250	87,000	60,279.25	87
157	0	0	0	0	0	0	0	0	0	0	0	0	0	0	0	0	0	0	0	0	60366250	394,751	60,366.25	394.75
158	0	0	0	0	0	0	0	1	0	0	0	0	0	0	0	0	0	0	0	0	60761001	95,000	60,761.00	95
159	0	0	0	0	0	0	0	1	0	0	0	1	0	0	0	0	0	0	0	0	60856001	923,249	60,856.00	923.25
160	0	0	0	0	0	0	0	0	0	0	0	1	0	0	0	0	0	0	0	0	61779250	96,251	61,779.25	96.25
161	0	0	0	0	0	0	0	0	0	0	0	0	0	0	0	0	0	0	0	0	61875501	385,500	61,875.50	385.5
162	0	0	0	0	0	0	0	1	0	0	0	0	0	0	0	0	0	0	0	0	62261001	81,000	62,261.00	81
163	0	0	0	0	0	0	0	1	0	0	0	1	0	0	0	0	0	0	0	0	62342001	937,249	62,342.00	937.25
164	0	0	0	0	0	0	0	0	0	0	0	1	0	0	0	0	0	0	0	0	63279250	82,500	63,279.25	82.5
165	0	0	0	0	0	0	0	0	0	0	0	0	0	0	0	0	0	0	0	0	63361750	399,251	63,361.75	399.25
166	0	0	0	0	0	0	0	1	0	0	0	0	0	0	0	0	0	0	0	0	63761001	90,249	63,761.00	90.25
167	0	0	0	0	0	0	0	1	0	0	0	1	0	0	0	0	0	0	0	0	63851250	928,000	63,851.25	928
168	0	0	0	0	0	0	0	0	0	0	0	1	0	0	0	0	0	0	0	0	64779250	91,751	64,779.25	91.75
169	0	0	0	0	0	0	0	0	0	0	0	0	0	0	0	0	0	0	0	0	64871001	390,000	64,871.00	390
170	0	0	0	0	0	0	0	1	0	0	0	0	0	0	0	0	0	0	0	0	65261001	99,500	65,261.00	99.5
171	0	0	0	0	0	0	0	1	0	0	0	1	0	0	0	0	0	0	0	0	65360501	918,749	65,360.50	918.75
172	0	0	0	0	0	0	0	0	0	0	0	1	0	0	0	0	0	0	0	0	66279250	101,000	66,279.25	101
173	0	0	0	0	0	0	0	0	0	0	0	0	0	0	0	0	0	0	0	0	66380250	380,751	66,380.25	380.75
174	0	0	0	0	0	0	0	1	0	0	0	0	0	0	0	0	0	0	0	0	66761001	85,749	66,761.00	85.75
175	0	0	0	0	0	0	0	1	0	0	0	1	0	0	0	0	0	0	0	0	66846750	932,500	66,846.75	932.5
176	0	0	0	0	0	0	0	0	0	0	0	1	0	0	0	0	0	0	0	0	67779250	87,251	67,779.25	87.25
177	0	0	0	0	0	0	0	0	0	0	0	0	0	0	0	0	0	0	0	0	67866501	394,500	67,866.50	394.5
178	0	0	0	0	0	0	0	1	0	0	0	0	0	0	0	0	0	0	0	0	68261001	95,000	68,261.00	95
179	0	0	0	0	0	0	0	1	0	0	0	1	0	0	0	0	0	0	0	0	68356001	923,249	68,356.00	923.25
180	0	0	0	0	0	0	0	0	0	0	0	1	0	0	0	0	0	0	0	0	69279250	96,500	69,279.25	96.5
181	0	0	0	0	0	0	0	0	0	0	0	0	0	0	0	0	0	0	0	0	69375750	385,251	69,375.75	385.25
182	0	0	0	0	0	0	0	1	0	0	0	0	0	0	0	0	0	0	0	0	69761001	81,000	69,761.00	81
183	0	0	0	0	0	0	0	1	0	0	0	1	0	0	0	0	0	0	0	0	69842001	937,249	69,842.00	937.25
184	0	0	0	0	0	0	0	0	0	0	0	1	0	0	0	0	0	0	0	0	70779250	82,500	70,779.25	82.5
185	0	0	0	0	0	0	0	0	0	0	0	0	0	0	0	0	0	0	0	0	70861750	399,251	70,861.75	399.25
186	0	0	0	0	0	0	0	1	0	0	0	0	0	0	0	0	0	0	0	0	71261001	90,500	71,261.00	90.5
187	0	0	0	0	0	0	0	1	0	0	0	1	0	0	0	0	0	0	0	0	71351501	961,000	71,351.50	961
188	0	0	0	0	0	0	0	0	0	0	0	1	0	0	0	0	0	0	0	0	72312501	58,500	72,312.50	58.5
189	0	0	0	0	0	0	0	0	0	0	0	0	0	0	0	0	0	0	0	0	72371001	423,500	72,371.00	423.5
190	0	0	0	0	0	0	0	1	0	0	0	0	0	0	0	0	0	0	0	0	72794501	66,249	72,794.50	66.25
191	0	0	0	0	0	0	0	1	0	0	0	1	0	0	0	0	0	0	0	0	72860750	951,751	72,860.75	951.75
192	0	0	0	0	0	0	0	0	0	0	0	1	0	0	0	0	0	0	0	0	73812501	68,000	73,812.50	68
193	0	0	0	0	0	0	0	0	0	0	0	0	0	0	0	0	0	0	0	0	73880501	414,000	73,880.50	414
194	0	0	0	0	0	0	0	1	0	0	0	0	0	0	0	0	0	0	0	0	74294501	75,500	74,294.50	75.5
195	0	0	0	0	0	0	0	1	0	0	0	1	0	0	0	0	0	0	0	0	74370001	942,500	74,370.00	942.5
196	0	0	0	0	0	0	0	0	0	0	0	1	0	0	0	0	0	0	0	0	75312501	77,249	75,312.50	77.25
197	0	0	0	0	0	0	0	0	0	0	0	0	0	0	0	0	0	0	0	0	75389750	404,751	75,389.75	404.75
198	0	0	0	0	0	0	0	1	0	0	0	0	0	0	0	0	0	0	0	0	75794501	84,749	75,794.50	84.75
199	0	0	0	0	0	0	0	1	0	0	0	1	0	0	0	0	0	0	0	0	75879250	933,500	75,879.25	933.5
200	0	0	0	0	0	0	0	0	0	0	0	1	0	0	0	0	0	0	0	0	76812750	86,251	76,812.75	86.25
201	0	0	0	0	0	0	0	0	0	0	0	0	0	0	0	0	0	0	0	0	76899001	395,500	76,899.00	395.5
202	0	0	0	0	0	0	0	1	0	0	0	0	0	0	0	0	0	0	0	0	77294501	71,000	77,294.50	71
203	0	0	0	0	0	0	0	1	0	0	0	1	0	0	0	0	0	0	0	0	77365501	947,000	77,365.50	947
204	0	0	0	0	0	0	0	0	0	0	0	1	0	0	0	0	0	0	0	0	78312501	72,500	78,312.50	72.5
205	0	0	0	0	0	0	0	0	0	0	0	0	0	0	0	0	0	0	0	0	78385001	409,500	78,385.00	409.5
206	0	0	0	0	0	0	0	1	0	0	0	0	0	0	0	0	0	0	0	0	78794501	80,249	78,794.50	80.25
207	0	0	0	0	0	0	0	1	0	0	0	1	0	0	0	0	0	0	0	0	78874750	938,000	78,874.75	938
208	0	0	0	0	0	0	0	0	0	0	0	1	0	0	0	0	0	0	0	0	79812750	81,751	79,812.75	81.75
209	0	0	0	0	0	0	0	0	0	0	0	0	0	0	0	0	0	0	0	0	79894501	400,000	79,894.50	400
210	0	0	0	0	0	0	0	1	0	0	0	0	0	0	0	0	0	0	0	0	80294501	89,500	80,294.50	89.5
211	0	0	0	0	0	0	0	1	0	0	0	1	0	0	0	0	0	0	0	0	80384001	928,749	80,384.00	928.75
212	0	0	0	0	0	0	0	0	0	0	0	1	0	0	0	0	0	0	0	0	81312750	91,000	81,312.75	91
213	0	0	0	0	0	0	0	0	0	0	0	0	0	0	0	0	0	0	0	0	81403750	390,751	81,403.75	390.75
214	0	0	0	0	0	0	0	1	0	0	0	0	0	0	0	0	0	0	0	0	81794501	75,749	81,794.50	75.75
215	0	0	0	0	0	0	0	1	0	0	0	1	0	0	0	0	0	0	0	0	81870250	942,500	81,870.25	942.5
216	0	0	0	0	0	0	0	0	0	0	0	1	0	0	0	0	0	0	0	0	82812750	77,000	82,812.75	77
217	0	0	0	0	0	0	0	0	0	0	0	0	0	0	0	0	0	0	0	0	82889750	404,751	82,889.75	404.75
218	0	0	0	0	0	0	0	1	0	0	0	0	0	0	0	0	0	0	0	0	83294501	85,000	83,294.50	85
219	0	0	0	0	0	0	0	1	0	0	0	1	0	0	0	0	0	0	0	0	83379501	933,249	83,379.50	933.25
220	0	0	0	0	0	0	0	0	0	0	0	1	0	0	0	0	0	0	0	0	84312750	86,500	84,312.75	86.5
221	0	0	0	0	0	0	0	0	0	0	0	0	0	0	0	0	0	0	0	0	84399250	395,251	84,399.25	395.25
222	0	0	0	0	0	0	0	1	0	0	0	0	0	0	0	0	0	0	0	0	84794501	94,249	84,794.50	94.25
223	0	0	0	0	0	0	0	1	0	0	0	1	0	0	0	0	0	0	0	0	84888750	924,000	84,888.75	924
224	0	0	0	0	0	0	0	0	0	0	0	1	0	0	0	0	0	0	0	0	85812750	95,751	85,812.75	95.75
225	0	0	0	0	0	0	0	0	0	0	0	0	0	0	0	0	0	0	0	0	85908501	386,000	85,908.50	386
226	0	0	0	0	0	0	0	1	0	0	0	0	0	0	0	0	0	0	0	0	86294501	80,249	86,294.50	80.25
227	0	0	0	0	0	0	0	1	0	0	0	1	0	0	0	0	0	0	0	0	86374750	938,000	86,374.75	938
228	0	0	0	0	0	0	0	0	0	0	0	1	0	0	0	0	0	0	0	0	87312750	81,751	87,312.75	81.75
229	0	0	0	0	0	0	0	0	0	0	0	0	0	0	0	0	0	0	0	0	87394501	400,000	87,394.50	400
230	0	0	0	0	0	0	0	1	0	0	0	0	0	0	0	0	0	0	0	0	87794501	89,749	87,794.50	89.75
231	0	0	0	0	0	0	0	1	0	0	0	1	0	0	0	0	0	0	0	0	87884250	928,500	87,884.25	928.5
232	0	0	0	0	0	0	0	0	0	0	0	1	0	0	0	0	0	0	0	0	88812750	91,000	88,812.75	91
233	0	0	0	0	0	0	0	0	0	0	0	0	0	0	0	0	0	0	0	0	88903750	390,751	88,903.75	390.75
234	0	0	0	0	0	0	0	1	0	0	0	0	0	0	0	0	0	0	0	0	89294501	75,749	89,294.50	75.75
235	0	0	0	0	0	0	0	1	0	0	0	1	0	0	0	0	0	0	0	0	89370250	975,751	89,370.25	975.75
236	0	0	0	0	0	0	0	0	0	0	0	1	0	0	0	0	0	0	0	0	90346001	44,000	90,346.00	44
237	0	0	0	0	0	0	0	0	0	0	0	0	0	0	0	0	0	0	0	0	90390001	438,000	90,390.00	438
238	0	0	0	0	0	0	0	1	0	0	0	0	0	0	0	0	0	0	0	0	90828001	74,749	90,828.00	74.75
239	0	0	0	0	0	0	0	1	0	0	0	1	0	0	0	0	0	0	0	0	90902750	960,000	90,902.75	960
240	0	0	0	0	0	0	0	0	0	0	0	1	0	0	0	0	0	0	0	0	91862750	59,751	91,862.75	59.75
241	0	0	0	0	0	0	0	0	0	0	0	0	0	0	0	0	0	0	0	0	91922501	422,000	91,922.50	422
242	0	0	0	0	0	0	0	1	0	0	0	0	0	0	0	0	0	0	0	0	92344501	67,500	92,344.50	67.5
243	0	0	0	0	0	0	0	1	0	0	0	1	0	0	0	0	0	0	0	0	92412001	950,749	92,412.00	950.75
244	0	0	0	0	0	0	0	0	0	0	0	1	0	0	0	0	0	0	0	0	93362750	69,000	93,362.75	69
245	0	0	0	0	0	0	0	0	0	0	0	0	0	0	0	0	0	0	0	0	93431750	412,751	93,431.75	412.75
246	0	0	0	0	0	0	0	1	0	0	0	0	0	0	0	0	0	0	0	0	93844501	77,000	93,844.50	77
247	0	0	0	0	0	0	0	1	0	0	0	1	0	0	0	0	0	0	0	0	93921501	941,249	93,921.50	941.25
248	0	0	0	0	0	0	0	0	0	0	0	1	0	0	0	0	0	0	0	0	94862750	78,251	94,862.75	78.25
249	0	0	0	0	0	0	0	0	0	0	0	0	0	0	0	0	0	0	0	0	94941001	403,500	94,941.00	403.5
250	0	0	0	0	0	0	0	1	0	0	0	0	0	0	0	0	0	0	0	0	95344501	86,249	95,344.50	86.25
251	0	0	0	0	0	0	0	1	0	0	0	1	0	0	0	0	0	0	0	0	95430750	932,000	95,430.75	932
252	0	0	0	0	0	0	0	0	0	0	0	1	0	0	0	0	0	0	0	0	96362750	87,751	96,362.75	87.75
253	0	0	0	0	0	0	0	0	0	0	0	0	0	0	0	0	0	0	0	0	96450501	394,000	96,450.50	394
254	0	0	0	0	0	0	0	1	0	0	0	0	0	0	0	0	0	0	0	0	96844501	95,500	96,844.50	95.5
255	0	0	0	0	0	0	0	1	0	0	0	1	0	0	0	0	0	0	0	0	96940001	922,749	96,940.00	922.75
256	0	0	0	0	0	0	0	0	0	0	0	1	0	0	0	0	0	0	0	0	97862750	97,000	97,862.75	97
257	0	0	0	0	0	0	0	0	0	0	0	0	0	0	0	0	0	0	0	0	97959750	385,000	97,959.75	385
258	0	0	0	0	0	0	0	1	0	0	0	0	0	0	0	0	0	0	0	0	98344750	81,251	98,344.75	81.25
259	0	0	0	0	0	0	0	1	0	0	0	1	0	0	0	0	0	0	0	0	98426001	936,749	98,426.00	936.75
260	0	0	0	0	0	0	0	0	0	0	0	1	0	0	0	0	0	0	0	0	99362750	83,000	99,362.75	83
261	0	0	0	0	0	0	0	0	0	0	0	0	0	0	0	0	0	0	0	0	99445750	398,751	99,445.75	398.75
262	0	0	0	0	0	0	0	1	0	0	0	0	0	0	0	0	0	0	0	0	99844501	91,000	99,844.50	91
263	0	0	0	0	0	0	0	1	0	0	0	1	0	0	0	0	0	0	0	0	99935501	927,249	99,935.50	927.25
264	0	0	0	0	0	0	0	0	0	0	0	1	0	0	0	0	0	0	0	0	100862750	92,251	100,862.75	92.25
265	0	0	0	0	0	0	0	0	0	0	0	0	0	0	0	0	0	0	0	0	100955001	389,500	100,955.00	389.5
266	0	0	0	0	0	0	0	1	0	0	0	0	0	0	0	0	0	0	0	0	101344501	77,000	101,344.50	77
267	0	0	0	0	0	0	0	1	0	0	0	1	0	0	0	0	0	0	0	0	101421501	941,249	101,421.50	941.25
268	0	0	0	0	0	0	0	0	0	0	0	1	0	0	0	0	0	0	0	0	102362750	78,500	102,362.75	78.5
269	0	0	0	0	0	0	0	0	0	0	0	0	0	0	0	0	0	0	0	0	102441250	420,000	102,441.25	420
270	0	0	0	0	0	0	0	1	0	0	0	0	0	0	0	0	0	0	0	0	102861250	69,500	102,861.25	69.5
271	0	0	0	0	0	0	0	1	0	0	0	1	0	0	0	0	0	0	0	0	102930750	948,751	102,930.75	948.75
272	0	0	0	0	0	0	0	0	0	0	0	1	0	0	0	0	0	0	0	0	103879501	71,000	103,879.50	71
273	0	0	0	0	0	0	0	0	0	0	0	0	0	0	0	0	0	0	0	0	103950501	410,749	103,950.50	410.75
274	0	0	0	0	0	0	0	1	0	0	0	0	0	0	0	0	0	0	0	0	104361250	78,751	104,361.25	78.75
275	0	0	0	0	0	0	0	1	0	0	0	1	0	0	0	0	0	0	0	0	104440001	939,500	104,440.00	939.5
276	0	0	0	0	0	0	0	0	0	0	0	1	0	0	0	0	0	0	0	0	105379501	80,249	105,379.50	80.25
277	0	0	0	0	0	0	0	0	0	0	0	0	0	0	0	0	0	0	0	0	105459750	401,500	105,459.75	401.5
278	0	0	0	0	0	0	0	1	0	0	0	0	0	0	0	0	0	0	0	0	105861250	65,000	105,861.25	65
279	0	0	0	0	0	0	0	1	0	0	0	1	0	0	0	0	0	0	0	0	105926250	953,251	105,926.25	953.25
280	0	0	0	0	0	0	0	0	0	0	0	1	0	0	0	0	0	0	0	0	106879501	66,500	106,879.50	66.5
281	0	0	0	0	0	0	0	0	0	0	0	0	0	0	0	0	0	0	0	0	106946001	432,000	106,946.00	432
282	0	0	0	0	0	0	0	1	0	0	0	0	0	0	0	0	0	0	0	0	107378001	80,749	107,378.00	80.75
283	0	0	0	0	0	0	0	1	0	0	0	1	0	0	0	0	0	0	0	0	107458750	937,500	107,458.75	937.5
284	0	0	0	0	0	0	0	0	0	0	0	1	0	0	0	0	0	0	0	0	108396250	82,251	108,396.25	82.25
285	0	0	0	0	0	0	0	0	0	0	0	0	0	0	0	0	0	0	0	0	108478501	399,500	108,478.50	399.5
286	0	0	0	0	0	0	0	1	0	0	0	0	0	0	0	0	0	0	0	0	108878001	90,000	108,878.00	90
287	0	0	0	0	0	0	0	1	0	0	0	1	0	0	0	0	0	0	0	0	108968001	928,249	108,968.00	928.25
288	0	0	0	0	0	0	0	0	0	0	0	1	0	0	0	0	0	0	0	0	109896250	91,500	109,896.25	91.5
289	0	0	0	0	0	0	0	0	0	0	0	0	0	0	0	0	0	0	0	0	109987750	390,251	109,987.75	390.25
290	0	0	0	0	0	0	0	1	0	0	0	0	0	0	0	0	0	0	0	0	110378001	76,000	110,378.00	76
291	0	0	0	0	0	0	0	1	0	0	0	1	0	0	0	0	0	0	0	0	110454001	942,249	110,454.00	942.25
292	0	0	0	0	0	0	0	0	0	0	0	1	0	0	0	0	0	0	0	0	111396250	77,500	111,396.25	77.5
293	0	0	0	0	0	0	0	0	0	0	0	0	0	0	0	0	0	0	0	0	111473750	404,251	111,473.75	404.25
294	0	0	0	0	0	0	0	1	0	0	0	0	0	0	0	0	0	0	0	0	111878001	85,500	111,878.00	85.5
295	0	0	0	0	0	0	0	1	0	0	0	1	0	0	0	0	0	0	0	0	111963501	932,749	111,963.50	932.75
296	0	0	0	0	0	0	0	0	0	0	0	1	0	0	0	0	0	0	0	0	112896250	86,751	112,896.25	86.75
297	0	0	0	0	0	0	0	0	0	0	0	0	0	0	0	0	0	0	0	0	112983001	395,000	112,983.00	395
298	0	0	0	0	0	0	0	1	0	0	0	0	0	0	0	0	0	0	0	0	113378001	94,749	113,378.00	94.75
299	0	0	0	0	0	0	0	1	0	0	0	1	0	0	0	0	0	0	0	0	113472750	923,500	113,472.75	923.5
300	0	0	0	0	0	0	0	0	0	0	0	1	0	0	0	0	0	0	0	0	114396250	96,251	114,396.25	96.25
301	0	0	0	0	0	0	0	0	0	0	0	0	0	0	0	0	0	0	0	0	114492501	385,500	114,492.50	385.5
302	0	0	0	0	0	0	0	1	0	0	0	0	0	0	0	0	0	0	0	0	114878001	80,749	114,878.00	80.75
303	0	0	0	0	0	0	0	1	0	0	0	1	0	0	0	0	0	0	0	0	114958750	937,500	114,958.75	937.5
304	0	0	0	0	0	0	0	0	0	0	0	1	0	0	0	0	0	0	0	0	115896250	82,251	115,896.25	82.25
305	0	0	0	0	0	0	0	0	0	0	0	0	0	0	0	0	0	0	0	0	115978501	399,500	115,978.50	399.5
306	0	0	0	0	0	0	0	1	0	0	0	0	0	0	0	0	0	0	0	0	116378001	90,249	116,378.00	90.25
307	0	0	0	0	0	0	0	1	0	0	0	1	0	0	0	0	0	0	0	0	116468250	928,000	116,468.25	928
308	0	0	0	0	0	0	0	0	0	0	0	1	0	0	0	0	0	0	0	0	117396250	91,500	117,396.25	91.5
309	0	0	0	0	0	0	0	0	0	0	0	0	0	0	0	0	0	0	0	0	117487750	390,251	117,487.75	390.25
310	0	0	0	0	0	0	0	1	0	0	0	0	0	0	0	0	0	0	0	0	117878001	76,249	117,878.00	76.25
311	0	0	0	0	0	0	0	1	0	0	0	1	0	0	0	0	0	0	0	0	117954250	942,000	117,954.25	942
312	0	0	0	0	0	0	0	0	0	0	0	1	0	0	0	0	0	0	0	0	118896250	77,751	118,896.25	77.75
313	0	0	0	0	0	0	0	0	0	0	0	0	0	0	0	0	0	0	0	0	118974001	404,249	118,974.00	404.25
314	0	0	0	0	0	0	0	1	0	0	0	0	0	0	0	0	0	0	0	0	119378250	85,251	119,378.25	85.25
315	0	0	0	0	0	0	0	1	0	0	0	1	0	0	0	0	0	0	0	0	119463501	932,749	119,463.50	932.75
316	0	0	0	0	0	0	0	0	0	0	0	1	0	0	0	0	0	0	0	0	120396250	87,000	120,396.25	87
317	0	0	0	0	0	0	0	0	0	0	0	0	0	0	0	0	0	0	0	0	120483250	395,000	120,483.25	395
318	0	0	0	0	0	0	0	1	0	0	0	0	0	0	0	0	0	0	0	0	120878250	94,500	120,878.25	94.5
319	0	0	0	0	0	0	0	1	0	0	0	1	0	0	0	0	0	0	0	0	120972750	923,500	120,972.75	923.5
320	0	0	0	0	0	0	0	0	0	0	0	1	0	0	0	0	0	0	0	0	121896250	96,251	121,896.25	96.25
321	0	0	0	0	0	0	0	0	0	0	0	0	0	0	0	0	0	0	0	0	121992501	385,500	121,992.50	385.5
322	0	0	0	0	0	0	0	1	0	0	0	0	0	0	0	0	0	0	0	0	122378001	104,249	122,378.00	104.25
323	0	0	0	0	0	0	0	1	0	0	0	1	0	0	0	0	0	0	0	0	122482250	914,000	122,482.25	914
324	0	0	0	0	0	0	0	0	0	0	0	1	0	0	0	0	0	0	0	0	123396250	105,500	123,396.25	105.5
325	0	0	0	0	0	0	0	0	0	0	0	0	0	0	0	0	0	0	0	0	123501750	376,500	123,501.75	376.5
326	0	0	0	0	0	0	0	1	0	0	0	0	0	0	0	0	0	0	0	0	123878250	90,000	123,878.25	90
327	0	0	0	0	0	0	0	1	0	0	0	1	0	0	0	0	0	0	0	0	123968250	928,000	123,968.25	928
328	0	0	0	0	0	0	0	0	0	0	0	1	0	0	0	0	0	0	0	0	124896250	91,751	124,896.25	91.75
329	0	0	0	0	0	0	0	0	0	0	0	0	0	0	0	0	0	0	0	0	124988001	390,249	124,988.00	390.25
330	0	0	0	0	0	0	0	1	0	0	0	0	0	0	0	0	0	0	0	0	125378250	99,251	125,378.25	99.25
331	0	0	0	0	0	0	0	1	0	0	0	1	0	0	0	0	0	0	0	0	125477501	918,749	125,477.50	918.75
332	0	0	0	0	0	0	0	0	0	0	0	1	0	0	0	0	0	0	0	0	126396250	101,000	126,396.25	101
333	0	0	0	0	0	0	0	0	0	0	0	0	0	0	0	0	0	0	0	0	126497250	414,251	126,497.25	414.25
334	0	0	0	0	0	0	0	1	0	0	0	0	0	0	0	0	0	0	0	0	126911501	75,249	126,911.50	75.25
335	0	0	0	0	0	0	0	1	0	0	0	1	0	0	0	0	0	0	0	0	126986750	943,000	126,986.75	943
336	0	0	0	0	0	0	0	0	0	0	0	1	0	0	0	0	0	0	0	0	127929750	76,751	127,929.75	76.75
337	0	0	0	0	0	0	0	0	0	0	0	0	0	0	0	0	0	0	0	0	128006501	405,000	128,006.50	405
338	0	0	0	0	0	0	0	1	0	0	0	0	0	0	0	0	0	0	0	0	128411501	84,749	128,411.50	84.75
339	0	0	0	0	0	0	0	1	0	0	0	1	0	0	0	0	0	0	0	0	128496250	933,500	128,496.25	933.5
340	0	0	0	0	0	0	0	0	0	0	0	1	0	0	0	0	0	0	0	0	129429750	86,000	129,429.75	86
341	0	0	0	0	0	0	0	0	0	0	0	0	0	0	0	0	0	0	0	0	129515750	395,751	129,515.75	395.75
342	0	0	0	0	0	0	0	1	0	0	0	0	0	0	0	0	0	0	0	0	129911501	70,749	129,911.50	70.75
343	0	0	0	0	0	0	0	1	0	0	0	1	0	0	0	0	0	0	0	0	129982250	947,500	129,982.25	947.5
344	0	0	0	0	0	0	0	0	0	0	0	1	0	0	0	0	0	0	0	0	130929750	72,251	130,929.75	72.25
345	0	0	0	0	0	0	0	0	0	0	0	0	0	0	0	0	0	0	0	0	131002001	409,500	131,002.00	409.5
346	0	0	0	0	0	0	0	1	0	0	0	0	0	0	0	0	0	0	0	0	131411501	80,000	131,411.50	80
347	0	0	0	0	0	0	0	1	0	0	0	1	0	0	0	0	0	0	0	0	131491501	938,249	131,491.50	938.25
348	0	0	0	0	0	0	0	0	0	0	0	1	0	0	0	0	0	0	0	0	132429750	81,500	132,429.75	81.5
349	0	0	0	0	0	0	0	0	0	0	0	0	0	0	0	0	0	0	0	0	132511250	400,251	132,511.25	400.25
350	0	0	0	0	0	0	0	1	0	0	0	0	0	0	0	0	0	0	0	0	132911501	89,249	132,911.50	89.25
351	0	0	0	0	0	0	0	1	0	0	0	1	0	0	0	0	0	0	0	0	133000750	929,000	133,000.75	929
352	0	0	0	0	0	0	0	0	0	0	0	1	0	0	0	0	0	0	0	0	133929750	90,751	133,929.75	90.75
353	0	0	0	0	0	0	0	0	0	0	0	0	0	0	0	0	0	0	0	0	134020501	391,000	134,020.50	391
354	0	0	0	0	0	0	0	1	0	0	0	0	0	0	0	0	0	0	0	0	134411501	75,500	134,411.50	75.5
355	0	0	0	0	0	0	0	1	0	0	0	1	0	0	0	0	0	0	0	0	134487001	942,749	134,487.00	942.75
356	0	0	0	0	0	0	0	0	0	0	0	1	0	0	0	0	0	0	0	0	135429750	77,000	135,429.75	77
357	0	0	0	0	0	0	0	0	0	0	0	0	0	0	0	0	0	0	0	0	135506750	404,751	135,506.75	404.75
358	0	0	0	0	0	0	0	1	0	0	0	0	0	0	0	0	0	0	0	0	135911501	84,749	135,911.50	84.75
359	0	0	0	0	0	0	0	1	0	0	0	1	0	0	0	0	0	0	0	0	135996250	933,500	135,996.25	933.5
360	0	0	0	0	0	0	0	0	0	0	0	1	0	0	0	0	0	0	0	0	136929750	86,251	136,929.75	86.25
361	0	0	0	0	0	0	0	0	0	0	0	0	0	0	0	0	0	0	0	0	137016001	395,500	137,016.00	395.5
362	0	0	0	0	0	0	0	1	0	0	0	0	0	0	0	0	0	0	0	0	137411501	70,749	137,411.50	70.75
363	0	0	0	0	0	0	0	1	0	0	0	1	0	0	0	0	0	0	0	0	137482250	947,500	137,482.25	947.5
364	0	0	0	0	0	0	0	0	0	0	0	1	0	0	0	0	0	0	0	0	138429750	72,251	138,429.75	72.25
365	0	0	0	0	0	0	0	0	0	0	0	0	0	0	0	0	0	0	0	0	138502001	409,500	138,502.00	409.5
366	0	0	0	0	0	0	0	1	0	0	0	0	0	0	0	0	0	0	0	0	138911501	80,249	138,911.50	80.25
367	0	0	0	0	0	0	0	1	0	0	0	1	0	0	0	0	0	0	0	0	138991750	938,000	138,991.75	938
368	0	0	0	0	0	0	0	0	0	0	0	1	0	0	0	0	0	0	0	0	139929750	81,500	139,929.75	81.5
369	0	0	0	0	0	0	0	0	0	0	0	0	0	0	0	0	0	0	0	0	140011250	400,251	140,011.25	400.25
370	0	0	0	0	0	0	0	1	0	0	0	0	0	0	0	0	0	0	0	0	140411501	89,500	140,411.50	89.5
371	0	0	0	0	0	0	0	1	0	0	0	1	0	0	0	0	0	0	0	0	140501001	928,749	140,501.00	928.75
372	0	0	0	0	0	0	0	0	0	0	0	1	0	0	0	0	0	0	0	0	141429750	91,000	141,429.75	91
373	0	0	0	0	0	0	0	0	0	0	0	0	0	0	0	0	0	0	0	0	141520750	390,751	141,520.75	390.75
374	0	0	0	0	0	0	0	1	0	0	0	0	0	0	0	0	0	0	0	0	141911501	75,500	141,911.50	75.5
375	0	0	0	0	0	0	0	1	0	0	0	1	0	0	0	0	0	0	0	0	141987001	942,749	141,987.00	942.75
376	0	0	0	0	0	0	0	0	0	0	0	1	0	0	0	0	0	0	0	0	142929750	78,251	142,929.75	78.25
377	0	0	0	0	0	0	0	0	0	0	0	0	0	0	0	0	0	0	0	0	143008001	403,749	143,008.00	403.75
378	0	0	0	0	0	0	0	1	0	0	0	0	0	0	0	0	0	0	0	0	143411750	84,500	143,411.75	84.5
379	0	0	0	0	0	0	0	1	0	0	0	1	0	0	0	0	0	0	0	0	143496250	967,000	143,496.25	967
380	0	0	0	0	0	0	0	0	0	0	0	1	0	0	0	0	0	0	0	0	144463250	52,751	144,463.25	52.75
381	0	0	0	0	0	0	0	0	0	0	0	0	0	0	0	0	0	0	0	0	144516001	445,749	144,516.00	445.75
382	0	0	0	0	0	0	0	1	0	0	0	0	0	0	0	0	0	0	0	0	144961750	90,251	144,961.75	90.25
383	0	0	0	0	0	0	0	1	0	0	0	1	0	0	0	0	0	0	0	0	145052001	927,749	145,052.00	927.75
384	0	0	0	0	0	0	0	0	0	0	0	1	0	0	0	0	0	0	0	0	145979750	92,000	145,979.75	92
385	0	0	0	0	0	0	0	0	0	0	0	0	0	0	0	0	0	0	0	0	146071750	390,000	146,071.75	390
386	0	0	0	0	0	0	0	1	0	0	0	0	0	0	0	0	0	0	0	0	146461750	76,500	146,461.75	76.5
387	0	0	0	0	0	0	0	1	0	0	0	1	0	0	0	0	0	0	0	0	146538250	941,500	146,538.25	941.5
388	0	0	0	0	0	0	0	0	0	0	0	1	0	0	0	0	0	0	0	0	147479750	78,251	147,479.75	78.25
389	0	0	0	0	0	0	0	0	0	0	0	0	0	0	0	0	0	0	0	0	147558001	403,749	147,558.00	403.75
390	0	0	0	0	0	0	0	1	0	0	0	0	0	0	0	0	0	0	0	0	147961750	85,751	147,961.75	85.75
391	0	0	0	0	0	0	0	1	0	0	0	1	0	0	0	0	0	0	0	0	148047501	932,249	148,047.50	932.25
392	0	0	0	0	0	0	0	0	0	0	0	1	0	0	0	0	0	0	0	0	148979750	87,500	148,979.75	87.5
393	0	0	0	0	0	0	0	0	0	0	0	0	0	0	0	0	0	0	0	0	149067250	395,251	149,067.25	395.25
394	0	0	0	0	0	0	0	1	0	0	0	0	0	0	0	0	0	0	0	0	149462501	71,000	149,462.50	71
395	0	0	0	0	0	0	0	1	0	0	0	1	0	0	0	0	0	0	0	0	149533501	946,249	149,533.50	946.25
396	0	0	0	0	0	0	0	0	0	0	0	1	0	0	0	0	0	0	0	0	150479750	73,500	150,479.75	73.5
397	0	0	0	0	0	0	0	0	0	0	0	0	0	0	0	0	0	0	0	0	150553250	408,500	150,553.25	408.5
398	0	0	0	0	0	0	0	1	0	0	0	0	0	0	0	0	0	0	0	0	150961750	81,251	150,961.75	81.25
399	0	0	0	0	0	0	0	1	0	0	0	1	0	0	0	0	0	0	0	0	151043001	937,000	151,043.00	937
400	0	0	0	0	0	0	0	0	0	0	0	1	0	0	0	0	0	0	0	0	151980001	82,500	151,980.00	82.5
401	0	0	0	0	0	0	0	0	0	0	0	0	0	0	0	0	0	0	0	0	152062501	399,249	152,062.50	399.25
402	0	0	0	0	0	0	0	1	0	0	0	0	0	0	0	0	0	0	0	0	152461750	90,500	152,461.75	90.5
403	0	0	0	0	0	0	0	1	0	0	0	1	0	0	0	0	0	0	0	0	152552250	927,500	152,552.25	927.5
404	0	0	0	0	0	0	0	0	0	0	0	1	0	0	0	0	0	0	0	0	153479750	92,251	153,479.75	92.25
405	0	0	0	0	0	0	0	0	0	0	0	0	0	0	0	0	0	0	0	0	153572001	389,749	153,572.00	389.75
406	0	0	0	0	0	0	0	1	0	0	0	0	0	0	0	0	0	0	0	0	153961750	76,500	153,961.75	76.5
407	0	0	0	0	0	0	0	1	0	0	0	1	0	0	0	0	0	0	0	0	154038250	941,751	154,038.25	941.75
408	0	0	0	0	0	0	0	0	0	0	0	1	0	0	0	0	0	0	0	0	154980001	78,000	154,980.00	78
409	0	0	0	0	0	0	0	0	0	0	0	0	0	0	0	0	0	0	0	0	155058001	403,749	155,058.00	403.75
410	0	0	0	0	0	0	0	1	0	0	0	0	0	0	0	0	0	0	0	0	155461750	85,751	155,461.75	85.75
411	0	0	0	0	0	0	0	1	0	0	0	1	0	0	0	0	0	0	0	0	155547501	932,500	155,547.50	932.5
412	0	0	0	0	0	0	0	0	0	0	0	1	0	0	0	0	0	0	0	0	156480001	87,249	156,480.00	87.25
413	0	0	0	0	0	0	0	0	0	0	0	0	0	0	0	0	0	0	0	0	156567250	394,500	156,567.25	394.5
414	0	0	0	0	0	0	0	1	0	0	0	0	0	0	0	0	0	0	0	0	156961750	72,000	156,961.75	72
415	0	0	0	0	0	0	0	1	0	0	0	1	0	0	0	0	0	0	0	0	157033750	946,251	157,033.75	946.25
416	0	0	0	0	0	0	0	0	0	0	0	1	0	0	0	0	0	0	0	0	157980001	73,500	157,980.00	73.5
417	0	0	0	0	0	0	0	0	0	0	0	0	0	0	0	0	0	0	0	0	158053501	408,249	158,053.50	408.25
418	0	0	0	0	0	0	0	1	0	0	0	0	0	0	0	0	0	0	0	0	158461750	81,251	158,461.75	81.25
419	0	0	0	0	0	0	0	1	0	0	0	1	0	0	0	0	0	0	0	0	158543001	937,000	158,543.00	937
420	0	0	0	0	0	0	0	0	0	0	0	1	0	0	0	0	0	0	0	0	159480001	82,749	159,480.00	82.75
421	0	0	0	0	0	0	0	0	0	0	0	0	0	0	0	0	0	0	0	0	159562750	399,000	159,562.75	399
422	0	0	0	0	0	0	0	1	0	0	0	0	0	0	0	0	0	0	0	0	159961750	90,500	159,961.75	90.5
423	0	0	0	0	0	0	0	1	0	0	0	1	0	0	0	0	0	0	0	0	160052250	944,251	160,052.25	944.25
424	0	0	0	0	0	0	0	0	0	0	0	1	0	0	0	0	0	0	0	0	160996501	75,500	160,996.50	75.5
425	0	0	0	0	0	0	0	0	0	0	0	0	0	0	0	0	0	0	0	0	161072001	423,000	161,072.00	423
426	0	0	0	0	0	0	0	1	0	0	0	0	0	0	0	0	0	0	0	0	161495001	89,749	161,495.00	89.75
427	0	0	0	0	0	0	0	1	0	0	0	1	0	0	0	0	0	0	0	0	161584750	945,251	161,584.75	945.25
428	0	0	0	0	0	0	0	0	0	0	0	1	0	0	0	0	0	0	0	0	162530001	74,500	162,530.00	74.5
429	0	0	0	0	0	0	0	0	0	0	0	0	0	0	0	0	0	0	0	0	162604501	407,249	162,604.50	407.25
430	0	0	0	0	0	0	0	1	0	0	0	0	0	0	0	0	0	0	0	0	163011750	82,500	163,011.75	82.5
431	0	0	0	0	0	0	0	1	0	0	0	1	0	0	0	0	0	0	0	0	163094250	935,751	163,094.25	935.75
432	0	0	0	0	0	0	0	0	0	0	0	1	0	0	0	0	0	0	0	0	164030001	83,749	164,030.00	83.75
433	0	0	0	0	0	0	0	0	0	0	0	0	0	0	0	0	0	0	0	0	164113750	398,751	164,113.75	398.75
434	0	0	0	0	0	0	0	1	0	0	0	0	0	0	0	0	0	0	0	0	164512501	67,749	164,512.50	67.75
435	0	0	0	0	0	0	0	1	0	0	0	1	0	0	0	0	0	0	0	0	164580250	949,751	164,580.25	949.75
436	0	0	0	0	0	0	0	0	0	0	0	1	0	0	0	0	0	0	0	0	165530001	70,000	165,530.00	70
437	0	0	0	0	0	0	0	0	0	0	0	0	0	0	0	0	0	0	0	0	165600001	411,749	165,600.00	411.75
438	0	0	0	0	0	0	0	1	0	0	0	0	0	0	0	0	0	0	0	0	166011750	77,751	166,011.75	77.75
439	0	0	0	0	0	0	0	1	0	0	0	1	0	0	0	0	0	0	0	0	166089501	940,500	166,089.50	940.5
440	0	0	0	0	0	0	0	0	0	0	0	1	0	0	0	0	0	0	0	0	167030001	79,249	167,030.00	79.25
441	0	0	0	0	0	0	0	0	0	0	0	0	0	0	0	0	0	0	0	0	167109250	403,500	167,109.25	403.5
442	0	0	0	0	0	0	0	1	0	0	0	0	0	0	0	0	0	0	0	0	167512750	86,000	167,512.75	86
443	0	0	0	0	0	0	0	1	0	0	0	1	0	0	0	0	0	0	0	0	167598750	931,251	167,598.75	931.25
444	0	0	0	0	0	0	0	0	0	0	0	1	0	0	0	0	0	0	0	0	168530001	88,500	168,530.00	88.5
445	0	0	0	0	0	0	0	0	0	0	0	0	0	0	0	0	0	0	0	0	168618501	393,249	168,618.50	393.25
446	0	0	0	0	0	0	0	1	0	0	0	0	0	0	0	0	0	0	0	0	169011750	73,251	169,011.75	73.25
447	0	0	0	0	0	0	0	1	0	0	0	1	0	0	0	0	0	0	0	0	169085001	945,000	169,085.00	945
448	0	0	0	0	0	0	0	0	0	0	0	1	0	0	0	0	0	0	0	0	170030001	74,749	170,030.00	74.75
449	0	0	0	0	0	0	0	0	0	0	0	0	0	0	0	0	0	0	0	0	170104750	407,000	170,104.75	407
450	0	0	0	0	0	0	0	1	0	0	0	0	0	0	0	0	0	0	0	0	170511750	82,500	170,511.75	82.5
451	0	0	0	0	0	0	0	1	0	0	0	1	0	0	0	0	0	0	0	0	170594250	935,751	170,594.25	935.75
452	0	0	0	0	0	0	0	0	0	0	0	1	0	0	0	0	0	0	0	0	171530001	84,000	171,530.00	84
453	0	0	0	0	0	0	0	0	0	0	0	0	0	0	0	0	0	0	0	0	171614001	397,749	171,614.00	397.75
454	0	0	0	0	0	0	0	1	0	0	0	0	0	0	0	0	0	0	0	0	172011750	68,500	172,011.75	68.5
455	0	0	0	0	0	0	0	1	0	0	0	1	0	0	0	0	0	0	0	0	172080250	949,751	172,080.25	949.75
456	0	0	0	0	0	0	0	0	0	0	0	1	0	0	0	0	0	0	0	0	173030001	70,000	173,030.00	70
457	0	0	0	0	0	0	0	0	0	0	0	0	0	0	0	0	0	0	0	0	173100001	411,749	173,100.00	411.75
458	0	0	0	0	0	0	0	1	0	0	0	0	0	0	0	0	0	0	0	0	173511750	78,000	173,511.75	78
459	0	0	0	0	0	0	0	1	0	0	0	1	0	0	0	0	0	0	0	0	173589750	940,251	173,589.75	940.25
460	0	0	0	0	0	0	0	0	0	0	0	1	0	0	0	0	0	0	0	0	174530001	79,249	174,530.00	79.25
461	0	0	0	0	0	0	0	0	0	0	0	0	0	0	0	0	0	0	0	0	174609250	402,751	174,609.25	402.75
462	0	0	0	0	0	0	0	1	0	0	0	0	0	0	0	0	0	0	0	0	175012001	87,000	175,012.00	87
463	0	0	0	0	0	0	0	1	0	0	0	1	0	0	0	0	0	0	0	0	175099001	931,000	175,099.00	931
464	0	0	0	0	0	0	0	0	0	0	0	1	0	0	0	0	0	0	0	0	176030001	88,749	176,030.00	88.75
465	0	0	0	0	0	0	0	0	0	0	0	0	0	0	0	0	0	0	0	0	176118750	393,251	176,118.75	393.25
466	0	0	0	0	0	0	0	1	0	0	0	0	0	0	0	0	0	0	0	0	176512001	73,000	176,512.00	73
467	0	0	0	0	0	0	0	1	0	0	0	1	0	0	0	0	0	0	0	0	176585001	945,000	176,585.00	945
468	0	0	0	0	0	0	0	0	0	0	0	1	0	0	0	0	0	0	0	0	177530001	74,749	177,530.00	74.75
469	0	0	0	0	0	0	0	0	0	0	0	0	0	0	0	0	0	0	0	0	177604750	407,251	177,604.75	407.25
470	0	0	0	0	0	0	0	1	0	0	0	0	0	0	0	0	0	0	0	0	178012001	82,500	178,012.00	82.5
471	0	0	0	0	0	0	0	1	0	0	0	1	0	0	0	0	0	0	0	0	178094501	935,500	178,094.50	935.5
472	0	0	0	0	0	0	0	0	0	0	0	1	0	0	0	0	0	0	0	0	179030001	84,000	179,030.00	84
473	0	0	0	0	0	0	0	0	0	0	0	0	0	0	0	0	0	0	0	0	179114001	414,500	179,114.00	414.5
474	0	0	0	0	0	0	0	1	0	0	0	0	0	0	0	0	0	0	0	0	179528501	75,249	179,528.50	75.25
475	0	0	0	0	0	0	0	1	0	0	0	1	0	0	0	0	0	0	0	0	179603750		179,603.75
