# Supplementary material for: Auditory presentation and synchronization in Adobe Flash and HTML5/JavaScript Web experiments
Source: Behav Res Methods. 2016 Jul 15;48(3):897–908. doi: 10.3758/s13428-016-0758-5 (PMC5003904; doi:10.3758/s13428-016-0758-5)
Supplement: Supplementary file 1 — (ZIP 1310 kb) [file 13428_2016_758_MOESM1_ESM.zip › Data/S1/sep-officepc-ie-fl-rep2016.csv]

	Keypad 4	Keypad 3	Keypad 2	Keypad 1	Opto 4	Opto 3	Opto 2	Opto 1	TTL in 2	TTL in 1	Mic 2	Mic 1	Act close 4	Act close 3	Act close 3	Act close 1	TTL out 2	TTL out 1	Sounder 2	Sounder 1	Elapsed uS	Active uS	Elapsed mS	Active mS
1	0	0	0	0	0	0	0	0	0	0	0	0	0	0	0	0	0	0	0	0	0	1,501,001	0	1,501.00
2	0	0	0	0	0	0	1	0	0	0	0	0	0	0	0	0	0	0	0	0	1501001	37,250	1,501.00	37.25
3	0	0	0	0	0	0	1	0	0	0	0	1	0	0	0	0	0	0	0	0	1538251	980,750	1,538.25	980.75
4	0	0	0	0	0	0	0	0	0	0	0	1	0	0	0	0	0	0	0	0	2519001	38,750	2,519.00	38.75
5	0	0	0	0	0	0	0	0	0	0	0	0	0	0	0	0	0	0	0	0	2557751	443,501	2,557.75	443.5
6	0	0	0	0	0	0	1	0	0	0	0	0	0	0	0	0	0	0	0	0	3001252	92,749	3,001.25	92.75
7	0	0	0	0	0	0	1	0	0	0	0	1	0	0	0	0	0	0	0	0	3094001	925,000	3,094.00	925
8	0	0	0	0	0	0	0	0	0	0	0	1	0	0	0	0	0	0	0	0	4019001	94,500	4,019.00	94.5
9	0	0	0	0	0	0	0	0	0	0	0	0	0	0	0	0	0	0	0	0	4113501	387,751	4,113.50	387.75
10	0	0	0	0	0	0	1	0	0	0	0	0	0	0	0	0	0	0	0	0	4501252	78,749	4,501.25	78.75
11	0	0	0	0	0	0	1	0	0	0	0	1	0	0	0	0	0	0	0	0	4580001	939,000	4,580.00	939
12	0	0	0	0	0	0	0	0	0	0	0	1	0	0	0	0	0	0	0	0	5519001	80,750	5,519.00	80.75
13	0	0	0	0	0	0	0	0	0	0	0	0	0	0	0	0	0	0	0	0	5599751	401,500	5,599.75	401.5
14	0	0	0	0	0	0	1	0	0	0	0	0	0	0	0	0	0	0	0	0	6001251	88,000	6,001.25	88
15	0	0	0	0	0	0	1	0	0	0	0	1	0	0	0	0	0	0	0	0	6089251	929,750	6,089.25	929.75
16	0	0	0	0	0	0	0	0	0	0	0	1	0	0	0	0	0	0	0	0	7019001	90,000	7,019.00	90
17	0	0	0	0	0	0	0	0	0	0	0	0	0	0	0	0	0	0	0	0	7109001	392,251	7,109.00	392.25
18	0	0	0	0	0	0	1	0	0	0	0	0	0	0	0	0	0	0	0	0	7501252	97,499	7,501.25	97.5
19	0	0	0	0	0	0	1	0	0	0	0	1	0	0	0	0	0	0	0	0	7598751	920,250	7,598.75	920.25
20	0	0	0	0	0	0	0	0	0	0	0	1	0	0	0	0	0	0	0	0	8519001	99,250	8,519.00	99.25
21	0	0	0	0	0	0	0	0	0	0	0	0	0	0	0	0	0	0	0	0	8618251	383,000	8,618.25	383
22	0	0	0	0	0	0	1	0	0	0	0	0	0	0	0	0	0	0	0	0	9001251	83,500	9,001.25	83.5
23	0	0	0	0	0	0	1	0	0	0	0	1	0	0	0	0	0	0	0	0	9084751	934,250	9,084.75	934.25
24	0	0	0	0	0	0	0	0	0	0	0	1	0	0	0	0	0	0	0	0	10019001	85,250	10,019.00	85.25
25	0	0	0	0	0	0	0	0	0	0	0	0	0	0	0	0	0	0	0	0	10104251	397,001	10,104.25	397
26	0	0	0	0	0	0	1	0	0	0	0	0	0	0	0	0	0	0	0	0	10501252	92,749	10,501.25	92.75
27	0	0	0	0	0	0	1	0	0	0	0	1	0	0	0	0	0	0	0	0	10594001	925,250	10,594.00	925.25
28	0	0	0	0	0	0	0	0	0	0	0	1	0	0	0	0	0	0	0	0	11519251	94,500	11,519.25	94.5
29	0	0	0	0	0	0	0	0	0	0	0	0	0	0	0	0	0	0	0	0	11613751	387,500	11,613.75	387.5
30	0	0	0	0	0	0	1	0	0	0	0	0	0	0	0	0	0	0	0	0	12001251	78,750	12,001.25	78.75
31	0	0	0	0	0	0	1	0	0	0	0	1	0	0	0	0	0	0	0	0	12080001	939,250	12,080.00	939.25
32	0	0	0	0	0	0	0	0	0	0	0	1	0	0	0	0	0	0	0	0	13019251	80,501	13,019.25	80.5
33	0	0	0	0	0	0	0	0	0	0	0	0	0	0	0	0	0	0	0	0	13099752	401,499	13,099.75	401.5
34	0	0	0	0	0	0	1	0	0	0	0	0	0	0	0	0	0	0	0	0	13501251	88,250	13,501.25	88.25
35	0	0	0	0	0	0	1	0	0	0	0	1	0	0	0	0	0	0	0	0	13589501	946,250	13,589.50	946.25
36	0	0	0	0	0	0	0	0	0	0	0	1	0	0	0	0	0	0	0	0	14535751	73,250	14,535.75	73.25
37	0	0	0	0	0	0	0	0	0	0	0	0	0	0	0	0	0	0	0	0	14609001	392,250	14,609.00	392.25
38	0	0	0	0	0	0	1	0	0	0	0	0	0	0	0	0	0	0	0	0	15001251	97,501	15,001.25	97.5
39	0	0	0	0	0	0	1	0	0	0	0	1	0	0	0	0	0	0	0	0	15098752	953,749	15,098.75	953.75
40	0	0	0	0	0	0	0	0	0	0	0	1	0	0	0	0	0	0	0	0	16052501	66,000	16,052.50	66
41	0	0	0	0	0	0	0	0	0	0	0	0	0	0	0	0	0	0	0	0	16118501	416,000	16,118.50	416
42	0	0	0	0	0	0	1	0	0	0	0	0	0	0	0	0	0	0	0	0	16534501	73,500	16,534.50	73.5
43	0	0	0	0	0	0	1	0	0	0	0	1	0	0	0	0	0	0	0	0	16608001	944,500	16,608.00	944.5
44	0	0	0	0	0	0	0	0	0	0	0	1	0	0	0	0	0	0	0	0	17552501	75,250	17,552.50	75.25
45	0	0	0	0	0	0	0	0	0	0	0	0	0	0	0	0	0	0	0	0	17627751	406,750	17,627.75	406.75
46	0	0	0	0	0	0	1	0	0	0	0	0	0	0	0	0	0	0	0	0	18034501	82,750	18,034.50	82.75
47	0	0	0	0	0	0	1	0	0	0	0	1	0	0	0	0	0	0	0	0	18117251	935,250	18,117.25	935.25
48	0	0	0	0	0	0	0	0	0	0	0	1	0	0	0	0	0	0	0	0	19052501	84,500	19,052.50	84.5
49	0	0	0	0	0	0	0	0	0	0	0	0	0	0	0	0	0	0	0	0	19137001	397,500	19,137.00	397.5
50	0	0	0	0	0	0	1	0	0	0	0	0	0	0	0	0	0	0	0	0	19534501	92,250	19,534.50	92.25
51	0	0	0	0	0	0	1	0	0	0	0	1	0	0	0	0	0	0	0	0	19626751	925,750	19,626.75	925.75
52	0	0	0	0	0	0	0	0	0	0	0	1	0	0	0	0	0	0	0	0	20552501	93,750	20,552.50	93.75
53	0	0	0	0	0	0	0	0	0	0	0	0	0	0	0	0	0	0	0	0	20646251	388,500	20,646.25	388.5
54	0	0	0	0	0	0	1	0	0	0	0	0	0	0	0	0	0	0	0	0	21034751	78,001	21,034.75	78
55	0	0	0	0	0	0	1	0	0	0	0	1	0	0	0	0	0	0	0	0	21112752	939,749	21,112.75	939.75
56	0	0	0	0	0	0	0	0	0	0	0	1	0	0	0	0	0	0	0	0	22052501	80,000	22,052.50	80
57	0	0	0	0	0	0	0	0	0	0	0	0	0	0	0	0	0	0	0	0	22132501	402,250	22,132.50	402.25
58	0	0	0	0	0	0	1	0	0	0	0	0	0	0	0	0	0	0	0	0	22534751	87,250	22,534.75	87.25
59	0	0	0	0	0	0	1	0	0	0	0	1	0	0	0	0	0	0	0	0	22622001	930,500	22,622.00	930.5
60	0	0	0	0	0	0	0	0	0	0	0	1	0	0	0	0	0	0	0	0	23552501	89,250	23,552.50	89.25
61	0	0	0	0	0	0	0	0	0	0	0	0	0	0	0	0	0	0	0	0	23641751	393,000	23,641.75	393
62	0	0	0	0	0	0	1	0	0	0	0	0	0	0	0	0	0	0	0	0	24034751	96,500	24,034.75	96.5
63	0	0	0	0	0	0	1	0	0	0	0	1	0	0	0	0	0	0	0	0	24131251	921,250	24,131.25	921.25
64	0	0	0	0	0	0	0	0	0	0	0	1	0	0	0	0	0	0	0	0	25052501	98,500	25,052.50	98.5
65	0	0	0	0	0	0	0	0	0	0	0	0	0	0	0	0	0	0	0	0	25151001	383,750	25,151.00	383.75
66	0	0	0	0	0	0	1	0	0	0	0	0	0	0	0	0	0	0	0	0	25534751	82,750	25,534.75	82.75
67	0	0	0	0	0	0	1	0	0	0	0	1	0	0	0	0	0	0	0	0	25617501	935,000	25,617.50	935
68	0	0	0	0	0	0	0	0	0	0	0	1	0	0	0	0	0	0	0	0	26552501	84,500	26,552.50	84.5
69	0	0	0	0	0	0	0	0	0	0	0	0	0	0	0	0	0	0	0	0	26637001	397,750	26,637.00	397.75
70	0	0	0	0	0	0	1	0	0	0	0	0	0	0	0	0	0	0	0	0	27034751	92,000	27,034.75	92
71	0	0	0	0	0	0	1	0	0	0	0	1	0	0	0	0	0	0	0	0	27126751	925,750	27,126.75	925.75
72	0	0	0	0	0	0	0	0	0	0	0	1	0	0	0	0	0	0	0	0	28052501	94,000	28,052.50	94
73	0	0	0	0	0	0	0	0	0	0	0	0	0	0	0	0	0	0	0	0	28146501	388,251	28,146.50	388.25
74	0	0	0	0	0	0	1	0	0	0	0	0	0	0	0	0	0	0	0	0	28534752	77,999	28,534.75	78
75	0	0	0	0	0	0	1	0	0	0	0	1	0	0	0	0	0	0	0	0	28612751	939,750	28,612.75	939.75
76	0	0	0	0	0	0	0	0	0	0	0	1	0	0	0	0	0	0	0	0	29552501	80,000	29,552.50	80
77	0	0	0	0	0	0	0	0	0	0	0	0	0	0	0	0	0	0	0	0	29632501	402,250	29,632.50	402.25
78	0	0	0	0	0	0	1	0	0	0	0	0	0	0	0	0	0	0	0	0	30034751	87,500	30,034.75	87.5
79	0	0	0	0	0	0	1	0	0	0	0	1	0	0	0	0	0	0	0	0	30122251	930,250	30,122.25	930.25
80	0	0	0	0	0	0	0	0	0	0	0	1	0	0	0	0	0	0	0	0	31052501	89,250	31,052.50	89.25
81	0	0	0	0	0	0	0	0	0	0	0	0	0	0	0	0	0	0	0	0	31141751	393,000	31,141.75	393
82	0	0	0	0	0	0	1	0	0	0	0	0	0	0	0	0	0	0	0	0	31534751	96,750	31,534.75	96.75
83	0	0	0	0	0	0	1	0	0	0	0	1	0	0	0	0	0	0	0	0	31631501	921,250	31,631.50	921.25
84	0	0	0	0	0	0	0	0	0	0	0	1	0	0	0	0	0	0	0	0	32552751	98,500	32,552.75	98.5
85	0	0	0	0	0	0	0	0	0	0	0	0	0	0	0	0	0	0	0	0	32651251	383,501	32,651.25	383.5
86	0	0	0	0	0	0	1	0	0	0	0	0	0	0	0	0	0	0	0	0	33034752	82,749	33,034.75	82.75
87	0	0	0	0	0	0	1	0	0	0	0	1	0	0	0	0	0	0	0	0	33117501	935,250	33,117.50	935.25
88	0	0	0	0	0	0	0	0	0	0	0	1	0	0	0	0	0	0	0	0	34052751	84,500	34,052.75	84.5
89	0	0	0	0	0	0	0	0	0	0	0	0	0	0	0	0	0	0	0	0	34137251	397,500	34,137.25	397.5
90	0	0	0	0	0	0	1	0	0	0	0	0	0	0	0	0	0	0	0	0	34534751	92,001	34,534.75	92
91	0	0	0	0	0	0	1	0	0	0	0	1	0	0	0	0	0	0	0	0	34626752	925,999	34,626.75	926
92	0	0	0	0	0	0	0	0	0	0	0	1	0	0	0	0	0	0	0	0	35552751	93,750	35,552.75	93.75
93	0	0	0	0	0	0	0	0	0	0	0	0	0	0	0	0	0	0	0	0	35646501	388,250	35,646.50	388.25
94	0	0	0	0	0	0	1	0	0	0	0	0	0	0	0	0	0	0	0	0	36034751	78,250	36,034.75	78.25
95	0	0	0	0	0	0	1	0	0	0	0	1	0	0	0	0	0	0	0	0	36113001	939,751	36,113.00	939.75
96	0	0	0	0	0	0	0	0	0	0	0	1	0	0	0	0	0	0	0	0	37052752	79,999	37,052.75	80
97	0	0	0	0	0	0	0	0	0	0	0	0	0	0	0	0	0	0	0	0	37132751	402,000	37,132.75	402
98	0	0	0	0	0	0	1	0	0	0	0	0	0	0	0	0	0	0	0	0	37534751	87,501	37,534.75	87.5
99	0	0	0	0	0	0	1	0	0	0	0	1	0	0	0	0	0	0	0	0	37622252	930,499	37,622.25	930.5
100	0	0	0	0	0	0	0	0	0	0	0	1	0	0	0	0	0	0	0	0	38552751	89,250	38,552.75	89.25
101	0	0	0	0	0	0	0	0	0	0	0	0	0	0	0	0	0	0	0	0	38642001	392,750	38,642.00	392.75
102	0	0	0	0	0	0	1	0	0	0	0	0	0	0	0	0	0	0	0	0	39034751	96,750	39,034.75	96.75
103	0	0	0	0	0	0	1	0	0	0	0	1	0	0	0	0	0	0	0	0	39131501	921,251	39,131.50	921.25
104	0	0	0	0	0	0	0	0	0	0	0	1	0	0	0	0	0	0	0	0	40052752	98,499	40,052.75	98.5
105	0	0	0	0	0	0	0	0	0	0	0	0	0	0	0	0	0	0	0	0	40151251	383,500	40,151.25	383.5
106	0	0	0	0	0	0	1	0	0	0	0	0	0	0	0	0	0	0	0	0	40534751	83,001	40,534.75	83
107	0	0	0	0	0	0	1	0	0	0	0	1	0	0	0	0	0	0	0	0	40617752	934,999	40,617.75	935
108	0	0	0	0	0	0	0	0	0	0	0	1	0	0	0	0	0	0	0	0	41552751	84,500	41,552.75	84.5
109	0	0	0	0	0	0	0	0	0	0	0	0	0	0	0	0	0	0	0	0	41637251	397,501	41,637.25	397.5
110	0	0	0	0	0	0	1	0	0	0	0	0	0	0	0	0	0	0	0	0	42034752	92,249	42,034.75	92.25
111	0	0	0	0	0	0	1	0	0	0	0	1	0	0	0	0	0	0	0	0	42127001	925,750	42,127.00	925.75
112	0	0	0	0	0	0	0	0	0	0	0	1	0	0	0	0	0	0	0	0	43052751	94,000	43,052.75	94
113	0	0	0	0	0	0	0	0	0	0	0	0	0	0	0	0	0	0	0	0	43146751	388,001	43,146.75	388
114	0	0	0	0	0	0	1	0	0	0	0	0	0	0	0	0	0	0	0	0	43534752	78,249	43,534.75	78.25
115	0	0	0	0	0	0	1	0	0	0	0	1	0	0	0	0	0	0	0	0	43613001	939,750	43,613.00	939.75
116	0	0	0	0	0	0	0	0	0	0	0	1	0	0	0	0	0	0	0	0	44552751	80,000	44,552.75	80
117	0	0	0	0	0	0	0	0	0	0	0	0	0	0	0	0	0	0	0	0	44632751	402,000	44,632.75	402
118	0	0	0	0	0	0	1	0	0	0	0	0	0	0	0	0	0	0	0	0	45034751	87,500	45,034.75	87.5
119	0	0	0	0	0	0	1	0	0	0	0	1	0	0	0	0	0	0	0	0	45122251	930,501	45,122.25	930.5
120	0	0	0	0	0	0	0	0	0	0	0	1	0	0	0	0	0	0	0	0	46052752	89,249	46,052.75	89.25
121	0	0	0	0	0	0	0	0	0	0	0	0	0	0	0	0	0	0	0	0	46142001	409,500	46,142.00	409.5
122	0	0	0	0	0	0	1	0	0	0	0	0	0	0	0	0	0	0	0	0	46551501	80,250	46,551.50	80.25
123	0	0	0	0	0	0	1	0	0	0	0	1	0	0	0	0	0	0	0	0	46631751	954,250	46,631.75	954.25
124	0	0	0	0	0	0	0	0	0	0	0	1	0	0	0	0	0	0	0	0	47586001	65,250	47,586.00	65.25
125	0	0	0	0	0	0	0	0	0	0	0	0	0	0	0	0	0	0	0	0	47651251	417,001	47,651.25	417
126	0	0	0	0	0	0	1	0	0	0	0	0	0	0	0	0	0	0	0	0	48068252	72,749	48,068.25	72.75
127	0	0	0	0	0	0	1	0	0	0	0	1	0	0	0	0	0	0	0	0	48141001	945,000	48,141.00	945
128	0	0	0	0	0	0	0	0	0	0	0	1	0	0	0	0	0	0	0	0	49086001	74,750	49,086.00	74.75
129	0	0	0	0	0	0	0	0	0	0	0	0	0	0	0	0	0	0	0	0	49160751	407,501	49,160.75	407.5
130	0	0	0	0	0	0	1	0	0	0	0	0	0	0	0	0	0	0	0	0	49568252	81,999	49,568.25	82
131	0	0	0	0	0	0	1	0	0	0	0	1	0	0	0	0	0	0	0	0	49650251	935,750	49,650.25	935.75
132	0	0	0	0	0	0	0	0	0	0	0	1	0	0	0	0	0	0	0	0	50586001	84,000	50,586.00	84
133	0	0	0	0	0	0	0	0	0	0	0	0	0	0	0	0	0	0	0	0	50670001	398,250	50,670.00	398.25
134	0	0	0	0	0	0	1	0	0	0	0	0	0	0	0	0	0	0	0	0	51068251	91,250	51,068.25	91.25
135	0	0	0	0	0	0	1	0	0	0	0	1	0	0	0	0	0	0	0	0	51159501	926,500	51,159.50	926.5
136	0	0	0	0	0	0	0	0	0	0	0	1	0	0	0	0	0	0	0	0	52086001	93,250	52,086.00	93.25
137	0	0	0	0	0	0	0	0	0	0	0	0	0	0	0	0	0	0	0	0	52179251	389,000	52,179.25	389
138	0	0	0	0	0	0	1	0	0	0	0	0	0	0	0	0	0	0	0	0	52568251	77,500	52,568.25	77.5
139	0	0	0	0	0	0	1	0	0	0	0	1	0	0	0	0	0	0	0	0	52645751	940,501	52,645.75	940.5
140	0	0	0	0	0	0	0	0	0	0	0	1	0	0	0	0	0	0	0	0	53586252	78,999	53,586.25	79
141	0	0	0	0	0	0	0	0	0	0	0	0	0	0	0	0	0	0	0	0	53665251	403,000	53,665.25	403
142	0	0	0	0	0	0	1	0	0	0	0	0	0	0	0	0	0	0	0	0	54068251	86,750	54,068.25	86.75
143	0	0	0	0	0	0	1	0	0	0	0	1	0	0	0	0	0	0	0	0	54155001	932,250	54,155.00	932.25
144	0	0	0	0	0	0	0	0	0	0	0	1	0	0	0	0	0	0	0	0	55087251	87,500	55,087.25	87.5
145	0	0	0	0	0	0	0	0	0	0	0	0	0	0	0	0	0	0	0	0	55174751	426,750	55,174.75	426.75
146	0	0	0	0	0	0	1	0	0	0	0	0	0	0	0	0	0	0	0	0	55601501	86,000	55,601.50	86
147	0	0	0	0	0	0	1	0	0	0	0	1	0	0	0	0	0	0	0	0	55687501	948,750	55,687.50	948.75
148	0	0	0	0	0	0	0	0	0	0	0	1	0	0	0	0	0	0	0	0	56636251	71,000	56,636.25	71
149	0	0	0	0	0	0	0	0	0	0	0	0	0	0	0	0	0	0	0	0	56707251	411,000	56,707.25	411
150	0	0	0	0	0	0	1	0	0	0	0	0	0	0	0	0	0	0	0	0	57118251	78,500	57,118.25	78.5
151	0	0	0	0	0	0	1	0	0	0	0	1	0	0	0	0	0	0	0	0	57196751	939,501	57,196.75	939.5
152	0	0	0	0	0	0	0	0	0	0	0	1	0	0	0	0	0	0	0	0	58136252	80,249	58,136.25	80.25
153	0	0	0	0	0	0	0	0	0	0	0	0	0	0	0	0	0	0	0	0	58216501	401,751	58,216.50	401.75
154	0	0	0	0	0	0	1	0	0	0	0	0	0	0	0	0	0	0	0	0	58618252	87,999	58,618.25	88
155	0	0	0	0	0	0	1	0	0	0	0	1	0	0	0	0	0	0	0	0	58706251	930,000	58,706.25	930
156	0	0	0	0	0	0	0	0	0	0	0	1	0	0	0	0	0	0	0	0	59636251	89,500	59,636.25	89.5
157	0	0	0	0	0	0	0	0	0	0	0	0	0	0	0	0	0	0	0	0	59725751	392,500	59,725.75	392.5
158	0	0	0	0	0	0	1	0	0	0	0	0	0	0	0	0	0	0	0	0	60118251	74,000	60,118.25	74
159	0	0	0	0	0	0	1	0	0	0	0	1	0	0	0	0	0	0	0	0	60192251	944,001	60,192.25	944
160	0	0	0	0	0	0	0	0	0	0	0	1	0	0	0	0	0	0	0	0	61136252	75,749	61,136.25	75.75
161	0	0	0	0	0	0	0	0	0	0	0	0	0	0	0	0	0	0	0	0	61212001	406,251	61,212.00	406.25
162	0	0	0	0	0	0	1	0	0	0	0	0	0	0	0	0	0	0	0	0	61618252	83,249	61,618.25	83.25
163	0	0	0	0	0	0	1	0	0	0	0	1	0	0	0	0	0	0	0	0	61701501	934,750	61,701.50	934.75
164	0	0	0	0	0	0	0	0	0	0	0	1	0	0	0	0	0	0	0	0	62636251	85,000	62,636.25	85
165	0	0	0	0	0	0	0	0	0	0	0	0	0	0	0	0	0	0	0	0	62721251	397,000	62,721.25	397
166	0	0	0	0	0	0	1	0	0	0	0	0	0	0	0	0	0	0	0	0	63118251	92,500	63,118.25	92.5
167	0	0	0	0	0	0	1	0	0	0	0	1	0	0	0	0	0	0	0	0	63210751	925,501	63,210.75	925.5
168	0	0	0	0	0	0	0	0	0	0	0	1	0	0	0	0	0	0	0	0	64136252	94,249	64,136.25	94.25
169	0	0	0	0	0	0	0	0	0	0	0	0	0	0	0	0	0	0	0	0	64230501	387,751	64,230.50	387.75
170	0	0	0	0	0	0	1	0	0	0	0	0	0	0	0	0	0	0	0	0	64618252	78,749	64,618.25	78.75
171	0	0	0	0	0	0	1	0	0	0	0	1	0	0	0	0	0	0	0	0	64697001	939,250	64,697.00	939.25
172	0	0	0	0	0	0	0	0	0	0	0	1	0	0	0	0	0	0	0	0	65636251	80,250	65,636.25	80.25
173	0	0	0	0	0	0	0	0	0	0	0	0	0	0	0	0	0	0	0	0	65716501	401,750	65,716.50	401.75
174	0	0	0	0	0	0	1	0	0	0	0	0	0	0	0	0	0	0	0	0	66118251	88,000	66,118.25	88
175	0	0	0	0	0	0	1	0	0	0	0	1	0	0	0	0	0	0	0	0	66206251	930,001	66,206.25	930
176	0	0	0	0	0	0	0	0	0	0	0	1	0	0	0	0	0	0	0	0	67136252	89,749	67,136.25	89.75
177	0	0	0	0	0	0	0	0	0	0	0	0	0	0	0	0	0	0	0	0	67226001	392,251	67,226.00	392.25
178	0	0	0	0	0	0	1	0	0	0	0	0	0	0	0	0	0	0	0	0	67618252	73,999	67,618.25	74
179	0	0	0	0	0	0	1	0	0	0	0	1	0	0	0	0	0	0	0	0	67692251	944,000	67,692.25	944
180	0	0	0	0	0	0	0	0	0	0	0	1	0	0	0	0	0	0	0	0	68636251	75,750	68,636.25	75.75
181	0	0	0	0	0	0	0	0	0	0	0	0	0	0	0	0	0	0	0	0	68712001	406,250	68,712.00	406.25
182	0	0	0	0	0	0	1	0	0	0	0	0	0	0	0	0	0	0	0	0	69118251	83,500	69,118.25	83.5
183	0	0	0	0	0	0	1	0	0	0	0	1	0	0	0	0	0	0	0	0	69201751	934,501	69,201.75	934.5
184	0	0	0	0	0	0	0	0	0	0	0	1	0	0	0	0	0	0	0	0	70136252	84,999	70,136.25	85
185	0	0	0	0	0	0	0	0	0	0	0	0	0	0	0	0	0	0	0	0	70221251	413,750	70,221.25	413.75
186	0	0	0	0	0	0	1	0	0	0	0	0	0	0	0	0	0	0	0	0	70635001	76,000	70,635.00	76
187	0	0	0	0	0	0	1	0	0	0	0	1	0	0	0	0	0	0	0	0	70711001	942,000	70,711.00	942
188	0	0	0	0	0	0	0	0	0	0	0	1	0	0	0	0	0	0	0	0	71653001	77,750	71,653.00	77.75
189	0	0	0	0	0	0	0	0	0	0	0	0	0	0	0	0	0	0	0	0	71730751	404,250	71,730.75	404.25
190	0	0	0	0	0	0	1	0	0	0	0	0	0	0	0	0	0	0	0	0	72135001	85,250	72,135.00	85.25
191	0	0	0	0	0	0	1	0	0	0	0	1	0	0	0	0	0	0	0	0	72220251	932,750	72,220.25	932.75
192	0	0	0	0	0	0	0	0	0	0	0	1	0	0	0	0	0	0	0	0	73153001	87,000	73,153.00	87
193	0	0	0	0	0	0	0	0	0	0	0	0	0	0	0	0	0	0	0	0	73240001	395,000	73,240.00	395
194	0	0	0	0	0	0	1	0	0	0	0	0	0	0	0	0	0	0	0	0	73635001	71,250	73,635.00	71.25
195	0	0	0	0	0	0	1	0	0	0	0	1	0	0	0	0	0	0	0	0	73706251	947,750	73,706.25	947.75
196	0	0	0	0	0	0	0	0	0	0	0	1	0	0	0	0	0	0	0	0	74654001	72,000	74,654.00	72
197	0	0	0	0	0	0	0	0	0	0	0	0	0	0	0	0	0	0	0	0	74726001	409,000	74,726.00	409
198	0	0	0	0	0	0	1	0	0	0	0	0	0	0	0	0	0	0	0	0	75135001	80,750	75,135.00	80.75
199	0	0	0	0	0	0	1	0	0	0	0	1	0	0	0	0	0	0	0	0	75215751	937,250	75,215.75	937.25
200	0	0	0	0	0	0	0	0	0	0	0	1	0	0	0	0	0	0	0	0	76153001	82,250	76,153.00	82.25
201	0	0	0	0	0	0	0	0	0	0	0	0	0	0	0	0	0	0	0	0	76235251	399,750	76,235.25	399.75
202	0	0	0	0	0	0	1	0	0	0	0	0	0	0	0	0	0	0	0	0	76635001	66,750	76,635.00	66.75
203	0	0	0	0	0	0	1	0	0	0	0	1	0	0	0	0	0	0	0	0	76701751	951,250	76,701.75	951.25
204	0	0	0	0	0	0	0	0	0	0	0	1	0	0	0	0	0	0	0	0	77653001	68,500	77,653.00	68.5
205	0	0	0	0	0	0	0	0	0	0	0	0	0	0	0	0	0	0	0	0	77721501	413,500	77,721.50	413.5
206	0	0	0	0	0	0	1	0	0	0	0	0	0	0	0	0	0	0	0	0	78135001	76,000	78,135.00	76
207	0	0	0	0	0	0	1	0	0	0	0	1	0	0	0	0	0	0	0	0	78211001	942,000	78,211.00	942
208	0	0	0	0	0	0	0	0	0	0	0	1	0	0	0	0	0	0	0	0	79153001	77,750	79,153.00	77.75
209	0	0	0	0	0	0	0	0	0	0	0	0	0	0	0	0	0	0	0	0	79230751	404,250	79,230.75	404.25
210	0	0	0	0	0	0	1	0	0	0	0	0	0	0	0	0	0	0	0	0	79635001	85,500	79,635.00	85.5
211	0	0	0	0	0	0	1	0	0	0	0	1	0	0	0	0	0	0	0	0	79720501	932,500	79,720.50	932.5
212	0	0	0	0	0	0	0	0	0	0	0	1	0	0	0	0	0	0	0	0	80653001	87,000	80,653.00	87
213	0	0	0	0	0	0	0	0	0	0	0	0	0	0	0	0	0	0	0	0	80740001	395,000	80,740.00	395
214	0	0	0	0	0	0	1	0	0	0	0	0	0	0	0	0	0	0	0	0	81135001	71,500	81,135.00	71.5
215	0	0	0	0	0	0	1	0	0	0	0	1	0	0	0	0	0	0	0	0	81206501	946,500	81,206.50	946.5
216	0	0	0	0	0	0	0	0	0	0	0	1	0	0	0	0	0	0	0	0	82153001	73,000	82,153.00	73
217	0	0	0	0	0	0	0	0	0	0	0	0	0	0	0	0	0	0	0	0	82226001	409,000	82,226.00	409
218	0	0	0	0	0	0	1	0	0	0	0	0	0	0	0	0	0	0	0	0	82635001	80,750	82,635.00	80.75
219	0	0	0	0	0	0	1	0	0	0	0	1	0	0	0	0	0	0	0	0	82715751	937,250	82,715.75	937.25
220	0	0	0	0	0	0	0	0	0	0	0	1	0	0	0	0	0	0	0	0	83653001	82,500	83,653.00	82.5
221	0	0	0	0	0	0	0	0	0	0	0	0	0	0	0	0	0	0	0	0	83735501	399,500	83,735.50	399.5
222	0	0	0	0	0	0	1	0	0	0	0	0	0	0	0	0	0	0	0	0	84135001	66,750	84,135.00	66.75
223	0	0	0	0	0	0	1	0	0	0	0	1	0	0	0	0	0	0	0	0	84201751	951,250	84,201.75	951.25
224	0	0	0	0	0	0	0	0	0	0	0	1	0	0	0	0	0	0	0	0	85153001	68,500	85,153.00	68.5
225	0	0	0	0	0	0	0	0	0	0	0	0	0	0	0	0	0	0	0	0	85221501	413,500	85,221.50	413.5
226	0	0	0	0	0	0	1	0	0	0	0	0	0	0	0	0	0	0	0	0	85635001	76,250	85,635.00	76.25
227	0	0	0	0	0	0	1	0	0	0	0	1	0	0	0	0	0	0	0	0	85711251	941,750	85,711.25	941.75
228	0	0	0	0	0	0	0	0	0	0	0	1	0	0	0	0	0	0	0	0	86653001	77,750	86,653.00	77.75
229	0	0	0	0	0	0	0	0	0	0	0	0	0	0	0	0	0	0	0	0	86730751	404,500	86,730.75	404.5
230	0	0	0	0	0	0	1	0	0	0	0	0	0	0	0	0	0	0	0	0	87135251	85,250	87,135.25	85.25
231	0	0	0	0	0	0	1	0	0	0	0	1	0	0	0	0	0	0	0	0	87220501	932,500	87,220.50	932.5
232	0	0	0	0	0	0	0	0	0	0	0	1	0	0	0	0	0	0	0	0	88153001	87,250	88,153.00	87.25
233	0	0	0	0	0	0	0	0	0	0	0	0	0	0	0	0	0	0	0	0	88240251	395,000	88,240.25	395
234	0	0	0	0	0	0	1	0	0	0	0	0	0	0	0	0	0	0	0	0	88635251	71,250	88,635.25	71.25
235	0	0	0	0	0	0	1	0	0	0	0	1	0	0	0	0	0	0	0	0	88706501	946,500	88,706.50	946.5
236	0	0	0	0	0	0	0	0	0	0	0	1	0	0	0	0	0	0	0	0	89653001	73,250	89,653.00	73.25
237	0	0	0	0	0	0	0	0	0	0	0	0	0	0	0	0	0	0	0	0	89726251	409,001	89,726.25	409
238	0	0	0	0	0	0	1	0	0	0	0	0	0	0	0	0	0	0	0	0	90135252	80,749	90,135.25	80.75
239	0	0	0	0	0	0	1	0	0	0	0	1	0	0	0	0	0	0	0	0	90216001	938,250	90,216.00	938.25
240	0	0	0	0	0	0	0	0	0	0	0	1	0	0	0	0	0	0	0	0	91154251	81,250	91,154.25	81.25
241	0	0	0	0	0	0	0	0	0	0	0	0	0	0	0	0	0	0	0	0	91235501	399,750	91,235.50	399.75
242	0	0	0	0	0	0	1	0	0	0	0	0	0	0	0	0	0	0	0	0	91635251	66,750	91,635.25	66.75
243	0	0	0	0	0	0	1	0	0	0	0	1	0	0	0	0	0	0	0	0	91702001	951,000	91,702.00	951
244	0	0	0	0	0	0	0	0	0	0	0	1	0	0	0	0	0	0	0	0	92653001	68,750	92,653.00	68.75
245	0	0	0	0	0	0	0	0	0	0	0	0	0	0	0	0	0	0	0	0	92721751	413,500	92,721.75	413.5
246	0	0	0	0	0	0	1	0	0	0	0	0	0	0	0	0	0	0	0	0	93135251	76,000	93,135.25	76
247	0	0	0	0	0	0	1	0	0	0	0	1	0	0	0	0	0	0	0	0	93211251	958,501	93,211.25	958.5
248	0	0	0	0	0	0	0	0	0	0	0	1	0	0	0	0	0	0	0	0	94169752	61,249	94,169.75	61.25
249	0	0	0	0	0	0	0	0	0	0	0	0	0	0	0	0	0	0	0	0	94231001	420,750	94,231.00	420.75
250	0	0	0	0	0	0	1	0	0	0	0	0	0	0	0	0	0	0	0	0	94651751	68,750	94,651.75	68.75
251	0	0	0	0	0	0	1	0	0	0	0	1	0	0	0	0	0	0	0	0	94720501	949,250	94,720.50	949.25
252	0	0	0	0	0	0	0	0	0	0	0	1	0	0	0	0	0	0	0	0	95669751	70,501	95,669.75	70.5
253	0	0	0	0	0	0	0	0	0	0	0	0	0	0	0	0	0	0	0	0	95740252	411,499	95,740.25	411.5
254	0	0	0	0	0	0	1	0	0	0	0	0	0	0	0	0	0	0	0	0	96151751	78,250	96,151.75	78.25
255	0	0	0	0	0	0	1	0	0	0	0	1	0	0	0	0	0	0	0	0	96230001	973,250	96,230.00	973.25
256	0	0	0	0	0	0	0	0	0	0	0	1	0	0	0	0	0	0	0	0	97203251	46,250	97,203.25	46.25
257	0	0	0	0	0	0	0	0	0	0	0	0	0	0	0	0	0	0	0	0	97249501	435,750	97,249.50	435.75
258	0	0	0	0	0	0	1	0	0	0	0	0	0	0	0	0	0	0	0	0	97685251	77,250	97,685.25	77.25
259	0	0	0	0	0	0	1	0	0	0	0	1	0	0	0	0	0	0	0	0	97762501	940,750	97,762.50	940.75
260	0	0	0	0	0	0	0	0	0	0	0	1	0	0	0	0	0	0	0	0	98703251	78,750	98,703.25	78.75
261	0	0	0	0	0	0	0	0	0	0	0	0	0	0	0	0	0	0	0	0	98782001	403,250	98,782.00	403.25
262	0	0	0	0	0	0	1	0	0	0	0	0	0	0	0	0	0	0	0	0	99185251	86,501	99,185.25	86.5
263	0	0	0	0	0	0	1	0	0	0	0	1	0	0	0	0	0	0	0	0	99271752	931,499	99,271.75	931.5
264	0	0	0	0	0	0	0	0	0	0	0	1	0	0	0	0	0	0	0	0	100203251	88,250	100,203.25	88.25
265	0	0	0	0	0	0	0	0	0	0	0	0	0	0	0	0	0	0	0	0	100291501	393,750	100,291.50	393.75
266	0	0	0	0	0	0	1	0	0	0	0	0	0	0	0	0	0	0	0	0	100685251	72,500	100,685.25	72.5
267	0	0	0	0	0	0	1	0	0	0	0	1	0	0	0	0	0	0	0	0	100757751	945,501	100,757.75	945.5
268	0	0	0	0	0	0	0	0	0	0	0	1	0	0	0	0	0	0	0	0	101703252	74,249	101,703.25	74.25
269	0	0	0	0	0	0	0	0	0	0	0	0	0	0	0	0	0	0	0	0	101777501	407,750	101,777.50	407.75
270	0	0	0	0	0	0	1	0	0	0	0	0	0	0	0	0	0	0	0	0	102185251	82,000	102,185.25	82
271	0	0	0	0	0	0	1	0	0	0	0	1	0	0	0	0	0	0	0	0	102267251	936,000	102,267.25	936
272	0	0	0	0	0	0	0	0	0	0	0	1	0	0	0	0	0	0	0	0	103203251	83,500	103,203.25	83.5
273	0	0	0	0	0	0	0	0	0	0	0	0	0	0	0	0	0	0	0	0	103286751	398,500	103,286.75	398.5
274	0	0	0	0	0	0	1	0	0	0	0	0	0	0	0	0	0	0	0	0	103685251	68,000	103,685.25	68
275	0	0	0	0	0	0	1	0	0	0	0	1	0	0	0	0	0	0	0	0	103753251	950,001	103,753.25	950
276	0	0	0	0	0	0	0	0	0	0	0	1	0	0	0	0	0	0	0	0	104703252	69,749	104,703.25	69.75
277	0	0	0	0	0	0	0	0	0	0	0	0	0	0	0	0	0	0	0	0	104773001	429,000	104,773.00	429
278	0	0	0	0	0	0	1	0	0	0	0	0	0	0	0	0	0	0	0	0	105202001	83,750	105,202.00	83.75
279	0	0	0	0	0	0	1	0	0	0	0	1	0	0	0	0	0	0	0	0	105285751	934,000	105,285.75	934
280	0	0	0	0	0	0	0	0	0	0	0	1	0	0	0	0	0	0	0	0	106219751	85,750	106,219.75	85.75
281	0	0	0	0	0	0	0	0	0	0	0	0	0	0	0	0	0	0	0	0	106305501	396,500	106,305.50	396.5
282	0	0	0	0	0	0	1	0	0	0	0	0	0	0	0	0	0	0	0	0	106702001	69,750	106,702.00	69.75
283	0	0	0	0	0	0	1	0	0	0	0	1	0	0	0	0	0	0	0	0	106771751	948,250	106,771.75	948.25
284	0	0	0	0	0	0	0	0	0	0	0	1	0	0	0	0	0	0	0	0	107720001	71,500	107,720.00	71.5
285	0	0	0	0	0	0	0	0	0	0	0	0	0	0	0	0	0	0	0	0	107791501	410,500	107,791.50	410.5
286	0	0	0	0	0	0	1	0	0	0	0	0	0	0	0	0	0	0	0	0	108202001	79,250	108,202.00	79.25
287	0	0	0	0	0	0	1	0	0	0	0	1	0	0	0	0	0	0	0	0	108281251	938,750	108,281.25	938.75
288	0	0	0	0	0	0	0	0	0	0	0	1	0	0	0	0	0	0	0	0	109220001	80,750	109,220.00	80.75
289	0	0	0	0	0	0	0	0	0	0	0	0	0	0	0	0	0	0	0	0	109300751	401,250	109,300.75	401.25
290	0	0	0	0	0	0	1	0	0	0	0	0	0	0	0	0	0	0	0	0	109702001	88,500	109,702.00	88.5
291	0	0	0	0	0	0	1	0	0	0	0	1	0	0	0	0	0	0	0	0	109790501	929,500	109,790.50	929.5
292	0	0	0	0	0	0	0	0	0	0	0	1	0	0	0	0	0	0	0	0	110720001	90,000	110,720.00	90
293	0	0	0	0	0	0	0	0	0	0	0	0	0	0	0	0	0	0	0	0	110810001	392,000	110,810.00	392
294	0	0	0	0	0	0	1	0	0	0	0	0	0	0	0	0	0	0	0	0	111202001	74,500	111,202.00	74.5
295	0	0	0	0	0	0	1	0	0	0	0	1	0	0	0	0	0	0	0	0	111276501	943,500	111,276.50	943.5
296	0	0	0	0	0	0	0	0	0	0	0	1	0	0	0	0	0	0	0	0	112220001	76,250	112,220.00	76.25
297	0	0	0	0	0	0	0	0	0	0	0	0	0	0	0	0	0	0	0	0	112296251	405,750	112,296.25	405.75
298	0	0	0	0	0	0	1	0	0	0	0	0	0	0	0	0	0	0	0	0	112702001	83,750	112,702.00	83.75
299	0	0	0	0	0	0	1	0	0	0	0	1	0	0	0	0	0	0	0	0	112785751	934,250	112,785.75	934.25
300	0	0	0	0	0	0	0	0	0	0	0	1	0	0	0	0	0	0	0	0	113720001	85,500	113,720.00	85.5
301	0	0	0	0	0	0	0	0	0	0	0	0	0	0	0	0	0	0	0	0	113805501	396,500	113,805.50	396.5
302	0	0	0	0	0	0	1	0	0	0	0	0	0	0	0	0	0	0	0	0	114202001	70,000	114,202.00	70
303	0	0	0	0	0	0	1	0	0	0	0	1	0	0	0	0	0	0	0	0	114272001	948,000	114,272.00	948
304	0	0	0	0	0	0	0	0	0	0	0	1	0	0	0	0	0	0	0	0	115220001	71,500	115,220.00	71.5
305	0	0	0	0	0	0	0	0	0	0	0	0	0	0	0	0	0	0	0	0	115291501	410,500	115,291.50	410.5
306	0	0	0	0	0	0	1	0	0	0	0	0	0	0	0	0	0	0	0	0	115702001	79,250	115,702.00	79.25
307	0	0	0	0	0	0	1	0	0	0	0	1	0	0	0	0	0	0	0	0	115781251	938,750	115,781.25	938.75
308	0	0	0	0	0	0	0	0	0	0	0	1	0	0	0	0	0	0	0	0	116720001	81,000	116,720.00	81
309	0	0	0	0	0	0	0	0	0	0	0	0	0	0	0	0	0	0	0	0	116801001	401,000	116,801.00	401
310	0	0	0	0	0	0	1	0	0	0	0	0	0	0	0	0	0	0	0	0	117202001	88,500	117,202.00	88.5
311	0	0	0	0	0	0	1	0	0	0	0	1	0	0	0	0	0	0	0	0	117290501	929,500	117,290.50	929.5
312	0	0	0	0	0	0	0	0	0	0	0	1	0	0	0	0	0	0	0	0	118220001	90,250	118,220.00	90.25
313	0	0	0	0	0	0	0	0	0	0	0	0	0	0	0	0	0	0	0	0	118310251	391,750	118,310.25	391.75
314	0	0	0	0	0	0	1	0	0	0	0	0	0	0	0	0	0	0	0	0	118702001	74,750	118,702.00	74.75
315	0	0	0	0	0	0	1	0	0	0	0	1	0	0	0	0	0	0	0	0	118776751	943,250	118,776.75	943.25
316	0	0	0	0	0	0	0	0	0	0	0	1	0	0	0	0	0	0	0	0	119720001	76,250	119,720.00	76.25
317	0	0	0	0	0	0	0	0	0	0	0	0	0	0	0	0	0	0	0	0	119796251	405,750	119,796.25	405.75
318	0	0	0	0	0	0	1	0	0	0	0	0	0	0	0	0	0	0	0	0	120202001	84,000	120,202.00	84
319	0	0	0	0	0	0	1	0	0	0	0	1	0	0	0	0	0	0	0	0	120286001	950,750	120,286.00	950.75
320	0	0	0	0	0	0	0	0	0	0	0	1	0	0	0	0	0	0	0	0	121236751	68,750	121,236.75	68.75
321	0	0	0	0	0	0	0	0	0	0	0	0	0	0	0	0	0	0	0	0	121305501	413,250	121,305.50	413.25
322	0	0	0	0	0	0	1	0	0	0	0	0	0	0	0	0	0	0	0	0	121718751	76,500	121,718.75	76.5
323	0	0	0	0	0	0	1	0	0	0	0	1	0	0	0	0	0	0	0	0	121795251	941,501	121,795.25	941.5
324	0	0	0	0	0	0	0	0	0	0	0	1	0	0	0	0	0	0	0	0	122736752	78,249	122,736.75	78.25
325	0	0	0	0	0	0	0	0	0	0	0	0	0	0	0	0	0	0	0	0	122815001	403,750	122,815.00	403.75
326	0	0	0	0	0	0	1	0	0	0	0	0	0	0	0	0	0	0	0	0	123218751	62,500	123,218.75	62.5
327	0	0	0	0	0	0	1	0	0	0	0	1	0	0	0	0	0	0	0	0	123281251	955,500	123,281.25	955.5
328	0	0	0	0	0	0	0	0	0	0	0	1	0	0	0	0	0	0	0	0	124236751	64,250	124,236.75	64.25
329	0	0	0	0	0	0	0	0	0	0	0	0	0	0	0	0	0	0	0	0	124301001	417,750	124,301.00	417.75
330	0	0	0	0	0	0	1	0	0	0	0	0	0	0	0	0	0	0	0	0	124718751	72,000	124,718.75	72
331	0	0	0	0	0	0	1	0	0	0	0	1	0	0	0	0	0	0	0	0	124790751	946,000	124,790.75	946
332	0	0	0	0	0	0	0	0	0	0	0	1	0	0	0	0	0	0	0	0	125736751	73,500	125,736.75	73.5
333	0	0	0	0	0	0	0	0	0	0	0	0	0	0	0	0	0	0	0	0	125810251	408,500	125,810.25	408.5
334	0	0	0	0	0	0	1	0	0	0	0	0	0	0	0	0	0	0	0	0	126218751	81,250	126,218.75	81.25
335	0	0	0	0	0	0	1	0	0	0	0	1	0	0	0	0	0	0	0	0	126300001	936,750	126,300.00	936.75
336	0	0	0	0	0	0	0	0	0	0	0	1	0	0	0	0	0	0	0	0	127236751	82,750	127,236.75	82.75
337	0	0	0	0	0	0	0	0	0	0	0	0	0	0	0	0	0	0	0	0	127319501	399,250	127,319.50	399.25
338	0	0	0	0	0	0	1	0	0	0	0	0	0	0	0	0	0	0	0	0	127718751	67,250	127,718.75	67.25
339	0	0	0	0	0	0	1	0	0	0	0	1	0	0	0	0	0	0	0	0	127786001	950,750	127,786.00	950.75
340	0	0	0	0	0	0	0	0	0	0	0	1	0	0	0	0	0	0	0	0	128736751	69,000	128,736.75	69
341	0	0	0	0	0	0	0	0	0	0	0	0	0	0	0	0	0	0	0	0	128805751	413,001	128,805.75	413
342	0	0	0	0	0	0	1	0	0	0	0	0	0	0	0	0	0	0	0	0	129218752	76,499	129,218.75	76.5
343	0	0	0	0	0	0	1	0	0	0	0	1	0	0	0	0	0	0	0	0	129295251	941,500	129,295.25	941.5
344	0	0	0	0	0	0	0	0	0	0	0	1	0	0	0	0	0	0	0	0	130236751	78,250	130,236.75	78.25
345	0	0	0	0	0	0	0	0	0	0	0	0	0	0	0	0	0	0	0	0	130315001	403,750	130,315.00	403.75
346	0	0	0	0	0	0	1	0	0	0	0	0	0	0	0	0	0	0	0	0	130718751	62,750	130,718.75	62.75
347	0	0	0	0	0	0	1	0	0	0	0	1	0	0	0	0	0	0	0	0	130781501	972,000	130,781.50	972
348	0	0	0	0	0	0	0	0	0	0	0	1	0	0	0	0	0	0	0	0	131753501	47,750	131,753.50	47.75
349	0	0	0	0	0	0	0	0	0	0	0	0	0	0	0	0	0	0	0	0	131801251	434,250	131,801.25	434.25
350	0	0	0	0	0	0	1	0	0	0	0	0	0	0	0	0	0	0	0	0	132235501	78,500	132,235.50	78.5
351	0	0	0	0	0	0	1	0	0	0	0	1	0	0	0	0	0	0	0	0	132314001	956,000	132,314.00	956
352	0	0	0	0	0	0	0	0	0	0	0	1	0	0	0	0	0	0	0	0	133270001	63,750	133,270.00	63.75
353	0	0	0	0	0	0	0	0	0	0	0	0	0	0	0	0	0	0	0	0	133333751	435,000	133,333.75	435
354	0	0	0	0	0	0	1	0	0	0	0	0	0	0	0	0	0	0	0	0	133768751	77,750	133,768.75	77.75
355	0	0	0	0	0	0	1	0	0	0	0	1	0	0	0	0	0	0	0	0	133846501	957,000	133,846.50	957
356	0	0	0	0	0	0	0	0	0	0	0	1	0	0	0	0	0	0	0	0	134803501	62,750	134,803.50	62.75
357	0	0	0	0	0	0	0	0	0	0	0	0	0	0	0	0	0	0	0	0	134866251	419,250	134,866.25	419.25
358	0	0	0	0	0	0	1	0	0	0	0	0	0	0	0	0	0	0	0	0	135285501	93,500	135,285.50	93.5
359	0	0	0	0	0	0	1	0	0	0	0	1	0	0	0	0	0	0	0	0	135379001	924,500	135,379.00	924.5
360	0	0	0	0	0	0	0	0	0	0	0	1	0	0	0	0	0	0	0	0	136303501	95,250	136,303.50	95.25
361	0	0	0	0	0	0	0	0	0	0	0	0	0	0	0	0	0	0	0	0	136398751	386,750	136,398.75	386.75
362	0	0	0	0	0	0	1	0	0	0	0	0	0	0	0	0	0	0	0	0	136785501	79,750	136,785.50	79.75
363	0	0	0	0	0	0	1	0	0	0	0	1	0	0	0	0	0	0	0	0	136865251	938,250	136,865.25	938.25
364	0	0	0	0	0	0	0	0	0	0	0	1	0	0	0	0	0	0	0	0	137803501	81,250	137,803.50	81.25
365	0	0	0	0	0	0	0	0	0	0	0	0	0	0	0	0	0	0	0	0	137884751	400,750	137,884.75	400.75
366	0	0	0	0	0	0	1	0	0	0	0	0	0	0	0	0	0	0	0	0	138285501	89,000	138,285.50	89
367	0	0	0	0	0	0	1	0	0	0	0	1	0	0	0	0	0	0	0	0	138374501	929,000	138,374.50	929
368	0	0	0	0	0	0	0	0	0	0	0	1	0	0	0	0	0	0	0	0	139303501	90,500	139,303.50	90.5
369	0	0	0	0	0	0	0	0	0	0	0	0	0	0	0	0	0	0	0	0	139394001	391,500	139,394.00	391.5
370	0	0	0	0	0	0	1	0	0	0	0	0	0	0	0	0	0	0	0	0	139785501	75,000	139,785.50	75
371	0	0	0	0	0	0	1	0	0	0	0	1	0	0	0	0	0	0	0	0	139860501	943,000	139,860.50	943
372	0	0	0	0	0	0	0	0	0	0	0	1	0	0	0	0	0	0	0	0	140803501	76,750	140,803.50	76.75
373	0	0	0	0	0	0	0	0	0	0	0	0	0	0	0	0	0	0	0	0	140880251	405,250	140,880.25	405.25
374	0	0	0	0	0	0	1	0	0	0	0	0	0	0	0	0	0	0	0	0	141285501	84,250	141,285.50	84.25
375	0	0	0	0	0	0	1	0	0	0	0	1	0	0	0	0	0	0	0	0	141369751	933,750	141,369.75	933.75
376	0	0	0	0	0	0	0	0	0	0	0	1	0	0	0	0	0	0	0	0	142303501	86,000	142,303.50	86
377	0	0	0	0	0	0	0	0	0	0	0	0	0	0	0	0	0	0	0	0	142389501	396,000	142,389.50	396
378	0	0	0	0	0	0	1	0	0	0	0	0	0	0	0	0	0	0	0	0	142785501	93,750	142,785.50	93.75
379	0	0	0	0	0	0	1	0	0	0	0	1	0	0	0	0	0	0	0	0	142879251	924,250	142,879.25	924.25
380	0	0	0	0	0	0	0	0	0	0	0	1	0	0	0	0	0	0	0	0	143803501	95,250	143,803.50	95.25
381	0	0	0	0	0	0	0	0	0	0	0	0	0	0	0	0	0	0	0	0	143898751	386,750	143,898.75	386.75
382	0	0	0	0	0	0	1	0	0	0	0	0	0	0	0	0	0	0	0	0	144285501	79,750	144,285.50	79.75
383	0	0	0	0	0	0	1	0	0	0	0	1	0	0	0	0	0	0	0	0	144365251	938,250	144,365.25	938.25
384	0	0	0	0	0	0	0	0	0	0	0	1	0	0	0	0	0	0	0	0	145303501	81,500	145,303.50	81.5
385	0	0	0	0	0	0	0	0	0	0	0	0	0	0	0	0	0	0	0	0	145385001	400,500	145,385.00	400.5
386	0	0	0	0	0	0	1	0	0	0	0	0	0	0	0	0	0	0	0	0	145785501	89,000	145,785.50	89
387	0	0	0	0	0	0	1	0	0	0	0	1	0	0	0	0	0	0	0	0	145874501	929,000	145,874.50	929
388	0	0	0	0	0	0	0	0	0	0	0	1	0	0	0	0	0	0	0	0	146803501	90,750	146,803.50	90.75
389	0	0	0	0	0	0	0	0	0	0	0	0	0	0	0	0	0	0	0	0	146894251	391,250	146,894.25	391.25
390	0	0	0	0	0	0	1	0	0	0	0	0	0	0	0	0	0	0	0	0	147285501	75,250	147,285.50	75.25
391	0	0	0	0	0	0	1	0	0	0	0	1	0	0	0	0	0	0	0	0	147360751	942,750	147,360.75	942.75
392	0	0	0	0	0	0	0	0	0	0	0	1	0	0	0	0	0	0	0	0	148303501	76,750	148,303.50	76.75
393	0	0	0	0	0	0	0	0	0	0	0	0	0	0	0	0	0	0	0	0	148380251	405,250	148,380.25	405.25
394	0	0	0	0	0	0	1	0	0	0	0	0	0	0	0	0	0	0	0	0	148785501	84,500	148,785.50	84.5
395	0	0	0	0	0	0	1	0	0	0	0	1	0	0	0	0	0	0	0	0	148870001	933,500	148,870.00	933.5
396	0	0	0	0	0	0	0	0	0	0	0	1	0	0	0	0	0	0	0	0	149803501	86,000	149,803.50	86
397	0	0	0	0	0	0	0	0	0	0	0	0	0	0	0	0	0	0	0	0	149889501	396,000	149,889.50	396
398	0	0	0	0	0	0	1	0	0	0	0	0	0	0	0	0	0	0	0	0	150285501	93,750	150,285.50	93.75
399	0	0	0	0	0	0	1	0	0	0	0	1	0	0	0	0	0	0	0	0	150379251	924,250	150,379.25	924.25
400	0	0	0	0	0	0	0	0	0	0	0	1	0	0	0	0	0	0	0	0	151303501	95,500	151,303.50	95.5
401	0	0	0	0	0	0	0	0	0	0	0	0	0	0	0	0	0	0	0	0	151399001	386,750	151,399.00	386.75
402	0	0	0	0	0	0	1	0	0	0	0	0	0	0	0	0	0	0	0	0	151785751	79,500	151,785.75	79.5
403	0	0	0	0	0	0	1	0	0	0	0	1	0	0	0	0	0	0	0	0	151865251	938,250	151,865.25	938.25
404	0	0	0	0	0	0	0	0	0	0	0	1	0	0	0	0	0	0	0	0	152803501	81,500	152,803.50	81.5
405	0	0	0	0	0	0	0	0	0	0	0	0	0	0	0	0	0	0	0	0	152885001	400,750	152,885.00	400.75
406	0	0	0	0	0	0	1	0	0	0	0	0	0	0	0	0	0	0	0	0	153285751	89,000	153,285.75	89
407	0	0	0	0	0	0	1	0	0	0	0	1	0	0	0	0	0	0	0	0	153374751	928,750	153,374.75	928.75
408	0	0	0	0	0	0	0	0	0	0	0	1	0	0	0	0	0	0	0	0	154303501	90,750	154,303.50	90.75
409	0	0	0	0	0	0	0	0	0	0	0	0	0	0	0	0	0	0	0	0	154394251	391,500	154,394.25	391.5
410	0	0	0	0	0	0	1	0	0	0	0	0	0	0	0	0	0	0	0	0	154785751	75,000	154,785.75	75
411	0	0	0	0	0	0	1	0	0	0	0	1	0	0	0	0	0	0	0	0	154860751	942,750	154,860.75	942.75
412	0	0	0	0	0	0	0	0	0	0	0	1	0	0	0	0	0	0	0	0	155803501	77,000	155,803.50	77
413	0	0	0	0	0	0	0	0	0	0	0	0	0	0	0	0	0	0	0	0	155880501	405,250	155,880.50	405.25
414	0	0	0	0	0	0	1	0	0	0	0	0	0	0	0	0	0	0	0	0	156285751	84,250	156,285.75	84.25
415	0	0	0	0	0	0	1	0	0	0	0	1	0	0	0	0	0	0	0	0	156370001	933,500	156,370.00	933.5
416	0	0	0	0	0	0	0	0	0	0	0	1	0	0	0	0	0	0	0	0	157303501	86,250	157,303.50	86.25
417	0	0	0	0	0	0	0	0	0	0	0	0	0	0	0	0	0	0	0	0	157389751	396,000	157,389.75	396
418	0	0	0	0	0	0	1	0	0	0	0	0	0	0	0	0	0	0	0	0	157785751	93,500	157,785.75	93.5
419	0	0	0	0	0	0	1	0	0	0	0	1	0	0	0	0	0	0	0	0	157879251	924,250	157,879.25	924.25
420	0	0	0	0	0	0	0	0	0	0	0	1	0	0	0	0	0	0	0	0	158803501	95,500	158,803.50	95.5
421	0	0	0	0	0	0	0	0	0	0	0	0	0	0	0	0	0	0	0	0	158899001	386,750	158,899.00	386.75
422	0	0	0	0	0	0	1	0	0	0	0	0	0	0	0	0	0	0	0	0	159285751	79,750	159,285.75	79.75
423	0	0	0	0	0	0	1	0	0	0	0	1	0	0	0	0	0	0	0	0	159365501	938,250	159,365.50	938.25
424	0	0	0	0	0	0	0	0	0	0	0	1	0	0	0	0	0	0	0	0	160303751	81,250	160,303.75	81.25
425	0	0	0	0	0	0	0	0	0	0	0	0	0	0	0	0	0	0	0	0	160385001	400,751	160,385.00	400.75
426	0	0	0	0	0	0	1	0	0	0	0	0	0	0	0	0	0	0	0	0	160785752	88,999	160,785.75	89
427	0	0	0	0	0	0	1	0	0	0	0	1	0	0	0	0	0	0	0	0	160874751	929,000	160,874.75	929
428	0	0	0	0	0	0	0	0	0	0	0	1	0	0	0	0	0	0	0	0	161803751	90,750	161,803.75	90.75
429	0	0	0	0	0	0	0	0	0	0	0	0	0	0	0	0	0	0	0	0	161894501	391,250	161,894.50	391.25
430	0	0	0	0	0	0	1	0	0	0	0	0	0	0	0	0	0	0	0	0	162285751	75,000	162,285.75	75
431	0	0	0	0	0	0	1	0	0	0	0	1	0	0	0	0	0	0	0	0	162360751	943,001	162,360.75	943
432	0	0	0	0	0	0	0	0	0	0	0	1	0	0	0	0	0	0	0	0	163303752	76,749	163,303.75	76.75
433	0	0	0	0	0	0	0	0	0	0	0	0	0	0	0	0	0	0	0	0	163380501	405,250	163,380.50	405.25
434	0	0	0	0	0	0	1	0	0	0	0	0	0	0	0	0	0	0	0	0	163785751	84,500	163,785.75	84.5
435	0	0	0	0	0	0	1	0	0	0	0	1	0	0	0	0	0	0	0	0	163870251	933,501	163,870.25	933.5
436	0	0	0	0	0	0	0	0	0	0	0	1	0	0	0	0	0	0	0	0	164803752	85,999	164,803.75	86
437	0	0	0	0	0	0	0	0	0	0	0	0	0	0	0	0	0	0	0	0	164889751	396,000	164,889.75	396
438	0	0	0	0	0	0	1	0	0	0	0	0	0	0	0	0	0	0	0	0	165285751	93,750	165,285.75	93.75
439	0	0	0	0	0	0	1	0	0	0	0	1	0	0	0	0	0	0	0	0	165379501	924,250	165,379.50	924.25
440	0	0	0	0	0	0	0	0	0	0	0	1	0	0	0	0	0	0	0	0	166303751	95,500	166,303.75	95.5
441	0	0	0	0	0	0	0	0	0	0	0	0	0	0	0	0	0	0	0	0	166399251	386,500	166,399.25	386.5
442	0	0	0	0	0	0	1	0	0	0	0	0	0	0	0	0	0	0	0	0	166785751	79,750	166,785.75	79.75
443	0	0	0	0	0	0	1	0	0	0	0	1	0	0	0	0	0	0	0	0	166865501	938,251	166,865.50	938.25
444	0	0	0	0	0	0	0	0	0	0	0	1	0	0	0	0	0	0	0	0	167803752	81,499	167,803.75	81.5
445	0	0	0	0	0	0	0	0	0	0	0	0	0	0	0	0	0	0	0	0	167885251	400,500	167,885.25	400.5
446	0	0	0	0	0	0	1	0	0	0	0	0	0	0	0	0	0	0	0	0	168285751	89,000	168,285.75	89
447	0	0	0	0	0	0	1	0	0	0	0	1	0	0	0	0	0	0	0	0	168374751	929,000	168,374.75	929
448	0	0	0	0	0	0	0	0	0	0	0	1	0	0	0	0	0	0	0	0	169303751	90,750	169,303.75	90.75
449	0	0	0	0	0	0	0	0	0	0	0	0	0	0	0	0	0	0	0	0	169394501	391,251	169,394.50	391.25
450	0	0	0	0	0	0	1	0	0	0	0	0	0	0	0	0	0	0	0	0	169785752	75,249	169,785.75	75.25
451	0	0	0	0	0	0	1	0	0	0	0	1	0	0	0	0	0	0	0	0	169861001	942,750	169,861.00	942.75
452	0	0	0	0	0	0	0	0	0	0	0	1	0	0	0	0	0	0	0	0	170803751	76,750	170,803.75	76.75
453	0	0	0	0	0	0	0	0	0	0	0	0	0	0	0	0	0	0	0	0	170880501	422,000	170,880.50	422
454	0	0	0	0	0	0	1	0	0	0	0	0	0	0	0	0	0	0	0	0	171302501	67,750	171,302.50	67.75
455	0	0	0	0	0	0	1	0	0	0	0	1	0	0	0	0	0	0	0	0	171370251	966,750	171,370.25	966.75
456	0	0	0	0	0	0	0	0	0	0	0	1	0	0	0	0	0	0	0	0	172337001	53,000	172,337.00	53
457	0	0	0	0	0	0	0	0	0	0	0	0	0	0	0	0	0	0	0	0	172390001	429,000	172,390.00	429
458	0	0	0	0	0	0	1	0	0	0	0	0	0	0	0	0	0	0	0	0	172819001	83,750	172,819.00	83.75
459	0	0	0	0	0	0	1	0	0	0	0	1	0	0	0	0	0	0	0	0	172902751	951,000	172,902.75	951
460	0	0	0	0	0	0	0	0	0	0	0	1	0	0	0	0	0	0	0	0	173853751	68,750	173,853.75	68.75
461	0	0	0	0	0	0	0	0	0	0	0	0	0	0	0	0	0	0	0	0	173922501	413,250	173,922.50	413.25
462	0	0	0	0	0	0	1	0	0	0	0	0	0	0	0	0	0	0	0	0	174335751	76,250	174,335.75	76.25
463	0	0	0	0	0	0	1	0	0	0	0	1	0	0	0	0	0	0	0	0	174412001	941,751	174,412.00	941.75
464	0	0	0	0	0	0	0	0	0	0	0	1	0	0	0	0	0	0	0	0	175353752	77,999	175,353.75	78
465	0	0	0	0	0	0	0	0	0	0	0	0	0	0	0	0	0	0	0	0	175431751	420,750	175,431.75	420.75
466	0	0	0	0	0	0	1	0	0	0	0	0	0	0	0	0	0	0	0	0	175852501	69,000	175,852.50	69
467	0	0	0	0	0	0	1	0	0	0	0	1	0	0	0	0	0	0	0	0	175921501	949,000	175,921.50	949
468	0	0	0	0	0	0	0	0	0	0	0	1	0	0	0	0	0	0	0	0	176870501	70,500	176,870.50	70.5
469	0	0	0	0	0	0	0	0	0	0	0	0	0	0	0	0	0	0	0	0	176941001	411,500	176,941.00	411.5
470	0	0	0	0	0	0	1	0	0	0	0	0	0	0	0	0	0	0	0	0	177352501	78,250	177,352.50	78.25
471	0	0	0	0	0	0	1	0	0	0	0	1	0	0	0	0	0	0	0	0	177430751	939,750	177,430.75	939.75
472	0	0	0	0	0	0	0	0	0	0	0	1	0	0	0	0	0	0	0	0	178370501	79,750	178,370.50	79.75
473	0	0	0	0	0	0	0	0	0	0	0	0	0	0	0	0	0	0	0	0	178450251	402,250	178,450.25	402.25
474	0	0	0	0	0	0	1	0	0	0	0	0	0	0	0	0	0	0	0	0	178852501	87,500	178,852.50	87.5
475	0	0	0	0	0	0	1	0	0	0	0	1	0	0	0	0	0	0	0	0	178940001	930,500	178,940.00	930.5
476	0	0	0	0	0	0	0	0	0	0	0	1	0	0	0	0	0	0	0	0	179870501	89,250	179,870.50	89.25
477	0	0	0	0	0	0	0	0	0	0	0	0	0	0	0	0	0	0	0	0	179959751		179,959.75
