# Supplementary material for: Auditory presentation and synchronization in Adobe Flash and HTML5/JavaScript Web experiments
Source: Behav Res Methods. 2016 Jul 15;48(3):897–908. doi: 10.3758/s13428-016-0758-5 (PMC5003904; doi:10.3758/s13428-016-0758-5)
Supplement: Supplementary file 1 — (ZIP 1310 kb) [file 13428_2016_758_MOESM1_ESM.zip › Data/S1/sep-officepc-ie-js.csv]

	Keypad 4	Keypad 3	Keypad 2	Keypad 1	Opto 4	Opto 3	Opto 2	Opto 1	TTL in 2	TTL in 1	Mic 2	Mic 1	Act close 4	Act close 3	Act close 3	Act close 1	TTL out 2	TTL out 1	Sounder 2	Sounder 1	Elapsed uS	Active uS	Elapsed mS	Active mS
1	0	0	0	0	0	0	0	0	0	0	0	0	0	0	0	0	0	0	0	0	0	895,500	0	895.5
2	0	0	0	0	0	0	0	1	0	0	0	0	0	0	0	0	0	0	0	0	895500	41,500	895.5	41.5
3	0	0	0	0	0	0	0	1	0	0	0	1	0	0	0	0	0	0	0	0	937000	978,750	937	978.75
4	0	0	0	0	0	0	0	0	0	0	0	1	0	0	0	0	0	0	0	0	1915750	41,000	1,915.75	41
5	0	0	0	0	0	0	0	0	0	0	0	0	0	0	0	0	0	0	0	0	1956750	555,500	1,956.75	555.5
6	0	0	0	0	0	0	0	1	0	0	0	0	0	0	0	0	0	0	0	0	2512250	34,751	2,512.25	34.75
7	0	0	0	0	0	0	0	1	0	0	0	1	0	0	0	0	0	0	0	0	2547001	1,002,249	2,547.00	1,002.25
8	0	0	0	0	0	0	0	0	0	0	0	1	0	0	0	0	0	0	0	0	3549250	21,251	3,549.25	21.25
9	0	0	0	0	0	0	0	0	0	0	0	0	0	0	0	0	0	0	0	0	3570501	558,499	3,570.50	558.5
10	0	0	0	0	0	0	0	1	0	0	0	0	0	0	0	0	0	0	0	0	4129000	28,000	4,129.00	28
11	0	0	0	0	0	0	0	1	0	0	0	1	0	0	0	0	0	0	0	0	4157000	1,008,750	4,157.00	1,008.75
12	0	0	0	0	0	0	0	0	0	0	0	1	0	0	0	0	0	0	0	0	5165750	24,750	5,165.75	24.75
13	0	0	0	0	0	0	0	0	0	0	0	0	0	0	0	0	0	0	0	0	5190500	555,000	5,190.50	555
14	0	0	0	0	0	0	0	1	0	0	0	0	0	0	0	0	0	0	0	0	5745500	41,500	5,745.50	41.5
15	0	0	0	0	0	0	0	1	0	0	0	1	0	0	0	0	0	0	0	0	5787000	995,500	5,787.00	995.5
16	0	0	0	0	0	0	0	0	0	0	0	1	0	0	0	0	0	0	0	0	6782500	28,000	6,782.50	28
17	0	0	0	0	0	0	0	0	0	0	0	0	0	0	0	0	0	0	0	0	6810500	568,501	6,810.50	568.5
18	0	0	0	0	0	0	0	1	0	0	0	0	0	0	0	0	0	0	0	0	7379001	37,999	7,379.00	38
19	0	0	0	0	0	0	0	1	0	0	0	1	0	0	0	0	0	0	0	0	7417000	998,750	7,417.00	998.75
20	0	0	0	0	0	0	0	0	0	0	0	1	0	0	0	0	0	0	0	0	8415750	24,751	8,415.75	24.75
21	0	0	0	0	0	0	0	0	0	0	0	0	0	0	0	0	0	0	0	0	8440501	554,999	8,440.50	555
22	0	0	0	0	0	0	0	1	0	0	0	0	0	0	0	0	0	0	0	0	8995500	41,500	8,995.50	41.5
23	0	0	0	0	0	0	0	1	0	0	0	1	0	0	0	0	0	0	0	0	9037000	995,501	9,037.00	995.5
24	0	0	0	0	0	0	0	0	0	0	0	1	0	0	0	0	0	0	0	0	10032501	27,999	10,032.50	28
25	0	0	0	0	0	0	0	0	0	0	0	0	0	0	0	0	0	0	0	0	10060500	568,501	10,060.50	568.5
26	0	0	0	0	0	0	0	1	0	0	0	0	0	0	0	0	0	0	0	0	10629001	37,999	10,629.00	38
27	0	0	0	0	0	0	0	1	0	0	0	1	0	0	0	0	0	0	0	0	10667000	998,750	10,667.00	998.75
28	0	0	0	0	0	0	0	0	0	0	0	1	0	0	0	0	0	0	0	0	11665750	24,751	11,665.75	24.75
29	0	0	0	0	0	0	0	0	0	0	0	0	0	0	0	0	0	0	0	0	11690501	555,249	11,690.50	555.25
30	0	0	0	0	0	0	0	1	0	0	0	0	0	0	0	0	0	0	0	0	12245750	41,251	12,245.75	41.25
31	0	0	0	0	0	0	0	1	0	0	0	1	0	0	0	0	0	0	0	0	12287001	995,499	12,287.00	995.5
32	0	0	0	0	0	0	0	0	0	0	0	1	0	0	0	0	0	0	0	0	13282500	28,000	13,282.50	28
33	0	0	0	0	0	0	0	0	0	0	0	0	0	0	0	0	0	0	0	0	13310500	568,501	13,310.50	568.5
34	0	0	0	0	0	0	0	1	0	0	0	0	0	0	0	0	0	0	0	0	13879001	37,999	13,879.00	38
35	0	0	0	0	0	0	0	1	0	0	0	1	0	0	0	0	0	0	0	0	13917000	999,000	13,917.00	999
36	0	0	0	0	0	0	0	0	0	0	0	1	0	0	0	0	0	0	0	0	14916000	24,500	14,916.00	24.5
37	0	0	0	0	0	0	0	0	0	0	0	0	0	0	0	0	0	0	0	0	14940500	571,750	14,940.50	571.75
38	0	0	0	0	0	0	0	1	0	0	0	0	0	0	0	0	0	0	0	0	15512250	35,000	15,512.25	35
39	0	0	0	0	0	0	0	1	0	0	0	1	0	0	0	0	0	0	0	0	15547250	1,002,000	15,547.25	1,002.00
40	0	0	0	0	0	0	0	0	0	0	0	1	0	0	0	0	0	0	0	0	16549250	21,250	16,549.25	21.25
41	0	0	0	0	0	0	0	0	0	0	0	0	0	0	0	0	0	0	0	0	16570500	575,250	16,570.50	575.25
42	0	0	0	0	0	0	0	1	0	0	0	0	0	0	0	0	0	0	0	0	17145750	31,500	17,145.75	31.5
43	0	0	0	0	0	0	0	1	0	0	0	1	0	0	0	0	0	0	0	0	17177250	1,005,250	17,177.25	1,005.25
44	0	0	0	0	0	0	0	0	0	0	0	1	0	0	0	0	0	0	0	0	18182500	18,000	18,182.50	18
45	0	0	0	0	0	0	0	0	0	0	0	0	0	0	0	0	0	0	0	0	18200500	561,750	18,200.50	561.75
46	0	0	0	0	0	0	0	1	0	0	0	0	0	0	0	0	0	0	0	0	18762250	25,000	18,762.25	25
47	0	0	0	0	0	0	0	1	0	0	0	1	0	0	0	0	0	0	0	0	18787250	995,251	18,787.25	995.25
48	0	0	0	0	0	0	0	0	0	0	0	1	0	0	0	0	0	0	0	0	19782501	27,999	19,782.50	28
49	0	0	0	0	0	0	0	0	0	0	0	0	0	0	0	0	0	0	0	0	19810500	568,501	19,810.50	568.5
50	0	0	0	0	0	0	0	1	0	0	0	0	0	0	0	0	0	0	0	0	20379001	38,249	20,379.00	38.25
51	0	0	0	0	0	0	0	1	0	0	0	1	0	0	0	0	0	0	0	0	20417250	998,750	20,417.25	998.75
52	0	0	0	0	0	0	0	0	0	0	0	1	0	0	0	0	0	0	0	0	21416000	24,500	21,416.00	24.5
53	0	0	0	0	0	0	0	0	0	0	0	0	0	0	0	0	0	0	0	0	21440500	572,000	21,440.50	572
54	0	0	0	0	0	0	0	1	0	0	0	0	0	0	0	0	0	0	0	0	22012500	34,750	22,012.50	34.75
55	0	0	0	0	0	0	0	1	0	0	0	1	0	0	0	0	0	0	0	0	22047250	1,002,000	22,047.25	1,002.00
56	0	0	0	0	0	0	0	0	0	0	0	1	0	0	0	0	0	0	0	0	23049250	21,251	23,049.25	21.25
57	0	0	0	0	0	0	0	0	0	0	0	0	0	0	0	0	0	0	0	0	23070501	575,249	23,070.50	575.25
58	0	0	0	0	0	0	0	1	0	0	0	0	0	0	0	0	0	0	0	0	23645750	31,500	23,645.75	31.5
59	0	0	0	0	0	0	0	1	0	0	0	1	0	0	0	0	0	0	0	0	23677250	1,005,500	23,677.25	1,005.50
60	0	0	0	0	0	0	0	0	0	0	0	1	0	0	0	0	0	0	0	0	24682750	17,751	24,682.75	17.75
61	0	0	0	0	0	0	0	0	0	0	0	0	0	0	0	0	0	0	0	0	24700501	561,999	24,700.50	562
62	0	0	0	0	0	0	0	1	0	0	0	0	0	0	0	0	0	0	0	0	25262500	34,750	25,262.50	34.75
63	0	0	0	0	0	0	0	1	0	0	0	1	0	0	0	0	0	0	0	0	25297250	1,002,000	25,297.25	1,002.00
64	0	0	0	0	0	0	0	0	0	0	0	1	0	0	0	0	0	0	0	0	26299250	21,251	26,299.25	21.25
65	0	0	0	0	0	0	0	0	0	0	0	0	0	0	0	0	0	0	0	0	26320501	558,500	26,320.50	558.5
66	0	0	0	0	0	0	0	1	0	0	0	0	0	0	0	0	0	0	0	0	26879001	38,249	26,879.00	38.25
67	0	0	0	0	0	0	0	1	0	0	0	1	0	0	0	0	0	0	0	0	26917250	998,750	26,917.25	998.75
68	0	0	0	0	0	0	0	0	0	0	0	1	0	0	0	0	0	0	0	0	27916000	24,500	27,916.00	24.5
69	0	0	0	0	0	0	0	0	0	0	0	0	0	0	0	0	0	0	0	0	27940500	572,000	27,940.50	572
70	0	0	0	0	0	0	0	1	0	0	0	0	0	0	0	0	0	0	0	0	28512500	34,750	28,512.50	34.75
71	0	0	0	0	0	0	0	1	0	0	0	1	0	0	0	0	0	0	0	0	28547250	1,002,000	28,547.25	1,002.00
72	0	0	0	0	0	0	0	0	0	0	0	1	0	0	0	0	0	0	0	0	29549250	21,251	29,549.25	21.25
73	0	0	0	0	0	0	0	0	0	0	0	0	0	0	0	0	0	0	0	0	29570501	558,500	29,570.50	558.5
74	0	0	0	0	0	0	0	1	0	0	0	0	0	0	0	0	0	0	0	0	30129001	38,249	30,129.00	38.25
75	0	0	0	0	0	0	0	1	0	0	0	1	0	0	0	0	0	0	0	0	30167250	998,750	30,167.25	998.75
76	0	0	0	0	0	0	0	0	0	0	0	1	0	0	0	0	0	0	0	0	31166000	24,750	31,166.00	24.75
77	0	0	0	0	0	0	0	0	0	0	0	0	0	0	0	0	0	0	0	0	31190750	571,750	31,190.75	571.75
78	0	0	0	0	0	0	0	1	0	0	0	0	0	0	0	0	0	0	0	0	31762500	34,750	31,762.50	34.75
79	0	0	0	0	0	0	0	1	0	0	0	1	0	0	0	0	0	0	0	0	31797250	1,002,000	31,797.25	1,002.00
80	0	0	0	0	0	0	0	0	0	0	0	1	0	0	0	0	0	0	0	0	32799250	21,500	32,799.25	21.5
81	0	0	0	0	0	0	0	0	0	0	0	0	0	0	0	0	0	0	0	0	32820750	575,000	32,820.75	575
82	0	0	0	0	0	0	0	1	0	0	0	0	0	0	0	0	0	0	0	0	33395750	31,500	33,395.75	31.5
83	0	0	0	0	0	0	0	1	0	0	0	1	0	0	0	0	0	0	0	0	33427250	1,005,500	33,427.25	1,005.50
84	0	0	0	0	0	0	0	0	0	0	0	1	0	0	0	0	0	0	0	0	34432750	18,000	34,432.75	18
85	0	0	0	0	0	0	0	0	0	0	0	0	0	0	0	0	0	0	0	0	34450750	561,751	34,450.75	561.75
86	0	0	0	0	0	0	0	1	0	0	0	0	0	0	0	0	0	0	0	0	35012501	34,749	35,012.50	34.75
87	0	0	0	0	0	0	0	1	0	0	0	1	0	0	0	0	0	0	0	0	35047250	1,002,250	35,047.25	1,002.25
88	0	0	0	0	0	0	0	0	0	0	0	1	0	0	0	0	0	0	0	0	36049500	21,250	36,049.50	21.25
89	0	0	0	0	0	0	0	0	0	0	0	0	0	0	0	0	0	0	0	0	36070750	575,000	36,070.75	575
90	0	0	0	0	0	0	0	1	0	0	0	0	0	0	0	0	0	0	0	0	36645750	31,500	36,645.75	31.5
91	0	0	0	0	0	0	0	1	0	0	0	1	0	0	0	0	0	0	0	0	36677250	1,005,500	36,677.25	1,005.50
92	0	0	0	0	0	0	0	0	0	0	0	1	0	0	0	0	0	0	0	0	37682750	18,000	37,682.75	18
93	0	0	0	0	0	0	0	0	0	0	0	0	0	0	0	0	0	0	0	0	37700750	561,751	37,700.75	561.75
94	0	0	0	0	0	0	0	1	0	0	0	0	0	0	0	0	0	0	0	0	38262501	34,749	38,262.50	34.75
95	0	0	0	0	0	0	0	1	0	0	0	1	0	0	0	0	0	0	0	0	38297250	1,002,250	38,297.25	1,002.25
96	0	0	0	0	0	0	0	0	0	0	0	1	0	0	0	0	0	0	0	0	39299500	21,250	39,299.50	21.25
97	0	0	0	0	0	0	0	0	0	0	0	0	0	0	0	0	0	0	0	0	39320750	575,000	39,320.75	575
98	0	0	0	0	0	0	0	1	0	0	0	0	0	0	0	0	0	0	0	0	39895750	31,500	39,895.75	31.5
99	0	0	0	0	0	0	0	1	0	0	0	1	0	0	0	0	0	0	0	0	39927250	1,005,500	39,927.25	1,005.50
100	0	0	0	0	0	0	0	0	0	0	0	1	0	0	0	0	0	0	0	0	40932750	18,000	40,932.75	18
101	0	0	0	0	0	0	0	0	0	0	0	0	0	0	0	0	0	0	0	0	40950750	561,751	40,950.75	561.75
102	0	0	0	0	0	0	0	1	0	0	0	0	0	0	0	0	0	0	0	0	41512501	34,749	41,512.50	34.75
103	0	0	0	0	0	0	0	1	0	0	0	1	0	0	0	0	0	0	0	0	41547250	1,002,250	41,547.25	1,002.25
104	0	0	0	0	0	0	0	0	0	0	0	1	0	0	0	0	0	0	0	0	42549500	21,250	42,549.50	21.25
105	0	0	0	0	0	0	0	0	0	0	0	0	0	0	0	0	0	0	0	0	42570750	575,251	42,570.75	575.25
106	0	0	0	0	0	0	0	1	0	0	0	0	0	0	0	0	0	0	0	0	43146001	31,249	43,146.00	31.25
107	0	0	0	0	0	0	0	1	0	0	0	1	0	0	0	0	0	0	0	0	43177250	1,005,500	43,177.25	1,005.50
108	0	0	0	0	0	0	0	0	0	0	0	1	0	0	0	0	0	0	0	0	44182750	18,000	44,182.75	18
109	0	0	0	0	0	0	0	0	0	0	0	0	0	0	0	0	0	0	0	0	44200750	578,500	44,200.75	578.5
110	0	0	0	0	0	0	0	1	0	0	0	0	0	0	0	0	0	0	0	0	44779250	28,000	44,779.25	28
111	0	0	0	0	0	0	0	1	0	0	0	1	0	0	0	0	0	0	0	0	44807250	1,009,000	44,807.25	1,009.00
112	0	0	0	0	0	0	0	0	0	0	0	1	0	0	0	0	0	0	0	0	45816250	14,500	45,816.25	14.5
113	0	0	0	0	0	0	0	0	0	0	0	0	0	0	0	0	0	0	0	0	45830750	565,250	45,830.75	565.25
114	0	0	0	0	0	0	0	1	0	0	0	0	0	0	0	0	0	0	0	0	46396000	31,500	46,396.00	31.5
115	0	0	0	0	0	0	0	1	0	0	0	1	0	0	0	0	0	0	0	0	46427500	1,005,250	46,427.50	1,005.25
116	0	0	0	0	0	0	0	0	0	0	0	1	0	0	0	0	0	0	0	0	47432750	18,000	47,432.75	18
117	0	0	0	0	0	0	0	0	0	0	0	0	0	0	0	0	0	0	0	0	47450750	561,750	47,450.75	561.75
118	0	0	0	0	0	0	0	1	0	0	0	0	0	0	0	0	0	0	0	0	48012500	35,000	48,012.50	35
119	0	0	0	0	0	0	0	1	0	0	0	1	0	0	0	0	0	0	0	0	48047500	1,002,000	48,047.50	1,002.00
120	0	0	0	0	0	0	0	0	0	0	0	1	0	0	0	0	0	0	0	0	49049500	21,250	49,049.50	21.25
121	0	0	0	0	0	0	0	0	0	0	0	0	0	0	0	0	0	0	0	0	49070750	575,251	49,070.75	575.25
122	0	0	0	0	0	0	0	1	0	0	0	0	0	0	0	0	0	0	0	0	49646001	31,499	49,646.00	31.5
123	0	0	0	0	0	0	0	1	0	0	0	1	0	0	0	0	0	0	0	0	49677500	1,005,250	49,677.50	1,005.25
124	0	0	0	0	0	0	0	0	0	0	0	1	0	0	0	0	0	0	0	0	50682750	18,000	50,682.75	18
125	0	0	0	0	0	0	0	0	0	0	0	0	0	0	0	0	0	0	0	0	50700750	561,751	50,700.75	561.75
126	0	0	0	0	0	0	0	1	0	0	0	0	0	0	0	0	0	0	0	0	51262501	24,999	51,262.50	25
127	0	0	0	0	0	0	0	1	0	0	0	1	0	0	0	0	0	0	0	0	51287500	995,250	51,287.50	995.25
128	0	0	0	0	0	0	0	0	0	0	0	1	0	0	0	0	0	0	0	0	52282750	28,000	52,282.75	28
129	0	0	0	0	0	0	0	0	0	0	0	0	0	0	0	0	0	0	0	0	52310750	568,500	52,310.75	568.5
130	0	0	0	0	0	0	0	1	0	0	0	0	0	0	0	0	0	0	0	0	52879250	28,251	52,879.25	28.25
131	0	0	0	0	0	0	0	1	0	0	0	1	0	0	0	0	0	0	0	0	52907501	1,008,749	52,907.50	1,008.75
132	0	0	0	0	0	0	0	0	0	0	0	1	0	0	0	0	0	0	0	0	53916250	14,500	53,916.25	14.5
133	0	0	0	0	0	0	0	0	0	0	0	0	0	0	0	0	0	0	0	0	53930750	565,251	53,930.75	565.25
134	0	0	0	0	0	0	0	1	0	0	0	0	0	0	0	0	0	0	0	0	54496001	31,499	54,496.00	31.5
135	0	0	0	0	0	0	0	1	0	0	0	1	0	0	0	0	0	0	0	0	54527500	1,005,500	54,527.50	1,005.50
136	0	0	0	0	0	0	0	0	0	0	0	1	0	0	0	0	0	0	0	0	55533000	17,750	55,533.00	17.75
137	0	0	0	0	0	0	0	0	0	0	0	0	0	0	0	0	0	0	0	0	55550750	562,000	55,550.75	562
138	0	0	0	0	0	0	0	1	0	0	0	0	0	0	0	0	0	0	0	0	56112750	24,751	56,112.75	24.75
139	0	0	0	0	0	0	0	1	0	0	0	1	0	0	0	0	0	0	0	0	56137501	1,011,999	56,137.50	1,012.00
140	0	0	0	0	0	0	0	0	0	0	0	1	0	0	0	0	0	0	0	0	57149500	11,250	57,149.50	11.25
141	0	0	0	0	0	0	0	0	0	0	0	0	0	0	0	0	0	0	0	0	57160750	568,500	57,160.75	568.5
142	0	0	0	0	0	0	0	1	0	0	0	0	0	0	0	0	0	0	0	0	57729250	28,251	57,729.25	28.25
143	0	0	0	0	0	0	0	1	0	0	0	1	0	0	0	0	0	0	0	0	57757501	991,999	57,757.50	992
144	0	0	0	0	0	0	0	0	0	0	0	1	0	0	0	0	0	0	0	0	58749500	31,250	58,749.50	31.25
145	0	0	0	0	0	0	0	0	0	0	0	0	0	0	0	0	0	0	0	0	58780750	565,251	58,780.75	565.25
146	0	0	0	0	0	0	0	1	0	0	0	0	0	0	0	0	0	0	0	0	59346001	31,499	59,346.00	31.5
147	0	0	0	0	0	0	0	1	0	0	0	1	0	0	0	0	0	0	0	0	59377500	1,005,500	59,377.50	1,005.50
148	0	0	0	0	0	0	0	0	0	0	0	1	0	0	0	0	0	0	0	0	60383000	17,750	60,383.00	17.75
149	0	0	0	0	0	0	0	0	0	0	0	0	0	0	0	0	0	0	0	0	60400750	562,000	60,400.75	562
150	0	0	0	0	0	0	0	1	0	0	0	0	0	0	0	0	0	0	0	0	60962750	24,751	60,962.75	24.75
151	0	0	0	0	0	0	0	1	0	0	0	1	0	0	0	0	0	0	0	0	60987501	995,499	60,987.50	995.5
152	0	0	0	0	0	0	0	0	0	0	0	1	0	0	0	0	0	0	0	0	61983000	27,750	61,983.00	27.75
153	0	0	0	0	0	0	0	0	0	0	0	0	0	0	0	0	0	0	0	0	62010750	568,751	62,010.75	568.75
154	0	0	0	0	0	0	0	1	0	0	0	0	0	0	0	0	0	0	0	0	62579501	27,999	62,579.50	28
155	0	0	0	0	0	0	0	1	0	0	0	1	0	0	0	0	0	0	0	0	62607500	1,008,750	62,607.50	1,008.75
156	0	0	0	0	0	0	0	0	0	0	0	1	0	0	0	0	0	0	0	0	63616250	14,751	63,616.25	14.75
157	0	0	0	0	0	0	0	0	0	0	0	0	0	0	0	0	0	0	0	0	63631001	564,999	63,631.00	565
158	0	0	0	0	0	0	0	1	0	0	0	0	0	0	0	0	0	0	0	0	64196000	31,500	64,196.00	31.5
159	0	0	0	0	0	0	0	1	0	0	0	1	0	0	0	0	0	0	0	0	64227500	1,005,501	64,227.50	1,005.50
160	0	0	0	0	0	0	0	0	0	0	0	1	0	0	0	0	0	0	0	0	65233001	17,999	65,233.00	18
161	0	0	0	0	0	0	0	0	0	0	0	0	0	0	0	0	0	0	0	0	65251000	561,750	65,251.00	561.75
162	0	0	0	0	0	0	0	1	0	0	0	0	0	0	0	0	0	0	0	0	65812750	24,751	65,812.75	24.75
163	0	0	0	0	0	0	0	1	0	0	0	1	0	0	0	0	0	0	0	0	65837501	1,012,249	65,837.50	1,012.25
164	0	0	0	0	0	0	0	0	0	0	0	1	0	0	0	0	0	0	0	0	66849750	11,251	66,849.75	11.25
165	0	0	0	0	0	0	0	0	0	0	0	0	0	0	0	0	0	0	0	0	66861001	568,499	66,861.00	568.5
166	0	0	0	0	0	0	0	1	0	0	0	0	0	0	0	0	0	0	0	0	67429500	38,000	67,429.50	38
167	0	0	0	0	0	0	0	1	0	0	0	1	0	0	0	0	0	0	0	0	67467500	998,750	67,467.50	998.75
168	0	0	0	0	0	0	0	0	0	0	0	1	0	0	0	0	0	0	0	0	68466250	21,000	68,466.25	21
169	0	0	0	0	0	0	0	0	0	0	0	0	0	0	0	0	0	0	0	0	68487250	558,751	68,487.25	558.75
170	0	0	0	0	0	0	0	1	0	0	0	0	0	0	0	0	0	0	0	0	69046001	41,499	69,046.00	41.5
171	0	0	0	0	0	0	0	1	0	0	0	1	0	0	0	0	0	0	0	0	69087500	995,500	69,087.50	995.5
172	0	0	0	0	0	0	0	0	0	0	0	1	0	0	0	0	0	0	0	0	70083000	24,250	70,083.00	24.25
173	0	0	0	0	0	0	0	0	0	0	0	0	0	0	0	0	0	0	0	0	70107250	555,500	70,107.25	555.5
174	0	0	0	0	0	0	0	1	0	0	0	0	0	0	0	0	0	0	0	0	70662750	34,751	70,662.75	34.75
175	0	0	0	0	0	0	0	1	0	0	0	1	0	0	0	0	0	0	0	0	70697501	1,002,249	70,697.50	1,002.25
176	0	0	0	0	0	0	0	0	0	0	0	1	0	0	0	0	0	0	0	0	71699750	17,500	71,699.75	17.5
177	0	0	0	0	0	0	0	0	0	0	0	0	0	0	0	0	0	0	0	0	71717250	562,251	71,717.25	562.25
178	0	0	0	0	0	0	0	1	0	0	0	0	0	0	0	0	0	0	0	0	72279501	37,999	72,279.50	38
179	0	0	0	0	0	0	0	1	0	0	0	1	0	0	0	0	0	0	0	0	72317500	998,750	72,317.50	998.75
180	0	0	0	0	0	0	0	0	0	0	0	1	0	0	0	0	0	0	0	0	73316250	21,000	73,316.25	21
181	0	0	0	0	0	0	0	0	0	0	0	0	0	0	0	0	0	0	0	0	73337250	558,751	73,337.25	558.75
182	0	0	0	0	0	0	0	1	0	0	0	0	0	0	0	0	0	0	0	0	73896001	41,499	73,896.00	41.5
183	0	0	0	0	0	0	0	1	0	0	0	1	0	0	0	0	0	0	0	0	73937500	995,500	73,937.50	995.5
184	0	0	0	0	0	0	0	0	0	0	0	1	0	0	0	0	0	0	0	0	74933000	24,250	74,933.00	24.25
185	0	0	0	0	0	0	0	0	0	0	0	0	0	0	0	0	0	0	0	0	74957250	555,500	74,957.25	555.5
186	0	0	0	0	0	0	0	1	0	0	0	0	0	0	0	0	0	0	0	0	75512750	34,751	75,512.75	34.75
187	0	0	0	0	0	0	0	1	0	0	0	1	0	0	0	0	0	0	0	0	75547501	1,002,249	75,547.50	1,002.25
188	0	0	0	0	0	0	0	0	0	0	0	1	0	0	0	0	0	0	0	0	76549750	17,500	76,549.75	17.5
189	0	0	0	0	0	0	0	0	0	0	0	0	0	0	0	0	0	0	0	0	76567250	562,251	76,567.25	562.25
190	0	0	0	0	0	0	0	1	0	0	0	0	0	0	0	0	0	0	0	0	77129501	37,999	77,129.50	38
191	0	0	0	0	0	0	0	1	0	0	0	1	0	0	0	0	0	0	0	0	77167500	998,750	77,167.50	998.75
192	0	0	0	0	0	0	0	0	0	0	0	1	0	0	0	0	0	0	0	0	78166250	21,000	78,166.25	21
193	0	0	0	0	0	0	0	0	0	0	0	0	0	0	0	0	0	0	0	0	78187250	559,000	78,187.25	559
194	0	0	0	0	0	0	0	1	0	0	0	0	0	0	0	0	0	0	0	0	78746250	31,250	78,746.25	31.25
195	0	0	0	0	0	0	0	1	0	0	0	1	0	0	0	0	0	0	0	0	78777500	1,005,500	78,777.50	1,005.50
196	0	0	0	0	0	0	0	0	0	0	0	1	0	0	0	0	0	0	0	0	79783000	14,250	79,783.00	14.25
197	0	0	0	0	0	0	0	0	0	0	0	0	0	0	0	0	0	0	0	0	79797250	549,000	79,797.25	549
198	0	0	0	0	0	0	0	1	0	0	0	0	0	0	0	0	0	0	0	0	80346250	41,500	80,346.25	41.5
199	0	0	0	0	0	0	0	1	0	0	0	1	0	0	0	0	0	0	0	0	80387750	995,251	80,387.75	995.25
200	0	0	0	0	0	0	0	0	0	0	0	1	0	0	0	0	0	0	0	0	81383001	24,249	81,383.00	24.25
201	0	0	0	0	0	0	0	0	0	0	0	0	0	0	0	0	0	0	0	0	81407250	555,500	81,407.25	555.5
202	0	0	0	0	0	0	0	1	0	0	0	0	0	0	0	0	0	0	0	0	81962750	35,000	81,962.75	35
203	0	0	0	0	0	0	0	1	0	0	0	1	0	0	0	0	0	0	0	0	81997750	1,002,000	81,997.75	1,002.00
204	0	0	0	0	0	0	0	0	0	0	0	1	0	0	0	0	0	0	0	0	82999750	17,500	82,999.75	17.5
205	0	0	0	0	0	0	0	0	0	0	0	0	0	0	0	0	0	0	0	0	83017250	562,251	83,017.25	562.25
206	0	0	0	0	0	0	0	1	0	0	0	0	0	0	0	0	0	0	0	0	83579501	38,249	83,579.50	38.25
207	0	0	0	0	0	0	0	1	0	0	0	1	0	0	0	0	0	0	0	0	83617750	998,750	83,617.75	998.75
208	0	0	0	0	0	0	0	0	0	0	0	1	0	0	0	0	0	0	0	0	84616500	20,750	84,616.50	20.75
209	0	0	0	0	0	0	0	0	0	0	0	0	0	0	0	0	0	0	0	0	84637250	559,000	84,637.25	559
210	0	0	0	0	0	0	0	1	0	0	0	0	0	0	0	0	0	0	0	0	85196250	31,500	85,196.25	31.5
211	0	0	0	0	0	0	0	1	0	0	0	1	0	0	0	0	0	0	0	0	85227750	1,005,250	85,227.75	1,005.25
212	0	0	0	0	0	0	0	0	0	0	0	1	0	0	0	0	0	0	0	0	86233000	14,250	86,233.00	14.25
213	0	0	0	0	0	0	0	0	0	0	0	0	0	0	0	0	0	0	0	0	86247250	565,750	86,247.25	565.75
214	0	0	0	0	0	0	0	1	0	0	0	0	0	0	0	0	0	0	0	0	86813000	34,750	86,813.00	34.75
215	0	0	0	0	0	0	0	1	0	0	0	1	0	0	0	0	0	0	0	0	86847750	1,002,000	86,847.75	1,002.00
216	0	0	0	0	0	0	0	0	0	0	0	1	0	0	0	0	0	0	0	0	87849750	17,751	87,849.75	17.75
217	0	0	0	0	0	0	0	0	0	0	0	0	0	0	0	0	0	0	0	0	87867501	562,000	87,867.50	562
218	0	0	0	0	0	0	0	1	0	0	0	0	0	0	0	0	0	0	0	0	88429501	38,249	88,429.50	38.25
219	0	0	0	0	0	0	0	1	0	0	0	1	0	0	0	0	0	0	0	0	88467750	998,750	88,467.75	998.75
220	0	0	0	0	0	0	0	0	0	0	0	1	0	0	0	0	0	0	0	0	89466500	21,000	89,466.50	21
221	0	0	0	0	0	0	0	0	0	0	0	0	0	0	0	0	0	0	0	0	89487500	558,750	89,487.50	558.75
222	0	0	0	0	0	0	0	1	0	0	0	0	0	0	0	0	0	0	0	0	90046250	31,500	90,046.25	31.5
223	0	0	0	0	0	0	0	1	0	0	0	1	0	0	0	0	0	0	0	0	90077750	1,005,500	90,077.75	1,005.50
224	0	0	0	0	0	0	0	0	0	0	0	1	0	0	0	0	0	0	0	0	91083250	14,250	91,083.25	14.25
225	0	0	0	0	0	0	0	0	0	0	0	0	0	0	0	0	0	0	0	0	91097500	565,500	91,097.50	565.5
226	0	0	0	0	0	0	0	1	0	0	0	0	0	0	0	0	0	0	0	0	91663000	34,750	91,663.00	34.75
227	0	0	0	0	0	0	0	1	0	0	0	1	0	0	0	0	0	0	0	0	91697750	1,002,000	91,697.75	1,002.00
228	0	0	0	0	0	0	0	0	0	0	0	1	0	0	0	0	0	0	0	0	92699750	17,751	92,699.75	17.75
229	0	0	0	0	0	0	0	0	0	0	0	0	0	0	0	0	0	0	0	0	92717501	561,999	92,717.50	562
230	0	0	0	0	0	0	0	1	0	0	0	0	0	0	0	0	0	0	0	0	93279500	38,250	93,279.50	38.25
231	0	0	0	0	0	0	0	1	0	0	0	1	0	0	0	0	0	0	0	0	93317750	998,750	93,317.75	998.75
232	0	0	0	0	0	0	0	0	0	0	0	1	0	0	0	0	0	0	0	0	94316500	21,001	94,316.50	21
233	0	0	0	0	0	0	0	0	0	0	0	0	0	0	0	0	0	0	0	0	94337501	558,749	94,337.50	558.75
234	0	0	0	0	0	0	0	1	0	0	0	0	0	0	0	0	0	0	0	0	94896250	31,500	94,896.25	31.5
235	0	0	0	0	0	0	0	1	0	0	0	1	0	0	0	0	0	0	0	0	94927750	1,005,500	94,927.75	1,005.50
236	0	0	0	0	0	0	0	0	0	0	0	1	0	0	0	0	0	0	0	0	95933250	14,251	95,933.25	14.25
237	0	0	0	0	0	0	0	0	0	0	0	0	0	0	0	0	0	0	0	0	95947501	565,499	95,947.50	565.5
238	0	0	0	0	0	0	0	1	0	0	0	0	0	0	0	0	0	0	0	0	96513000	34,750	96,513.00	34.75
239	0	0	0	0	0	0	0	1	0	0	0	1	0	0	0	0	0	0	0	0	96547750	1,002,000	96,547.75	1,002.00
240	0	0	0	0	0	0	0	0	0	0	0	1	0	0	0	0	0	0	0	0	97549750	21,500	97,549.75	21.5
241	0	0	0	0	0	0	0	0	0	0	0	0	0	0	0	0	0	0	0	0	97571250	558,500	97,571.25	558.5
242	0	0	0	0	0	0	0	1	0	0	0	0	0	0	0	0	0	0	0	0	98129750	38,000	98,129.75	38
243	0	0	0	0	0	0	0	1	0	0	0	1	0	0	0	0	0	0	0	0	98167750	998,751	98,167.75	998.75
244	0	0	0	0	0	0	0	0	0	0	0	1	0	0	0	0	0	0	0	0	99166501	20,999	99,166.50	21
245	0	0	0	0	0	0	0	0	0	0	0	0	0	0	0	0	0	0	0	0	99187500	558,750	99,187.50	558.75
246	0	0	0	0	0	0	0	1	0	0	0	0	0	0	0	0	0	0	0	0	99746250	31,500	99,746.25	31.5
247	0	0	0	0	0	0	0	1	0	0	0	1	0	0	0	0	0	0	0	0	99777750	1,005,500	99,777.75	1,005.50
248	0	0	0	0	0	0	0	0	0	0	0	1	0	0	0	0	0	0	0	0	100783250	14,250	100,783.25	14.25
249	0	0	0	0	0	0	0	0	0	0	0	0	0	0	0	0	0	0	0	0	100797500	565,500	100,797.50	565.5
250	0	0	0	0	0	0	0	1	0	0	0	0	0	0	0	0	0	0	0	0	101363000	34,750	101,363.00	34.75
251	0	0	0	0	0	0	0	1	0	0	0	1	0	0	0	0	0	0	0	0	101397750	1,002,250	101,397.75	1,002.25
252	0	0	0	0	0	0	0	0	0	0	0	1	0	0	0	0	0	0	0	0	102400000	21,250	102,400.00	21.25
253	0	0	0	0	0	0	0	0	0	0	0	0	0	0	0	0	0	0	0	0	102421250	558,500	102,421.25	558.5
254	0	0	0	0	0	0	0	1	0	0	0	0	0	0	0	0	0	0	0	0	102979750	38,000	102,979.75	38
255	0	0	0	0	0	0	0	1	0	0	0	1	0	0	0	0	0	0	0	0	103017750	998,751	103,017.75	998.75
256	0	0	0	0	0	0	0	0	0	0	0	1	0	0	0	0	0	0	0	0	104016501	24,749	104,016.50	24.75
257	0	0	0	0	0	0	0	0	0	0	0	0	0	0	0	0	0	0	0	0	104041250	571,751	104,041.25	571.75
258	0	0	0	0	0	0	0	1	0	0	0	0	0	0	0	0	0	0	0	0	104613001	34,749	104,613.00	34.75
259	0	0	0	0	0	0	0	1	0	0	0	1	0	0	0	0	0	0	0	0	104647750	1,002,250	104,647.75	1,002.25
260	0	0	0	0	0	0	0	0	0	0	0	1	0	0	0	0	0	0	0	0	105650000	21,250	105,650.00	21.25
261	0	0	0	0	0	0	0	0	0	0	0	0	0	0	0	0	0	0	0	0	105671250	558,500	105,671.25	558.5
262	0	0	0	0	0	0	0	1	0	0	0	0	0	0	0	0	0	0	0	0	106229750	38,000	106,229.75	38
263	0	0	0	0	0	0	0	1	0	0	0	1	0	0	0	0	0	0	0	0	106267750	998,751	106,267.75	998.75
264	0	0	0	0	0	0	0	0	0	0	0	1	0	0	0	0	0	0	0	0	107266501	24,749	107,266.50	24.75
265	0	0	0	0	0	0	0	0	0	0	0	0	0	0	0	0	0	0	0	0	107291250	571,751	107,291.25	571.75
266	0	0	0	0	0	0	0	1	0	0	0	0	0	0	0	0	0	0	0	0	107863001	34,749	107,863.00	34.75
267	0	0	0	0	0	0	0	1	0	0	0	1	0	0	0	0	0	0	0	0	107897750	1,002,250	107,897.75	1,002.25
268	0	0	0	0	0	0	0	0	0	0	0	1	0	0	0	0	0	0	0	0	108900000	21,250	108,900.00	21.25
269	0	0	0	0	0	0	0	0	0	0	0	0	0	0	0	0	0	0	0	0	108921250	575,250	108,921.25	575.25
270	0	0	0	0	0	0	0	1	0	0	0	0	0	0	0	0	0	0	0	0	109496500	31,250	109,496.50	31.25
271	0	0	0	0	0	0	0	1	0	0	0	1	0	0	0	0	0	0	0	0	109527750	1,005,500	109,527.75	1,005.50
272	0	0	0	0	0	0	0	0	0	0	0	1	0	0	0	0	0	0	0	0	110533250	18,000	110,533.25	18
273	0	0	0	0	0	0	0	0	0	0	0	0	0	0	0	0	0	0	0	0	110551250	561,750	110,551.25	561.75
274	0	0	0	0	0	0	0	1	0	0	0	0	0	0	0	0	0	0	0	0	111113000	35,000	111,113.00	35
275	0	0	0	0	0	0	0	1	0	0	0	1	0	0	0	0	0	0	0	0	111148000	1,002,000	111,148.00	1,002.00
276	0	0	0	0	0	0	0	0	0	0	0	1	0	0	0	0	0	0	0	0	112150000	21,250	112,150.00	21.25
277	0	0	0	0	0	0	0	0	0	0	0	0	0	0	0	0	0	0	0	0	112171250	575,250	112,171.25	575.25
278	0	0	0	0	0	0	0	1	0	0	0	0	0	0	0	0	0	0	0	0	112746500	31,501	112,746.50	31.5
279	0	0	0	0	0	0	0	1	0	0	0	1	0	0	0	0	0	0	0	0	112778001	1,005,249	112,778.00	1,005.25
280	0	0	0	0	0	0	0	0	0	0	0	1	0	0	0	0	0	0	0	0	113783250	18,000	113,783.25	18
281	0	0	0	0	0	0	0	0	0	0	0	0	0	0	0	0	0	0	0	0	113801250	561,750	113,801.25	561.75
282	0	0	0	0	0	0	0	1	0	0	0	0	0	0	0	0	0	0	0	0	114363000	35,000	114,363.00	35
283	0	0	0	0	0	0	0	1	0	0	0	1	0	0	0	0	0	0	0	0	114398000	1,002,000	114,398.00	1,002.00
284	0	0	0	0	0	0	0	0	0	0	0	1	0	0	0	0	0	0	0	0	115400000	21,250	115,400.00	21.25
285	0	0	0	0	0	0	0	0	0	0	0	0	0	0	0	0	0	0	0	0	115421250	575,250	115,421.25	575.25
286	0	0	0	0	0	0	0	1	0	0	0	0	0	0	0	0	0	0	0	0	115996500	31,501	115,996.50	31.5
287	0	0	0	0	0	0	0	1	0	0	0	1	0	0	0	0	0	0	0	0	116028001	1,005,249	116,028.00	1,005.25
288	0	0	0	0	0	0	0	0	0	0	0	1	0	0	0	0	0	0	0	0	117033250	18,000	117,033.25	18
289	0	0	0	0	0	0	0	0	0	0	0	0	0	0	0	0	0	0	0	0	117051250	561,750	117,051.25	561.75
290	0	0	0	0	0	0	0	1	0	0	0	0	0	0	0	0	0	0	0	0	117613000	35,000	117,613.00	35
291	0	0	0	0	0	0	0	1	0	0	0	1	0	0	0	0	0	0	0	0	117648000	1,002,000	117,648.00	1,002.00
292	0	0	0	0	0	0	0	0	0	0	0	1	0	0	0	0	0	0	0	0	118650000	31,250	118,650.00	31.25
293	0	0	0	0	0	0	0	0	0	0	0	0	0	0	0	0	0	0	0	0	118681250	565,250	118,681.25	565.25
294	0	0	0	0	0	0	0	1	0	0	0	0	0	0	0	0	0	0	0	0	119246500	31,501	119,246.50	31.5
295	0	0	0	0	0	0	0	1	0	0	0	1	0	0	0	0	0	0	0	0	119278001	1,005,499	119,278.00	1,005.50
296	0	0	0	0	0	0	0	0	0	0	0	1	0	0	0	0	0	0	0	0	120283500	27,750	120,283.50	27.75
297	0	0	0	0	0	0	0	0	0	0	0	0	0	0	0	0	0	0	0	0	120311250	552,000	120,311.25	552
298	0	0	0	0	0	0	0	1	0	0	0	0	0	0	0	0	0	0	0	0	120863250	34,750	120,863.25	34.75
299	0	0	0	0	0	0	0	1	0	0	0	1	0	0	0	0	0	0	0	0	120898000	1,002,000	120,898.00	1,002.00
300	0	0	0	0	0	0	0	0	0	0	0	1	0	0	0	0	0	0	0	0	121900000	31,250	121,900.00	31.25
301	0	0	0	0	0	0	0	0	0	0	0	0	0	0	0	0	0	0	0	0	121931250	565,250	121,931.25	565.25
302	0	0	0	0	0	0	0	1	0	0	0	0	0	0	0	0	0	0	0	0	122496500	31,500	122,496.50	31.5
303	0	0	0	0	0	0	0	1	0	0	0	1	0	0	0	0	0	0	0	0	122528000	1,005,501	122,528.00	1,005.50
304	0	0	0	0	0	0	0	0	0	0	0	1	0	0	0	0	0	0	0	0	123533501	27,749	123,533.50	27.75
305	0	0	0	0	0	0	0	0	0	0	0	0	0	0	0	0	0	0	0	0	123561250	552,000	123,561.25	552
306	0	0	0	0	0	0	0	1	0	0	0	0	0	0	0	0	0	0	0	0	124113250	34,750	124,113.25	34.75
307	0	0	0	0	0	0	0	1	0	0	0	1	0	0	0	0	0	0	0	0	124148000	1,002,000	124,148.00	1,002.00
308	0	0	0	0	0	0	0	0	0	0	0	1	0	0	0	0	0	0	0	0	125150000	31,250	125,150.00	31.25
309	0	0	0	0	0	0	0	0	0	0	0	0	0	0	0	0	0	0	0	0	125181250	565,250	125,181.25	565.25
310	0	0	0	0	0	0	0	1	0	0	0	0	0	0	0	0	0	0	0	0	125746500	31,500	125,746.50	31.5
311	0	0	0	0	0	0	0	1	0	0	0	1	0	0	0	0	0	0	0	0	125778000	1,005,501	125,778.00	1,005.50
312	0	0	0	0	0	0	0	0	0	0	0	1	0	0	0	0	0	0	0	0	126783501	27,749	126,783.50	27.75
313	0	0	0	0	0	0	0	0	0	0	0	0	0	0	0	0	0	0	0	0	126811250	552,000	126,811.25	552
314	0	0	0	0	0	0	0	1	0	0	0	0	0	0	0	0	0	0	0	0	127363250	34,750	127,363.25	34.75
315	0	0	0	0	0	0	0	1	0	0	0	1	0	0	0	0	0	0	0	0	127398000	1,002,000	127,398.00	1,002.00
316	0	0	0	0	0	0	0	0	0	0	0	1	0	0	0	0	0	0	0	0	128400000	31,250	128,400.00	31.25
317	0	0	0	0	0	0	0	0	0	0	0	0	0	0	0	0	0	0	0	0	128431250	565,250	128,431.25	565.25
318	0	0	0	0	0	0	0	1	0	0	0	0	0	0	0	0	0	0	0	0	128996500	31,500	128,996.50	31.5
319	0	0	0	0	0	0	0	1	0	0	0	1	0	0	0	0	0	0	0	0	129028000	1,005,501	129,028.00	1,005.50
320	0	0	0	0	0	0	0	0	0	0	0	1	0	0	0	0	0	0	0	0	130033501	27,999	130,033.50	28
321	0	0	0	0	0	0	0	0	0	0	0	0	0	0	0	0	0	0	0	0	130061500	551,750	130,061.50	551.75
322	0	0	0	0	0	0	0	1	0	0	0	0	0	0	0	0	0	0	0	0	130613250	34,750	130,613.25	34.75
323	0	0	0	0	0	0	0	1	0	0	0	1	0	0	0	0	0	0	0	0	130648000	1,002,250	130,648.00	1,002.25
324	0	0	0	0	0	0	0	0	0	0	0	1	0	0	0	0	0	0	0	0	131650250	31,251	131,650.25	31.25
325	0	0	0	0	0	0	0	0	0	0	0	0	0	0	0	0	0	0	0	0	131681501	564,999	131,681.50	565
326	0	0	0	0	0	0	0	1	0	0	0	0	0	0	0	0	0	0	0	0	132246500	31,500	132,246.50	31.5
327	0	0	0	0	0	0	0	1	0	0	0	1	0	0	0	0	0	0	0	0	132278000	1,005,501	132,278.00	1,005.50
328	0	0	0	0	0	0	0	0	0	0	0	1	0	0	0	0	0	0	0	0	133283501	27,999	133,283.50	28
329	0	0	0	0	0	0	0	0	0	0	0	0	0	0	0	0	0	0	0	0	133311500	568,501	133,311.50	568.5
330	0	0	0	0	0	0	0	1	0	0	0	0	0	0	0	0	0	0	0	0	133880001	27,999	133,880.00	28
331	0	0	0	0	0	0	0	1	0	0	0	1	0	0	0	0	0	0	0	0	133908000	1,008,750	133,908.00	1,008.75
332	0	0	0	0	0	0	0	0	0	0	0	1	0	0	0	0	0	0	0	0	134916750	24,751	134,916.75	24.75
333	0	0	0	0	0	0	0	0	0	0	0	0	0	0	0	0	0	0	0	0	134941501	554,999	134,941.50	555
334	0	0	0	0	0	0	0	1	0	0	0	0	0	0	0	0	0	0	0	0	135496500	31,500	135,496.50	31.5
335	0	0	0	0	0	0	0	1	0	0	0	1	0	0	0	0	0	0	0	0	135528000	1,005,501	135,528.00	1,005.50
336	0	0	0	0	0	0	0	0	0	0	0	1	0	0	0	0	0	0	0	0	136533501	27,999	136,533.50	28
337	0	0	0	0	0	0	0	0	0	0	0	0	0	0	0	0	0	0	0	0	136561500	568,500	136,561.50	568.5
338	0	0	0	0	0	0	0	1	0	0	0	0	0	0	0	0	0	0	0	0	137130000	38,000	137,130.00	38
339	0	0	0	0	0	0	0	1	0	0	0	1	0	0	0	0	0	0	0	0	137168000	998,750	137,168.00	998.75
340	0	0	0	0	0	0	0	0	0	0	0	1	0	0	0	0	0	0	0	0	138166750	24,751	138,166.75	24.75
341	0	0	0	0	0	0	0	0	0	0	0	0	0	0	0	0	0	0	0	0	138191501	555,249	138,191.50	555.25
342	0	0	0	0	0	0	0	1	0	0	0	0	0	0	0	0	0	0	0	0	138746750	41,251	138,746.75	41.25
343	0	0	0	0	0	0	0	1	0	0	0	1	0	0	0	0	0	0	0	0	138788001	995,499	138,788.00	995.5
344	0	0	0	0	0	0	0	0	0	0	0	1	0	0	0	0	0	0	0	0	139783500	28,000	139,783.50	28
345	0	0	0	0	0	0	0	0	0	0	0	0	0	0	0	0	0	0	0	0	139811500	568,500	139,811.50	568.5
346	0	0	0	0	0	0	0	1	0	0	0	0	0	0	0	0	0	0	0	0	140380000	28,001	140,380.00	28
347	0	0	0	0	0	0	0	1	0	0	0	1	0	0	0	0	0	0	0	0	140408001	1,008,749	140,408.00	1,008.75
348	0	0	0	0	0	0	0	0	0	0	0	1	0	0	0	0	0	0	0	0	141416750	24,751	141,416.75	24.75
349	0	0	0	0	0	0	0	0	0	0	0	0	0	0	0	0	0	0	0	0	141441501	555,249	141,441.50	555.25
350	0	0	0	0	0	0	0	1	0	0	0	0	0	0	0	0	0	0	0	0	141996750	41,251	141,996.75	41.25
351	0	0	0	0	0	0	0	1	0	0	0	1	0	0	0	0	0	0	0	0	142038001	995,499	142,038.00	995.5
352	0	0	0	0	0	0	0	0	0	0	0	1	0	0	0	0	0	0	0	0	143033500	28,000	143,033.50	28
353	0	0	0	0	0	0	0	0	0	0	0	0	0	0	0	0	0	0	0	0	143061500	568,500	143,061.50	568.5
354	0	0	0	0	0	0	0	1	0	0	0	0	0	0	0	0	0	0	0	0	143630000	38,250	143,630.00	38.25
355	0	0	0	0	0	0	0	1	0	0	0	1	0	0	0	0	0	0	0	0	143668250	998,751	143,668.25	998.75
356	0	0	0	0	0	0	0	0	0	0	0	1	0	0	0	0	0	0	0	0	144667001	24,499	144,667.00	24.5
357	0	0	0	0	0	0	0	0	0	0	0	0	0	0	0	0	0	0	0	0	144691500	555,250	144,691.50	555.25
358	0	0	0	0	0	0	0	1	0	0	0	0	0	0	0	0	0	0	0	0	145246750	41,500	145,246.75	41.5
359	0	0	0	0	0	0	0	1	0	0	0	1	0	0	0	0	0	0	0	0	145288250	995,251	145,288.25	995.25
360	0	0	0	0	0	0	0	0	0	0	0	1	0	0	0	0	0	0	0	0	146283501	27,999	146,283.50	28
361	0	0	0	0	0	0	0	0	0	0	0	0	0	0	0	0	0	0	0	0	146311500	568,500	146,311.50	568.5
362	0	0	0	0	0	0	0	1	0	0	0	0	0	0	0	0	0	0	0	0	146880000	38,250	146,880.00	38.25
363	0	0	0	0	0	0	0	1	0	0	0	1	0	0	0	0	0	0	0	0	146918250	998,750	146,918.25	998.75
364	0	0	0	0	0	0	0	0	0	0	0	1	0	0	0	0	0	0	0	0	147917000	24,500	147,917.00	24.5
365	0	0	0	0	0	0	0	0	0	0	0	0	0	0	0	0	0	0	0	0	147941500	555,250	147,941.50	555.25
366	0	0	0	0	0	0	0	1	0	0	0	0	0	0	0	0	0	0	0	0	148496750	41,500	148,496.75	41.5
367	0	0	0	0	0	0	0	1	0	0	0	1	0	0	0	0	0	0	0	0	148538250	995,250	148,538.25	995.25
368	0	0	0	0	0	0	0	0	0	0	0	1	0	0	0	0	0	0	0	0	149533500	28,000	149,533.50	28
369	0	0	0	0	0	0	0	0	0	0	0	0	0	0	0	0	0	0	0	0	149561500	568,500	149,561.50	568.5
370	0	0	0	0	0	0	0	1	0	0	0	0	0	0	0	0	0	0	0	0	150130000	38,250	150,130.00	38.25
371	0	0	0	0	0	0	0	1	0	0	0	1	0	0	0	0	0	0	0	0	150168250	998,750	150,168.25	998.75
372	0	0	0	0	0	0	0	0	0	0	0	1	0	0	0	0	0	0	0	0	151167000	24,501	151,167.00	24.5
373	0	0	0	0	0	0	0	0	0	0	0	0	0	0	0	0	0	0	0	0	151191501	555,249	151,191.50	555.25
374	0	0	0	0	0	0	0	1	0	0	0	0	0	0	0	0	0	0	0	0	151746750	41,500	151,746.75	41.5
375	0	0	0	0	0	0	0	1	0	0	0	1	0	0	0	0	0	0	0	0	151788250	995,500	151,788.25	995.5
376	0	0	0	0	0	0	0	0	0	0	0	1	0	0	0	0	0	0	0	0	152783750	27,750	152,783.75	27.75
377	0	0	0	0	0	0	0	0	0	0	0	0	0	0	0	0	0	0	0	0	152811500	568,500	152,811.50	568.5
378	0	0	0	0	0	0	0	1	0	0	0	0	0	0	0	0	0	0	0	0	153380000	38,250	153,380.00	38.25
379	0	0	0	0	0	0	0	1	0	0	0	1	0	0	0	0	0	0	0	0	153418250	998,750	153,418.25	998.75
380	0	0	0	0	0	0	0	0	0	0	0	1	0	0	0	0	0	0	0	0	154417000	24,500	154,417.00	24.5
381	0	0	0	0	0	0	0	0	0	0	0	0	0	0	0	0	0	0	0	0	154441500	572,001	154,441.50	572
382	0	0	0	0	0	0	0	1	0	0	0	0	0	0	0	0	0	0	0	0	155013501	34,749	155,013.50	34.75
383	0	0	0	0	0	0	0	1	0	0	0	1	0	0	0	0	0	0	0	0	155048250	1,002,000	155,048.25	1,002.00
384	0	0	0	0	0	0	0	0	0	0	0	1	0	0	0	0	0	0	0	0	156050250	21,251	156,050.25	21.25
385	0	0	0	0	0	0	0	0	0	0	0	0	0	0	0	0	0	0	0	0	156071501	558,500	156,071.50	558.5
386	0	0	0	0	0	0	0	1	0	0	0	0	0	0	0	0	0	0	0	0	156630001	38,249	156,630.00	38.25
387	0	0	0	0	0	0	0	1	0	0	0	1	0	0	0	0	0	0	0	0	156668250	998,750	156,668.25	998.75
388	0	0	0	0	0	0	0	0	0	0	0	1	0	0	0	0	0	0	0	0	157667000	24,500	157,667.00	24.5
389	0	0	0	0	0	0	0	0	0	0	0	0	0	0	0	0	0	0	0	0	157691500	572,000	157,691.50	572
390	0	0	0	0	0	0	0	1	0	0	0	0	0	0	0	0	0	0	0	0	158263500	34,750	158,263.50	34.75
391	0	0	0	0	0	0	0	1	0	0	0	1	0	0	0	0	0	0	0	0	158298250	1,002,000	158,298.25	1,002.00
392	0	0	0	0	0	0	0	0	0	0	0	1	0	0	0	0	0	0	0	0	159300250	21,251	159,300.25	21.25
393	0	0	0	0	0	0	0	0	0	0	0	0	0	0	0	0	0	0	0	0	159321501	558,500	159,321.50	558.5
394	0	0	0	0	0	0	0	1	0	0	0	0	0	0	0	0	0	0	0	0	159880001	38,249	159,880.00	38.25
395	0	0	0	0	0	0	0	1	0	0	0	1	0	0	0	0	0	0	0	0	159918250	998,750	159,918.25	998.75
396	0	0	0	0	0	0	0	0	0	0	0	1	0	0	0	0	0	0	0	0	160917000	24,750	160,917.00	24.75
397	0	0	0	0	0	0	0	0	0	0	0	0	0	0	0	0	0	0	0	0	160941750	571,750	160,941.75	571.75
398	0	0	0	0	0	0	0	1	0	0	0	0	0	0	0	0	0	0	0	0	161513500	34,750	161,513.50	34.75
399	0	0	0	0	0	0	0	1	0	0	0	1	0	0	0	0	0	0	0	0	161548250	1,002,250	161,548.25	1,002.25
400	0	0	0	0	0	0	0	0	0	0	0	1	0	0	0	0	0	0	0	0	162550500	21,250	162,550.50	21.25
401	0	0	0	0	0	0	0	0	0	0	0	0	0	0	0	0	0	0	0	0	162571750	558,500	162,571.75	558.5
402	0	0	0	0	0	0	0	1	0	0	0	0	0	0	0	0	0	0	0	0	163130250	38,000	163,130.25	38
403	0	0	0	0	0	0	0	1	0	0	0	1	0	0	0	0	0	0	0	0	163168250	998,750	163,168.25	998.75
404	0	0	0	0	0	0	0	0	0	0	0	1	0	0	0	0	0	0	0	0	164167000	24,750	164,167.00	24.75
405	0	0	0	0	0	0	0	0	0	0	0	0	0	0	0	0	0	0	0	0	164191750	571,750	164,191.75	571.75
406	0	0	0	0	0	0	0	1	0	0	0	0	0	0	0	0	0	0	0	0	164763500	34,750	164,763.50	34.75
407	0	0	0	0	0	0	0	1	0	0	0	1	0	0	0	0	0	0	0	0	164798250	1,002,250	164,798.25	1,002.25
408	0	0	0	0	0	0	0	0	0	0	0	1	0	0	0	0	0	0	0	0	165800500	21,250	165,800.50	21.25
409	0	0	0	0	0	0	0	0	0	0	0	0	0	0	0	0	0	0	0	0	165821750	558,500	165,821.75	558.5
410	0	0	0	0	0	0	0	1	0	0	0	0	0	0	0	0	0	0	0	0	166380250	38,000	166,380.25	38
411	0	0	0	0	0	0	0	1	0	0	0	1	0	0	0	0	0	0	0	0	166418250	998,750	166,418.25	998.75
412	0	0	0	0	0	0	0	0	0	0	0	1	0	0	0	0	0	0	0	0	167417000	24,750	167,417.00	24.75
413	0	0	0	0	0	0	0	0	0	0	0	0	0	0	0	0	0	0	0	0	167441750	571,750	167,441.75	571.75
414	0	0	0	0	0	0	0	1	0	0	0	0	0	0	0	0	0	0	0	0	168013500	34,750	168,013.50	34.75
415	0	0	0	0	0	0	0	1	0	0	0	1	0	0	0	0	0	0	0	0	168048250	1,002,250	168,048.25	1,002.25
416	0	0	0	0	0	0	0	0	0	0	0	1	0	0	0	0	0	0	0	0	169050500	21,250	169,050.50	21.25
417	0	0	0	0	0	0	0	0	0	0	0	0	0	0	0	0	0	0	0	0	169071750	558,500	169,071.75	558.5
418	0	0	0	0	0	0	0	1	0	0	0	0	0	0	0	0	0	0	0	0	169630250	38,000	169,630.25	38
419	0	0	0	0	0	0	0	1	0	0	0	1	0	0	0	0	0	0	0	0	169668250	998,750	169,668.25	998.75
420	0	0	0	0	0	0	0	0	0	0	0	1	0	0	0	0	0	0	0	0	170667000	24,750	170,667.00	24.75
421	0	0	0	0	0	0	0	0	0	0	0	0	0	0	0	0	0	0	0	0	170691750	571,750	170,691.75	571.75
422	0	0	0	0	0	0	0	1	0	0	0	0	0	0	0	0	0	0	0	0	171263500	34,750	171,263.50	34.75
423	0	0	0	0	0	0	0	1	0	0	0	1	0	0	0	0	0	0	0	0	171298250	1,002,250	171,298.25	1,002.25
424	0	0	0	0	0	0	0	0	0	0	0	1	0	0	0	0	0	0	0	0	172300500	21,250	172,300.50	21.25
425	0	0	0	0	0	0	0	0	0	0	0	0	0	0	0	0	0	0	0	0	172321750	558,500	172,321.75	558.5
426	0	0	0	0	0	0	0	1	0	0	0	0	0	0	0	0	0	0	0	0	172880250	38,000	172,880.25	38
427	0	0	0	0	0	0	0	1	0	0	0	1	0	0	0	0	0	0	0	0	172918250	998,750	172,918.25	998.75
428	0	0	0	0	0	0	0	0	0	0	0	1	0	0	0	0	0	0	0	0	173917000	24,750	173,917.00	24.75
429	0	0	0	0	0	0	0	0	0	0	0	0	0	0	0	0	0	0	0	0	173941750	571,750	173,941.75	571.75
430	0	0	0	0	0	0	0	1	0	0	0	0	0	0	0	0	0	0	0	0	174513500	34,750	174,513.50	34.75
431	0	0	0	0	0	0	0	1	0	0	0	1	0	0	0	0	0	0	0	0	174548250	1,002,250	174,548.25	1,002.25
432	0	0	0	0	0	0	0	0	0	0	0	1	0	0	0	0	0	0	0	0	175550500	21,250	175,550.50	21.25
433	0	0	0	0	0	0	0	0	0	0	0	0	0	0	0	0	0	0	0	0	175571750	558,500	175,571.75	558.5
434	0	0	0	0	0	0	0	1	0	0	0	0	0	0	0	0	0	0	0	0	176130250	28,250	176,130.25	28.25
435	0	0	0	0	0	0	0	1	0	0	0	1	0	0	0	0	0	0	0	0	176158500	992,000	176,158.50	992
436	0	0	0	0	0	0	0	0	0	0	0	1	0	0	0	0	0	0	0	0	177150500	27,500	177,150.50	27.5
437	0	0	0	0	0	0	0	0	0	0	0	0	0	0	0	0	0	0	0	0	177178000	569,000	177,178.00	569
438	0	0	0	0	0	0	0	1	0	0	0	0	0	0	0	0	0	0	0	0	177747000	31,500	177,747.00	31.5
439	0	0	0	0	0	0	0	1	0	0	0	1	0	0	0	0	0	0	0	0	177778500	1,005,250	177,778.50	1,005.25
440	0	0	0	0	0	0	0	0	0	0	0	1	0	0	0	0	0	0	0	0	178783750	14,250	178,783.75	14.25
441	0	0	0	0	0	0	0	0	0	0	0	0	0	0	0	0	0	0	0	0	178798000	599,000	178,798.00	599
442	0	0	0	0	0	0	0	1	0	0	0	0	0	0	0	0	0	0	0	0	179397000	31,500	179,397.00	31.5
443	0	0	0	0	0	0	0	1	0	0	0	1	0	0	0	0	0	0	0	0	179428500	465,250	179,428.50	465.25
444	0	0	0	0	0	0	0	1	0	0	0	0	0	0	0	0	0	0	0	0	179893750	3,500	179,893.75	3.5
445	0	0	0	0	0	0	0	1	0	0	0	1	0	0	0	0	0	0	0	0	179897250		179,897.25
