# Supplementary material for: Auditory presentation and synchronization in Adobe Flash and HTML5/JavaScript Web experiments
Source: Behav Res Methods. 2016 Jul 15;48(3):897–908. doi: 10.3758/s13428-016-0758-5 (PMC5003904; doi:10.3758/s13428-016-0758-5)
Supplement: Supplementary file 1 — (ZIP 1310 kb) [file 13428_2016_758_MOESM1_ESM.zip › Data/S1/sep-officepc-ie-js-rep.csv]

	Keypad 4	Keypad 3	Keypad 2	Keypad 1	Opto 4	Opto 3	Opto 2	Opto 1	TTL in 2	TTL in 1	Mic 2	Mic 1	Act close 4	Act close 3	Act close 3	Act close 1	TTL out 2	TTL out 1	Sounder 2	Sounder 1	Elapsed uS	Active uS	Elapsed mS	Active mS
1	0	0	0	0	0	0	0	0	0	0	0	0	0	0	0	0	0	0	0	0	0	2,626,251	0	2,626.25
2	0	0	0	0	0	0	0	1	0	0	0	0	0	0	0	0	0	0	0	0	2626251	71,000	2,626.25	71
3	0	0	0	0	0	0	0	1	0	0	0	1	0	0	0	0	0	0	0	0	2697251	465,500	2,697.25	465.5
4	0	0	0	0	0	0	0	1	0	0	0	0	0	0	0	0	0	0	0	0	3162751	3,250	3,162.75	3.25
5	0	0	0	0	0	0	0	1	0	0	0	1	0	0	0	0	0	0	0	0	3166001	495,000	3,166.00	495
6	0	0	0	0	0	0	0	0	0	0	0	1	0	0	0	0	0	0	0	0	3661001	79,750	3,661.00	79.75
7	0	0	0	0	0	0	0	0	0	0	0	0	0	0	0	0	0	0	0	0	3740751	569,000	3,740.75	569
8	0	0	0	0	0	0	0	1	0	0	0	0	0	0	0	0	0	0	0	0	4309751	27,500	4,309.75	27.5
9	0	0	0	0	0	0	0	1	0	0	0	1	0	0	0	0	0	0	0	0	4337251	1,007,000	4,337.25	1,007.00
10	0	0	0	0	0	0	0	0	0	0	0	1	0	0	0	0	0	0	0	0	5344251	26,500	5,344.25	26.5
11	0	0	0	0	0	0	0	0	0	0	0	0	0	0	0	0	0	0	0	0	5370751	555,500	5,370.75	555.5
12	0	0	0	0	0	0	0	1	0	0	0	0	0	0	0	0	0	0	0	0	5926251	31,250	5,926.25	31.25
13	0	0	0	0	0	0	0	1	0	0	0	1	0	0	0	0	0	0	0	0	5957501	1,003,500	5,957.50	1,003.50
14	0	0	0	0	0	0	0	0	0	0	0	1	0	0	0	0	0	0	0	0	6961001	29,750	6,961.00	29.75
15	0	0	0	0	0	0	0	0	0	0	0	0	0	0	0	0	0	0	0	0	6990751	569,000	6,990.75	569
16	0	0	0	0	0	0	0	1	0	0	0	0	0	0	0	0	0	0	0	0	7559751	27,500	7,559.75	27.5
17	0	0	0	0	0	0	0	1	0	0	0	1	0	0	0	0	0	0	0	0	7587251	1,007,250	7,587.25	1,007.25
18	0	0	0	0	0	0	0	0	0	0	0	1	0	0	0	0	0	0	0	0	8594501	26,250	8,594.50	26.25
19	0	0	0	0	0	0	0	0	0	0	0	0	0	0	0	0	0	0	0	0	8620751	555,500	8,620.75	555.5
20	0	0	0	0	0	0	0	1	0	0	0	0	0	0	0	0	0	0	0	0	9176251	31,250	9,176.25	31.25
21	0	0	0	0	0	0	0	1	0	0	0	1	0	0	0	0	0	0	0	0	9207501	1,003,500	9,207.50	1,003.50
22	0	0	0	0	0	0	0	0	0	0	0	1	0	0	0	0	0	0	0	0	10211001	29,750	10,211.00	29.75
23	0	0	0	0	0	0	0	0	0	0	0	0	0	0	0	0	0	0	0	0	10240751	569,000	10,240.75	569
24	0	0	0	0	0	0	0	1	0	0	0	0	0	0	0	0	0	0	0	0	10809751	27,750	10,809.75	27.75
25	0	0	0	0	0	0	0	1	0	0	0	1	0	0	0	0	0	0	0	0	10837501	1,007,000	10,837.50	1,007.00
26	0	0	0	0	0	0	0	0	0	0	0	1	0	0	0	0	0	0	0	0	11844501	26,250	11,844.50	26.25
27	0	0	0	0	0	0	0	0	0	0	0	0	0	0	0	0	0	0	0	0	11870751	555,750	11,870.75	555.75
28	0	0	0	0	0	0	0	1	0	0	0	0	0	0	0	0	0	0	0	0	12426501	31,000	12,426.50	31
29	0	0	0	0	0	0	0	1	0	0	0	1	0	0	0	0	0	0	0	0	12457501	1,003,500	12,457.50	1,003.50
30	0	0	0	0	0	0	0	0	0	0	0	1	0	0	0	0	0	0	0	0	13461001	29,750	13,461.00	29.75
31	0	0	0	0	0	0	0	0	0	0	0	0	0	0	0	0	0	0	0	0	13490751	569,000	13,490.75	569
32	0	0	0	0	0	0	0	1	0	0	0	0	0	0	0	0	0	0	0	0	14059751	27,750	14,059.75	27.75
33	0	0	0	0	0	0	0	1	0	0	0	1	0	0	0	0	0	0	0	0	14087501	1,007,000	14,087.50	1,007.00
34	0	0	0	0	0	0	0	0	0	0	0	1	0	0	0	0	0	0	0	0	15094501	26,250	15,094.50	26.25
35	0	0	0	0	0	0	0	0	0	0	0	0	0	0	0	0	0	0	0	0	15120751	555,750	15,120.75	555.75
36	0	0	0	0	0	0	0	1	0	0	0	0	0	0	0	0	0	0	0	0	15676501	31,000	15,676.50	31
37	0	0	0	0	0	0	0	1	0	0	0	1	0	0	0	0	0	0	0	0	15707501	1,003,750	15,707.50	1,003.75
38	0	0	0	0	0	0	0	0	0	0	0	1	0	0	0	0	0	0	0	0	16711251	29,500	16,711.25	29.5
39	0	0	0	0	0	0	0	0	0	0	0	0	0	0	0	0	0	0	0	0	16740751	569,000	16,740.75	569
40	0	0	0	0	0	0	0	1	0	0	0	0	0	0	0	0	0	0	0	0	17309751	27,750	17,309.75	27.75
41	0	0	0	0	0	0	0	1	0	0	0	1	0	0	0	0	0	0	0	0	17337501	1,007,000	17,337.50	1,007.00
42	0	0	0	0	0	0	0	0	0	0	0	1	0	0	0	0	0	0	0	0	18344501	26,250	18,344.50	26.25
43	0	0	0	0	0	0	0	0	0	0	0	0	0	0	0	0	0	0	0	0	18370751	572,500	18,370.75	572.5
44	0	0	0	0	0	0	0	1	0	0	0	0	0	0	0	0	0	0	0	0	18943251	34,250	18,943.25	34.25
45	0	0	0	0	0	0	0	1	0	0	0	1	0	0	0	0	0	0	0	0	18977501	1,000,250	18,977.50	1,000.25
46	0	0	0	0	0	0	0	0	0	0	0	1	0	0	0	0	0	0	0	0	19977751	23,000	19,977.75	23
47	0	0	0	0	0	0	0	0	0	0	0	0	0	0	0	0	0	0	0	0	20000751	559,000	20,000.75	559
48	0	0	0	0	0	0	0	1	0	0	0	0	0	0	0	0	0	0	0	0	20559751	37,750	20,559.75	37.75
49	0	0	0	0	0	0	0	1	0	0	0	1	0	0	0	0	0	0	0	0	20597501	997,000	20,597.50	997
50	0	0	0	0	0	0	0	0	0	0	0	1	0	0	0	0	0	0	0	0	21594501	26,250	21,594.50	26.25
51	0	0	0	0	0	0	0	0	0	0	0	0	0	0	0	0	0	0	0	0	21620751	572,250	21,620.75	572.25
52	0	0	0	0	0	0	0	1	0	0	0	0	0	0	0	0	0	0	0	0	22193001	34,500	22,193.00	34.5
53	0	0	0	0	0	0	0	1	0	0	0	1	0	0	0	0	0	0	0	0	22227501	1,000,250	22,227.50	1,000.25
54	0	0	0	0	0	0	0	0	0	0	0	1	0	0	0	0	0	0	0	0	23227751	23,000	23,227.75	23
55	0	0	0	0	0	0	0	0	0	0	0	0	0	0	0	0	0	0	0	0	23250751	559,000	23,250.75	559
56	0	0	0	0	0	0	0	1	0	0	0	0	0	0	0	0	0	0	0	0	23809751	37,750	23,809.75	37.75
57	0	0	0	0	0	0	0	1	0	0	0	1	0	0	0	0	0	0	0	0	23847501	997,000	23,847.50	997
58	0	0	0	0	0	0	0	0	0	0	0	1	0	0	0	0	0	0	0	0	24844501	26,250	24,844.50	26.25
59	0	0	0	0	0	0	0	0	0	0	0	0	0	0	0	0	0	0	0	0	24870751	572,500	24,870.75	572.5
60	0	0	0	0	0	0	0	1	0	0	0	0	0	0	0	0	0	0	0	0	25443251	34,250	25,443.25	34.25
61	0	0	0	0	0	0	0	1	0	0	0	1	0	0	0	0	0	0	0	0	25477501	1,000,250	25,477.50	1,000.25
62	0	0	0	0	0	0	0	0	0	0	0	1	0	0	0	0	0	0	0	0	26477751	23,000	26,477.75	23
63	0	0	0	0	0	0	0	0	0	0	0	0	0	0	0	0	0	0	0	0	26500751	559,000	26,500.75	559
64	0	0	0	0	0	0	0	1	0	0	0	0	0	0	0	0	0	0	0	0	27059751	37,750	27,059.75	37.75
65	0	0	0	0	0	0	0	1	0	0	0	1	0	0	0	0	0	0	0	0	27097501	997,000	27,097.50	997
66	0	0	0	0	0	0	0	0	0	0	0	1	0	0	0	0	0	0	0	0	28094501	26,250	28,094.50	26.25
67	0	0	0	0	0	0	0	0	0	0	0	0	0	0	0	0	0	0	0	0	28120751	572,500	28,120.75	572.5
68	0	0	0	0	0	0	0	1	0	0	0	0	0	0	0	0	0	0	0	0	28693251	34,250	28,693.25	34.25
69	0	0	0	0	0	0	0	1	0	0	0	1	0	0	0	0	0	0	0	0	28727501	1,000,500	28,727.50	1,000.50
70	0	0	0	0	0	0	0	0	0	0	0	1	0	0	0	0	0	0	0	0	29728001	22,750	29,728.00	22.75
71	0	0	0	0	0	0	0	0	0	0	0	0	0	0	0	0	0	0	0	0	29750751	559,000	29,750.75	559
72	0	0	0	0	0	0	0	1	0	0	0	0	0	0	0	0	0	0	0	0	30309751	37,750	30,309.75	37.75
73	0	0	0	0	0	0	0	1	0	0	0	1	0	0	0	0	0	0	0	0	30347501	997,000	30,347.50	997
74	0	0	0	0	0	0	0	0	0	0	0	1	0	0	0	0	0	0	0	0	31344501	26,500	31,344.50	26.5
75	0	0	0	0	0	0	0	0	0	0	0	0	0	0	0	0	0	0	0	0	31371001	572,250	31,371.00	572.25
76	0	0	0	0	0	0	0	1	0	0	0	0	0	0	0	0	0	0	0	0	31943251	34,250	31,943.25	34.25
77	0	0	0	0	0	0	0	1	0	0	0	1	0	0	0	0	0	0	0	0	31977501	1,000,500	31,977.50	1,000.50
78	0	0	0	0	0	0	0	0	0	0	0	1	0	0	0	0	0	0	0	0	32978001	23,000	32,978.00	23
79	0	0	0	0	0	0	0	0	0	0	0	0	0	0	0	0	0	0	0	0	33001001	559,000	33,001.00	559
80	0	0	0	0	0	0	0	1	0	0	0	0	0	0	0	0	0	0	0	0	33560001	37,500	33,560.00	37.5
81	0	0	0	0	0	0	0	1	0	0	0	1	0	0	0	0	0	0	0	0	33597501	997,000	33,597.50	997
82	0	0	0	0	0	0	0	0	0	0	0	1	0	0	0	0	0	0	0	0	34594501	26,500	34,594.50	26.5
83	0	0	0	0	0	0	0	0	0	0	0	0	0	0	0	0	0	0	0	0	34621001	572,250	34,621.00	572.25
84	0	0	0	0	0	0	0	1	0	0	0	0	0	0	0	0	0	0	0	0	35193251	34,250	35,193.25	34.25
85	0	0	0	0	0	0	0	1	0	0	0	1	0	0	0	0	0	0	0	0	35227501	1,000,500	35,227.50	1,000.50
86	0	0	0	0	0	0	0	0	0	0	0	1	0	0	0	0	0	0	0	0	36228001	23,000	36,228.00	23
87	0	0	0	0	0	0	0	0	0	0	0	0	0	0	0	0	0	0	0	0	36251001	559,000	36,251.00	559
88	0	0	0	0	0	0	0	1	0	0	0	0	0	0	0	0	0	0	0	0	36810001	37,500	36,810.00	37.5
89	0	0	0	0	0	0	0	1	0	0	0	1	0	0	0	0	0	0	0	0	36847501	997,000	36,847.50	997
90	0	0	0	0	0	0	0	0	0	0	0	1	0	0	0	0	0	0	0	0	37844501	26,500	37,844.50	26.5
91	0	0	0	0	0	0	0	0	0	0	0	0	0	0	0	0	0	0	0	0	37871001	572,250	37,871.00	572.25
92	0	0	0	0	0	0	0	1	0	0	0	0	0	0	0	0	0	0	0	0	38443251	34,250	38,443.25	34.25
93	0	0	0	0	0	0	0	1	0	0	0	1	0	0	0	0	0	0	0	0	38477501	1,000,500	38,477.50	1,000.50
94	0	0	0	0	0	0	0	0	0	0	0	1	0	0	0	0	0	0	0	0	39478001	23,000	39,478.00	23
95	0	0	0	0	0	0	0	0	0	0	0	0	0	0	0	0	0	0	0	0	39501001	559,000	39,501.00	559
96	0	0	0	0	0	0	0	1	0	0	0	0	0	0	0	0	0	0	0	0	40060001	37,750	40,060.00	37.75
97	0	0	0	0	0	0	0	1	0	0	0	1	0	0	0	0	0	0	0	0	40097751	997,000	40,097.75	997
98	0	0	0	0	0	0	0	0	0	0	0	1	0	0	0	0	0	0	0	0	41094751	26,250	41,094.75	26.25
99	0	0	0	0	0	0	0	0	0	0	0	0	0	0	0	0	0	0	0	0	41121001	572,250	41,121.00	572.25
100	0	0	0	0	0	0	0	1	0	0	0	0	0	0	0	0	0	0	0	0	41693251	34,500	41,693.25	34.5
101	0	0	0	0	0	0	0	1	0	0	0	1	0	0	0	0	0	0	0	0	41727751	1,000,250	41,727.75	1,000.25
102	0	0	0	0	0	0	0	0	0	0	0	1	0	0	0	0	0	0	0	0	42728001	23,000	42,728.00	23
103	0	0	0	0	0	0	0	0	0	0	0	0	0	0	0	0	0	0	0	0	42751001	575,750	42,751.00	575.75
104	0	0	0	0	0	0	0	1	0	0	0	0	0	0	0	0	0	0	0	0	43326751	31,000	43,326.75	31
105	0	0	0	0	0	0	0	1	0	0	0	1	0	0	0	0	0	0	0	0	43357751	1,003,500	43,357.75	1,003.50
106	0	0	0	0	0	0	0	0	0	0	0	1	0	0	0	0	0	0	0	0	44361251	19,750	44,361.25	19.75
107	0	0	0	0	0	0	0	0	0	0	0	0	0	0	0	0	0	0	0	0	44381001	562,500	44,381.00	562.5
108	0	0	0	0	0	0	0	1	0	0	0	0	0	0	0	0	0	0	0	0	44943501	34,250	44,943.50	34.25
109	0	0	0	0	0	0	0	1	0	0	0	1	0	0	0	0	0	0	0	0	44977751	1,000,250	44,977.75	1,000.25
110	0	0	0	0	0	0	0	0	0	0	0	1	0	0	0	0	0	0	0	0	45978001	23,000	45,978.00	23
111	0	0	0	0	0	0	0	0	0	0	0	0	0	0	0	0	0	0	0	0	46001001	575,750	46,001.00	575.75
112	0	0	0	0	0	0	0	1	0	0	0	0	0	0	0	0	0	0	0	0	46576751	31,000	46,576.75	31
113	0	0	0	0	0	0	0	1	0	0	0	1	0	0	0	0	0	0	0	0	46607751	1,003,500	46,607.75	1,003.50
114	0	0	0	0	0	0	0	0	0	0	0	1	0	0	0	0	0	0	0	0	47611251	19,750	47,611.25	19.75
115	0	0	0	0	0	0	0	0	0	0	0	0	0	0	0	0	0	0	0	0	47631001	562,500	47,631.00	562.5
116	0	0	0	0	0	0	0	1	0	0	0	0	0	0	0	0	0	0	0	0	48193501	34,250	48,193.50	34.25
117	0	0	0	0	0	0	0	1	0	0	0	1	0	0	0	0	0	0	0	0	48227751	1,000,250	48,227.75	1,000.25
118	0	0	0	0	0	0	0	0	0	0	0	1	0	0	0	0	0	0	0	0	49228001	23,000	49,228.00	23
119	0	0	0	0	0	0	0	0	0	0	0	0	0	0	0	0	0	0	0	0	49251001	575,750	49,251.00	575.75
120	0	0	0	0	0	0	0	1	0	0	0	0	0	0	0	0	0	0	0	0	49826751	31,000	49,826.75	31
121	0	0	0	0	0	0	0	1	0	0	0	1	0	0	0	0	0	0	0	0	49857751	1,003,750	49,857.75	1,003.75
122	0	0	0	0	0	0	0	0	0	0	0	1	0	0	0	0	0	0	0	0	50861501	19,500	50,861.50	19.5
123	0	0	0	0	0	0	0	0	0	0	0	0	0	0	0	0	0	0	0	0	50881001	562,250	50,881.00	562.25
124	0	0	0	0	0	0	0	1	0	0	0	0	0	0	0	0	0	0	0	0	51443251	34,500	51,443.25	34.5
125	0	0	0	0	0	0	0	1	0	0	0	1	0	0	0	0	0	0	0	0	51477751	1,000,250	51,477.75	1,000.25
126	0	0	0	0	0	0	0	0	0	0	0	1	0	0	0	0	0	0	0	0	52478001	23,000	52,478.00	23
127	0	0	0	0	0	0	0	0	0	0	0	0	0	0	0	0	0	0	0	0	52501001	575,750	52,501.00	575.75
128	0	0	0	0	0	0	0	1	0	0	0	0	0	0	0	0	0	0	0	0	53076751	31,000	53,076.75	31
129	0	0	0	0	0	0	0	1	0	0	0	1	0	0	0	0	0	0	0	0	53107751	1,003,750	53,107.75	1,003.75
130	0	0	0	0	0	0	0	0	0	0	0	1	0	0	0	0	0	0	0	0	54111501	19,500	54,111.50	19.5
131	0	0	0	0	0	0	0	0	0	0	0	0	0	0	0	0	0	0	0	0	54131001	562,500	54,131.00	562.5
132	0	0	0	0	0	0	0	1	0	0	0	0	0	0	0	0	0	0	0	0	54693501	34,250	54,693.50	34.25
133	0	0	0	0	0	0	0	1	0	0	0	1	0	0	0	0	0	0	0	0	54727751	1,000,250	54,727.75	1,000.25
134	0	0	0	0	0	0	0	0	0	0	0	1	0	0	0	0	0	0	0	0	55728001	23,000	55,728.00	23
135	0	0	0	0	0	0	0	0	0	0	0	0	0	0	0	0	0	0	0	0	55751001	575,750	55,751.00	575.75
136	0	0	0	0	0	0	0	1	0	0	0	0	0	0	0	0	0	0	0	0	56326751	31,000	56,326.75	31
137	0	0	0	0	0	0	0	1	0	0	0	1	0	0	0	0	0	0	0	0	56357751	1,003,750	56,357.75	1,003.75
138	0	0	0	0	0	0	0	0	0	0	0	1	0	0	0	0	0	0	0	0	57361501	19,500	57,361.50	19.5
139	0	0	0	0	0	0	0	0	0	0	0	0	0	0	0	0	0	0	0	0	57381001	562,500	57,381.00	562.5
140	0	0	0	0	0	0	0	1	0	0	0	0	0	0	0	0	0	0	0	0	57943501	34,250	57,943.50	34.25
141	0	0	0	0	0	0	0	1	0	0	0	1	0	0	0	0	0	0	0	0	57977751	1,000,250	57,977.75	1,000.25
142	0	0	0	0	0	0	0	0	0	0	0	1	0	0	0	0	0	0	0	0	58978001	23,250	58,978.00	23.25
143	0	0	0	0	0	0	0	0	0	0	0	0	0	0	0	0	0	0	0	0	59001251	575,500	59,001.25	575.5
144	0	0	0	0	0	0	0	1	0	0	0	0	0	0	0	0	0	0	0	0	59576751	31,000	59,576.75	31
145	0	0	0	0	0	0	0	1	0	0	0	1	0	0	0	0	0	0	0	0	59607751	1,003,750	59,607.75	1,003.75
146	0	0	0	0	0	0	0	0	0	0	0	1	0	0	0	0	0	0	0	0	60611501	19,750	60,611.50	19.75
147	0	0	0	0	0	0	0	0	0	0	0	0	0	0	0	0	0	0	0	0	60631251	562,250	60,631.25	562.25
148	0	0	0	0	0	0	0	1	0	0	0	0	0	0	0	0	0	0	0	0	61193501	34,250	61,193.50	34.25
149	0	0	0	0	0	0	0	1	0	0	0	1	0	0	0	0	0	0	0	0	61227751	1,000,500	61,227.75	1,000.50
150	0	0	0	0	0	0	0	0	0	0	0	1	0	0	0	0	0	0	0	0	62228251	23,000	62,228.25	23
151	0	0	0	0	0	0	0	0	0	0	0	0	0	0	0	0	0	0	0	0	62251251	559,000	62,251.25	559
152	0	0	0	0	0	0	0	1	0	0	0	0	0	0	0	0	0	0	0	0	62810251	27,500	62,810.25	27.5
153	0	0	0	0	0	0	0	1	0	0	0	1	0	0	0	0	0	0	0	0	62837751	1,007,000	62,837.75	1,007.00
154	0	0	0	0	0	0	0	0	0	0	0	1	0	0	0	0	0	0	0	0	63844751	16,500	63,844.75	16.5
155	0	0	0	0	0	0	0	0	0	0	0	0	0	0	0	0	0	0	0	0	63861251	565,500	63,861.25	565.5
156	0	0	0	0	0	0	0	1	0	0	0	0	0	0	0	0	0	0	0	0	64426751	31,000	64,426.75	31
157	0	0	0	0	0	0	0	1	0	0	0	1	0	0	0	0	0	0	0	0	64457751	1,003,750	64,457.75	1,003.75
158	0	0	0	0	0	0	0	0	0	0	0	1	0	0	0	0	0	0	0	0	65461501	19,750	65,461.50	19.75
159	0	0	0	0	0	0	0	0	0	0	0	0	0	0	0	0	0	0	0	0	65481251	579,000	65,481.25	579
160	0	0	0	0	0	0	0	1	0	0	0	0	0	0	0	0	0	0	0	0	66060251	27,500	66,060.25	27.5
161	0	0	0	0	0	0	0	1	0	0	0	1	0	0	0	0	0	0	0	0	66087751	1,007,000	66,087.75	1,007.00
162	0	0	0	0	0	0	0	0	0	0	0	1	0	0	0	0	0	0	0	0	67094751	26,500	67,094.75	26.5
163	0	0	0	0	0	0	0	0	0	0	0	0	0	0	0	0	0	0	0	0	67121251	555,500	67,121.25	555.5
164	0	0	0	0	0	0	0	1	0	0	0	0	0	0	0	0	0	0	0	0	67676751	31,000	67,676.75	31
165	0	0	0	0	0	0	0	1	0	0	0	1	0	0	0	0	0	0	0	0	67707751	1,003,750	67,707.75	1,003.75
166	0	0	0	0	0	0	0	0	0	0	0	1	0	0	0	0	0	0	0	0	68711501	29,750	68,711.50	29.75
167	0	0	0	0	0	0	0	0	0	0	0	0	0	0	0	0	0	0	0	0	68741251	569,000	68,741.25	569
168	0	0	0	0	0	0	0	1	0	0	0	0	0	0	0	0	0	0	0	0	69310251	27,500	69,310.25	27.5
169	0	0	0	0	0	0	0	1	0	0	0	1	0	0	0	0	0	0	0	0	69337751	1,007,250	69,337.75	1,007.25
170	0	0	0	0	0	0	0	0	0	0	0	1	0	0	0	0	0	0	0	0	70345001	26,250	70,345.00	26.25
171	0	0	0	0	0	0	0	0	0	0	0	0	0	0	0	0	0	0	0	0	70371251	555,750	70,371.25	555.75
172	0	0	0	0	0	0	0	1	0	0	0	0	0	0	0	0	0	0	0	0	70927001	30,750	70,927.00	30.75
173	0	0	0	0	0	0	0	1	0	0	0	1	0	0	0	0	0	0	0	0	70957751	1,003,750	70,957.75	1,003.75
174	0	0	0	0	0	0	0	0	0	0	0	1	0	0	0	0	0	0	0	0	71961501	20,000	71,961.50	20
175	0	0	0	0	0	0	0	0	0	0	0	0	0	0	0	0	0	0	0	0	71981501	562,000	71,981.50	562
176	0	0	0	0	0	0	0	1	0	0	0	0	0	0	0	0	0	0	0	0	72543501	24,500	72,543.50	24.5
177	0	0	0	0	0	0	0	1	0	0	0	1	0	0	0	0	0	0	0	0	72568001	1,010,250	72,568.00	1,010.25
178	0	0	0	0	0	0	0	0	0	0	0	1	0	0	0	0	0	0	0	0	73578251	13,000	73,578.25	13
179	0	0	0	0	0	0	0	0	0	0	0	0	0	0	0	0	0	0	0	0	73591251	569,000	73,591.25	569
180	0	0	0	0	0	0	0	1	0	0	0	0	0	0	0	0	0	0	0	0	74160251	27,750	74,160.25	27.75
181	0	0	0	0	0	0	0	1	0	0	0	1	0	0	0	0	0	0	0	0	74188001	1,007,000	74,188.00	1,007.00
182	0	0	0	0	0	0	0	0	0	0	0	1	0	0	0	0	0	0	0	0	75195001	16,250	75,195.00	16.25
183	0	0	0	0	0	0	0	0	0	0	0	0	0	0	0	0	0	0	0	0	75211251	565,750	75,211.25	565.75
184	0	0	0	0	0	0	0	1	0	0	0	0	0	0	0	0	0	0	0	0	75777001	31,000	75,777.00	31
185	0	0	0	0	0	0	0	1	0	0	0	1	0	0	0	0	0	0	0	0	75808001	1,003,500	75,808.00	1,003.50
186	0	0	0	0	0	0	0	0	0	0	0	1	0	0	0	0	0	0	0	0	76811501	19,750	76,811.50	19.75
187	0	0	0	0	0	0	0	0	0	0	0	0	0	0	0	0	0	0	0	0	76831251	562,250	76,831.25	562.25
188	0	0	0	0	0	0	0	1	0	0	0	0	0	0	0	0	0	0	0	0	77393501	24,500	77,393.50	24.5
189	0	0	0	0	0	0	0	1	0	0	0	1	0	0	0	0	0	0	0	0	77418001	1,010,250	77,418.00	1,010.25
190	0	0	0	0	0	0	0	0	0	0	0	1	0	0	0	0	0	0	0	0	78428251	13,000	78,428.25	13
191	0	0	0	0	0	0	0	0	0	0	0	0	0	0	0	0	0	0	0	0	78441251	569,000	78,441.25	569
192	0	0	0	0	0	0	0	1	0	0	0	0	0	0	0	0	0	0	0	0	79010251	27,750	79,010.25	27.75
193	0	0	0	0	0	0	0	1	0	0	0	1	0	0	0	0	0	0	0	0	79038001	1,007,000	79,038.00	1,007.00
194	0	0	0	0	0	0	0	0	0	0	0	1	0	0	0	0	0	0	0	0	80045001	16,250	80,045.00	16.25
195	0	0	0	0	0	0	0	0	0	0	0	0	0	0	0	0	0	0	0	0	80061251	565,750	80,061.25	565.75
196	0	0	0	0	0	0	0	1	0	0	0	0	0	0	0	0	0	0	0	0	80627001	21,000	80,627.00	21
197	0	0	0	0	0	0	0	1	0	0	0	1	0	0	0	0	0	0	0	0	80648001	1,013,500	80,648.00	1,013.50
198	0	0	0	0	0	0	0	0	0	0	0	1	0	0	0	0	0	0	0	0	81661501	9,750	81,661.50	9.75
199	0	0	0	0	0	0	0	0	0	0	0	0	0	0	0	0	0	0	0	0	81671251	572,250	81,671.25	572.25
200	0	0	0	0	0	0	0	1	0	0	0	0	0	0	0	0	0	0	0	0	82243501	24,500	82,243.50	24.5
201	0	0	0	0	0	0	0	1	0	0	0	1	0	0	0	0	0	0	0	0	82268001	1,010,250	82,268.00	1,010.25
202	0	0	0	0	0	0	0	0	0	0	0	1	0	0	0	0	0	0	0	0	83278251	13,000	83,278.25	13
203	0	0	0	0	0	0	0	0	0	0	0	0	0	0	0	0	0	0	0	0	83291251	569,000	83,291.25	569
204	0	0	0	0	0	0	0	1	0	0	0	0	0	0	0	0	0	0	0	0	83860251	27,750	83,860.25	27.75
205	0	0	0	0	0	0	0	1	0	0	0	1	0	0	0	0	0	0	0	0	83888001	1,007,000	83,888.00	1,007.00
206	0	0	0	0	0	0	0	0	0	0	0	1	0	0	0	0	0	0	0	0	84895001	16,250	84,895.00	16.25
207	0	0	0	0	0	0	0	0	0	0	0	0	0	0	0	0	0	0	0	0	84911251	565,750	84,911.25	565.75
208	0	0	0	0	0	0	0	1	0	0	0	0	0	0	0	0	0	0	0	0	85477001	21,000	85,477.00	21
209	0	0	0	0	0	0	0	1	0	0	0	1	0	0	0	0	0	0	0	0	85498001	1,013,750	85,498.00	1,013.75
210	0	0	0	0	0	0	0	0	0	0	0	1	0	0	0	0	0	0	0	0	86511751	9,500	86,511.75	9.5
211	0	0	0	0	0	0	0	0	0	0	0	0	0	0	0	0	0	0	0	0	86521251	555,750	86,521.25	555.75
212	0	0	0	0	0	0	0	1	0	0	0	0	0	0	0	0	0	0	0	0	87077001	31,000	87,077.00	31
213	0	0	0	0	0	0	0	1	0	0	0	1	0	0	0	0	0	0	0	0	87108001	1,003,750	87,108.00	1,003.75
214	0	0	0	0	0	0	0	0	0	0	0	1	0	0	0	0	0	0	0	0	88111751	19,500	88,111.75	19.5
215	0	0	0	0	0	0	0	0	0	0	0	0	0	0	0	0	0	0	0	0	88131251	562,500	88,131.25	562.5
216	0	0	0	0	0	0	0	1	0	0	0	0	0	0	0	0	0	0	0	0	88693751	34,250	88,693.75	34.25
217	0	0	0	0	0	0	0	1	0	0	0	1	0	0	0	0	0	0	0	0	88728001	1,000,250	88,728.00	1,000.25
218	0	0	0	0	0	0	0	0	0	0	0	1	0	0	0	0	0	0	0	0	89728251	19,500	89,728.25	19.5
219	0	0	0	0	0	0	0	0	0	0	0	0	0	0	0	0	0	0	0	0	89747751	562,750	89,747.75	562.75
220	0	0	0	0	0	0	0	1	0	0	0	0	0	0	0	0	0	0	0	0	90310501	37,500	90,310.50	37.5
221	0	0	0	0	0	0	0	1	0	0	0	1	0	0	0	0	0	0	0	0	90348001	997,000	90,348.00	997
222	0	0	0	0	0	0	0	0	0	0	0	1	0	0	0	0	0	0	0	0	91345001	22,750	91,345.00	22.75
223	0	0	0	0	0	0	0	0	0	0	0	0	0	0	0	0	0	0	0	0	91367751	559,250	91,367.75	559.25
224	0	0	0	0	0	0	0	1	0	0	0	0	0	0	0	0	0	0	0	0	91927001	31,000	91,927.00	31
225	0	0	0	0	0	0	0	1	0	0	0	1	0	0	0	0	0	0	0	0	91958001	1,003,750	91,958.00	1,003.75
226	0	0	0	0	0	0	0	0	0	0	0	1	0	0	0	0	0	0	0	0	92961751	16,000	92,961.75	16
227	0	0	0	0	0	0	0	0	0	0	0	0	0	0	0	0	0	0	0	0	92977751	566,000	92,977.75	566
228	0	0	0	0	0	0	0	1	0	0	0	0	0	0	0	0	0	0	0	0	93543751	34,250	93,543.75	34.25
229	0	0	0	0	0	0	0	1	0	0	0	1	0	0	0	0	0	0	0	0	93578001	1,000,500	93,578.00	1,000.50
230	0	0	0	0	0	0	0	0	0	0	0	1	0	0	0	0	0	0	0	0	94578501	19,250	94,578.50	19.25
231	0	0	0	0	0	0	0	0	0	0	0	0	0	0	0	0	0	0	0	0	94597751	562,500	94,597.75	562.5
232	0	0	0	0	0	0	0	1	0	0	0	0	0	0	0	0	0	0	0	0	95160251	37,750	95,160.25	37.75
233	0	0	0	0	0	0	0	1	0	0	0	1	0	0	0	0	0	0	0	0	95198001	997,000	95,198.00	997
234	0	0	0	0	0	0	0	0	0	0	0	1	0	0	0	0	0	0	0	0	96195001	22,750	96,195.00	22.75
235	0	0	0	0	0	0	0	0	0	0	0	0	0	0	0	0	0	0	0	0	96217751	559,250	96,217.75	559.25
236	0	0	0	0	0	0	0	1	0	0	0	0	0	0	0	0	0	0	0	0	96777001	31,000	96,777.00	31
237	0	0	0	0	0	0	0	1	0	0	0	1	0	0	0	0	0	0	0	0	96808001	1,003,750	96,808.00	1,003.75
238	0	0	0	0	0	0	0	0	0	0	0	1	0	0	0	0	0	0	0	0	97811751	16,000	97,811.75	16
239	0	0	0	0	0	0	0	0	0	0	0	0	0	0	0	0	0	0	0	0	97827751	566,000	97,827.75	566
240	0	0	0	0	0	0	0	1	0	0	0	0	0	0	0	0	0	0	0	0	98393751	34,250	98,393.75	34.25
241	0	0	0	0	0	0	0	1	0	0	0	1	0	0	0	0	0	0	0	0	98428001	1,000,500	98,428.00	1,000.50
242	0	0	0	0	0	0	0	0	0	0	0	1	0	0	0	0	0	0	0	0	99428501	19,250	99,428.50	19.25
243	0	0	0	0	0	0	0	0	0	0	0	0	0	0	0	0	0	0	0	0	99447751	562,750	99,447.75	562.75
244	0	0	0	0	0	0	0	1	0	0	0	0	0	0	0	0	0	0	0	0	100010501	37,500	100,010.50	37.5
245	0	0	0	0	0	0	0	1	0	0	0	1	0	0	0	0	0	0	0	0	100048001	997,000	100,048.00	997
246	0	0	0	0	0	0	0	0	0	0	0	1	0	0	0	0	0	0	0	0	101045001	22,750	101,045.00	22.75
247	0	0	0	0	0	0	0	0	0	0	0	0	0	0	0	0	0	0	0	0	101067751	559,500	101,067.75	559.5
248	0	0	0	0	0	0	0	1	0	0	0	0	0	0	0	0	0	0	0	0	101627251	30,750	101,627.25	30.75
249	0	0	0	0	0	0	0	1	0	0	0	1	0	0	0	0	0	0	0	0	101658001	1,003,750	101,658.00	1,003.75
250	0	0	0	0	0	0	0	0	0	0	0	1	0	0	0	0	0	0	0	0	102661751	16,000	102,661.75	16
251	0	0	0	0	0	0	0	0	0	0	0	0	0	0	0	0	0	0	0	0	102677751	566,000	102,677.75	566
252	0	0	0	0	0	0	0	1	0	0	0	0	0	0	0	0	0	0	0	0	103243751	34,250	103,243.75	34.25
253	0	0	0	0	0	0	0	1	0	0	0	1	0	0	0	0	0	0	0	0	103278001	1,000,500	103,278.00	1,000.50
254	0	0	0	0	0	0	0	0	0	0	0	1	0	0	0	0	0	0	0	0	104278501	19,250	104,278.50	19.25
255	0	0	0	0	0	0	0	0	0	0	0	0	0	0	0	0	0	0	0	0	104297751	562,750	104,297.75	562.75
256	0	0	0	0	0	0	0	1	0	0	0	0	0	0	0	0	0	0	0	0	104860501	37,750	104,860.50	37.75
257	0	0	0	0	0	0	0	1	0	0	0	1	0	0	0	0	0	0	0	0	104898251	997,000	104,898.25	997
258	0	0	0	0	0	0	0	0	0	0	0	1	0	0	0	0	0	0	0	0	105895251	22,500	105,895.25	22.5
259	0	0	0	0	0	0	0	0	0	0	0	0	0	0	0	0	0	0	0	0	105917751	559,500	105,917.75	559.5
260	0	0	0	0	0	0	0	1	0	0	0	0	0	0	0	0	0	0	0	0	106477251	31,000	106,477.25	31
261	0	0	0	0	0	0	0	1	0	0	0	1	0	0	0	0	0	0	0	0	106508251	1,003,500	106,508.25	1,003.50
262	0	0	0	0	0	0	0	0	0	0	0	1	0	0	0	0	0	0	0	0	107511751	16,000	107,511.75	16
263	0	0	0	0	0	0	0	0	0	0	0	0	0	0	0	0	0	0	0	0	107527751	566,000	107,527.75	566
264	0	0	0	0	0	0	0	1	0	0	0	0	0	0	0	0	0	0	0	0	108093751	34,250	108,093.75	34.25
265	0	0	0	0	0	0	0	1	0	0	0	1	0	0	0	0	0	0	0	0	108128001	1,000,500	108,128.00	1,000.50
266	0	0	0	0	0	0	0	0	0	0	0	1	0	0	0	0	0	0	0	0	109128501	19,250	109,128.50	19.25
267	0	0	0	0	0	0	0	0	0	0	0	0	0	0	0	0	0	0	0	0	109147751	562,750	109,147.75	562.75
268	0	0	0	0	0	0	0	1	0	0	0	0	0	0	0	0	0	0	0	0	109710501	27,750	109,710.50	27.75
269	0	0	0	0	0	0	0	1	0	0	0	1	0	0	0	0	0	0	0	0	109738251	990,250	109,738.25	990.25
270	0	0	0	0	0	0	0	0	0	0	0	1	0	0	0	0	0	0	0	0	110728501	29,250	110,728.50	29.25
271	0	0	0	0	0	0	0	0	0	0	0	0	0	0	0	0	0	0	0	0	110757751	552,750	110,757.75	552.75
272	0	0	0	0	0	0	0	1	0	0	0	0	0	0	0	0	0	0	0	0	111310501	37,750	111,310.50	37.75
273	0	0	0	0	0	0	0	1	0	0	0	1	0	0	0	0	0	0	0	0	111348251	997,000	111,348.25	997
274	0	0	0	0	0	0	0	0	0	0	0	1	0	0	0	0	0	0	0	0	112345251	22,500	112,345.25	22.5
275	0	0	0	0	0	0	0	0	0	0	0	0	0	0	0	0	0	0	0	0	112367751	559,500	112,367.75	559.5
276	0	0	0	0	0	0	0	1	0	0	0	0	0	0	0	0	0	0	0	0	112927251	31,000	112,927.25	31
277	0	0	0	0	0	0	0	1	0	0	0	1	0	0	0	0	0	0	0	0	112958251	1,003,750	112,958.25	1,003.75
278	0	0	0	0	0	0	0	0	0	0	0	1	0	0	0	0	0	0	0	0	113962001	16,000	113,962.00	16
279	0	0	0	0	0	0	0	0	0	0	0	0	0	0	0	0	0	0	0	0	113978001	565,750	113,978.00	565.75
280	0	0	0	0	0	0	0	1	0	0	0	0	0	0	0	0	0	0	0	0	114543751	34,500	114,543.75	34.5
281	0	0	0	0	0	0	0	1	0	0	0	1	0	0	0	0	0	0	0	0	114578251	1,000,250	114,578.25	1,000.25
282	0	0	0	0	0	0	0	0	0	0	0	1	0	0	0	0	0	0	0	0	115578501	19,500	115,578.50	19.5
283	0	0	0	0	0	0	0	0	0	0	0	0	0	0	0	0	0	0	0	0	115598001	562,500	115,598.00	562.5
284	0	0	0	0	0	0	0	1	0	0	0	0	0	0	0	0	0	0	0	0	116160501	27,750	116,160.50	27.75
285	0	0	0	0	0	0	0	1	0	0	0	1	0	0	0	0	0	0	0	0	116188251	1,007,000	116,188.25	1,007.00
286	0	0	0	0	0	0	0	0	0	0	0	1	0	0	0	0	0	0	0	0	117195251	12,750	117,195.25	12.75
287	0	0	0	0	0	0	0	0	0	0	0	0	0	0	0	0	0	0	0	0	117208001	569,250	117,208.00	569.25
288	0	0	0	0	0	0	0	1	0	0	0	0	0	0	0	0	0	0	0	0	117777251	31,000	117,777.25	31
289	0	0	0	0	0	0	0	1	0	0	0	1	0	0	0	0	0	0	0	0	117808251	1,003,750	117,808.25	1,003.75
290	0	0	0	0	0	0	0	0	0	0	0	1	0	0	0	0	0	0	0	0	118812001	16,000	118,812.00	16
291	0	0	0	0	0	0	0	0	0	0	0	0	0	0	0	0	0	0	0	0	118828001	566,000	118,828.00	566
292	0	0	0	0	0	0	0	1	0	0	0	0	0	0	0	0	0	0	0	0	119394001	34,250	119,394.00	34.25
293	0	0	0	0	0	0	0	1	0	0	0	1	0	0	0	0	0	0	0	0	119428251	1,000,250	119,428.25	1,000.25
294	0	0	0	0	0	0	0	0	0	0	0	1	0	0	0	0	0	0	0	0	120428501	19,500	120,428.50	19.5
295	0	0	0	0	0	0	0	0	0	0	0	0	0	0	0	0	0	0	0	0	120448001	562,500	120,448.00	562.5
296	0	0	0	0	0	0	0	1	0	0	0	0	0	0	0	0	0	0	0	0	121010501	27,750	121,010.50	27.75
297	0	0	0	0	0	0	0	1	0	0	0	1	0	0	0	0	0	0	0	0	121038251	1,007,000	121,038.25	1,007.00
298	0	0	0	0	0	0	0	0	0	0	0	1	0	0	0	0	0	0	0	0	122045251	12,750	122,045.25	12.75
299	0	0	0	0	0	0	0	0	0	0	0	0	0	0	0	0	0	0	0	0	122058001	569,250	122,058.00	569.25
300	0	0	0	0	0	0	0	1	0	0	0	0	0	0	0	0	0	0	0	0	122627251	31,000	122,627.25	31
301	0	0	0	0	0	0	0	1	0	0	0	1	0	0	0	0	0	0	0	0	122658251	1,003,750	122,658.25	1,003.75
302	0	0	0	0	0	0	0	0	0	0	0	1	0	0	0	0	0	0	0	0	123662001	19,750	123,662.00	19.75
303	0	0	0	0	0	0	0	0	0	0	0	0	0	0	0	0	0	0	0	0	123681751	562,250	123,681.75	562.25
304	0	0	0	0	0	0	0	1	0	0	0	0	0	0	0	0	0	0	0	0	124244001	34,250	124,244.00	34.25
305	0	0	0	0	0	0	0	1	0	0	0	1	0	0	0	0	0	0	0	0	124278251	1,000,500	124,278.25	1,000.50
306	0	0	0	0	0	0	0	0	0	0	0	1	0	0	0	0	0	0	0	0	125278751	23,000	125,278.75	23
307	0	0	0	0	0	0	0	0	0	0	0	0	0	0	0	0	0	0	0	0	125301751	575,500	125,301.75	575.5
308	0	0	0	0	0	0	0	1	0	0	0	0	0	0	0	0	0	0	0	0	125877251	31,000	125,877.25	31
309	0	0	0	0	0	0	0	1	0	0	0	1	0	0	0	0	0	0	0	0	125908251	1,003,750	125,908.25	1,003.75
310	0	0	0	0	0	0	0	0	0	0	0	1	0	0	0	0	0	0	0	0	126912001	19,750	126,912.00	19.75
311	0	0	0	0	0	0	0	0	0	0	0	0	0	0	0	0	0	0	0	0	126931751	562,250	126,931.75	562.25
312	0	0	0	0	0	0	0	1	0	0	0	0	0	0	0	0	0	0	0	0	127494001	34,250	127,494.00	34.25
313	0	0	0	0	0	0	0	1	0	0	0	1	0	0	0	0	0	0	0	0	127528251	1,000,500	127,528.25	1,000.50
314	0	0	0	0	0	0	0	0	0	0	0	1	0	0	0	0	0	0	0	0	128528751	23,000	128,528.75	23
315	0	0	0	0	0	0	0	0	0	0	0	0	0	0	0	0	0	0	0	0	128551751	575,500	128,551.75	575.5
316	0	0	0	0	0	0	0	1	0	0	0	0	0	0	0	0	0	0	0	0	129127251	31,000	129,127.25	31
317	0	0	0	0	0	0	0	1	0	0	0	1	0	0	0	0	0	0	0	0	129158251	1,003,750	129,158.25	1,003.75
318	0	0	0	0	0	0	0	0	0	0	0	1	0	0	0	0	0	0	0	0	130162001	19,750	130,162.00	19.75
319	0	0	0	0	0	0	0	0	0	0	0	0	0	0	0	0	0	0	0	0	130181751	562,250	130,181.75	562.25
320	0	0	0	0	0	0	0	1	0	0	0	0	0	0	0	0	0	0	0	0	130744001	34,250	130,744.00	34.25
321	0	0	0	0	0	0	0	1	0	0	0	1	0	0	0	0	0	0	0	0	130778251	1,000,500	130,778.25	1,000.50
322	0	0	0	0	0	0	0	0	0	0	0	1	0	0	0	0	0	0	0	0	131778751	23,000	131,778.75	23
323	0	0	0	0	0	0	0	0	0	0	0	0	0	0	0	0	0	0	0	0	131801751	575,500	131,801.75	575.5
324	0	0	0	0	0	0	0	1	0	0	0	0	0	0	0	0	0	0	0	0	132377251	31,000	132,377.25	31
325	0	0	0	0	0	0	0	1	0	0	0	1	0	0	0	0	0	0	0	0	132408251	1,003,750	132,408.25	1,003.75
326	0	0	0	0	0	0	0	0	0	0	0	1	0	0	0	0	0	0	0	0	133412001	29,750	133,412.00	29.75
327	0	0	0	0	0	0	0	0	0	0	0	0	0	0	0	0	0	0	0	0	133441751	569,000	133,441.75	569
328	0	0	0	0	0	0	0	1	0	0	0	0	0	0	0	0	0	0	0	0	134010751	27,500	134,010.75	27.5
329	0	0	0	0	0	0	0	1	0	0	0	1	0	0	0	0	0	0	0	0	134038251	1,007,000	134,038.25	1,007.00
330	0	0	0	0	0	0	0	0	0	0	0	1	0	0	0	0	0	0	0	0	135045251	26,500	135,045.25	26.5
331	0	0	0	0	0	0	0	0	0	0	0	0	0	0	0	0	0	0	0	0	135071751	555,750	135,071.75	555.75
332	0	0	0	0	0	0	0	1	0	0	0	0	0	0	0	0	0	0	0	0	135627501	31,000	135,627.50	31
333	0	0	0	0	0	0	0	1	0	0	0	1	0	0	0	0	0	0	0	0	135658501	1,003,500	135,658.50	1,003.50
334	0	0	0	0	0	0	0	0	0	0	0	1	0	0	0	0	0	0	0	0	136662001	29,750	136,662.00	29.75
335	0	0	0	0	0	0	0	0	0	0	0	0	0	0	0	0	0	0	0	0	136691751	552,250	136,691.75	552.25
336	0	0	0	0	0	0	0	1	0	0	0	0	0	0	0	0	0	0	0	0	137244001	34,500	137,244.00	34.5
337	0	0	0	0	0	0	0	1	0	0	0	1	0	0	0	0	0	0	0	0	137278501	1,000,250	137,278.50	1,000.25
338	0	0	0	0	0	0	0	0	0	0	0	1	0	0	0	0	0	0	0	0	138278751	23,000	138,278.75	23
339	0	0	0	0	0	0	0	0	0	0	0	0	0	0	0	0	0	0	0	0	138301751	575,500	138,301.75	575.5
340	0	0	0	0	0	0	0	1	0	0	0	0	0	0	0	0	0	0	0	0	138877251	31,250	138,877.25	31.25
341	0	0	0	0	0	0	0	1	0	0	0	1	0	0	0	0	0	0	0	0	138908501	1,003,500	138,908.50	1,003.50
342	0	0	0	0	0	0	0	0	0	0	0	1	0	0	0	0	0	0	0	0	139912001	29,750	139,912.00	29.75
343	0	0	0	0	0	0	0	0	0	0	0	0	0	0	0	0	0	0	0	0	139941751	552,250	139,941.75	552.25
344	0	0	0	0	0	0	0	1	0	0	0	0	0	0	0	0	0	0	0	0	140494001	24,500	140,494.00	24.5
345	0	0	0	0	0	0	0	1	0	0	0	1	0	0	0	0	0	0	0	0	140518501	1,010,250	140,518.50	1,010.25
346	0	0	0	0	0	0	0	0	0	0	0	1	0	0	0	0	0	0	0	0	141528751	23,000	141,528.75	23
347	0	0	0	0	0	0	0	0	0	0	0	0	0	0	0	0	0	0	0	0	141551751	559,000	141,551.75	559
348	0	0	0	0	0	0	0	1	0	0	0	0	0	0	0	0	0	0	0	0	142110751	27,750	142,110.75	27.75
349	0	0	0	0	0	0	0	1	0	0	0	1	0	0	0	0	0	0	0	0	142138501	1,007,000	142,138.50	1,007.00
350	0	0	0	0	0	0	0	0	0	0	0	1	0	0	0	0	0	0	0	0	143145501	26,250	143,145.50	26.25
351	0	0	0	0	0	0	0	0	0	0	0	0	0	0	0	0	0	0	0	0	143171751	555,750	143,171.75	555.75
352	0	0	0	0	0	0	0	1	0	0	0	0	0	0	0	0	0	0	0	0	143727501	31,000	143,727.50	31
353	0	0	0	0	0	0	0	1	0	0	0	1	0	0	0	0	0	0	0	0	143758501	1,003,750	143,758.50	1,003.75
354	0	0	0	0	0	0	0	0	0	0	0	1	0	0	0	0	0	0	0	0	144762251	29,500	144,762.25	29.5
355	0	0	0	0	0	0	0	0	0	0	0	0	0	0	0	0	0	0	0	0	144791751	569,000	144,791.75	569
356	0	0	0	0	0	0	0	1	0	0	0	0	0	0	0	0	0	0	0	0	145360751	27,750	145,360.75	27.75
357	0	0	0	0	0	0	0	1	0	0	0	1	0	0	0	0	0	0	0	0	145388501	1,007,000	145,388.50	1,007.00
358	0	0	0	0	0	0	0	0	0	0	0	1	0	0	0	0	0	0	0	0	146395501	26,250	146,395.50	26.25
359	0	0	0	0	0	0	0	0	0	0	0	0	0	0	0	0	0	0	0	0	146421751	555,750	146,421.75	555.75
360	0	0	0	0	0	0	0	1	0	0	0	0	0	0	0	0	0	0	0	0	146977501	31,000	146,977.50	31
361	0	0	0	0	0	0	0	1	0	0	0	1	0	0	0	0	0	0	0	0	147008501	1,003,750	147,008.50	1,003.75
362	0	0	0	0	0	0	0	0	0	0	0	1	0	0	0	0	0	0	0	0	148012251	29,500	148,012.25	29.5
363	0	0	0	0	0	0	0	0	0	0	0	0	0	0	0	0	0	0	0	0	148041751	569,000	148,041.75	569
364	0	0	0	0	0	0	0	1	0	0	0	0	0	0	0	0	0	0	0	0	148610751	27,750	148,610.75	27.75
365	0	0	0	0	0	0	0	1	0	0	0	1	0	0	0	0	0	0	0	0	148638501	1,007,000	148,638.50	1,007.00
366	0	0	0	0	0	0	0	0	0	0	0	1	0	0	0	0	0	0	0	0	149645501	26,250	149,645.50	26.25
367	0	0	0	0	0	0	0	0	0	0	0	0	0	0	0	0	0	0	0	0	149671751	555,750	149,671.75	555.75
368	0	0	0	0	0	0	0	1	0	0	0	0	0	0	0	0	0	0	0	0	150227501	31,000	150,227.50	31
369	0	0	0	0	0	0	0	1	0	0	0	1	0	0	0	0	0	0	0	0	150258501	1,003,750	150,258.50	1,003.75
370	0	0	0	0	0	0	0	0	0	0	0	1	0	0	0	0	0	0	0	0	151262251	29,500	151,262.25	29.5
371	0	0	0	0	0	0	0	0	0	0	0	0	0	0	0	0	0	0	0	0	151291751	569,000	151,291.75	569
372	0	0	0	0	0	0	0	1	0	0	0	0	0	0	0	0	0	0	0	0	151860751	27,750	151,860.75	27.75
373	0	0	0	0	0	0	0	1	0	0	0	1	0	0	0	0	0	0	0	0	151888501	1,007,000	151,888.50	1,007.00
374	0	0	0	0	0	0	0	0	0	0	0	1	0	0	0	0	0	0	0	0	152895501	26,250	152,895.50	26.25
375	0	0	0	0	0	0	0	0	0	0	0	0	0	0	0	0	0	0	0	0	152921751	555,750	152,921.75	555.75
376	0	0	0	0	0	0	0	1	0	0	0	0	0	0	0	0	0	0	0	0	153477501	31,000	153,477.50	31
377	0	0	0	0	0	0	0	1	0	0	0	1	0	0	0	0	0	0	0	0	153508501	1,003,750	153,508.50	1,003.75
378	0	0	0	0	0	0	0	0	0	0	0	1	0	0	0	0	0	0	0	0	154512251	29,750	154,512.25	29.75
379	0	0	0	0	0	0	0	0	0	0	0	0	0	0	0	0	0	0	0	0	154542001	568,750	154,542.00	568.75
380	0	0	0	0	0	0	0	1	0	0	0	0	0	0	0	0	0	0	0	0	155110751	27,750	155,110.75	27.75
381	0	0	0	0	0	0	0	1	0	0	0	1	0	0	0	0	0	0	0	0	155138501	1,007,000	155,138.50	1,007.00
382	0	0	0	0	0	0	0	0	0	0	0	1	0	0	0	0	0	0	0	0	156145501	26,250	156,145.50	26.25
383	0	0	0	0	0	0	0	0	0	0	0	0	0	0	0	0	0	0	0	0	156171751	555,750	156,171.75	555.75
384	0	0	0	0	0	0	0	1	0	0	0	0	0	0	0	0	0	0	0	0	156727501	41,000	156,727.50	41
385	0	0	0	0	0	0	0	1	0	0	0	1	0	0	0	0	0	0	0	0	156768501	993,750	156,768.50	993.75
386	0	0	0	0	0	0	0	0	0	0	0	1	0	0	0	0	0	0	0	0	157762251	29,500	157,762.25	29.5
387	0	0	0	0	0	0	0	0	0	0	0	0	0	0	0	0	0	0	0	0	157791751	569,250	157,791.75	569.25
388	0	0	0	0	0	0	0	1	0	0	0	0	0	0	0	0	0	0	0	0	158361001	27,500	158,361.00	27.5
389	0	0	0	0	0	0	0	1	0	0	0	1	0	0	0	0	0	0	0	0	158388501	1,007,000	158,388.50	1,007.00
390	0	0	0	0	0	0	0	0	0	0	0	1	0	0	0	0	0	0	0	0	159395501	26,500	159,395.50	26.5
391	0	0	0	0	0	0	0	0	0	0	0	0	0	0	0	0	0	0	0	0	159422001	572,250	159,422.00	572.25
392	0	0	0	0	0	0	0	1	0	0	0	0	0	0	0	0	0	0	0	0	159994251	34,250	159,994.25	34.25
393	0	0	0	0	0	0	0	1	0	0	0	1	0	0	0	0	0	0	0	0	160028501	1,000,500	160,028.50	1,000.50
394	0	0	0	0	0	0	0	0	0	0	0	1	0	0	0	0	0	0	0	0	161029001	23,000	161,029.00	23
395	0	0	0	0	0	0	0	0	0	0	0	0	0	0	0	0	0	0	0	0	161052001	559,000	161,052.00	559
396	0	0	0	0	0	0	0	1	0	0	0	0	0	0	0	0	0	0	0	0	161611001	37,500	161,611.00	37.5
397	0	0	0	0	0	0	0	1	0	0	0	1	0	0	0	0	0	0	0	0	161648501	997,000	161,648.50	997
398	0	0	0	0	0	0	0	0	0	0	0	1	0	0	0	0	0	0	0	0	162645501	26,500	162,645.50	26.5
399	0	0	0	0	0	0	0	0	0	0	0	0	0	0	0	0	0	0	0	0	162672001	572,250	162,672.00	572.25
400	0	0	0	0	0	0	0	1	0	0	0	0	0	0	0	0	0	0	0	0	163244251	34,250	163,244.25	34.25
401	0	0	0	0	0	0	0	1	0	0	0	1	0	0	0	0	0	0	0	0	163278501	1,000,500	163,278.50	1,000.50
402	0	0	0	0	0	0	0	0	0	0	0	1	0	0	0	0	0	0	0	0	164279001	23,000	164,279.00	23
403	0	0	0	0	0	0	0	0	0	0	0	0	0	0	0	0	0	0	0	0	164302001	559,000	164,302.00	559
404	0	0	0	0	0	0	0	1	0	0	0	0	0	0	0	0	0	0	0	0	164861001	37,500	164,861.00	37.5
405	0	0	0	0	0	0	0	1	0	0	0	1	0	0	0	0	0	0	0	0	164898501	997,250	164,898.50	997.25
406	0	0	0	0	0	0	0	0	0	0	0	1	0	0	0	0	0	0	0	0	165895751	26,250	165,895.75	26.25
407	0	0	0	0	0	0	0	0	0	0	0	0	0	0	0	0	0	0	0	0	165922001	572,250	165,922.00	572.25
408	0	0	0	0	0	0	0	1	0	0	0	0	0	0	0	0	0	0	0	0	166494251	34,250	166,494.25	34.25
409	0	0	0	0	0	0	0	1	0	0	0	1	0	0	0	0	0	0	0	0	166528501	1,000,500	166,528.50	1,000.50
410	0	0	0	0	0	0	0	0	0	0	0	1	0	0	0	0	0	0	0	0	167529001	23,000	167,529.00	23
411	0	0	0	0	0	0	0	0	0	0	0	0	0	0	0	0	0	0	0	0	167552001	559,000	167,552.00	559
412	0	0	0	0	0	0	0	1	0	0	0	0	0	0	0	0	0	0	0	0	168111001	37,750	168,111.00	37.75
413	0	0	0	0	0	0	0	1	0	0	0	1	0	0	0	0	0	0	0	0	168148751	997,000	168,148.75	997
414	0	0	0	0	0	0	0	0	0	0	0	1	0	0	0	0	0	0	0	0	169145751	26,250	169,145.75	26.25
415	0	0	0	0	0	0	0	0	0	0	0	0	0	0	0	0	0	0	0	0	169172001	572,250	169,172.00	572.25
416	0	0	0	0	0	0	0	1	0	0	0	0	0	0	0	0	0	0	0	0	169744251	34,500	169,744.25	34.5
417	0	0	0	0	0	0	0	1	0	0	0	1	0	0	0	0	0	0	0	0	169778751	1,000,250	169,778.75	1,000.25
418	0	0	0	0	0	0	0	0	0	0	0	1	0	0	0	0	0	0	0	0	170779001	23,000	170,779.00	23
419	0	0	0	0	0	0	0	0	0	0	0	0	0	0	0	0	0	0	0	0	170802001	575,750	170,802.00	575.75
420	0	0	0	0	0	0	0	1	0	0	0	0	0	0	0	0	0	0	0	0	171377751	31,000	171,377.75	31
421	0	0	0	0	0	0	0	1	0	0	0	1	0	0	0	0	0	0	0	0	171408751	1,003,500	171,408.75	1,003.50
422	0	0	0	0	0	0	0	0	0	0	0	1	0	0	0	0	0	0	0	0	172412251	19,750	172,412.25	19.75
423	0	0	0	0	0	0	0	0	0	0	0	0	0	0	0	0	0	0	0	0	172432001	562,250	172,432.00	562.25
424	0	0	0	0	0	0	0	1	0	0	0	0	0	0	0	0	0	0	0	0	172994251	34,500	172,994.25	34.5
425	0	0	0	0	0	0	0	1	0	0	0	1	0	0	0	0	0	0	0	0	173028751	1,000,250	173,028.75	1,000.25
426	0	0	0	0	0	0	0	0	0	0	0	1	0	0	0	0	0	0	0	0	174029001	23,000	174,029.00	23
427	0	0	0	0	0	0	0	0	0	0	0	0	0	0	0	0	0	0	0	0	174052001	559,000	174,052.00	559
428	0	0	0	0	0	0	0	1	0	0	0	0	0	0	0	0	0	0	0	0	174611001	37,750	174,611.00	37.75
429	0	0	0	0	0	0	0	1	0	0	0	1	0	0	0	0	0	0	0	0	174648751	997,000	174,648.75	997
430	0	0	0	0	0	0	0	0	0	0	0	1	0	0	0	0	0	0	0	0	175645751	26,250	175,645.75	26.25
431	0	0	0	0	0	0	0	0	0	0	0	0	0	0	0	0	0	0	0	0	175672001	572,250	175,672.00	572.25
432	0	0	0	0	0	0	0	1	0	0	0	0	0	0	0	0	0	0	0	0	176244251	34,500	176,244.25	34.5
433	0	0	0	0	0	0	0	1	0	0	0	1	0	0	0	0	0	0	0	0	176278751	1,000,250	176,278.75	1,000.25
434	0	0	0	0	0	0	0	0	0	0	0	1	0	0	0	0	0	0	0	0	177279001	23,000	177,279.00	23
435	0	0	0	0	0	0	0	0	0	0	0	0	0	0	0	0	0	0	0	0	177302001	559,000	177,302.00	559
436	0	0	0	0	0	0	0	1	0	0	0	0	0	0	0	0	0	0	0	0	177861001	37,750	177,861.00	37.75
437	0	0	0	0	0	0	0	1	0	0	0	1	0	0	0	0	0	0	0	0	177898751	997,000	177,898.75	997
438	0	0	0	0	0	0	0	0	0	0	0	1	0	0	0	0	0	0	0	0	178895751	26,250	178,895.75	26.25
439	0	0	0	0	0	0	0	0	0	0	0	0	0	0	0	0	0	0	0	0	178922001	572,250	178,922.00	572.25
440	0	0	0	0	0	0	0	1	0	0	0	0	0	0	0	0	0	0	0	0	179494251	34,500	179,494.25	34.5
441	0	0	0	0	0	0	0	1	0	0	0	1	0	0	0	0	0	0	0	0	179528751		179,528.75
