# Supplementary material for: Auditory presentation and synchronization in Adobe Flash and HTML5/JavaScript Web experiments
Source: Behav Res Methods. 2016 Jul 15;48(3):897–908. doi: 10.3758/s13428-016-0758-5 (PMC5003904; doi:10.3758/s13428-016-0758-5)
Supplement: Supplementary file 1 — (ZIP 1310 kb) [file 13428_2016_758_MOESM1_ESM.zip › Data/S1/sep-officepc-ie-js-rep2.csv]

	Keypad 4	Keypad 3	Keypad 2	Keypad 1	Opto 4	Opto 3	Opto 2	Opto 1	TTL in 2	TTL in 1	Mic 2	Mic 1	Act close 4	Act close 3	Act close 3	Act close 1	TTL out 2	TTL out 1	Sounder 2	Sounder 1	Elapsed uS	Active uS	Elapsed mS	Active mS
1	0	0	0	0	0	0	0	0	0	0	0	0	0	0	0	0	0	0	0	0	0	953,501	0	953.5
2	0	0	0	0	0	0	0	1	0	0	0	0	0	0	0	0	0	0	0	0	953501	37,250	953.5	37.25
3	0	0	0	0	0	0	0	1	0	0	0	1	0	0	0	0	0	0	0	0	990751	979,750	990.75	979.75
4	0	0	0	0	0	0	0	0	0	0	0	1	0	0	0	0	0	0	0	0	1970501	39,750	1,970.50	39.75
5	0	0	0	0	0	0	0	0	0	0	0	0	0	0	0	0	0	0	0	0	2010251	559,750	2,010.25	559.75
6	0	0	0	0	0	0	0	1	0	0	0	0	0	0	0	0	0	0	0	0	2570001	20,750	2,570.00	20.75
7	0	0	0	0	0	0	0	1	0	0	0	1	0	0	0	0	0	0	0	0	2590751	1,013,000	2,590.75	1,013.00
8	0	0	0	0	0	0	0	0	0	0	0	1	0	0	0	0	0	0	0	0	3603751	20,250	3,603.75	20.25
9	0	0	0	0	0	0	0	0	0	0	0	0	0	0	0	0	0	0	0	0	3624001	562,750	3,624.00	562.75
10	0	0	0	0	0	0	0	1	0	0	0	0	0	0	0	0	0	0	0	0	4186751	24,000	4,186.75	24
11	0	0	0	0	0	0	0	1	0	0	0	1	0	0	0	0	0	0	0	0	4210751	1,009,750	4,210.75	1,009.75
12	0	0	0	0	0	0	0	0	0	0	0	1	0	0	0	0	0	0	0	0	5220501	23,500	5,220.50	23.5
13	0	0	0	0	0	0	0	0	0	0	0	0	0	0	0	0	0	0	0	0	5244001	559,500	5,244.00	559.5
14	0	0	0	0	0	0	0	1	0	0	0	0	0	0	0	0	0	0	0	0	5803501	27,250	5,803.50	27.25
15	0	0	0	0	0	0	0	1	0	0	0	1	0	0	0	0	0	0	0	0	5830751	1,006,500	5,830.75	1,006.50
16	0	0	0	0	0	0	0	0	0	0	0	1	0	0	0	0	0	0	0	0	6837251	26,750	6,837.25	26.75
17	0	0	0	0	0	0	0	0	0	0	0	0	0	0	0	0	0	0	0	0	6864001	572,750	6,864.00	572.75
18	0	0	0	0	0	0	0	1	0	0	0	0	0	0	0	0	0	0	0	0	7436751	24,000	7,436.75	24
19	0	0	0	0	0	0	0	1	0	0	0	1	0	0	0	0	0	0	0	0	7460751	1,009,750	7,460.75	1,009.75
20	0	0	0	0	0	0	0	0	0	0	0	1	0	0	0	0	0	0	0	0	8470501	23,750	8,470.50	23.75
21	0	0	0	0	0	0	0	0	0	0	0	0	0	0	0	0	0	0	0	0	8494251	559,250	8,494.25	559.25
22	0	0	0	0	0	0	0	1	0	0	0	0	0	0	0	0	0	0	0	0	9053501	27,250	9,053.50	27.25
23	0	0	0	0	0	0	0	1	0	0	0	1	0	0	0	0	0	0	0	0	9080751	1,006,500	9,080.75	1,006.50
24	0	0	0	0	0	0	0	0	0	0	0	1	0	0	0	0	0	0	0	0	10087251	27,000	10,087.25	27
25	0	0	0	0	0	0	0	0	0	0	0	0	0	0	0	0	0	0	0	0	10114251	572,500	10,114.25	572.5
26	0	0	0	0	0	0	0	1	0	0	0	0	0	0	0	0	0	0	0	0	10686751	34,000	10,686.75	34
27	0	0	0	0	0	0	0	1	0	0	0	1	0	0	0	0	0	0	0	0	10720751	999,750	10,720.75	999.75
28	0	0	0	0	0	0	0	0	0	0	0	1	0	0	0	0	0	0	0	0	11720501	23,750	11,720.50	23.75
29	0	0	0	0	0	0	0	0	0	0	0	0	0	0	0	0	0	0	0	0	11744251	559,250	11,744.25	559.25
30	0	0	0	0	0	0	0	1	0	0	0	0	0	0	0	0	0	0	0	0	12303501	37,250	12,303.50	37.25
31	0	0	0	0	0	0	0	1	0	0	0	1	0	0	0	0	0	0	0	0	12340751	996,500	12,340.75	996.5
32	0	0	0	0	0	0	0	0	0	0	0	1	0	0	0	0	0	0	0	0	13337251	27,000	13,337.25	27
33	0	0	0	0	0	0	0	0	0	0	0	0	0	0	0	0	0	0	0	0	13364251	572,500	13,364.25	572.5
34	0	0	0	0	0	0	0	1	0	0	0	0	0	0	0	0	0	0	0	0	13936751	34,000	13,936.75	34
35	0	0	0	0	0	0	0	1	0	0	0	1	0	0	0	0	0	0	0	0	13970751	999,750	13,970.75	999.75
36	0	0	0	0	0	0	0	0	0	0	0	1	0	0	0	0	0	0	0	0	14970501	23,750	14,970.50	23.75
37	0	0	0	0	0	0	0	0	0	0	0	0	0	0	0	0	0	0	0	0	14994251	559,250	14,994.25	559.25
38	0	0	0	0	0	0	0	1	0	0	0	0	0	0	0	0	0	0	0	0	15553501	37,250	15,553.50	37.25
39	0	0	0	0	0	0	0	1	0	0	0	1	0	0	0	0	0	0	0	0	15590751	996,500	15,590.75	996.5
40	0	0	0	0	0	0	0	0	0	0	0	1	0	0	0	0	0	0	0	0	16587251	27,001	16,587.25	27
41	0	0	0	0	0	0	0	0	0	0	0	0	0	0	0	0	0	0	0	0	16614252	572,499	16,614.25	572.5
42	0	0	0	0	0	0	0	1	0	0	0	0	0	0	0	0	0	0	0	0	17186751	34,000	17,186.75	34
43	0	0	0	0	0	0	0	1	0	0	0	1	0	0	0	0	0	0	0	0	17220751	999,750	17,220.75	999.75
44	0	0	0	0	0	0	0	0	0	0	0	1	0	0	0	0	0	0	0	0	18220501	23,750	18,220.50	23.75
45	0	0	0	0	0	0	0	0	0	0	0	0	0	0	0	0	0	0	0	0	18244251	559,250	18,244.25	559.25
46	0	0	0	0	0	0	0	1	0	0	0	0	0	0	0	0	0	0	0	0	18803501	37,250	18,803.50	37.25
47	0	0	0	0	0	0	0	1	0	0	0	1	0	0	0	0	0	0	0	0	18840751	996,500	18,840.75	996.5
48	0	0	0	0	0	0	0	0	0	0	0	1	0	0	0	0	0	0	0	0	19837251	27,000	19,837.25	27
49	0	0	0	0	0	0	0	0	0	0	0	0	0	0	0	0	0	0	0	0	19864251	572,500	19,864.25	572.5
50	0	0	0	0	0	0	0	1	0	0	0	0	0	0	0	0	0	0	0	0	20436751	34,000	20,436.75	34
51	0	0	0	0	0	0	0	1	0	0	0	1	0	0	0	0	0	0	0	0	20470751	999,750	20,470.75	999.75
52	0	0	0	0	0	0	0	0	0	0	0	1	0	0	0	0	0	0	0	0	21470501	23,750	21,470.50	23.75
53	0	0	0	0	0	0	0	0	0	0	0	0	0	0	0	0	0	0	0	0	21494251	559,250	21,494.25	559.25
54	0	0	0	0	0	0	0	1	0	0	0	0	0	0	0	0	0	0	0	0	22053501	37,500	22,053.50	37.5
55	0	0	0	0	0	0	0	1	0	0	0	1	0	0	0	0	0	0	0	0	22091001	996,250	22,091.00	996.25
56	0	0	0	0	0	0	0	0	0	0	0	1	0	0	0	0	0	0	0	0	23087251	27,000	23,087.25	27
57	0	0	0	0	0	0	0	0	0	0	0	0	0	0	0	0	0	0	0	0	23114251	572,500	23,114.25	572.5
58	0	0	0	0	0	0	0	1	0	0	0	0	0	0	0	0	0	0	0	0	23686751	34,250	23,686.75	34.25
59	0	0	0	0	0	0	0	1	0	0	0	1	0	0	0	0	0	0	0	0	23721001	999,500	23,721.00	999.5
60	0	0	0	0	0	0	0	0	0	0	0	1	0	0	0	0	0	0	0	0	24720501	23,750	24,720.50	23.75
61	0	0	0	0	0	0	0	0	0	0	0	0	0	0	0	0	0	0	0	0	24744251	576,000	24,744.25	576
62	0	0	0	0	0	0	0	1	0	0	0	0	0	0	0	0	0	0	0	0	25320251	30,750	25,320.25	30.75
63	0	0	0	0	0	0	0	1	0	0	0	1	0	0	0	0	0	0	0	0	25351001	1,003,000	25,351.00	1,003.00
64	0	0	0	0	0	0	0	0	0	0	0	1	0	0	0	0	0	0	0	0	26354001	20,250	26,354.00	20.25
65	0	0	0	0	0	0	0	0	0	0	0	0	0	0	0	0	0	0	0	0	26374251	562,500	26,374.25	562.5
66	0	0	0	0	0	0	0	1	0	0	0	0	0	0	0	0	0	0	0	0	26936751	34,250	26,936.75	34.25
67	0	0	0	0	0	0	0	1	0	0	0	1	0	0	0	0	0	0	0	0	26971001	999,750	26,971.00	999.75
68	0	0	0	0	0	0	0	0	0	0	0	1	0	0	0	0	0	0	0	0	27970751	23,500	27,970.75	23.5
69	0	0	0	0	0	0	0	0	0	0	0	0	0	0	0	0	0	0	0	0	27994251	576,001	27,994.25	576
70	0	0	0	0	0	0	0	1	0	0	0	0	0	0	0	0	0	0	0	0	28570252	30,749	28,570.25	30.75
71	0	0	0	0	0	0	0	1	0	0	0	1	0	0	0	0	0	0	0	0	28601001	1,003,000	28,601.00	1,003.00
72	0	0	0	0	0	0	0	0	0	0	0	1	0	0	0	0	0	0	0	0	29604001	20,250	29,604.00	20.25
73	0	0	0	0	0	0	0	0	0	0	0	0	0	0	0	0	0	0	0	0	29624251	562,750	29,624.25	562.75
74	0	0	0	0	0	0	0	1	0	0	0	0	0	0	0	0	0	0	0	0	30187001	34,000	30,187.00	34
75	0	0	0	0	0	0	0	1	0	0	0	1	0	0	0	0	0	0	0	0	30221001	999,750	30,221.00	999.75
76	0	0	0	0	0	0	0	0	0	0	0	1	0	0	0	0	0	0	0	0	31220751	23,500	31,220.75	23.5
77	0	0	0	0	0	0	0	0	0	0	0	0	0	0	0	0	0	0	0	0	31244251	576,001	31,244.25	576
78	0	0	0	0	0	0	0	1	0	0	0	0	0	0	0	0	0	0	0	0	31820252	30,749	31,820.25	30.75
79	0	0	0	0	0	0	0	1	0	0	0	1	0	0	0	0	0	0	0	0	31851001	1,003,000	31,851.00	1,003.00
80	0	0	0	0	0	0	0	0	0	0	0	1	0	0	0	0	0	0	0	0	32854001	20,250	32,854.00	20.25
81	0	0	0	0	0	0	0	0	0	0	0	0	0	0	0	0	0	0	0	0	32874251	562,750	32,874.25	562.75
82	0	0	0	0	0	0	0	1	0	0	0	0	0	0	0	0	0	0	0	0	33437001	34,000	33,437.00	34
83	0	0	0	0	0	0	0	1	0	0	0	1	0	0	0	0	0	0	0	0	33471001	999,750	33,471.00	999.75
84	0	0	0	0	0	0	0	0	0	0	0	1	0	0	0	0	0	0	0	0	34470751	23,500	34,470.75	23.5
85	0	0	0	0	0	0	0	0	0	0	0	0	0	0	0	0	0	0	0	0	34494251	576,000	34,494.25	576
86	0	0	0	0	0	0	0	1	0	0	0	0	0	0	0	0	0	0	0	0	35070251	30,750	35,070.25	30.75
87	0	0	0	0	0	0	0	1	0	0	0	1	0	0	0	0	0	0	0	0	35101001	1,003,000	35,101.00	1,003.00
88	0	0	0	0	0	0	0	0	0	0	0	1	0	0	0	0	0	0	0	0	36104001	20,250	36,104.00	20.25
89	0	0	0	0	0	0	0	0	0	0	0	0	0	0	0	0	0	0	0	0	36124251	562,750	36,124.25	562.75
90	0	0	0	0	0	0	0	1	0	0	0	0	0	0	0	0	0	0	0	0	36687001	34,000	36,687.00	34
91	0	0	0	0	0	0	0	1	0	0	0	1	0	0	0	0	0	0	0	0	36721001	999,750	36,721.00	999.75
92	0	0	0	0	0	0	0	0	0	0	0	1	0	0	0	0	0	0	0	0	37720751	23,500	37,720.75	23.5
93	0	0	0	0	0	0	0	0	0	0	0	0	0	0	0	0	0	0	0	0	37744251	576,001	37,744.25	576
94	0	0	0	0	0	0	0	1	0	0	0	0	0	0	0	0	0	0	0	0	38320252	30,749	38,320.25	30.75
95	0	0	0	0	0	0	0	1	0	0	0	1	0	0	0	0	0	0	0	0	38351001	1,003,000	38,351.00	1,003.00
96	0	0	0	0	0	0	0	0	0	0	0	1	0	0	0	0	0	0	0	0	39354001	20,250	39,354.00	20.25
97	0	0	0	0	0	0	0	0	0	0	0	0	0	0	0	0	0	0	0	0	39374251	562,750	39,374.25	562.75
98	0	0	0	0	0	0	0	1	0	0	0	0	0	0	0	0	0	0	0	0	39937001	34,000	39,937.00	34
99	0	0	0	0	0	0	0	1	0	0	0	1	0	0	0	0	0	0	0	0	39971001	999,750	39,971.00	999.75
100	0	0	0	0	0	0	0	0	0	0	0	1	0	0	0	0	0	0	0	0	40970751	23,750	40,970.75	23.75
101	0	0	0	0	0	0	0	0	0	0	0	0	0	0	0	0	0	0	0	0	40994501	575,750	40,994.50	575.75
102	0	0	0	0	0	0	0	1	0	0	0	0	0	0	0	0	0	0	0	0	41570251	30,750	41,570.25	30.75
103	0	0	0	0	0	0	0	1	0	0	0	1	0	0	0	0	0	0	0	0	41601001	1,003,000	41,601.00	1,003.00
104	0	0	0	0	0	0	0	0	0	0	0	1	0	0	0	0	0	0	0	0	42604001	20,500	42,604.00	20.5
105	0	0	0	0	0	0	0	0	0	0	0	0	0	0	0	0	0	0	0	0	42624501	562,500	42,624.50	562.5
106	0	0	0	0	0	0	0	1	0	0	0	0	0	0	0	0	0	0	0	0	43187001	34,000	43,187.00	34
107	0	0	0	0	0	0	0	1	0	0	0	1	0	0	0	0	0	0	0	0	43221001	999,750	43,221.00	999.75
108	0	0	0	0	0	0	0	0	0	0	0	1	0	0	0	0	0	0	0	0	44220751	23,750	44,220.75	23.75
109	0	0	0	0	0	0	0	0	0	0	0	0	0	0	0	0	0	0	0	0	44244501	575,750	44,244.50	575.75
110	0	0	0	0	0	0	0	1	0	0	0	0	0	0	0	0	0	0	0	0	44820251	30,750	44,820.25	30.75
111	0	0	0	0	0	0	0	1	0	0	0	1	0	0	0	0	0	0	0	0	44851001	1,003,000	44,851.00	1,003.00
112	0	0	0	0	0	0	0	0	0	0	0	1	0	0	0	0	0	0	0	0	45854001	20,500	45,854.00	20.5
113	0	0	0	0	0	0	0	0	0	0	0	0	0	0	0	0	0	0	0	0	45874501	562,500	45,874.50	562.5
114	0	0	0	0	0	0	0	1	0	0	0	0	0	0	0	0	0	0	0	0	46437001	34,000	46,437.00	34
115	0	0	0	0	0	0	0	1	0	0	0	1	0	0	0	0	0	0	0	0	46471001	999,750	46,471.00	999.75
116	0	0	0	0	0	0	0	0	0	0	0	1	0	0	0	0	0	0	0	0	47470751	23,750	47,470.75	23.75
117	0	0	0	0	0	0	0	0	0	0	0	0	0	0	0	0	0	0	0	0	47494501	575,750	47,494.50	575.75
118	0	0	0	0	0	0	0	1	0	0	0	0	0	0	0	0	0	0	0	0	48070251	30,750	48,070.25	30.75
119	0	0	0	0	0	0	0	1	0	0	0	1	0	0	0	0	0	0	0	0	48101001	1,003,250	48,101.00	1,003.25
120	0	0	0	0	0	0	0	0	0	0	0	1	0	0	0	0	0	0	0	0	49104251	16,500	49,104.25	16.5
121	0	0	0	0	0	0	0	0	0	0	0	0	0	0	0	0	0	0	0	0	49120751	566,250	49,120.75	566.25
122	0	0	0	0	0	0	0	1	0	0	0	0	0	0	0	0	0	0	0	0	49687001	24,000	49,687.00	24
123	0	0	0	0	0	0	0	1	0	0	0	1	0	0	0	0	0	0	0	0	49711001	1,009,750	49,711.00	1,009.75
124	0	0	0	0	0	0	0	0	0	0	0	1	0	0	0	0	0	0	0	0	50720751	10,000	50,720.75	10
125	0	0	0	0	0	0	0	0	0	0	0	0	0	0	0	0	0	0	0	0	50730751	556,250	50,730.75	556.25
126	0	0	0	0	0	0	0	1	0	0	0	0	0	0	0	0	0	0	0	0	51287001	34,000	51,287.00	34
127	0	0	0	0	0	0	0	1	0	0	0	1	0	0	0	0	0	0	0	0	51321001	999,750	51,321.00	999.75
128	0	0	0	0	0	0	0	0	0	0	0	1	0	0	0	0	0	0	0	0	52320751	20,000	52,320.75	20
129	0	0	0	0	0	0	0	0	0	0	0	0	0	0	0	0	0	0	0	0	52340751	563,001	52,340.75	563
130	0	0	0	0	0	0	0	1	0	0	0	0	0	0	0	0	0	0	0	0	52903752	27,249	52,903.75	27.25
131	0	0	0	0	0	0	0	1	0	0	0	1	0	0	0	0	0	0	0	0	52931001	1,006,500	52,931.00	1,006.50
132	0	0	0	0	0	0	0	0	0	0	0	1	0	0	0	0	0	0	0	0	53937501	13,250	53,937.50	13.25
133	0	0	0	0	0	0	0	0	0	0	0	0	0	0	0	0	0	0	0	0	53950751	569,750	53,950.75	569.75
134	0	0	0	0	0	0	0	1	0	0	0	0	0	0	0	0	0	0	0	0	54520501	30,750	54,520.50	30.75
135	0	0	0	0	0	0	0	1	0	0	0	1	0	0	0	0	0	0	0	0	54551251	1,003,000	54,551.25	1,003.00
136	0	0	0	0	0	0	0	0	0	0	0	1	0	0	0	0	0	0	0	0	55554251	20,250	55,554.25	20.25
137	0	0	0	0	0	0	0	0	0	0	0	0	0	0	0	0	0	0	0	0	55574501	546,000	55,574.50	546
138	0	0	0	0	0	0	0	1	0	0	0	0	0	0	0	0	0	0	0	0	56120501	30,750	56,120.50	30.75
139	0	0	0	0	0	0	0	1	0	0	0	1	0	0	0	0	0	0	0	0	56151251	1,003,000	56,151.25	1,003.00
140	0	0	0	0	0	0	0	0	0	0	0	1	0	0	0	0	0	0	0	0	57154251	16,500	57,154.25	16.5
141	0	0	0	0	0	0	0	0	0	0	0	0	0	0	0	0	0	0	0	0	57170751	566,500	57,170.75	566.5
142	0	0	0	0	0	0	0	1	0	0	0	0	0	0	0	0	0	0	0	0	57737251	24,000	57,737.25	24
143	0	0	0	0	0	0	0	1	0	0	0	1	0	0	0	0	0	0	0	0	57761251	1,009,750	57,761.25	1,009.75
144	0	0	0	0	0	0	0	0	0	0	0	1	0	0	0	0	0	0	0	0	58771001	9,750	58,771.00	9.75
145	0	0	0	0	0	0	0	0	0	0	0	0	0	0	0	0	0	0	0	0	58780751	573,000	58,780.75	573
146	0	0	0	0	0	0	0	1	0	0	0	0	0	0	0	0	0	0	0	0	59353751	27,500	59,353.75	27.5
147	0	0	0	0	0	0	0	1	0	0	0	1	0	0	0	0	0	0	0	0	59381251	1,006,250	59,381.25	1,006.25
148	0	0	0	0	0	0	0	0	0	0	0	1	0	0	0	0	0	0	0	0	60387501	13,250	60,387.50	13.25
149	0	0	0	0	0	0	0	0	0	0	0	0	0	0	0	0	0	0	0	0	60400751	569,750	60,400.75	569.75
150	0	0	0	0	0	0	0	1	0	0	0	0	0	0	0	0	0	0	0	0	60970501	30,750	60,970.50	30.75
151	0	0	0	0	0	0	0	1	0	0	0	1	0	0	0	0	0	0	0	0	61001251	1,003,000	61,001.25	1,003.00
152	0	0	0	0	0	0	0	0	0	0	0	1	0	0	0	0	0	0	0	0	62004251	16,500	62,004.25	16.5
153	0	0	0	0	0	0	0	0	0	0	0	0	0	0	0	0	0	0	0	0	62020751	566,501	62,020.75	566.5
154	0	0	0	0	0	0	0	1	0	0	0	0	0	0	0	0	0	0	0	0	62587252	23,999	62,587.25	24
155	0	0	0	0	0	0	0	1	0	0	0	1	0	0	0	0	0	0	0	0	62611251	993,000	62,611.25	993
156	0	0	0	0	0	0	0	0	0	0	0	1	0	0	0	0	0	0	0	0	63604251	26,750	63,604.25	26.75
157	0	0	0	0	0	0	0	0	0	0	0	0	0	0	0	0	0	0	0	0	63631001	572,750	63,631.00	572.75
158	0	0	0	0	0	0	0	1	0	0	0	0	0	0	0	0	0	0	0	0	64203751	27,500	64,203.75	27.5
159	0	0	0	0	0	0	0	1	0	0	0	1	0	0	0	0	0	0	0	0	64231251	1,006,250	64,231.25	1,006.25
160	0	0	0	0	0	0	0	0	0	0	0	1	0	0	0	0	0	0	0	0	65237501	17,000	65,237.50	17
161	0	0	0	0	0	0	0	0	0	0	0	0	0	0	0	0	0	0	0	0	65254501	566,000	65,254.50	566
162	0	0	0	0	0	0	0	1	0	0	0	0	0	0	0	0	0	0	0	0	65820501	30,750	65,820.50	30.75
163	0	0	0	0	0	0	0	1	0	0	0	1	0	0	0	0	0	0	0	0	65851251	1,003,000	65,851.25	1,003.00
164	0	0	0	0	0	0	0	0	0	0	0	1	0	0	0	0	0	0	0	0	66854251	20,250	66,854.25	20.25
165	0	0	0	0	0	0	0	0	0	0	0	0	0	0	0	0	0	0	0	0	66874501	562,750	66,874.50	562.75
166	0	0	0	0	0	0	0	1	0	0	0	0	0	0	0	0	0	0	0	0	67437251	24,000	67,437.25	24
167	0	0	0	0	0	0	0	1	0	0	0	1	0	0	0	0	0	0	0	0	67461251	1,009,750	67,461.25	1,009.75
168	0	0	0	0	0	0	0	0	0	0	0	1	0	0	0	0	0	0	0	0	68471001	13,500	68,471.00	13.5
169	0	0	0	0	0	0	0	0	0	0	0	0	0	0	0	0	0	0	0	0	68484501	569,251	68,484.50	569.25
170	0	0	0	0	0	0	0	1	0	0	0	0	0	0	0	0	0	0	0	0	69053752	27,499	69,053.75	27.5
171	0	0	0	0	0	0	0	1	0	0	0	1	0	0	0	0	0	0	0	0	69081251	1,006,500	69,081.25	1,006.50
172	0	0	0	0	0	0	0	0	0	0	0	1	0	0	0	0	0	0	0	0	70087751	16,750	70,087.75	16.75
173	0	0	0	0	0	0	0	0	0	0	0	0	0	0	0	0	0	0	0	0	70104501	566,000	70,104.50	566
174	0	0	0	0	0	0	0	1	0	0	0	0	0	0	0	0	0	0	0	0	70670501	30,750	70,670.50	30.75
175	0	0	0	0	0	0	0	1	0	0	0	1	0	0	0	0	0	0	0	0	70701251	1,003,000	70,701.25	1,003.00
176	0	0	0	0	0	0	0	0	0	0	0	1	0	0	0	0	0	0	0	0	71704251	20,501	71,704.25	20.5
177	0	0	0	0	0	0	0	0	0	0	0	0	0	0	0	0	0	0	0	0	71724752	562,499	71,724.75	562.5
178	0	0	0	0	0	0	0	1	0	0	0	0	0	0	0	0	0	0	0	0	72287251	24,000	72,287.25	24
179	0	0	0	0	0	0	0	1	0	0	0	1	0	0	0	0	0	0	0	0	72311251	1,009,750	72,311.25	1,009.75
180	0	0	0	0	0	0	0	0	0	0	0	1	0	0	0	0	0	0	0	0	73321001	13,500	73,321.00	13.5
181	0	0	0	0	0	0	0	0	0	0	0	0	0	0	0	0	0	0	0	0	73334501	569,500	73,334.50	569.5
182	0	0	0	0	0	0	0	1	0	0	0	0	0	0	0	0	0	0	0	0	73904001	27,250	73,904.00	27.25
183	0	0	0	0	0	0	0	1	0	0	0	1	0	0	0	0	0	0	0	0	73931251	1,006,500	73,931.25	1,006.50
184	0	0	0	0	0	0	0	0	0	0	0	1	0	0	0	0	0	0	0	0	74937751	17,000	74,937.75	17
185	0	0	0	0	0	0	0	0	0	0	0	0	0	0	0	0	0	0	0	0	74954751	565,750	74,954.75	565.75
186	0	0	0	0	0	0	0	1	0	0	0	0	0	0	0	0	0	0	0	0	75520501	20,750	75,520.50	20.75
187	0	0	0	0	0	0	0	1	0	0	0	1	0	0	0	0	0	0	0	0	75541251	1,013,000	75,541.25	1,013.00
188	0	0	0	0	0	0	0	0	0	0	0	1	0	0	0	0	0	0	0	0	76554251	10,500	76,554.25	10.5
189	0	0	0	0	0	0	0	0	0	0	0	0	0	0	0	0	0	0	0	0	76564751	555,750	76,564.75	555.75
190	0	0	0	0	0	0	0	1	0	0	0	0	0	0	0	0	0	0	0	0	77120501	30,750	77,120.50	30.75
191	0	0	0	0	0	0	0	1	0	0	0	1	0	0	0	0	0	0	0	0	77151251	1,003,000	77,151.25	1,003.00
192	0	0	0	0	0	0	0	0	0	0	0	1	0	0	0	0	0	0	0	0	78154251	20,501	78,154.25	20.5
193	0	0	0	0	0	0	0	0	0	0	0	0	0	0	0	0	0	0	0	0	78174752	562,499	78,174.75	562.5
194	0	0	0	0	0	0	0	1	0	0	0	0	0	0	0	0	0	0	0	0	78737251	24,000	78,737.25	24
195	0	0	0	0	0	0	0	1	0	0	0	1	0	0	0	0	0	0	0	0	78761251	1,009,750	78,761.25	1,009.75
196	0	0	0	0	0	0	0	0	0	0	0	1	0	0	0	0	0	0	0	0	79771001	13,750	79,771.00	13.75
197	0	0	0	0	0	0	0	0	0	0	0	0	0	0	0	0	0	0	0	0	79784751	569,250	79,784.75	569.25
198	0	0	0	0	0	0	0	1	0	0	0	0	0	0	0	0	0	0	0	0	80354001	27,250	80,354.00	27.25
199	0	0	0	0	0	0	0	1	0	0	0	1	0	0	0	0	0	0	0	0	80381251	1,006,500	80,381.25	1,006.50
200	0	0	0	0	0	0	0	0	0	0	0	1	0	0	0	0	0	0	0	0	81387751	17,000	81,387.75	17
201	0	0	0	0	0	0	0	0	0	0	0	0	0	0	0	0	0	0	0	0	81404751	565,750	81,404.75	565.75
202	0	0	0	0	0	0	0	1	0	0	0	0	0	0	0	0	0	0	0	0	81970501	20,750	81,970.50	20.75
203	0	0	0	0	0	0	0	1	0	0	0	1	0	0	0	0	0	0	0	0	81991251	1,013,250	81,991.25	1,013.25
204	0	0	0	0	0	0	0	0	0	0	0	1	0	0	0	0	0	0	0	0	83004501	10,250	83,004.50	10.25
205	0	0	0	0	0	0	0	0	0	0	0	0	0	0	0	0	0	0	0	0	83014751	572,501	83,014.75	572.5
206	0	0	0	0	0	0	0	1	0	0	0	0	0	0	0	0	0	0	0	0	83587252	23,999	83,587.25	24
207	0	0	0	0	0	0	0	1	0	0	0	1	0	0	0	0	0	0	0	0	83611251	1,009,750	83,611.25	1,009.75
208	0	0	0	0	0	0	0	0	0	0	0	1	0	0	0	0	0	0	0	0	84621001	13,750	84,621.00	13.75
209	0	0	0	0	0	0	0	0	0	0	0	0	0	0	0	0	0	0	0	0	84634751	569,250	84,634.75	569.25
210	0	0	0	0	0	0	0	1	0	0	0	0	0	0	0	0	0	0	0	0	85204001	27,250	85,204.00	27.25
211	0	0	0	0	0	0	0	1	0	0	0	1	0	0	0	0	0	0	0	0	85231251	1,006,500	85,231.25	1,006.50
212	0	0	0	0	0	0	0	0	0	0	0	1	0	0	0	0	0	0	0	0	86237751	17,000	86,237.75	17
213	0	0	0	0	0	0	0	0	0	0	0	0	0	0	0	0	0	0	0	0	86254751	566,000	86,254.75	566
214	0	0	0	0	0	0	0	1	0	0	0	0	0	0	0	0	0	0	0	0	86820751	20,500	86,820.75	20.5
215	0	0	0	0	0	0	0	1	0	0	0	1	0	0	0	0	0	0	0	0	86841251	1,013,250	86,841.25	1,013.25
216	0	0	0	0	0	0	0	0	0	0	0	1	0	0	0	0	0	0	0	0	87854501	10,250	87,854.50	10.25
217	0	0	0	0	0	0	0	0	0	0	0	0	0	0	0	0	0	0	0	0	87864751	572,501	87,864.75	572.5
218	0	0	0	0	0	0	0	1	0	0	0	0	0	0	0	0	0	0	0	0	88437252	24,249	88,437.25	24.25
219	0	0	0	0	0	0	0	1	0	0	0	1	0	0	0	0	0	0	0	0	88461501	1,009,500	88,461.50	1,009.50
220	0	0	0	0	0	0	0	0	0	0	0	1	0	0	0	0	0	0	0	0	89471001	13,750	89,471.00	13.75
221	0	0	0	0	0	0	0	0	0	0	0	0	0	0	0	0	0	0	0	0	89484751	569,250	89,484.75	569.25
222	0	0	0	0	0	0	0	1	0	0	0	0	0	0	0	0	0	0	0	0	90054001	27,500	90,054.00	27.5
223	0	0	0	0	0	0	0	1	0	0	0	1	0	0	0	0	0	0	0	0	90081501	1,006,250	90,081.50	1,006.25
224	0	0	0	0	0	0	0	0	0	0	0	1	0	0	0	0	0	0	0	0	91087751	17,000	91,087.75	17
225	0	0	0	0	0	0	0	0	0	0	0	0	0	0	0	0	0	0	0	0	91104751	566,000	91,104.75	566
226	0	0	0	0	0	0	0	1	0	0	0	0	0	0	0	0	0	0	0	0	91670751	30,750	91,670.75	30.75
227	0	0	0	0	0	0	0	1	0	0	0	1	0	0	0	0	0	0	0	0	91701501	1,003,000	91,701.50	1,003.00
228	0	0	0	0	0	0	0	0	0	0	0	1	0	0	0	0	0	0	0	0	92704501	16,500	92,704.50	16.5
229	0	0	0	0	0	0	0	0	0	0	0	0	0	0	0	0	0	0	0	0	92721001	538,500	92,721.00	538.5
230	0	0	0	0	0	0	0	0	0	0	0	1	0	0	0	0	0	0	0	0	93259501	27,750	93,259.50	27.75
231	0	0	0	0	0	0	0	1	0	0	0	1	0	0	0	0	0	0	0	0	93287251	21,750	93,287.25	21.75
232	0	0	0	0	0	0	0	1	0	0	0	0	0	0	0	0	0	0	0	0	93309001	7,000	93,309.00	7
233	0	0	0	0	0	0	0	1	0	0	0	1	0	0	0	0	0	0	0	0	93316001	1,005,251	93,316.00	1,005.25
234	0	0	0	0	0	0	0	0	0	0	0	1	0	0	0	0	0	0	0	0	94321252	19,749	94,321.25	19.75
235	0	0	0	0	0	0	0	0	0	0	0	0	0	0	0	0	0	0	0	0	94341001	563,000	94,341.00	563
236	0	0	0	0	0	0	0	1	0	0	0	0	0	0	0	0	0	0	0	0	94904001	37,500	94,904.00	37.5
237	0	0	0	0	0	0	0	1	0	0	0	1	0	0	0	0	0	0	0	0	94941501	996,250	94,941.50	996.25
238	0	0	0	0	0	0	0	0	0	0	0	1	0	0	0	0	0	0	0	0	95937751	23,250	95,937.75	23.25
239	0	0	0	0	0	0	0	0	0	0	0	0	0	0	0	0	0	0	0	0	95961001	559,750	95,961.00	559.75
240	0	0	0	0	0	0	0	1	0	0	0	0	0	0	0	0	0	0	0	0	96520751	30,750	96,520.75	30.75
241	0	0	0	0	0	0	0	1	0	0	0	1	0	0	0	0	0	0	0	0	96551501	1,003,000	96,551.50	1,003.00
242	0	0	0	0	0	0	0	0	0	0	0	1	0	0	0	0	0	0	0	0	97554501	16,500	97,554.50	16.5
243	0	0	0	0	0	0	0	0	0	0	0	0	0	0	0	0	0	0	0	0	97571001	566,500	97,571.00	566.5
244	0	0	0	0	0	0	0	1	0	0	0	0	0	0	0	0	0	0	0	0	98137501	34,000	98,137.50	34
245	0	0	0	0	0	0	0	1	0	0	0	1	0	0	0	0	0	0	0	0	98171501	999,750	98,171.50	999.75
246	0	0	0	0	0	0	0	0	0	0	0	1	0	0	0	0	0	0	0	0	99171251	20,000	99,171.25	20
247	0	0	0	0	0	0	0	0	0	0	0	0	0	0	0	0	0	0	0	0	99191251	562,750	99,191.25	562.75
248	0	0	0	0	0	0	0	1	0	0	0	0	0	0	0	0	0	0	0	0	99754001	37,500	99,754.00	37.5
249	0	0	0	0	0	0	0	1	0	0	0	1	0	0	0	0	0	0	0	0	99791501	996,251	99,791.50	996.25
250	0	0	0	0	0	0	0	0	0	0	0	1	0	0	0	0	0	0	0	0	100787752	23,499	100,787.75	23.5
251	0	0	0	0	0	0	0	0	0	0	0	0	0	0	0	0	0	0	0	0	100811251	559,500	100,811.25	559.5
252	0	0	0	0	0	0	0	1	0	0	0	0	0	0	0	0	0	0	0	0	101370751	30,750	101,370.75	30.75
253	0	0	0	0	0	0	0	1	0	0	0	1	0	0	0	0	0	0	0	0	101401501	1,003,000	101,401.50	1,003.00
254	0	0	0	0	0	0	0	0	0	0	0	1	0	0	0	0	0	0	0	0	102404501	16,750	102,404.50	16.75
255	0	0	0	0	0	0	0	0	0	0	0	0	0	0	0	0	0	0	0	0	102421251	566,250	102,421.25	566.25
256	0	0	0	0	0	0	0	1	0	0	0	0	0	0	0	0	0	0	0	0	102987501	34,000	102,987.50	34
257	0	0	0	0	0	0	0	1	0	0	0	1	0	0	0	0	0	0	0	0	103021501	999,751	103,021.50	999.75
258	0	0	0	0	0	0	0	0	0	0	0	1	0	0	0	0	0	0	0	0	104021252	23,499	104,021.25	23.5
259	0	0	0	0	0	0	0	0	0	0	0	0	0	0	0	0	0	0	0	0	104044751	559,250	104,044.75	559.25
260	0	0	0	0	0	0	0	1	0	0	0	0	0	0	0	0	0	0	0	0	104604001	37,500	104,604.00	37.5
261	0	0	0	0	0	0	0	1	0	0	0	1	0	0	0	0	0	0	0	0	104641501	996,500	104,641.50	996.5
262	0	0	0	0	0	0	0	0	0	0	0	1	0	0	0	0	0	0	0	0	105638001	23,250	105,638.00	23.25
263	0	0	0	0	0	0	0	0	0	0	0	0	0	0	0	0	0	0	0	0	105661251	559,500	105,661.25	559.5
264	0	0	0	0	0	0	0	1	0	0	0	0	0	0	0	0	0	0	0	0	106220751	30,750	106,220.75	30.75
265	0	0	0	0	0	0	0	1	0	0	0	1	0	0	0	0	0	0	0	0	106251501	1,003,000	106,251.50	1,003.00
266	0	0	0	0	0	0	0	0	0	0	0	1	0	0	0	0	0	0	0	0	107254501	16,750	107,254.50	16.75
267	0	0	0	0	0	0	0	0	0	0	0	0	0	0	0	0	0	0	0	0	107271251	566,250	107,271.25	566.25
268	0	0	0	0	0	0	0	1	0	0	0	0	0	0	0	0	0	0	0	0	107837501	34,000	107,837.50	34
269	0	0	0	0	0	0	0	1	0	0	0	1	0	0	0	0	0	0	0	0	107871501	999,750	107,871.50	999.75
270	0	0	0	0	0	0	0	0	0	0	0	1	0	0	0	0	0	0	0	0	108871251	20,000	108,871.25	20
271	0	0	0	0	0	0	0	0	0	0	0	0	0	0	0	0	0	0	0	0	108891251	563,000	108,891.25	563
272	0	0	0	0	0	0	0	1	0	0	0	0	0	0	0	0	0	0	0	0	109454251	27,250	109,454.25	27.25
273	0	0	0	0	0	0	0	1	0	0	0	1	0	0	0	0	0	0	0	0	109481501	1,006,500	109,481.50	1,006.50
274	0	0	0	0	0	0	0	0	0	0	0	1	0	0	0	0	0	0	0	0	110488001	13,250	110,488.00	13.25
275	0	0	0	0	0	0	0	0	0	0	0	0	0	0	0	0	0	0	0	0	110501251	569,500	110,501.25	569.5
276	0	0	0	0	0	0	0	1	0	0	0	0	0	0	0	0	0	0	0	0	111070751	30,750	111,070.75	30.75
277	0	0	0	0	0	0	0	1	0	0	0	1	0	0	0	0	0	0	0	0	111101501	1,003,000	111,101.50	1,003.00
278	0	0	0	0	0	0	0	0	0	0	0	1	0	0	0	0	0	0	0	0	112104501	20,500	112,104.50	20.5
279	0	0	0	0	0	0	0	0	0	0	0	0	0	0	0	0	0	0	0	0	112125001	562,500	112,125.00	562.5
280	0	0	0	0	0	0	0	1	0	0	0	0	0	0	0	0	0	0	0	0	112687501	34,000	112,687.50	34
281	0	0	0	0	0	0	0	1	0	0	0	1	0	0	0	0	0	0	0	0	112721501	999,750	112,721.50	999.75
282	0	0	0	0	0	0	0	0	0	0	0	1	0	0	0	0	0	0	0	0	113721251	23,750	113,721.25	23.75
283	0	0	0	0	0	0	0	0	0	0	0	0	0	0	0	0	0	0	0	0	113745001	576,000	113,745.00	576
284	0	0	0	0	0	0	0	1	0	0	0	0	0	0	0	0	0	0	0	0	114321001	30,500	114,321.00	30.5
285	0	0	0	0	0	0	0	1	0	0	0	1	0	0	0	0	0	0	0	0	114351501	1,003,250	114,351.50	1,003.25
286	0	0	0	0	0	0	0	0	0	0	0	1	0	0	0	0	0	0	0	0	115354751	20,250	115,354.75	20.25
287	0	0	0	0	0	0	0	0	0	0	0	0	0	0	0	0	0	0	0	0	115375001	562,500	115,375.00	562.5
288	0	0	0	0	0	0	0	1	0	0	0	0	0	0	0	0	0	0	0	0	115937501	34,000	115,937.50	34
289	0	0	0	0	0	0	0	1	0	0	0	1	0	0	0	0	0	0	0	0	115971501	999,750	115,971.50	999.75
290	0	0	0	0	0	0	0	0	0	0	0	1	0	0	0	0	0	0	0	0	116971251	23,750	116,971.25	23.75
291	0	0	0	0	0	0	0	0	0	0	0	0	0	0	0	0	0	0	0	0	116995001	576,000	116,995.00	576
292	0	0	0	0	0	0	0	1	0	0	0	0	0	0	0	0	0	0	0	0	117571001	30,500	117,571.00	30.5
293	0	0	0	0	0	0	0	1	0	0	0	1	0	0	0	0	0	0	0	0	117601501	1,003,250	117,601.50	1,003.25
294	0	0	0	0	0	0	0	0	0	0	0	1	0	0	0	0	0	0	0	0	118604751	20,250	118,604.75	20.25
295	0	0	0	0	0	0	0	0	0	0	0	0	0	0	0	0	0	0	0	0	118625001	562,500	118,625.00	562.5
296	0	0	0	0	0	0	0	1	0	0	0	0	0	0	0	0	0	0	0	0	119187501	34,250	119,187.50	34.25
297	0	0	0	0	0	0	0	1	0	0	0	1	0	0	0	0	0	0	0	0	119221751	999,500	119,221.75	999.5
298	0	0	0	0	0	0	0	0	0	0	0	1	0	0	0	0	0	0	0	0	120221251	23,750	120,221.25	23.75
299	0	0	0	0	0	0	0	0	0	0	0	0	0	0	0	0	0	0	0	0	120245001	576,000	120,245.00	576
300	0	0	0	0	0	0	0	1	0	0	0	0	0	0	0	0	0	0	0	0	120821001	30,750	120,821.00	30.75
301	0	0	0	0	0	0	0	1	0	0	0	1	0	0	0	0	0	0	0	0	120851751	1,003,001	120,851.75	1,003.00
302	0	0	0	0	0	0	0	0	0	0	0	1	0	0	0	0	0	0	0	0	121854752	20,249	121,854.75	20.25
303	0	0	0	0	0	0	0	0	0	0	0	0	0	0	0	0	0	0	0	0	121875001	562,500	121,875.00	562.5
304	0	0	0	0	0	0	0	1	0	0	0	0	0	0	0	0	0	0	0	0	122437501	34,250	122,437.50	34.25
305	0	0	0	0	0	0	0	1	0	0	0	1	0	0	0	0	0	0	0	0	122471751	999,500	122,471.75	999.5
306	0	0	0	0	0	0	0	0	0	0	0	1	0	0	0	0	0	0	0	0	123471251	23,750	123,471.25	23.75
307	0	0	0	0	0	0	0	0	0	0	0	0	0	0	0	0	0	0	0	0	123495001	576,000	123,495.00	576
308	0	0	0	0	0	0	0	1	0	0	0	0	0	0	0	0	0	0	0	0	124071001	30,750	124,071.00	30.75
309	0	0	0	0	0	0	0	1	0	0	0	1	0	0	0	0	0	0	0	0	124101751	1,003,001	124,101.75	1,003.00
310	0	0	0	0	0	0	0	0	0	0	0	1	0	0	0	0	0	0	0	0	125104752	20,249	125,104.75	20.25
311	0	0	0	0	0	0	0	0	0	0	0	0	0	0	0	0	0	0	0	0	125125001	562,500	125,125.00	562.5
312	0	0	0	0	0	0	0	1	0	0	0	0	0	0	0	0	0	0	0	0	125687501	34,250	125,687.50	34.25
313	0	0	0	0	0	0	0	1	0	0	0	1	0	0	0	0	0	0	0	0	125721751	999,750	125,721.75	999.75
314	0	0	0	0	0	0	0	0	0	0	0	1	0	0	0	0	0	0	0	0	126721501	23,500	126,721.50	23.5
315	0	0	0	0	0	0	0	0	0	0	0	0	0	0	0	0	0	0	0	0	126745001	576,000	126,745.00	576
316	0	0	0	0	0	0	0	1	0	0	0	0	0	0	0	0	0	0	0	0	127321001	30,750	127,321.00	30.75
317	0	0	0	0	0	0	0	1	0	0	0	1	0	0	0	0	0	0	0	0	127351751	1,003,000	127,351.75	1,003.00
318	0	0	0	0	0	0	0	0	0	0	0	1	0	0	0	0	0	0	0	0	128354751	20,250	128,354.75	20.25
319	0	0	0	0	0	0	0	0	0	0	0	0	0	0	0	0	0	0	0	0	128375001	562,750	128,375.00	562.75
320	0	0	0	0	0	0	0	1	0	0	0	0	0	0	0	0	0	0	0	0	128937751	34,001	128,937.75	34
321	0	0	0	0	0	0	0	1	0	0	0	1	0	0	0	0	0	0	0	0	128971752	999,749	128,971.75	999.75
322	0	0	0	0	0	0	0	0	0	0	0	1	0	0	0	0	0	0	0	0	129971501	23,500	129,971.50	23.5
323	0	0	0	0	0	0	0	0	0	0	0	0	0	0	0	0	0	0	0	0	129995001	576,000	129,995.00	576
324	0	0	0	0	0	0	0	1	0	0	0	0	0	0	0	0	0	0	0	0	130571001	30,750	130,571.00	30.75
325	0	0	0	0	0	0	0	1	0	0	0	1	0	0	0	0	0	0	0	0	130601751	1,003,000	130,601.75	1,003.00
326	0	0	0	0	0	0	0	0	0	0	0	1	0	0	0	0	0	0	0	0	131604751	20,250	131,604.75	20.25
327	0	0	0	0	0	0	0	0	0	0	0	0	0	0	0	0	0	0	0	0	131625001	562,751	131,625.00	562.75
328	0	0	0	0	0	0	0	1	0	0	0	0	0	0	0	0	0	0	0	0	132187752	33,999	132,187.75	34
329	0	0	0	0	0	0	0	1	0	0	0	1	0	0	0	0	0	0	0	0	132221751	999,750	132,221.75	999.75
330	0	0	0	0	0	0	0	0	0	0	0	1	0	0	0	0	0	0	0	0	133221501	23,500	133,221.50	23.5
331	0	0	0	0	0	0	0	0	0	0	0	0	0	0	0	0	0	0	0	0	133245001	576,000	133,245.00	576
332	0	0	0	0	0	0	0	1	0	0	0	0	0	0	0	0	0	0	0	0	133821001	30,750	133,821.00	30.75
333	0	0	0	0	0	0	0	1	0	0	0	1	0	0	0	0	0	0	0	0	133851751	1,003,000	133,851.75	1,003.00
334	0	0	0	0	0	0	0	0	0	0	0	1	0	0	0	0	0	0	0	0	134854751	20,250	134,854.75	20.25
335	0	0	0	0	0	0	0	0	0	0	0	0	0	0	0	0	0	0	0	0	134875001	562,751	134,875.00	562.75
336	0	0	0	0	0	0	0	1	0	0	0	0	0	0	0	0	0	0	0	0	135437752	33,999	135,437.75	34
337	0	0	0	0	0	0	0	1	0	0	0	1	0	0	0	0	0	0	0	0	135471751	999,750	135,471.75	999.75
338	0	0	0	0	0	0	0	0	0	0	0	1	0	0	0	0	0	0	0	0	136471501	23,750	136,471.50	23.75
339	0	0	0	0	0	0	0	0	0	0	0	0	0	0	0	0	0	0	0	0	136495251	575,750	136,495.25	575.75
340	0	0	0	0	0	0	0	1	0	0	0	0	0	0	0	0	0	0	0	0	137071001	30,750	137,071.00	30.75
341	0	0	0	0	0	0	0	1	0	0	0	1	0	0	0	0	0	0	0	0	137101751	1,003,000	137,101.75	1,003.00
342	0	0	0	0	0	0	0	0	0	0	0	1	0	0	0	0	0	0	0	0	138104751	20,501	138,104.75	20.5
343	0	0	0	0	0	0	0	0	0	0	0	0	0	0	0	0	0	0	0	0	138125252	579,249	138,125.25	579.25
344	0	0	0	0	0	0	0	1	0	0	0	0	0	0	0	0	0	0	0	0	138704501	27,250	138,704.50	27.25
345	0	0	0	0	0	0	0	1	0	0	0	1	0	0	0	0	0	0	0	0	138731751	1,006,500	138,731.75	1,006.50
346	0	0	0	0	0	0	0	0	0	0	0	1	0	0	0	0	0	0	0	0	139738251	17,000	139,738.25	17
347	0	0	0	0	0	0	0	0	0	0	0	0	0	0	0	0	0	0	0	0	139755251	565,750	139,755.25	565.75
348	0	0	0	0	0	0	0	1	0	0	0	0	0	0	0	0	0	0	0	0	140321001	30,750	140,321.00	30.75
349	0	0	0	0	0	0	0	1	0	0	0	1	0	0	0	0	0	0	0	0	140351751	1,003,000	140,351.75	1,003.00
350	0	0	0	0	0	0	0	0	0	0	0	1	0	0	0	0	0	0	0	0	141354751	20,500	141,354.75	20.5
351	0	0	0	0	0	0	0	0	0	0	0	0	0	0	0	0	0	0	0	0	141375251	579,250	141,375.25	579.25
352	0	0	0	0	0	0	0	1	0	0	0	0	0	0	0	0	0	0	0	0	141954501	27,250	141,954.50	27.25
353	0	0	0	0	0	0	0	1	0	0	0	1	0	0	0	0	0	0	0	0	141981751	989,750	141,981.75	989.75
354	0	0	0	0	0	0	0	0	0	0	0	1	0	0	0	0	0	0	0	0	142971501	33,750	142,971.50	33.75
355	0	0	0	0	0	0	0	0	0	0	0	0	0	0	0	0	0	0	0	0	143005251	565,750	143,005.25	565.75
356	0	0	0	0	0	0	0	1	0	0	0	0	0	0	0	0	0	0	0	0	143571001	30,750	143,571.00	30.75
357	0	0	0	0	0	0	0	1	0	0	0	1	0	0	0	0	0	0	0	0	143601751	1,003,250	143,601.75	1,003.25
358	0	0	0	0	0	0	0	0	0	0	0	1	0	0	0	0	0	0	0	0	144605001	20,250	144,605.00	20.25
359	0	0	0	0	0	0	0	0	0	0	0	0	0	0	0	0	0	0	0	0	144625251	579,250	144,625.25	579.25
360	0	0	0	0	0	0	0	1	0	0	0	0	0	0	0	0	0	0	0	0	145204501	27,250	145,204.50	27.25
361	0	0	0	0	0	0	0	1	0	0	0	1	0	0	0	0	0	0	0	0	145231751	1,006,500	145,231.75	1,006.50
362	0	0	0	0	0	0	0	0	0	0	0	1	0	0	0	0	0	0	0	0	146238251	27,000	146,238.25	27
363	0	0	0	0	0	0	0	0	0	0	0	0	0	0	0	0	0	0	0	0	146265251	572,500	146,265.25	572.5
364	0	0	0	0	0	0	0	1	0	0	0	0	0	0	0	0	0	0	0	0	146837751	24,000	146,837.75	24
365	0	0	0	0	0	0	0	1	0	0	0	1	0	0	0	0	0	0	0	0	146861751	1,009,750	146,861.75	1,009.75
366	0	0	0	0	0	0	0	0	0	0	0	1	0	0	0	0	0	0	0	0	147871501	23,750	147,871.50	23.75
367	0	0	0	0	0	0	0	0	0	0	0	0	0	0	0	0	0	0	0	0	147895251	559,250	147,895.25	559.25
368	0	0	0	0	0	0	0	1	0	0	0	0	0	0	0	0	0	0	0	0	148454501	27,250	148,454.50	27.25
369	0	0	0	0	0	0	0	1	0	0	0	1	0	0	0	0	0	0	0	0	148481751	1,006,500	148,481.75	1,006.50
370	0	0	0	0	0	0	0	0	0	0	0	1	0	0	0	0	0	0	0	0	149488251	27,000	149,488.25	27
371	0	0	0	0	0	0	0	0	0	0	0	0	0	0	0	0	0	0	0	0	149515251	572,501	149,515.25	572.5
372	0	0	0	0	0	0	0	1	0	0	0	0	0	0	0	0	0	0	0	0	150087752	23,999	150,087.75	24
373	0	0	0	0	0	0	0	1	0	0	0	1	0	0	0	0	0	0	0	0	150111751	1,009,750	150,111.75	1,009.75
374	0	0	0	0	0	0	0	0	0	0	0	1	0	0	0	0	0	0	0	0	151121501	23,750	151,121.50	23.75
375	0	0	0	0	0	0	0	0	0	0	0	0	0	0	0	0	0	0	0	0	151145251	559,250	151,145.25	559.25
376	0	0	0	0	0	0	0	1	0	0	0	0	0	0	0	0	0	0	0	0	151704501	27,500	151,704.50	27.5
377	0	0	0	0	0	0	0	1	0	0	0	1	0	0	0	0	0	0	0	0	151732001	1,006,250	151,732.00	1,006.25
378	0	0	0	0	0	0	0	0	0	0	0	1	0	0	0	0	0	0	0	0	152738251	27,000	152,738.25	27
379	0	0	0	0	0	0	0	0	0	0	0	0	0	0	0	0	0	0	0	0	152765251	556,001	152,765.25	556
380	0	0	0	0	0	0	0	1	0	0	0	0	0	0	0	0	0	0	0	0	153321252	30,749	153,321.25	30.75
381	0	0	0	0	0	0	0	1	0	0	0	1	0	0	0	0	0	0	0	0	153352001	1,003,000	153,352.00	1,003.00
382	0	0	0	0	0	0	0	0	0	0	0	1	0	0	0	0	0	0	0	0	154355001	30,250	154,355.00	30.25
383	0	0	0	0	0	0	0	0	0	0	0	0	0	0	0	0	0	0	0	0	154385251	569,250	154,385.25	569.25
384	0	0	0	0	0	0	0	1	0	0	0	0	0	0	0	0	0	0	0	0	154954501	27,500	154,954.50	27.5
385	0	0	0	0	0	0	0	1	0	0	0	1	0	0	0	0	0	0	0	0	154982001	1,006,250	154,982.00	1,006.25
386	0	0	0	0	0	0	0	0	0	0	0	1	0	0	0	0	0	0	0	0	155988251	27,000	155,988.25	27
387	0	0	0	0	0	0	0	0	0	0	0	0	0	0	0	0	0	0	0	0	156015251	556,001	156,015.25	556
388	0	0	0	0	0	0	0	1	0	0	0	0	0	0	0	0	0	0	0	0	156571252	30,749	156,571.25	30.75
389	0	0	0	0	0	0	0	1	0	0	0	1	0	0	0	0	0	0	0	0	156602001	1,003,000	156,602.00	1,003.00
390	0	0	0	0	0	0	0	0	0	0	0	1	0	0	0	0	0	0	0	0	157605001	30,250	157,605.00	30.25
391	0	0	0	0	0	0	0	0	0	0	0	0	0	0	0	0	0	0	0	0	157635251	569,250	157,635.25	569.25
392	0	0	0	0	0	0	0	1	0	0	0	0	0	0	0	0	0	0	0	0	158204501	27,500	158,204.50	27.5
393	0	0	0	0	0	0	0	1	0	0	0	1	0	0	0	0	0	0	0	0	158232001	1,006,250	158,232.00	1,006.25
394	0	0	0	0	0	0	0	0	0	0	0	1	0	0	0	0	0	0	0	0	159238251	27,000	159,238.25	27
395	0	0	0	0	0	0	0	0	0	0	0	0	0	0	0	0	0	0	0	0	159265251	572,501	159,265.25	572.5
396	0	0	0	0	0	0	0	1	0	0	0	0	0	0	0	0	0	0	0	0	159837752	24,249	159,837.75	24.25
397	0	0	0	0	0	0	0	1	0	0	0	1	0	0	0	0	0	0	0	0	159862001	1,009,750	159,862.00	1,009.75
398	0	0	0	0	0	0	0	0	0	0	0	1	0	0	0	0	0	0	0	0	160871751	23,500	160,871.75	23.5
399	0	0	0	0	0	0	0	0	0	0	0	0	0	0	0	0	0	0	0	0	160895251	559,250	160,895.25	559.25
400	0	0	0	0	0	0	0	1	0	0	0	0	0	0	0	0	0	0	0	0	161454501	27,500	161,454.50	27.5
401	0	0	0	0	0	0	0	1	0	0	0	1	0	0	0	0	0	0	0	0	161482001	1,006,250	161,482.00	1,006.25
402	0	0	0	0	0	0	0	0	0	0	0	1	0	0	0	0	0	0	0	0	162488251	27,000	162,488.25	27
403	0	0	0	0	0	0	0	0	0	0	0	0	0	0	0	0	0	0	0	0	162515251	572,501	162,515.25	572.5
404	0	0	0	0	0	0	0	1	0	0	0	0	0	0	0	0	0	0	0	0	163087752	24,249	163,087.75	24.25
405	0	0	0	0	0	0	0	1	0	0	0	1	0	0	0	0	0	0	0	0	163112001	1,009,750	163,112.00	1,009.75
406	0	0	0	0	0	0	0	0	0	0	0	1	0	0	0	0	0	0	0	0	164121751	23,500	164,121.75	23.5
407	0	0	0	0	0	0	0	0	0	0	0	0	0	0	0	0	0	0	0	0	164145251	559,250	164,145.25	559.25
408	0	0	0	0	0	0	0	1	0	0	0	0	0	0	0	0	0	0	0	0	164704501	37,500	164,704.50	37.5
409	0	0	0	0	0	0	0	1	0	0	0	1	0	0	0	0	0	0	0	0	164742001	996,250	164,742.00	996.25
410	0	0	0	0	0	0	0	0	0	0	0	1	0	0	0	0	0	0	0	0	165738251	27,000	165,738.25	27
411	0	0	0	0	0	0	0	0	0	0	0	0	0	0	0	0	0	0	0	0	165765251	572,750	165,765.25	572.75
412	0	0	0	0	0	0	0	1	0	0	0	0	0	0	0	0	0	0	0	0	166338001	34,000	166,338.00	34
413	0	0	0	0	0	0	0	1	0	0	0	1	0	0	0	0	0	0	0	0	166372001	999,750	166,372.00	999.75
414	0	0	0	0	0	0	0	0	0	0	0	1	0	0	0	0	0	0	0	0	167371751	23,500	167,371.75	23.5
415	0	0	0	0	0	0	0	0	0	0	0	0	0	0	0	0	0	0	0	0	167395251	576,000	167,395.25	576
416	0	0	0	0	0	0	0	1	0	0	0	0	0	0	0	0	0	0	0	0	167971251	30,750	167,971.25	30.75
417	0	0	0	0	0	0	0	1	0	0	0	1	0	0	0	0	0	0	0	0	168002001	1,003,000	168,002.00	1,003.00
418	0	0	0	0	0	0	0	0	0	0	0	1	0	0	0	0	0	0	0	0	169005001	20,250	169,005.00	20.25
419	0	0	0	0	0	0	0	0	0	0	0	0	0	0	0	0	0	0	0	0	169025251	562,750	169,025.25	562.75
420	0	0	0	0	0	0	0	1	0	0	0	0	0	0	0	0	0	0	0	0	169588001	34,000	169,588.00	34
421	0	0	0	0	0	0	0	1	0	0	0	1	0	0	0	0	0	0	0	0	169622001	999,750	169,622.00	999.75
422	0	0	0	0	0	0	0	0	0	0	0	1	0	0	0	0	0	0	0	0	170621751	23,750	170,621.75	23.75
423	0	0	0	0	0	0	0	0	0	0	0	0	0	0	0	0	0	0	0	0	170645501	559,250	170,645.50	559.25
424	0	0	0	0	0	0	0	1	0	0	0	0	0	0	0	0	0	0	0	0	171204751	37,250	171,204.75	37.25
425	0	0	0	0	0	0	0	1	0	0	0	1	0	0	0	0	0	0	0	0	171242001	996,500	171,242.00	996.5
426	0	0	0	0	0	0	0	0	0	0	0	1	0	0	0	0	0	0	0	0	172238501	27,000	172,238.50	27
427	0	0	0	0	0	0	0	0	0	0	0	0	0	0	0	0	0	0	0	0	172265501	572,500	172,265.50	572.5
428	0	0	0	0	0	0	0	1	0	0	0	0	0	0	0	0	0	0	0	0	172838001	24,000	172,838.00	24
429	0	0	0	0	0	0	0	1	0	0	0	1	0	0	0	0	0	0	0	0	172862001	1,009,750	172,862.00	1,009.75
430	0	0	0	0	0	0	0	0	0	0	0	1	0	0	0	0	0	0	0	0	173871751	23,750	173,871.75	23.75
431	0	0	0	0	0	0	0	0	0	0	0	0	0	0	0	0	0	0	0	0	173895501	559,250	173,895.50	559.25
432	0	0	0	0	0	0	0	1	0	0	0	0	0	0	0	0	0	0	0	0	174454751	37,250	174,454.75	37.25
433	0	0	0	0	0	0	0	1	0	0	0	1	0	0	0	0	0	0	0	0	174492001	996,500	174,492.00	996.5
434	0	0	0	0	0	0	0	0	0	0	0	1	0	0	0	0	0	0	0	0	175488501	27,000	175,488.50	27
435	0	0	0	0	0	0	0	0	0	0	0	0	0	0	0	0	0	0	0	0	175515501	572,500	175,515.50	572.5
436	0	0	0	0	0	0	0	1	0	0	0	0	0	0	0	0	0	0	0	0	176088001	34,000	176,088.00	34
437	0	0	0	0	0	0	0	1	0	0	0	1	0	0	0	0	0	0	0	0	176122001	999,750	176,122.00	999.75
438	0	0	0	0	0	0	0	0	0	0	0	1	0	0	0	0	0	0	0	0	177121751	23,750	177,121.75	23.75
439	0	0	0	0	0	0	0	0	0	0	0	0	0	0	0	0	0	0	0	0	177145501	559,250	177,145.50	559.25
440	0	0	0	0	0	0	0	1	0	0	0	0	0	0	0	0	0	0	0	0	177704751	37,250	177,704.75	37.25
441	0	0	0	0	0	0	0	1	0	0	0	1	0	0	0	0	0	0	0	0	177742001	996,500	177,742.00	996.5
442	0	0	0	0	0	0	0	0	0	0	0	1	0	0	0	0	0	0	0	0	178738501	27,000	178,738.50	27
443	0	0	0	0	0	0	0	0	0	0	0	0	0	0	0	0	0	0	0	0	178765501	572,500	178,765.50	572.5
444	0	0	0	0	0	0	0	1	0	0	0	0	0	0	0	0	0	0	0	0	179338001	34,000	179,338.00	34
445	0	0	0	0	0	0	0	1	0	0	0	1	0	0	0	0	0	0	0	0	179372001		179,372.00
