# Supplementary material for: Auditory presentation and synchronization in Adobe Flash and HTML5/JavaScript Web experiments
Source: Behav Res Methods. 2016 Jul 15;48(3):897–908. doi: 10.3758/s13428-016-0758-5 (PMC5003904; doi:10.3758/s13428-016-0758-5)
Supplement: Supplementary file 1 — (ZIP 1310 kb) [file 13428_2016_758_MOESM1_ESM.zip › Data/S1/sep-officepc-ie-js-rep2016.csv]

	Keypad 4	Keypad 3	Keypad 2	Keypad 1	Opto 4	Opto 3	Opto 2	Opto 1	TTL in 2	TTL in 1	Mic 2	Mic 1	Act close 4	Act close 3	Act close 3	Act close 1	TTL out 2	TTL out 1	Sounder 2	Sounder 1	Elapsed uS	Active uS	Elapsed mS	Active mS
1	0	0	0	0	0	0	0	0	0	0	0	0	0	0	0	0	0	0	0	0	0	1,470,000	0	1,470.00
2	0	0	0	0	0	0	1	0	0	0	0	0	0	0	0	0	0	0	0	0	1470000	43,250	1,470.00	43.25
3	0	0	0	0	0	0	1	0	0	0	0	1	0	0	0	0	0	0	0	0	1513250	991,750	1,513.25	991.75
4	0	0	0	0	0	0	0	0	0	0	0	1	0	0	0	0	0	0	0	0	2505000	31,750	2,505.00	31.75
5	0	0	0	0	0	0	0	0	0	0	0	0	0	0	0	0	0	0	0	0	2536750	566,500	2,536.75	566.5
6	0	0	0	0	0	0	1	0	0	0	0	0	0	0	0	0	0	0	0	0	3103250	30,000	3,103.25	30
7	0	0	0	0	0	0	1	0	0	0	0	1	0	0	0	0	0	0	0	0	3133250	1,005,000	3,133.25	1,005.00
8	0	0	0	0	0	0	0	0	0	0	0	1	0	0	0	0	0	0	0	0	4138250	28,250	4,138.25	28.25
9	0	0	0	0	0	0	0	0	0	0	0	0	0	0	0	0	0	0	0	0	4166500	570,250	4,166.50	570.25
10	0	0	0	0	0	0	1	0	0	0	0	0	0	0	0	0	0	0	0	0	4736750	26,500	4,736.75	26.5
11	0	0	0	0	0	0	1	0	0	0	0	1	0	0	0	0	0	0	0	0	4763250	1,008,500	4,763.25	1,008.50
12	0	0	0	0	0	0	0	0	0	0	0	1	0	0	0	0	0	0	0	0	5771750	25,000	5,771.75	25
13	0	0	0	0	0	0	0	0	0	0	0	0	0	0	0	0	0	0	0	0	5796750	556,500	5,796.75	556.5
14	0	0	0	0	0	0	1	0	0	0	0	0	0	0	0	0	0	0	0	0	6353250	40,000	6,353.25	40
15	0	0	0	0	0	0	1	0	0	0	0	1	0	0	0	0	0	0	0	0	6393250	995,000	6,393.25	995
16	0	0	0	0	0	0	0	0	0	0	0	1	0	0	0	0	0	0	0	0	7388250	28,500	7,388.25	28.5
17	0	0	0	0	0	0	0	0	0	0	0	0	0	0	0	0	0	0	0	0	7416750	570,000	7,416.75	570
18	0	0	0	0	0	0	1	0	0	0	0	0	0	0	0	0	0	0	0	0	7986750	26,500	7,986.75	26.5
19	0	0	0	0	0	0	1	0	0	0	0	1	0	0	0	0	0	0	0	0	8013250	1,008,500	8,013.25	1,008.50
20	0	0	0	0	0	0	0	0	0	0	0	1	0	0	0	0	0	0	0	0	9021750	25,000	9,021.75	25
21	0	0	0	0	0	0	0	0	0	0	0	0	0	0	0	0	0	0	0	0	9046750	556,500	9,046.75	556.5
22	0	0	0	0	0	0	1	0	0	0	0	0	0	0	0	0	0	0	0	0	9603250	30,000	9,603.25	30
23	0	0	0	0	0	0	1	0	0	0	0	1	0	0	0	0	0	0	0	0	9633250	1,005,250	9,633.25	1,005.25
24	0	0	0	0	0	0	0	0	0	0	0	1	0	0	0	0	0	0	0	0	10638500	28,250	10,638.50	28.25
25	0	0	0	0	0	0	0	0	0	0	0	0	0	0	0	0	0	0	0	0	10666750	570,000	10,666.75	570
26	0	0	0	0	0	0	1	0	0	0	0	0	0	0	0	0	0	0	0	0	11236750	26,500	11,236.75	26.5
27	0	0	0	0	0	0	1	0	0	0	0	1	0	0	0	0	0	0	0	0	11263250	1,008,500	11,263.25	1,008.50
28	0	0	0	0	0	0	0	0	0	0	0	1	0	0	0	0	0	0	0	0	12271750	25,000	12,271.75	25
29	0	0	0	0	0	0	0	0	0	0	0	0	0	0	0	0	0	0	0	0	12296750	556,750	12,296.75	556.75
30	0	0	0	0	0	0	1	0	0	0	0	0	0	0	0	0	0	0	0	0	12853500	29,750	12,853.50	29.75
31	0	0	0	0	0	0	1	0	0	0	0	1	0	0	0	0	0	0	0	0	12883250	1,005,250	12,883.25	1,005.25
32	0	0	0	0	0	0	0	0	0	0	0	1	0	0	0	0	0	0	0	0	13888500	28,250	13,888.50	28.25
33	0	0	0	0	0	0	0	0	0	0	0	0	0	0	0	0	0	0	0	0	13916750	570,000	13,916.75	570
34	0	0	0	0	0	0	1	0	0	0	0	0	0	0	0	0	0	0	0	0	14486750	26,500	14,486.75	26.5
35	0	0	0	0	0	0	1	0	0	0	0	1	0	0	0	0	0	0	0	0	14513250	1,008,500	14,513.25	1,008.50
36	0	0	0	0	0	0	0	0	0	0	0	1	0	0	0	0	0	0	0	0	15521750	25,000	15,521.75	25
37	0	0	0	0	0	0	0	0	0	0	0	0	0	0	0	0	0	0	0	0	15546750	573,250	15,546.75	573.25
38	0	0	0	0	0	0	1	0	0	0	0	0	0	0	0	0	0	0	0	0	16120000	33,500	16,120.00	33.5
39	0	0	0	0	0	0	1	0	0	0	0	1	0	0	0	0	0	0	0	0	16153500	1,001,501	16,153.50	1,001.50
40	0	0	0	0	0	0	0	0	0	0	0	1	0	0	0	0	0	0	0	0	17155001	21,749	17,155.00	21.75
41	0	0	0	0	0	0	0	0	0	0	0	0	0	0	0	0	0	0	0	0	17176750	560,000	17,176.75	560
42	0	0	0	0	0	0	1	0	0	0	0	0	0	0	0	0	0	0	0	0	17736750	36,750	17,736.75	36.75
43	0	0	0	0	0	0	1	0	0	0	0	1	0	0	0	0	0	0	0	0	17773500	998,250	17,773.50	998.25
44	0	0	0	0	0	0	0	0	0	0	0	1	0	0	0	0	0	0	0	0	18771750	25,000	18,771.75	25
45	0	0	0	0	0	0	0	0	0	0	0	0	0	0	0	0	0	0	0	0	18796750	573,250	18,796.75	573.25
46	0	0	0	0	0	0	1	0	0	0	0	0	0	0	0	0	0	0	0	0	19370000	33,500	19,370.00	33.5
47	0	0	0	0	0	0	1	0	0	0	0	1	0	0	0	0	0	0	0	0	19403500	1,001,750	19,403.50	1,001.75
48	0	0	0	0	0	0	0	0	0	0	0	1	0	0	0	0	0	0	0	0	20405250	21,500	20,405.25	21.5
49	0	0	0	0	0	0	0	0	0	0	0	0	0	0	0	0	0	0	0	0	20426750	560,000	20,426.75	560
50	0	0	0	0	0	0	1	0	0	0	0	0	0	0	0	0	0	0	0	0	20986750	36,750	20,986.75	36.75
51	0	0	0	0	0	0	1	0	0	0	0	1	0	0	0	0	0	0	0	0	21023500	998,250	21,023.50	998.25
52	0	0	0	0	0	0	0	0	0	0	0	1	0	0	0	0	0	0	0	0	22021750	25,000	22,021.75	25
53	0	0	0	0	0	0	0	0	0	0	0	0	0	0	0	0	0	0	0	0	22046750	556,750	22,046.75	556.75
54	0	0	0	0	0	0	1	0	0	0	0	0	0	0	0	0	0	0	0	0	22603500	40,000	22,603.50	40
55	0	0	0	0	0	0	1	0	0	0	0	1	0	0	0	0	0	0	0	0	22643500	995,001	22,643.50	995
56	0	0	0	0	0	0	0	0	0	0	0	1	0	0	0	0	0	0	0	0	23638501	28,249	23,638.50	28.25
57	0	0	0	0	0	0	0	0	0	0	0	0	0	0	0	0	0	0	0	0	23666750	570,000	23,666.75	570
58	0	0	0	0	0	0	1	0	0	0	0	0	0	0	0	0	0	0	0	0	24236750	36,750	24,236.75	36.75
59	0	0	0	0	0	0	1	0	0	0	0	1	0	0	0	0	0	0	0	0	24273500	998,250	24,273.50	998.25
60	0	0	0	0	0	0	0	0	0	0	0	1	0	0	0	0	0	0	0	0	25271750	25,000	25,271.75	25
61	0	0	0	0	0	0	0	0	0	0	0	0	0	0	0	0	0	0	0	0	25296750	573,500	25,296.75	573.5
62	0	0	0	0	0	0	1	0	0	0	0	0	0	0	0	0	0	0	0	0	25870250	33,250	25,870.25	33.25
63	0	0	0	0	0	0	1	0	0	0	0	1	0	0	0	0	0	0	0	0	25903500	1,001,750	25,903.50	1,001.75
64	0	0	0	0	0	0	0	0	0	0	0	1	0	0	0	0	0	0	0	0	26905250	21,500	26,905.25	21.5
65	0	0	0	0	0	0	0	0	0	0	0	0	0	0	0	0	0	0	0	0	26926750	560,000	26,926.75	560
66	0	0	0	0	0	0	1	0	0	0	0	0	0	0	0	0	0	0	0	0	27486750	36,750	27,486.75	36.75
67	0	0	0	0	0	0	1	0	0	0	0	1	0	0	0	0	0	0	0	0	27523500	998,250	27,523.50	998.25
68	0	0	0	0	0	0	0	0	0	0	0	1	0	0	0	0	0	0	0	0	28521750	25,000	28,521.75	25
69	0	0	0	0	0	0	0	0	0	0	0	0	0	0	0	0	0	0	0	0	28546750	573,500	28,546.75	573.5
70	0	0	0	0	0	0	1	0	0	0	0	0	0	0	0	0	0	0	0	0	29120250	33,250	29,120.25	33.25
71	0	0	0	0	0	0	1	0	0	0	0	1	0	0	0	0	0	0	0	0	29153500	1,001,750	29,153.50	1,001.75
72	0	0	0	0	0	0	0	0	0	0	0	1	0	0	0	0	0	0	0	0	30155250	21,500	30,155.25	21.5
73	0	0	0	0	0	0	0	0	0	0	0	0	0	0	0	0	0	0	0	0	30176750	560,000	30,176.75	560
74	0	0	0	0	0	0	1	0	0	0	0	0	0	0	0	0	0	0	0	0	30736750	36,750	30,736.75	36.75
75	0	0	0	0	0	0	1	0	0	0	0	1	0	0	0	0	0	0	0	0	30773500	998,501	30,773.50	998.5
76	0	0	0	0	0	0	0	0	0	0	0	1	0	0	0	0	0	0	0	0	31772001	24,749	31,772.00	24.75
77	0	0	0	0	0	0	0	0	0	0	0	0	0	0	0	0	0	0	0	0	31796750	573,500	31,796.75	573.5
78	0	0	0	0	0	0	1	0	0	0	0	0	0	0	0	0	0	0	0	0	32370250	33,250	32,370.25	33.25
79	0	0	0	0	0	0	1	0	0	0	0	1	0	0	0	0	0	0	0	0	32403500	1,001,750	32,403.50	1,001.75
80	0	0	0	0	0	0	0	0	0	0	0	1	0	0	0	0	0	0	0	0	33405250	21,500	33,405.25	21.5
81	0	0	0	0	0	0	0	0	0	0	0	0	0	0	0	0	0	0	0	0	33426750	560,250	33,426.75	560.25
82	0	0	0	0	0	0	1	0	0	0	0	0	0	0	0	0	0	0	0	0	33987000	36,500	33,987.00	36.5
83	0	0	0	0	0	0	1	0	0	0	0	1	0	0	0	0	0	0	0	0	34023500	998,501	34,023.50	998.5
84	0	0	0	0	0	0	0	0	0	0	0	1	0	0	0	0	0	0	0	0	35022001	24,749	35,022.00	24.75
85	0	0	0	0	0	0	0	0	0	0	0	0	0	0	0	0	0	0	0	0	35046750	573,500	35,046.75	573.5
86	0	0	0	0	0	0	1	0	0	0	0	0	0	0	0	0	0	0	0	0	35620250	33,250	35,620.25	33.25
87	0	0	0	0	0	0	1	0	0	0	0	1	0	0	0	0	0	0	0	0	35653500	1,001,750	35,653.50	1,001.75
88	0	0	0	0	0	0	0	0	0	0	0	1	0	0	0	0	0	0	0	0	36655250	21,500	36,655.25	21.5
89	0	0	0	0	0	0	0	0	0	0	0	0	0	0	0	0	0	0	0	0	36676750	560,251	36,676.75	560.25
90	0	0	0	0	0	0	1	0	0	0	0	0	0	0	0	0	0	0	0	0	37237001	36,499	37,237.00	36.5
91	0	0	0	0	0	0	1	0	0	0	0	1	0	0	0	0	0	0	0	0	37273500	998,501	37,273.50	998.5
92	0	0	0	0	0	0	0	0	0	0	0	1	0	0	0	0	0	0	0	0	38272001	24,999	38,272.00	25
93	0	0	0	0	0	0	0	0	0	0	0	0	0	0	0	0	0	0	0	0	38297000	573,250	38,297.00	573.25
94	0	0	0	0	0	0	1	0	0	0	0	0	0	0	0	0	0	0	0	0	38870250	33,250	38,870.25	33.25
95	0	0	0	0	0	0	1	0	0	0	0	1	0	0	0	0	0	0	0	0	38903500	1,001,750	38,903.50	1,001.75
96	0	0	0	0	0	0	0	0	0	0	0	1	0	0	0	0	0	0	0	0	39905250	21,750	39,905.25	21.75
97	0	0	0	0	0	0	0	0	0	0	0	0	0	0	0	0	0	0	0	0	39927000	560,000	39,927.00	560
98	0	0	0	0	0	0	1	0	0	0	0	0	0	0	0	0	0	0	0	0	40487000	36,500	40,487.00	36.5
99	0	0	0	0	0	0	1	0	0	0	0	1	0	0	0	0	0	0	0	0	40523500	998,501	40,523.50	998.5
100	0	0	0	0	0	0	0	0	0	0	0	1	0	0	0	0	0	0	0	0	41522001	24,999	41,522.00	25
101	0	0	0	0	0	0	0	0	0	0	0	0	0	0	0	0	0	0	0	0	41547000	573,250	41,547.00	573.25
102	0	0	0	0	0	0	1	0	0	0	0	0	0	0	0	0	0	0	0	0	42120250	33,250	42,120.25	33.25
103	0	0	0	0	0	0	1	0	0	0	0	1	0	0	0	0	0	0	0	0	42153500	1,001,750	42,153.50	1,001.75
104	0	0	0	0	0	0	0	0	0	0	0	1	0	0	0	0	0	0	0	0	43155250	21,750	43,155.25	21.75
105	0	0	0	0	0	0	0	0	0	0	0	0	0	0	0	0	0	0	0	0	43177000	560,000	43,177.00	560
106	0	0	0	0	0	0	1	0	0	0	0	0	0	0	0	0	0	0	0	0	43737000	36,500	43,737.00	36.5
107	0	0	0	0	0	0	1	0	0	0	0	1	0	0	0	0	0	0	0	0	43773500	998,501	43,773.50	998.5
108	0	0	0	0	0	0	0	0	0	0	0	1	0	0	0	0	0	0	0	0	44772001	24,999	44,772.00	25
109	0	0	0	0	0	0	0	0	0	0	0	0	0	0	0	0	0	0	0	0	44797000	573,250	44,797.00	573.25
110	0	0	0	0	0	0	1	0	0	0	0	0	0	0	0	0	0	0	0	0	45370250	33,250	45,370.25	33.25
111	0	0	0	0	0	0	1	0	0	0	0	1	0	0	0	0	0	0	0	0	45403500	1,001,750	45,403.50	1,001.75
112	0	0	0	0	0	0	0	0	0	0	0	1	0	0	0	0	0	0	0	0	46405250	21,750	46,405.25	21.75
113	0	0	0	0	0	0	0	0	0	0	0	0	0	0	0	0	0	0	0	0	46427000	560,000	46,427.00	560
114	0	0	0	0	0	0	1	0	0	0	0	0	0	0	0	0	0	0	0	0	46987000	36,500	46,987.00	36.5
115	0	0	0	0	0	0	1	0	0	0	0	1	0	0	0	0	0	0	0	0	47023500	998,501	47,023.50	998.5
116	0	0	0	0	0	0	0	0	0	0	0	1	0	0	0	0	0	0	0	0	48022001	24,999	48,022.00	25
117	0	0	0	0	0	0	0	0	0	0	0	0	0	0	0	0	0	0	0	0	48047000	573,250	48,047.00	573.25
118	0	0	0	0	0	0	1	0	0	0	0	0	0	0	0	0	0	0	0	0	48620250	33,500	48,620.25	33.5
119	0	0	0	0	0	0	1	0	0	0	0	1	0	0	0	0	0	0	0	0	48653750	1,001,500	48,653.75	1,001.50
120	0	0	0	0	0	0	0	0	0	0	0	1	0	0	0	0	0	0	0	0	49655250	21,750	49,655.25	21.75
121	0	0	0	0	0	0	0	0	0	0	0	0	0	0	0	0	0	0	0	0	49677000	560,000	49,677.00	560
122	0	0	0	0	0	0	1	0	0	0	0	0	0	0	0	0	0	0	0	0	50237000	36,750	50,237.00	36.75
123	0	0	0	0	0	0	1	0	0	0	0	1	0	0	0	0	0	0	0	0	50273750	998,250	50,273.75	998.25
124	0	0	0	0	0	0	0	0	0	0	0	1	0	0	0	0	0	0	0	0	51272000	25,000	51,272.00	25
125	0	0	0	0	0	0	0	0	0	0	0	0	0	0	0	0	0	0	0	0	51297000	573,250	51,297.00	573.25
126	0	0	0	0	0	0	1	0	0	0	0	0	0	0	0	0	0	0	0	0	51870250	33,500	51,870.25	33.5
127	0	0	0	0	0	0	1	0	0	0	0	1	0	0	0	0	0	0	0	0	51903750	1,001,750	51,903.75	1,001.75
128	0	0	0	0	0	0	0	0	0	0	0	1	0	0	0	0	0	0	0	0	52905500	21,500	52,905.50	21.5
129	0	0	0	0	0	0	0	0	0	0	0	0	0	0	0	0	0	0	0	0	52927000	560,000	52,927.00	560
130	0	0	0	0	0	0	1	0	0	0	0	0	0	0	0	0	0	0	0	0	53487000	36,750	53,487.00	36.75
131	0	0	0	0	0	0	1	0	0	0	0	1	0	0	0	0	0	0	0	0	53523750	998,251	53,523.75	998.25
132	0	0	0	0	0	0	0	0	0	0	0	1	0	0	0	0	0	0	0	0	54522001	24,999	54,522.00	25
133	0	0	0	0	0	0	0	0	0	0	0	0	0	0	0	0	0	0	0	0	54547000	556,750	54,547.00	556.75
134	0	0	0	0	0	0	1	0	0	0	0	0	0	0	0	0	0	0	0	0	55103750	30,000	55,103.75	30
135	0	0	0	0	0	0	1	0	0	0	0	1	0	0	0	0	0	0	0	0	55133750	1,005,000	55,133.75	1,005.00
136	0	0	0	0	0	0	0	0	0	0	0	1	0	0	0	0	0	0	0	0	56138750	14,500	56,138.75	14.5
137	0	0	0	0	0	0	0	0	0	0	0	0	0	0	0	0	0	0	0	0	56153250	567,251	56,153.25	567.25
138	0	0	0	0	0	0	1	0	0	0	0	0	0	0	0	0	0	0	0	0	56720501	33,249	56,720.50	33.25
139	0	0	0	0	0	0	1	0	0	0	0	1	0	0	0	0	0	0	0	0	56753750	1,001,750	56,753.75	1,001.75
140	0	0	0	0	0	0	0	0	0	0	0	1	0	0	0	0	0	0	0	0	57755500	17,750	57,755.50	17.75
141	0	0	0	0	0	0	0	0	0	0	0	0	0	0	0	0	0	0	0	0	57773250	563,750	57,773.25	563.75
142	0	0	0	0	0	0	1	0	0	0	0	0	0	0	0	0	0	0	0	0	58337000	26,750	58,337.00	26.75
143	0	0	0	0	0	0	1	0	0	0	0	1	0	0	0	0	0	0	0	0	58363750	991,750	58,363.75	991.75
144	0	0	0	0	0	0	0	0	0	0	0	1	0	0	0	0	0	0	0	0	59355500	27,750	59,355.50	27.75
145	0	0	0	0	0	0	0	0	0	0	0	0	0	0	0	0	0	0	0	0	59383250	570,500	59,383.25	570.5
146	0	0	0	0	0	0	1	0	0	0	0	0	0	0	0	0	0	0	0	0	59953750	30,000	59,953.75	30
147	0	0	0	0	0	0	1	0	0	0	0	1	0	0	0	0	0	0	0	0	59983750	1,005,000	59,983.75	1,005.00
148	0	0	0	0	0	0	0	0	0	0	0	1	0	0	0	0	0	0	0	0	60988750	14,750	60,988.75	14.75
149	0	0	0	0	0	0	0	0	0	0	0	0	0	0	0	0	0	0	0	0	61003500	567,001	61,003.50	567
150	0	0	0	0	0	0	1	0	0	0	0	0	0	0	0	0	0	0	0	0	61570501	33,249	61,570.50	33.25
151	0	0	0	0	0	0	1	0	0	0	0	1	0	0	0	0	0	0	0	0	61603750	1,001,750	61,603.75	1,001.75
152	0	0	0	0	0	0	0	0	0	0	0	1	0	0	0	0	0	0	0	0	62605500	18,000	62,605.50	18
153	0	0	0	0	0	0	0	0	0	0	0	0	0	0	0	0	0	0	0	0	62623500	563,501	62,623.50	563.5
154	0	0	0	0	0	0	1	0	0	0	0	0	0	0	0	0	0	0	0	0	63187001	26,749	63,187.00	26.75
155	0	0	0	0	0	0	1	0	0	0	0	1	0	0	0	0	0	0	0	0	63213750	1,008,500	63,213.75	1,008.50
156	0	0	0	0	0	0	0	0	0	0	0	1	0	0	0	0	0	0	0	0	64222250	11,250	64,222.25	11.25
157	0	0	0	0	0	0	0	0	0	0	0	0	0	0	0	0	0	0	0	0	64233500	570,250	64,233.50	570.25
158	0	0	0	0	0	0	1	0	0	0	0	0	0	0	0	0	0	0	0	0	64803750	30,000	64,803.75	30
159	0	0	0	0	0	0	1	0	0	0	0	1	0	0	0	0	0	0	0	0	64833750	1,005,000	64,833.75	1,005.00
160	0	0	0	0	0	0	0	0	0	0	0	1	0	0	0	0	0	0	0	0	65838750	18,250	65,838.75	18.25
161	0	0	0	0	0	0	0	0	0	0	0	0	0	0	0	0	0	0	0	0	65857000	563,501	65,857.00	563.5
162	0	0	0	0	0	0	1	0	0	0	0	0	0	0	0	0	0	0	0	0	66420501	23,249	66,420.50	23.25
163	0	0	0	0	0	0	1	0	0	0	0	1	0	0	0	0	0	0	0	0	66443750	1,011,750	66,443.75	1,011.75
164	0	0	0	0	0	0	0	0	0	0	0	1	0	0	0	0	0	0	0	0	67455500	11,500	67,455.50	11.5
165	0	0	0	0	0	0	0	0	0	0	0	0	0	0	0	0	0	0	0	0	67467000	553,501	67,467.00	553.5
166	0	0	0	0	0	0	1	0	0	0	0	0	0	0	0	0	0	0	0	0	68020501	33,249	68,020.50	33.25
167	0	0	0	0	0	0	1	0	0	0	0	1	0	0	0	0	0	0	0	0	68053750	1,001,750	68,053.75	1,001.75
168	0	0	0	0	0	0	0	0	0	0	0	1	0	0	0	0	0	0	0	0	69055500	21,750	69,055.50	21.75
169	0	0	0	0	0	0	0	0	0	0	0	0	0	0	0	0	0	0	0	0	69077250	560,000	69,077.25	560
170	0	0	0	0	0	0	1	0	0	0	0	0	0	0	0	0	0	0	0	0	69637250	26,500	69,637.25	26.5
171	0	0	0	0	0	0	1	0	0	0	0	1	0	0	0	0	0	0	0	0	69663750	1,008,500	69,663.75	1,008.50
172	0	0	0	0	0	0	0	0	0	0	0	1	0	0	0	0	0	0	0	0	70672250	15,000	70,672.25	15
173	0	0	0	0	0	0	0	0	0	0	0	0	0	0	0	0	0	0	0	0	70687250	566,500	70,687.25	566.5
174	0	0	0	0	0	0	1	0	0	0	0	0	0	0	0	0	0	0	0	0	71253750	30,000	71,253.75	30
175	0	0	0	0	0	0	1	0	0	0	0	1	0	0	0	0	0	0	0	0	71283750	1,005,000	71,283.75	1,005.00
176	0	0	0	0	0	0	0	0	0	0	0	1	0	0	0	0	0	0	0	0	72288750	18,500	72,288.75	18.5
177	0	0	0	0	0	0	0	0	0	0	0	0	0	0	0	0	0	0	0	0	72307250	563,251	72,307.25	563.25
178	0	0	0	0	0	0	1	0	0	0	0	0	0	0	0	0	0	0	0	0	72870501	23,249	72,870.50	23.25
179	0	0	0	0	0	0	1	0	0	0	0	1	0	0	0	0	0	0	0	0	72893750	1,011,750	72,893.75	1,011.75
180	0	0	0	0	0	0	0	0	0	0	0	1	0	0	0	0	0	0	0	0	73905500	11,750	73,905.50	11.75
181	0	0	0	0	0	0	0	0	0	0	0	0	0	0	0	0	0	0	0	0	73917250	553,250	73,917.25	553.25
182	0	0	0	0	0	0	1	0	0	0	0	0	0	0	0	0	0	0	0	0	74470500	33,250	74,470.50	33.25
183	0	0	0	0	0	0	1	0	0	0	0	1	0	0	0	0	0	0	0	0	74503750	1,001,750	74,503.75	1,001.75
184	0	0	0	0	0	0	0	0	0	0	0	1	0	0	0	0	0	0	0	0	75505500	21,750	75,505.50	21.75
185	0	0	0	0	0	0	0	0	0	0	0	0	0	0	0	0	0	0	0	0	75527250	560,000	75,527.25	560
186	0	0	0	0	0	0	1	0	0	0	0	0	0	0	0	0	0	0	0	0	76087250	26,500	76,087.25	26.5
187	0	0	0	0	0	0	1	0	0	0	0	1	0	0	0	0	0	0	0	0	76113750	1,008,500	76,113.75	1,008.50
188	0	0	0	0	0	0	0	0	0	0	0	1	0	0	0	0	0	0	0	0	77122250	15,000	77,122.25	15
189	0	0	0	0	0	0	0	0	0	0	0	0	0	0	0	0	0	0	0	0	77137250	566,750	77,137.25	566.75
190	0	0	0	0	0	0	1	0	0	0	0	0	0	0	0	0	0	0	0	0	77704000	29,750	77,704.00	29.75
191	0	0	0	0	0	0	1	0	0	0	0	1	0	0	0	0	0	0	0	0	77733750	1,005,250	77,733.75	1,005.25
192	0	0	0	0	0	0	0	0	0	0	0	1	0	0	0	0	0	0	0	0	78739000	18,250	78,739.00	18.25
193	0	0	0	0	0	0	0	0	0	0	0	0	0	0	0	0	0	0	0	0	78757250	563,251	78,757.25	563.25
194	0	0	0	0	0	0	1	0	0	0	0	0	0	0	0	0	0	0	0	0	79320501	23,249	79,320.50	23.25
195	0	0	0	0	0	0	1	0	0	0	0	1	0	0	0	0	0	0	0	0	79343750	1,011,750	79,343.75	1,011.75
196	0	0	0	0	0	0	0	0	0	0	0	1	0	0	0	0	0	0	0	0	80355500	11,750	80,355.50	11.75
197	0	0	0	0	0	0	0	0	0	0	0	0	0	0	0	0	0	0	0	0	80367250	570,000	80,367.25	570
198	0	0	0	0	0	0	1	0	0	0	0	0	0	0	0	0	0	0	0	0	80937250	26,500	80,937.25	26.5
199	0	0	0	0	0	0	1	0	0	0	0	1	0	0	0	0	0	0	0	0	80963750	1,008,500	80,963.75	1,008.50
200	0	0	0	0	0	0	0	0	0	0	0	1	0	0	0	0	0	0	0	0	81972250	15,000	81,972.25	15
201	0	0	0	0	0	0	0	0	0	0	0	0	0	0	0	0	0	0	0	0	81987250	566,750	81,987.25	566.75
202	0	0	0	0	0	0	1	0	0	0	0	0	0	0	0	0	0	0	0	0	82554000	30,000	82,554.00	30
203	0	0	0	0	0	0	1	0	0	0	0	1	0	0	0	0	0	0	0	0	82584000	1,005,001	82,584.00	1,005.00
204	0	0	0	0	0	0	0	0	0	0	0	1	0	0	0	0	0	0	0	0	83589001	18,249	83,589.00	18.25
205	0	0	0	0	0	0	0	0	0	0	0	0	0	0	0	0	0	0	0	0	83607250	563,250	83,607.25	563.25
206	0	0	0	0	0	0	1	0	0	0	0	0	0	0	0	0	0	0	0	0	84170500	23,500	84,170.50	23.5
207	0	0	0	0	0	0	1	0	0	0	0	1	0	0	0	0	0	0	0	0	84194000	995,001	84,194.00	995
208	0	0	0	0	0	0	0	0	0	0	0	1	0	0	0	0	0	0	0	0	85189001	28,249	85,189.00	28.25
209	0	0	0	0	0	0	0	0	0	0	0	0	0	0	0	0	0	0	0	0	85217250	570,000	85,217.25	570
210	0	0	0	0	0	0	1	0	0	0	0	0	0	0	0	0	0	0	0	0	85787250	26,750	85,787.25	26.75
211	0	0	0	0	0	0	1	0	0	0	0	1	0	0	0	0	0	0	0	0	85814000	1,008,250	85,814.00	1,008.25
212	0	0	0	0	0	0	0	0	0	0	0	1	0	0	0	0	0	0	0	0	86822250	25,000	86,822.25	25
213	0	0	0	0	0	0	0	0	0	0	0	0	0	0	0	0	0	0	0	0	86847250	573,500	86,847.25	573.5
214	0	0	0	0	0	0	1	0	0	0	0	0	0	0	0	0	0	0	0	0	87420750	23,250	87,420.75	23.25
215	0	0	0	0	0	0	1	0	0	0	0	1	0	0	0	0	0	0	0	0	87444000	1,011,750	87,444.00	1,011.75
216	0	0	0	0	0	0	0	0	0	0	0	1	0	0	0	0	0	0	0	0	88455750	21,500	88,455.75	21.5
217	0	0	0	0	0	0	0	0	0	0	0	0	0	0	0	0	0	0	0	0	88477250	560,000	88,477.25	560
218	0	0	0	0	0	0	1	0	0	0	0	0	0	0	0	0	0	0	0	0	89037250	26,750	89,037.25	26.75
219	0	0	0	0	0	0	1	0	0	0	0	1	0	0	0	0	0	0	0	0	89064000	1,008,250	89,064.00	1,008.25
220	0	0	0	0	0	0	0	0	0	0	0	1	0	0	0	0	0	0	0	0	90072250	25,000	90,072.25	25
221	0	0	0	0	0	0	0	0	0	0	0	0	0	0	0	0	0	0	0	0	90097250	556,750	90,097.25	556.75
222	0	0	0	0	0	0	1	0	0	0	0	0	0	0	0	0	0	0	0	0	90654000	40,000	90,654.00	40
223	0	0	0	0	0	0	1	0	0	0	0	1	0	0	0	0	0	0	0	0	90694000	995,001	90,694.00	995
224	0	0	0	0	0	0	0	0	0	0	0	1	0	0	0	0	0	0	0	0	91689001	28,249	91,689.00	28.25
225	0	0	0	0	0	0	0	0	0	0	0	0	0	0	0	0	0	0	0	0	91717250	570,000	91,717.25	570
226	0	0	0	0	0	0	1	0	0	0	0	0	0	0	0	0	0	0	0	0	92287250	36,750	92,287.25	36.75
227	0	0	0	0	0	0	1	0	0	0	0	1	0	0	0	0	0	0	0	0	92324000	998,250	92,324.00	998.25
228	0	0	0	0	0	0	0	0	0	0	0	1	0	0	0	0	0	0	0	0	93322250	25,000	93,322.25	25
229	0	0	0	0	0	0	0	0	0	0	0	0	0	0	0	0	0	0	0	0	93347250	556,750	93,347.25	556.75
230	0	0	0	0	0	0	1	0	0	0	0	0	0	0	0	0	0	0	0	0	93904000	40,000	93,904.00	40
231	0	0	0	0	0	0	1	0	0	0	0	1	0	0	0	0	0	0	0	0	93944000	995,001	93,944.00	995
232	0	0	0	0	0	0	0	0	0	0	0	1	0	0	0	0	0	0	0	0	94939001	28,249	94,939.00	28.25
233	0	0	0	0	0	0	0	0	0	0	0	0	0	0	0	0	0	0	0	0	94967250	570,000	94,967.25	570
234	0	0	0	0	0	0	1	0	0	0	0	0	0	0	0	0	0	0	0	0	95537250	36,750	95,537.25	36.75
235	0	0	0	0	0	0	1	0	0	0	0	1	0	0	0	0	0	0	0	0	95574000	998,501	95,574.00	998.5
236	0	0	0	0	0	0	0	0	0	0	0	1	0	0	0	0	0	0	0	0	96572501	24,749	96,572.50	24.75
237	0	0	0	0	0	0	0	0	0	0	0	0	0	0	0	0	0	0	0	0	96597250	573,500	96,597.25	573.5
238	0	0	0	0	0	0	1	0	0	0	0	0	0	0	0	0	0	0	0	0	97170750	33,250	97,170.75	33.25
239	0	0	0	0	0	0	1	0	0	0	0	1	0	0	0	0	0	0	0	0	97204000	1,001,750	97,204.00	1,001.75
240	0	0	0	0	0	0	0	0	0	0	0	1	0	0	0	0	0	0	0	0	98205750	21,500	98,205.75	21.5
241	0	0	0	0	0	0	0	0	0	0	0	0	0	0	0	0	0	0	0	0	98227250	560,250	98,227.25	560.25
242	0	0	0	0	0	0	1	0	0	0	0	0	0	0	0	0	0	0	0	0	98787500	36,500	98,787.50	36.5
243	0	0	0	0	0	0	1	0	0	0	0	1	0	0	0	0	0	0	0	0	98824000	998,501	98,824.00	998.5
244	0	0	0	0	0	0	0	0	0	0	0	1	0	0	0	0	0	0	0	0	99822501	24,749	99,822.50	24.75
245	0	0	0	0	0	0	0	0	0	0	0	0	0	0	0	0	0	0	0	0	99847250	556,750	99,847.25	556.75
246	0	0	0	0	0	0	1	0	0	0	0	0	0	0	0	0	0	0	0	0	100404000	30,000	100,404.00	30
247	0	0	0	0	0	0	1	0	0	0	0	1	0	0	0	0	0	0	0	0	100434000	1,005,001	100,434.00	1,005.00
248	0	0	0	0	0	0	0	0	0	0	0	1	0	0	0	0	0	0	0	0	101439001	18,249	101,439.00	18.25
249	0	0	0	0	0	0	0	0	0	0	0	0	0	0	0	0	0	0	0	0	101457250	563,500	101,457.25	563.5
250	0	0	0	0	0	0	1	0	0	0	0	0	0	0	0	0	0	0	0	0	102020750	33,250	102,020.75	33.25
251	0	0	0	0	0	0	1	0	0	0	0	1	0	0	0	0	0	0	0	0	102054000	1,001,750	102,054.00	1,001.75
252	0	0	0	0	0	0	0	0	0	0	0	1	0	0	0	0	0	0	0	0	103055750	21,750	103,055.75	21.75
253	0	0	0	0	0	0	0	0	0	0	0	0	0	0	0	0	0	0	0	0	103077500	560,001	103,077.50	560
254	0	0	0	0	0	0	1	0	0	0	0	0	0	0	0	0	0	0	0	0	103637501	36,499	103,637.50	36.5
255	0	0	0	0	0	0	1	0	0	0	0	1	0	0	0	0	0	0	0	0	103674000	998,501	103,674.00	998.5
256	0	0	0	0	0	0	0	0	0	0	0	1	0	0	0	0	0	0	0	0	104672501	24,999	104,672.50	25
257	0	0	0	0	0	0	0	0	0	0	0	0	0	0	0	0	0	0	0	0	104697500	573,250	104,697.50	573.25
258	0	0	0	0	0	0	1	0	0	0	0	0	0	0	0	0	0	0	0	0	105270750	33,250	105,270.75	33.25
259	0	0	0	0	0	0	1	0	0	0	0	1	0	0	0	0	0	0	0	0	105304000	1,001,750	105,304.00	1,001.75
260	0	0	0	0	0	0	0	0	0	0	0	1	0	0	0	0	0	0	0	0	106305750	21,750	106,305.75	21.75
261	0	0	0	0	0	0	0	0	0	0	0	0	0	0	0	0	0	0	0	0	106327500	560,001	106,327.50	560
262	0	0	0	0	0	0	1	0	0	0	0	0	0	0	0	0	0	0	0	0	106887501	36,499	106,887.50	36.5
263	0	0	0	0	0	0	1	0	0	0	0	1	0	0	0	0	0	0	0	0	106924000	998,501	106,924.00	998.5
264	0	0	0	0	0	0	0	0	0	0	0	1	0	0	0	0	0	0	0	0	107922501	24,999	107,922.50	25
265	0	0	0	0	0	0	0	0	0	0	0	0	0	0	0	0	0	0	0	0	107947500	573,250	107,947.50	573.25
266	0	0	0	0	0	0	1	0	0	0	0	0	0	0	0	0	0	0	0	0	108520750	33,250	108,520.75	33.25
267	0	0	0	0	0	0	1	0	0	0	0	1	0	0	0	0	0	0	0	0	108554000	1,001,750	108,554.00	1,001.75
268	0	0	0	0	0	0	0	0	0	0	0	1	0	0	0	0	0	0	0	0	109555750	21,750	109,555.75	21.75
269	0	0	0	0	0	0	0	0	0	0	0	0	0	0	0	0	0	0	0	0	109577500	560,001	109,577.50	560
270	0	0	0	0	0	0	1	0	0	0	0	0	0	0	0	0	0	0	0	0	110137501	36,499	110,137.50	36.5
271	0	0	0	0	0	0	1	0	0	0	0	1	0	0	0	0	0	0	0	0	110174000	998,501	110,174.00	998.5
272	0	0	0	0	0	0	0	0	0	0	0	1	0	0	0	0	0	0	0	0	111172501	24,999	111,172.50	25
273	0	0	0	0	0	0	0	0	0	0	0	0	0	0	0	0	0	0	0	0	111197500	573,250	111,197.50	573.25
274	0	0	0	0	0	0	1	0	0	0	0	0	0	0	0	0	0	0	0	0	111770750	33,500	111,770.75	33.5
275	0	0	0	0	0	0	1	0	0	0	0	1	0	0	0	0	0	0	0	0	111804250	1,001,500	111,804.25	1,001.50
276	0	0	0	0	0	0	0	0	0	0	0	1	0	0	0	0	0	0	0	0	112805750	21,750	112,805.75	21.75
277	0	0	0	0	0	0	0	0	0	0	0	0	0	0	0	0	0	0	0	0	112827500	560,001	112,827.50	560
278	0	0	0	0	0	0	1	0	0	0	0	0	0	0	0	0	0	0	0	0	113387501	36,749	113,387.50	36.75
279	0	0	0	0	0	0	1	0	0	0	0	1	0	0	0	0	0	0	0	0	113424250	998,250	113,424.25	998.25
280	0	0	0	0	0	0	0	0	0	0	0	1	0	0	0	0	0	0	0	0	114422500	25,000	114,422.50	25
281	0	0	0	0	0	0	0	0	0	0	0	0	0	0	0	0	0	0	0	0	114447500	573,250	114,447.50	573.25
282	0	0	0	0	0	0	1	0	0	0	0	0	0	0	0	0	0	0	0	0	115020750	33,500	115,020.75	33.5
283	0	0	0	0	0	0	1	0	0	0	0	1	0	0	0	0	0	0	0	0	115054250	1,001,750	115,054.25	1,001.75
284	0	0	0	0	0	0	0	0	0	0	0	1	0	0	0	0	0	0	0	0	116056000	21,500	116,056.00	21.5
285	0	0	0	0	0	0	0	0	0	0	0	0	0	0	0	0	0	0	0	0	116077500	560,001	116,077.50	560
286	0	0	0	0	0	0	1	0	0	0	0	0	0	0	0	0	0	0	0	0	116637501	36,749	116,637.50	36.75
287	0	0	0	0	0	0	1	0	0	0	0	1	0	0	0	0	0	0	0	0	116674250	998,250	116,674.25	998.25
288	0	0	0	0	0	0	0	0	0	0	0	1	0	0	0	0	0	0	0	0	117672500	25,000	117,672.50	25
289	0	0	0	0	0	0	0	0	0	0	0	0	0	0	0	0	0	0	0	0	117697500	573,501	117,697.50	573.5
290	0	0	0	0	0	0	1	0	0	0	0	0	0	0	0	0	0	0	0	0	118271001	33,249	118,271.00	33.25
291	0	0	0	0	0	0	1	0	0	0	0	1	0	0	0	0	0	0	0	0	118304250	1,001,750	118,304.25	1,001.75
292	0	0	0	0	0	0	0	0	0	0	0	1	0	0	0	0	0	0	0	0	119306000	21,500	119,306.00	21.5
293	0	0	0	0	0	0	0	0	0	0	0	0	0	0	0	0	0	0	0	0	119327500	560,001	119,327.50	560
294	0	0	0	0	0	0	1	0	0	0	0	0	0	0	0	0	0	0	0	0	119887501	36,749	119,887.50	36.75
295	0	0	0	0	0	0	1	0	0	0	0	1	0	0	0	0	0	0	0	0	119924250	998,250	119,924.25	998.25
296	0	0	0	0	0	0	0	0	0	0	0	1	0	0	0	0	0	0	0	0	120922500	25,000	120,922.50	25
297	0	0	0	0	0	0	0	0	0	0	0	0	0	0	0	0	0	0	0	0	120947500	573,501	120,947.50	573.5
298	0	0	0	0	0	0	1	0	0	0	0	0	0	0	0	0	0	0	0	0	121521001	33,249	121,521.00	33.25
299	0	0	0	0	0	0	1	0	0	0	0	1	0	0	0	0	0	0	0	0	121554250	1,001,750	121,554.25	1,001.75
300	0	0	0	0	0	0	0	0	0	0	0	1	0	0	0	0	0	0	0	0	122556000	21,500	122,556.00	21.5
301	0	0	0	0	0	0	0	0	0	0	0	0	0	0	0	0	0	0	0	0	122577500	576,750	122,577.50	576.75
302	0	0	0	0	0	0	1	0	0	0	0	0	0	0	0	0	0	0	0	0	123154250	30,000	123,154.25	30
303	0	0	0	0	0	0	1	0	0	0	0	1	0	0	0	0	0	0	0	0	123184250	1,005,000	123,184.25	1,005.00
304	0	0	0	0	0	0	0	0	0	0	0	1	0	0	0	0	0	0	0	0	124189250	18,250	124,189.25	18.25
305	0	0	0	0	0	0	0	0	0	0	0	0	0	0	0	0	0	0	0	0	124207500	563,501	124,207.50	563.5
306	0	0	0	0	0	0	1	0	0	0	0	0	0	0	0	0	0	0	0	0	124771001	33,249	124,771.00	33.25
307	0	0	0	0	0	0	1	0	0	0	0	1	0	0	0	0	0	0	0	0	124804250	1,001,750	124,804.25	1,001.75
308	0	0	0	0	0	0	0	0	0	0	0	1	0	0	0	0	0	0	0	0	125806000	21,500	125,806.00	21.5
309	0	0	0	0	0	0	0	0	0	0	0	0	0	0	0	0	0	0	0	0	125827500	576,750	125,827.50	576.75
310	0	0	0	0	0	0	1	0	0	0	0	0	0	0	0	0	0	0	0	0	126404250	30,000	126,404.25	30
311	0	0	0	0	0	0	1	0	0	0	0	1	0	0	0	0	0	0	0	0	126434250	1,005,000	126,434.25	1,005.00
312	0	0	0	0	0	0	0	0	0	0	0	1	0	0	0	0	0	0	0	0	127439250	18,250	127,439.25	18.25
313	0	0	0	0	0	0	0	0	0	0	0	0	0	0	0	0	0	0	0	0	127457500	563,501	127,457.50	563.5
314	0	0	0	0	0	0	1	0	0	0	0	0	0	0	0	0	0	0	0	0	128021001	33,249	128,021.00	33.25
315	0	0	0	0	0	0	1	0	0	0	0	1	0	0	0	0	0	0	0	0	128054250	1,001,750	128,054.25	1,001.75
316	0	0	0	0	0	0	0	0	0	0	0	1	0	0	0	0	0	0	0	0	129056000	21,500	129,056.00	21.5
317	0	0	0	0	0	0	0	0	0	0	0	0	0	0	0	0	0	0	0	0	129077500	576,750	129,077.50	576.75
318	0	0	0	0	0	0	1	0	0	0	0	0	0	0	0	0	0	0	0	0	129654250	30,000	129,654.25	30
319	0	0	0	0	0	0	1	0	0	0	0	1	0	0	0	0	0	0	0	0	129684250	1,005,000	129,684.25	1,005.00
320	0	0	0	0	0	0	0	0	0	0	0	1	0	0	0	0	0	0	0	0	130689250	18,250	130,689.25	18.25
321	0	0	0	0	0	0	0	0	0	0	0	0	0	0	0	0	0	0	0	0	130707500	580,250	130,707.50	580.25
322	0	0	0	0	0	0	1	0	0	0	0	0	0	0	0	0	0	0	0	0	131287750	26,500	131,287.75	26.5
323	0	0	0	0	0	0	1	0	0	0	0	1	0	0	0	0	0	0	0	0	131314250	1,008,500	131,314.25	1,008.50
324	0	0	0	0	0	0	0	0	0	0	0	1	0	0	0	0	0	0	0	0	132322750	14,750	132,322.75	14.75
325	0	0	0	0	0	0	0	0	0	0	0	0	0	0	0	0	0	0	0	0	132337500	566,750	132,337.50	566.75
326	0	0	0	0	0	0	1	0	0	0	0	0	0	0	0	0	0	0	0	0	132904250	30,000	132,904.25	30
327	0	0	0	0	0	0	1	0	0	0	0	1	0	0	0	0	0	0	0	0	132934250	1,005,000	132,934.25	1,005.00
328	0	0	0	0	0	0	0	0	0	0	0	1	0	0	0	0	0	0	0	0	133939250	18,500	133,939.25	18.5
329	0	0	0	0	0	0	0	0	0	0	0	0	0	0	0	0	0	0	0	0	133957750	580,000	133,957.75	580
330	0	0	0	0	0	0	1	0	0	0	0	0	0	0	0	0	0	0	0	0	134537750	26,500	134,537.75	26.5
331	0	0	0	0	0	0	1	0	0	0	0	1	0	0	0	0	0	0	0	0	134564250	1,008,500	134,564.25	1,008.50
332	0	0	0	0	0	0	0	0	0	0	0	1	0	0	0	0	0	0	0	0	135572750	25,000	135,572.75	25
333	0	0	0	0	0	0	0	0	0	0	0	0	0	0	0	0	0	0	0	0	135597750	556,500	135,597.75	556.5
334	0	0	0	0	0	0	1	0	0	0	0	0	0	0	0	0	0	0	0	0	136154250	30,000	136,154.25	30
335	0	0	0	0	0	0	1	0	0	0	0	1	0	0	0	0	0	0	0	0	136184250	1,005,250	136,184.25	1,005.25
336	0	0	0	0	0	0	0	0	0	0	0	1	0	0	0	0	0	0	0	0	137189500	28,250	137,189.50	28.25
337	0	0	0	0	0	0	0	0	0	0	0	0	0	0	0	0	0	0	0	0	137217750	553,250	137,217.75	553.25
338	0	0	0	0	0	0	1	0	0	0	0	0	0	0	0	0	0	0	0	0	137771000	33,250	137,771.00	33.25
339	0	0	0	0	0	0	1	0	0	0	0	1	0	0	0	0	0	0	0	0	137804250	1,001,750	137,804.25	1,001.75
340	0	0	0	0	0	0	0	0	0	0	0	1	0	0	0	0	0	0	0	0	138806000	31,750	138,806.00	31.75
341	0	0	0	0	0	0	0	0	0	0	0	0	0	0	0	0	0	0	0	0	138837750	566,750	138,837.75	566.75
342	0	0	0	0	0	0	1	0	0	0	0	0	0	0	0	0	0	0	0	0	139404500	29,750	139,404.50	29.75
343	0	0	0	0	0	0	1	0	0	0	0	1	0	0	0	0	0	0	0	0	139434250	1,005,250	139,434.25	1,005.25
344	0	0	0	0	0	0	0	0	0	0	0	1	0	0	0	0	0	0	0	0	140439500	28,250	140,439.50	28.25
345	0	0	0	0	0	0	0	0	0	0	0	0	0	0	0	0	0	0	0	0	140467750	553,250	140,467.75	553.25
346	0	0	0	0	0	0	1	0	0	0	0	0	0	0	0	0	0	0	0	0	141021000	33,250	141,021.00	33.25
347	0	0	0	0	0	0	1	0	0	0	0	1	0	0	0	0	0	0	0	0	141054250	1,001,750	141,054.25	1,001.75
348	0	0	0	0	0	0	0	0	0	0	0	1	0	0	0	0	0	0	0	0	142056000	31,750	142,056.00	31.75
349	0	0	0	0	0	0	0	0	0	0	0	0	0	0	0	0	0	0	0	0	142087750	566,750	142,087.75	566.75
350	0	0	0	0	0	0	1	0	0	0	0	0	0	0	0	0	0	0	0	0	142654500	29,750	142,654.50	29.75
351	0	0	0	0	0	0	1	0	0	0	0	1	0	0	0	0	0	0	0	0	142684250	1,005,250	142,684.25	1,005.25
352	0	0	0	0	0	0	0	0	0	0	0	1	0	0	0	0	0	0	0	0	143689500	28,250	143,689.50	28.25
353	0	0	0	0	0	0	0	0	0	0	0	0	0	0	0	0	0	0	0	0	143717750	553,250	143,717.75	553.25
354	0	0	0	0	0	0	1	0	0	0	0	0	0	0	0	0	0	0	0	0	144271000	33,500	144,271.00	33.5
355	0	0	0	0	0	0	1	0	0	0	0	1	0	0	0	0	0	0	0	0	144304500	1,001,501	144,304.50	1,001.50
356	0	0	0	0	0	0	0	0	0	0	0	1	0	0	0	0	0	0	0	0	145306001	21,749	145,306.00	21.75
357	0	0	0	0	0	0	0	0	0	0	0	0	0	0	0	0	0	0	0	0	145327750	560,000	145,327.75	560
358	0	0	0	0	0	0	1	0	0	0	0	0	0	0	0	0	0	0	0	0	145887750	26,750	145,887.75	26.75
359	0	0	0	0	0	0	1	0	0	0	0	1	0	0	0	0	0	0	0	0	145914500	1,008,250	145,914.50	1,008.25
360	0	0	0	0	0	0	0	0	0	0	0	1	0	0	0	0	0	0	0	0	146922750	15,000	146,922.75	15
361	0	0	0	0	0	0	0	0	0	0	0	0	0	0	0	0	0	0	0	0	146937750	566,750	146,937.75	566.75
362	0	0	0	0	0	0	1	0	0	0	0	0	0	0	0	0	0	0	0	0	147504500	30,000	147,504.50	30
363	0	0	0	0	0	0	1	0	0	0	0	1	0	0	0	0	0	0	0	0	147534500	1,005,001	147,534.50	1,005.00
364	0	0	0	0	0	0	0	0	0	0	0	1	0	0	0	0	0	0	0	0	148539501	18,249	148,539.50	18.25
365	0	0	0	0	0	0	0	0	0	0	0	0	0	0	0	0	0	0	0	0	148557750	563,250	148,557.75	563.25
366	0	0	0	0	0	0	1	0	0	0	0	0	0	0	0	0	0	0	0	0	149121000	23,500	149,121.00	23.5
367	0	0	0	0	0	0	1	0	0	0	0	1	0	0	0	0	0	0	0	0	149144500	1,011,750	149,144.50	1,011.75
368	0	0	0	0	0	0	0	0	0	0	0	1	0	0	0	0	0	0	0	0	150156250	11,500	150,156.25	11.5
369	0	0	0	0	0	0	0	0	0	0	0	0	0	0	0	0	0	0	0	0	150167750	570,000	150,167.75	570
370	0	0	0	0	0	0	1	0	0	0	0	0	0	0	0	0	0	0	0	0	150737750	26,750	150,737.75	26.75
371	0	0	0	0	0	0	1	0	0	0	0	1	0	0	0	0	0	0	0	0	150764500	1,008,250	150,764.50	1,008.25
372	0	0	0	0	0	0	0	0	0	0	0	1	0	0	0	0	0	0	0	0	151772750	15,000	151,772.75	15
373	0	0	0	0	0	0	0	0	0	0	0	0	0	0	0	0	0	0	0	0	151787750	566,750	151,787.75	566.75
374	0	0	0	0	0	0	1	0	0	0	0	0	0	0	0	0	0	0	0	0	152354500	30,000	152,354.50	30
375	0	0	0	0	0	0	1	0	0	0	0	1	0	0	0	0	0	0	0	0	152384500	1,005,001	152,384.50	1,005.00
376	0	0	0	0	0	0	0	0	0	0	0	1	0	0	0	0	0	0	0	0	153389501	18,249	153,389.50	18.25
377	0	0	0	0	0	0	0	0	0	0	0	0	0	0	0	0	0	0	0	0	153407750	563,500	153,407.75	563.5
378	0	0	0	0	0	0	1	0	0	0	0	0	0	0	0	0	0	0	0	0	153971250	23,250	153,971.25	23.25
379	0	0	0	0	0	0	1	0	0	0	0	1	0	0	0	0	0	0	0	0	153994500	995,001	153,994.50	995
380	0	0	0	0	0	0	0	0	0	0	0	1	0	0	0	0	0	0	0	0	154989501	28,249	154,989.50	28.25
381	0	0	0	0	0	0	0	0	0	0	0	0	0	0	0	0	0	0	0	0	155017750	570,000	155,017.75	570
382	0	0	0	0	0	0	1	0	0	0	0	0	0	0	0	0	0	0	0	0	155587750	26,750	155,587.75	26.75
383	0	0	0	0	0	0	1	0	0	0	0	1	0	0	0	0	0	0	0	0	155614500	1,008,250	155,614.50	1,008.25
384	0	0	0	0	0	0	0	0	0	0	0	1	0	0	0	0	0	0	0	0	156622750	15,000	156,622.75	15
385	0	0	0	0	0	0	0	0	0	0	0	0	0	0	0	0	0	0	0	0	156637750	566,750	156,637.75	566.75
386	0	0	0	0	0	0	1	0	0	0	0	0	0	0	0	0	0	0	0	0	157204500	30,000	157,204.50	30
387	0	0	0	0	0	0	1	0	0	0	0	1	0	0	0	0	0	0	0	0	157234500	1,005,001	157,234.50	1,005.00
388	0	0	0	0	0	0	0	0	0	0	0	1	0	0	0	0	0	0	0	0	158239501	18,249	158,239.50	18.25
389	0	0	0	0	0	0	0	0	0	0	0	0	0	0	0	0	0	0	0	0	158257750	563,500	158,257.75	563.5
390	0	0	0	0	0	0	1	0	0	0	0	0	0	0	0	0	0	0	0	0	158821250	23,250	158,821.25	23.25
391	0	0	0	0	0	0	1	0	0	0	0	1	0	0	0	0	0	0	0	0	158844500	1,011,750	158,844.50	1,011.75
392	0	0	0	0	0	0	0	0	0	0	0	1	0	0	0	0	0	0	0	0	159856250	11,500	159,856.25	11.5
393	0	0	0	0	0	0	0	0	0	0	0	0	0	0	0	0	0	0	0	0	159867750	570,000	159,867.75	570
394	0	0	0	0	0	0	1	0	0	0	0	0	0	0	0	0	0	0	0	0	160437750	26,750	160,437.75	26.75
395	0	0	0	0	0	0	1	0	0	0	0	1	0	0	0	0	0	0	0	0	160464500	1,008,501	160,464.50	1,008.50
396	0	0	0	0	0	0	0	0	0	0	0	1	0	0	0	0	0	0	0	0	161473001	14,749	161,473.00	14.75
397	0	0	0	0	0	0	0	0	0	0	0	0	0	0	0	0	0	0	0	0	161487750	566,750	161,487.75	566.75
398	0	0	0	0	0	0	1	0	0	0	0	0	0	0	0	0	0	0	0	0	162054500	30,000	162,054.50	30
399	0	0	0	0	0	0	1	0	0	0	0	1	0	0	0	0	0	0	0	0	162084500	1,005,001	162,084.50	1,005.00
400	0	0	0	0	0	0	0	0	0	0	0	1	0	0	0	0	0	0	0	0	163089501	18,249	163,089.50	18.25
401	0	0	0	0	0	0	0	0	0	0	0	0	0	0	0	0	0	0	0	0	163107750	563,500	163,107.75	563.5
402	0	0	0	0	0	0	1	0	0	0	0	0	0	0	0	0	0	0	0	0	163671250	23,250	163,671.25	23.25
403	0	0	0	0	0	0	1	0	0	0	0	1	0	0	0	0	0	0	0	0	163694500	1,011,750	163,694.50	1,011.75
404	0	0	0	0	0	0	0	0	0	0	0	1	0	0	0	0	0	0	0	0	164706250	11,500	164,706.25	11.5
405	0	0	0	0	0	0	0	0	0	0	0	0	0	0	0	0	0	0	0	0	164717750	570,250	164,717.75	570.25
406	0	0	0	0	0	0	1	0	0	0	0	0	0	0	0	0	0	0	0	0	165288000	36,500	165,288.00	36.5
407	0	0	0	0	0	0	1	0	0	0	0	1	0	0	0	0	0	0	0	0	165324500	998,501	165,324.50	998.5
408	0	0	0	0	0	0	0	0	0	0	0	1	0	0	0	0	0	0	0	0	166323001	21,249	166,323.00	21.25
409	0	0	0	0	0	0	0	0	0	0	0	0	0	0	0	0	0	0	0	0	166344250	560,250	166,344.25	560.25
410	0	0	0	0	0	0	1	0	0	0	0	0	0	0	0	0	0	0	0	0	166904500	40,000	166,904.50	40
411	0	0	0	0	0	0	1	0	0	0	0	1	0	0	0	0	0	0	0	0	166944500	995,001	166,944.50	995
412	0	0	0	0	0	0	0	0	0	0	0	1	0	0	0	0	0	0	0	0	167939501	24,749	167,939.50	24.75
413	0	0	0	0	0	0	0	0	0	0	0	0	0	0	0	0	0	0	0	0	167964250	557,000	167,964.25	557
414	0	0	0	0	0	0	1	0	0	0	0	0	0	0	0	0	0	0	0	0	168521250	33,250	168,521.25	33.25
415	0	0	0	0	0	0	1	0	0	0	0	1	0	0	0	0	0	0	0	0	168554500	1,001,750	168,554.50	1,001.75
416	0	0	0	0	0	0	0	0	0	0	0	1	0	0	0	0	0	0	0	0	169556250	18,000	169,556.25	18
417	0	0	0	0	0	0	0	0	0	0	0	0	0	0	0	0	0	0	0	0	169574250	563,750	169,574.25	563.75
418	0	0	0	0	0	0	1	0	0	0	0	0	0	0	0	0	0	0	0	0	170138000	26,500	170,138.00	26.5
419	0	0	0	0	0	0	1	0	0	0	0	1	0	0	0	0	0	0	0	0	170164500	1,008,501	170,164.50	1,008.50
420	0	0	0	0	0	0	0	0	0	0	0	1	0	0	0	0	0	0	0	0	171173001	14,999	171,173.00	15
421	0	0	0	0	0	0	0	0	0	0	0	0	0	0	0	0	0	0	0	0	171188000	566,750	171,188.00	566.75
422	0	0	0	0	0	0	1	0	0	0	0	0	0	0	0	0	0	0	0	0	171754750	29,750	171,754.75	29.75
423	0	0	0	0	0	0	1	0	0	0	0	1	0	0	0	0	0	0	0	0	171784500	988,501	171,784.50	988.5
424	0	0	0	0	0	0	0	0	0	0	0	1	0	0	0	0	0	0	0	0	172773001	31,249	172,773.00	31.25
425	0	0	0	0	0	0	0	0	0	0	0	0	0	0	0	0	0	0	0	0	172804250	550,500	172,804.25	550.5
426	0	0	0	0	0	0	1	0	0	0	0	0	0	0	0	0	0	0	0	0	173354750	39,750	173,354.75	39.75
427	0	0	0	0	0	0	1	0	0	0	0	1	0	0	0	0	0	0	0	0	173394500	995,250	173,394.50	995.25
428	0	0	0	0	0	0	0	0	0	0	0	1	0	0	0	0	0	0	0	0	174389750	24,500	174,389.75	24.5
429	0	0	0	0	0	0	0	0	0	0	0	0	0	0	0	0	0	0	0	0	174414250	557,000	174,414.25	557
430	0	0	0	0	0	0	1	0	0	0	0	0	0	0	0	0	0	0	0	0	174971250	33,250	174,971.25	33.25
431	0	0	0	0	0	0	1	0	0	0	0	1	0	0	0	0	0	0	0	0	175004500	1,001,750	175,004.50	1,001.75
432	0	0	0	0	0	0	0	0	0	0	0	1	0	0	0	0	0	0	0	0	176006250	18,000	176,006.25	18
433	0	0	0	0	0	0	0	0	0	0	0	0	0	0	0	0	0	0	0	0	176024250	563,750	176,024.25	563.75
434	0	0	0	0	0	0	1	0	0	0	0	0	0	0	0	0	0	0	0	0	176588000	36,750	176,588.00	36.75
435	0	0	0	0	0	0	1	0	0	0	0	1	0	0	0	0	0	0	0	0	176624750	998,250	176,624.75	998.25
436	0	0	0	0	0	0	0	0	0	0	0	1	0	0	0	0	0	0	0	0	177623000	21,250	177,623.00	21.25
437	0	0	0	0	0	0	0	0	0	0	0	0	0	0	0	0	0	0	0	0	177644250	560,500	177,644.25	560.5
438	0	0	0	0	0	0	1	0	0	0	0	0	0	0	0	0	0	0	0	0	178204750	30,000	178,204.75	30
439	0	0	0	0	0	0	1	0	0	0	0	1	0	0	0	0	0	0	0	0	178234750	1,005,000	178,234.75	1,005.00
440	0	0	0	0	0	0	0	0	0	0	0	1	0	0	0	0	0	0	0	0	179239750	14,500	179,239.75	14.5
441	0	0	0	0	0	0	0	0	0	0	0	0	0	0	0	0	0	0	0	0	179254250	550,500	179,254.25	550.5
442	0	0	0	0	0	0	1	0	0	0	0	0	0	0	0	0	0	0	0	0	179804750	40,000	179,804.75	40
443	0	0	0	0	0	0	1	0	0	0	0	1	0	0	0	0	0	0	0	0	179844750		179,844.75
