# Supplementary material for: Auditory presentation and synchronization in Adobe Flash and HTML5/JavaScript Web experiments
Source: Behav Res Methods. 2016 Jul 15;48(3):897–908. doi: 10.3758/s13428-016-0758-5 (PMC5003904; doi:10.3758/s13428-016-0758-5)
Supplement: Supplementary file 1 — (ZIP 1310 kb) [file 13428_2016_758_MOESM1_ESM.zip › Data/S1/sep-officepc-ie-js-rep3.csv]

	Keypad 4	Keypad 3	Keypad 2	Keypad 1	Opto 4	Opto 3	Opto 2	Opto 1	TTL in 2	TTL in 1	Mic 2	Mic 1	Act close 4	Act close 3	Act close 3	Act close 1	TTL out 2	TTL out 1	Sounder 2	Sounder 1	Elapsed uS	Active uS	Elapsed mS	Active mS
1	0	0	0	0	0	0	0	0	0	0	0	0	0	0	0	0	0	0	0	0	0	1,060,501	0	1,060.50
2	0	0	0	0	0	0	0	1	0	0	0	0	0	0	0	0	0	0	0	0	1060501	53,000	1,060.50	53
3	0	0	0	0	0	0	0	1	0	0	0	1	0	0	0	0	0	0	0	0	1113501	981,500	1,113.50	981.5
4	0	0	0	0	0	0	0	0	0	0	0	1	0	0	0	0	0	0	0	0	2095001	38,000	2,095.00	38
5	0	0	0	0	0	0	0	0	0	0	0	0	0	0	0	0	0	0	0	0	2133001	544,251	2,133.00	544.25
6	0	0	0	0	0	0	0	1	0	0	0	0	0	0	0	0	0	0	0	0	2677252	26,249	2,677.25	26.25
7	0	0	0	0	0	0	0	1	0	0	0	1	0	0	0	0	0	0	0	0	2703501	1,008,000	2,703.50	1,008.00
8	0	0	0	0	0	0	0	0	0	0	0	1	0	0	0	0	0	0	0	0	3711501	25,251	3,711.50	25.25
9	0	0	0	0	0	0	0	0	0	0	0	0	0	0	0	0	0	0	0	0	3736752	557,249	3,736.75	557.25
10	0	0	0	0	0	0	0	1	0	0	0	0	0	0	0	0	0	0	0	0	4294001	29,500	4,294.00	29.5
11	0	0	0	0	0	0	0	1	0	0	0	1	0	0	0	0	0	0	0	0	4323501	1,004,751	4,323.50	1,004.75
12	0	0	0	0	0	0	0	0	0	0	0	1	0	0	0	0	0	0	0	0	5328252	28,500	5,328.25	28.5
13	0	0	0	0	0	0	0	0	0	0	0	0	0	0	0	0	0	0	0	0	5356752	570,500	5,356.75	570.5
14	0	0	0	0	0	0	0	1	0	0	0	0	0	0	0	0	0	0	0	0	5927252	36,249	5,927.25	36.25
15	0	0	0	0	0	0	0	1	0	0	0	1	0	0	0	0	0	0	0	0	5963501	998,251	5,963.50	998.25
16	0	0	0	0	0	0	0	0	0	0	0	1	0	0	0	0	0	0	0	0	6961752	25,000	6,961.75	25
17	0	0	0	0	0	0	0	0	0	0	0	0	0	0	0	0	0	0	0	0	6986752	557,249	6,986.75	557.25
18	0	0	0	0	0	0	0	1	0	0	0	0	0	0	0	0	0	0	0	0	7544001	29,500	7,544.00	29.5
19	0	0	0	0	0	0	0	1	0	0	0	1	0	0	0	0	0	0	0	0	7573501	1,004,751	7,573.50	1,004.75
20	0	0	0	0	0	0	0	0	0	0	0	1	0	0	0	0	0	0	0	0	8578252	28,749	8,578.25	28.75
21	0	0	0	0	0	0	0	0	0	0	0	0	0	0	0	0	0	0	0	0	8607001	570,251	8,607.00	570.25
22	0	0	0	0	0	0	0	1	0	0	0	0	0	0	0	0	0	0	0	0	9177252	26,249	9,177.25	26.25
23	0	0	0	0	0	0	0	1	0	0	0	1	0	0	0	0	0	0	0	0	9203501	1,008,251	9,203.50	1,008.25
24	0	0	0	0	0	0	0	0	0	0	0	1	0	0	0	0	0	0	0	0	10211752	25,249	10,211.75	25.25
25	0	0	0	0	0	0	0	0	0	0	0	0	0	0	0	0	0	0	0	0	10237001	573,751	10,237.00	573.75
26	0	0	0	0	0	0	0	1	0	0	0	0	0	0	0	0	0	0	0	0	10810752	32,749	10,810.75	32.75
27	0	0	0	0	0	0	0	1	0	0	0	1	0	0	0	0	0	0	0	0	10843501	1,001,500	10,843.50	1,001.50
28	0	0	0	0	0	0	0	0	0	0	0	1	0	0	0	0	0	0	0	0	11845001	22,000	11,845.00	22
29	0	0	0	0	0	0	0	0	0	0	0	0	0	0	0	0	0	0	0	0	11867001	560,251	11,867.00	560.25
30	0	0	0	0	0	0	0	1	0	0	0	0	0	0	0	0	0	0	0	0	12427252	36,249	12,427.25	36.25
31	0	0	0	0	0	0	0	1	0	0	0	1	0	0	0	0	0	0	0	0	12463501	998,251	12,463.50	998.25
32	0	0	0	0	0	0	0	0	0	0	0	1	0	0	0	0	0	0	0	0	13461752	25,249	13,461.75	25.25
33	0	0	0	0	0	0	0	0	0	0	0	0	0	0	0	0	0	0	0	0	13487001	557,000	13,487.00	557
34	0	0	0	0	0	0	0	1	0	0	0	0	0	0	0	0	0	0	0	0	14044001	39,500	14,044.00	39.5
35	0	0	0	0	0	0	0	1	0	0	0	1	0	0	0	0	0	0	0	0	14083501	994,751	14,083.50	994.75
36	0	0	0	0	0	0	0	0	0	0	0	1	0	0	0	0	0	0	0	0	15078252	28,749	15,078.25	28.75
37	0	0	0	0	0	0	0	0	0	0	0	0	0	0	0	0	0	0	0	0	15107001	570,500	15,107.00	570.5
38	0	0	0	0	0	0	0	1	0	0	0	0	0	0	0	0	0	0	0	0	15677501	36,000	15,677.50	36
39	0	0	0	0	0	0	0	1	0	0	0	1	0	0	0	0	0	0	0	0	15713501	998,251	15,713.50	998.25
40	0	0	0	0	0	0	0	0	0	0	0	1	0	0	0	0	0	0	0	0	16711752	25,249	16,711.75	25.25
41	0	0	0	0	0	0	0	0	0	0	0	0	0	0	0	0	0	0	0	0	16737001	557,000	16,737.00	557
42	0	0	0	0	0	0	0	1	0	0	0	0	0	0	0	0	0	0	0	0	17294001	39,751	17,294.00	39.75
43	0	0	0	0	0	0	0	1	0	0	0	1	0	0	0	0	0	0	0	0	17333752	994,749	17,333.75	994.75
44	0	0	0	0	0	0	0	0	0	0	0	1	0	0	0	0	0	0	0	0	18328501	28,500	18,328.50	28.5
45	0	0	0	0	0	0	0	0	0	0	0	0	0	0	0	0	0	0	0	0	18357001	570,500	18,357.00	570.5
46	0	0	0	0	0	0	0	1	0	0	0	0	0	0	0	0	0	0	0	0	18927501	36,251	18,927.50	36.25
47	0	0	0	0	0	0	0	1	0	0	0	1	0	0	0	0	0	0	0	0	18963752	998,000	18,963.75	998
48	0	0	0	0	0	0	0	0	0	0	0	1	0	0	0	0	0	0	0	0	19961752	25,249	19,961.75	25.25
49	0	0	0	0	0	0	0	0	0	0	0	0	0	0	0	0	0	0	0	0	19987001	573,751	19,987.00	573.75
50	0	0	0	0	0	0	0	1	0	0	0	0	0	0	0	0	0	0	0	0	20560752	33,000	20,560.75	33
51	0	0	0	0	0	0	0	1	0	0	0	1	0	0	0	0	0	0	0	0	20593752	1,001,249	20,593.75	1,001.25
52	0	0	0	0	0	0	0	0	0	0	0	1	0	0	0	0	0	0	0	0	21595001	22,000	21,595.00	22
53	0	0	0	0	0	0	0	0	0	0	0	0	0	0	0	0	0	0	0	0	21617001	560,500	21,617.00	560.5
54	0	0	0	0	0	0	0	1	0	0	0	0	0	0	0	0	0	0	0	0	22177501	36,251	22,177.50	36.25
55	0	0	0	0	0	0	0	1	0	0	0	1	0	0	0	0	0	0	0	0	22213752	998,000	22,213.75	998
56	0	0	0	0	0	0	0	0	0	0	0	1	0	0	0	0	0	0	0	0	23211752	25,249	23,211.75	25.25
57	0	0	0	0	0	0	0	0	0	0	0	0	0	0	0	0	0	0	0	0	23237001	573,751	23,237.00	573.75
58	0	0	0	0	0	0	0	1	0	0	0	0	0	0	0	0	0	0	0	0	23810752	33,000	23,810.75	33
59	0	0	0	0	0	0	0	1	0	0	0	1	0	0	0	0	0	0	0	0	23843752	1,001,249	23,843.75	1,001.25
60	0	0	0	0	0	0	0	0	0	0	0	1	0	0	0	0	0	0	0	0	24845001	22,000	24,845.00	22
61	0	0	0	0	0	0	0	0	0	0	0	0	0	0	0	0	0	0	0	0	24867001	560,500	24,867.00	560.5
62	0	0	0	0	0	0	0	1	0	0	0	0	0	0	0	0	0	0	0	0	25427501	36,251	25,427.50	36.25
63	0	0	0	0	0	0	0	1	0	0	0	1	0	0	0	0	0	0	0	0	25463752	998,000	25,463.75	998
64	0	0	0	0	0	0	0	0	0	0	0	1	0	0	0	0	0	0	0	0	26461752	25,249	26,461.75	25.25
65	0	0	0	0	0	0	0	0	0	0	0	0	0	0	0	0	0	0	0	0	26487001	573,751	26,487.00	573.75
66	0	0	0	0	0	0	0	1	0	0	0	0	0	0	0	0	0	0	0	0	27060752	33,000	27,060.75	33
67	0	0	0	0	0	0	0	1	0	0	0	1	0	0	0	0	0	0	0	0	27093752	1,001,500	27,093.75	1,001.50
68	0	0	0	0	0	0	0	0	0	0	0	1	0	0	0	0	0	0	0	0	28095252	21,749	28,095.25	21.75
69	0	0	0	0	0	0	0	0	0	0	0	0	0	0	0	0	0	0	0	0	28117001	560,500	28,117.00	560.5
70	0	0	0	0	0	0	0	1	0	0	0	0	0	0	0	0	0	0	0	0	28677501	36,251	28,677.50	36.25
71	0	0	0	0	0	0	0	1	0	0	0	1	0	0	0	0	0	0	0	0	28713752	998,000	28,713.75	998
72	0	0	0	0	0	0	0	0	0	0	0	1	0	0	0	0	0	0	0	0	29711752	25,249	29,711.75	25.25
73	0	0	0	0	0	0	0	0	0	0	0	0	0	0	0	0	0	0	0	0	29737001	573,751	29,737.00	573.75
74	0	0	0	0	0	0	0	1	0	0	0	0	0	0	0	0	0	0	0	0	30310752	33,000	30,310.75	33
75	0	0	0	0	0	0	0	1	0	0	0	1	0	0	0	0	0	0	0	0	30343752	1,001,500	30,343.75	1,001.50
76	0	0	0	0	0	0	0	0	0	0	0	1	0	0	0	0	0	0	0	0	31345252	21,749	31,345.25	21.75
77	0	0	0	0	0	0	0	0	0	0	0	0	0	0	0	0	0	0	0	0	31367001	560,500	31,367.00	560.5
78	0	0	0	0	0	0	0	1	0	0	0	0	0	0	0	0	0	0	0	0	31927501	36,251	31,927.50	36.25
79	0	0	0	0	0	0	0	1	0	0	0	1	0	0	0	0	0	0	0	0	31963752	998,000	31,963.75	998
80	0	0	0	0	0	0	0	0	0	0	0	1	0	0	0	0	0	0	0	0	32961752	25,249	32,961.75	25.25
81	0	0	0	0	0	0	0	0	0	0	0	0	0	0	0	0	0	0	0	0	32987001	574,000	32,987.00	574
82	0	0	0	0	0	0	0	1	0	0	0	0	0	0	0	0	0	0	0	0	33561001	32,751	33,561.00	32.75
83	0	0	0	0	0	0	0	1	0	0	0	1	0	0	0	0	0	0	0	0	33593752	1,001,500	33,593.75	1,001.50
84	0	0	0	0	0	0	0	0	0	0	0	1	0	0	0	0	0	0	0	0	34595252	21,749	34,595.25	21.75
85	0	0	0	0	0	0	0	0	0	0	0	0	0	0	0	0	0	0	0	0	34617001	560,500	34,617.00	560.5
86	0	0	0	0	0	0	0	1	0	0	0	0	0	0	0	0	0	0	0	0	35177501	36,251	35,177.50	36.25
87	0	0	0	0	0	0	0	1	0	0	0	1	0	0	0	0	0	0	0	0	35213752	998,000	35,213.75	998
88	0	0	0	0	0	0	0	0	0	0	0	1	0	0	0	0	0	0	0	0	36211752	25,249	36,211.75	25.25
89	0	0	0	0	0	0	0	0	0	0	0	0	0	0	0	0	0	0	0	0	36237001	574,000	36,237.00	574
90	0	0	0	0	0	0	0	1	0	0	0	0	0	0	0	0	0	0	0	0	36811001	32,751	36,811.00	32.75
91	0	0	0	0	0	0	0	1	0	0	0	1	0	0	0	0	0	0	0	0	36843752	1,001,500	36,843.75	1,001.50
92	0	0	0	0	0	0	0	0	0	0	0	1	0	0	0	0	0	0	0	0	37845252	21,749	37,845.25	21.75
93	0	0	0	0	0	0	0	0	0	0	0	0	0	0	0	0	0	0	0	0	37867001	560,500	37,867.00	560.5
94	0	0	0	0	0	0	0	1	0	0	0	0	0	0	0	0	0	0	0	0	38427501	36,251	38,427.50	36.25
95	0	0	0	0	0	0	0	1	0	0	0	1	0	0	0	0	0	0	0	0	38463752	998,249	38,463.75	998.25
96	0	0	0	0	0	0	0	0	0	0	0	1	0	0	0	0	0	0	0	0	39462001	25,000	39,462.00	25
97	0	0	0	0	0	0	0	0	0	0	0	0	0	0	0	0	0	0	0	0	39487001	574,000	39,487.00	574
98	0	0	0	0	0	0	0	1	0	0	0	0	0	0	0	0	0	0	0	0	40061001	32,751	40,061.00	32.75
99	0	0	0	0	0	0	0	1	0	0	0	1	0	0	0	0	0	0	0	0	40093752	1,001,500	40,093.75	1,001.50
100	0	0	0	0	0	0	0	0	0	0	0	1	0	0	0	0	0	0	0	0	41095252	22,000	41,095.25	22
101	0	0	0	0	0	0	0	0	0	0	0	0	0	0	0	0	0	0	0	0	41117252	560,500	41,117.25	560.5
102	0	0	0	0	0	0	0	1	0	0	0	0	0	0	0	0	0	0	0	0	41677752	36,000	41,677.75	36
103	0	0	0	0	0	0	0	1	0	0	0	1	0	0	0	0	0	0	0	0	41713752	998,249	41,713.75	998.25
104	0	0	0	0	0	0	0	0	0	0	0	1	0	0	0	0	0	0	0	0	42712001	25,251	42,712.00	25.25
105	0	0	0	0	0	0	0	0	0	0	0	0	0	0	0	0	0	0	0	0	42737252	573,749	42,737.25	573.75
106	0	0	0	0	0	0	0	1	0	0	0	0	0	0	0	0	0	0	0	0	43311001	32,751	43,311.00	32.75
107	0	0	0	0	0	0	0	1	0	0	0	1	0	0	0	0	0	0	0	0	43343752	1,001,500	43,343.75	1,001.50
108	0	0	0	0	0	0	0	0	0	0	0	1	0	0	0	0	0	0	0	0	44345252	22,000	44,345.25	22
109	0	0	0	0	0	0	0	0	0	0	0	0	0	0	0	0	0	0	0	0	44367252	577,000	44,367.25	577
110	0	0	0	0	0	0	0	1	0	0	0	0	0	0	0	0	0	0	0	0	44944252	29,500	44,944.25	29.5
111	0	0	0	0	0	0	0	1	0	0	0	1	0	0	0	0	0	0	0	0	44973752	1,004,749	44,973.75	1,004.75
112	0	0	0	0	0	0	0	0	0	0	0	1	0	0	0	0	0	0	0	0	45978501	18,751	45,978.50	18.75
113	0	0	0	0	0	0	0	0	0	0	0	0	0	0	0	0	0	0	0	0	45997252	563,749	45,997.25	563.75
114	0	0	0	0	0	0	0	1	0	0	0	0	0	0	0	0	0	0	0	0	46561001	32,751	46,561.00	32.75
115	0	0	0	0	0	0	0	1	0	0	0	1	0	0	0	0	0	0	0	0	46593752	1,001,500	46,593.75	1,001.50
116	0	0	0	0	0	0	0	0	0	0	0	1	0	0	0	0	0	0	0	0	47595252	22,000	47,595.25	22
117	0	0	0	0	0	0	0	0	0	0	0	0	0	0	0	0	0	0	0	0	47617252	577,000	47,617.25	577
118	0	0	0	0	0	0	0	1	0	0	0	0	0	0	0	0	0	0	0	0	48194252	29,749	48,194.25	29.75
119	0	0	0	0	0	0	0	1	0	0	0	1	0	0	0	0	0	0	0	0	48224001	1,004,751	48,224.00	1,004.75
120	0	0	0	0	0	0	0	0	0	0	0	1	0	0	0	0	0	0	0	0	49228752	18,500	49,228.75	18.5
121	0	0	0	0	0	0	0	0	0	0	0	0	0	0	0	0	0	0	0	0	49247252	563,749	49,247.25	563.75
122	0	0	0	0	0	0	0	1	0	0	0	0	0	0	0	0	0	0	0	0	49811001	33,000	49,811.00	33
123	0	0	0	0	0	0	0	1	0	0	0	1	0	0	0	0	0	0	0	0	49844001	1,001,251	49,844.00	1,001.25
124	0	0	0	0	0	0	0	0	0	0	0	1	0	0	0	0	0	0	0	0	50845252	22,000	50,845.25	22
125	0	0	0	0	0	0	0	0	0	0	0	0	0	0	0	0	0	0	0	0	50867252	577,000	50,867.25	577
126	0	0	0	0	0	0	0	1	0	0	0	0	0	0	0	0	0	0	0	0	51444252	29,749	51,444.25	29.75
127	0	0	0	0	0	0	0	1	0	0	0	1	0	0	0	0	0	0	0	0	51474001	1,004,751	51,474.00	1,004.75
128	0	0	0	0	0	0	0	0	0	0	0	1	0	0	0	0	0	0	0	0	52478752	18,500	52,478.75	18.5
129	0	0	0	0	0	0	0	0	0	0	0	0	0	0	0	0	0	0	0	0	52497252	563,749	52,497.25	563.75
130	0	0	0	0	0	0	0	1	0	0	0	0	0	0	0	0	0	0	0	0	53061001	33,000	53,061.00	33
131	0	0	0	0	0	0	0	1	0	0	0	1	0	0	0	0	0	0	0	0	53094001	1,001,251	53,094.00	1,001.25
132	0	0	0	0	0	0	0	0	0	0	0	1	0	0	0	0	0	0	0	0	54095252	22,000	54,095.25	22
133	0	0	0	0	0	0	0	0	0	0	0	0	0	0	0	0	0	0	0	0	54117252	577,000	54,117.25	577
134	0	0	0	0	0	0	0	1	0	0	0	0	0	0	0	0	0	0	0	0	54694252	29,749	54,694.25	29.75
135	0	0	0	0	0	0	0	1	0	0	0	1	0	0	0	0	0	0	0	0	54724001	1,004,751	54,724.00	1,004.75
136	0	0	0	0	0	0	0	0	0	0	0	1	0	0	0	0	0	0	0	0	55728752	18,500	55,728.75	18.5
137	0	0	0	0	0	0	0	0	0	0	0	0	0	0	0	0	0	0	0	0	55747252	563,749	55,747.25	563.75
138	0	0	0	0	0	0	0	1	0	0	0	0	0	0	0	0	0	0	0	0	56311001	33,000	56,311.00	33
139	0	0	0	0	0	0	0	1	0	0	0	1	0	0	0	0	0	0	0	0	56344001	1,001,251	56,344.00	1,001.25
140	0	0	0	0	0	0	0	0	0	0	0	1	0	0	0	0	0	0	0	0	57345252	22,000	57,345.25	22
141	0	0	0	0	0	0	0	0	0	0	0	0	0	0	0	0	0	0	0	0	57367252	577,000	57,367.25	577
142	0	0	0	0	0	0	0	1	0	0	0	0	0	0	0	0	0	0	0	0	57944252	29,749	57,944.25	29.75
143	0	0	0	0	0	0	0	1	0	0	0	1	0	0	0	0	0	0	0	0	57974001	1,004,751	57,974.00	1,004.75
144	0	0	0	0	0	0	0	0	0	0	0	1	0	0	0	0	0	0	0	0	58978752	18,500	58,978.75	18.5
145	0	0	0	0	0	0	0	0	0	0	0	0	0	0	0	0	0	0	0	0	58997252	563,749	58,997.25	563.75
146	0	0	0	0	0	0	0	1	0	0	0	0	0	0	0	0	0	0	0	0	59561001	33,000	59,561.00	33
147	0	0	0	0	0	0	0	1	0	0	0	1	0	0	0	0	0	0	0	0	59594001	1,001,500	59,594.00	1,001.50
148	0	0	0	0	0	0	0	0	0	0	0	1	0	0	0	0	0	0	0	0	60595501	31,751	60,595.50	31.75
149	0	0	0	0	0	0	0	0	0	0	0	0	0	0	0	0	0	0	0	0	60627252	567,249	60,627.25	567.25
150	0	0	0	0	0	0	0	1	0	0	0	0	0	0	0	0	0	0	0	0	61194501	29,500	61,194.50	29.5
151	0	0	0	0	0	0	0	1	0	0	0	1	0	0	0	0	0	0	0	0	61224001	1,004,751	61,224.00	1,004.75
152	0	0	0	0	0	0	0	0	0	0	0	1	0	0	0	0	0	0	0	0	62228752	28,500	62,228.75	28.5
153	0	0	0	0	0	0	0	0	0	0	0	0	0	0	0	0	0	0	0	0	62257252	553,749	62,257.25	553.75
154	0	0	0	0	0	0	0	1	0	0	0	0	0	0	0	0	0	0	0	0	62811001	33,000	62,811.00	33
155	0	0	0	0	0	0	0	1	0	0	0	1	0	0	0	0	0	0	0	0	62844001	1,001,500	62,844.00	1,001.50
156	0	0	0	0	0	0	0	0	0	0	0	1	0	0	0	0	0	0	0	0	63845501	31,751	63,845.50	31.75
157	0	0	0	0	0	0	0	0	0	0	0	0	0	0	0	0	0	0	0	0	63877252	567,249	63,877.25	567.25
158	0	0	0	0	0	0	0	1	0	0	0	0	0	0	0	0	0	0	0	0	64444501	29,500	64,444.50	29.5
159	0	0	0	0	0	0	0	1	0	0	0	1	0	0	0	0	0	0	0	0	64474001	1,004,751	64,474.00	1,004.75
160	0	0	0	0	0	0	0	0	0	0	0	1	0	0	0	0	0	0	0	0	65478752	28,500	65,478.75	28.5
161	0	0	0	0	0	0	0	0	0	0	0	0	0	0	0	0	0	0	0	0	65507252	554,000	65,507.25	554
162	0	0	0	0	0	0	0	1	0	0	0	0	0	0	0	0	0	0	0	0	66061252	32,749	66,061.25	32.75
163	0	0	0	0	0	0	0	1	0	0	0	1	0	0	0	0	0	0	0	0	66094001	1,001,500	66,094.00	1,001.50
164	0	0	0	0	0	0	0	0	0	0	0	1	0	0	0	0	0	0	0	0	67095501	21,751	67,095.50	21.75
165	0	0	0	0	0	0	0	0	0	0	0	0	0	0	0	0	0	0	0	0	67117252	577,249	67,117.25	577.25
166	0	0	0	0	0	0	0	1	0	0	0	0	0	0	0	0	0	0	0	0	67694501	29,500	67,694.50	29.5
167	0	0	0	0	0	0	0	1	0	0	0	1	0	0	0	0	0	0	0	0	67724001	1,004,751	67,724.00	1,004.75
168	0	0	0	0	0	0	0	0	0	0	0	1	0	0	0	0	0	0	0	0	68728752	28,500	68,728.75	28.5
169	0	0	0	0	0	0	0	0	0	0	0	0	0	0	0	0	0	0	0	0	68757252	570,500	68,757.25	570.5
170	0	0	0	0	0	0	0	1	0	0	0	0	0	0	0	0	0	0	0	0	69327752	26,249	69,327.75	26.25
171	0	0	0	0	0	0	0	1	0	0	0	1	0	0	0	0	0	0	0	0	69354001	1,008,000	69,354.00	1,008.00
172	0	0	0	0	0	0	0	0	0	0	0	1	0	0	0	0	0	0	0	0	70362001	25,251	70,362.00	25.25
173	0	0	0	0	0	0	0	0	0	0	0	0	0	0	0	0	0	0	0	0	70387252	557,249	70,387.25	557.25
174	0	0	0	0	0	0	0	1	0	0	0	0	0	0	0	0	0	0	0	0	70944501	29,500	70,944.50	29.5
175	0	0	0	0	0	0	0	1	0	0	0	1	0	0	0	0	0	0	0	0	70974001	1,004,751	70,974.00	1,004.75
176	0	0	0	0	0	0	0	0	0	0	0	1	0	0	0	0	0	0	0	0	71978752	28,249	71,978.75	28.25
177	0	0	0	0	0	0	0	0	0	0	0	0	0	0	0	0	0	0	0	0	72007001	570,751	72,007.00	570.75
178	0	0	0	0	0	0	0	1	0	0	0	0	0	0	0	0	0	0	0	0	72577752	26,249	72,577.75	26.25
179	0	0	0	0	0	0	0	1	0	0	0	1	0	0	0	0	0	0	0	0	72604001	1,008,251	72,604.00	1,008.25
180	0	0	0	0	0	0	0	0	0	0	0	1	0	0	0	0	0	0	0	0	73612252	25,000	73,612.25	25
181	0	0	0	0	0	0	0	0	0	0	0	0	0	0	0	0	0	0	0	0	73637252	557,249	73,637.25	557.25
182	0	0	0	0	0	0	0	1	0	0	0	0	0	0	0	0	0	0	0	0	74194501	29,500	74,194.50	29.5
183	0	0	0	0	0	0	0	1	0	0	0	1	0	0	0	0	0	0	0	0	74224001	1,004,751	74,224.00	1,004.75
184	0	0	0	0	0	0	0	0	0	0	0	1	0	0	0	0	0	0	0	0	75228752	28,749	75,228.75	28.75
185	0	0	0	0	0	0	0	0	0	0	0	0	0	0	0	0	0	0	0	0	75257501	570,500	75,257.50	570.5
186	0	0	0	0	0	0	0	1	0	0	0	0	0	0	0	0	0	0	0	0	75828001	26,000	75,828.00	26
187	0	0	0	0	0	0	0	1	0	0	0	1	0	0	0	0	0	0	0	0	75854001	1,008,251	75,854.00	1,008.25
188	0	0	0	0	0	0	0	0	0	0	0	1	0	0	0	0	0	0	0	0	76862252	25,249	76,862.25	25.25
189	0	0	0	0	0	0	0	0	0	0	0	0	0	0	0	0	0	0	0	0	76887501	573,751	76,887.50	573.75
190	0	0	0	0	0	0	0	1	0	0	0	0	0	0	0	0	0	0	0	0	77461252	22,749	77,461.25	22.75
191	0	0	0	0	0	0	0	1	0	0	0	1	0	0	0	0	0	0	0	0	77484001	1,011,500	77,484.00	1,011.50
192	0	0	0	0	0	0	0	0	0	0	0	1	0	0	0	0	0	0	0	0	78495501	22,000	78,495.50	22
193	0	0	0	0	0	0	0	0	0	0	0	0	0	0	0	0	0	0	0	0	78517501	560,500	78,517.50	560.5
194	0	0	0	0	0	0	0	1	0	0	0	0	0	0	0	0	0	0	0	0	79078001	26,251	79,078.00	26.25
195	0	0	0	0	0	0	0	1	0	0	0	1	0	0	0	0	0	0	0	0	79104252	1,008,000	79,104.25	1,008.00
196	0	0	0	0	0	0	0	0	0	0	0	1	0	0	0	0	0	0	0	0	80112252	25,249	80,112.25	25.25
197	0	0	0	0	0	0	0	0	0	0	0	0	0	0	0	0	0	0	0	0	80137501	557,000	80,137.50	557
198	0	0	0	0	0	0	0	1	0	0	0	0	0	0	0	0	0	0	0	0	80694501	29,751	80,694.50	29.75
199	0	0	0	0	0	0	0	1	0	0	0	1	0	0	0	0	0	0	0	0	80724252	1,004,500	80,724.25	1,004.50
200	0	0	0	0	0	0	0	0	0	0	0	1	0	0	0	0	0	0	0	0	81728752	28,749	81,728.75	28.75
201	0	0	0	0	0	0	0	0	0	0	0	0	0	0	0	0	0	0	0	0	81757501	570,500	81,757.50	570.5
202	0	0	0	0	0	0	0	1	0	0	0	0	0	0	0	0	0	0	0	0	82328001	36,251	82,328.00	36.25
203	0	0	0	0	0	0	0	1	0	0	0	1	0	0	0	0	0	0	0	0	82364252	998,000	82,364.25	998
204	0	0	0	0	0	0	0	0	0	0	0	1	0	0	0	0	0	0	0	0	83362252	25,249	83,362.25	25.25
205	0	0	0	0	0	0	0	0	0	0	0	0	0	0	0	0	0	0	0	0	83387501	557,000	83,387.50	557
206	0	0	0	0	0	0	0	1	0	0	0	0	0	0	0	0	0	0	0	0	83944501	39,751	83,944.50	39.75
207	0	0	0	0	0	0	0	1	0	0	0	1	0	0	0	0	0	0	0	0	83984252	994,749	83,984.25	994.75
208	0	0	0	0	0	0	0	0	0	0	0	1	0	0	0	0	0	0	0	0	84979001	28,500	84,979.00	28.5
209	0	0	0	0	0	0	0	0	0	0	0	0	0	0	0	0	0	0	0	0	85007501	570,500	85,007.50	570.5
210	0	0	0	0	0	0	0	1	0	0	0	0	0	0	0	0	0	0	0	0	85578001	36,251	85,578.00	36.25
211	0	0	0	0	0	0	0	1	0	0	0	1	0	0	0	0	0	0	0	0	85614252	998,000	85,614.25	998
212	0	0	0	0	0	0	0	0	0	0	0	1	0	0	0	0	0	0	0	0	86612252	25,249	86,612.25	25.25
213	0	0	0	0	0	0	0	0	0	0	0	0	0	0	0	0	0	0	0	0	86637501	557,000	86,637.50	557
214	0	0	0	0	0	0	0	1	0	0	0	0	0	0	0	0	0	0	0	0	87194501	39,751	87,194.50	39.75
215	0	0	0	0	0	0	0	1	0	0	0	1	0	0	0	0	0	0	0	0	87234252	994,749	87,234.25	994.75
216	0	0	0	0	0	0	0	0	0	0	0	1	0	0	0	0	0	0	0	0	88229001	28,500	88,229.00	28.5
217	0	0	0	0	0	0	0	0	0	0	0	0	0	0	0	0	0	0	0	0	88257501	570,500	88,257.50	570.5
218	0	0	0	0	0	0	0	1	0	0	0	0	0	0	0	0	0	0	0	0	88828001	36,251	88,828.00	36.25
219	0	0	0	0	0	0	0	1	0	0	0	1	0	0	0	0	0	0	0	0	88864252	998,000	88,864.25	998
220	0	0	0	0	0	0	0	0	0	0	0	1	0	0	0	0	0	0	0	0	89862252	25,249	89,862.25	25.25
221	0	0	0	0	0	0	0	0	0	0	0	0	0	0	0	0	0	0	0	0	89887501	557,000	89,887.50	557
222	0	0	0	0	0	0	0	1	0	0	0	0	0	0	0	0	0	0	0	0	90444501	29,751	90,444.50	29.75
223	0	0	0	0	0	0	0	1	0	0	0	1	0	0	0	0	0	0	0	0	90474252	1,004,749	90,474.25	1,004.75
224	0	0	0	0	0	0	0	0	0	0	0	1	0	0	0	0	0	0	0	0	91479001	14,751	91,479.00	14.75
225	0	0	0	0	0	0	0	0	0	0	0	0	0	0	0	0	0	0	0	0	91493752	567,500	91,493.75	567.5
226	0	0	0	0	0	0	0	1	0	0	0	0	0	0	0	0	0	0	0	0	92061252	33,000	92,061.25	33
227	0	0	0	0	0	0	0	1	0	0	0	1	0	0	0	0	0	0	0	0	92094252	1,001,500	92,094.25	1,001.50
228	0	0	0	0	0	0	0	0	0	0	0	1	0	0	0	0	0	0	0	0	93095752	18,000	93,095.75	18
229	0	0	0	0	0	0	0	0	0	0	0	0	0	0	0	0	0	0	0	0	93113752	564,249	93,113.75	564.25
230	0	0	0	0	0	0	0	1	0	0	0	0	0	0	0	0	0	0	0	0	93678001	36,251	93,678.00	36.25
231	0	0	0	0	0	0	0	1	0	0	0	1	0	0	0	0	0	0	0	0	93714252	998,000	93,714.25	998
232	0	0	0	0	0	0	0	0	0	0	0	1	0	0	0	0	0	0	0	0	94712252	21,500	94,712.25	21.5
233	0	0	0	0	0	0	0	0	0	0	0	0	0	0	0	0	0	0	0	0	94733752	561,000	94,733.75	561
234	0	0	0	0	0	0	0	1	0	0	0	0	0	0	0	0	0	0	0	0	95294752	29,500	95,294.75	29.5
235	0	0	0	0	0	0	0	1	0	0	0	1	0	0	0	0	0	0	0	0	95324252	1,004,749	95,324.25	1,004.75
236	0	0	0	0	0	0	0	0	0	0	0	1	0	0	0	0	0	0	0	0	96329001	15,000	96,329.00	15
237	0	0	0	0	0	0	0	0	0	0	0	0	0	0	0	0	0	0	0	0	96344001	567,251	96,344.00	567.25
238	0	0	0	0	0	0	0	1	0	0	0	0	0	0	0	0	0	0	0	0	96911252	33,000	96,911.25	33
239	0	0	0	0	0	0	0	1	0	0	0	1	0	0	0	0	0	0	0	0	96944252	1,001,500	96,944.25	1,001.50
240	0	0	0	0	0	0	0	0	0	0	0	1	0	0	0	0	0	0	0	0	97945752	18,249	97,945.75	18.25
241	0	0	0	0	0	0	0	0	0	0	0	0	0	0	0	0	0	0	0	0	97964001	580,751	97,964.00	580.75
242	0	0	0	0	0	0	0	1	0	0	0	0	0	0	0	0	0	0	0	0	98544752	29,500	98,544.75	29.5
243	0	0	0	0	0	0	0	1	0	0	0	1	0	0	0	0	0	0	0	0	98574252	1,004,749	98,574.25	1,004.75
244	0	0	0	0	0	0	0	0	0	0	0	1	0	0	0	0	0	0	0	0	99579001	15,000	99,579.00	15
245	0	0	0	0	0	0	0	0	0	0	0	0	0	0	0	0	0	0	0	0	99594001	567,251	99,594.00	567.25
246	0	0	0	0	0	0	0	1	0	0	0	0	0	0	0	0	0	0	0	0	100161252	33,000	100,161.25	33
247	0	0	0	0	0	0	0	1	0	0	0	1	0	0	0	0	0	0	0	0	100194252	1,001,500	100,194.25	1,001.50
248	0	0	0	0	0	0	0	0	0	0	0	1	0	0	0	0	0	0	0	0	101195752	18,249	101,195.75	18.25
249	0	0	0	0	0	0	0	0	0	0	0	0	0	0	0	0	0	0	0	0	101214001	564,000	101,214.00	564
250	0	0	0	0	0	0	0	1	0	0	0	0	0	0	0	0	0	0	0	0	101778001	36,251	101,778.00	36.25
251	0	0	0	0	0	0	0	1	0	0	0	1	0	0	0	0	0	0	0	0	101814252	998,000	101,814.25	998
252	0	0	0	0	0	0	0	0	0	0	0	1	0	0	0	0	0	0	0	0	102812252	21,749	102,812.25	21.75
253	0	0	0	0	0	0	0	0	0	0	0	0	0	0	0	0	0	0	0	0	102834001	560,751	102,834.00	560.75
254	0	0	0	0	0	0	0	1	0	0	0	0	0	0	0	0	0	0	0	0	103394752	29,500	103,394.75	29.5
255	0	0	0	0	0	0	0	1	0	0	0	1	0	0	0	0	0	0	0	0	103424252	1,004,749	103,424.25	1,004.75
256	0	0	0	0	0	0	0	0	0	0	0	1	0	0	0	0	0	0	0	0	104429001	15,000	104,429.00	15
257	0	0	0	0	0	0	0	0	0	0	0	0	0	0	0	0	0	0	0	0	104444001	567,500	104,444.00	567.5
258	0	0	0	0	0	0	0	1	0	0	0	0	0	0	0	0	0	0	0	0	105011501	32,751	105,011.50	32.75
259	0	0	0	0	0	0	0	1	0	0	0	1	0	0	0	0	0	0	0	0	105044252	1,001,500	105,044.25	1,001.50
260	0	0	0	0	0	0	0	0	0	0	0	1	0	0	0	0	0	0	0	0	106045752	18,249	106,045.75	18.25
261	0	0	0	0	0	0	0	0	0	0	0	0	0	0	0	0	0	0	0	0	106064001	564,000	106,064.00	564
262	0	0	0	0	0	0	0	1	0	0	0	0	0	0	0	0	0	0	0	0	106628001	36,251	106,628.00	36.25
263	0	0	0	0	0	0	0	1	0	0	0	1	0	0	0	0	0	0	0	0	106664252	998,249	106,664.25	998.25
264	0	0	0	0	0	0	0	0	0	0	0	1	0	0	0	0	0	0	0	0	107662501	21,500	107,662.50	21.5
265	0	0	0	0	0	0	0	0	0	0	0	0	0	0	0	0	0	0	0	0	107684001	560,751	107,684.00	560.75
266	0	0	0	0	0	0	0	1	0	0	0	0	0	0	0	0	0	0	0	0	108244752	29,500	108,244.75	29.5
267	0	0	0	0	0	0	0	1	0	0	0	1	0	0	0	0	0	0	0	0	108274252	1,004,749	108,274.25	1,004.75
268	0	0	0	0	0	0	0	0	0	0	0	1	0	0	0	0	0	0	0	0	109279001	15,000	109,279.00	15
269	0	0	0	0	0	0	0	0	0	0	0	0	0	0	0	0	0	0	0	0	109294001	567,500	109,294.00	567.5
270	0	0	0	0	0	0	0	1	0	0	0	0	0	0	0	0	0	0	0	0	109861501	32,751	109,861.50	32.75
271	0	0	0	0	0	0	0	1	0	0	0	1	0	0	0	0	0	0	0	0	109894252	1,001,500	109,894.25	1,001.50
272	0	0	0	0	0	0	0	0	0	0	0	1	0	0	0	0	0	0	0	0	110895752	18,249	110,895.75	18.25
273	0	0	0	0	0	0	0	0	0	0	0	0	0	0	0	0	0	0	0	0	110914001	564,251	110,914.00	564.25
274	0	0	0	0	0	0	0	1	0	0	0	0	0	0	0	0	0	0	0	0	111478252	36,000	111,478.25	36
275	0	0	0	0	0	0	0	1	0	0	0	1	0	0	0	0	0	0	0	0	111514252	998,249	111,514.25	998.25
276	0	0	0	0	0	0	0	0	0	0	0	1	0	0	0	0	0	0	0	0	112512501	21,500	112,512.50	21.5
277	0	0	0	0	0	0	0	0	0	0	0	0	0	0	0	0	0	0	0	0	112534001	560,751	112,534.00	560.75
278	0	0	0	0	0	0	0	1	0	0	0	0	0	0	0	0	0	0	0	0	113094752	29,500	113,094.75	29.5
279	0	0	0	0	0	0	0	1	0	0	0	1	0	0	0	0	0	0	0	0	113124252	1,004,749	113,124.25	1,004.75
280	0	0	0	0	0	0	0	0	0	0	0	1	0	0	0	0	0	0	0	0	114129001	15,000	114,129.00	15
281	0	0	0	0	0	0	0	0	0	0	0	0	0	0	0	0	0	0	0	0	114144001	567,500	114,144.00	567.5
282	0	0	0	0	0	0	0	1	0	0	0	0	0	0	0	0	0	0	0	0	114711501	33,000	114,711.50	33
283	0	0	0	0	0	0	0	1	0	0	0	1	0	0	0	0	0	0	0	0	114744501	1,001,251	114,744.50	1,001.25
284	0	0	0	0	0	0	0	0	0	0	0	1	0	0	0	0	0	0	0	0	115745752	18,249	115,745.75	18.25
285	0	0	0	0	0	0	0	0	0	0	0	0	0	0	0	0	0	0	0	0	115764001	564,251	115,764.00	564.25
286	0	0	0	0	0	0	0	1	0	0	0	0	0	0	0	0	0	0	0	0	116328252	26,249	116,328.25	26.25
287	0	0	0	0	0	0	0	1	0	0	0	1	0	0	0	0	0	0	0	0	116354501	1,008,000	116,354.50	1,008.00
288	0	0	0	0	0	0	0	0	0	0	0	1	0	0	0	0	0	0	0	0	117362501	11,500	117,362.50	11.5
289	0	0	0	0	0	0	0	0	0	0	0	0	0	0	0	0	0	0	0	0	117374001	570,751	117,374.00	570.75
290	0	0	0	0	0	0	0	1	0	0	0	0	0	0	0	0	0	0	0	0	117944752	29,749	117,944.75	29.75
291	0	0	0	0	0	0	0	1	0	0	0	1	0	0	0	0	0	0	0	0	117974501	1,004,751	117,974.50	1,004.75
292	0	0	0	0	0	0	0	0	0	0	0	1	0	0	0	0	0	0	0	0	118979252	14,749	118,979.25	14.75
293	0	0	0	0	0	0	0	0	0	0	0	0	0	0	0	0	0	0	0	0	118994001	567,500	118,994.00	567.5
294	0	0	0	0	0	0	0	1	0	0	0	0	0	0	0	0	0	0	0	0	119561501	33,000	119,561.50	33
295	0	0	0	0	0	0	0	1	0	0	0	1	0	0	0	0	0	0	0	0	119594501	1,001,251	119,594.50	1,001.25
296	0	0	0	0	0	0	0	0	0	0	0	1	0	0	0	0	0	0	0	0	120595752	18,249	120,595.75	18.25
297	0	0	0	0	0	0	0	0	0	0	0	0	0	0	0	0	0	0	0	0	120614001	564,251	120,614.00	564.25
298	0	0	0	0	0	0	0	1	0	0	0	0	0	0	0	0	0	0	0	0	121178252	26,249	121,178.25	26.25
299	0	0	0	0	0	0	0	1	0	0	0	1	0	0	0	0	0	0	0	0	121204501	1,008,000	121,204.50	1,008.00
300	0	0	0	0	0	0	0	0	0	0	0	1	0	0	0	0	0	0	0	0	122212501	11,500	122,212.50	11.5
301	0	0	0	0	0	0	0	0	0	0	0	0	0	0	0	0	0	0	0	0	122224001	554,251	122,224.00	554.25
302	0	0	0	0	0	0	0	1	0	0	0	0	0	0	0	0	0	0	0	0	122778252	36,249	122,778.25	36.25
303	0	0	0	0	0	0	0	1	0	0	0	1	0	0	0	0	0	0	0	0	122814501	998,000	122,814.50	998
304	0	0	0	0	0	0	0	0	0	0	0	1	0	0	0	0	0	0	0	0	123812501	21,500	123,812.50	21.5
305	0	0	0	0	0	0	0	0	0	0	0	0	0	0	0	0	0	0	0	0	123834001	561,000	123,834.00	561
306	0	0	0	0	0	0	0	1	0	0	0	0	0	0	0	0	0	0	0	0	124395001	29,500	124,395.00	29.5
307	0	0	0	0	0	0	0	1	0	0	0	1	0	0	0	0	0	0	0	0	124424501	1,004,751	124,424.50	1,004.75
308	0	0	0	0	0	0	0	0	0	0	0	1	0	0	0	0	0	0	0	0	125429252	14,749	125,429.25	14.75
309	0	0	0	0	0	0	0	0	0	0	0	0	0	0	0	0	0	0	0	0	125444001	567,751	125,444.00	567.75
310	0	0	0	0	0	0	0	1	0	0	0	0	0	0	0	0	0	0	0	0	126011752	32,749	126,011.75	32.75
311	0	0	0	0	0	0	0	1	0	0	0	1	0	0	0	0	0	0	0	0	126044501	1,001,500	126,044.50	1,001.50
312	0	0	0	0	0	0	0	0	0	0	0	1	0	0	0	0	0	0	0	0	127046001	18,000	127,046.00	18
313	0	0	0	0	0	0	0	0	0	0	0	0	0	0	0	0	0	0	0	0	127064001	564,251	127,064.00	564.25
314	0	0	0	0	0	0	0	1	0	0	0	0	0	0	0	0	0	0	0	0	127628252	26,249	127,628.25	26.25
315	0	0	0	0	0	0	0	1	0	0	0	1	0	0	0	0	0	0	0	0	127654501	1,008,000	127,654.50	1,008.00
316	0	0	0	0	0	0	0	0	0	0	0	1	0	0	0	0	0	0	0	0	128662501	11,751	128,662.50	11.75
317	0	0	0	0	0	0	0	0	0	0	0	0	0	0	0	0	0	0	0	0	128674252	570,749	128,674.25	570.75
318	0	0	0	0	0	0	0	1	0	0	0	0	0	0	0	0	0	0	0	0	129245001	29,500	129,245.00	29.5
319	0	0	0	0	0	0	0	1	0	0	0	1	0	0	0	0	0	0	0	0	129274501	1,004,751	129,274.50	1,004.75
320	0	0	0	0	0	0	0	0	0	0	0	1	0	0	0	0	0	0	0	0	130279252	15,000	130,279.25	15
321	0	0	0	0	0	0	0	0	0	0	0	0	0	0	0	0	0	0	0	0	130294252	567,249	130,294.25	567.25
322	0	0	0	0	0	0	0	1	0	0	0	0	0	0	0	0	0	0	0	0	130861501	33,000	130,861.50	33
323	0	0	0	0	0	0	0	1	0	0	0	1	0	0	0	0	0	0	0	0	130894501	1,001,500	130,894.50	1,001.50
324	0	0	0	0	0	0	0	0	0	0	0	1	0	0	0	0	0	0	0	0	131896001	18,251	131,896.00	18.25
325	0	0	0	0	0	0	0	0	0	0	0	0	0	0	0	0	0	0	0	0	131914252	564,000	131,914.25	564
326	0	0	0	0	0	0	0	1	0	0	0	0	0	0	0	0	0	0	0	0	132478252	26,249	132,478.25	26.25
327	0	0	0	0	0	0	0	1	0	0	0	1	0	0	0	0	0	0	0	0	132504501	1,008,000	132,504.50	1,008.00
328	0	0	0	0	0	0	0	0	0	0	0	1	0	0	0	0	0	0	0	0	133512501	11,751	133,512.50	11.75
329	0	0	0	0	0	0	0	0	0	0	0	0	0	0	0	0	0	0	0	0	133524252	570,749	133,524.25	570.75
330	0	0	0	0	0	0	0	1	0	0	0	0	0	0	0	0	0	0	0	0	134095001	29,500	134,095.00	29.5
331	0	0	0	0	0	0	0	1	0	0	0	1	0	0	0	0	0	0	0	0	134124501	1,004,751	134,124.50	1,004.75
332	0	0	0	0	0	0	0	0	0	0	0	1	0	0	0	0	0	0	0	0	135129252	28,500	135,129.25	28.5
333	0	0	0	0	0	0	0	0	0	0	0	0	0	0	0	0	0	0	0	0	135157752	554,000	135,157.75	554
334	0	0	0	0	0	0	0	1	0	0	0	0	0	0	0	0	0	0	0	0	135711752	32,749	135,711.75	32.75
335	0	0	0	0	0	0	0	1	0	0	0	1	0	0	0	0	0	0	0	0	135744501	1,001,500	135,744.50	1,001.50
336	0	0	0	0	0	0	0	0	0	0	0	1	0	0	0	0	0	0	0	0	136746001	31,751	136,746.00	31.75
337	0	0	0	0	0	0	0	0	0	0	0	0	0	0	0	0	0	0	0	0	136777752	567,249	136,777.75	567.25
338	0	0	0	0	0	0	0	1	0	0	0	0	0	0	0	0	0	0	0	0	137345001	29,500	137,345.00	29.5
339	0	0	0	0	0	0	0	1	0	0	0	1	0	0	0	0	0	0	0	0	137374501	1,004,751	137,374.50	1,004.75
340	0	0	0	0	0	0	0	0	0	0	0	1	0	0	0	0	0	0	0	0	138379252	28,500	138,379.25	28.5
341	0	0	0	0	0	0	0	0	0	0	0	0	0	0	0	0	0	0	0	0	138407752	554,000	138,407.75	554
342	0	0	0	0	0	0	0	1	0	0	0	0	0	0	0	0	0	0	0	0	138961752	32,749	138,961.75	32.75
343	0	0	0	0	0	0	0	1	0	0	0	1	0	0	0	0	0	0	0	0	138994501	1,001,500	138,994.50	1,001.50
344	0	0	0	0	0	0	0	0	0	0	0	1	0	0	0	0	0	0	0	0	139996001	32,000	139,996.00	32
345	0	0	0	0	0	0	0	0	0	0	0	0	0	0	0	0	0	0	0	0	140028001	567,000	140,028.00	567
346	0	0	0	0	0	0	0	1	0	0	0	0	0	0	0	0	0	0	0	0	140595001	29,500	140,595.00	29.5
347	0	0	0	0	0	0	0	1	0	0	0	1	0	0	0	0	0	0	0	0	140624501	1,004,751	140,624.50	1,004.75
348	0	0	0	0	0	0	0	0	0	0	0	1	0	0	0	0	0	0	0	0	141629252	28,749	141,629.25	28.75
349	0	0	0	0	0	0	0	0	0	0	0	0	0	0	0	0	0	0	0	0	141658001	553,751	141,658.00	553.75
350	0	0	0	0	0	0	0	1	0	0	0	0	0	0	0	0	0	0	0	0	142211752	32,749	142,211.75	32.75
351	0	0	0	0	0	0	0	1	0	0	0	1	0	0	0	0	0	0	0	0	142244501	1,001,500	142,244.50	1,001.50
352	0	0	0	0	0	0	0	0	0	0	0	1	0	0	0	0	0	0	0	0	143246001	32,000	143,246.00	32
353	0	0	0	0	0	0	0	0	0	0	0	0	0	0	0	0	0	0	0	0	143278001	567,000	143,278.00	567
354	0	0	0	0	0	0	0	1	0	0	0	0	0	0	0	0	0	0	0	0	143845001	29,500	143,845.00	29.5
355	0	0	0	0	0	0	0	1	0	0	0	1	0	0	0	0	0	0	0	0	143874501	1,004,751	143,874.50	1,004.75
356	0	0	0	0	0	0	0	0	0	0	0	1	0	0	0	0	0	0	0	0	144879252	28,749	144,879.25	28.75
357	0	0	0	0	0	0	0	0	0	0	0	0	0	0	0	0	0	0	0	0	144908001	570,500	144,908.00	570.5
358	0	0	0	0	0	0	0	1	0	0	0	0	0	0	0	0	0	0	0	0	145478501	26,251	145,478.50	26.25
359	0	0	0	0	0	0	0	1	0	0	0	1	0	0	0	0	0	0	0	0	145504752	1,008,000	145,504.75	1,008.00
360	0	0	0	0	0	0	0	0	0	0	0	1	0	0	0	0	0	0	0	0	146512752	25,249	146,512.75	25.25
361	0	0	0	0	0	0	0	0	0	0	0	0	0	0	0	0	0	0	0	0	146538001	557,000	146,538.00	557
362	0	0	0	0	0	0	0	1	0	0	0	0	0	0	0	0	0	0	0	0	147095001	29,751	147,095.00	29.75
363	0	0	0	0	0	0	0	1	0	0	0	1	0	0	0	0	0	0	0	0	147124752	1,004,749	147,124.75	1,004.75
364	0	0	0	0	0	0	0	0	0	0	0	1	0	0	0	0	0	0	0	0	148129501	28,500	148,129.50	28.5
365	0	0	0	0	0	0	0	0	0	0	0	0	0	0	0	0	0	0	0	0	148158001	570,500	148,158.00	570.5
366	0	0	0	0	0	0	0	1	0	0	0	0	0	0	0	0	0	0	0	0	148728501	26,251	148,728.50	26.25
367	0	0	0	0	0	0	0	1	0	0	0	1	0	0	0	0	0	0	0	0	148754752	1,008,000	148,754.75	1,008.00
368	0	0	0	0	0	0	0	0	0	0	0	1	0	0	0	0	0	0	0	0	149762752	25,249	149,762.75	25.25
369	0	0	0	0	0	0	0	0	0	0	0	0	0	0	0	0	0	0	0	0	149788001	557,251	149,788.00	557.25
370	0	0	0	0	0	0	0	1	0	0	0	0	0	0	0	0	0	0	0	0	150345252	29,500	150,345.25	29.5
371	0	0	0	0	0	0	0	1	0	0	0	1	0	0	0	0	0	0	0	0	150374752	1,004,749	150,374.75	1,004.75
372	0	0	0	0	0	0	0	0	0	0	0	1	0	0	0	0	0	0	0	0	151379501	28,500	151,379.50	28.5
373	0	0	0	0	0	0	0	0	0	0	0	0	0	0	0	0	0	0	0	0	151408001	570,500	151,408.00	570.5
374	0	0	0	0	0	0	0	1	0	0	0	0	0	0	0	0	0	0	0	0	151978501	26,251	151,978.50	26.25
375	0	0	0	0	0	0	0	1	0	0	0	1	0	0	0	0	0	0	0	0	152004752	1,008,000	152,004.75	1,008.00
376	0	0	0	0	0	0	0	0	0	0	0	1	0	0	0	0	0	0	0	0	153012752	25,249	153,012.75	25.25
377	0	0	0	0	0	0	0	0	0	0	0	0	0	0	0	0	0	0	0	0	153038001	557,000	153,038.00	557
378	0	0	0	0	0	0	0	1	0	0	0	0	0	0	0	0	0	0	0	0	153595001	29,751	153,595.00	29.75
379	0	0	0	0	0	0	0	1	0	0	0	1	0	0	0	0	0	0	0	0	153624752	1,004,749	153,624.75	1,004.75
380	0	0	0	0	0	0	0	0	0	0	0	1	0	0	0	0	0	0	0	0	154629501	28,500	154,629.50	28.5
381	0	0	0	0	0	0	0	0	0	0	0	0	0	0	0	0	0	0	0	0	154658001	570,500	154,658.00	570.5
382	0	0	0	0	0	0	0	1	0	0	0	0	0	0	0	0	0	0	0	0	155228501	26,251	155,228.50	26.25
383	0	0	0	0	0	0	0	1	0	0	0	1	0	0	0	0	0	0	0	0	155254752	1,008,000	155,254.75	1,008.00
384	0	0	0	0	0	0	0	0	0	0	0	1	0	0	0	0	0	0	0	0	156262752	25,249	156,262.75	25.25
385	0	0	0	0	0	0	0	0	0	0	0	0	0	0	0	0	0	0	0	0	156288001	557,251	156,288.00	557.25
386	0	0	0	0	0	0	0	1	0	0	0	0	0	0	0	0	0	0	0	0	156845252	29,500	156,845.25	29.5
387	0	0	0	0	0	0	0	1	0	0	0	1	0	0	0	0	0	0	0	0	156874752	1,004,749	156,874.75	1,004.75
388	0	0	0	0	0	0	0	0	0	0	0	1	0	0	0	0	0	0	0	0	157879501	28,500	157,879.50	28.5
389	0	0	0	0	0	0	0	0	0	0	0	0	0	0	0	0	0	0	0	0	157908001	570,500	157,908.00	570.5
390	0	0	0	0	0	0	0	1	0	0	0	0	0	0	0	0	0	0	0	0	158478501	26,251	158,478.50	26.25
391	0	0	0	0	0	0	0	1	0	0	0	1	0	0	0	0	0	0	0	0	158504752	1,008,000	158,504.75	1,008.00
392	0	0	0	0	0	0	0	0	0	0	0	1	0	0	0	0	0	0	0	0	159512752	25,249	159,512.75	25.25
393	0	0	0	0	0	0	0	0	0	0	0	0	0	0	0	0	0	0	0	0	159538001	557,000	159,538.00	557
394	0	0	0	0	0	0	0	1	0	0	0	0	0	0	0	0	0	0	0	0	160095001	39,751	160,095.00	39.75
395	0	0	0	0	0	0	0	1	0	0	0	1	0	0	0	0	0	0	0	0	160134752	994,749	160,134.75	994.75
396	0	0	0	0	0	0	0	0	0	0	0	1	0	0	0	0	0	0	0	0	161129501	28,500	161,129.50	28.5
397	0	0	0	0	0	0	0	0	0	0	0	0	0	0	0	0	0	0	0	0	161158001	570,500	161,158.00	570.5
398	0	0	0	0	0	0	0	1	0	0	0	0	0	0	0	0	0	0	0	0	161728501	36,251	161,728.50	36.25
399	0	0	0	0	0	0	0	1	0	0	0	1	0	0	0	0	0	0	0	0	161764752	998,000	161,764.75	998
400	0	0	0	0	0	0	0	0	0	0	0	1	0	0	0	0	0	0	0	0	162762752	25,249	162,762.75	25.25
401	0	0	0	0	0	0	0	0	0	0	0	0	0	0	0	0	0	0	0	0	162788001	557,251	162,788.00	557.25
402	0	0	0	0	0	0	0	1	0	0	0	0	0	0	0	0	0	0	0	0	163345252	39,500	163,345.25	39.5
403	0	0	0	0	0	0	0	1	0	0	0	1	0	0	0	0	0	0	0	0	163384752	994,749	163,384.75	994.75
404	0	0	0	0	0	0	0	0	0	0	0	1	0	0	0	0	0	0	0	0	164379501	28,500	164,379.50	28.5
405	0	0	0	0	0	0	0	0	0	0	0	0	0	0	0	0	0	0	0	0	164408001	570,500	164,408.00	570.5
406	0	0	0	0	0	0	0	1	0	0	0	0	0	0	0	0	0	0	0	0	164978501	36,251	164,978.50	36.25
407	0	0	0	0	0	0	0	1	0	0	0	1	0	0	0	0	0	0	0	0	165014752	998,000	165,014.75	998
408	0	0	0	0	0	0	0	0	0	0	0	1	0	0	0	0	0	0	0	0	166012752	25,249	166,012.75	25.25
409	0	0	0	0	0	0	0	0	0	0	0	0	0	0	0	0	0	0	0	0	166038001	574,000	166,038.00	574
410	0	0	0	0	0	0	0	1	0	0	0	0	0	0	0	0	0	0	0	0	166612001	32,751	166,612.00	32.75
411	0	0	0	0	0	0	0	1	0	0	0	1	0	0	0	0	0	0	0	0	166644752	1,001,500	166,644.75	1,001.50
412	0	0	0	0	0	0	0	0	0	0	0	1	0	0	0	0	0	0	0	0	167646252	21,749	167,646.25	21.75
413	0	0	0	0	0	0	0	0	0	0	0	0	0	0	0	0	0	0	0	0	167668001	560,500	167,668.00	560.5
414	0	0	0	0	0	0	0	1	0	0	0	0	0	0	0	0	0	0	0	0	168228501	36,251	168,228.50	36.25
415	0	0	0	0	0	0	0	1	0	0	0	1	0	0	0	0	0	0	0	0	168264752	998,249	168,264.75	998.25
416	0	0	0	0	0	0	0	0	0	0	0	1	0	0	0	0	0	0	0	0	169263001	25,251	169,263.00	25.25
417	0	0	0	0	0	0	0	0	0	0	0	0	0	0	0	0	0	0	0	0	169288252	573,749	169,288.25	573.75
418	0	0	0	0	0	0	0	1	0	0	0	0	0	0	0	0	0	0	0	0	169862001	32,751	169,862.00	32.75
419	0	0	0	0	0	0	0	1	0	0	0	1	0	0	0	0	0	0	0	0	169894752	1,001,500	169,894.75	1,001.50
420	0	0	0	0	0	0	0	0	0	0	0	1	0	0	0	0	0	0	0	0	170896252	22,000	170,896.25	22
421	0	0	0	0	0	0	0	0	0	0	0	0	0	0	0	0	0	0	0	0	170918252	560,249	170,918.25	560.25
422	0	0	0	0	0	0	0	1	0	0	0	0	0	0	0	0	0	0	0	0	171478501	36,251	171,478.50	36.25
423	0	0	0	0	0	0	0	1	0	0	0	1	0	0	0	0	0	0	0	0	171514752	998,249	171,514.75	998.25
424	0	0	0	0	0	0	0	0	0	0	0	1	0	0	0	0	0	0	0	0	172513001	25,251	172,513.00	25.25
425	0	0	0	0	0	0	0	0	0	0	0	0	0	0	0	0	0	0	0	0	172538252	573,749	172,538.25	573.75
426	0	0	0	0	0	0	0	1	0	0	0	0	0	0	0	0	0	0	0	0	173112001	32,751	173,112.00	32.75
427	0	0	0	0	0	0	0	1	0	0	0	1	0	0	0	0	0	0	0	0	173144752	1,001,500	173,144.75	1,001.50
428	0	0	0	0	0	0	0	0	0	0	0	1	0	0	0	0	0	0	0	0	174146252	22,000	174,146.25	22
429	0	0	0	0	0	0	0	0	0	0	0	0	0	0	0	0	0	0	0	0	174168252	560,249	174,168.25	560.25
430	0	0	0	0	0	0	0	1	0	0	0	0	0	0	0	0	0	0	0	0	174728501	36,251	174,728.50	36.25
431	0	0	0	0	0	0	0	1	0	0	0	1	0	0	0	0	0	0	0	0	174764752	998,249	174,764.75	998.25
432	0	0	0	0	0	0	0	0	0	0	0	1	0	0	0	0	0	0	0	0	175763001	25,251	175,763.00	25.25
433	0	0	0	0	0	0	0	0	0	0	0	0	0	0	0	0	0	0	0	0	175788252	573,749	175,788.25	573.75
434	0	0	0	0	0	0	0	1	0	0	0	0	0	0	0	0	0	0	0	0	176362001	32,751	176,362.00	32.75
435	0	0	0	0	0	0	0	1	0	0	0	1	0	0	0	0	0	0	0	0	176394752	1,001,500	176,394.75	1,001.50
436	0	0	0	0	0	0	0	0	0	0	0	1	0	0	0	0	0	0	0	0	177396252	22,000	177,396.25	22
437	0	0	0	0	0	0	0	0	0	0	0	0	0	0	0	0	0	0	0	0	177418252	560,249	177,418.25	560.25
438	0	0	0	0	0	0	0	1	0	0	0	0	0	0	0	0	0	0	0	0	177978501	36,500	177,978.50	36.5
439	0	0	0	0	0	0	0	1	0	0	0	1	0	0	0	0	0	0	0	0	178015001	998,000	178,015.00	998
440	0	0	0	0	0	0	0	0	0	0	0	1	0	0	0	0	0	0	0	0	179013001	25,251	179,013.00	25.25
441	0	0	0	0	0	0	0	0	0	0	0	0	0	0	0	0	0	0	0	0	179038252	573,749	179,038.25	573.75
442	0	0	0	0	0	0	0	1	0	0	0	0	0	0	0	0	0	0	0	0	179612001	33,000	179,612.00	33
443	0	0	0	0	0	0	0	1	0	0	0	1	0	0	0	0	0	0	0	0	179645001		179,645.00
