# Supplementary material for: Auditory presentation and synchronization in Adobe Flash and HTML5/JavaScript Web experiments
Source: Behav Res Methods. 2016 Jul 15;48(3):897–908. doi: 10.3758/s13428-016-0758-5 (PMC5003904; doi:10.3758/s13428-016-0758-5)
Supplement: Supplementary file 1 — (ZIP 1310 kb) [file 13428_2016_758_MOESM1_ESM.zip › Data/S2/sync-lenlap-cr-fl.csv]

	Keypad 4	Keypad 3	Keypad 2	Keypad 1	Opto 4	Opto 3	Opto 2	Opto 1	TTL in 2	TTL in 1	Mic 2	Mic 1	Act close 4	Act close 3	Act close 3	Act close 1	TTL out 2	TTL out 1	Sounder 2	Sounder 1	Elapsed uS	Active uS	Elapsed mS	Active mS
1	0	0	0	0	0	0	0	0	0	0	0	0	0	0	0	0	0	0	0	0	0	2,467,501	0	2,467.50
2	0	0	0	0	0	0	0	1	0	0	0	0	0	0	0	0	0	0	0	0	2467501	25,000	2,467.50	25
3	0	0	0	0	0	0	0	1	0	0	0	1	0	0	0	0	0	0	0	0	2492501	978,500	2,492.50	978.5
4	0	0	0	0	0	0	0	0	0	0	0	1	0	0	0	0	0	0	0	0	3471001	44,000	3,471.00	44
5	0	0	0	0	0	0	0	0	0	0	0	0	0	0	0	0	0	0	0	0	3515001	486,000	3,515.00	486
6	0	0	0	0	0	0	0	1	0	0	0	0	0	0	0	0	0	0	0	0	4001001	71,750	4,001.00	71.75
7	0	0	0	0	0	0	0	1	0	0	0	1	0	0	0	0	0	0	0	0	4072751	981,750	4,072.75	981.75
8	0	0	0	0	0	0	0	0	0	0	0	1	0	0	0	0	0	0	0	0	5054501	39,500	5,054.50	39.5
9	0	0	0	0	0	0	0	0	0	0	0	0	0	0	0	0	0	0	0	0	5094001	487,500	5,094.00	487.5
10	0	0	0	0	0	0	0	1	0	0	0	0	0	0	0	0	0	0	0	0	5581501	68,750	5,581.50	68.75
11	0	0	0	0	0	0	0	1	0	0	0	1	0	0	0	0	0	0	0	0	5650251	970,750	5,650.25	970.75
12	0	0	0	0	0	0	0	0	0	0	0	1	0	0	0	0	0	0	0	0	6621001	52,000	6,621.00	52
13	0	0	0	0	0	0	0	0	0	0	0	0	0	0	0	0	0	0	0	0	6673001	472,000	6,673.00	472
14	0	0	0	0	0	0	0	1	0	0	0	0	0	0	0	0	0	0	0	0	7145001	84,250	7,145.00	84.25
15	0	0	0	0	0	0	0	1	0	0	0	1	0	0	0	0	0	0	0	0	7229251	975,000	7,229.25	975
16	0	0	0	0	0	0	0	0	0	0	0	1	0	0	0	0	0	0	0	0	8204251	47,750	8,204.25	47.75
17	0	0	0	0	0	0	0	0	0	0	0	0	0	0	0	0	0	0	0	0	8252001	474,000	8,252.00	474
18	0	0	0	0	0	0	0	1	0	0	0	0	0	0	0	0	0	0	0	0	8726001	82,250	8,726.00	82.25
19	0	0	0	0	0	0	0	1	0	0	0	1	0	0	0	0	0	0	0	0	8808251	979,500	8,808.25	979.5
20	0	0	0	0	0	0	0	0	0	0	0	1	0	0	0	0	0	0	0	0	9787751	43,000	9,787.75	43
21	0	0	0	0	0	0	0	0	0	0	0	0	0	0	0	0	0	0	0	0	9830751	477,000	9,830.75	477
22	0	0	0	0	0	0	0	1	0	0	0	0	0	0	0	0	0	0	0	0	10307751	79,250	10,307.75	79.25
23	0	0	0	0	0	0	0	1	0	0	0	1	0	0	0	0	0	0	0	0	10387001	967,250	10,387.00	967.25
24	0	0	0	0	0	0	0	0	0	0	0	1	0	0	0	0	0	0	0	0	11354251	55,500	11,354.25	55.5
25	0	0	0	0	0	0	0	0	0	0	0	0	0	0	0	0	0	0	0	0	11409751	480,250	11,409.75	480.25
26	0	0	0	0	0	0	0	1	0	0	0	0	0	0	0	0	0	0	0	0	11890001	76,000	11,890.00	76
27	0	0	0	0	0	0	0	1	0	0	0	1	0	0	0	0	0	0	0	0	11966001	988,250	11,966.00	988.25
28	0	0	0	0	0	0	0	0	0	0	0	1	0	0	0	0	0	0	0	0	12954251	34,250	12,954.25	34.25
29	0	0	0	0	0	0	0	0	0	0	0	0	0	0	0	0	0	0	0	0	12988501	467,000	12,988.50	467
30	0	0	0	0	0	0	0	1	0	0	0	0	0	0	0	0	0	0	0	0	13455501	89,500	13,455.50	89.5
31	0	0	0	0	0	0	0	1	0	0	0	1	0	0	0	0	0	0	0	0	13545001	976,000	13,545.00	976
32	0	0	0	0	0	0	0	0	0	0	0	1	0	0	0	0	0	0	0	0	14521001	46,500	14,521.00	46.5
33	0	0	0	0	0	0	0	0	0	0	0	0	0	0	0	0	0	0	0	0	14567501	470,250	14,567.50	470.25
34	0	0	0	0	0	0	0	1	0	0	0	0	0	0	0	0	0	0	0	0	15037751	86,000	15,037.75	86
35	0	0	0	0	0	0	0	1	0	0	0	1	0	0	0	0	0	0	0	0	15123751	980,500	15,123.75	980.5
36	0	0	0	0	0	0	0	0	0	0	0	1	0	0	0	0	0	0	0	0	16104251	42,250	16,104.25	42.25
37	0	0	0	0	0	0	0	0	0	0	0	0	0	0	0	0	0	0	0	0	16146501	473,750	16,146.50	473.75
38	0	0	0	0	0	0	0	1	0	0	0	0	0	0	0	0	0	0	0	0	16620251	82,500	16,620.25	82.5
39	0	0	0	0	0	0	0	1	0	0	0	1	0	0	0	0	0	0	0	0	16702751	984,750	16,702.75	984.75
40	0	0	0	0	0	0	0	0	0	0	0	1	0	0	0	0	0	0	0	0	17687501	37,750	17,687.50	37.75
41	0	0	0	0	0	0	0	0	0	0	0	0	0	0	0	0	0	0	0	0	17725251	461,250	17,725.25	461.25
42	0	0	0	0	0	0	0	1	0	0	0	0	0	0	0	0	0	0	0	0	18186501	95,250	18,186.50	95.25
43	0	0	0	0	0	0	0	1	0	0	0	1	0	0	0	0	0	0	0	0	18281751	988,750	18,281.75	988.75
44	0	0	0	0	0	0	0	0	0	0	0	1	0	0	0	0	0	0	0	0	19270501	33,750	19,270.50	33.75
45	0	0	0	0	0	0	0	0	0	0	0	0	0	0	0	0	0	0	0	0	19304251	482,000	19,304.25	482
46	0	0	0	0	0	0	0	1	0	0	0	0	0	0	0	0	0	0	0	0	19786251	74,250	19,786.25	74.25
47	0	0	0	0	0	0	0	1	0	0	0	1	0	0	0	0	0	0	0	0	19860501	976,250	19,860.50	976.25
48	0	0	0	0	0	0	0	0	0	0	0	1	0	0	0	0	0	0	0	0	20836751	46,500	20,836.75	46.5
49	0	0	0	0	0	0	0	0	0	0	0	0	0	0	0	0	0	0	0	0	20883251	486,250	20,883.25	486.25
50	0	0	0	0	0	0	0	1	0	0	0	0	0	0	0	0	0	0	0	0	21369501	70,000	21,369.50	70
51	0	0	0	0	0	0	0	1	0	0	0	1	0	0	0	0	0	0	0	0	21439501	980,250	21,439.50	980.25
52	0	0	0	0	0	0	0	0	0	0	0	1	0	0	0	0	0	0	0	0	22419751	42,250	22,419.75	42.25
53	0	0	0	0	0	0	0	0	0	0	0	0	0	0	0	0	0	0	0	0	22462001	473,750	22,462.00	473.75
54	0	0	0	0	0	0	0	1	0	0	0	0	0	0	0	0	0	0	0	0	22935751	82,750	22,935.75	82.75
55	0	0	0	0	0	0	0	1	0	0	0	1	0	0	0	0	0	0	0	0	23018501	967,750	23,018.50	967.75
56	0	0	0	0	0	0	0	0	0	0	0	1	0	0	0	0	0	0	0	0	23986251	54,750	23,986.25	54.75
57	0	0	0	0	0	0	0	0	0	0	0	0	0	0	0	0	0	0	0	0	24041001	477,750	24,041.00	477.75
58	0	0	0	0	0	0	0	1	0	0	0	0	0	0	0	0	0	0	0	0	24518751	78,500	24,518.75	78.5
59	0	0	0	0	0	0	0	1	0	0	0	1	0	0	0	0	0	0	0	0	24597251	988,750	24,597.25	988.75
60	0	0	0	0	0	0	0	0	0	0	0	1	0	0	0	0	0	0	0	0	25586001	34,000	25,586.00	34
61	0	0	0	0	0	0	0	0	0	0	0	0	0	0	0	0	0	0	0	0	25620001	481,750	25,620.00	481.75
62	0	0	0	0	0	0	0	1	0	0	0	0	0	0	0	0	0	0	0	0	26101751	76,000	26,101.75	76
63	0	0	0	0	0	0	0	1	0	0	0	1	0	0	0	0	0	0	0	0	26177751	974,500	26,177.75	974.5
64	0	0	0	0	0	0	0	0	0	0	0	1	0	0	0	0	0	0	0	0	27152251	46,500	27,152.25	46.5
65	0	0	0	0	0	0	0	0	0	0	0	0	0	0	0	0	0	0	0	0	27198751	486,250	27,198.75	486.25
66	0	0	0	0	0	0	0	1	0	0	0	0	0	0	0	0	0	0	0	0	27685001	70,250	27,685.00	70.25
67	0	0	0	0	0	0	0	1	0	0	0	1	0	0	0	0	0	0	0	0	27755251	980,250	27,755.25	980.25
68	0	0	0	0	0	0	0	0	0	0	0	1	0	0	0	0	0	0	0	0	28735501	42,250	28,735.50	42.25
69	0	0	0	0	0	0	0	0	0	0	0	0	0	0	0	0	0	0	0	0	28777751	473,500	28,777.75	473.5
70	0	0	0	0	0	0	0	1	0	0	0	0	0	0	0	0	0	0	0	0	29251251	82,750	29,251.25	82.75
71	0	0	0	0	0	0	0	1	0	0	0	1	0	0	0	0	0	0	0	0	29334001	984,500	29,334.00	984.5
72	0	0	0	0	0	0	0	0	0	0	0	1	0	0	0	0	0	0	0	0	30318501	38,250	30,318.50	38.25
73	0	0	0	0	0	0	0	0	0	0	0	0	0	0	0	0	0	0	0	0	30356751	477,500	30,356.75	477.5
74	0	0	0	0	0	0	0	1	0	0	0	0	0	0	0	0	0	0	0	0	30834251	78,750	30,834.25	78.75
75	0	0	0	0	0	0	0	1	0	0	0	1	0	0	0	0	0	0	0	0	30913001	971,750	30,913.00	971.75
76	0	0	0	0	0	0	0	0	0	0	0	1	0	0	0	0	0	0	0	0	31884751	50,750	31,884.75	50.75
77	0	0	0	0	0	0	0	0	0	0	0	0	0	0	0	0	0	0	0	0	31935501	465,250	31,935.50	465.25
78	0	0	0	0	0	0	0	1	0	0	0	0	0	0	0	0	0	0	0	0	32400751	68,000	32,400.75	68
79	0	0	0	0	0	0	0	1	0	0	0	1	0	0	0	0	0	0	0	0	32468751	965,750	32,468.75	965.75
80	0	0	0	0	0	0	0	0	0	0	0	1	0	0	0	0	0	0	0	0	33434501	56,750	33,434.50	56.75
81	0	0	0	0	0	0	0	0	0	0	0	0	0	0	0	0	0	0	0	0	33491251	475,750	33,491.25	475.75
82	0	0	0	0	0	0	0	1	0	0	0	0	0	0	0	0	0	0	0	0	33967001	80,750	33,967.00	80.75
83	0	0	0	0	0	0	0	1	0	0	0	1	0	0	0	0	0	0	0	0	34047751	969,750	34,047.75	969.75
84	0	0	0	0	0	0	0	0	0	0	0	1	0	0	0	0	0	0	0	0	35017501	52,750	35,017.50	52.75
85	0	0	0	0	0	0	0	0	0	0	0	0	0	0	0	0	0	0	0	0	35070251	479,750	35,070.25	479.75
86	0	0	0	0	0	0	0	1	0	0	0	0	0	0	0	0	0	0	0	0	35550001	78,000	35,550.00	78
87	0	0	0	0	0	0	0	1	0	0	0	1	0	0	0	0	0	0	0	0	35628001	989,250	35,628.00	989.25
88	0	0	0	0	0	0	0	0	0	0	0	1	0	0	0	0	0	0	0	0	36617251	32,000	36,617.25	32
89	0	0	0	0	0	0	0	0	0	0	0	0	0	0	0	0	0	0	0	0	36649251	467,250	36,649.25	467.25
90	0	0	0	0	0	0	0	1	0	0	0	0	0	0	0	0	0	0	0	0	37116501	89,000	37,116.50	89
91	0	0	0	0	0	0	0	1	0	0	0	1	0	0	0	0	0	0	0	0	37205501	978,250	37,205.50	978.25
92	0	0	0	0	0	0	0	0	0	0	0	1	0	0	0	0	0	0	0	0	38183751	44,250	38,183.75	44.25
93	0	0	0	0	0	0	0	0	0	0	0	0	0	0	0	0	0	0	0	0	38228001	471,750	38,228.00	471.75
94	0	0	0	0	0	0	0	1	0	0	0	0	0	0	0	0	0	0	0	0	38699751	84,500	38,699.75	84.5
95	0	0	0	0	0	0	0	1	0	0	0	1	0	0	0	0	0	0	0	0	38784251	982,500	38,784.25	982.5
96	0	0	0	0	0	0	0	0	0	0	0	1	0	0	0	0	0	0	0	0	39766751	40,250	39,766.75	40.25
97	0	0	0	0	0	0	0	0	0	0	0	0	0	0	0	0	0	0	0	0	39807001	475,750	39,807.00	475.75
98	0	0	0	0	0	0	0	1	0	0	0	0	0	0	0	0	0	0	0	0	40282751	80,500	40,282.75	80.5
99	0	0	0	0	0	0	0	1	0	0	0	1	0	0	0	0	0	0	0	0	40363251	969,750	40,363.25	969.75
100	0	0	0	0	0	0	0	0	0	0	0	1	0	0	0	0	0	0	0	0	41333001	53,000	41,333.00	53
101	0	0	0	0	0	0	0	0	0	0	0	0	0	0	0	0	0	0	0	0	41386001	463,000	41,386.00	463
102	0	0	0	0	0	0	0	1	0	0	0	0	0	0	0	0	0	0	0	0	41849001	93,250	41,849.00	93.25
103	0	0	0	0	0	0	0	1	0	0	0	1	0	0	0	0	0	0	0	0	41942251	973,750	41,942.25	973.75
104	0	0	0	0	0	0	0	0	0	0	0	1	0	0	0	0	0	0	0	0	42916001	48,750	42,916.00	48.75
105	0	0	0	0	0	0	0	0	0	0	0	0	0	0	0	0	0	0	0	0	42964751	484,000	42,964.75	484
106	0	0	0	0	0	0	0	1	0	0	0	0	0	0	0	0	0	0	0	0	43448751	73,750	43,448.75	73.75
107	0	0	0	0	0	0	0	1	0	0	0	1	0	0	0	0	0	0	0	0	43522501	976,750	43,522.50	976.75
108	0	0	0	0	0	0	0	0	0	0	0	1	0	0	0	0	0	0	0	0	44499251	44,500	44,499.25	44.5
109	0	0	0	0	0	0	0	0	0	0	0	0	0	0	0	0	0	0	0	0	44543751	488,000	44,543.75	488
110	0	0	0	0	0	0	0	1	0	0	0	0	0	0	0	0	0	0	0	0	45031751	68,250	45,031.75	68.25
111	0	0	0	0	0	0	0	1	0	0	0	1	0	0	0	0	0	0	0	0	45100001	965,500	45,100.00	965.5
112	0	0	0	0	0	0	0	0	0	0	0	1	0	0	0	0	0	0	0	0	46065501	57,250	46,065.50	57.25
113	0	0	0	0	0	0	0	0	0	0	0	0	0	0	0	0	0	0	0	0	46122751	475,500	46,122.75	475.5
114	0	0	0	0	0	0	0	1	0	0	0	0	0	0	0	0	0	0	0	0	46598251	80,750	46,598.25	80.75
115	0	0	0	0	0	0	0	1	0	0	0	1	0	0	0	0	0	0	0	0	46679001	986,250	46,679.00	986.25
116	0	0	0	0	0	0	0	0	0	0	0	1	0	0	0	0	0	0	0	0	47665251	36,250	47,665.25	36.25
117	0	0	0	0	0	0	0	0	0	0	0	0	0	0	0	0	0	0	0	0	47701501	479,750	47,701.50	479.75
118	0	0	0	0	0	0	0	1	0	0	0	0	0	0	0	0	0	0	0	0	48181251	76,500	48,181.25	76.5
119	0	0	0	0	0	0	0	1	0	0	0	1	0	0	0	0	0	0	0	0	48257751	990,500	48,257.75	990.5
120	0	0	0	0	0	0	0	0	0	0	0	1	0	0	0	0	0	0	0	0	49248251	32,250	49,248.25	32.25
121	0	0	0	0	0	0	0	0	0	0	0	0	0	0	0	0	0	0	0	0	49280501	467,000	49,280.50	467
122	0	0	0	0	0	0	0	1	0	0	0	0	0	0	0	0	0	0	0	0	49747501	89,250	49,747.50	89.25
123	0	0	0	0	0	0	0	1	0	0	0	1	0	0	0	0	0	0	0	0	49836751	978,000	49,836.75	978
124	0	0	0	0	0	0	0	0	0	0	0	1	0	0	0	0	0	0	0	0	50814751	44,750	50,814.75	44.75
125	0	0	0	0	0	0	0	0	0	0	0	0	0	0	0	0	0	0	0	0	50859501	487,750	50,859.50	487.75
126	0	0	0	0	0	0	0	1	0	0	0	0	0	0	0	0	0	0	0	0	51347251	68,500	51,347.25	68.5
127	0	0	0	0	0	0	0	1	0	0	0	1	0	0	0	0	0	0	0	0	51415751	982,000	51,415.75	982
128	0	0	0	0	0	0	0	0	0	0	0	1	0	0	0	0	0	0	0	0	52397751	40,500	52,397.75	40.5
129	0	0	0	0	0	0	0	0	0	0	0	0	0	0	0	0	0	0	0	0	52438251	475,500	52,438.25	475.5
130	0	0	0	0	0	0	0	1	0	0	0	0	0	0	0	0	0	0	0	0	52913751	81,000	52,913.75	81
131	0	0	0	0	0	0	0	1	0	0	0	1	0	0	0	0	0	0	0	0	52994751	969,500	52,994.75	969.5
132	0	0	0	0	0	0	0	0	0	0	0	1	0	0	0	0	0	0	0	0	53964251	53,000	53,964.25	53
133	0	0	0	0	0	0	0	0	0	0	0	0	0	0	0	0	0	0	0	0	54017251	462,750	54,017.25	462.75
134	0	0	0	0	0	0	0	1	0	0	0	0	0	0	0	0	0	0	0	0	54480001	70,250	54,480.00	70.25
135	0	0	0	0	0	0	0	1	0	0	0	1	0	0	0	0	0	0	0	0	54550251	980,250	54,550.25	980.25
136	0	0	0	0	0	0	0	0	0	0	0	1	0	0	0	0	0	0	0	0	55530501	42,500	55,530.50	42.5
137	0	0	0	0	0	0	0	0	0	0	0	0	0	0	0	0	0	0	0	0	55573001	490,000	55,573.00	490
138	0	0	0	0	0	0	0	1	0	0	0	0	0	0	0	0	0	0	0	0	56063001	66,250	56,063.00	66.25
139	0	0	0	0	0	0	0	1	0	0	0	1	0	0	0	0	0	0	0	0	56129251	984,250	56,129.25	984.25
140	0	0	0	0	0	0	0	0	0	0	0	1	0	0	0	0	0	0	0	0	57113501	38,250	57,113.50	38.25
141	0	0	0	0	0	0	0	0	0	0	0	0	0	0	0	0	0	0	0	0	57151751	477,750	57,151.75	477.75
142	0	0	0	0	0	0	0	1	0	0	0	0	0	0	0	0	0	0	0	0	57629501	78,750	57,629.50	78.75
143	0	0	0	0	0	0	0	1	0	0	0	1	0	0	0	0	0	0	0	0	57708251	988,250	57,708.25	988.25
144	0	0	0	0	0	0	0	0	0	0	0	1	0	0	0	0	0	0	0	0	58696501	34,250	58,696.50	34.25
145	0	0	0	0	0	0	0	0	0	0	0	0	0	0	0	0	0	0	0	0	58730751	465,000	58,730.75	465
146	0	0	0	0	0	0	0	1	0	0	0	0	0	0	0	0	0	0	0	0	59195751	91,250	59,195.75	91.25
147	0	0	0	0	0	0	0	1	0	0	0	1	0	0	0	0	0	0	0	0	59287001	976,000	59,287.00	976
148	0	0	0	0	0	0	0	0	0	0	0	1	0	0	0	0	0	0	0	0	60263001	46,750	60,263.00	46.75
149	0	0	0	0	0	0	0	0	0	0	0	0	0	0	0	0	0	0	0	0	60309751	485,750	60,309.75	485.75
150	0	0	0	0	0	0	0	1	0	0	0	0	0	0	0	0	0	0	0	0	60795501	71,750	60,795.50	71.75
151	0	0	0	0	0	0	0	1	0	0	0	1	0	0	0	0	0	0	0	0	60867251	978,750	60,867.25	978.75
152	0	0	0	0	0	0	0	0	0	0	0	1	0	0	0	0	0	0	0	0	61846001	42,500	61,846.00	42.5
153	0	0	0	0	0	0	0	0	0	0	0	0	0	0	0	0	0	0	0	0	61888501	473,500	61,888.50	473.5
154	0	0	0	0	0	0	0	1	0	0	0	0	0	0	0	0	0	0	0	0	62362001	83,000	62,362.00	83
155	0	0	0	0	0	0	0	1	0	0	0	1	0	0	0	0	0	0	0	0	62445001	984,000	62,445.00	984
156	0	0	0	0	0	0	0	0	0	0	0	1	0	0	0	0	0	0	0	0	63429001	38,500	63,429.00	38.5
157	0	0	0	0	0	0	0	0	0	0	0	0	0	0	0	0	0	0	0	0	63467501	460,750	63,467.50	460.75
158	0	0	0	0	0	0	0	1	0	0	0	0	0	0	0	0	0	0	0	0	63928251	72,500	63,928.25	72.5
159	0	0	0	0	0	0	0	1	0	0	0	1	0	0	0	0	0	0	0	0	64000751	978,000	64,000.75	978
160	0	0	0	0	0	0	0	0	0	0	0	1	0	0	0	0	0	0	0	0	64978751	44,500	64,978.75	44.5
161	0	0	0	0	0	0	0	0	0	0	0	0	0	0	0	0	0	0	0	0	65023251	471,500	65,023.25	471.5
162	0	0	0	0	0	0	0	1	0	0	0	0	0	0	0	0	0	0	0	0	65494751	84,750	65,494.75	84.75
163	0	0	0	0	0	0	0	1	0	0	0	1	0	0	0	0	0	0	0	0	65579501	965,750	65,579.50	965.75
164	0	0	0	0	0	0	0	0	0	0	0	1	0	0	0	0	0	0	0	0	66545251	57,000	66,545.25	57
165	0	0	0	0	0	0	0	0	0	0	0	0	0	0	0	0	0	0	0	0	66602251	475,500	66,602.25	475.5
166	0	0	0	0	0	0	0	1	0	0	0	0	0	0	0	0	0	0	0	0	67077751	80,750	67,077.75	80.75
167	0	0	0	0	0	0	0	1	0	0	0	1	0	0	0	0	0	0	0	0	67158501	986,500	67,158.50	986.5
168	0	0	0	0	0	0	0	0	0	0	0	1	0	0	0	0	0	0	0	0	68145001	36,000	68,145.00	36
169	0	0	0	0	0	0	0	0	0	0	0	0	0	0	0	0	0	0	0	0	68181001	479,750	68,181.00	479.75
170	0	0	0	0	0	0	0	1	0	0	0	0	0	0	0	0	0	0	0	0	68660751	76,500	68,660.75	76.5
171	0	0	0	0	0	0	0	1	0	0	0	1	0	0	0	0	0	0	0	0	68737251	974,000	68,737.25	974
172	0	0	0	0	0	0	0	0	0	0	0	1	0	0	0	0	0	0	0	0	69711251	48,750	69,711.25	48.75
173	0	0	0	0	0	0	0	0	0	0	0	0	0	0	0	0	0	0	0	0	69760001	467,250	69,760.00	467.25
174	0	0	0	0	0	0	0	1	0	0	0	0	0	0	0	0	0	0	0	0	70227251	89,000	70,227.25	89
175	0	0	0	0	0	0	0	1	0	0	0	1	0	0	0	0	0	0	0	0	70316251	978,000	70,316.25	978
176	0	0	0	0	0	0	0	0	0	0	0	1	0	0	0	0	0	0	0	0	71294251	44,750	71,294.25	44.75
177	0	0	0	0	0	0	0	0	0	0	0	0	0	0	0	0	0	0	0	0	71339001	488,000	71,339.00	488
178	0	0	0	0	0	0	0	1	0	0	0	0	0	0	0	0	0	0	0	0	71827001	69,500	71,827.00	69.5
179	0	0	0	0	0	0	0	1	0	0	0	1	0	0	0	0	0	0	0	0	71896501	981,000	71,896.50	981
180	0	0	0	0	0	0	0	0	0	0	0	1	0	0	0	0	0	0	0	0	72877501	40,250	72,877.50	40.25
181	0	0	0	0	0	0	0	0	0	0	0	0	0	0	0	0	0	0	0	0	72917751	458,750	72,917.75	458.75
182	0	0	0	0	0	0	0	1	0	0	0	0	0	0	0	0	0	0	0	0	73376501	97,750	73,376.50	97.75
183	0	0	0	0	0	0	0	1	0	0	0	1	0	0	0	0	0	0	0	0	73474251	986,250	73,474.25	986.25
184	0	0	0	0	0	0	0	0	0	0	0	1	0	0	0	0	0	0	0	0	74460501	36,250	74,460.50	36.25
185	0	0	0	0	0	0	0	0	0	0	0	0	0	0	0	0	0	0	0	0	74496751	479,500	74,496.75	479.5
186	0	0	0	0	0	0	0	1	0	0	0	0	0	0	0	0	0	0	0	0	74976251	76,750	74,976.25	76.75
187	0	0	0	0	0	0	0	1	0	0	0	1	0	0	0	0	0	0	0	0	75053001	973,750	75,053.00	973.75
188	0	0	0	0	0	0	0	0	0	0	0	1	0	0	0	0	0	0	0	0	76026751	49,000	76,026.75	49
189	0	0	0	0	0	0	0	0	0	0	0	0	0	0	0	0	0	0	0	0	76075751	483,750	76,075.75	483.75
190	0	0	0	0	0	0	0	1	0	0	0	0	0	0	0	0	0	0	0	0	76559501	72,500	76,559.50	72.5
191	0	0	0	0	0	0	0	1	0	0	0	1	0	0	0	0	0	0	0	0	76632001	977,750	76,632.00	977.75
192	0	0	0	0	0	0	0	0	0	0	0	1	0	0	0	0	0	0	0	0	77609751	44,750	77,609.75	44.75
193	0	0	0	0	0	0	0	0	0	0	0	0	0	0	0	0	0	0	0	0	77654501	488,000	77,654.50	488
194	0	0	0	0	0	0	0	1	0	0	0	0	0	0	0	0	0	0	0	0	78142501	91,500	78,142.50	91.5
195	0	0	0	0	0	0	0	1	0	0	0	1	0	0	0	0	0	0	0	0	78234001	975,500	78,234.00	975.5
196	0	0	0	0	0	0	0	0	0	0	0	1	0	0	0	0	0	0	0	0	79209501	47,250	79,209.50	47.25
197	0	0	0	0	0	0	0	0	0	0	0	0	0	0	0	0	0	0	0	0	79256751	502,000	79,256.75	502
198	0	0	0	0	0	0	0	1	0	0	0	0	0	0	0	0	0	0	0	0	79758751	78,750	79,758.75	78.75
199	0	0	0	0	0	0	0	1	0	0	0	1	0	0	0	0	0	0	0	0	79837501	988,500	79,837.50	988.5
200	0	0	0	0	0	0	0	0	0	0	0	1	0	0	0	0	0	0	0	0	80826001	32,750	80,826.00	32.75
201	0	0	0	0	0	0	0	0	0	0	0	0	0	0	0	0	0	0	0	0	80858751	466,500	80,858.75	466.5
202	0	0	0	0	0	0	0	1	0	0	0	0	0	0	0	0	0	0	0	0	81325251	90,000	81,325.25	90
203	0	0	0	0	0	0	0	1	0	0	0	1	0	0	0	0	0	0	0	0	81415251	977,000	81,415.25	977
204	0	0	0	0	0	0	0	0	0	0	0	1	0	0	0	0	0	0	0	0	82392251	45,500	82,392.25	45.5
205	0	0	0	0	0	0	0	0	0	0	0	0	0	0	0	0	0	0	0	0	82437751	503,750	82,437.75	503.75
206	0	0	0	0	0	0	0	1	0	0	0	0	0	0	0	0	0	0	0	0	82941501	75,750	82,941.50	75.75
207	0	0	0	0	0	0	0	1	0	0	0	1	0	0	0	0	0	0	0	0	83017251	974,750	83,017.25	974.75
208	0	0	0	0	0	0	0	0	0	0	0	1	0	0	0	0	0	0	0	0	83992001	47,750	83,992.00	47.75
209	0	0	0	0	0	0	0	0	0	0	0	0	0	0	0	0	0	0	0	0	84039751	485,000	84,039.75	485
210	0	0	0	0	0	0	0	1	0	0	0	0	0	0	0	0	0	0	0	0	84524751	94,750	84,524.75	94.75
211	0	0	0	0	0	0	0	1	0	0	0	1	0	0	0	0	0	0	0	0	84619501	989,000	84,619.50	989
212	0	0	0	0	0	0	0	0	0	0	0	1	0	0	0	0	0	0	0	0	85608501	33,500	85,608.50	33.5
213	0	0	0	0	0	0	0	0	0	0	0	0	0	0	0	0	0	0	0	0	85642001	482,250	85,642.00	482.25
214	0	0	0	0	0	0	0	1	0	0	0	0	0	0	0	0	0	0	0	0	86124251	97,250	86,124.25	97.25
215	0	0	0	0	0	0	0	1	0	0	0	1	0	0	0	0	0	0	0	0	86221501	970,000	86,221.50	970
216	0	0	0	0	0	0	0	0	0	0	0	1	0	0	0	0	0	0	0	0	87191501	52,500	87,191.50	52.5
217	0	0	0	0	0	0	0	0	0	0	0	0	0	0	0	0	0	0	0	0	87244001	496,750	87,244.00	496.75
218	0	0	0	0	0	0	0	1	0	0	0	0	0	0	0	0	0	0	0	0	87740751	83,000	87,740.75	83
219	0	0	0	0	0	0	0	1	0	0	0	1	0	0	0	0	0	0	0	0	87823751	984,000	87,823.75	984
220	0	0	0	0	0	0	0	0	0	0	0	1	0	0	0	0	0	0	0	0	88807751	38,500	88,807.75	38.5
221	0	0	0	0	0	0	0	0	0	0	0	0	0	0	0	0	0	0	0	0	88846251	460,750	88,846.25	460.75
222	0	0	0	0	0	0	0	1	0	0	0	0	0	0	0	0	0	0	0	0	89307001	95,750	89,307.00	95.75
223	0	0	0	0	0	0	0	1	0	0	0	1	0	0	0	0	0	0	0	0	89402751	971,500	89,402.75	971.5
224	0	0	0	0	0	0	0	0	0	0	0	1	0	0	0	0	0	0	0	0	90374251	51,000	90,374.25	51
225	0	0	0	0	0	0	0	0	0	0	0	0	0	0	0	0	0	0	0	0	90425251	481,500	90,425.25	481.5
226	0	0	0	0	0	0	0	1	0	0	0	0	0	0	0	0	0	0	0	0	90906751	74,750	90,906.75	74.75
227	0	0	0	0	0	0	0	1	0	0	0	1	0	0	0	0	0	0	0	0	90981501	975,750	90,981.50	975.75
228	0	0	0	0	0	0	0	0	0	0	0	1	0	0	0	0	0	0	0	0	91957251	46,750	91,957.25	46.75
229	0	0	0	0	0	0	0	0	0	0	0	0	0	0	0	0	0	0	0	0	92004001	469,000	92,004.00	469
230	0	0	0	0	0	0	0	1	0	0	0	0	0	0	0	0	0	0	0	0	92473001	87,500	92,473.00	87.5
231	0	0	0	0	0	0	0	1	0	0	0	1	0	0	0	0	0	0	0	0	92560501	979,750	92,560.50	979.75
232	0	0	0	0	0	0	0	0	0	0	0	1	0	0	0	0	0	0	0	0	93540251	42,750	93,540.25	42.75
233	0	0	0	0	0	0	0	0	0	0	0	0	0	0	0	0	0	0	0	0	93583001	473,250	93,583.00	473.25
234	0	0	0	0	0	0	0	1	0	0	0	0	0	0	0	0	0	0	0	0	94056251	83,000	94,056.25	83
235	0	0	0	0	0	0	0	1	0	0	0	1	0	0	0	0	0	0	0	0	94139251	984,250	94,139.25	984.25
236	0	0	0	0	0	0	0	0	0	0	0	1	0	0	0	0	0	0	0	0	95123501	38,500	95,123.50	38.5
237	0	0	0	0	0	0	0	0	0	0	0	0	0	0	0	0	0	0	0	0	95162001	477,250	95,162.00	477.25
238	0	0	0	0	0	0	0	1	0	0	0	0	0	0	0	0	0	0	0	0	95639251	79,000	95,639.25	79
239	0	0	0	0	0	0	0	1	0	0	0	1	0	0	0	0	0	0	0	0	95718251	971,500	95,718.25	971.5
240	0	0	0	0	0	0	0	0	0	0	0	1	0	0	0	0	0	0	0	0	96689751	51,000	96,689.75	51
241	0	0	0	0	0	0	0	0	0	0	0	0	0	0	0	0	0	0	0	0	96740751	464,750	96,740.75	464.75
242	0	0	0	0	0	0	0	1	0	0	0	0	0	0	0	0	0	0	0	0	97205501	93,000	97,205.50	93
243	0	0	0	0	0	0	0	1	0	0	0	1	0	0	0	0	0	0	0	0	97298501	974,250	97,298.50	974.25
244	0	0	0	0	0	0	0	0	0	0	0	1	0	0	0	0	0	0	0	0	98272751	47,000	98,272.75	47
245	0	0	0	0	0	0	0	0	0	0	0	0	0	0	0	0	0	0	0	0	98319751	469,000	98,319.75	469
246	0	0	0	0	0	0	0	1	0	0	0	0	0	0	0	0	0	0	0	0	98788751	87,250	98,788.75	87.25
247	0	0	0	0	0	0	0	1	0	0	0	1	0	0	0	0	0	0	0	0	98876001	979,750	98,876.00	979.75
248	0	0	0	0	0	0	0	0	0	0	0	1	0	0	0	0	0	0	0	0	99855751	43,000	99,855.75	43
249	0	0	0	0	0	0	0	0	0	0	0	0	0	0	0	0	0	0	0	0	99898751	489,750	99,898.75	489.75
250	0	0	0	0	0	0	0	1	0	0	0	0	0	0	0	0	0	0	0	0	100388501	66,500	100,388.50	66.5
251	0	0	0	0	0	0	0	1	0	0	0	1	0	0	0	0	0	0	0	0	100455001	967,250	100,455.00	967.25
252	0	0	0	0	0	0	0	0	0	0	0	1	0	0	0	0	0	0	0	0	101422251	55,250	101,422.25	55.25
253	0	0	0	0	0	0	0	0	0	0	0	0	0	0	0	0	0	0	0	0	101477501	460,750	101,477.50	460.75
254	0	0	0	0	0	0	0	1	0	0	0	0	0	0	0	0	0	0	0	0	101938251	72,500	101,938.25	72.5
255	0	0	0	0	0	0	0	1	0	0	0	1	0	0	0	0	0	0	0	0	102010751	977,750	102,010.75	977.75
256	0	0	0	0	0	0	0	0	0	0	0	1	0	0	0	0	0	0	0	0	102988501	44,750	102,988.50	44.75
257	0	0	0	0	0	0	0	0	0	0	0	0	0	0	0	0	0	0	0	0	103033251	488,000	103,033.25	488
258	0	0	0	0	0	0	0	1	0	0	0	0	0	0	0	0	0	0	0	0	103521251	68,250	103,521.25	68.25
259	0	0	0	0	0	0	0	1	0	0	0	1	0	0	0	0	0	0	0	0	103589501	982,250	103,589.50	982.25
260	0	0	0	0	0	0	0	0	0	0	0	1	0	0	0	0	0	0	0	0	104571751	40,500	104,571.75	40.5
261	0	0	0	0	0	0	0	0	0	0	0	0	0	0	0	0	0	0	0	0	104612251	475,250	104,612.25	475.25
262	0	0	0	0	0	0	0	1	0	0	0	0	0	0	0	0	0	0	0	0	105087501	81,000	105,087.50	81
263	0	0	0	0	0	0	0	1	0	0	0	1	0	0	0	0	0	0	0	0	105168501	969,500	105,168.50	969.5
264	0	0	0	0	0	0	0	0	0	0	0	1	0	0	0	0	0	0	0	0	106138001	53,250	106,138.00	53.25
265	0	0	0	0	0	0	0	0	0	0	0	0	0	0	0	0	0	0	0	0	106191251	479,250	106,191.25	479.25
266	0	0	0	0	0	0	0	1	0	0	0	0	0	0	0	0	0	0	0	0	106670501	77,000	106,670.50	77
267	0	0	0	0	0	0	0	1	0	0	0	1	0	0	0	0	0	0	0	0	106747501	973,500	106,747.50	973.5
268	0	0	0	0	0	0	0	0	0	0	0	1	0	0	0	0	0	0	0	0	107721001	49,000	107,721.00	49
269	0	0	0	0	0	0	0	0	0	0	0	0	0	0	0	0	0	0	0	0	107770001	467,000	107,770.00	467
270	0	0	0	0	0	0	0	1	0	0	0	0	0	0	0	0	0	0	0	0	108237001	89,250	108,237.00	89.25
271	0	0	0	0	0	0	0	1	0	0	0	1	0	0	0	0	0	0	0	0	108326251	978,000	108,326.25	978
272	0	0	0	0	0	0	0	0	0	0	0	1	0	0	0	0	0	0	0	0	109304251	44,750	109,304.25	44.75
273	0	0	0	0	0	0	0	0	0	0	0	0	0	0	0	0	0	0	0	0	109349001	471,000	109,349.00	471
274	0	0	0	0	0	0	0	1	0	0	0	0	0	0	0	0	0	0	0	0	109820001	85,250	109,820.00	85.25
275	0	0	0	0	0	0	0	1	0	0	0	1	0	0	0	0	0	0	0	0	109905251	965,250	109,905.25	965.25
276	0	0	0	0	0	0	0	0	0	0	0	1	0	0	0	0	0	0	0	0	110870501	57,500	110,870.50	57.5
277	0	0	0	0	0	0	0	0	0	0	0	0	0	0	0	0	0	0	0	0	110928001	475,000	110,928.00	475
278	0	0	0	0	0	0	0	1	0	0	0	0	0	0	0	0	0	0	0	0	111403001	81,250	111,403.00	81.25
279	0	0	0	0	0	0	0	1	0	0	0	1	0	0	0	0	0	0	0	0	111484251	969,250	111,484.25	969.25
280	0	0	0	0	0	0	0	0	0	0	0	1	0	0	0	0	0	0	0	0	112453501	53,250	112,453.50	53.25
281	0	0	0	0	0	0	0	0	0	0	0	0	0	0	0	0	0	0	0	0	112506751	462,750	112,506.75	462.75
282	0	0	0	0	0	0	0	1	0	0	0	0	0	0	0	0	0	0	0	0	112969501	93,500	112,969.50	93.5
283	0	0	0	0	0	0	0	1	0	0	0	1	0	0	0	0	0	0	0	0	113063001	973,500	113,063.00	973.5
284	0	0	0	0	0	0	0	0	0	0	0	1	0	0	0	0	0	0	0	0	114036501	49,250	114,036.50	49.25
285	0	0	0	0	0	0	0	0	0	0	0	0	0	0	0	0	0	0	0	0	114085751	483,500	114,085.75	483.5
286	0	0	0	0	0	0	0	1	0	0	0	0	0	0	0	0	0	0	0	0	114569251	74,250	114,569.25	74.25
287	0	0	0	0	0	0	0	1	0	0	0	1	0	0	0	0	0	0	0	0	114643501	976,250	114,643.50	976.25
288	0	0	0	0	0	0	0	0	0	0	0	1	0	0	0	0	0	0	0	0	115619751	44,750	115,619.75	44.75
289	0	0	0	0	0	0	0	0	0	0	0	0	0	0	0	0	0	0	0	0	115664501	471,000	115,664.50	471
290	0	0	0	0	0	0	0	1	0	0	0	0	0	0	0	0	0	0	0	0	116135501	85,500	116,135.50	85.5
291	0	0	0	0	0	0	0	1	0	0	0	1	0	0	0	0	0	0	0	0	116221001	981,750	116,221.00	981.75
292	0	0	0	0	0	0	0	0	0	0	0	1	0	0	0	0	0	0	0	0	117202751	40,750	117,202.75	40.75
293	0	0	0	0	0	0	0	0	0	0	0	0	0	0	0	0	0	0	0	0	117243501	475,000	117,243.50	475
294	0	0	0	0	0	0	0	1	0	0	0	0	0	0	0	0	0	0	0	0	117718501	81,500	117,718.50	81.5
295	0	0	0	0	0	0	0	1	0	0	0	1	0	0	0	0	0	0	0	0	117800001	985,750	117,800.00	985.75
296	0	0	0	0	0	0	0	0	0	0	0	1	0	0	0	0	0	0	0	0	118785751	36,750	118,785.75	36.75
297	0	0	0	0	0	0	0	0	0	0	0	0	0	0	0	0	0	0	0	0	118822501	462,500	118,822.50	462.5
298	0	0	0	0	0	0	0	1	0	0	0	0	0	0	0	0	0	0	0	0	119285001	93,750	119,285.00	93.75
299	0	0	0	0	0	0	0	1	0	0	0	1	0	0	0	0	0	0	0	0	119378751	973,250	119,378.75	973.25
300	0	0	0	0	0	0	0	0	0	0	0	1	0	0	0	0	0	0	0	0	120352001	49,250	120,352.00	49.25
301	0	0	0	0	0	0	0	0	0	0	0	0	0	0	0	0	0	0	0	0	120401251	466,750	120,401.25	466.75
302	0	0	0	0	0	0	0	1	0	0	0	0	0	0	0	0	0	0	0	0	120868001	89,750	120,868.00	89.75
303	0	0	0	0	0	0	0	1	0	0	0	1	0	0	0	0	0	0	0	0	120957751	977,500	120,957.75	977.5
304	0	0	0	0	0	0	0	0	0	0	0	1	0	0	0	0	0	0	0	0	121935251	45,000	121,935.25	45
305	0	0	0	0	0	0	0	0	0	0	0	0	0	0	0	0	0	0	0	0	121980251	470,750	121,980.25	470.75
306	0	0	0	0	0	0	0	1	0	0	0	0	0	0	0	0	0	0	0	0	122451001	85,500	122,451.00	85.5
307	0	0	0	0	0	0	0	1	0	0	0	1	0	0	0	0	0	0	0	0	122536501	981,750	122,536.50	981.75
308	0	0	0	0	0	0	0	0	0	0	0	1	0	0	0	0	0	0	0	0	123518251	41,000	123,518.25	41
309	0	0	0	0	0	0	0	0	0	0	0	0	0	0	0	0	0	0	0	0	123559251	474,750	123,559.25	474.75
310	0	0	0	0	0	0	0	1	0	0	0	0	0	0	0	0	0	0	0	0	124034001	81,500	124,034.00	81.5
311	0	0	0	0	0	0	0	1	0	0	0	1	0	0	0	0	0	0	0	0	124115501	969,000	124,115.50	969
312	0	0	0	0	0	0	0	0	0	0	0	1	0	0	0	0	0	0	0	0	125084501	53,750	125,084.50	53.75
313	0	0	0	0	0	0	0	0	0	0	0	0	0	0	0	0	0	0	0	0	125138251	445,500	125,138.25	445.5
314	0	0	0	0	0	0	0	1	0	0	0	0	0	0	0	0	0	0	0	0	125583751	87,500	125,583.75	87.5
315	0	0	0	0	0	0	0	1	0	0	0	1	0	0	0	0	0	0	0	0	125671251	979,750	125,671.25	979.75
316	0	0	0	0	0	0	0	0	0	0	0	1	0	0	0	0	0	0	0	0	126651001	42,750	126,651.00	42.75
317	0	0	0	0	0	0	0	0	0	0	0	0	0	0	0	0	0	0	0	0	126693751	473,000	126,693.75	473
318	0	0	0	0	0	0	0	1	0	0	0	0	0	0	0	0	0	0	0	0	127166751	83,500	127,166.75	83.5
319	0	0	0	0	0	0	0	1	0	0	0	1	0	0	0	0	0	0	0	0	127250251	983,750	127,250.25	983.75
320	0	0	0	0	0	0	0	0	0	0	0	1	0	0	0	0	0	0	0	0	128234001	38,750	128,234.00	38.75
321	0	0	0	0	0	0	0	0	0	0	0	0	0	0	0	0	0	0	0	0	128272751	477,250	128,272.75	477.25
322	0	0	0	0	0	0	0	1	0	0	0	0	0	0	0	0	0	0	0	0	128750001	79,000	128,750.00	79
323	0	0	0	0	0	0	0	1	0	0	0	1	0	0	0	0	0	0	0	0	128829001	971,500	128,829.00	971.5
324	0	0	0	0	0	0	0	0	0	0	0	1	0	0	0	0	0	0	0	0	129800501	51,250	129,800.50	51.25
325	0	0	0	0	0	0	0	0	0	0	0	0	0	0	0	0	0	0	0	0	129851751	464,500	129,851.75	464.5
326	0	0	0	0	0	0	0	1	0	0	0	0	0	0	0	0	0	0	0	0	130316251	91,750	130,316.25	91.75
327	0	0	0	0	0	0	0	1	0	0	0	1	0	0	0	0	0	0	0	0	130408001	975,500	130,408.00	975.5
328	0	0	0	0	0	0	0	0	0	0	0	1	0	0	0	0	0	0	0	0	131383501	47,000	131,383.50	47
329	0	0	0	0	0	0	0	0	0	0	0	0	0	0	0	0	0	0	0	0	131430501	468,750	131,430.50	468.75
330	0	0	0	0	0	0	0	1	0	0	0	0	0	0	0	0	0	0	0	0	131899251	89,000	131,899.25	89
331	0	0	0	0	0	0	0	1	0	0	0	1	0	0	0	0	0	0	0	0	131988251	978,250	131,988.25	978.25
332	0	0	0	0	0	0	0	0	0	0	0	1	0	0	0	0	0	0	0	0	132966501	43,000	132,966.50	43
333	0	0	0	0	0	0	0	0	0	0	0	0	0	0	0	0	0	0	0	0	133009501	472,750	133,009.50	472.75
334	0	0	0	0	0	0	0	1	0	0	0	0	0	0	0	0	0	0	0	0	133482251	83,500	133,482.25	83.5
335	0	0	0	0	0	0	0	1	0	0	0	1	0	0	0	0	0	0	0	0	133565751	967,000	133,565.75	967
336	0	0	0	0	0	0	0	0	0	0	0	1	0	0	0	0	0	0	0	0	134532751	55,750	134,532.75	55.75
337	0	0	0	0	0	0	0	0	0	0	0	0	0	0	0	0	0	0	0	0	134588501	477,000	134,588.50	477
338	0	0	0	0	0	0	0	1	0	0	0	0	0	0	0	0	0	0	0	0	135065501	79,250	135,065.50	79.25
339	0	0	0	0	0	0	0	1	0	0	0	1	0	0	0	0	0	0	0	0	135144751	971,250	135,144.75	971.25
340	0	0	0	0	0	0	0	0	0	0	0	1	0	0	0	0	0	0	0	0	136116001	51,250	136,116.00	51.25
341	0	0	0	0	0	0	0	0	0	0	0	0	0	0	0	0	0	0	0	0	136167251	481,250	136,167.25	481.25
342	0	0	0	0	0	0	0	1	0	0	0	0	0	0	0	0	0	0	0	0	136648501	75,000	136,648.50	75
343	0	0	0	0	0	0	0	1	0	0	0	1	0	0	0	0	0	0	0	0	136723501	975,500	136,723.50	975.5
344	0	0	0	0	0	0	0	0	0	0	0	1	0	0	0	0	0	0	0	0	137699001	47,250	137,699.00	47.25
345	0	0	0	0	0	0	0	0	0	0	0	0	0	0	0	0	0	0	0	0	137746251	468,500	137,746.25	468.5
346	0	0	0	0	0	0	0	1	0	0	0	0	0	0	0	0	0	0	0	0	138214751	87,750	138,214.75	87.75
347	0	0	0	0	0	0	0	1	0	0	0	1	0	0	0	0	0	0	0	0	138302501	979,500	138,302.50	979.5
348	0	0	0	0	0	0	0	0	0	0	0	1	0	0	0	0	0	0	0	0	139282001	43,250	139,282.00	43.25
349	0	0	0	0	0	0	0	0	0	0	0	0	0	0	0	0	0	0	0	0	139325251	472,750	139,325.25	472.75
350	0	0	0	0	0	0	0	1	0	0	0	0	0	0	0	0	0	0	0	0	139798001	83,500	139,798.00	83.5
351	0	0	0	0	0	0	0	1	0	0	0	1	0	0	0	0	0	0	0	0	139881501	983,500	139,881.50	983.5
352	0	0	0	0	0	0	0	0	0	0	0	1	0	0	0	0	0	0	0	0	140865001	39,000	140,865.00	39
353	0	0	0	0	0	0	0	0	0	0	0	0	0	0	0	0	0	0	0	0	140904001	460,250	140,904.00	460.25
354	0	0	0	0	0	0	0	1	0	0	0	0	0	0	0	0	0	0	0	0	141364251	96,250	141,364.25	96.25
355	0	0	0	0	0	0	0	1	0	0	0	1	0	0	0	0	0	0	0	0	141460501	971,000	141,460.50	971
356	0	0	0	0	0	0	0	0	0	0	0	1	0	0	0	0	0	0	0	0	142431501	51,500	142,431.50	51.5
357	0	0	0	0	0	0	0	0	0	0	0	0	0	0	0	0	0	0	0	0	142483001	464,250	142,483.00	464.25
358	0	0	0	0	0	0	0	1	0	0	0	0	0	0	0	0	0	0	0	0	142947251	68,750	142,947.25	68.75
359	0	0	0	0	0	0	0	1	0	0	0	1	0	0	0	0	0	0	0	0	143016001	998,500	143,016.00	998.5
360	0	0	0	0	0	0	0	0	0	0	0	1	0	0	0	0	0	0	0	0	144014501	24,250	144,014.50	24.25
361	0	0	0	0	0	0	0	0	0	0	0	0	0	0	0	0	0	0	0	0	144038751	475,000	144,038.75	475
362	0	0	0	0	0	0	0	1	0	0	0	0	0	0	0	0	0	0	0	0	144513751	81,250	144,513.75	81.25
363	0	0	0	0	0	0	0	1	0	0	0	1	0	0	0	0	0	0	0	0	144595001	969,250	144,595.00	969.25
364	0	0	0	0	0	0	0	0	0	0	0	1	0	0	0	0	0	0	0	0	145564251	53,250	145,564.25	53.25
365	0	0	0	0	0	0	0	0	0	0	0	0	0	0	0	0	0	0	0	0	145617501	479,250	145,617.50	479.25
366	0	0	0	0	0	0	0	1	0	0	0	0	0	0	0	0	0	0	0	0	146096751	77,250	146,096.75	77.25
367	0	0	0	0	0	0	0	1	0	0	0	1	0	0	0	0	0	0	0	0	146174001	973,250	146,174.00	973.25
368	0	0	0	0	0	0	0	0	0	0	0	1	0	0	0	0	0	0	0	0	147147251	49,250	147,147.25	49.25
369	0	0	0	0	0	0	0	0	0	0	0	0	0	0	0	0	0	0	0	0	147196501	466,500	147,196.50	466.5
370	0	0	0	0	0	0	0	1	0	0	0	0	0	0	0	0	0	0	0	0	147663001	89,750	147,663.00	89.75
371	0	0	0	0	0	0	0	1	0	0	0	1	0	0	0	0	0	0	0	0	147752751	994,250	147,752.75	994.25
372	0	0	0	0	0	0	0	0	0	0	0	1	0	0	0	0	0	0	0	0	148747001	28,500	148,747.00	28.5
373	0	0	0	0	0	0	0	0	0	0	0	0	0	0	0	0	0	0	0	0	148775501	487,500	148,775.50	487.5
374	0	0	0	0	0	0	0	1	0	0	0	0	0	0	0	0	0	0	0	0	149263001	70,250	149,263.00	70.25
375	0	0	0	0	0	0	0	1	0	0	0	1	0	0	0	0	0	0	0	0	149333251	980,000	149,333.25	980
376	0	0	0	0	0	0	0	0	0	0	0	1	0	0	0	0	0	0	0	0	150313251	41,000	150,313.25	41
377	0	0	0	0	0	0	0	0	0	0	0	0	0	0	0	0	0	0	0	0	150354251	508,250	150,354.25	508.25
378	0	0	0	0	0	0	0	1	0	0	0	0	0	0	0	0	0	0	0	0	150862501	71,500	150,862.50	71.5
379	0	0	0	0	0	0	0	1	0	0	0	1	0	0	0	0	0	0	0	0	150934001	995,750	150,934.00	995.75
380	0	0	0	0	0	0	0	0	0	0	0	1	0	0	0	0	0	0	0	0	151929751	26,750	151,929.75	26.75
381	0	0	0	0	0	0	0	0	0	0	0	0	0	0	0	0	0	0	0	0	151956501	472,500	151,956.50	472.5
382	0	0	0	0	0	0	0	1	0	0	0	0	0	0	0	0	0	0	0	0	152429001	83,750	152,429.00	83.75
383	0	0	0	0	0	0	0	1	0	0	0	1	0	0	0	0	0	0	0	0	152512751	966,750	152,512.75	966.75
384	0	0	0	0	0	0	0	0	0	0	0	1	0	0	0	0	0	0	0	0	153479501	56,000	153,479.50	56
385	0	0	0	0	0	0	0	0	0	0	0	0	0	0	0	0	0	0	0	0	153535501	460,000	153,535.50	460
386	0	0	0	0	0	0	0	1	0	0	0	0	0	0	0	0	0	0	0	0	153995501	73,000	153,995.50	73
387	0	0	0	0	0	0	0	1	0	0	0	1	0	0	0	0	0	0	0	0	154068501	977,250	154,068.50	977.25
388	0	0	0	0	0	0	0	0	0	0	0	1	0	0	0	0	0	0	0	0	155045751	45,500	155,045.75	45.5
389	0	0	0	0	0	0	0	0	0	0	0	0	0	0	0	0	0	0	0	0	155091251	487,250	155,091.25	487.25
390	0	0	0	0	0	0	0	1	0	0	0	0	0	0	0	0	0	0	0	0	155578501	69,000	155,578.50	69
391	0	0	0	0	0	0	0	1	0	0	0	1	0	0	0	0	0	0	0	0	155647501	981,250	155,647.50	981.25
392	0	0	0	0	0	0	0	0	0	0	0	1	0	0	0	0	0	0	0	0	156628751	41,250	156,628.75	41.25
393	0	0	0	0	0	0	0	0	0	0	0	0	0	0	0	0	0	0	0	0	156670001	491,500	156,670.00	491.5
394	0	0	0	0	0	0	0	1	0	0	0	0	0	0	0	0	0	0	0	0	157161501	64,750	157,161.50	64.75
395	0	0	0	0	0	0	0	1	0	0	0	1	0	0	0	0	0	0	0	0	157226251	985,750	157,226.25	985.75
396	0	0	0	0	0	0	0	0	0	0	0	1	0	0	0	0	0	0	0	0	158212001	37,000	158,212.00	37
397	0	0	0	0	0	0	0	0	0	0	0	0	0	0	0	0	0	0	0	0	158249001	479,000	158,249.00	479
398	0	0	0	0	0	0	0	1	0	0	0	0	0	0	0	0	0	0	0	0	158728001	77,250	158,728.00	77.25
399	0	0	0	0	0	0	0	1	0	0	0	1	0	0	0	0	0	0	0	0	158805251	973,000	158,805.25	973
400	0	0	0	0	0	0	0	0	0	0	0	1	0	0	0	0	0	0	0	0	159778251	49,500	159,778.25	49.5
401	0	0	0	0	0	0	0	0	0	0	0	0	0	0	0	0	0	0	0	0	159827751	466,500	159,827.75	466.5
402	0	0	0	0	0	0	0	1	0	0	0	0	0	0	0	0	0	0	0	0	160294251	90,000	160,294.25	90
403	0	0	0	0	0	0	0	1	0	0	0	1	0	0	0	0	0	0	0	0	160384251	977,000	160,384.25	977
404	0	0	0	0	0	0	0	0	0	0	0	1	0	0	0	0	0	0	0	0	161361251	45,500	161,361.25	45.5
405	0	0	0	0	0	0	0	0	0	0	0	0	0	0	0	0	0	0	0	0	161406751	504,000	161,406.75	504
406	0	0	0	0	0	0	0	1	0	0	0	0	0	0	0	0	0	0	0	0	161910751	75,500	161,910.75	75.5
407	0	0	0	0	0	0	0	1	0	0	0	1	0	0	0	0	0	0	0	0	161986251	974,750	161,986.25	974.75
408	0	0	0	0	0	0	0	0	0	0	0	1	0	0	0	0	0	0	0	0	162961001	48,000	162,961.00	48
409	0	0	0	0	0	0	0	0	0	0	0	0	0	0	0	0	0	0	0	0	163009001	484,750	163,009.00	484.75
410	0	0	0	0	0	0	0	1	0	0	0	0	0	0	0	0	0	0	0	0	163493751	71,500	163,493.75	71.5
411	0	0	0	0	0	0	0	1	0	0	0	1	0	0	0	0	0	0	0	0	163565251	978,750	163,565.25	978.75
412	0	0	0	0	0	0	0	0	0	0	0	1	0	0	0	0	0	0	0	0	164544001	43,750	164,544.00	43.75
413	0	0	0	0	0	0	0	0	0	0	0	0	0	0	0	0	0	0	0	0	164587751	489,000	164,587.75	489
414	0	0	0	0	0	0	0	1	0	0	0	0	0	0	0	0	0	0	0	0	165076751	67,250	165,076.75	67.25
415	0	0	0	0	0	0	0	1	0	0	0	1	0	0	0	0	0	0	0	0	165144001	983,250	165,144.00	983.25
416	0	0	0	0	0	0	0	0	0	0	0	1	0	0	0	0	0	0	0	0	166127251	39,500	166,127.25	39.5
417	0	0	0	0	0	0	0	0	0	0	0	0	0	0	0	0	0	0	0	0	166166751	476,250	166,166.75	476.25
418	0	0	0	0	0	0	0	1	0	0	0	0	0	0	0	0	0	0	0	0	166643001	80,000	166,643.00	80
419	0	0	0	0	0	0	0	1	0	0	0	1	0	0	0	0	0	0	0	0	166723001	987,250	166,723.00	987.25
420	0	0	0	0	0	0	0	0	0	0	0	1	0	0	0	0	0	0	0	0	167710251	35,500	167,710.25	35.5
421	0	0	0	0	0	0	0	0	0	0	0	0	0	0	0	0	0	0	0	0	167745751	480,500	167,745.75	480.5
422	0	0	0	0	0	0	0	1	0	0	0	0	0	0	0	0	0	0	0	0	168226251	77,000	168,226.25	77
423	0	0	0	0	0	0	0	1	0	0	0	1	0	0	0	0	0	0	0	0	168303251	973,250	168,303.25	973.25
424	0	0	0	0	0	0	0	0	0	0	0	1	0	0	0	0	0	0	0	0	169276501	48,000	169,276.50	48
425	0	0	0	0	0	0	0	0	0	0	0	0	0	0	0	0	0	0	0	0	169324501	468,000	169,324.50	468
426	0	0	0	0	0	0	0	1	0	0	0	0	0	0	0	0	0	0	0	0	169792501	88,500	169,792.50	88.5
427	0	0	0	0	0	0	0	1	0	0	0	1	0	0	0	0	0	0	0	0	169881001	978,500	169,881.00	978.5
428	0	0	0	0	0	0	0	0	0	0	0	1	0	0	0	0	0	0	0	0	170859501	44,000	170,859.50	44
429	0	0	0	0	0	0	0	0	0	0	0	0	0	0	0	0	0	0	0	0	170903501	505,500	170,903.50	505.5
430	0	0	0	0	0	0	0	1	0	0	0	0	0	0	0	0	0	0	0	0	171409001	74,000	171,409.00	74
431	0	0	0	0	0	0	0	1	0	0	0	1	0	0	0	0	0	0	0	0	171483001	976,250	171,483.00	976.25
432	0	0	0	0	0	0	0	0	0	0	0	1	0	0	0	0	0	0	0	0	172459251	46,250	172,459.25	46.25
433	0	0	0	0	0	0	0	0	0	0	0	0	0	0	0	0	0	0	0	0	172505501	486,500	172,505.50	486.5
434	0	0	0	0	0	0	0	1	0	0	0	0	0	0	0	0	0	0	0	0	172992001	70,000	172,992.00	70
435	0	0	0	0	0	0	0	1	0	0	0	1	0	0	0	0	0	0	0	0	173062001	980,250	173,062.00	980.25
436	0	0	0	0	0	0	0	0	0	0	0	1	0	0	0	0	0	0	0	0	174042251	42,250	174,042.25	42.25
437	0	0	0	0	0	0	0	0	0	0	0	0	0	0	0	0	0	0	0	0	174084501	457,250	174,084.50	457.25
438	0	0	0	0	0	0	0	1	0	0	0	0	0	0	0	0	0	0	0	0	174541751	99,250	174,541.75	99.25
439	0	0	0	0	0	0	0	1	0	0	0	1	0	0	0	0	0	0	0	0	174641001	967,750	174,641.00	967.75
440	0	0	0	0	0	0	0	0	0	0	0	1	0	0	0	0	0	0	0	0	175608751	54,750	175,608.75	54.75
441	0	0	0	0	0	0	0	0	0	0	0	0	0	0	0	0	0	0	0	0	175663501	461,250	175,663.50	461.25
442	0	0	0	0	0	0	0	1	0	0	0	0	0	0	0	0	0	0	0	0	176124751	96,500	176,124.75	96.5
443	0	0	0	0	0	0	0	1	0	0	0	1	0	0	0	0	0	0	0	0	176221251	970,500	176,221.25	970.5
444	0	0	0	0	0	0	0	0	0	0	0	1	0	0	0	0	0	0	0	0	177191751	50,500	177,191.75	50.5
445	0	0	0	0	0	0	0	0	0	0	0	0	0	0	0	0	0	0	0	0	177242251	448,750	177,242.25	448.75
446	0	0	0	0	0	0	0	1	0	0	0	0	0	0	0	0	0	0	0	0	177691001	84,500	177,691.00	84.5
447	0	0	0	0	0	0	0	1	0	0	0	1	0	0	0	0	0	0	0	0	177775501	966,000	177,775.50	966
448	0	0	0	0	0	0	0	0	0	0	0	1	0	0	0	0	0	0	0	0	178741501	58,250	178,741.50	58.25
449	0	0	0	0	0	0	0	0	0	0	0	0	0	0	0	0	0	0	0	0	178799751	474,500	178,799.75	474.5
450	0	0	0	0	0	0	0	1	0	0	0	0	0	0	0	0	0	0	0	0	179274251	80,250	179,274.25	80.25
451	0	0	0	0	0	0	0	1	0	0	0	1	0	0	0	0	0	0	0	0	179354501		179,354.50
