# Supplementary material for: Auditory presentation and synchronization in Adobe Flash and HTML5/JavaScript Web experiments
Source: Behav Res Methods. 2016 Jul 15;48(3):897–908. doi: 10.3758/s13428-016-0758-5 (PMC5003904; doi:10.3758/s13428-016-0758-5)
Supplement: Supplementary file 1 — (ZIP 1310 kb) [file 13428_2016_758_MOESM1_ESM.zip › Data/S2/sync-lenlap-cr-js.csv]

	Keypad 4	Keypad 3	Keypad 2	Keypad 1	Opto 4	Opto 3	Opto 2	Opto 1	TTL in 2	TTL in 1	Mic 2	Mic 1	Act close 4	Act close 3	Act close 3	Act close 1	TTL out 2	TTL out 1	Sounder 2	Sounder 1	Elapsed uS	Active uS	Elapsed mS	Active mS
1	0	0	0	0	0	0	0	0	0	0	0	0	0	0	0	0	0	0	0	0	0	1,567,250	0	1,567.25
2	0	0	0	0	0	0	0	1	0	0	0	0	0	0	0	0	0	0	0	0	1567250	157,500	1,567.25	157.5
3	0	0	0	0	0	0	0	1	0	0	0	1	0	0	0	0	0	0	0	0	1724750	1,022,500	1,724.75	1,022.50
4	0	0	0	0	0	0	0	1	0	0	0	0	0	0	0	0	0	0	0	0	2747250	40,250	2,747.25	40.25
5	0	0	0	0	0	0	0	0	0	0	0	0	0	0	0	0	0	0	0	0	2787500	479,500	2,787.50	479.5
6	0	0	0	0	0	0	0	1	0	0	0	0	0	0	0	0	0	0	0	0	3267000	37,500	3,267.00	37.5
7	0	0	0	0	0	0	0	1	0	0	0	1	0	0	0	0	0	0	0	0	3304500	1,022,750	3,304.50	1,022.75
8	0	0	0	0	0	0	0	1	0	0	0	0	0	0	0	0	0	0	0	0	4327250	50,500	4,327.25	50.5
9	0	0	0	0	0	0	0	0	0	0	0	0	0	0	0	0	0	0	0	0	4377750	472,250	4,377.75	472.25
10	0	0	0	0	0	0	0	1	0	0	0	0	0	0	0	0	0	0	0	0	4850000	54,500	4,850.00	54.5
11	0	0	0	0	0	0	0	1	0	0	0	1	0	0	0	0	0	0	0	0	4904500	1,022,750	4,904.50	1,022.75
12	0	0	0	0	0	0	0	1	0	0	0	0	0	0	0	0	0	0	0	0	5927250	43,500	5,927.25	43.5
13	0	0	0	0	0	0	0	0	0	0	0	0	0	0	0	0	0	0	0	0	5970750	479,000	5,970.75	479
14	0	0	0	0	0	0	0	1	0	0	0	0	0	0	0	0	0	0	0	0	6449750	54,750	6,449.75	54.75
15	0	0	0	0	0	0	0	1	0	0	0	1	0	0	0	0	0	0	0	0	6504500	1,022,750	6,504.50	1,022.75
16	0	0	0	0	0	0	0	1	0	0	0	0	0	0	0	0	0	0	0	0	7527250	47,000	7,527.25	47
17	0	0	0	0	0	0	0	0	0	0	0	0	0	0	0	0	0	0	0	0	7574250	475,251	7,574.25	475.25
18	0	0	0	0	0	0	0	1	0	0	0	0	0	0	0	0	0	0	0	0	8049501	34,999	8,049.50	35
19	0	0	0	0	0	0	0	1	0	0	0	1	0	0	0	0	0	0	0	0	8084500	1,022,750	8,084.50	1,022.75
20	0	0	0	0	0	0	0	1	0	0	0	0	0	0	0	0	0	0	0	0	9107250	45,251	9,107.25	45.25
21	0	0	0	0	0	0	0	0	0	0	0	0	0	0	0	0	0	0	0	0	9152501	479,999	9,152.50	480
22	0	0	0	0	0	0	0	1	0	0	0	0	0	0	0	0	0	0	0	0	9632500	52,250	9,632.50	52.25
23	0	0	0	0	0	0	0	1	0	0	0	1	0	0	0	0	0	0	0	0	9684750	1,022,500	9,684.75	1,022.50
24	0	0	0	0	0	0	0	1	0	0	0	0	0	0	0	0	0	0	0	0	10707250	60,250	10,707.25	60.25
25	0	0	0	0	0	0	0	0	0	0	0	0	0	0	0	0	0	0	0	0	10767500	464,500	10,767.50	464.5
26	0	0	0	0	0	0	0	1	0	0	0	0	0	0	0	0	0	0	0	0	11232000	52,500	11,232.00	52.5
27	0	0	0	0	0	0	0	1	0	0	0	1	0	0	0	0	0	0	0	0	11284500	1,022,501	11,284.50	1,022.50
28	0	0	0	0	0	0	0	1	0	0	0	0	0	0	0	0	0	0	0	0	12307001	28,749	12,307.00	28.75
29	0	0	0	0	0	0	0	0	0	0	0	0	0	0	0	0	0	0	0	0	12335750	496,000	12,335.75	496
30	0	0	0	0	0	0	0	1	0	0	0	0	0	0	0	0	0	0	0	0	12831750	53,000	12,831.75	53
31	0	0	0	0	0	0	0	1	0	0	0	1	0	0	0	0	0	0	0	0	12884750	1,022,250	12,884.75	1,022.25
32	0	0	0	0	0	0	0	1	0	0	0	0	0	0	0	0	0	0	0	0	13907000	51,501	13,907.00	51.5
33	0	0	0	0	0	0	0	0	0	0	0	0	0	0	0	0	0	0	0	0	13958501	472,999	13,958.50	473
34	0	0	0	0	0	0	0	1	0	0	0	0	0	0	0	0	0	0	0	0	14431500	53,250	14,431.50	53.25
35	0	0	0	0	0	0	0	1	0	0	0	1	0	0	0	0	0	0	0	0	14484750	1,022,250	14,484.75	1,022.25
36	0	0	0	0	0	0	0	1	0	0	0	0	0	0	0	0	0	0	0	0	15507000	60,501	15,507.00	60.5
37	0	0	0	0	0	0	0	0	0	0	0	0	0	0	0	0	0	0	0	0	15567501	463,749	15,567.50	463.75
38	0	0	0	0	0	0	0	1	0	0	0	0	0	0	0	0	0	0	0	0	16031250	53,000	16,031.25	53
39	0	0	0	0	0	0	0	1	0	0	0	1	0	0	0	0	0	0	0	0	16084250	1,022,750	16,084.25	1,022.75
40	0	0	0	0	0	0	0	1	0	0	0	0	0	0	0	0	0	0	0	0	17107000	58,501	17,107.00	58.5
41	0	0	0	0	0	0	0	0	0	0	0	0	0	0	0	0	0	0	0	0	17165501	465,499	17,165.50	465.5
42	0	0	0	0	0	0	0	1	0	0	0	0	0	0	0	0	0	0	0	0	17631000	53,250	17,631.00	53.25
43	0	0	0	0	0	0	0	1	0	0	0	1	0	0	0	0	0	0	0	0	17684250	1,022,750	17,684.25	1,022.75
44	0	0	0	0	0	0	0	1	0	0	0	0	0	0	0	0	0	0	0	0	18707000	52,001	18,707.00	52
45	0	0	0	0	0	0	0	0	0	0	0	0	0	0	0	0	0	0	0	0	18759001	488,249	18,759.00	488.25
46	0	0	0	0	0	0	0	1	0	0	0	0	0	0	0	0	0	0	0	0	19247250	37,250	19,247.25	37.25
47	0	0	0	0	0	0	0	1	0	0	0	1	0	0	0	0	0	0	0	0	19284500	1,022,501	19,284.50	1,022.50
48	0	0	0	0	0	0	0	1	0	0	0	0	0	0	0	0	0	0	0	0	20307001	45,249	20,307.00	45.25
49	0	0	0	0	0	0	0	0	0	0	0	0	0	0	0	0	0	0	0	0	20352250	478,250	20,352.25	478.25
50	0	0	0	0	0	0	0	1	0	0	0	0	0	0	0	0	0	0	0	0	20830500	34,000	20,830.50	34
51	0	0	0	0	0	0	0	1	0	0	0	1	0	0	0	0	0	0	0	0	20864500	1,022,250	20,864.50	1,022.25
52	0	0	0	0	0	0	0	1	0	0	0	0	0	0	0	0	0	0	0	0	21886750	56,000	21,886.75	56
53	0	0	0	0	0	0	0	0	0	0	0	0	0	0	0	0	0	0	0	0	21942750	454,000	21,942.75	454
54	0	0	0	0	0	0	0	1	0	0	0	0	0	0	0	0	0	0	0	0	22396750	47,500	22,396.75	47.5
55	0	0	0	0	0	0	0	1	0	0	0	1	0	0	0	0	0	0	0	0	22444250	1,022,500	22,444.25	1,022.50
56	0	0	0	0	0	0	0	1	0	0	0	0	0	0	0	0	0	0	0	0	23466750	47,000	23,466.75	47
57	0	0	0	0	0	0	0	0	0	0	0	0	0	0	0	0	0	0	0	0	23513750	466,000	23,513.75	466
58	0	0	0	0	0	0	0	1	0	0	0	0	0	0	0	0	0	0	0	0	23979750	44,250	23,979.75	44.25
59	0	0	0	0	0	0	0	1	0	0	0	1	0	0	0	0	0	0	0	0	24024000	1,022,750	24,024.00	1,022.75
60	0	0	0	0	0	0	0	1	0	0	0	0	0	0	0	0	0	0	0	0	25046750	48,500	25,046.75	48.5
61	0	0	0	0	0	0	0	0	0	0	0	0	0	0	0	0	0	0	0	0	25095250	467,500	25,095.25	467.5
62	0	0	0	0	0	0	0	1	0	0	0	0	0	0	0	0	0	0	0	0	25562750	41,250	25,562.75	41.25
63	0	0	0	0	0	0	0	1	0	0	0	1	0	0	0	0	0	0	0	0	25604000	1,022,750	25,604.00	1,022.75
64	0	0	0	0	0	0	0	1	0	0	0	0	0	0	0	0	0	0	0	0	26626750	51,251	26,626.75	51.25
65	0	0	0	0	0	0	0	0	0	0	0	0	0	0	0	0	0	0	0	0	26678001	467,999	26,678.00	468
66	0	0	0	0	0	0	0	1	0	0	0	0	0	0	0	0	0	0	0	0	27146000	38,000	27,146.00	38
67	0	0	0	0	0	0	0	1	0	0	0	1	0	0	0	0	0	0	0	0	27184000	1,022,750	27,184.00	1,022.75
68	0	0	0	0	0	0	0	1	0	0	0	0	0	0	0	0	0	0	0	0	28206750	39,000	28,206.75	39
69	0	0	0	0	0	0	0	0	0	0	0	0	0	0	0	0	0	0	0	0	28245750	483,250	28,245.75	483.25
70	0	0	0	0	0	0	0	1	0	0	0	0	0	0	0	0	0	0	0	0	28729000	35,000	28,729.00	35
71	0	0	0	0	0	0	0	1	0	0	0	1	0	0	0	0	0	0	0	0	28764000	1,022,750	28,764.00	1,022.75
72	0	0	0	0	0	0	0	1	0	0	0	0	0	0	0	0	0	0	0	0	29786750	49,251	29,786.75	49.25
73	0	0	0	0	0	0	0	0	0	0	0	0	0	0	0	0	0	0	0	0	29836001	459,249	29,836.00	459.25
74	0	0	0	0	0	0	0	1	0	0	0	0	0	0	0	0	0	0	0	0	30295250	48,750	30,295.25	48.75
75	0	0	0	0	0	0	0	1	0	0	0	1	0	0	0	0	0	0	0	0	30344000	1,022,501	30,344.00	1,022.50
76	0	0	0	0	0	0	0	1	0	0	0	0	0	0	0	0	0	0	0	0	31366501	55,499	31,366.50	55.5
77	0	0	0	0	0	0	0	0	0	0	0	0	0	0	0	0	0	0	0	0	31422000	456,500	31,422.00	456.5
78	0	0	0	0	0	0	0	1	0	0	0	0	0	0	0	0	0	0	0	0	31878500	45,500	31,878.50	45.5
79	0	0	0	0	0	0	0	1	0	0	0	1	0	0	0	0	0	0	0	0	31924000	1,022,501	31,924.00	1,022.50
80	0	0	0	0	0	0	0	1	0	0	0	0	0	0	0	0	0	0	0	0	32946501	48,999	32,946.50	49
81	0	0	0	0	0	0	0	0	0	0	0	0	0	0	0	0	0	0	0	0	32995500	466,000	32,995.50	466
82	0	0	0	0	0	0	0	1	0	0	0	0	0	0	0	0	0	0	0	0	33461500	42,750	33,461.50	42.75
83	0	0	0	0	0	0	0	1	0	0	0	1	0	0	0	0	0	0	0	0	33504250	1,022,250	33,504.25	1,022.25
84	0	0	0	0	0	0	0	1	0	0	0	0	0	0	0	0	0	0	0	0	34526500	53,001	34,526.50	53
85	0	0	0	0	0	0	0	0	0	0	0	0	0	0	0	0	0	0	0	0	34579501	464,999	34,579.50	465
86	0	0	0	0	0	0	0	1	0	0	0	0	0	0	0	0	0	0	0	0	35044500	39,250	35,044.50	39.25
87	0	0	0	0	0	0	0	1	0	0	0	1	0	0	0	0	0	0	0	0	35083750	1,022,750	35,083.75	1,022.75
88	0	0	0	0	0	0	0	1	0	0	0	0	0	0	0	0	0	0	0	0	36106500	47,001	36,106.50	47
89	0	0	0	0	0	0	0	0	0	0	0	0	0	0	0	0	0	0	0	0	36153501	473,999	36,153.50	474
90	0	0	0	0	0	0	0	1	0	0	0	0	0	0	0	0	0	0	0	0	36627500	36,250	36,627.50	36.25
91	0	0	0	0	0	0	0	1	0	0	0	1	0	0	0	0	0	0	0	0	36663750	1,022,751	36,663.75	1,022.75
92	0	0	0	0	0	0	0	1	0	0	0	0	0	0	0	0	0	0	0	0	37686501	55,499	37,686.50	55.5
93	0	0	0	0	0	0	0	0	0	0	0	0	0	0	0	0	0	0	0	0	37742000	468,500	37,742.00	468.5
94	0	0	0	0	0	0	0	1	0	0	0	0	0	0	0	0	0	0	0	0	38210500	53,500	38,210.50	53.5
95	0	0	0	0	0	0	0	1	0	0	0	1	0	0	0	0	0	0	0	0	38264000	1,022,501	38,264.00	1,022.50
96	0	0	0	0	0	0	0	1	0	0	0	0	0	0	0	0	0	0	0	0	39286501	50,499	39,286.50	50.5
97	0	0	0	0	0	0	0	0	0	0	0	0	0	0	0	0	0	0	0	0	39337000	473,250	39,337.00	473.25
98	0	0	0	0	0	0	0	1	0	0	0	0	0	0	0	0	0	0	0	0	39810250	53,500	39,810.25	53.5
99	0	0	0	0	0	0	0	1	0	0	0	1	0	0	0	0	0	0	0	0	39863750	1,022,750	39,863.75	1,022.75
100	0	0	0	0	0	0	0	1	0	0	0	0	0	0	0	0	0	0	0	0	40886500	43,501	40,886.50	43.5
101	0	0	0	0	0	0	0	0	0	0	0	0	0	0	0	0	0	0	0	0	40930001	479,999	40,930.00	480
102	0	0	0	0	0	0	0	1	0	0	0	0	0	0	0	0	0	0	0	0	41410000	54,000	41,410.00	54
103	0	0	0	0	0	0	0	1	0	0	0	1	0	0	0	0	0	0	0	0	41464000	1,022,250	41,464.00	1,022.25
104	0	0	0	0	0	0	0	1	0	0	0	0	0	0	0	0	0	0	0	0	42486250	52,751	42,486.25	52.75
105	0	0	0	0	0	0	0	0	0	0	0	0	0	0	0	0	0	0	0	0	42539001	470,749	42,539.00	470.75
106	0	0	0	0	0	0	0	1	0	0	0	0	0	0	0	0	0	0	0	0	43009750	53,750	43,009.75	53.75
107	0	0	0	0	0	0	0	1	0	0	0	1	0	0	0	0	0	0	0	0	43063500	1,022,750	43,063.50	1,022.75
108	0	0	0	0	0	0	0	1	0	0	0	0	0	0	0	0	0	0	0	0	44086250	59,251	44,086.25	59.25
109	0	0	0	0	0	0	0	0	0	0	0	0	0	0	0	0	0	0	0	0	44145501	463,999	44,145.50	464
110	0	0	0	0	0	0	0	1	0	0	0	0	0	0	0	0	0	0	0	0	44609500	54,500	44,609.50	54.5
111	0	0	0	0	0	0	0	1	0	0	0	1	0	0	0	0	0	0	0	0	44664000	1,022,250	44,664.00	1,022.25
112	0	0	0	0	0	0	0	1	0	0	0	0	0	0	0	0	0	0	0	0	45686250	54,751	45,686.25	54.75
113	0	0	0	0	0	0	0	0	0	0	0	0	0	0	0	0	0	0	0	0	45741001	468,249	45,741.00	468.25
114	0	0	0	0	0	0	0	1	0	0	0	0	0	0	0	0	0	0	0	0	46209250	34,250	46,209.25	34.25
115	0	0	0	0	0	0	0	1	0	0	0	1	0	0	0	0	0	0	0	0	46243500	1,022,750	46,243.50	1,022.75
116	0	0	0	0	0	0	0	1	0	0	0	0	0	0	0	0	0	0	0	0	47266250	56,251	47,266.25	56.25
117	0	0	0	0	0	0	0	0	0	0	0	0	0	0	0	0	0	0	0	0	47322501	452,999	47,322.50	453
118	0	0	0	0	0	0	0	1	0	0	0	0	0	0	0	0	0	0	0	0	47775500	48,250	47,775.50	48.25
119	0	0	0	0	0	0	0	1	0	0	0	1	0	0	0	0	0	0	0	0	47823750	1,022,500	47,823.75	1,022.50
120	0	0	0	0	0	0	0	1	0	0	0	0	0	0	0	0	0	0	0	0	48846250	39,750	48,846.25	39.75
121	0	0	0	0	0	0	0	0	0	0	0	0	0	0	0	0	0	0	0	0	48886000	472,500	48,886.00	472.5
122	0	0	0	0	0	0	0	1	0	0	0	0	0	0	0	0	0	0	0	0	49358500	45,000	49,358.50	45
123	0	0	0	0	0	0	0	1	0	0	0	1	0	0	0	0	0	0	0	0	49403500	1,022,750	49,403.50	1,022.75
124	0	0	0	0	0	0	0	1	0	0	0	0	0	0	0	0	0	0	0	0	50426250	49,000	50,426.25	49
125	0	0	0	0	0	0	0	0	0	0	0	0	0	0	0	0	0	0	0	0	50475250	466,250	50,475.25	466.25
126	0	0	0	0	0	0	0	1	0	0	0	0	0	0	0	0	0	0	0	0	50941500	42,000	50,941.50	42
127	0	0	0	0	0	0	0	1	0	0	0	1	0	0	0	0	0	0	0	0	50983500	1,022,501	50,983.50	1,022.50
128	0	0	0	0	0	0	0	1	0	0	0	0	0	0	0	0	0	0	0	0	52006001	53,999	52,006.00	54
129	0	0	0	0	0	0	0	0	0	0	0	0	0	0	0	0	0	0	0	0	52060000	464,750	52,060.00	464.75
130	0	0	0	0	0	0	0	1	0	0	0	0	0	0	0	0	0	0	0	0	52524750	39,000	52,524.75	39
131	0	0	0	0	0	0	0	1	0	0	0	1	0	0	0	0	0	0	0	0	52563750	1,022,250	52,563.75	1,022.25
132	0	0	0	0	0	0	0	1	0	0	0	0	0	0	0	0	0	0	0	0	53586000	56,250	53,586.00	56.25
133	0	0	0	0	0	0	0	0	0	0	0	0	0	0	0	0	0	0	0	0	53642250	465,500	53,642.25	465.5
134	0	0	0	0	0	0	0	1	0	0	0	0	0	0	0	0	0	0	0	0	54107750	35,500	54,107.75	35.5
135	0	0	0	0	0	0	0	1	0	0	0	1	0	0	0	0	0	0	0	0	54143250	1,022,750	54,143.25	1,022.75
136	0	0	0	0	0	0	0	1	0	0	0	0	0	0	0	0	0	0	0	0	55166000	57,501	55,166.00	57.5
137	0	0	0	0	0	0	0	0	0	0	0	0	0	0	0	0	0	0	0	0	55223501	467,249	55,223.50	467.25
138	0	0	0	0	0	0	0	1	0	0	0	0	0	0	0	0	0	0	0	0	55690750	52,500	55,690.75	52.5
139	0	0	0	0	0	0	0	1	0	0	0	1	0	0	0	0	0	0	0	0	55743250	1,022,750	55,743.25	1,022.75
140	0	0	0	0	0	0	0	1	0	0	0	0	0	0	0	0	0	0	0	0	56766000	57,750	56,766.00	57.75
141	0	0	0	0	0	0	0	0	0	0	0	0	0	0	0	0	0	0	0	0	56823750	450,000	56,823.75	450
142	0	0	0	0	0	0	0	1	0	0	0	0	0	0	0	0	0	0	0	0	57273750	49,500	57,273.75	49.5
143	0	0	0	0	0	0	0	1	0	0	0	1	0	0	0	0	0	0	0	0	57323250	1,022,750	57,323.25	1,022.75
144	0	0	0	0	0	0	0	1	0	0	0	0	0	0	0	0	0	0	0	0	58346000	60,501	58,346.00	60.5
145	0	0	0	0	0	0	0	0	0	0	0	0	0	0	0	0	0	0	0	0	58406501	450,249	58,406.50	450.25
146	0	0	0	0	0	0	0	1	0	0	0	0	0	0	0	0	0	0	0	0	58856750	46,500	58,856.75	46.5
147	0	0	0	0	0	0	0	1	0	0	0	1	0	0	0	0	0	0	0	0	58903250	1,022,750	58,903.25	1,022.75
148	0	0	0	0	0	0	0	1	0	0	0	0	0	0	0	0	0	0	0	0	59926000	40,001	59,926.00	40
149	0	0	0	0	0	0	0	0	0	0	0	0	0	0	0	0	0	0	0	0	59966001	473,999	59,966.00	474
150	0	0	0	0	0	0	0	1	0	0	0	0	0	0	0	0	0	0	0	0	60440000	43,250	60,440.00	43.25
151	0	0	0	0	0	0	0	1	0	0	0	1	0	0	0	0	0	0	0	0	60483250	1,022,500	60,483.25	1,022.50
152	0	0	0	0	0	0	0	1	0	0	0	0	0	0	0	0	0	0	0	0	61505750	49,750	61,505.75	49.75
153	0	0	0	0	0	0	0	0	0	0	0	0	0	0	0	0	0	0	0	0	61555500	467,500	61,555.50	467.5
154	0	0	0	0	0	0	0	1	0	0	0	0	0	0	0	0	0	0	0	0	62023000	40,500	62,023.00	40.5
155	0	0	0	0	0	0	0	1	0	0	0	1	0	0	0	0	0	0	0	0	62063500	1,022,250	62,063.50	1,022.25
156	0	0	0	0	0	0	0	1	0	0	0	0	0	0	0	0	0	0	0	0	63085750	57,251	63,085.75	57.25
157	0	0	0	0	0	0	0	0	0	0	0	0	0	0	0	0	0	0	0	0	63143001	462,999	63,143.00	463
158	0	0	0	0	0	0	0	1	0	0	0	0	0	0	0	0	0	0	0	0	63606000	57,250	63,606.00	57.25
159	0	0	0	0	0	0	0	1	0	0	0	1	0	0	0	0	0	0	0	0	63663250	1,022,500	63,663.25	1,022.50
160	0	0	0	0	0	0	0	1	0	0	0	0	0	0	0	0	0	0	0	0	64685750	49,000	64,685.75	49
161	0	0	0	0	0	0	0	0	0	0	0	0	0	0	0	0	0	0	0	0	64734750	471,000	64,734.75	471
162	0	0	0	0	0	0	0	1	0	0	0	0	0	0	0	0	0	0	0	0	65205750	37,250	65,205.75	37.25
163	0	0	0	0	0	0	0	1	0	0	0	1	0	0	0	0	0	0	0	0	65243000	1,022,750	65,243.00	1,022.75
164	0	0	0	0	0	0	0	1	0	0	0	0	0	0	0	0	0	0	0	0	66265750	57,000	66,265.75	57
165	0	0	0	0	0	0	0	0	0	0	0	0	0	0	0	0	0	0	0	0	66322750	466,000	66,322.75	466
166	0	0	0	0	0	0	0	1	0	0	0	0	0	0	0	0	0	0	0	0	66788750	54,250	66,788.75	54.25
167	0	0	0	0	0	0	0	1	0	0	0	1	0	0	0	0	0	0	0	0	66843000	1,022,750	66,843.00	1,022.75
168	0	0	0	0	0	0	0	1	0	0	0	0	0	0	0	0	0	0	0	0	67865750	47,251	67,865.75	47.25
169	0	0	0	0	0	0	0	0	0	0	0	0	0	0	0	0	0	0	0	0	67913001	475,499	67,913.00	475.5
170	0	0	0	0	0	0	0	1	0	0	0	0	0	0	0	0	0	0	0	0	68388500	34,500	68,388.50	34.5
171	0	0	0	0	0	0	0	1	0	0	0	1	0	0	0	0	0	0	0	0	68423000	1,022,750	68,423.00	1,022.75
172	0	0	0	0	0	0	0	1	0	0	0	0	0	0	0	0	0	0	0	0	69445750	53,500	69,445.75	53.5
173	0	0	0	0	0	0	0	0	0	0	0	0	0	0	0	0	0	0	0	0	69499250	472,250	69,499.25	472.25
174	0	0	0	0	0	0	0	1	0	0	0	0	0	0	0	0	0	0	0	0	69971500	51,500	69,971.50	51.5
175	0	0	0	0	0	0	0	1	0	0	0	1	0	0	0	0	0	0	0	0	70023000	1,022,501	70,023.00	1,022.50
176	0	0	0	0	0	0	0	1	0	0	0	0	0	0	0	0	0	0	0	0	71045501	56,999	71,045.50	57
177	0	0	0	0	0	0	0	0	0	0	0	0	0	0	0	0	0	0	0	0	71102500	452,000	71,102.50	452
178	0	0	0	0	0	0	0	1	0	0	0	0	0	0	0	0	0	0	0	0	71554500	48,500	71,554.50	48.5
179	0	0	0	0	0	0	0	1	0	0	0	1	0	0	0	0	0	0	0	0	71603000	1,022,501	71,603.00	1,022.50
180	0	0	0	0	0	0	0	1	0	0	0	0	0	0	0	0	0	0	0	0	72625501	49,999	72,625.50	50
181	0	0	0	0	0	0	0	0	0	0	0	0	0	0	0	0	0	0	0	0	72675500	462,000	72,675.50	462
182	0	0	0	0	0	0	0	1	0	0	0	0	0	0	0	0	0	0	0	0	73137500	45,750	73,137.50	45.75
183	0	0	0	0	0	0	0	1	0	0	0	1	0	0	0	0	0	0	0	0	73183250	1,022,250	73,183.25	1,022.25
184	0	0	0	0	0	0	0	1	0	0	0	0	0	0	0	0	0	0	0	0	74205500	53,001	74,205.50	53
185	0	0	0	0	0	0	0	0	0	0	0	0	0	0	0	0	0	0	0	0	74258501	461,999	74,258.50	462
186	0	0	0	0	0	0	0	1	0	0	0	0	0	0	0	0	0	0	0	0	74720500	42,250	74,720.50	42.25
187	0	0	0	0	0	0	0	1	0	0	0	1	0	0	0	0	0	0	0	0	74762750	1,022,750	74,762.75	1,022.75
188	0	0	0	0	0	0	0	1	0	0	0	0	0	0	0	0	0	0	0	0	75785500	42,250	75,785.50	42.25
189	0	0	0	0	0	0	0	0	0	0	0	0	0	0	0	0	0	0	0	0	75827750	476,000	75,827.75	476
190	0	0	0	0	0	0	0	1	0	0	0	0	0	0	0	0	0	0	0	0	76303750	39,000	76,303.75	39
191	0	0	0	0	0	0	0	1	0	0	0	1	0	0	0	0	0	0	0	0	76342750	1,022,750	76,342.75	1,022.75
192	0	0	0	0	0	0	0	1	0	0	0	0	0	0	0	0	0	0	0	0	77365500	52,750	77,365.50	52.75
193	0	0	0	0	0	0	0	0	0	0	0	0	0	0	0	0	0	0	0	0	77418250	468,500	77,418.25	468.5
194	0	0	0	0	0	0	0	1	0	0	0	0	0	0	0	0	0	0	0	0	77886750	56,250	77,886.75	56.25
195	0	0	0	0	0	0	0	1	0	0	0	1	0	0	0	0	0	0	0	0	77943000	1,022,501	77,943.00	1,022.50
196	0	0	0	0	0	0	0	1	0	0	0	0	0	0	0	0	0	0	0	0	78965501	45,749	78,965.50	45.75
197	0	0	0	0	0	0	0	0	0	0	0	0	0	0	0	0	0	0	0	0	79011250	475,250	79,011.25	475.25
198	0	0	0	0	0	0	0	1	0	0	0	0	0	0	0	0	0	0	0	0	79486500	56,250	79,486.50	56.25
199	0	0	0	0	0	0	0	1	0	0	0	1	0	0	0	0	0	0	0	0	79542750	1,022,500	79,542.75	1,022.50
200	0	0	0	0	0	0	0	1	0	0	0	0	0	0	0	0	0	0	0	0	80565250	51,000	80,565.25	51
201	0	0	0	0	0	0	0	0	0	0	0	0	0	0	0	0	0	0	0	0	80616250	470,000	80,616.25	470
202	0	0	0	0	0	0	0	1	0	0	0	0	0	0	0	0	0	0	0	0	81086250	36,750	81,086.25	36.75
203	0	0	0	0	0	0	0	1	0	0	0	1	0	0	0	0	0	0	0	0	81123000	1,022,250	81,123.00	1,022.25
204	0	0	0	0	0	0	0	1	0	0	0	0	0	0	0	0	0	0	0	0	82145250	49,251	82,145.25	49.25
205	0	0	0	0	0	0	0	0	0	0	0	0	0	0	0	0	0	0	0	0	82194501	474,749	82,194.50	474.75
206	0	0	0	0	0	0	0	1	0	0	0	0	0	0	0	0	0	0	0	0	82669250	53,250	82,669.25	53.25
207	0	0	0	0	0	0	0	1	0	0	0	1	0	0	0	0	0	0	0	0	82722500	1,022,750	82,722.50	1,022.75
208	0	0	0	0	0	0	0	1	0	0	0	0	0	0	0	0	0	0	0	0	83745250	47,500	83,745.25	47.5
209	0	0	0	0	0	0	0	0	0	0	0	0	0	0	0	0	0	0	0	0	83792750	476,250	83,792.75	476.25
210	0	0	0	0	0	0	0	1	0	0	0	0	0	0	0	0	0	0	0	0	84269000	54,000	84,269.00	54
211	0	0	0	0	0	0	0	1	0	0	0	1	0	0	0	0	0	0	0	0	84323000	1,022,250	84,323.00	1,022.25
212	0	0	0	0	0	0	0	1	0	0	0	0	0	0	0	0	0	0	0	0	85345250	56,500	85,345.25	56.5
213	0	0	0	0	0	0	0	0	0	0	0	0	0	0	0	0	0	0	0	0	85401750	466,750	85,401.75	466.75
214	0	0	0	0	0	0	0	1	0	0	0	0	0	0	0	0	0	0	0	0	85868500	54,000	85,868.50	54
215	0	0	0	0	0	0	0	1	0	0	0	1	0	0	0	0	0	0	0	0	85922500	1,022,750	85,922.50	1,022.75
216	0	0	0	0	0	0	0	1	0	0	0	0	0	0	0	0	0	0	0	0	86945250	56,500	86,945.25	56.5
217	0	0	0	0	0	0	0	0	0	0	0	0	0	0	0	0	0	0	0	0	87001750	466,500	87,001.75	466.5
218	0	0	0	0	0	0	0	1	0	0	0	0	0	0	0	0	0	0	0	0	87468250	54,250	87,468.25	54.25
219	0	0	0	0	0	0	0	1	0	0	0	1	0	0	0	0	0	0	0	0	87522500	1,022,750	87,522.50	1,022.75
220	0	0	0	0	0	0	0	1	0	0	0	0	0	0	0	0	0	0	0	0	88545250	57,000	88,545.25	57
221	0	0	0	0	0	0	0	0	0	0	0	0	0	0	0	0	0	0	0	0	88602250	465,750	88,602.25	465.75
222	0	0	0	0	0	0	0	1	0	0	0	0	0	0	0	0	0	0	0	0	89068000	34,500	89,068.00	34.5
223	0	0	0	0	0	0	0	1	0	0	0	1	0	0	0	0	0	0	0	0	89102500	1,022,750	89,102.50	1,022.75
224	0	0	0	0	0	0	0	1	0	0	0	0	0	0	0	0	0	0	0	0	90125250	52,751	90,125.25	52.75
225	0	0	0	0	0	0	0	0	0	0	0	0	0	0	0	0	0	0	0	0	90178001	456,499	90,178.00	456.5
226	0	0	0	0	0	0	0	1	0	0	0	0	0	0	0	0	0	0	0	0	90634500	48,000	90,634.50	48
227	0	0	0	0	0	0	0	1	0	0	0	1	0	0	0	0	0	0	0	0	90682500	1,022,501	90,682.50	1,022.50
228	0	0	0	0	0	0	0	1	0	0	0	0	0	0	0	0	0	0	0	0	91705001	37,249	91,705.00	37.25
229	0	0	0	0	0	0	0	0	0	0	0	0	0	0	0	0	0	0	0	0	91742250	475,250	91,742.25	475.25
230	0	0	0	0	0	0	0	1	0	0	0	0	0	0	0	0	0	0	0	0	92217500	44,750	92,217.50	44.75
231	0	0	0	0	0	0	0	1	0	0	0	1	0	0	0	0	0	0	0	0	92262250	1,022,750	92,262.25	1,022.75
232	0	0	0	0	0	0	0	1	0	0	0	0	0	0	0	0	0	0	0	0	93285000	48,250	93,285.00	48.25
233	0	0	0	0	0	0	0	0	0	0	0	0	0	0	0	0	0	0	0	0	93333250	467,250	93,333.25	467.25
234	0	0	0	0	0	0	0	1	0	0	0	0	0	0	0	0	0	0	0	0	93800500	41,750	93,800.50	41.75
235	0	0	0	0	0	0	0	1	0	0	0	1	0	0	0	0	0	0	0	0	93842250	1,022,750	93,842.25	1,022.75
236	0	0	0	0	0	0	0	1	0	0	0	0	0	0	0	0	0	0	0	0	94865000	51,250	94,865.00	51.25
237	0	0	0	0	0	0	0	0	0	0	0	0	0	0	0	0	0	0	0	0	94916250	467,250	94,916.25	467.25
238	0	0	0	0	0	0	0	1	0	0	0	0	0	0	0	0	0	0	0	0	95383500	39,250	95,383.50	39.25
239	0	0	0	0	0	0	0	1	0	0	0	1	0	0	0	0	0	0	0	0	95422750	1,022,250	95,422.75	1,022.25
240	0	0	0	0	0	0	0	1	0	0	0	0	0	0	0	0	0	0	0	0	96445000	47,750	96,445.00	47.75
241	0	0	0	0	0	0	0	0	0	0	0	0	0	0	0	0	0	0	0	0	96492750	473,750	96,492.75	473.75
242	0	0	0	0	0	0	0	1	0	0	0	0	0	0	0	0	0	0	0	0	96966500	56,000	96,966.50	56
243	0	0	0	0	0	0	0	1	0	0	0	1	0	0	0	0	0	0	0	0	97022500	1,022,501	97,022.50	1,022.50
244	0	0	0	0	0	0	0	1	0	0	0	0	0	0	0	0	0	0	0	0	98045001	55,249	98,045.00	55.25
245	0	0	0	0	0	0	0	0	0	0	0	0	0	0	0	0	0	0	0	0	98100250	466,000	98,100.25	466
246	0	0	0	0	0	0	0	1	0	0	0	0	0	0	0	0	0	0	0	0	98566250	36,000	98,566.25	36
247	0	0	0	0	0	0	0	1	0	0	0	1	0	0	0	0	0	0	0	0	98602250	1,022,750	98,602.25	1,022.75
248	0	0	0	0	0	0	0	1	0	0	0	0	0	0	0	0	0	0	0	0	99625000	40,250	99,625.00	40.25
249	0	0	0	0	0	0	0	0	0	0	0	0	0	0	0	0	0	0	0	0	99665250	484,000	99,665.25	484
250	0	0	0	0	0	0	0	1	0	0	0	0	0	0	0	0	0	0	0	0	100149250	53,250	100,149.25	53.25
251	0	0	0	0	0	0	0	1	0	0	0	1	0	0	0	0	0	0	0	0	100202500	1,022,250	100,202.50	1,022.25
252	0	0	0	0	0	0	0	1	0	0	0	0	0	0	0	0	0	0	0	0	101224750	32,500	101,224.75	32.5
253	0	0	0	0	0	0	0	0	0	0	0	0	0	0	0	0	0	0	0	0	101257250	491,750	101,257.25	491.75
254	0	0	0	0	0	0	0	1	0	0	0	0	0	0	0	0	0	0	0	0	101749000	33,000	101,749.00	33
255	0	0	0	0	0	0	0	1	0	0	0	1	0	0	0	0	0	0	0	0	101782000	1,022,750	101,782.00	1,022.75
256	0	0	0	0	0	0	0	1	0	0	0	0	0	0	0	0	0	0	0	0	102804750	62,500	102,804.75	62.5
257	0	0	0	0	0	0	0	0	0	0	0	0	0	0	0	0	0	0	0	0	102867250	448,250	102,867.25	448.25
258	0	0	0	0	0	0	0	1	0	0	0	0	0	0	0	0	0	0	0	0	103315500	46,500	103,315.50	46.5
259	0	0	0	0	0	0	0	1	0	0	0	1	0	0	0	0	0	0	0	0	103362000	1,022,750	103,362.00	1,022.75
260	0	0	0	0	0	0	0	1	0	0	0	0	0	0	0	0	0	0	0	0	104384750	33,751	104,384.75	33.75
261	0	0	0	0	0	0	0	0	0	0	0	0	0	0	0	0	0	0	0	0	104418501	479,999	104,418.50	480
262	0	0	0	0	0	0	0	1	0	0	0	0	0	0	0	0	0	0	0	0	104898500	43,500	104,898.50	43.5
263	0	0	0	0	0	0	0	1	0	0	0	1	0	0	0	0	0	0	0	0	104942000	1,022,750	104,942.00	1,022.75
264	0	0	0	0	0	0	0	1	0	0	0	0	0	0	0	0	0	0	0	0	105964750	46,000	105,964.75	46
265	0	0	0	0	0	0	0	0	0	0	0	0	0	0	0	0	0	0	0	0	106010750	470,750	106,010.75	470.75
266	0	0	0	0	0	0	0	1	0	0	0	0	0	0	0	0	0	0	0	0	106481500	40,500	106,481.50	40.5
267	0	0	0	0	0	0	0	1	0	0	0	1	0	0	0	0	0	0	0	0	106522000	1,022,750	106,522.00	1,022.75
268	0	0	0	0	0	0	0	1	0	0	0	0	0	0	0	0	0	0	0	0	107544750	50,500	107,544.75	50.5
269	0	0	0	0	0	0	0	0	0	0	0	0	0	0	0	0	0	0	0	0	107595250	469,250	107,595.25	469.25
270	0	0	0	0	0	0	0	1	0	0	0	0	0	0	0	0	0	0	0	0	108064500	37,500	108,064.50	37.5
271	0	0	0	0	0	0	0	1	0	0	0	1	0	0	0	0	0	0	0	0	108102000	1,022,750	108,102.00	1,022.75
272	0	0	0	0	0	0	0	1	0	0	0	0	0	0	0	0	0	0	0	0	109124750	56,500	109,124.75	56.5
273	0	0	0	0	0	0	0	0	0	0	0	0	0	0	0	0	0	0	0	0	109181250	466,500	109,181.25	466.5
274	0	0	0	0	0	0	0	1	0	0	0	0	0	0	0	0	0	0	0	0	109647750	34,500	109,647.75	34.5
275	0	0	0	0	0	0	0	1	0	0	0	1	0	0	0	0	0	0	0	0	109682250	1,022,250	109,682.25	1,022.25
276	0	0	0	0	0	0	0	1	0	0	0	0	0	0	0	0	0	0	0	0	110704500	49,250	110,704.50	49.25
277	0	0	0	0	0	0	0	0	0	0	0	0	0	0	0	0	0	0	0	0	110753750	460,250	110,753.75	460.25
278	0	0	0	0	0	0	0	1	0	0	0	0	0	0	0	0	0	0	0	0	111214000	48,000	111,214.00	48
279	0	0	0	0	0	0	0	1	0	0	0	1	0	0	0	0	0	0	0	0	111262000	1,022,501	111,262.00	1,022.50
280	0	0	0	0	0	0	0	1	0	0	0	0	0	0	0	0	0	0	0	0	112284501	34,749	112,284.50	34.75
281	0	0	0	0	0	0	0	0	0	0	0	0	0	0	0	0	0	0	0	0	112319250	477,750	112,319.25	477.75
282	0	0	0	0	0	0	0	1	0	0	0	0	0	0	0	0	0	0	0	0	112797000	44,750	112,797.00	44.75
283	0	0	0	0	0	0	0	1	0	0	0	1	0	0	0	0	0	0	0	0	112841750	1,022,750	112,841.75	1,022.75
284	0	0	0	0	0	0	0	1	0	0	0	0	0	0	0	0	0	0	0	0	113864500	46,750	113,864.50	46.75
285	0	0	0	0	0	0	0	0	0	0	0	0	0	0	0	0	0	0	0	0	113911250	469,000	113,911.25	469
286	0	0	0	0	0	0	0	1	0	0	0	0	0	0	0	0	0	0	0	0	114380250	41,500	114,380.25	41.5
287	0	0	0	0	0	0	0	1	0	0	0	1	0	0	0	0	0	0	0	0	114421750	1,022,750	114,421.75	1,022.75
288	0	0	0	0	0	0	0	1	0	0	0	0	0	0	0	0	0	0	0	0	115444500	41,250	115,444.50	41.25
289	0	0	0	0	0	0	0	0	0	0	0	0	0	0	0	0	0	0	0	0	115485750	477,500	115,485.75	477.5
290	0	0	0	0	0	0	0	1	0	0	0	0	0	0	0	0	0	0	0	0	115963250	38,500	115,963.25	38.5
291	0	0	0	0	0	0	0	1	0	0	0	1	0	0	0	0	0	0	0	0	116001750	1,022,750	116,001.75	1,022.75
292	0	0	0	0	0	0	0	1	0	0	0	0	0	0	0	0	0	0	0	0	117024500	49,501	117,024.50	49.5
293	0	0	0	0	0	0	0	0	0	0	0	0	0	0	0	0	0	0	0	0	117074001	472,249	117,074.00	472.25
294	0	0	0	0	0	0	0	1	0	0	0	0	0	0	0	0	0	0	0	0	117546250	35,500	117,546.25	35.5
295	0	0	0	0	0	0	0	1	0	0	0	1	0	0	0	0	0	0	0	0	117581750	1,022,750	117,581.75	1,022.75
296	0	0	0	0	0	0	0	1	0	0	0	0	0	0	0	0	0	0	0	0	118604500	57,750	118,604.50	57.75
297	0	0	0	0	0	0	0	0	0	0	0	0	0	0	0	0	0	0	0	0	118662250	467,000	118,662.25	467
298	0	0	0	0	0	0	0	1	0	0	0	0	0	0	0	0	0	0	0	0	119129250	52,500	119,129.25	52.5
299	0	0	0	0	0	0	0	1	0	0	0	1	0	0	0	0	0	0	0	0	119181750	1,022,750	119,181.75	1,022.75
300	0	0	0	0	0	0	0	1	0	0	0	0	0	0	0	0	0	0	0	0	120204500	60,501	120,204.50	60.5
301	0	0	0	0	0	0	0	0	0	0	0	0	0	0	0	0	0	0	0	0	120265001	463,999	120,265.00	464
302	0	0	0	0	0	0	0	1	0	0	0	0	0	0	0	0	0	0	0	0	120729000	52,750	120,729.00	52.75
303	0	0	0	0	0	0	0	1	0	0	0	1	0	0	0	0	0	0	0	0	120781750	1,022,500	120,781.75	1,022.50
304	0	0	0	0	0	0	0	1	0	0	0	0	0	0	0	0	0	0	0	0	121804250	57,750	121,804.25	57.75
305	0	0	0	0	0	0	0	0	0	0	0	0	0	0	0	0	0	0	0	0	121862000	466,750	121,862.00	466.75
306	0	0	0	0	0	0	0	1	0	0	0	0	0	0	0	0	0	0	0	0	122328750	52,750	122,328.75	52.75
307	0	0	0	0	0	0	0	1	0	0	0	1	0	0	0	0	0	0	0	0	122381500	1,022,750	122,381.50	1,022.75
308	0	0	0	0	0	0	0	1	0	0	0	0	0	0	0	0	0	0	0	0	123404250	54,751	123,404.25	54.75
309	0	0	0	0	0	0	0	0	0	0	0	0	0	0	0	0	0	0	0	0	123459001	469,499	123,459.00	469.5
310	0	0	0	0	0	0	0	1	0	0	0	0	0	0	0	0	0	0	0	0	123928500	53,000	123,928.50	53
311	0	0	0	0	0	0	0	1	0	0	0	1	0	0	0	0	0	0	0	0	123981500	1,022,750	123,981.50	1,022.75
312	0	0	0	0	0	0	0	1	0	0	0	0	0	0	0	0	0	0	0	0	125004250	47,751	125,004.25	47.75
313	0	0	0	0	0	0	0	0	0	0	0	0	0	0	0	0	0	0	0	0	125052001	476,249	125,052.00	476.25
314	0	0	0	0	0	0	0	1	0	0	0	0	0	0	0	0	0	0	0	0	125528250	33,250	125,528.25	33.25
315	0	0	0	0	0	0	0	1	0	0	0	1	0	0	0	0	0	0	0	0	125561500	1,022,750	125,561.50	1,022.75
316	0	0	0	0	0	0	0	1	0	0	0	0	0	0	0	0	0	0	0	0	126584250	51,251	126,584.25	51.25
317	0	0	0	0	0	0	0	0	0	0	0	0	0	0	0	0	0	0	0	0	126635501	475,749	126,635.50	475.75
318	0	0	0	0	0	0	0	1	0	0	0	0	0	0	0	0	0	0	0	0	127111250	50,250	127,111.25	50.25
319	0	0	0	0	0	0	0	1	0	0	0	1	0	0	0	0	0	0	0	0	127161500	1,022,750	127,161.50	1,022.75
320	0	0	0	0	0	0	0	1	0	0	0	0	0	0	0	0	0	0	0	0	128184250	50,751	128,184.25	50.75
321	0	0	0	0	0	0	0	0	0	0	0	0	0	0	0	0	0	0	0	0	128235001	459,249	128,235.00	459.25
322	0	0	0	0	0	0	0	1	0	0	0	0	0	0	0	0	0	0	0	0	128694250	47,250	128,694.25	47.25
323	0	0	0	0	0	0	0	1	0	0	0	1	0	0	0	0	0	0	0	0	128741500	1,022,501	128,741.50	1,022.50
324	0	0	0	0	0	0	0	1	0	0	0	0	0	0	0	0	0	0	0	0	129764001	45,499	129,764.00	45.5
325	0	0	0	0	0	0	0	0	0	0	0	0	0	0	0	0	0	0	0	0	129809500	467,750	129,809.50	467.75
326	0	0	0	0	0	0	0	1	0	0	0	0	0	0	0	0	0	0	0	0	130277250	44,500	130,277.25	44.5
327	0	0	0	0	0	0	0	1	0	0	0	1	0	0	0	0	0	0	0	0	130321750	1,022,250	130,321.75	1,022.25
328	0	0	0	0	0	0	0	1	0	0	0	0	0	0	0	0	0	0	0	0	131344000	48,250	131,344.00	48.25
329	0	0	0	0	0	0	0	0	0	0	0	0	0	0	0	0	0	0	0	0	131392250	468,000	131,392.25	468
330	0	0	0	0	0	0	0	1	0	0	0	0	0	0	0	0	0	0	0	0	131860250	41,500	131,860.25	41.5
331	0	0	0	0	0	0	0	1	0	0	0	1	0	0	0	0	0	0	0	0	131901750	1,022,250	131,901.75	1,022.25
332	0	0	0	0	0	0	0	1	0	0	0	0	0	0	0	0	0	0	0	0	132924000	50,250	132,924.00	50.25
333	0	0	0	0	0	0	0	0	0	0	0	0	0	0	0	0	0	0	0	0	132974250	469,000	132,974.25	469
334	0	0	0	0	0	0	0	1	0	0	0	0	0	0	0	0	0	0	0	0	133443250	38,000	133,443.25	38
335	0	0	0	0	0	0	0	1	0	0	0	1	0	0	0	0	0	0	0	0	133481250	1,022,750	133,481.25	1,022.75
336	0	0	0	0	0	0	0	1	0	0	0	0	0	0	0	0	0	0	0	0	134504000	57,001	134,504.00	57
337	0	0	0	0	0	0	0	0	0	0	0	0	0	0	0	0	0	0	0	0	134561001	465,499	134,561.00	465.5
338	0	0	0	0	0	0	0	1	0	0	0	0	0	0	0	0	0	0	0	0	135026500	54,750	135,026.50	54.75
339	0	0	0	0	0	0	0	1	0	0	0	1	0	0	0	0	0	0	0	0	135081250	1,022,750	135,081.25	1,022.75
340	0	0	0	0	0	0	0	1	0	0	0	0	0	0	0	0	0	0	0	0	136104000	54,250	136,104.00	54.25
341	0	0	0	0	0	0	0	0	0	0	0	0	0	0	0	0	0	0	0	0	136158250	467,750	136,158.25	467.75
342	0	0	0	0	0	0	0	1	0	0	0	0	0	0	0	0	0	0	0	0	136626000	55,500	136,626.00	55.5
343	0	0	0	0	0	0	0	1	0	0	0	1	0	0	0	0	0	0	0	0	136681500	1,022,501	136,681.50	1,022.50
344	0	0	0	0	0	0	0	1	0	0	0	0	0	0	0	0	0	0	0	0	137704001	56,249	137,704.00	56.25
345	0	0	0	0	0	0	0	0	0	0	0	0	0	0	0	0	0	0	0	0	137760250	465,500	137,760.25	465.5
346	0	0	0	0	0	0	0	1	0	0	0	0	0	0	0	0	0	0	0	0	138225750	55,500	138,225.75	55.5
347	0	0	0	0	0	0	0	1	0	0	0	1	0	0	0	0	0	0	0	0	138281250	1,022,750	138,281.25	1,022.75
348	0	0	0	0	0	0	0	1	0	0	0	0	0	0	0	0	0	0	0	0	139304000	57,750	139,304.00	57.75
349	0	0	0	0	0	0	0	0	0	0	0	0	0	0	0	0	0	0	0	0	139361750	463,750	139,361.75	463.75
350	0	0	0	0	0	0	0	1	0	0	0	0	0	0	0	0	0	0	0	0	139825500	56,000	139,825.50	56
351	0	0	0	0	0	0	0	1	0	0	0	1	0	0	0	0	0	0	0	0	139881500	1,022,250	139,881.50	1,022.25
352	0	0	0	0	0	0	0	1	0	0	0	0	0	0	0	0	0	0	0	0	140903750	52,251	140,903.75	52.25
353	0	0	0	0	0	0	0	0	0	0	0	0	0	0	0	0	0	0	0	0	140956001	469,249	140,956.00	469.25
354	0	0	0	0	0	0	0	1	0	0	0	0	0	0	0	0	0	0	0	0	141425250	56,250	141,425.25	56.25
355	0	0	0	0	0	0	0	1	0	0	0	1	0	0	0	0	0	0	0	0	141481500	1,022,250	141,481.50	1,022.25
356	0	0	0	0	0	0	0	1	0	0	0	0	0	0	0	0	0	0	0	0	142503750	54,251	142,503.75	54.25
357	0	0	0	0	0	0	0	0	0	0	0	0	0	0	0	0	0	0	0	0	142558001	466,999	142,558.00	467
358	0	0	0	0	0	0	0	1	0	0	0	0	0	0	0	0	0	0	0	0	143025000	56,500	143,025.00	56.5
359	0	0	0	0	0	0	0	1	0	0	0	1	0	0	0	0	0	0	0	0	143081500	1,022,250	143,081.50	1,022.25
360	0	0	0	0	0	0	0	1	0	0	0	0	0	0	0	0	0	0	0	0	144103750	46,751	144,103.75	46.75
361	0	0	0	0	0	0	0	0	0	0	0	0	0	0	0	0	0	0	0	0	144150501	474,249	144,150.50	474.25
362	0	0	0	0	0	0	0	1	0	0	0	0	0	0	0	0	0	0	0	0	144624750	56,500	144,624.75	56.5
363	0	0	0	0	0	0	0	1	0	0	0	1	0	0	0	0	0	0	0	0	144681250	1,022,500	144,681.25	1,022.50
364	0	0	0	0	0	0	0	1	0	0	0	0	0	0	0	0	0	0	0	0	145703750	49,250	145,703.75	49.25
365	0	0	0	0	0	0	0	0	0	0	0	0	0	0	0	0	0	0	0	0	145753000	471,250	145,753.00	471.25
366	0	0	0	0	0	0	0	1	0	0	0	0	0	0	0	0	0	0	0	0	146224250	57,000	146,224.25	57
367	0	0	0	0	0	0	0	1	0	0	0	1	0	0	0	0	0	0	0	0	146281250	1,022,500	146,281.25	1,022.50
368	0	0	0	0	0	0	0	1	0	0	0	0	0	0	0	0	0	0	0	0	147303750	52,500	147,303.75	52.5
369	0	0	0	0	0	0	0	0	0	0	0	0	0	0	0	0	0	0	0	0	147356250	467,750	147,356.25	467.75
370	0	0	0	0	0	0	0	1	0	0	0	0	0	0	0	0	0	0	0	0	147824000	37,000	147,824.00	37
371	0	0	0	0	0	0	0	1	0	0	0	1	0	0	0	0	0	0	0	0	147861000	1,022,750	147,861.00	1,022.75
372	0	0	0	0	0	0	0	1	0	0	0	0	0	0	0	0	0	0	0	0	148883750	55,500	148,883.75	55.5
373	0	0	0	0	0	0	0	0	0	0	0	0	0	0	0	0	0	0	0	0	148939250	468,000	148,939.25	468
374	0	0	0	0	0	0	0	1	0	0	0	0	0	0	0	0	0	0	0	0	149407250	33,750	149,407.25	33.75
375	0	0	0	0	0	0	0	1	0	0	0	1	0	0	0	0	0	0	0	0	149441000	1,022,501	149,441.00	1,022.50
376	0	0	0	0	0	0	0	1	0	0	0	0	0	0	0	0	0	0	0	0	150463501	41,749	150,463.50	41.75
377	0	0	0	0	0	0	0	0	0	0	0	0	0	0	0	0	0	0	0	0	150505250	468,250	150,505.25	468.25
378	0	0	0	0	0	0	0	1	0	0	0	0	0	0	0	0	0	0	0	0	150973500	47,750	150,973.50	47.75
379	0	0	0	0	0	0	0	1	0	0	0	1	0	0	0	0	0	0	0	0	151021250	1,022,250	151,021.25	1,022.25
380	0	0	0	0	0	0	0	1	0	0	0	0	0	0	0	0	0	0	0	0	152043500	51,750	152,043.50	51.75
381	0	0	0	0	0	0	0	0	0	0	0	0	0	0	0	0	0	0	0	0	152095250	461,250	152,095.25	461.25
382	0	0	0	0	0	0	0	1	0	0	0	0	0	0	0	0	0	0	0	0	152556500	44,250	152,556.50	44.25
383	0	0	0	0	0	0	0	1	0	0	0	1	0	0	0	0	0	0	0	0	152600750	1,022,750	152,600.75	1,022.75
384	0	0	0	0	0	0	0	1	0	0	0	0	0	0	0	0	0	0	0	0	153623500	53,750	153,623.50	53.75
385	0	0	0	0	0	0	0	0	0	0	0	0	0	0	0	0	0	0	0	0	153677250	462,250	153,677.25	462.25
386	0	0	0	0	0	0	0	1	0	0	0	0	0	0	0	0	0	0	0	0	154139500	41,250	154,139.50	41.25
387	0	0	0	0	0	0	0	1	0	0	0	1	0	0	0	0	0	0	0	0	154180750	1,022,750	154,180.75	1,022.75
388	0	0	0	0	0	0	0	1	0	0	0	0	0	0	0	0	0	0	0	0	155203500	45,501	155,203.50	45.5
389	0	0	0	0	0	0	0	0	0	0	0	0	0	0	0	0	0	0	0	0	155249001	473,749	155,249.00	473.75
390	0	0	0	0	0	0	0	1	0	0	0	0	0	0	0	0	0	0	0	0	155722750	38,000	155,722.75	38
391	0	0	0	0	0	0	0	1	0	0	0	1	0	0	0	0	0	0	0	0	155760750	1,022,750	155,760.75	1,022.75
392	0	0	0	0	0	0	0	1	0	0	0	0	0	0	0	0	0	0	0	0	156783500	42,501	156,783.50	42.5
393	0	0	0	0	0	0	0	0	0	0	0	0	0	0	0	0	0	0	0	0	156826001	479,749	156,826.00	479.75
394	0	0	0	0	0	0	0	1	0	0	0	0	0	0	0	0	0	0	0	0	157305750	55,250	157,305.75	55.25
395	0	0	0	0	0	0	0	1	0	0	0	1	0	0	0	0	0	0	0	0	157361000	1,022,501	157,361.00	1,022.50
396	0	0	0	0	0	0	0	1	0	0	0	0	0	0	0	0	0	0	0	0	158383501	55,749	158,383.50	55.75
397	0	0	0	0	0	0	0	0	0	0	0	0	0	0	0	0	0	0	0	0	158439250	466,250	158,439.25	466.25
398	0	0	0	0	0	0	0	1	0	0	0	0	0	0	0	0	0	0	0	0	158905500	35,250	158,905.50	35.25
399	0	0	0	0	0	0	0	1	0	0	0	1	0	0	0	0	0	0	0	0	158940750	1,022,500	158,940.75	1,022.50
400	0	0	0	0	0	0	0	1	0	0	0	0	0	0	0	0	0	0	0	0	159963250	46,500	159,963.25	46.5
401	0	0	0	0	0	0	0	0	0	0	0	0	0	0	0	0	0	0	0	0	160009750	478,750	160,009.75	478.75
402	0	0	0	0	0	0	0	1	0	0	0	0	0	0	0	0	0	0	0	0	160488500	52,250	160,488.50	52.25
403	0	0	0	0	0	0	0	1	0	0	0	1	0	0	0	0	0	0	0	0	160540750	1,022,500	160,540.75	1,022.50
404	0	0	0	0	0	0	0	1	0	0	0	0	0	0	0	0	0	0	0	0	161563250	58,000	161,563.25	58
405	0	0	0	0	0	0	0	0	0	0	0	0	0	0	0	0	0	0	0	0	161621250	467,000	161,621.25	467
406	0	0	0	0	0	0	0	1	0	0	0	0	0	0	0	0	0	0	0	0	162088250	52,750	162,088.25	52.75
407	0	0	0	0	0	0	0	1	0	0	0	1	0	0	0	0	0	0	0	0	162141000	1,022,250	162,141.00	1,022.25
408	0	0	0	0	0	0	0	1	0	0	0	0	0	0	0	0	0	0	0	0	163163250	59,000	163,163.25	59
409	0	0	0	0	0	0	0	0	0	0	0	0	0	0	0	0	0	0	0	0	163222250	465,750	163,222.25	465.75
410	0	0	0	0	0	0	0	1	0	0	0	0	0	0	0	0	0	0	0	0	163688000	53,000	163,688.00	53
411	0	0	0	0	0	0	0	1	0	0	0	1	0	0	0	0	0	0	0	0	163741000	1,022,250	163,741.00	1,022.25
412	0	0	0	0	0	0	0	1	0	0	0	0	0	0	0	0	0	0	0	0	164763250	47,251	164,763.25	47.25
413	0	0	0	0	0	0	0	0	0	0	0	0	0	0	0	0	0	0	0	0	164810501	476,999	164,810.50	477
414	0	0	0	0	0	0	0	1	0	0	0	0	0	0	0	0	0	0	0	0	165287500	33,000	165,287.50	33
415	0	0	0	0	0	0	0	1	0	0	0	1	0	0	0	0	0	0	0	0	165320500	1,022,750	165,320.50	1,022.75
416	0	0	0	0	0	0	0	1	0	0	0	0	0	0	0	0	0	0	0	0	166343250	55,251	166,343.25	55.25
417	0	0	0	0	0	0	0	0	0	0	0	0	0	0	0	0	0	0	0	0	166398501	455,499	166,398.50	455.5
418	0	0	0	0	0	0	0	1	0	0	0	0	0	0	0	0	0	0	0	0	166854000	46,750	166,854.00	46.75
419	0	0	0	0	0	0	0	1	0	0	0	1	0	0	0	0	0	0	0	0	166900750	1,022,500	166,900.75	1,022.50
420	0	0	0	0	0	0	0	1	0	0	0	0	0	0	0	0	0	0	0	0	167923250	43,000	167,923.25	43
421	0	0	0	0	0	0	0	0	0	0	0	0	0	0	0	0	0	0	0	0	167966250	470,750	167,966.25	470.75
422	0	0	0	0	0	0	0	1	0	0	0	0	0	0	0	0	0	0	0	0	168437000	43,500	168,437.00	43.5
423	0	0	0	0	0	0	0	1	0	0	0	1	0	0	0	0	0	0	0	0	168480500	1,022,501	168,480.50	1,022.50
424	0	0	0	0	0	0	0	1	0	0	0	0	0	0	0	0	0	0	0	0	169503001	49,749	169,503.00	49.75
425	0	0	0	0	0	0	0	0	0	0	0	0	0	0	0	0	0	0	0	0	169552750	467,250	169,552.75	467.25
426	0	0	0	0	0	0	0	1	0	0	0	0	0	0	0	0	0	0	0	0	170020000	40,750	170,020.00	40.75
427	0	0	0	0	0	0	0	1	0	0	0	1	0	0	0	0	0	0	0	0	170060750	1,022,250	170,060.75	1,022.25
428	0	0	0	0	0	0	0	1	0	0	0	0	0	0	0	0	0	0	0	0	171083000	53,250	171,083.00	53.25
429	0	0	0	0	0	0	0	0	0	0	0	0	0	0	0	0	0	0	0	0	171136250	466,750	171,136.25	466.75
430	0	0	0	0	0	0	0	1	0	0	0	0	0	0	0	0	0	0	0	0	171603000	57,750	171,603.00	57.75
431	0	0	0	0	0	0	0	1	0	0	0	1	0	0	0	0	0	0	0	0	171660750	1,022,250	171,660.75	1,022.25
432	0	0	0	0	0	0	0	1	0	0	0	0	0	0	0	0	0	0	0	0	172683000	55,250	172,683.00	55.25
433	0	0	0	0	0	0	0	0	0	0	0	0	0	0	0	0	0	0	0	0	172738250	464,500	172,738.25	464.5
434	0	0	0	0	0	0	0	1	0	0	0	0	0	0	0	0	0	0	0	0	173202750	38,000	173,202.75	38
435	0	0	0	0	0	0	0	1	0	0	0	1	0	0	0	0	0	0	0	0	173240750	1,022,250	173,240.75	1,022.25
436	0	0	0	0	0	0	0	1	0	0	0	0	0	0	0	0	0	0	0	0	174263000	58,001	174,263.00	58
437	0	0	0	0	0	0	0	0	0	0	0	0	0	0	0	0	0	0	0	0	174321001	464,749	174,321.00	464.75
438	0	0	0	0	0	0	0	1	0	0	0	0	0	0	0	0	0	0	0	0	174785750	34,500	174,785.75	34.5
439	0	0	0	0	0	0	0	1	0	0	0	1	0	0	0	0	0	0	0	0	174820250	1,022,750	174,820.25	1,022.75
440	0	0	0	0	0	0	0	1	0	0	0	0	0	0	0	0	0	0	0	0	175843000	60,001	175,843.00	60
441	0	0	0	0	0	0	0	0	0	0	0	0	0	0	0	0	0	0	0	0	175903001	465,999	175,903.00	466
442	0	0	0	0	0	0	0	1	0	0	0	0	0	0	0	0	0	0	0	0	176369000	51,250	176,369.00	51.25
443	0	0	0	0	0	0	0	1	0	0	0	1	0	0	0	0	0	0	0	0	176420250	1,022,750	176,420.25	1,022.75
444	0	0	0	0	0	0	0	1	0	0	0	0	0	0	0	0	0	0	0	0	177443000	59,250	177,443.00	59.25
445	0	0	0	0	0	0	0	0	0	0	0	0	0	0	0	0	0	0	0	0	177502250	466,500	177,502.25	466.5
446	0	0	0	0	0	0	0	1	0	0	0	0	0	0	0	0	0	0	0	0	177968750	51,500	177,968.75	51.5
447	0	0	0	0	0	0	0	1	0	0	0	1	0	0	0	0	0	0	0	0	178020250	1,022,500	178,020.25	1,022.50
448	0	0	0	0	0	0	0	1	0	0	0	0	0	0	0	0	0	0	0	0	179042750	55,500	179,042.75	55.5
449	0	0	0	0	0	0	0	0	0	0	0	0	0	0	0	0	0	0	0	0	179098250	470,000	179,098.25	470
450	0	0	0	0	0	0	0	1	0	0	0	0	0	0	0	0	0	0	0	0	179568250	52,000	179,568.25	52
451	0	0	0	0	0	0	0	1	0	0	0	1	0	0	0	0	0	0	0	0	179620250		179,620.25
