# Supplementary material for: Auditory presentation and synchronization in Adobe Flash and HTML5/JavaScript Web experiments
Source: Behav Res Methods. 2016 Jul 15;48(3):897–908. doi: 10.3758/s13428-016-0758-5 (PMC5003904; doi:10.3758/s13428-016-0758-5)
Supplement: Supplementary file 1 — (ZIP 1310 kb) [file 13428_2016_758_MOESM1_ESM.zip › Data/S2/sync-lenlap-ed-fl.csv]

	Keypad 4	Keypad 3	Keypad 2	Keypad 1	Opto 4	Opto 3	Opto 2	Opto 1	TTL in 2	TTL in 1	Mic 2	Mic 1	Act close 4	Act close 3	Act close 3	Act close 1	TTL out 2	TTL out 1	Sounder 2	Sounder 1	Elapsed uS	Active uS	Elapsed mS	Active mS
1	0	0	0	0	0	0	0	0	0	0	0	0	0	0	0	0	0	0	0	0	0	2,647,751	0	2,647.75
2	0	0	0	0	0	0	0	1	0	0	0	0	0	0	0	0	0	0	0	0	2647751	14,250	2,647.75	14.25
3	0	0	0	0	0	0	0	1	0	0	0	1	0	0	0	0	0	0	0	0	2662001	1,015,250	2,662.00	1,015.25
4	0	0	0	0	0	0	0	0	0	0	0	1	0	0	0	0	0	0	0	0	3677251	7,250	3,677.25	7.25
5	0	0	0	0	0	0	0	0	0	0	0	0	0	0	0	0	0	0	0	0	3684501	555,500	3,684.50	555.5
6	0	0	0	0	0	0	0	1	0	0	0	0	0	0	0	0	0	0	0	0	4240001	24,250	4,240.00	24.25
7	0	0	0	0	0	0	0	1	0	0	0	1	0	0	0	0	0	0	0	0	4264251	1,012,750	4,264.25	1,012.75
8	0	0	0	0	0	0	0	0	0	0	0	1	0	0	0	0	0	0	0	0	5277001	9,750	5,277.00	9.75
9	0	0	0	0	0	0	0	0	0	0	0	0	0	0	0	0	0	0	0	0	5286751	536,500	5,286.75	536.5
10	0	0	0	0	0	0	0	1	0	0	0	0	0	0	0	0	0	0	0	0	5823251	19,750	5,823.25	19.75
11	0	0	0	0	0	0	0	1	0	0	0	1	0	0	0	0	0	0	0	0	5843001	1,017,000	5,843.00	1,017.00
12	0	0	0	0	0	0	0	0	0	0	0	1	0	0	0	0	0	0	0	0	6860001	5,750	6,860.00	5.75
13	0	0	0	0	0	0	0	0	0	0	0	0	0	0	0	0	0	0	0	0	6865751	540,750	6,865.75	540.75
14	0	0	0	0	0	0	0	1	0	0	0	0	0	0	0	0	0	0	0	0	7406501	15,500	7,406.50	15.5
15	0	0	0	0	0	0	0	1	0	0	0	1	0	0	0	0	0	0	0	0	7422001	1,004,500	7,422.00	1,004.50
16	0	0	0	0	0	0	0	0	0	0	0	1	0	0	0	0	0	0	0	0	8426501	18,000	8,426.50	18
17	0	0	0	0	0	0	0	0	0	0	0	0	0	0	0	0	0	0	0	0	8444501	528,000	8,444.50	528
18	0	0	0	0	0	0	0	1	0	0	0	0	0	0	0	0	0	0	0	0	8972501	28,500	8,972.50	28.5
19	0	0	0	0	0	0	0	1	0	0	0	1	0	0	0	0	0	0	0	0	9001001	1,022,500	9,001.00	1,022.50
20	0	0	0	0	0	0	0	1	0	0	0	0	0	0	0	0	0	0	0	0	10023501	2,750	10,023.50	2.75
21	0	0	0	0	0	0	0	0	0	0	0	0	0	0	0	0	0	0	0	0	10026251	563,250	10,026.25	563.25
22	0	0	0	0	0	0	0	1	0	0	0	0	0	0	0	0	0	0	0	0	10589501	13,500	10,589.50	13.5
23	0	0	0	0	0	0	0	1	0	0	0	1	0	0	0	0	0	0	0	0	10603001	1,022,500	10,603.00	1,022.50
24	0	0	0	0	0	0	0	1	0	0	0	0	0	0	0	0	0	0	0	0	11625501	250	11,625.50	0.25
25	0	0	0	0	0	0	0	0	0	0	0	0	0	0	0	0	0	0	0	0	11625751	574,000	11,625.75	574
26	0	0	0	0	0	0	0	1	0	0	0	0	0	0	0	0	0	0	0	0	12199751	6,750	12,199.75	6.75
27	0	0	0	0	0	0	0	1	0	0	0	1	0	0	0	0	0	0	0	0	12206501	1,002,500	12,206.50	1,002.50
28	0	0	0	0	0	0	0	0	0	0	0	1	0	0	0	0	0	0	0	0	13209001	18,750	13,209.00	18.75
29	0	0	0	0	0	0	0	0	0	0	0	0	0	0	0	0	0	0	0	0	13227751	527,500	13,227.75	527.5
30	0	0	0	0	0	0	0	1	0	0	0	0	0	0	0	0	0	0	0	0	13755251	29,000	13,755.25	29
31	0	0	0	0	0	0	0	1	0	0	0	1	0	0	0	0	0	0	0	0	13784251	1,007,750	13,784.25	1,007.75
32	0	0	0	0	0	0	0	0	0	0	0	1	0	0	0	0	0	0	0	0	14792001	14,750	14,792.00	14.75
33	0	0	0	0	0	0	0	0	0	0	0	0	0	0	0	0	0	0	0	0	14806751	520,250	14,806.75	520.25
34	0	0	0	0	0	0	0	1	0	0	0	0	0	0	0	0	0	0	0	0	15327001	36,000	15,327.00	36
35	0	0	0	0	0	0	0	1	0	0	0	1	0	0	0	0	0	0	0	0	15363001	1,012,000	15,363.00	1,012.00
36	0	0	0	0	0	0	0	0	0	0	0	1	0	0	0	0	0	0	0	0	16375001	10,500	16,375.00	10.5
37	0	0	0	0	0	0	0	0	0	0	0	0	0	0	0	0	0	0	0	0	16385501	569,000	16,385.50	569
38	0	0	0	0	0	0	0	1	0	0	0	0	0	0	0	0	0	0	0	0	16954501	10,750	16,954.50	10.75
39	0	0	0	0	0	0	0	1	0	0	0	1	0	0	0	0	0	0	0	0	16965251	1,009,500	16,965.25	1,009.50
40	0	0	0	0	0	0	0	0	0	0	0	1	0	0	0	0	0	0	0	0	17974751	13,000	17,974.75	13
41	0	0	0	0	0	0	0	0	0	0	0	0	0	0	0	0	0	0	0	0	17987751	523,000	17,987.75	523
42	0	0	0	0	0	0	0	1	0	0	0	0	0	0	0	0	0	0	0	0	18510751	33,250	18,510.75	33.25
43	0	0	0	0	0	0	0	1	0	0	0	1	0	0	0	0	0	0	0	0	18544001	1,013,750	18,544.00	1,013.75
44	0	0	0	0	0	0	0	0	0	0	0	1	0	0	0	0	0	0	0	0	19557751	8,750	19,557.75	8.75
45	0	0	0	0	0	0	0	0	0	0	0	0	0	0	0	0	0	0	0	0	19566501	535,000	19,566.50	535
46	0	0	0	0	0	0	0	1	0	0	0	0	0	0	0	0	0	0	0	0	20101501	21,500	20,101.50	21.5
47	0	0	0	0	0	0	0	1	0	0	0	1	0	0	0	0	0	0	0	0	20123001	1,001,250	20,123.00	1,001.25
48	0	0	0	0	0	0	0	0	0	0	0	1	0	0	0	0	0	0	0	0	21124251	21,250	21,124.25	21.25
49	0	0	0	0	0	0	0	0	0	0	0	0	0	0	0	0	0	0	0	0	21145501	548,500	21,145.50	548.5
50	0	0	0	0	0	0	0	1	0	0	0	0	0	0	0	0	0	0	0	0	21694001	8,000	21,694.00	8
51	0	0	0	0	0	0	0	1	0	0	0	1	0	0	0	0	0	0	0	0	21702001	1,005,250	21,702.00	1,005.25
52	0	0	0	0	0	0	0	0	0	0	0	1	0	0	0	0	0	0	0	0	22707251	17,250	22,707.25	17.25
53	0	0	0	0	0	0	0	0	0	0	0	0	0	0	0	0	0	0	0	0	22724501	529,000	22,724.50	529
54	0	0	0	0	0	0	0	1	0	0	0	0	0	0	0	0	0	0	0	0	23253501	28,750	23,253.50	28.75
55	0	0	0	0	0	0	0	1	0	0	0	1	0	0	0	0	0	0	0	0	23282251	1,008,000	23,282.25	1,008.00
56	0	0	0	0	0	0	0	0	0	0	0	1	0	0	0	0	0	0	0	0	24290251	13,250	24,290.25	13.25
57	0	0	0	0	0	0	0	0	0	0	0	0	0	0	0	0	0	0	0	0	24303501	533,000	24,303.50	533
58	0	0	0	0	0	0	0	1	0	0	0	0	0	0	0	0	0	0	0	0	24836501	23,250	24,836.50	23.25
59	0	0	0	0	0	0	0	1	0	0	0	1	0	0	0	0	0	0	0	0	24859751	1,013,500	24,859.75	1,013.50
60	0	0	0	0	0	0	0	0	0	0	0	1	0	0	0	0	0	0	0	0	25873251	9,000	25,873.25	9
61	0	0	0	0	0	0	0	0	0	0	0	0	0	0	0	0	0	0	0	0	25882251	554,000	25,882.25	554
62	0	0	0	0	0	0	0	1	0	0	0	0	0	0	0	0	0	0	0	0	26436251	2,500	26,436.25	2.5
63	0	0	0	0	0	0	0	1	0	0	0	1	0	0	0	0	0	0	0	0	26438751	1,001,000	26,438.75	1,001.00
64	0	0	0	0	0	0	0	0	0	0	0	1	0	0	0	0	0	0	0	0	27439751	21,500	27,439.75	21.5
65	0	0	0	0	0	0	0	0	0	0	0	0	0	0	0	0	0	0	0	0	27461251	541,000	27,461.25	541
66	0	0	0	0	0	0	0	1	0	0	0	0	0	0	0	0	0	0	0	0	28002251	15,250	28,002.25	15.25
67	0	0	0	0	0	0	0	1	0	0	0	1	0	0	0	0	0	0	0	0	28017501	1,005,250	28,017.50	1,005.25
68	0	0	0	0	0	0	0	0	0	0	0	1	0	0	0	0	0	0	0	0	29022751	20,000	29,022.75	20
69	0	0	0	0	0	0	0	0	0	0	0	0	0	0	0	0	0	0	0	0	29042751	543,000	29,042.75	543
70	0	0	0	0	0	0	0	1	0	0	0	0	0	0	0	0	0	0	0	0	29585751	12,000	29,585.75	12
71	0	0	0	0	0	0	0	1	0	0	0	1	0	0	0	0	0	0	0	0	29597751	1,008,000	29,597.75	1,008.00
72	0	0	0	0	0	0	0	0	0	0	0	1	0	0	0	0	0	0	0	0	30605751	13,250	30,605.75	13.25
73	0	0	0	0	0	0	0	0	0	0	0	0	0	0	0	0	0	0	0	0	30619001	557,750	30,619.00	557.75
74	0	0	0	0	0	0	0	1	0	0	0	1	0	0	0	0	0	0	0	0	31176751	1,012,000	31,176.75	1,012.00
75	0	0	0	0	0	0	0	0	0	0	0	1	0	0	0	0	0	0	0	0	32188751	9,250	32,188.75	9.25
76	0	0	0	0	0	0	0	0	0	0	0	0	0	0	0	0	0	0	0	0	32198001	537,000	32,198.00	537
77	0	0	0	0	0	0	0	1	0	0	0	0	0	0	0	0	0	0	0	0	32735001	19,250	32,735.00	19.25
78	0	0	0	0	0	0	0	1	0	0	0	1	0	0	0	0	0	0	0	0	32754251	1,001,000	32,754.25	1,001.00
79	0	0	0	0	0	0	0	0	0	0	0	1	0	0	0	0	0	0	0	0	33755251	21,750	33,755.25	21.75
80	0	0	0	0	0	0	0	0	0	0	0	0	0	0	0	0	0	0	0	0	33777001	524,500	33,777.00	524.5
81	0	0	0	0	0	0	0	1	0	0	0	0	0	0	0	0	0	0	0	0	34301501	31,750	34,301.50	31.75
82	0	0	0	0	0	0	0	1	0	0	0	1	0	0	0	0	0	0	0	0	34333251	1,021,750	34,333.25	1,021.75
83	0	0	0	0	0	0	0	0	0	0	0	1	0	0	0	0	0	0	0	0	35355001	750	35,355.00	0.75
84	0	0	0	0	0	0	0	0	0	0	0	0	0	0	0	0	0	0	0	0	35355751	545,000	35,355.75	545
85	0	0	0	0	0	0	0	1	0	0	0	0	0	0	0	0	0	0	0	0	35900751	11,500	35,900.75	11.5
86	0	0	0	0	0	0	0	1	0	0	0	1	0	0	0	0	0	0	0	0	35912251	1,009,000	35,912.25	1,009.00
87	0	0	0	0	0	0	0	0	0	0	0	1	0	0	0	0	0	0	0	0	36921251	13,500	36,921.25	13.5
88	0	0	0	0	0	0	0	0	0	0	0	0	0	0	0	0	0	0	0	0	36934751	564,250	36,934.75	564.25
89	0	0	0	0	0	0	0	1	0	0	0	0	0	0	0	0	0	0	0	0	37499001	15,250	37,499.00	15.25
90	0	0	0	0	0	0	0	1	0	0	0	1	0	0	0	0	0	0	0	0	37514251	1,006,750	37,514.25	1,006.75
91	0	0	0	0	0	0	0	0	0	0	0	1	0	0	0	0	0	0	0	0	38521001	15,750	38,521.00	15.75
92	0	0	0	0	0	0	0	0	0	0	0	0	0	0	0	0	0	0	0	0	38536751	547,000	38,536.75	547
93	0	0	0	0	0	0	0	1	0	0	0	0	0	0	0	0	0	0	0	0	39083751	9,500	39,083.75	9.5
94	0	0	0	0	0	0	0	1	0	0	0	1	0	0	0	0	0	0	0	0	39093251	1,010,750	39,093.25	1,010.75
95	0	0	0	0	0	0	0	0	0	0	0	1	0	0	0	0	0	0	0	0	40104001	11,750	40,104.00	11.75
96	0	0	0	0	0	0	0	0	0	0	0	0	0	0	0	0	0	0	0	0	40115751	534,500	40,115.75	534.5
97	0	0	0	0	0	0	0	1	0	0	0	0	0	0	0	0	0	0	0	0	40650251	22,000	40,650.25	22
98	0	0	0	0	0	0	0	1	0	0	0	1	0	0	0	0	0	0	0	0	40672251	1,014,750	40,672.25	1,014.75
99	0	0	0	0	0	0	0	0	0	0	0	1	0	0	0	0	0	0	0	0	41687001	7,750	41,687.00	7.75
100	0	0	0	0	0	0	0	0	0	0	0	0	0	0	0	0	0	0	0	0	41694751	538,500	41,694.75	538.5
101	0	0	0	0	0	0	0	1	0	0	0	0	0	0	0	0	0	0	0	0	42233251	19,250	42,233.25	19.25
102	0	0	0	0	0	0	0	1	0	0	0	1	0	0	0	0	0	0	0	0	42252501	1,017,750	42,252.50	1,017.75
103	0	0	0	0	0	0	0	0	0	0	0	1	0	0	0	0	0	0	0	0	43270251	3,250	43,270.25	3.25
104	0	0	0	0	0	0	0	0	0	0	0	0	0	0	0	0	0	0	0	0	43273501	526,000	43,273.50	526
105	0	0	0	0	0	0	0	1	0	0	0	0	0	0	0	0	0	0	0	0	43799501	30,500	43,799.50	30.5
106	0	0	0	0	0	0	0	1	0	0	0	1	0	0	0	0	0	0	0	0	43830001	1,006,500	43,830.00	1,006.50
107	0	0	0	0	0	0	0	0	0	0	0	1	0	0	0	0	0	0	0	0	44836501	16,000	44,836.50	16
108	0	0	0	0	0	0	0	0	0	0	0	0	0	0	0	0	0	0	0	0	44852501	546,500	44,852.50	546.5
109	0	0	0	0	0	0	0	1	0	0	0	0	0	0	0	0	0	0	0	0	45399001	9,750	45,399.00	9.75
110	0	0	0	0	0	0	0	1	0	0	0	1	0	0	0	0	0	0	0	0	45408751	1,010,750	45,408.75	1,010.75
111	0	0	0	0	0	0	0	0	0	0	0	1	0	0	0	0	0	0	0	0	46419501	12,000	46,419.50	12
112	0	0	0	0	0	0	0	0	0	0	0	0	0	0	0	0	0	0	0	0	46431501	556,250	46,431.50	556.25
113	0	0	0	0	0	0	0	1	0	0	0	1	0	0	0	0	0	0	0	0	46987751	998,250	46,987.75	998.25
114	0	0	0	0	0	0	0	0	0	0	0	1	0	0	0	0	0	0	0	0	47986001	24,250	47,986.00	24.25
115	0	0	0	0	0	0	0	0	0	0	0	0	0	0	0	0	0	0	0	0	48010251	557,750	48,010.25	557.75
116	0	0	0	0	0	0	0	1	0	0	0	1	0	0	0	0	0	0	0	0	48568001	1,001,000	48,568.00	1,001.00
117	0	0	0	0	0	0	0	0	0	0	0	1	0	0	0	0	0	0	0	0	49569001	20,250	49,569.00	20.25
118	0	0	0	0	0	0	0	0	0	0	0	0	0	0	0	0	0	0	0	0	49589251	542,750	49,589.25	542.75
119	0	0	0	0	0	0	0	1	0	0	0	0	0	0	0	0	0	0	0	0	50132001	15,000	50,132.00	15
120	0	0	0	0	0	0	0	1	0	0	0	1	0	0	0	0	0	0	0	0	50147001	1,005,000	50,147.00	1,005.00
121	0	0	0	0	0	0	0	0	0	0	0	1	0	0	0	0	0	0	0	0	51152001	16,250	51,152.00	16.25
122	0	0	0	0	0	0	0	0	0	0	0	0	0	0	0	0	0	0	0	0	51168251	563,250	51,168.25	563.25
123	0	0	0	0	0	0	0	1	0	0	0	0	0	0	0	0	0	0	0	0	51731501	16,250	51,731.50	16.25
124	0	0	0	0	0	0	0	1	0	0	0	1	0	0	0	0	0	0	0	0	51747751	1,020,750	51,747.75	1,020.75
125	0	0	0	0	0	0	0	0	0	0	0	1	0	0	0	0	0	0	0	0	52768501	1,750	52,768.50	1.75
126	0	0	0	0	0	0	0	0	0	0	0	0	0	0	0	0	0	0	0	0	52770251	561,000	52,770.25	561
127	0	0	0	0	0	0	0	1	0	0	0	0	0	0	0	0	0	0	0	0	53331251	18,750	53,331.25	18.75
128	0	0	0	0	0	0	0	1	0	0	0	1	0	0	0	0	0	0	0	0	53350001	1,018,250	53,350.00	1,018.25
129	0	0	0	0	0	0	0	0	0	0	0	1	0	0	0	0	0	0	0	0	54368251	4,250	54,368.25	4.25
130	0	0	0	0	0	0	0	0	0	0	0	0	0	0	0	0	0	0	0	0	54372501	558,750	54,372.50	558.75
131	0	0	0	0	0	0	0	1	0	0	0	0	0	0	0	0	0	0	0	0	54931251	22,250	54,931.25	22.25
132	0	0	0	0	0	0	0	1	0	0	0	1	0	0	0	0	0	0	0	0	54953501	1,014,250	54,953.50	1,014.25
133	0	0	0	0	0	0	0	0	0	0	0	1	0	0	0	0	0	0	0	0	55967751	6,750	55,967.75	6.75
134	0	0	0	0	0	0	0	0	0	0	0	0	0	0	0	0	0	0	0	0	55974501	539,750	55,974.50	539.75
135	0	0	0	0	0	0	0	1	0	0	0	0	0	0	0	0	0	0	0	0	56514251	18,250	56,514.25	18.25
136	0	0	0	0	0	0	0	1	0	0	0	1	0	0	0	0	0	0	0	0	56532501	1,001,750	56,532.50	1,001.75
137	0	0	0	0	0	0	0	0	0	0	0	1	0	0	0	0	0	0	0	0	57534251	19,250	57,534.25	19.25
138	0	0	0	0	0	0	0	0	0	0	0	0	0	0	0	0	0	0	0	0	57553501	523,750	57,553.50	523.75
139	0	0	0	0	0	0	0	1	0	0	0	0	0	0	0	0	0	0	0	0	58077251	34,000	58,077.25	34
140	0	0	0	0	0	0	0	1	0	0	0	1	0	0	0	0	0	0	0	0	58111251	1,006,000	58,111.25	1,006.00
141	0	0	0	0	0	0	0	0	0	0	0	1	0	0	0	0	0	0	0	0	59117251	15,250	59,117.25	15.25
142	0	0	0	0	0	0	0	0	0	0	0	0	0	0	0	0	0	0	0	0	59132501	535,750	59,132.50	535.75
143	0	0	0	0	0	0	0	1	0	0	0	0	0	0	0	0	0	0	0	0	59668251	20,500	59,668.25	20.5
144	0	0	0	0	0	0	0	1	0	0	0	1	0	0	0	0	0	0	0	0	59688751	995,000	59,688.75	995
145	0	0	0	0	0	0	0	0	0	0	0	1	0	0	0	0	0	0	0	0	60683751	27,500	60,683.75	27.5
146	0	0	0	0	0	0	0	0	0	0	0	0	0	0	0	0	0	0	0	0	60711251	536,250	60,711.25	536.25
147	0	0	0	0	0	0	0	1	0	0	0	0	0	0	0	0	0	0	0	0	61247501	21,500	61,247.50	21.5
148	0	0	0	0	0	0	0	1	0	0	0	1	0	0	0	0	0	0	0	0	61269001	997,750	61,269.00	997.75
149	0	0	0	0	0	0	0	0	0	0	0	1	0	0	0	0	0	0	0	0	62266751	23,500	62,266.75	23.5
150	0	0	0	0	0	0	0	0	0	0	0	0	0	0	0	0	0	0	0	0	62290251	556,000	62,290.25	556
151	0	0	0	0	0	0	0	1	0	0	0	0	0	0	0	0	0	0	0	0	62846251	1,750	62,846.25	1.75
152	0	0	0	0	0	0	0	1	0	0	0	1	0	0	0	0	0	0	0	0	62848001	1,001,750	62,848.00	1,001.75
153	0	0	0	0	0	0	0	0	0	0	0	1	0	0	0	0	0	0	0	0	63849751	19,500	63,849.75	19.5
154	0	0	0	0	0	0	0	0	0	0	0	0	0	0	0	0	0	0	0	0	63869251	557,750	63,869.25	557.75
155	0	0	0	0	0	0	0	1	0	0	0	1	0	0	0	0	0	0	0	0	64427001	1,005,750	64,427.00	1,005.75
156	0	0	0	0	0	0	0	0	0	0	0	1	0	0	0	0	0	0	0	0	65432751	15,250	65,432.75	15.25
157	0	0	0	0	0	0	0	0	0	0	0	0	0	0	0	0	0	0	0	0	65448001	556,500	65,448.00	556.5
158	0	0	0	0	0	0	0	1	0	0	0	1	0	0	0	0	0	0	0	0	66004501	1,011,250	66,004.50	1,011.25
159	0	0	0	0	0	0	0	0	0	0	0	1	0	0	0	0	0	0	0	0	67015751	11,250	67,015.75	11.25
160	0	0	0	0	0	0	0	0	0	0	0	0	0	0	0	0	0	0	0	0	67027001	535,000	67,027.00	535
161	0	0	0	0	0	0	0	1	0	0	0	0	0	0	0	0	0	0	0	0	67562001	21,500	67,562.00	21.5
162	0	0	0	0	0	0	0	1	0	0	0	1	0	0	0	0	0	0	0	0	67583501	1,015,500	67,583.50	1,015.50
163	0	0	0	0	0	0	0	0	0	0	0	1	0	0	0	0	0	0	0	0	68599001	7,000	68,599.00	7
164	0	0	0	0	0	0	0	0	0	0	0	0	0	0	0	0	0	0	0	0	68606001	572,750	68,606.00	572.75
165	0	0	0	0	0	0	0	1	0	0	0	0	0	0	0	0	0	0	0	0	69178751	6,750	69,178.75	6.75
166	0	0	0	0	0	0	0	1	0	0	0	1	0	0	0	0	0	0	0	0	69185501	1,013,000	69,185.50	1,013.00
167	0	0	0	0	0	0	0	0	0	0	0	1	0	0	0	0	0	0	0	0	70198501	9,500	70,198.50	9.5
168	0	0	0	0	0	0	0	0	0	0	0	0	0	0	0	0	0	0	0	0	70208001	537,000	70,208.00	537
169	0	0	0	0	0	0	0	1	0	0	0	0	0	0	0	0	0	0	0	0	70745001	19,500	70,745.00	19.5
170	0	0	0	0	0	0	0	1	0	0	0	1	0	0	0	0	0	0	0	0	70764501	1,000,500	70,764.50	1,000.50
171	0	0	0	0	0	0	0	0	0	0	0	1	0	0	0	0	0	0	0	0	71765001	22,000	71,765.00	22
172	0	0	0	0	0	0	0	0	0	0	0	0	0	0	0	0	0	0	0	0	71787001	555,000	71,787.00	555
173	0	0	0	0	0	0	0	1	0	0	0	0	0	0	0	0	0	0	0	0	72342001	1,250	72,342.00	1.25
174	0	0	0	0	0	0	0	1	0	0	0	1	0	0	0	0	0	0	0	0	72343251	1,021,500	72,343.25	1,021.50
175	0	0	0	0	0	0	0	0	0	0	0	1	0	0	0	0	0	0	0	0	73364751	1,250	73,364.75	1.25
176	0	0	0	0	0	0	0	0	0	0	0	0	0	0	0	0	0	0	0	0	73366001	528,750	73,366.00	528.75
177	0	0	0	0	0	0	0	1	0	0	0	0	0	0	0	0	0	0	0	0	73894751	29,000	73,894.75	29
178	0	0	0	0	0	0	0	1	0	0	0	1	0	0	0	0	0	0	0	0	73923751	1,007,250	73,923.75	1,007.25
179	0	0	0	0	0	0	0	0	0	0	0	1	0	0	0	0	0	0	0	0	74931001	13,750	74,931.00	13.75
180	0	0	0	0	0	0	0	0	0	0	0	0	0	0	0	0	0	0	0	0	74944751	523,500	74,944.75	523.5
181	0	0	0	0	0	0	0	1	0	0	0	0	0	0	0	0	0	0	0	0	75468251	33,000	75,468.25	33
182	0	0	0	0	0	0	0	1	0	0	0	1	0	0	0	0	0	0	0	0	75501251	1,013,000	75,501.25	1,013.00
183	0	0	0	0	0	0	0	0	0	0	0	1	0	0	0	0	0	0	0	0	76514251	9,500	76,514.25	9.5
184	0	0	0	0	0	0	0	0	0	0	0	0	0	0	0	0	0	0	0	0	76523751	535,250	76,523.75	535.25
185	0	0	0	0	0	0	0	1	0	0	0	0	0	0	0	0	0	0	0	0	77059001	21,000	77,059.00	21
186	0	0	0	0	0	0	0	1	0	0	0	1	0	0	0	0	0	0	0	0	77080001	1,017,250	77,080.00	1,017.25
187	0	0	0	0	0	0	0	0	0	0	0	1	0	0	0	0	0	0	0	0	78097251	5,500	78,097.25	5.5
188	0	0	0	0	0	0	0	0	0	0	0	0	0	0	0	0	0	0	0	0	78102751	548,500	78,102.75	548.5
189	0	0	0	0	0	0	0	1	0	0	0	0	0	0	0	0	0	0	0	0	78651251	7,750	78,651.25	7.75
190	0	0	0	0	0	0	0	1	0	0	0	1	0	0	0	0	0	0	0	0	78659001	1,021,250	78,659.00	1,021.25
191	0	0	0	0	0	0	0	0	0	0	0	1	0	0	0	0	0	0	0	0	79680251	1,250	79,680.25	1.25
192	0	0	0	0	0	0	0	0	0	0	0	0	0	0	0	0	0	0	0	0	79681501	560,500	79,681.50	560.5
193	0	0	0	0	0	0	0	1	0	0	0	0	0	0	0	0	0	0	0	0	80242001	19,000	80,242.00	19
194	0	0	0	0	0	0	0	1	0	0	0	1	0	0	0	0	0	0	0	0	80261001	1,002,250	80,261.00	1,002.25
195	0	0	0	0	0	0	0	0	0	0	0	1	0	0	0	0	0	0	0	0	81263251	20,500	81,263.25	20.5
196	0	0	0	0	0	0	0	0	0	0	0	0	0	0	0	0	0	0	0	0	81283751	542,250	81,283.75	542.25
197	0	0	0	0	0	0	0	1	0	0	0	0	0	0	0	0	0	0	0	0	81826001	14,000	81,826.00	14
198	0	0	0	0	0	0	0	1	0	0	0	1	0	0	0	0	0	0	0	0	81840001	1,022,750	81,840.00	1,022.75
199	0	0	0	0	0	0	0	1	0	0	0	0	0	0	0	0	0	0	0	0	82862751	250	82,862.75	0.25
200	0	0	0	0	0	0	0	0	0	0	0	0	0	0	0	0	0	0	0	0	82863001	546,250	82,863.00	546.25
201	0	0	0	0	0	0	0	1	0	0	0	0	0	0	0	0	0	0	0	0	83409251	9,750	83,409.25	9.75
202	0	0	0	0	0	0	0	1	0	0	0	1	0	0	0	0	0	0	0	0	83419001	1,010,500	83,419.00	1,010.50
203	0	0	0	0	0	0	0	0	0	0	0	1	0	0	0	0	0	0	0	0	84429501	12,000	84,429.50	12
204	0	0	0	0	0	0	0	0	0	0	0	0	0	0	0	0	0	0	0	0	84441501	550,500	84,441.50	550.5
205	0	0	0	0	0	0	0	1	0	0	0	0	0	0	0	0	0	0	0	0	84992001	7,250	84,992.00	7.25
206	0	0	0	0	0	0	0	1	0	0	0	1	0	0	0	0	0	0	0	0	84999251	1,013,250	84,999.25	1,013.25
207	0	0	0	0	0	0	0	0	0	0	0	1	0	0	0	0	0	0	0	0	86012501	8,000	86,012.50	8
208	0	0	0	0	0	0	0	0	0	0	0	0	0	0	0	0	0	0	0	0	86020501	530,750	86,020.50	530.75
209	0	0	0	0	0	0	0	1	0	0	0	0	0	0	0	0	0	0	0	0	86551251	25,500	86,551.25	25.5
210	0	0	0	0	0	0	0	1	0	0	0	1	0	0	0	0	0	0	0	0	86576751	1,018,750	86,576.75	1,018.75
211	0	0	0	0	0	0	0	0	0	0	0	1	0	0	0	0	0	0	0	0	87595501	4,000	87,595.50	4
212	0	0	0	0	0	0	0	0	0	0	0	0	0	0	0	0	0	0	0	0	87599501	579,500	87,599.50	579.5
213	0	0	0	0	0	0	0	1	0	0	0	1	0	0	0	0	0	0	0	0	88179001	1,016,250	88,179.00	1,016.25
214	0	0	0	0	0	0	0	0	0	0	0	1	0	0	0	0	0	0	0	0	89195251	6,250	89,195.25	6.25
215	0	0	0	0	0	0	0	0	0	0	0	0	0	0	0	0	0	0	0	0	89201501	556,750	89,201.50	556.75
216	0	0	0	0	0	0	0	1	0	0	0	0	0	0	0	0	0	0	0	0	89758251	22,750	89,758.25	22.75
217	0	0	0	0	0	0	0	1	0	0	0	1	0	0	0	0	0	0	0	0	89781001	1,013,750	89,781.00	1,013.75
218	0	0	0	0	0	0	0	0	0	0	0	1	0	0	0	0	0	0	0	0	90794751	9,000	90,794.75	9
219	0	0	0	0	0	0	0	0	0	0	0	0	0	0	0	0	0	0	0	0	90803751	537,500	90,803.75	537.5
220	0	0	0	0	0	0	0	1	0	0	0	0	0	0	0	0	0	0	0	0	91341251	18,750	91,341.25	18.75
221	0	0	0	0	0	0	0	1	0	0	0	1	0	0	0	0	0	0	0	0	91360001	1,018,000	91,360.00	1,018.00
222	0	0	0	0	0	0	0	0	0	0	0	1	0	0	0	0	0	0	0	0	92378001	4,500	92,378.00	4.5
223	0	0	0	0	0	0	0	0	0	0	0	0	0	0	0	0	0	0	0	0	92382501	535,250	92,382.50	535.25
224	0	0	0	0	0	0	0	1	0	0	0	0	0	0	0	0	0	0	0	0	92917751	22,500	92,917.75	22.5
225	0	0	0	0	0	0	0	1	0	0	0	1	0	0	0	0	0	0	0	0	92940251	1,004,000	92,940.25	1,004.00
226	0	0	0	0	0	0	0	0	0	0	0	1	0	0	0	0	0	0	0	0	93944251	17,250	93,944.25	17.25
227	0	0	0	0	0	0	0	0	0	0	0	0	0	0	0	0	0	0	0	0	93961501	529,000	93,961.50	529
228	0	0	0	0	0	0	0	1	0	0	0	0	0	0	0	0	0	0	0	0	94490501	29,250	94,490.50	29.25
229	0	0	0	0	0	0	0	1	0	0	0	1	0	0	0	0	0	0	0	0	94519751	1,007,500	94,519.75	1,007.50
230	0	0	0	0	0	0	0	0	0	0	0	1	0	0	0	0	0	0	0	0	95527251	13,250	95,527.25	13.25
231	0	0	0	0	0	0	0	0	0	0	0	0	0	0	0	0	0	0	0	0	95540501	549,750	95,540.50	549.75
232	0	0	0	0	0	0	0	1	0	0	0	0	0	0	0	0	0	0	0	0	96090251	6,500	96,090.25	6.5
233	0	0	0	0	0	0	0	1	0	0	0	1	0	0	0	0	0	0	0	0	96096751	1,013,750	96,096.75	1,013.75
234	0	0	0	0	0	0	0	0	0	0	0	1	0	0	0	0	0	0	0	0	97110501	8,750	97,110.50	8.75
235	0	0	0	0	0	0	0	0	0	0	0	0	0	0	0	0	0	0	0	0	97119251	556,500	97,119.25	556.5
236	0	0	0	0	0	0	0	0	0	0	0	1	0	0	0	0	0	0	0	0	97675751	14,250	97,675.75	14.25
237	0	0	0	0	0	0	0	1	0	0	0	1	0	0	0	0	0	0	0	0	97690001	986,750	97,690.00	986.75
238	0	0	0	0	0	0	0	0	0	0	0	1	0	0	0	0	0	0	0	0	98676751	21,500	98,676.75	21.5
239	0	0	0	0	0	0	0	0	0	0	0	0	0	0	0	0	0	0	0	0	98698251	556,250	98,698.25	556.25
240	0	0	0	0	0	0	0	1	0	0	0	1	0	0	0	0	0	0	0	0	99254501	1,005,250	99,254.50	1,005.25
241	0	0	0	0	0	0	0	0	0	0	0	1	0	0	0	0	0	0	0	0	100259751	20,000	100,259.75	20
242	0	0	0	0	0	0	0	0	0	0	0	0	0	0	0	0	0	0	0	0	100279751	539,000	100,279.75	539
243	0	0	0	0	0	0	0	1	0	0	0	0	0	0	0	0	0	0	0	0	100818751	16,250	100,818.75	16.25
244	0	0	0	0	0	0	0	1	0	0	0	1	0	0	0	0	0	0	0	0	100835001	1,008,000	100,835.00	1,008.00
245	0	0	0	0	0	0	0	0	0	0	0	1	0	0	0	0	0	0	0	0	101843001	13,000	101,843.00	13
246	0	0	0	0	0	0	0	0	0	0	0	0	0	0	0	0	0	0	0	0	101856001	533,250	101,856.00	533.25
247	0	0	0	0	0	0	0	1	0	0	0	0	0	0	0	0	0	0	0	0	102389251	24,500	102,389.25	24.5
248	0	0	0	0	0	0	0	1	0	0	0	1	0	0	0	0	0	0	0	0	102413751	1,012,250	102,413.75	1,012.25
249	0	0	0	0	0	0	0	0	0	0	0	1	0	0	0	0	0	0	0	0	103426001	9,000	103,426.00	9
250	0	0	0	0	0	0	0	0	0	0	0	0	0	0	0	0	0	0	0	0	103435001	554,500	103,435.00	554.5
251	0	0	0	0	0	0	0	1	0	0	0	0	0	0	0	0	0	0	0	0	103989501	25,000	103,989.50	25
252	0	0	0	0	0	0	0	1	0	0	0	1	0	0	0	0	0	0	0	0	104014501	1,011,250	104,014.50	1,011.25
253	0	0	0	0	0	0	0	0	0	0	0	1	0	0	0	0	0	0	0	0	105025751	11,250	105,025.75	11.25
254	0	0	0	0	0	0	0	0	0	0	0	0	0	0	0	0	0	0	0	0	105037001	557,750	105,037.00	557.75
255	0	0	0	0	0	0	0	1	0	0	0	1	0	0	0	0	0	0	0	0	105594751	1,014,000	105,594.75	1,014.00
256	0	0	0	0	0	0	0	0	0	0	0	1	0	0	0	0	0	0	0	0	106608751	7,250	106,608.75	7.25
257	0	0	0	0	0	0	0	0	0	0	0	0	0	0	0	0	0	0	0	0	106616001	539,500	106,616.00	539.5
258	0	0	0	0	0	0	0	1	0	0	0	0	0	0	0	0	0	0	0	0	107155501	17,000	107,155.50	17
259	0	0	0	0	0	0	0	1	0	0	0	1	0	0	0	0	0	0	0	0	107172501	1,002,500	107,172.50	1,002.50
260	0	0	0	0	0	0	0	0	0	0	0	1	0	0	0	0	0	0	0	0	108175001	20,000	108,175.00	20
261	0	0	0	0	0	0	0	0	0	0	0	0	0	0	0	0	0	0	0	0	108195001	526,000	108,195.00	526
262	0	0	0	0	0	0	0	1	0	0	0	0	0	0	0	0	0	0	0	0	108721001	30,250	108,721.00	30.25
263	0	0	0	0	0	0	0	1	0	0	0	1	0	0	0	0	0	0	0	0	108751251	1,006,750	108,751.25	1,006.75
264	0	0	0	0	0	0	0	0	0	0	0	1	0	0	0	0	0	0	0	0	109758001	16,000	109,758.00	16
265	0	0	0	0	0	0	0	0	0	0	0	0	0	0	0	0	0	0	0	0	109774001	538,000	109,774.00	538
266	0	0	0	0	0	0	0	1	0	0	0	0	0	0	0	0	0	0	0	0	110312001	18,250	110,312.00	18.25
267	0	0	0	0	0	0	0	1	0	0	0	1	0	0	0	0	0	0	0	0	110330251	1,011,000	110,330.25	1,011.00
268	0	0	0	0	0	0	0	0	0	0	0	1	0	0	0	0	0	0	0	0	111341251	11,500	111,341.25	11.5
269	0	0	0	0	0	0	0	0	0	0	0	0	0	0	0	0	0	0	0	0	111352751	551,250	111,352.75	551.25
270	0	0	0	0	0	0	0	1	0	0	0	0	0	0	0	0	0	0	0	0	111904001	6,500	111,904.00	6.5
271	0	0	0	0	0	0	0	1	0	0	0	1	0	0	0	0	0	0	0	0	111910501	1,013,750	111,910.50	1,013.75
272	0	0	0	0	0	0	0	0	0	0	0	1	0	0	0	0	0	0	0	0	112924251	7,500	112,924.25	7.5
273	0	0	0	0	0	0	0	0	0	0	0	0	0	0	0	0	0	0	0	0	112931751	564,000	112,931.75	564
274	0	0	0	0	0	0	0	1	0	0	0	0	0	0	0	0	0	0	0	0	113495751	15,500	113,495.75	15.5
275	0	0	0	0	0	0	0	1	0	0	0	1	0	0	0	0	0	0	0	0	113511251	1,012,750	113,511.25	1,012.75
276	0	0	0	0	0	0	0	0	0	0	0	1	0	0	0	0	0	0	0	0	114524001	9,750	114,524.00	9.75
277	0	0	0	0	0	0	0	0	0	0	0	0	0	0	0	0	0	0	0	0	114533751	552,750	114,533.75	552.75
278	0	0	0	0	0	0	0	1	0	0	0	0	0	0	0	0	0	0	0	0	115086501	3,750	115,086.50	3.75
279	0	0	0	0	0	0	0	1	0	0	0	1	0	0	0	0	0	0	0	0	115090251	1,016,750	115,090.25	1,016.75
280	0	0	0	0	0	0	0	0	0	0	0	1	0	0	0	0	0	0	0	0	116107001	5,750	116,107.00	5.75
281	0	0	0	0	0	0	0	0	0	0	0	0	0	0	0	0	0	0	0	0	116112751	556,750	116,112.75	556.75
282	0	0	0	0	0	0	0	1	0	0	0	0	0	0	0	0	0	0	0	0	116669501	1,000	116,669.50	1
283	0	0	0	0	0	0	0	1	0	0	0	1	0	0	0	0	0	0	0	0	116670501	1,002,750	116,670.50	1,002.75
284	0	0	0	0	0	0	0	0	0	0	0	1	0	0	0	0	0	0	0	0	117673251	20,000	117,673.25	20
285	0	0	0	0	0	0	0	0	0	0	0	0	0	0	0	0	0	0	0	0	117693251	556,250	117,693.25	556.25
286	0	0	0	0	0	0	0	1	0	0	0	1	0	0	0	0	0	0	0	0	118249501	1,007,000	118,249.50	1,007.00
287	0	0	0	0	0	0	0	0	0	0	0	1	0	0	0	0	0	0	0	0	119256501	14,000	119,256.50	14
288	0	0	0	0	0	0	0	0	0	0	0	0	0	0	0	0	0	0	0	0	119270501	535,250	119,270.50	535.25
289	0	0	0	0	0	0	0	1	0	0	0	0	0	0	0	0	0	0	0	0	119805751	21,250	119,805.75	21.25
290	0	0	0	0	0	0	0	1	0	0	0	1	0	0	0	0	0	0	0	0	119827001	1,012,500	119,827.00	1,012.50
291	0	0	0	0	0	0	0	0	0	0	0	1	0	0	0	0	0	0	0	0	120839501	10,000	120,839.50	10
292	0	0	0	0	0	0	0	0	0	0	0	0	0	0	0	0	0	0	0	0	120849501	547,250	120,849.50	547.25
293	0	0	0	0	0	0	0	1	0	0	0	0	0	0	0	0	0	0	0	0	121396751	9,000	121,396.75	9
294	0	0	0	0	0	0	0	1	0	0	0	1	0	0	0	0	0	0	0	0	121405751	1,016,750	121,405.75	1,016.75
295	0	0	0	0	0	0	0	0	0	0	0	1	0	0	0	0	0	0	0	0	122422501	6,000	122,422.50	6
296	0	0	0	0	0	0	0	0	0	0	0	0	0	0	0	0	0	0	0	0	122428501	579,500	122,428.50	579.5
297	0	0	0	0	0	0	0	1	0	0	0	1	0	0	0	0	0	0	0	0	123008001	1,014,250	123,008.00	1,014.25
298	0	0	0	0	0	0	0	0	0	0	0	1	0	0	0	0	0	0	0	0	124022251	8,250	124,022.25	8.25
299	0	0	0	0	0	0	0	0	0	0	0	0	0	0	0	0	0	0	0	0	124030501	538,250	124,030.50	538.25
300	0	0	0	0	0	0	0	1	0	0	0	0	0	0	0	0	0	0	0	0	124568751	18,250	124,568.75	18.25
301	0	0	0	0	0	0	0	1	0	0	0	1	0	0	0	0	0	0	0	0	124587001	1,001,500	124,587.00	1,001.50
302	0	0	0	0	0	0	0	0	0	0	0	1	0	0	0	0	0	0	0	0	125588501	21,000	125,588.50	21
303	0	0	0	0	0	0	0	0	0	0	0	0	0	0	0	0	0	0	0	0	125609501	556,250	125,609.50	556.25
304	0	0	0	0	0	0	0	1	0	0	0	1	0	0	0	0	0	0	0	0	126165751	1,006,000	126,165.75	1,006.00
305	0	0	0	0	0	0	0	0	0	0	0	1	0	0	0	0	0	0	0	0	127171751	16,750	127,171.75	16.75
306	0	0	0	0	0	0	0	0	0	0	0	0	0	0	0	0	0	0	0	0	127188501	574,750	127,188.50	574.75
307	0	0	0	0	0	0	0	1	0	0	0	0	0	0	0	0	0	0	0	0	127763251	4,750	127,763.25	4.75
308	0	0	0	0	0	0	0	1	0	0	0	1	0	0	0	0	0	0	0	0	127768001	1,020,000	127,768.00	1,020.00
309	0	0	0	0	0	0	0	0	0	0	0	1	0	0	0	0	0	0	0	0	128788001	2,500	128,788.00	2.5
310	0	0	0	0	0	0	0	0	0	0	0	0	0	0	0	0	0	0	0	0	128790501	565,250	128,790.50	565.25
311	0	0	0	0	0	0	0	1	0	0	0	0	0	0	0	0	0	0	0	0	129355751	15,750	129,355.75	15.75
312	0	0	0	0	0	0	0	1	0	0	0	1	0	0	0	0	0	0	0	0	129371501	1,016,250	129,371.50	1,016.25
313	0	0	0	0	0	0	0	0	0	0	0	1	0	0	0	0	0	0	0	0	130387751	5,000	130,387.75	5
314	0	0	0	0	0	0	0	0	0	0	0	0	0	0	0	0	0	0	0	0	130392751	554,000	130,392.75	554
315	0	0	0	0	0	0	0	1	0	0	0	0	0	0	0	0	0	0	0	0	130946751	2,250	130,946.75	2.25
316	0	0	0	0	0	0	0	1	0	0	0	1	0	0	0	0	0	0	0	0	130949001	1,005,000	130,949.00	1,005.00
317	0	0	0	0	0	0	0	0	0	0	0	1	0	0	0	0	0	0	0	0	131954001	20,250	131,954.00	20.25
318	0	0	0	0	0	0	0	0	0	0	0	0	0	0	0	0	0	0	0	0	131974251	542,750	131,974.25	542.75
319	0	0	0	0	0	0	0	1	0	0	0	0	0	0	0	0	0	0	0	0	132517001	11,000	132,517.00	11
320	0	0	0	0	0	0	0	1	0	0	0	1	0	0	0	0	0	0	0	0	132528001	1,009,250	132,528.00	1,009.25
321	0	0	0	0	0	0	0	0	0	0	0	1	0	0	0	0	0	0	0	0	133537251	13,250	133,537.25	13.25
322	0	0	0	0	0	0	0	0	0	0	0	0	0	0	0	0	0	0	0	0	133550501	522,750	133,550.50	522.75
323	0	0	0	0	0	0	0	1	0	0	0	0	0	0	0	0	0	0	0	0	134073251	33,500	134,073.25	33.5
324	0	0	0	0	0	0	0	1	0	0	0	1	0	0	0	0	0	0	0	0	134106751	1,013,500	134,106.75	1,013.50
325	0	0	0	0	0	0	0	0	0	0	0	1	0	0	0	0	0	0	0	0	135120251	9,250	135,120.25	9.25
326	0	0	0	0	0	0	0	0	0	0	0	0	0	0	0	0	0	0	0	0	135129501	535,750	135,129.50	535.75
327	0	0	0	0	0	0	0	1	0	0	0	0	0	0	0	0	0	0	0	0	135665251	20,500	135,665.25	20.5
328	0	0	0	0	0	0	0	1	0	0	0	1	0	0	0	0	0	0	0	0	135685751	1,000,750	135,685.75	1,000.75
329	0	0	0	0	0	0	0	0	0	0	0	1	0	0	0	0	0	0	0	0	136686501	21,750	136,686.50	21.75
330	0	0	0	0	0	0	0	0	0	0	0	0	0	0	0	0	0	0	0	0	136708251	579,750	136,708.25	579.75
331	0	0	0	0	0	0	0	1	0	0	0	1	0	0	0	0	0	0	0	0	137288001	1,015,000	137,288.00	1,015.00
332	0	0	0	0	0	0	0	0	0	0	0	1	0	0	0	0	0	0	0	0	138303001	7,500	138,303.00	7.5
333	0	0	0	0	0	0	0	0	0	0	0	0	0	0	0	0	0	0	0	0	138310501	571,750	138,310.50	571.75
334	0	0	0	0	0	0	0	1	0	0	0	0	0	0	0	0	0	0	0	0	138882251	7,750	138,882.25	7.75
335	0	0	0	0	0	0	0	1	0	0	0	1	0	0	0	0	0	0	0	0	138890001	1,012,750	138,890.00	1,012.75
336	0	0	0	0	0	0	0	0	0	0	0	1	0	0	0	0	0	0	0	0	139902751	9,750	139,902.75	9.75
337	0	0	0	0	0	0	0	0	0	0	0	0	0	0	0	0	0	0	0	0	139912501	527,250	139,912.50	527.25
338	0	0	0	0	0	0	0	1	0	0	0	0	0	0	0	0	0	0	0	0	140439751	29,250	140,439.75	29.25
339	0	0	0	0	0	0	0	1	0	0	0	1	0	0	0	0	0	0	0	0	140469001	1,016,750	140,469.00	1,016.75
340	0	0	0	0	0	0	0	0	0	0	0	1	0	0	0	0	0	0	0	0	141485751	5,750	141,485.75	5.75
341	0	0	0	0	0	0	0	0	0	0	0	0	0	0	0	0	0	0	0	0	141491501	539,000	141,491.50	539
342	0	0	0	0	0	0	0	1	0	0	0	0	0	0	0	0	0	0	0	0	142030501	17,250	142,030.50	17.25
343	0	0	0	0	0	0	0	1	0	0	0	1	0	0	0	0	0	0	0	0	142047751	1,004,500	142,047.75	1,004.50
344	0	0	0	0	0	0	0	0	0	0	0	1	0	0	0	0	0	0	0	0	143052251	19,750	143,052.25	19.75
345	0	0	0	0	0	0	0	0	0	0	0	0	0	0	0	0	0	0	0	0	143072001	542,750	143,072.00	542.75
346	0	0	0	0	0	0	0	1	0	0	0	0	0	0	0	0	0	0	0	0	143614751	12,000	143,614.75	12
347	0	0	0	0	0	0	0	1	0	0	0	1	0	0	0	0	0	0	0	0	143626751	1,008,500	143,626.75	1,008.50
348	0	0	0	0	0	0	0	0	0	0	0	1	0	0	0	0	0	0	0	0	144635251	14,250	144,635.25	14.25
349	0	0	0	0	0	0	0	0	0	0	0	0	0	0	0	0	0	0	0	0	144649501	557,500	144,649.50	557.5
350	0	0	0	0	0	0	0	1	0	0	0	1	0	0	0	0	0	0	0	0	145207001	994,250	145,207.00	994.25
351	0	0	0	0	0	0	0	0	0	0	0	1	0	0	0	0	0	0	0	0	146201251	27,000	146,201.25	27
352	0	0	0	0	0	0	0	0	0	0	0	0	0	0	0	0	0	0	0	0	146228251	556,500	146,228.25	556.5
353	0	0	0	0	0	0	0	1	0	0	0	1	0	0	0	0	0	0	0	0	146784751	999,750	146,784.75	999.75
354	0	0	0	0	0	0	0	0	0	0	0	1	0	0	0	0	0	0	0	0	147784501	22,750	147,784.50	22.75
355	0	0	0	0	0	0	0	0	0	0	0	0	0	0	0	0	0	0	0	0	147807251	532,750	147,807.25	532.75
356	0	0	0	0	0	0	0	1	0	0	0	0	0	0	0	0	0	0	0	0	148340001	25,000	148,340.00	25
357	0	0	0	0	0	0	0	1	0	0	0	1	0	0	0	0	0	0	0	0	148365001	1,002,750	148,365.00	1,002.75
358	0	0	0	0	0	0	0	0	0	0	0	1	0	0	0	0	0	0	0	0	149367751	20,000	149,367.75	20
359	0	0	0	0	0	0	0	0	0	0	0	0	0	0	0	0	0	0	0	0	149387751	554,750	149,387.75	554.75
360	0	0	0	0	0	0	0	0	0	0	0	1	0	0	0	0	0	0	0	0	149942501	21,000	149,942.50	21
361	0	0	0	0	0	0	0	1	0	0	0	1	0	0	0	0	0	0	0	0	149963501	987,250	149,963.50	987.25
362	0	0	0	0	0	0	0	0	0	0	0	1	0	0	0	0	0	0	0	0	150950751	14,250	150,950.75	14.25
363	0	0	0	0	0	0	0	0	0	0	0	0	0	0	0	0	0	0	0	0	150965001	548,500	150,965.00	548.5
364	0	0	0	0	0	0	0	1	0	0	0	0	0	0	0	0	0	0	0	0	151513501	9,250	151,513.50	9.25
365	0	0	0	0	0	0	0	1	0	0	0	1	0	0	0	0	0	0	0	0	151522751	1,011,000	151,522.75	1,011.00
366	0	0	0	0	0	0	0	0	0	0	0	1	0	0	0	0	0	0	0	0	152533751	10,250	152,533.75	10.25
367	0	0	0	0	0	0	0	0	0	0	0	0	0	0	0	0	0	0	0	0	152544001	557,750	152,544.00	557.75
368	0	0	0	0	0	0	0	1	0	0	0	1	0	0	0	0	0	0	0	0	153101751	1,015,000	153,101.75	1,015.00
369	0	0	0	0	0	0	0	0	0	0	0	1	0	0	0	0	0	0	0	0	154116751	6,000	154,116.75	6
370	0	0	0	0	0	0	0	0	0	0	0	0	0	0	0	0	0	0	0	0	154122751	556,500	154,122.75	556.5
371	0	0	0	0	0	0	0	1	0	0	0	1	0	0	0	0	0	0	0	0	154679251	1,004,000	154,679.25	1,004.00
372	0	0	0	0	0	0	0	0	0	0	0	1	0	0	0	0	0	0	0	0	155683251	18,500	155,683.25	18.5
373	0	0	0	0	0	0	0	0	0	0	0	0	0	0	0	0	0	0	0	0	155701751	539,750	155,701.75	539.75
374	0	0	0	0	0	0	0	1	0	0	0	0	0	0	0	0	0	0	0	0	156241501	16,750	156,241.50	16.75
375	0	0	0	0	0	0	0	1	0	0	0	1	0	0	0	0	0	0	0	0	156258251	1,008,000	156,258.25	1,008.00
376	0	0	0	0	0	0	0	0	0	0	0	1	0	0	0	0	0	0	0	0	157266251	14,500	157,266.25	14.5
377	0	0	0	0	0	0	0	0	0	0	0	0	0	0	0	0	0	0	0	0	157280751	551,250	157,280.75	551.25
378	0	0	0	0	0	0	0	1	0	0	0	0	0	0	0	0	0	0	0	0	157832001	5,000	157,832.00	5
379	0	0	0	0	0	0	0	1	0	0	0	1	0	0	0	0	0	0	0	0	157837001	1,022,500	157,837.00	1,022.50
380	0	0	0	0	0	0	0	1	0	0	0	0	0	0	0	0	0	0	0	0	158859501	6,500	158,859.50	6.5
381	0	0	0	0	0	0	0	0	0	0	0	0	0	0	0	0	0	0	0	0	158866001	558,500	158,866.00	558.5
382	0	0	0	0	0	0	0	1	0	0	0	0	0	0	0	0	0	0	0	0	159424501	14,750	159,424.50	14.75
383	0	0	0	0	0	0	0	1	0	0	0	1	0	0	0	0	0	0	0	0	159439251	1,022,500	159,439.25	1,022.50
384	0	0	0	0	0	0	0	1	0	0	0	0	0	0	0	0	0	0	0	0	160461751	3,750	160,461.75	3.75
385	0	0	0	0	0	0	0	0	0	0	0	0	0	0	0	0	0	0	0	0	160465501	546,250	160,465.50	546.25
386	0	0	0	0	0	0	0	1	0	0	0	0	0	0	0	0	0	0	0	0	161011751	6,250	161,011.75	6.25
387	0	0	0	0	0	0	0	1	0	0	0	1	0	0	0	0	0	0	0	0	161018001	1,014,000	161,018.00	1,014.00
388	0	0	0	0	0	0	0	0	0	0	0	1	0	0	0	0	0	0	0	0	162032001	8,750	162,032.00	8.75
389	0	0	0	0	0	0	0	0	0	0	0	0	0	0	0	0	0	0	0	0	162040751	557,500	162,040.75	557.5
390	0	0	0	0	0	0	0	0	0	0	0	1	0	0	0	0	0	0	0	0	162598251	250	162,598.25	0.25
391	0	0	0	0	0	0	0	1	0	0	0	1	0	0	0	0	0	0	0	0	162598501	1,016,500	162,598.50	1,016.50
392	0	0	0	0	0	0	0	0	0	0	0	1	0	0	0	0	0	0	0	0	163615001	4,500	163,615.00	4.5
393	0	0	0	0	0	0	0	0	0	0	0	0	0	0	0	0	0	0	0	0	163619501	557,750	163,619.50	557.75
394	0	0	0	0	0	0	0	1	0	0	0	1	0	0	0	0	0	0	0	0	164177251	1,020,750	164,177.25	1,020.75
395	0	0	0	0	0	0	0	0	0	0	0	1	0	0	0	0	0	0	0	0	165198001	500	165,198.00	0.5
396	0	0	0	0	0	0	0	0	0	0	0	0	0	0	0	0	0	0	0	0	165198501	556,250	165,198.50	556.25
397	0	0	0	0	0	0	0	1	0	0	0	1	0	0	0	0	0	0	0	0	165754751	1,009,750	165,754.75	1,009.75
398	0	0	0	0	0	0	0	0	0	0	0	1	0	0	0	0	0	0	0	0	166764501	13,000	166,764.50	13
399	0	0	0	0	0	0	0	0	0	0	0	0	0	0	0	0	0	0	0	0	166777501	579,500	166,777.50	579.5
400	0	0	0	0	0	0	0	1	0	0	0	1	0	0	0	0	0	0	0	0	167357001	1,007,250	167,357.00	1,007.25
401	0	0	0	0	0	0	0	0	0	0	0	1	0	0	0	0	0	0	0	0	168364251	19,750	168,364.25	19.75
402	0	0	0	0	0	0	0	0	0	0	0	0	0	0	0	0	0	0	0	0	168384001	575,000	168,384.00	575
403	0	0	0	0	0	0	0	1	0	0	0	1	0	0	0	0	0	0	0	0	168959001	1,005,000	168,959.00	1,005.00
404	0	0	0	0	0	0	0	0	0	0	0	1	0	0	0	0	0	0	0	0	169964001	17,750	169,964.00	17.75
405	0	0	0	0	0	0	0	0	0	0	0	0	0	0	0	0	0	0	0	0	169981751	526,750	169,981.75	526.75
406	0	0	0	0	0	0	0	1	0	0	0	0	0	0	0	0	0	0	0	0	170508501	29,500	170,508.50	29.5
407	0	0	0	0	0	0	0	1	0	0	0	1	0	0	0	0	0	0	0	0	170538001	1,009,000	170,538.00	1,009.00
408	0	0	0	0	0	0	0	0	0	0	0	1	0	0	0	0	0	0	0	0	171547001	13,500	171,547.00	13.5
409	0	0	0	0	0	0	0	0	0	0	0	0	0	0	0	0	0	0	0	0	171560501	538,750	171,560.50	538.75
410	0	0	0	0	0	0	0	1	0	0	0	0	0	0	0	0	0	0	0	0	172099251	19,000	172,099.25	19
411	0	0	0	0	0	0	0	1	0	0	0	1	0	0	0	0	0	0	0	0	172118251	1,011,750	172,118.25	1,011.75
412	0	0	0	0	0	0	0	0	0	0	0	1	0	0	0	0	0	0	0	0	173130001	9,500	173,130.00	9.5
413	0	0	0	0	0	0	0	0	0	0	0	0	0	0	0	0	0	0	0	0	173139501	552,500	173,139.50	552.5
414	0	0	0	0	0	0	0	1	0	0	0	0	0	0	0	0	0	0	0	0	173692001	3,750	173,692.00	3.75
415	0	0	0	0	0	0	0	1	0	0	0	1	0	0	0	0	0	0	0	0	173695751	1,017,250	173,695.75	1,017.25
416	0	0	0	0	0	0	0	0	0	0	0	1	0	0	0	0	0	0	0	0	174713001	5,500	174,713.00	5.5
417	0	0	0	0	0	0	0	0	0	0	0	0	0	0	0	0	0	0	0	0	174718501	556,250	174,718.50	556.25
418	0	0	0	0	0	0	0	1	0	0	0	1	0	0	0	0	0	0	0	0	175274751	1,004,750	175,274.75	1,004.75
419	0	0	0	0	0	0	0	0	0	0	0	1	0	0	0	0	0	0	0	0	176279501	17,750	176,279.50	17.75
420	0	0	0	0	0	0	0	0	0	0	0	0	0	0	0	0	0	0	0	0	176297251	545,250	176,297.25	545.25
421	0	0	0	0	0	0	0	1	0	0	0	0	0	0	0	0	0	0	0	0	176842501	11,250	176,842.50	11.25
422	0	0	0	0	0	0	0	1	0	0	0	1	0	0	0	0	0	0	0	0	176853751	1,008,750	176,853.75	1,008.75
423	0	0	0	0	0	0	0	0	0	0	0	1	0	0	0	0	0	0	0	0	177862501	13,750	177,862.50	13.75
424	0	0	0	0	0	0	0	0	0	0	0	0	0	0	0	0	0	0	0	0	177876251	549,750	177,876.25	549.75
425	0	0	0	0	0	0	0	1	0	0	0	0	0	0	0	0	0	0	0	0	178426001	8,000	178,426.00	8
426	0	0	0	0	0	0	0	1	0	0	0	1	0	0	0	0	0	0	0	0	178434001	1,011,500	178,434.00	1,011.50
427	0	0	0	0	0	0	0	0	0	0	0	1	0	0	0	0	0	0	0	0	179445501	9,750	179,445.50	9.75
428	0	0	0	0	0	0	0	0	0	0	0	0	0	0	0	0	0	0	0	0	179455251		179,455.25
