# Supplementary material for: Auditory presentation and synchronization in Adobe Flash and HTML5/JavaScript Web experiments
Source: Behav Res Methods. 2016 Jul 15;48(3):897–908. doi: 10.3758/s13428-016-0758-5 (PMC5003904; doi:10.3758/s13428-016-0758-5)
Supplement: Supplementary file 1 — (ZIP 1310 kb) [file 13428_2016_758_MOESM1_ESM.zip › Data/S2/sync-lenlap-ed-js.csv]

	Keypad 4	Keypad 3	Keypad 2	Keypad 1	Opto 4	Opto 3	Opto 2	Opto 1	TTL in 2	TTL in 1	Mic 2	Mic 1	Act close 4	Act close 3	Act close 3	Act close 1	TTL out 2	TTL out 1	Sounder 2	Sounder 1	Elapsed uS	Active uS	Elapsed mS	Active mS
1	0	0	0	0	0	0	0	0	0	0	0	0	0	0	0	0	0	0	0	0	0	1,351,500	0	1,351.50
2	0	0	0	0	0	0	0	1	0	0	0	0	0	0	0	0	0	0	0	0	1351500	28,501	1,351.50	28.5
3	0	0	0	0	0	0	0	1	0	0	0	1	0	0	0	0	0	0	0	0	1380001	1,022,749	1,380.00	1,022.75
4	0	0	0	0	0	0	0	1	0	0	0	0	0	0	0	0	0	0	0	0	2402750	107,750	2,402.75	107.75
5	0	0	0	0	0	0	0	0	0	0	0	0	0	0	0	0	0	0	0	0	2510500	474,250	2,510.50	474.25
6	0	0	0	0	0	0	0	1	0	0	0	0	0	0	0	0	0	0	0	0	2984750	18,500	2,984.75	18.5
7	0	0	0	0	0	0	0	1	0	0	0	1	0	0	0	0	0	0	0	0	3003250	1,022,750	3,003.25	1,022.75
8	0	0	0	0	0	0	0	1	0	0	0	0	0	0	0	0	0	0	0	0	4026000	101,750	4,026.00	101.75
9	0	0	0	0	0	0	0	0	0	0	0	0	0	0	0	0	0	0	0	0	4127750	490,000	4,127.75	490
10	0	0	0	0	0	0	0	1	0	0	0	0	0	0	0	0	0	0	0	0	4617750	18,500	4,617.75	18.5
11	0	0	0	0	0	0	0	1	0	0	0	1	0	0	0	0	0	0	0	0	4636250	1,022,750	4,636.25	1,022.75
12	0	0	0	0	0	0	0	1	0	0	0	0	0	0	0	0	0	0	0	0	5659000	114,001	5,659.00	114
13	0	0	0	0	0	0	0	0	0	0	0	0	0	0	0	0	0	0	0	0	5773001	477,749	5,773.00	477.75
14	0	0	0	0	0	0	0	1	0	0	0	0	0	0	0	0	0	0	0	0	6250750	20,000	6,250.75	20
15	0	0	0	0	0	0	0	1	0	0	0	1	0	0	0	0	0	0	0	0	6270750	1,022,750	6,270.75	1,022.75
16	0	0	0	0	0	0	0	1	0	0	0	0	0	0	0	0	0	0	0	0	7293500	107,250	7,293.50	107.25
17	0	0	0	0	0	0	0	0	0	0	0	0	0	0	0	0	0	0	0	0	7400750	483,000	7,400.75	483
18	0	0	0	0	0	0	0	1	0	0	0	0	0	0	0	0	0	0	0	0	7883750	19,750	7,883.75	19.75
19	0	0	0	0	0	0	0	1	0	0	0	1	0	0	0	0	0	0	0	0	7903500	1,022,750	7,903.50	1,022.75
20	0	0	0	0	0	0	0	1	0	0	0	0	0	0	0	0	0	0	0	0	8926250	129,000	8,926.25	129
21	0	0	0	0	0	0	0	0	0	0	0	0	0	0	0	0	0	0	0	0	9055250	461,500	9,055.25	461.5
22	0	0	0	0	0	0	0	1	0	0	0	0	0	0	0	0	0	0	0	0	9516750	32,500	9,516.75	32.5
23	0	0	0	0	0	0	0	1	0	0	0	1	0	0	0	0	0	0	0	0	9549250	1,022,750	9,549.25	1,022.75
24	0	0	0	0	0	0	0	1	0	0	0	0	0	0	0	0	0	0	0	0	10572000	105,001	10,572.00	105
25	0	0	0	0	0	0	0	0	0	0	0	0	0	0	0	0	0	0	0	0	10677001	489,500	10,677.00	489.5
26	0	0	0	0	0	0	0	1	0	0	0	0	0	0	0	0	0	0	0	0	11166501	18,999	11,166.50	19
27	0	0	0	0	0	0	0	1	0	0	0	1	0	0	0	0	0	0	0	0	11185500	1,022,750	11,185.50	1,022.75
28	0	0	0	0	0	0	0	1	0	0	0	0	0	0	0	0	0	0	0	0	12208250	101,250	12,208.25	101.25
29	0	0	0	0	0	0	0	0	0	0	0	0	0	0	0	0	0	0	0	0	12309500	490,000	12,309.50	490
30	0	0	0	0	0	0	0	1	0	0	0	0	0	0	0	0	0	0	0	0	12799500	20,500	12,799.50	20.5
31	0	0	0	0	0	0	0	1	0	0	0	1	0	0	0	0	0	0	0	0	12820000	1,022,501	12,820.00	1,022.50
32	0	0	0	0	0	0	0	1	0	0	0	0	0	0	0	0	0	0	0	0	13842501	110,999	13,842.50	111
33	0	0	0	0	0	0	0	0	0	0	0	0	0	0	0	0	0	0	0	0	13953500	462,500	13,953.50	462.5
34	0	0	0	0	0	0	0	1	0	0	0	0	0	0	0	0	0	0	0	0	14416000	26,750	14,416.00	26.75
35	0	0	0	0	0	0	0	1	0	0	0	1	0	0	0	0	0	0	0	0	14442750	1,022,251	14,442.75	1,022.25
36	0	0	0	0	0	0	0	1	0	0	0	0	0	0	0	0	0	0	0	0	15465001	108,499	15,465.00	108.5
37	0	0	0	0	0	0	0	0	0	0	0	0	0	0	0	0	0	0	0	0	15573500	475,500	15,573.50	475.5
38	0	0	0	0	0	0	0	1	0	0	0	0	0	0	0	0	0	0	0	0	16049000	18,250	16,049.00	18.25
39	0	0	0	0	0	0	0	1	0	0	0	1	0	0	0	0	0	0	0	0	16067250	1,022,500	16,067.25	1,022.50
40	0	0	0	0	0	0	0	1	0	0	0	0	0	0	0	0	0	0	0	0	17089750	106,751	17,089.75	106.75
41	0	0	0	0	0	0	0	0	0	0	0	0	0	0	0	0	0	0	0	0	17196501	468,749	17,196.50	468.75
42	0	0	0	0	0	0	0	1	0	0	0	0	0	0	0	0	0	0	0	0	17665250	32,500	17,665.25	32.5
43	0	0	0	0	0	0	0	1	0	0	0	1	0	0	0	0	0	0	0	0	17697750	1,022,750	17,697.75	1,022.75
44	0	0	0	0	0	0	0	1	0	0	0	0	0	0	0	0	0	0	0	0	18720500	123,001	18,720.50	123
45	0	0	0	0	0	0	0	0	0	0	0	0	0	0	0	0	0	0	0	0	18843501	471,499	18,843.50	471.5
46	0	0	0	0	0	0	0	1	0	0	0	0	0	0	0	0	0	0	0	0	19315000	19,000	19,315.00	19
47	0	0	0	0	0	0	0	1	0	0	0	1	0	0	0	0	0	0	0	0	19334000	1,022,250	19,334.00	1,022.25
48	0	0	0	0	0	0	0	1	0	0	0	0	0	0	0	0	0	0	0	0	20356250	117,500	20,356.25	117.5
49	0	0	0	0	0	0	0	0	0	0	0	0	0	0	0	0	0	0	0	0	20473750	474,250	20,473.75	474.25
50	0	0	0	0	0	0	0	1	0	0	0	0	0	0	0	0	0	0	0	0	20948000	19,250	20,948.00	19.25
51	0	0	0	0	0	0	0	1	0	0	0	1	0	0	0	0	0	0	0	0	20967250	1,022,251	20,967.25	1,022.25
52	0	0	0	0	0	0	0	1	0	0	0	0	0	0	0	0	0	0	0	0	21989501	106,249	21,989.50	106.25
53	0	0	0	0	0	0	0	0	0	0	0	0	0	0	0	0	0	0	0	0	22095750	468,750	22,095.75	468.75
54	0	0	0	0	0	0	0	1	0	0	0	0	0	0	0	0	0	0	0	0	22564500	33,250	22,564.50	33.25
55	0	0	0	0	0	0	0	1	0	0	0	1	0	0	0	0	0	0	0	0	22597750	1,022,250	22,597.75	1,022.25
56	0	0	0	0	0	0	0	1	0	0	0	0	0	0	0	0	0	0	0	0	23620000	109,001	23,620.00	109
57	0	0	0	0	0	0	0	0	0	0	0	0	0	0	0	0	0	0	0	0	23729001	485,249	23,729.00	485.25
58	0	0	0	0	0	0	0	1	0	0	0	0	0	0	0	0	0	0	0	0	24214250	19,250	24,214.25	19.25
59	0	0	0	0	0	0	0	1	0	0	0	1	0	0	0	0	0	0	0	0	24233500	1,022,501	24,233.50	1,022.50
60	0	0	0	0	0	0	0	1	0	0	0	0	0	0	0	0	0	0	0	0	25256001	116,499	25,256.00	116.5
61	0	0	0	0	0	0	0	0	0	0	0	0	0	0	0	0	0	0	0	0	25372500	474,750	25,372.50	474.75
62	0	0	0	0	0	0	0	1	0	0	0	0	0	0	0	0	0	0	0	0	25847250	20,000	25,847.25	20
63	0	0	0	0	0	0	0	1	0	0	0	1	0	0	0	0	0	0	0	0	25867250	1,022,250	25,867.25	1,022.25
64	0	0	0	0	0	0	0	1	0	0	0	0	0	0	0	0	0	0	0	0	26889500	104,750	26,889.50	104.75
65	0	0	0	0	0	0	0	0	0	0	0	0	0	0	0	0	0	0	0	0	26994250	486,000	26,994.25	486
66	0	0	0	0	0	0	0	1	0	0	0	0	0	0	0	0	0	0	0	0	27480250	19,000	27,480.25	19
67	0	0	0	0	0	0	0	1	0	0	0	1	0	0	0	0	0	0	0	0	27499250	1,022,750	27,499.25	1,022.75
68	0	0	0	0	0	0	0	1	0	0	0	0	0	0	0	0	0	0	0	0	28522000	118,250	28,522.00	118.25
69	0	0	0	0	0	0	0	0	0	0	0	0	0	0	0	0	0	0	0	0	28640250	473,000	28,640.25	473
70	0	0	0	0	0	0	0	1	0	0	0	0	0	0	0	0	0	0	0	0	29113250	18,250	29,113.25	18.25
71	0	0	0	0	0	0	0	1	0	0	0	1	0	0	0	0	0	0	0	0	29131500	1,022,750	29,131.50	1,022.75
72	0	0	0	0	0	0	0	1	0	0	0	0	0	0	0	0	0	0	0	0	30154250	108,000	30,154.25	108
73	0	0	0	0	0	0	0	0	0	0	0	0	0	0	0	0	0	0	0	0	30262250	467,500	30,262.25	467.5
74	0	0	0	0	0	0	0	1	0	0	0	0	0	0	0	0	0	0	0	0	30729750	32,500	30,729.75	32.5
75	0	0	0	0	0	0	0	1	0	0	0	1	0	0	0	0	0	0	0	0	30762250	1,022,500	30,762.25	1,022.50
76	0	0	0	0	0	0	0	1	0	0	0	0	0	0	0	0	0	0	0	0	31784750	125,500	31,784.75	125.5
77	0	0	0	0	0	0	0	0	0	0	0	0	0	0	0	0	0	0	0	0	31910250	452,500	31,910.25	452.5
78	0	0	0	0	0	0	0	1	0	0	0	0	0	0	0	0	0	0	0	0	32362750	33,250	32,362.75	33.25
79	0	0	0	0	0	0	0	1	0	0	0	1	0	0	0	0	0	0	0	0	32396000	1,022,501	32,396.00	1,022.50
80	0	0	0	0	0	0	0	1	0	0	0	0	0	0	0	0	0	0	0	0	33418501	113,249	33,418.50	113.25
81	0	0	0	0	0	0	0	0	0	0	0	0	0	0	0	0	0	0	0	0	33531750	480,500	33,531.75	480.5
82	0	0	0	0	0	0	0	1	0	0	0	0	0	0	0	0	0	0	0	0	34012250	19,250	34,012.25	19.25
83	0	0	0	0	0	0	0	1	0	0	0	1	0	0	0	0	0	0	0	0	34031500	1,022,250	34,031.50	1,022.25
84	0	0	0	0	0	0	0	1	0	0	0	0	0	0	0	0	0	0	0	0	35053750	129,251	35,053.75	129.25
85	0	0	0	0	0	0	0	0	0	0	0	0	0	0	0	0	0	0	0	0	35183001	462,499	35,183.00	462.5
86	0	0	0	0	0	0	0	1	0	0	0	0	0	0	0	0	0	0	0	0	35645500	18,750	35,645.50	18.75
87	0	0	0	0	0	0	0	1	0	0	0	1	0	0	0	0	0	0	0	0	35664250	1,022,500	35,664.25	1,022.50
88	0	0	0	0	0	0	0	1	0	0	0	0	0	0	0	0	0	0	0	0	36686750	131,750	36,686.75	131.75
89	0	0	0	0	0	0	0	0	0	0	0	0	0	0	0	0	0	0	0	0	36818500	460,000	36,818.50	460
90	0	0	0	0	0	0	0	1	0	0	0	0	0	0	0	0	0	0	0	0	37278500	20,000	37,278.50	20
91	0	0	0	0	0	0	0	1	0	0	0	1	0	0	0	0	0	0	0	0	37298500	1,022,750	37,298.50	1,022.75
92	0	0	0	0	0	0	0	1	0	0	0	0	0	0	0	0	0	0	0	0	38321250	119,500	38,321.25	119.5
93	0	0	0	0	0	0	0	0	0	0	0	0	0	0	0	0	0	0	0	0	38440750	470,750	38,440.75	470.75
94	0	0	0	0	0	0	0	1	0	0	0	0	0	0	0	0	0	0	0	0	38911500	31,750	38,911.50	31.75
95	0	0	0	0	0	0	0	1	0	0	0	1	0	0	0	0	0	0	0	0	38943250	1,022,750	38,943.25	1,022.75
96	0	0	0	0	0	0	0	1	0	0	0	0	0	0	0	0	0	0	0	0	39966000	117,750	39,966.00	117.75
97	0	0	0	0	0	0	0	0	0	0	0	0	0	0	0	0	0	0	0	0	40083750	477,500	40,083.75	477.5
98	0	0	0	0	0	0	0	1	0	0	0	0	0	0	0	0	0	0	0	0	40561250	19,000	40,561.25	19
99	0	0	0	0	0	0	0	1	0	0	0	1	0	0	0	0	0	0	0	0	40580250	1,022,750	40,580.25	1,022.75
100	0	0	0	0	0	0	0	1	0	0	0	0	0	0	0	0	0	0	0	0	41603000	125,750	41,603.00	125.75
101	0	0	0	0	0	0	0	0	0	0	0	0	0	0	0	0	0	0	0	0	41728750	482,250	41,728.75	482.25
102	0	0	0	0	0	0	0	1	0	0	0	0	0	0	0	0	0	0	0	0	42211000	20,000	42,211.00	20
103	0	0	0	0	0	0	0	1	0	0	0	1	0	0	0	0	0	0	0	0	42231000	1,022,250	42,231.00	1,022.25
104	0	0	0	0	0	0	0	1	0	0	0	0	0	0	0	0	0	0	0	0	43253250	114,250	43,253.25	114.25
105	0	0	0	0	0	0	0	0	0	0	0	0	0	0	0	0	0	0	0	0	43367500	459,750	43,367.50	459.75
106	0	0	0	0	0	0	0	1	0	0	0	0	0	0	0	0	0	0	0	0	43827250	33,500	43,827.25	33.5
107	0	0	0	0	0	0	0	1	0	0	0	1	0	0	0	0	0	0	0	0	43860750	1,022,500	43,860.75	1,022.50
108	0	0	0	0	0	0	0	1	0	0	0	0	0	0	0	0	0	0	0	0	44883250	110,750	44,883.25	110.75
109	0	0	0	0	0	0	0	0	0	0	0	0	0	0	0	0	0	0	0	0	44994000	483,001	44,994.00	483
110	0	0	0	0	0	0	0	1	0	0	0	0	0	0	0	0	0	0	0	0	45477001	18,999	45,477.00	19
111	0	0	0	0	0	0	0	1	0	0	0	1	0	0	0	0	0	0	0	0	45496000	1,022,250	45,496.00	1,022.25
112	0	0	0	0	0	0	0	1	0	0	0	0	0	0	0	0	0	0	0	0	46518250	102,250	46,518.25	102.25
113	0	0	0	0	0	0	0	0	0	0	0	0	0	0	0	0	0	0	0	0	46620500	489,500	46,620.50	489.5
114	0	0	0	0	0	0	0	1	0	0	0	0	0	0	0	0	0	0	0	0	47110000	17,500	47,110.00	17.5
115	0	0	0	0	0	0	0	1	0	0	0	1	0	0	0	0	0	0	0	0	47127500	1,022,750	47,127.50	1,022.75
116	0	0	0	0	0	0	0	1	0	0	0	0	0	0	0	0	0	0	0	0	48150250	116,500	48,150.25	116.5
117	0	0	0	0	0	0	0	0	0	0	0	0	0	0	0	0	0	0	0	0	48266750	476,250	48,266.75	476.25
118	0	0	0	0	0	0	0	1	0	0	0	0	0	0	0	0	0	0	0	0	48743000	19,001	48,743.00	19
119	0	0	0	0	0	0	0	1	0	0	0	1	0	0	0	0	0	0	0	0	48762001	1,022,749	48,762.00	1,022.75
120	0	0	0	0	0	0	0	1	0	0	0	0	0	0	0	0	0	0	0	0	49784750	99,750	49,784.75	99.75
121	0	0	0	0	0	0	0	0	0	0	0	0	0	0	0	0	0	0	0	0	49884500	491,500	49,884.50	491.5
122	0	0	0	0	0	0	0	1	0	0	0	0	0	0	0	0	0	0	0	0	50376000	18,750	50,376.00	18.75
123	0	0	0	0	0	0	0	1	0	0	0	1	0	0	0	0	0	0	0	0	50394750	1,022,500	50,394.75	1,022.50
124	0	0	0	0	0	0	0	1	0	0	0	0	0	0	0	0	0	0	0	0	51417250	122,000	51,417.25	122
125	0	0	0	0	0	0	0	0	0	0	0	0	0	0	0	0	0	0	0	0	51539250	469,750	51,539.25	469.75
126	0	0	0	0	0	0	0	1	0	0	0	0	0	0	0	0	0	0	0	0	52009000	21,750	52,009.00	21.75
127	0	0	0	0	0	0	0	1	0	0	0	1	0	0	0	0	0	0	0	0	52030750	1,022,250	52,030.75	1,022.25
128	0	0	0	0	0	0	0	1	0	0	0	0	0	0	0	0	0	0	0	0	53053000	101,250	53,053.00	101.25
129	0	0	0	0	0	0	0	0	0	0	0	0	0	0	0	0	0	0	0	0	53154250	471,250	53,154.25	471.25
130	0	0	0	0	0	0	0	1	0	0	0	0	0	0	0	0	0	0	0	0	53625500	33,250	53,625.50	33.25
131	0	0	0	0	0	0	0	1	0	0	0	1	0	0	0	0	0	0	0	0	53658750	1,022,251	53,658.75	1,022.25
132	0	0	0	0	0	0	0	1	0	0	0	0	0	0	0	0	0	0	0	0	54681001	102,249	54,681.00	102.25
133	0	0	0	0	0	0	0	0	0	0	0	0	0	0	0	0	0	0	0	0	54783250	492,000	54,783.25	492
134	0	0	0	0	0	0	0	1	0	0	0	0	0	0	0	0	0	0	0	0	55275250	18,750	55,275.25	18.75
135	0	0	0	0	0	0	0	1	0	0	0	1	0	0	0	0	0	0	0	0	55294000	1,022,750	55,294.00	1,022.75
136	0	0	0	0	0	0	0	1	0	0	0	0	0	0	0	0	0	0	0	0	56316750	115,000	56,316.75	115
137	0	0	0	0	0	0	0	0	0	0	0	0	0	0	0	0	0	0	0	0	56431750	476,500	56,431.75	476.5
138	0	0	0	0	0	0	0	1	0	0	0	0	0	0	0	0	0	0	0	0	56908250	19,250	56,908.25	19.25
139	0	0	0	0	0	0	0	1	0	0	0	1	0	0	0	0	0	0	0	0	56927500	1,022,750	56,927.50	1,022.75
140	0	0	0	0	0	0	0	1	0	0	0	0	0	0	0	0	0	0	0	0	57950250	109,500	57,950.25	109.5
141	0	0	0	0	0	0	0	0	0	0	0	0	0	0	0	0	0	0	0	0	58059750	481,500	58,059.75	481.5
142	0	0	0	0	0	0	0	1	0	0	0	0	0	0	0	0	0	0	0	0	58541250	19,500	58,541.25	19.5
143	0	0	0	0	0	0	0	1	0	0	0	1	0	0	0	0	0	0	0	0	58560750	1,022,750	58,560.75	1,022.75
144	0	0	0	0	0	0	0	1	0	0	0	0	0	0	0	0	0	0	0	0	59583500	98,250	59,583.50	98.25
145	0	0	0	0	0	0	0	0	0	0	0	0	0	0	0	0	0	0	0	0	59681750	492,500	59,681.75	492.5
146	0	0	0	0	0	0	0	1	0	0	0	0	0	0	0	0	0	0	0	0	60174250	19,750	60,174.25	19.75
147	0	0	0	0	0	0	0	1	0	0	0	1	0	0	0	0	0	0	0	0	60194000	1,022,500	60,194.00	1,022.50
148	0	0	0	0	0	0	0	1	0	0	0	0	0	0	0	0	0	0	0	0	61216500	114,500	61,216.50	114.5
149	0	0	0	0	0	0	0	0	0	0	0	0	0	0	0	0	0	0	0	0	61331000	476,250	61,331.00	476.25
150	0	0	0	0	0	0	0	1	0	0	0	0	0	0	0	0	0	0	0	0	61807250	18,750	61,807.25	18.75
151	0	0	0	0	0	0	0	1	0	0	0	1	0	0	0	0	0	0	0	0	61826000	1,022,750	61,826.00	1,022.75
152	0	0	0	0	0	0	0	1	0	0	0	0	0	0	0	0	0	0	0	0	62848750	131,000	62,848.75	131
153	0	0	0	0	0	0	0	0	0	0	0	0	0	0	0	0	0	0	0	0	62979750	477,250	62,979.75	477.25
154	0	0	0	0	0	0	0	1	0	0	0	0	0	0	0	0	0	0	0	0	63457000	18,501	63,457.00	18.5
155	0	0	0	0	0	0	0	1	0	0	0	1	0	0	0	0	0	0	0	0	63475501	1,022,499	63,475.50	1,022.50
156	0	0	0	0	0	0	0	1	0	0	0	0	0	0	0	0	0	0	0	0	64498000	132,750	64,498.00	132.75
157	0	0	0	0	0	0	0	0	0	0	0	0	0	0	0	0	0	0	0	0	64630750	442,750	64,630.75	442.75
158	0	0	0	0	0	0	0	1	0	0	0	0	0	0	0	0	0	0	0	0	65073500	33,500	65,073.50	33.5
159	0	0	0	0	0	0	0	1	0	0	0	1	0	0	0	0	0	0	0	0	65107000	1,022,750	65,107.00	1,022.75
160	0	0	0	0	0	0	0	1	0	0	0	0	0	0	0	0	0	0	0	0	66129750	130,000	66,129.75	130
161	0	0	0	0	0	0	0	0	0	0	0	0	0	0	0	0	0	0	0	0	66259750	463,500	66,259.75	463.5
162	0	0	0	0	0	0	0	1	0	0	0	0	0	0	0	0	0	0	0	0	66723250	19,500	66,723.25	19.5
163	0	0	0	0	0	0	0	1	0	0	0	1	0	0	0	0	0	0	0	0	66742750	1,022,500	66,742.75	1,022.50
164	0	0	0	0	0	0	0	1	0	0	0	0	0	0	0	0	0	0	0	0	67765250	119,000	67,765.25	119
165	0	0	0	0	0	0	0	0	0	0	0	0	0	0	0	0	0	0	0	0	67884250	488,500	67,884.25	488.5
166	0	0	0	0	0	0	0	1	0	0	0	0	0	0	0	0	0	0	0	0	68372750	18,750	68,372.75	18.75
167	0	0	0	0	0	0	0	1	0	0	0	1	0	0	0	0	0	0	0	0	68391500	1,022,250	68,391.50	1,022.25
168	0	0	0	0	0	0	0	1	0	0	0	0	0	0	0	0	0	0	0	0	69413750	104,000	69,413.75	104
169	0	0	0	0	0	0	0	0	0	0	0	0	0	0	0	0	0	0	0	0	69517750	471,500	69,517.75	471.5
170	0	0	0	0	0	0	0	1	0	0	0	0	0	0	0	0	0	0	0	0	69989250	33,000	69,989.25	33
171	0	0	0	0	0	0	0	1	0	0	0	1	0	0	0	0	0	0	0	0	70022250	1,022,500	70,022.25	1,022.50
172	0	0	0	0	0	0	0	1	0	0	0	0	0	0	0	0	0	0	0	0	71044750	116,000	71,044.75	116
173	0	0	0	0	0	0	0	0	0	0	0	0	0	0	0	0	0	0	0	0	71160750	478,250	71,160.75	478.25
174	0	0	0	0	0	0	0	1	0	0	0	0	0	0	0	0	0	0	0	0	71639000	19,501	71,639.00	19.5
175	0	0	0	0	0	0	0	1	0	0	0	1	0	0	0	0	0	0	0	0	71658501	1,022,249	71,658.50	1,022.25
176	0	0	0	0	0	0	0	1	0	0	0	0	0	0	0	0	0	0	0	0	72680750	102,000	72,680.75	102
177	0	0	0	0	0	0	0	0	0	0	0	0	0	0	0	0	0	0	0	0	72782750	472,500	72,782.75	472.5
178	0	0	0	0	0	0	0	1	0	0	0	0	0	0	0	0	0	0	0	0	73255250	34,000	73,255.25	34
179	0	0	0	0	0	0	0	1	0	0	0	1	0	0	0	0	0	0	0	0	73289250	1,022,250	73,289.25	1,022.25
180	0	0	0	0	0	0	0	1	0	0	0	0	0	0	0	0	0	0	0	0	74311500	125,750	74,311.50	125.75
181	0	0	0	0	0	0	0	0	0	0	0	0	0	0	0	0	0	0	0	0	74437250	467,750	74,437.25	467.75
182	0	0	0	0	0	0	0	1	0	0	0	0	0	0	0	0	0	0	0	0	74905000	24,000	74,905.00	24
183	0	0	0	0	0	0	0	1	0	0	0	1	0	0	0	0	0	0	0	0	74929000	1,022,750	74,929.00	1,022.75
184	0	0	0	0	0	0	0	1	0	0	0	0	0	0	0	0	0	0	0	0	75951750	99,750	75,951.75	99.75
185	0	0	0	0	0	0	0	0	0	0	0	0	0	0	0	0	0	0	0	0	76051500	486,500	76,051.50	486.5
186	0	0	0	0	0	0	0	1	0	0	0	0	0	0	0	0	0	0	0	0	76538000	18,750	76,538.00	18.75
187	0	0	0	0	0	0	0	1	0	0	0	1	0	0	0	0	0	0	0	0	76556750	1,022,751	76,556.75	1,022.75
188	0	0	0	0	0	0	0	1	0	0	0	0	0	0	0	0	0	0	0	0	77579501	101,749	77,579.50	101.75
189	0	0	0	0	0	0	0	0	0	0	0	0	0	0	0	0	0	0	0	0	77681250	489,750	77,681.25	489.75
190	0	0	0	0	0	0	0	1	0	0	0	0	0	0	0	0	0	0	0	0	78171000	18,500	78,171.00	18.5
191	0	0	0	0	0	0	0	1	0	0	0	1	0	0	0	0	0	0	0	0	78189500	1,022,750	78,189.50	1,022.75
192	0	0	0	0	0	0	0	1	0	0	0	0	0	0	0	0	0	0	0	0	79212250	112,751	79,212.25	112.75
193	0	0	0	0	0	0	0	0	0	0	0	0	0	0	0	0	0	0	0	0	79325001	478,999	79,325.00	479
194	0	0	0	0	0	0	0	1	0	0	0	0	0	0	0	0	0	0	0	0	79804000	19,001	79,804.00	19
195	0	0	0	0	0	0	0	1	0	0	0	1	0	0	0	0	0	0	0	0	79823001	1,022,749	79,823.00	1,022.75
196	0	0	0	0	0	0	0	1	0	0	0	0	0	0	0	0	0	0	0	0	80845750	138,000	80,845.75	138
197	0	0	0	0	0	0	0	0	0	0	0	0	0	0	0	0	0	0	0	0	80983750	453,500	80,983.75	453.5
198	0	0	0	0	0	0	0	1	0	0	0	0	0	0	0	0	0	0	0	0	81437250	22,250	81,437.25	22.25
199	0	0	0	0	0	0	0	1	0	0	0	1	0	0	0	0	0	0	0	0	81459500	1,022,750	81,459.50	1,022.75
200	0	0	0	0	0	0	0	1	0	0	0	0	0	0	0	0	0	0	0	0	82482250	97,751	82,482.25	97.75
201	0	0	0	0	0	0	0	0	0	0	0	0	0	0	0	0	0	0	0	0	82580001	490,249	82,580.00	490.25
202	0	0	0	0	0	0	0	1	0	0	0	0	0	0	0	0	0	0	0	0	83070250	18,750	83,070.25	18.75
203	0	0	0	0	0	0	0	1	0	0	0	1	0	0	0	0	0	0	0	0	83089000	1,022,750	83,089.00	1,022.75
204	0	0	0	0	0	0	0	1	0	0	0	0	0	0	0	0	0	0	0	0	84111750	119,251	84,111.75	119.25
205	0	0	0	0	0	0	0	0	0	0	0	0	0	0	0	0	0	0	0	0	84231001	472,249	84,231.00	472.25
206	0	0	0	0	0	0	0	1	0	0	0	0	0	0	0	0	0	0	0	0	84703250	20,000	84,703.25	20
207	0	0	0	0	0	0	0	1	0	0	0	1	0	0	0	0	0	0	0	0	84723250	1,022,750	84,723.25	1,022.75
208	0	0	0	0	0	0	0	1	0	0	0	0	0	0	0	0	0	0	0	0	85746000	105,001	85,746.00	105
209	0	0	0	0	0	0	0	0	0	0	0	0	0	0	0	0	0	0	0	0	85851001	485,249	85,851.00	485.25
210	0	0	0	0	0	0	0	1	0	0	0	0	0	0	0	0	0	0	0	0	86336250	21,750	86,336.25	21.75
211	0	0	0	0	0	0	0	1	0	0	0	1	0	0	0	0	0	0	0	0	86358000	1,022,750	86,358.00	1,022.75
212	0	0	0	0	0	0	0	1	0	0	0	0	0	0	0	0	0	0	0	0	87380750	124,500	87,380.75	124.5
213	0	0	0	0	0	0	0	0	0	0	0	0	0	0	0	0	0	0	0	0	87505250	464,000	87,505.25	464
214	0	0	0	0	0	0	0	1	0	0	0	0	0	0	0	0	0	0	0	0	87969250	32,500	87,969.25	32.5
215	0	0	0	0	0	0	0	1	0	0	0	1	0	0	0	0	0	0	0	0	88001750	1,022,500	88,001.75	1,022.50
216	0	0	0	0	0	0	0	1	0	0	0	0	0	0	0	0	0	0	0	0	89024250	103,000	89,024.25	103
217	0	0	0	0	0	0	0	0	0	0	0	0	0	0	0	0	0	0	0	0	89127250	491,750	89,127.25	491.75
218	0	0	0	0	0	0	0	1	0	0	0	0	0	0	0	0	0	0	0	0	89619000	19,001	89,619.00	19
219	0	0	0	0	0	0	0	1	0	0	0	1	0	0	0	0	0	0	0	0	89638001	1,022,749	89,638.00	1,022.75
220	0	0	0	0	0	0	0	1	0	0	0	0	0	0	0	0	0	0	0	0	90660750	121,000	90,660.75	121
221	0	0	0	0	0	0	0	0	0	0	0	0	0	0	0	0	0	0	0	0	90781750	470,250	90,781.75	470.25
222	0	0	0	0	0	0	0	1	0	0	0	0	0	0	0	0	0	0	0	0	91252000	18,500	91,252.00	18.5
223	0	0	0	0	0	0	0	1	0	0	0	1	0	0	0	0	0	0	0	0	91270500	1,022,250	91,270.50	1,022.25
224	0	0	0	0	0	0	0	1	0	0	0	0	0	0	0	0	0	0	0	0	92292750	111,000	92,292.75	111
225	0	0	0	0	0	0	0	0	0	0	0	0	0	0	0	0	0	0	0	0	92403750	464,750	92,403.75	464.75
226	0	0	0	0	0	0	0	1	0	0	0	0	0	0	0	0	0	0	0	0	92868500	25,750	92,868.50	25.75
227	0	0	0	0	0	0	0	1	0	0	0	1	0	0	0	0	0	0	0	0	92894250	1,022,251	92,894.25	1,022.25
228	0	0	0	0	0	0	0	1	0	0	0	0	0	0	0	0	0	0	0	0	93916501	90,999	93,916.50	91
229	0	0	0	0	0	0	0	0	0	0	0	0	0	0	0	0	0	0	0	0	94007500	494,000	94,007.50	494
230	0	0	0	0	0	0	0	1	0	0	0	0	0	0	0	0	0	0	0	0	94501500	19,501	94,501.50	19.5
231	0	0	0	0	0	0	0	1	0	0	0	1	0	0	0	0	0	0	0	0	94521001	1,022,499	94,521.00	1,022.50
232	0	0	0	0	0	0	0	1	0	0	0	0	0	0	0	0	0	0	0	0	95543500	104,250	95,543.50	104.25
233	0	0	0	0	0	0	0	0	0	0	0	0	0	0	0	0	0	0	0	0	95647750	486,750	95,647.75	486.75
234	0	0	0	0	0	0	0	1	0	0	0	0	0	0	0	0	0	0	0	0	96134500	19,501	96,134.50	19.5
235	0	0	0	0	0	0	0	1	0	0	0	1	0	0	0	0	0	0	0	0	96154001	1,022,249	96,154.00	1,022.25
236	0	0	0	0	0	0	0	1	0	0	0	0	0	0	0	0	0	0	0	0	97176250	109,500	97,176.25	109.5
237	0	0	0	0	0	0	0	0	0	0	0	0	0	0	0	0	0	0	0	0	97285750	481,750	97,285.75	481.75
238	0	0	0	0	0	0	0	1	0	0	0	0	0	0	0	0	0	0	0	0	97767500	19,750	97,767.50	19.75
239	0	0	0	0	0	0	0	1	0	0	0	1	0	0	0	0	0	0	0	0	97787250	1,022,250	97,787.25	1,022.25
240	0	0	0	0	0	0	0	1	0	0	0	0	0	0	0	0	0	0	0	0	98809500	114,750	98,809.50	114.75
241	0	0	0	0	0	0	0	0	0	0	0	0	0	0	0	0	0	0	0	0	98924250	459,500	98,924.25	459.5
242	0	0	0	0	0	0	0	1	0	0	0	0	0	0	0	0	0	0	0	0	99383750	32,750	99,383.75	32.75
243	0	0	0	0	0	0	0	1	0	0	0	1	0	0	0	0	0	0	0	0	99416500	1,022,250	99,416.50	1,022.25
244	0	0	0	0	0	0	0	1	0	0	0	0	0	0	0	0	0	0	0	0	100438750	133,000	100,438.75	133
245	0	0	0	0	0	0	0	0	0	0	0	0	0	0	0	0	0	0	0	0	100571750	445,250	100,571.75	445.25
246	0	0	0	0	0	0	0	1	0	0	0	0	0	0	0	0	0	0	0	0	101017000	32,250	101,017.00	32.25
247	0	0	0	0	0	0	0	1	0	0	0	1	0	0	0	0	0	0	0	0	101049250	1,022,750	101,049.25	1,022.75
248	0	0	0	0	0	0	0	1	0	0	0	0	0	0	0	0	0	0	0	0	102072000	115,750	102,072.00	115.75
249	0	0	0	0	0	0	0	0	0	0	0	0	0	0	0	0	0	0	0	0	102187750	478,750	102,187.75	478.75
250	0	0	0	0	0	0	0	1	0	0	0	0	0	0	0	0	0	0	0	0	102666500	19,750	102,666.50	19.75
251	0	0	0	0	0	0	0	1	0	0	0	1	0	0	0	0	0	0	0	0	102686250	1,022,500	102,686.25	1,022.50
252	0	0	0	0	0	0	0	1	0	0	0	0	0	0	0	0	0	0	0	0	103708750	126,000	103,708.75	126
253	0	0	0	0	0	0	0	0	0	0	0	0	0	0	0	0	0	0	0	0	103834750	481,500	103,834.75	481.5
254	0	0	0	0	0	0	0	1	0	0	0	0	0	0	0	0	0	0	0	0	104316250	18,500	104,316.25	18.5
255	0	0	0	0	0	0	0	1	0	0	0	1	0	0	0	0	0	0	0	0	104334750	1,022,250	104,334.75	1,022.25
256	0	0	0	0	0	0	0	1	0	0	0	0	0	0	0	0	0	0	0	0	105357000	120,001	105,357.00	120
257	0	0	0	0	0	0	0	0	0	0	0	0	0	0	0	0	0	0	0	0	105477001	472,249	105,477.00	472.25
258	0	0	0	0	0	0	0	1	0	0	0	0	0	0	0	0	0	0	0	0	105949250	20,250	105,949.25	20.25
259	0	0	0	0	0	0	0	1	0	0	0	1	0	0	0	0	0	0	0	0	105969500	1,022,750	105,969.50	1,022.75
260	0	0	0	0	0	0	0	1	0	0	0	0	0	0	0	0	0	0	0	0	106992250	124,500	106,992.25	124.5
261	0	0	0	0	0	0	0	0	0	0	0	0	0	0	0	0	0	0	0	0	107116750	449,000	107,116.75	449
262	0	0	0	0	0	0	0	1	0	0	0	0	0	0	0	0	0	0	0	0	107565750	32,500	107,565.75	32.5
263	0	0	0	0	0	0	0	1	0	0	0	1	0	0	0	0	0	0	0	0	107598250	1,022,750	107,598.25	1,022.75
264	0	0	0	0	0	0	0	1	0	0	0	0	0	0	0	0	0	0	0	0	108621000	100,750	108,621.00	100.75
265	0	0	0	0	0	0	0	0	0	0	0	0	0	0	0	0	0	0	0	0	108721750	477,000	108,721.75	477
266	0	0	0	0	0	0	0	1	0	0	0	0	0	0	0	0	0	0	0	0	109198750	32,500	109,198.75	32.5
267	0	0	0	0	0	0	0	1	0	0	0	1	0	0	0	0	0	0	0	0	109231250	1,022,500	109,231.25	1,022.50
268	0	0	0	0	0	0	0	1	0	0	0	0	0	0	0	0	0	0	0	0	110253750	115,250	110,253.75	115.25
269	0	0	0	0	0	0	0	0	0	0	0	0	0	0	0	0	0	0	0	0	110369000	479,500	110,369.00	479.5
270	0	0	0	0	0	0	0	1	0	0	0	0	0	0	0	0	0	0	0	0	110848500	19,250	110,848.50	19.25
271	0	0	0	0	0	0	0	1	0	0	0	1	0	0	0	0	0	0	0	0	110867750	1,022,500	110,867.75	1,022.50
272	0	0	0	0	0	0	0	1	0	0	0	0	0	0	0	0	0	0	0	0	111890250	126,250	111,890.25	126.25
273	0	0	0	0	0	0	0	0	0	0	0	0	0	0	0	0	0	0	0	0	112016500	465,000	112,016.50	465
274	0	0	0	0	0	0	0	1	0	0	0	0	0	0	0	0	0	0	0	0	112481500	21,250	112,481.50	21.25
275	0	0	0	0	0	0	0	1	0	0	0	1	0	0	0	0	0	0	0	0	112502750	1,022,751	112,502.75	1,022.75
276	0	0	0	0	0	0	0	1	0	0	0	0	0	0	0	0	0	0	0	0	113525501	120,999	113,525.50	121
277	0	0	0	0	0	0	0	0	0	0	0	0	0	0	0	0	0	0	0	0	113646500	484,750	113,646.50	484.75
278	0	0	0	0	0	0	0	1	0	0	0	0	0	0	0	0	0	0	0	0	114131250	26,250	114,131.25	26.25
279	0	0	0	0	0	0	0	1	0	0	0	1	0	0	0	0	0	0	0	0	114157500	1,022,750	114,157.50	1,022.75
280	0	0	0	0	0	0	0	1	0	0	0	0	0	0	0	0	0	0	0	0	115180250	110,251	115,180.25	110.25
281	0	0	0	0	0	0	0	0	0	0	0	0	0	0	0	0	0	0	0	0	115290501	473,749	115,290.50	473.75
282	0	0	0	0	0	0	0	1	0	0	0	0	0	0	0	0	0	0	0	0	115764250	19,250	115,764.25	19.25
283	0	0	0	0	0	0	0	1	0	0	0	1	0	0	0	0	0	0	0	0	115783500	1,022,500	115,783.50	1,022.50
284	0	0	0	0	0	0	0	1	0	0	0	0	0	0	0	0	0	0	0	0	116806000	117,000	116,806.00	117
285	0	0	0	0	0	0	0	0	0	0	0	0	0	0	0	0	0	0	0	0	116923000	474,250	116,923.00	474.25
286	0	0	0	0	0	0	0	1	0	0	0	0	0	0	0	0	0	0	0	0	117397250	19,500	117,397.25	19.5
287	0	0	0	0	0	0	0	1	0	0	0	1	0	0	0	0	0	0	0	0	117416750	1,022,750	117,416.75	1,022.75
288	0	0	0	0	0	0	0	1	0	0	0	0	0	0	0	0	0	0	0	0	118439500	105,250	118,439.50	105.25
289	0	0	0	0	0	0	0	0	0	0	0	0	0	0	0	0	0	0	0	0	118544750	485,500	118,544.75	485.5
290	0	0	0	0	0	0	0	1	0	0	0	0	0	0	0	0	0	0	0	0	119030250	18,750	119,030.25	18.75
291	0	0	0	0	0	0	0	1	0	0	0	1	0	0	0	0	0	0	0	0	119049000	1,022,750	119,049.00	1,022.75
292	0	0	0	0	0	0	0	1	0	0	0	0	0	0	0	0	0	0	0	0	120071750	126,000	120,071.75	126
293	0	0	0	0	0	0	0	0	0	0	0	0	0	0	0	0	0	0	0	0	120197750	482,250	120,197.75	482.25
294	0	0	0	0	0	0	0	1	0	0	0	0	0	0	0	0	0	0	0	0	120680000	19,250	120,680.00	19.25
295	0	0	0	0	0	0	0	1	0	0	0	1	0	0	0	0	0	0	0	0	120699250	1,022,500	120,699.25	1,022.50
296	0	0	0	0	0	0	0	1	0	0	0	0	0	0	0	0	0	0	0	0	121721750	124,000	121,721.75	124
297	0	0	0	0	0	0	0	0	0	0	0	0	0	0	0	0	0	0	0	0	121845750	484,000	121,845.75	484
298	0	0	0	0	0	0	0	1	0	0	0	0	0	0	0	0	0	0	0	0	122329750	19,250	122,329.75	19.25
299	0	0	0	0	0	0	0	1	0	0	0	1	0	0	0	0	0	0	0	0	122349000	1,022,750	122,349.00	1,022.75
300	0	0	0	0	0	0	0	1	0	0	0	0	0	0	0	0	0	0	0	0	123371750	120,751	123,371.75	120.75
301	0	0	0	0	0	0	0	0	0	0	0	0	0	0	0	0	0	0	0	0	123492501	486,999	123,492.50	487
302	0	0	0	0	0	0	0	1	0	0	0	0	0	0	0	0	0	0	0	0	123979500	19,500	123,979.50	19.5
303	0	0	0	0	0	0	0	1	0	0	0	1	0	0	0	0	0	0	0	0	123999000	1,022,500	123,999.00	1,022.50
304	0	0	0	0	0	0	0	1	0	0	0	0	0	0	0	0	0	0	0	0	125021500	108,500	125,021.50	108.5
305	0	0	0	0	0	0	0	0	0	0	0	0	0	0	0	0	0	0	0	0	125130000	482,500	125,130.00	482.5
306	0	0	0	0	0	0	0	1	0	0	0	0	0	0	0	0	0	0	0	0	125612500	19,001	125,612.50	19
307	0	0	0	0	0	0	0	1	0	0	0	1	0	0	0	0	0	0	0	0	125631501	1,022,499	125,631.50	1,022.50
308	0	0	0	0	0	0	0	1	0	0	0	0	0	0	0	0	0	0	0	0	126654000	126,500	126,654.00	126.5
309	0	0	0	0	0	0	0	0	0	0	0	0	0	0	0	0	0	0	0	0	126780500	465,000	126,780.50	465
310	0	0	0	0	0	0	0	1	0	0	0	0	0	0	0	0	0	0	0	0	127245500	20,250	127,245.50	20.25
311	0	0	0	0	0	0	0	1	0	0	0	1	0	0	0	0	0	0	0	0	127265750	1,022,751	127,265.75	1,022.75
312	0	0	0	0	0	0	0	1	0	0	0	0	0	0	0	0	0	0	0	0	128288501	129,999	128,288.50	130
313	0	0	0	0	0	0	0	0	0	0	0	0	0	0	0	0	0	0	0	0	128418500	476,750	128,418.50	476.75
314	0	0	0	0	0	0	0	1	0	0	0	0	0	0	0	0	0	0	0	0	128895250	18,500	128,895.25	18.5
315	0	0	0	0	0	0	0	1	0	0	0	1	0	0	0	0	0	0	0	0	128913750	1,022,750	128,913.75	1,022.75
316	0	0	0	0	0	0	0	1	0	0	0	0	0	0	0	0	0	0	0	0	129936500	108,001	129,936.50	108
317	0	0	0	0	0	0	0	0	0	0	0	0	0	0	0	0	0	0	0	0	130044501	483,749	130,044.50	483.75
318	0	0	0	0	0	0	0	1	0	0	0	0	0	0	0	0	0	0	0	0	130528250	18,250	130,528.25	18.25
319	0	0	0	0	0	0	0	1	0	0	0	1	0	0	0	0	0	0	0	0	130546500	1,022,750	130,546.50	1,022.75
320	0	0	0	0	0	0	0	1	0	0	0	0	0	0	0	0	0	0	0	0	131569250	106,000	131,569.25	106
321	0	0	0	0	0	0	0	0	0	0	0	0	0	0	0	0	0	0	0	0	131675250	486,000	131,675.25	486
322	0	0	0	0	0	0	0	1	0	0	0	0	0	0	0	0	0	0	0	0	132161250	18,250	132,161.25	18.25
323	0	0	0	0	0	0	0	1	0	0	0	1	0	0	0	0	0	0	0	0	132179500	1,022,750	132,179.50	1,022.75
324	0	0	0	0	0	0	0	1	0	0	0	0	0	0	0	0	0	0	0	0	133202250	117,251	133,202.25	117.25
325	0	0	0	0	0	0	0	0	0	0	0	0	0	0	0	0	0	0	0	0	133319501	474,749	133,319.50	474.75
326	0	0	0	0	0	0	0	1	0	0	0	0	0	0	0	0	0	0	0	0	133794250	19,000	133,794.25	19
327	0	0	0	0	0	0	0	1	0	0	0	1	0	0	0	0	0	0	0	0	133813250	1,022,750	133,813.25	1,022.75
328	0	0	0	0	0	0	0	1	0	0	0	0	0	0	0	0	0	0	0	0	134836000	117,750	134,836.00	117.75
329	0	0	0	0	0	0	0	0	0	0	0	0	0	0	0	0	0	0	0	0	134953750	490,250	134,953.75	490.25
330	0	0	0	0	0	0	0	1	0	0	0	0	0	0	0	0	0	0	0	0	135444000	18,500	135,444.00	18.5
331	0	0	0	0	0	0	0	1	0	0	0	1	0	0	0	0	0	0	0	0	135462500	1,022,750	135,462.50	1,022.75
332	0	0	0	0	0	0	0	1	0	0	0	0	0	0	0	0	0	0	0	0	136485250	119,250	136,485.25	119.25
333	0	0	0	0	0	0	0	0	0	0	0	0	0	0	0	0	0	0	0	0	136604500	456,000	136,604.50	456
334	0	0	0	0	0	0	0	1	0	0	0	0	0	0	0	0	0	0	0	0	137060500	20,001	137,060.50	20
335	0	0	0	0	0	0	0	1	0	0	0	1	0	0	0	0	0	0	0	0	137080501	1,022,499	137,080.50	1,022.50
336	0	0	0	0	0	0	0	1	0	0	0	0	0	0	0	0	0	0	0	0	138103000	127,250	138,103.00	127.25
337	0	0	0	0	0	0	0	0	0	0	0	0	0	0	0	0	0	0	0	0	138230250	463,250	138,230.25	463.25
338	0	0	0	0	0	0	0	1	0	0	0	0	0	0	0	0	0	0	0	0	138693500	19,250	138,693.50	19.25
339	0	0	0	0	0	0	0	1	0	0	0	1	0	0	0	0	0	0	0	0	138712750	1,022,750	138,712.75	1,022.75
340	0	0	0	0	0	0	0	1	0	0	0	0	0	0	0	0	0	0	0	0	139735500	115,500	139,735.50	115.5
341	0	0	0	0	0	0	0	0	0	0	0	0	0	0	0	0	0	0	0	0	139851000	475,500	139,851.00	475.5
342	0	0	0	0	0	0	0	1	0	0	0	0	0	0	0	0	0	0	0	0	140326500	18,500	140,326.50	18.5
343	0	0	0	0	0	0	0	1	0	0	0	1	0	0	0	0	0	0	0	0	140345000	1,022,750	140,345.00	1,022.75
344	0	0	0	0	0	0	0	1	0	0	0	0	0	0	0	0	0	0	0	0	141367750	127,751	141,367.75	127.75
345	0	0	0	0	0	0	0	0	0	0	0	0	0	0	0	0	0	0	0	0	141495501	463,999	141,495.50	464
346	0	0	0	0	0	0	0	1	0	0	0	0	0	0	0	0	0	0	0	0	141959500	18,750	141,959.50	18.75
347	0	0	0	0	0	0	0	1	0	0	0	1	0	0	0	0	0	0	0	0	141978250	1,022,500	141,978.25	1,022.50
348	0	0	0	0	0	0	0	1	0	0	0	0	0	0	0	0	0	0	0	0	143000750	96,750	143,000.75	96.75
349	0	0	0	0	0	0	0	0	0	0	0	0	0	0	0	0	0	0	0	0	143097500	495,000	143,097.50	495
350	0	0	0	0	0	0	0	1	0	0	0	0	0	0	0	0	0	0	0	0	143592500	18,501	143,592.50	18.5
351	0	0	0	0	0	0	0	1	0	0	0	1	0	0	0	0	0	0	0	0	143611001	1,022,749	143,611.00	1,022.75
352	0	0	0	0	0	0	0	1	0	0	0	0	0	0	0	0	0	0	0	0	144633750	110,250	144,633.75	110.25
353	0	0	0	0	0	0	0	0	0	0	0	0	0	0	0	0	0	0	0	0	144744000	481,500	144,744.00	481.5
354	0	0	0	0	0	0	0	1	0	0	0	0	0	0	0	0	0	0	0	0	145225500	18,250	145,225.50	18.25
355	0	0	0	0	0	0	0	1	0	0	0	1	0	0	0	0	0	0	0	0	145243750	1,022,750	145,243.75	1,022.75
356	0	0	0	0	0	0	0	1	0	0	0	0	0	0	0	0	0	0	0	0	146266500	105,750	146,266.50	105.75
357	0	0	0	0	0	0	0	0	0	0	0	0	0	0	0	0	0	0	0	0	146372250	486,500	146,372.25	486.5
358	0	0	0	0	0	0	0	1	0	0	0	0	0	0	0	0	0	0	0	0	146858750	18,750	146,858.75	18.75
359	0	0	0	0	0	0	0	1	0	0	0	1	0	0	0	0	0	0	0	0	146877500	1,022,750	146,877.50	1,022.75
360	0	0	0	0	0	0	0	1	0	0	0	0	0	0	0	0	0	0	0	0	147900250	116,251	147,900.25	116.25
361	0	0	0	0	0	0	0	0	0	0	0	0	0	0	0	0	0	0	0	0	148016501	475,249	148,016.50	475.25
362	0	0	0	0	0	0	0	1	0	0	0	0	0	0	0	0	0	0	0	0	148491750	19,750	148,491.75	19.75
363	0	0	0	0	0	0	0	1	0	0	0	1	0	0	0	0	0	0	0	0	148511500	1,022,250	148,511.50	1,022.25
364	0	0	0	0	0	0	0	1	0	0	0	0	0	0	0	0	0	0	0	0	149533750	99,000	149,533.75	99
365	0	0	0	0	0	0	0	0	0	0	0	0	0	0	0	0	0	0	0	0	149632750	492,000	149,632.75	492
366	0	0	0	0	0	0	0	1	0	0	0	0	0	0	0	0	0	0	0	0	150124750	18,250	150,124.75	18.25
367	0	0	0	0	0	0	0	1	0	0	0	1	0	0	0	0	0	0	0	0	150143000	1,022,750	150,143.00	1,022.75
368	0	0	0	0	0	0	0	1	0	0	0	0	0	0	0	0	0	0	0	0	151165750	113,500	151,165.75	113.5
369	0	0	0	0	0	0	0	0	0	0	0	0	0	0	0	0	0	0	0	0	151279250	478,500	151,279.25	478.5
370	0	0	0	0	0	0	0	1	0	0	0	0	0	0	0	0	0	0	0	0	151757750	20,500	151,757.75	20.5
371	0	0	0	0	0	0	0	1	0	0	0	1	0	0	0	0	0	0	0	0	151778250	1,022,750	151,778.25	1,022.75
372	0	0	0	0	0	0	0	1	0	0	0	0	0	0	0	0	0	0	0	0	152801000	118,750	152,801.00	118.75
373	0	0	0	0	0	0	0	0	0	0	0	0	0	0	0	0	0	0	0	0	152919750	487,750	152,919.75	487.75
374	0	0	0	0	0	0	0	1	0	0	0	0	0	0	0	0	0	0	0	0	153407500	19,000	153,407.50	19
375	0	0	0	0	0	0	0	1	0	0	0	1	0	0	0	0	0	0	0	0	153426500	1,022,500	153,426.50	1,022.50
376	0	0	0	0	0	0	0	1	0	0	0	0	0	0	0	0	0	0	0	0	154449000	125,250	154,449.00	125.25
377	0	0	0	0	0	0	0	0	0	0	0	0	0	0	0	0	0	0	0	0	154574250	466,250	154,574.25	466.25
378	0	0	0	0	0	0	0	1	0	0	0	0	0	0	0	0	0	0	0	0	155040500	21,000	155,040.50	21
379	0	0	0	0	0	0	0	1	0	0	0	1	0	0	0	0	0	0	0	0	155061500	1,022,501	155,061.50	1,022.50
380	0	0	0	0	0	0	0	1	0	0	0	0	0	0	0	0	0	0	0	0	156084001	124,499	156,084.00	124.5
381	0	0	0	0	0	0	0	0	0	0	0	0	0	0	0	0	0	0	0	0	156208500	465,000	156,208.50	465
382	0	0	0	0	0	0	0	1	0	0	0	0	0	0	0	0	0	0	0	0	156673500	21,750	156,673.50	21.75
383	0	0	0	0	0	0	0	1	0	0	0	1	0	0	0	0	0	0	0	0	156695250	1,022,751	156,695.25	1,022.75
384	0	0	0	0	0	0	0	1	0	0	0	0	0	0	0	0	0	0	0	0	157718001	132,499	157,718.00	132.5
385	0	0	0	0	0	0	0	0	0	0	0	0	0	0	0	0	0	0	0	0	157850500	472,750	157,850.50	472.75
386	0	0	0	0	0	0	0	1	0	0	0	0	0	0	0	0	0	0	0	0	158323250	18,250	158,323.25	18.25
387	0	0	0	0	0	0	0	1	0	0	0	1	0	0	0	0	0	0	0	0	158341500	1,022,250	158,341.50	1,022.25
388	0	0	0	0	0	0	0	1	0	0	0	0	0	0	0	0	0	0	0	0	159363750	127,751	159,363.75	127.75
389	0	0	0	0	0	0	0	0	0	0	0	0	0	0	0	0	0	0	0	0	159491501	464,749	159,491.50	464.75
390	0	0	0	0	0	0	0	1	0	0	0	0	0	0	0	0	0	0	0	0	159956250	20,750	159,956.25	20.75
391	0	0	0	0	0	0	0	1	0	0	0	1	0	0	0	0	0	0	0	0	159977000	1,022,501	159,977.00	1,022.50
392	0	0	0	0	0	0	0	1	0	0	0	0	0	0	0	0	0	0	0	0	160999501	111,499	160,999.50	111.5
393	0	0	0	0	0	0	0	0	0	0	0	0	0	0	0	0	0	0	0	0	161111000	478,250	161,111.00	478.25
394	0	0	0	0	0	0	0	1	0	0	0	0	0	0	0	0	0	0	0	0	161589250	19,000	161,589.25	19
395	0	0	0	0	0	0	0	1	0	0	0	1	0	0	0	0	0	0	0	0	161608250	1,022,750	161,608.25	1,022.75
396	0	0	0	0	0	0	0	1	0	0	0	0	0	0	0	0	0	0	0	0	162631000	117,750	162,631.00	117.75
397	0	0	0	0	0	0	0	0	0	0	0	0	0	0	0	0	0	0	0	0	162748750	490,250	162,748.75	490.25
398	0	0	0	0	0	0	0	1	0	0	0	0	0	0	0	0	0	0	0	0	163239000	18,750	163,239.00	18.75
399	0	0	0	0	0	0	0	1	0	0	0	1	0	0	0	0	0	0	0	0	163257750	1,022,750	163,257.75	1,022.75
400	0	0	0	0	0	0	0	1	0	0	0	0	0	0	0	0	0	0	0	0	164280500	112,000	164,280.50	112
401	0	0	0	0	0	0	0	0	0	0	0	0	0	0	0	0	0	0	0	0	164392500	479,500	164,392.50	479.5
402	0	0	0	0	0	0	0	1	0	0	0	0	0	0	0	0	0	0	0	0	164872000	19,500	164,872.00	19.5
403	0	0	0	0	0	0	0	1	0	0	0	1	0	0	0	0	0	0	0	0	164891500	1,022,501	164,891.50	1,022.50
404	0	0	0	0	0	0	0	1	0	0	0	0	0	0	0	0	0	0	0	0	165914001	124,499	165,914.00	124.5
405	0	0	0	0	0	0	0	0	0	0	0	0	0	0	0	0	0	0	0	0	166038500	466,500	166,038.50	466.5
406	0	0	0	0	0	0	0	1	0	0	0	0	0	0	0	0	0	0	0	0	166505000	19,250	166,505.00	19.25
407	0	0	0	0	0	0	0	1	0	0	0	1	0	0	0	0	0	0	0	0	166524250	1,022,751	166,524.25	1,022.75
408	0	0	0	0	0	0	0	1	0	0	0	0	0	0	0	0	0	0	0	0	167547001	129,249	167,547.00	129.25
409	0	0	0	0	0	0	0	0	0	0	0	0	0	0	0	0	0	0	0	0	167676250	478,500	167,676.25	478.5
410	0	0	0	0	0	0	0	1	0	0	0	0	0	0	0	0	0	0	0	0	168154750	19,000	168,154.75	19
411	0	0	0	0	0	0	0	1	0	0	0	1	0	0	0	0	0	0	0	0	168173750	1,022,500	168,173.75	1,022.50
412	0	0	0	0	0	0	0	1	0	0	0	0	0	0	0	0	0	0	0	0	169196250	98,500	169,196.25	98.5
413	0	0	0	0	0	0	0	0	0	0	0	0	0	0	0	0	0	0	0	0	169294750	493,000	169,294.75	493
414	0	0	0	0	0	0	0	1	0	0	0	0	0	0	0	0	0	0	0	0	169787750	18,250	169,787.75	18.25
415	0	0	0	0	0	0	0	1	0	0	0	1	0	0	0	0	0	0	0	0	169806000	1,022,750	169,806.00	1,022.75
416	0	0	0	0	0	0	0	1	0	0	0	0	0	0	0	0	0	0	0	0	170828750	115,000	170,828.75	115
417	0	0	0	0	0	0	0	0	0	0	0	0	0	0	0	0	0	0	0	0	170943750	477,000	170,943.75	477
418	0	0	0	0	0	0	0	1	0	0	0	0	0	0	0	0	0	0	0	0	171420750	21,500	171,420.75	21.5
419	0	0	0	0	0	0	0	1	0	0	0	1	0	0	0	0	0	0	0	0	171442250	1,022,750	171,442.25	1,022.75
420	0	0	0	0	0	0	0	1	0	0	0	0	0	0	0	0	0	0	0	0	172465000	110,500	172,465.00	110.5
421	0	0	0	0	0	0	0	0	0	0	0	0	0	0	0	0	0	0	0	0	172575500	478,250	172,575.50	478.25
422	0	0	0	0	0	0	0	1	0	0	0	0	0	0	0	0	0	0	0	0	173053750	19,250	173,053.75	19.25
423	0	0	0	0	0	0	0	1	0	0	0	1	0	0	0	0	0	0	0	0	173073000	1,022,750	173,073.00	1,022.75
424	0	0	0	0	0	0	0	1	0	0	0	0	0	0	0	0	0	0	0	0	174095750	100,250	174,095.75	100.25
425	0	0	0	0	0	0	0	0	0	0	0	0	0	0	0	0	0	0	0	0	174196000	474,250	174,196.00	474.25
426	0	0	0	0	0	0	0	1	0	0	0	0	0	0	0	0	0	0	0	0	174670250	32,500	174,670.25	32.5
427	0	0	0	0	0	0	0	1	0	0	0	1	0	0	0	0	0	0	0	0	174702750	1,022,250	174,702.75	1,022.25
428	0	0	0	0	0	0	0	1	0	0	0	0	0	0	0	0	0	0	0	0	175725000	106,001	175,725.00	106
429	0	0	0	0	0	0	0	0	0	0	0	0	0	0	0	0	0	0	0	0	175831001	488,999	175,831.00	489
430	0	0	0	0	0	0	0	1	0	0	0	0	0	0	0	0	0	0	0	0	176320000	19,500	176,320.00	19.5
431	0	0	0	0	0	0	0	1	0	0	0	1	0	0	0	0	0	0	0	0	176339500	1,022,500	176,339.50	1,022.50
432	0	0	0	0	0	0	0	1	0	0	0	0	0	0	0	0	0	0	0	0	177362000	116,250	177,362.00	116.25
433	0	0	0	0	0	0	0	0	0	0	0	0	0	0	0	0	0	0	0	0	177478250	491,250	177,478.25	491.25
434	0	0	0	0	0	0	0	1	0	0	0	0	0	0	0	0	0	0	0	0	177969500	18,250	177,969.50	18.25
435	0	0	0	0	0	0	0	1	0	0	0	1	0	0	0	0	0	0	0	0	177987750	1,022,750	177,987.75	1,022.75
436	0	0	0	0	0	0	0	1	0	0	0	0	0	0	0	0	0	0	0	0	179010500	115,500	179,010.50	115.5
437	0	0	0	0	0	0	0	0	0	0	0	0	0	0	0	0	0	0	0	0	179126000	460,000	179,126.00	460
438	0	0	0	0	0	0	0	1	0	0	0	0	0	0	0	0	0	0	0	0	179586000	33,250	179,586.00	33.25
439	0	0	0	0	0	0	0	1	0	0	0	1	0	0	0	0	0	0	0	0	179619250		179,619.25
