# Supplementary material for: Auditory presentation and synchronization in Adobe Flash and HTML5/JavaScript Web experiments
Source: Behav Res Methods. 2016 Jul 15;48(3):897–908. doi: 10.3758/s13428-016-0758-5 (PMC5003904; doi:10.3758/s13428-016-0758-5)
Supplement: Supplementary file 1 — (ZIP 1310 kb) [file 13428_2016_758_MOESM1_ESM.zip › Data/S2/sync-lenlap-ff-fl.csv]

	Keypad 4	Keypad 3	Keypad 2	Keypad 1	Opto 4	Opto 3	Opto 2	Opto 1	TTL in 2	TTL in 1	Mic 2	Mic 1	Act close 4	Act close 3	Act close 3	Act close 1	TTL out 2	TTL out 1	Sounder 2	Sounder 1	Elapsed uS	Active uS	Elapsed mS	Active mS
1	0	0	0	0	0	0	0	0	0	0	0	0	0	0	0	0	0	0	0	0	0	2,764,251	0	2,764.25
2	0	0	0	0	0	0	0	0	0	0	0	1	0	0	0	0	0	0	0	0	2764251	33,750	2,764.25	33.75
3	0	0	0	0	0	0	0	1	0	0	0	1	0	0	0	0	0	0	0	0	2798001	971,000	2,798.00	971
4	0	0	0	0	0	0	0	0	0	0	0	1	0	0	0	0	0	0	0	0	3769001	18,000	3,769.00	18
5	0	0	0	0	0	0	0	0	0	0	0	0	0	0	0	0	0	0	0	0	3787001	556,250	3,787.00	556.25
6	0	0	0	0	0	0	0	0	0	0	0	1	0	0	0	0	0	0	0	0	4343251	25,000	4,343.25	25
7	0	0	0	0	0	0	0	1	0	0	0	1	0	0	0	0	0	0	0	0	4368251	967,500	4,368.25	967.5
8	0	0	0	0	0	0	0	0	0	0	0	1	0	0	0	0	0	0	0	0	5335751	30,000	5,335.75	30
9	0	0	0	0	0	0	0	0	0	0	0	0	0	0	0	0	0	0	0	0	5365751	579,500	5,365.75	579.5
10	0	0	0	0	0	0	0	0	0	0	0	1	0	0	0	0	0	0	0	0	5945251	19,250	5,945.25	19.25
11	0	0	0	0	0	0	0	1	0	0	0	1	0	0	0	0	0	0	0	0	5964501	987,750	5,964.50	987.75
12	0	0	0	0	0	0	0	0	0	0	0	1	0	0	0	0	0	0	0	0	6952251	15,750	6,952.25	15.75
13	0	0	0	0	0	0	0	0	0	0	0	0	0	0	0	0	0	0	0	0	6968001	556,250	6,968.00	556.25
14	0	0	0	0	0	0	0	0	0	0	0	1	0	0	0	0	0	0	0	0	7524251	21,500	7,524.25	21.5
15	0	0	0	0	0	0	0	1	0	0	0	1	0	0	0	0	0	0	0	0	7545751	989,750	7,545.75	989.75
16	0	0	0	0	0	0	0	0	0	0	0	1	0	0	0	0	0	0	0	0	8535501	11,250	8,535.50	11.25
17	0	0	0	0	0	0	0	0	0	0	0	0	0	0	0	0	0	0	0	0	8546751	556,500	8,546.75	556.5
18	0	0	0	0	0	0	0	0	0	0	0	1	0	0	0	0	0	0	0	0	9103251	23,500	9,103.25	23.5
19	0	0	0	0	0	0	0	1	0	0	0	1	0	0	0	0	0	0	0	0	9126751	975,250	9,126.75	975.25
20	0	0	0	0	0	0	0	0	0	0	0	1	0	0	0	0	0	0	0	0	10102001	23,750	10,102.00	23.75
21	0	0	0	0	0	0	0	0	0	0	0	0	0	0	0	0	0	0	0	0	10125751	556,250	10,125.75	556.25
22	0	0	0	0	0	0	0	0	0	0	0	1	0	0	0	0	0	0	0	0	10682001	26,000	10,682.00	26
23	0	0	0	0	0	0	0	1	0	0	0	1	0	0	0	0	0	0	0	0	10708001	977,250	10,708.00	977.25
24	0	0	0	0	0	0	0	0	0	0	0	1	0	0	0	0	0	0	0	0	11685251	19,750	11,685.25	19.75
25	0	0	0	0	0	0	0	0	0	0	0	0	0	0	0	0	0	0	0	0	11705001	556,000	11,705.00	556
26	0	0	0	0	0	0	0	0	0	0	0	1	0	0	0	0	0	0	0	0	12261001	29,250	12,261.00	29.25
27	0	0	0	0	0	0	0	1	0	0	0	1	0	0	0	0	0	0	0	0	12290251	978,250	12,290.25	978.25
28	0	0	0	0	0	0	0	0	0	0	0	1	0	0	0	0	0	0	0	0	13268501	15,000	13,268.50	15
29	0	0	0	0	0	0	0	0	0	0	0	0	0	0	0	0	0	0	0	0	13283501	556,500	13,283.50	556.5
30	0	0	0	0	0	0	0	0	0	0	0	1	0	0	0	0	0	0	0	0	13840001	15,750	13,840.00	15.75
31	0	0	0	0	0	0	0	1	0	0	0	1	0	0	0	0	0	0	0	0	13855751	979,250	13,855.75	979.25
32	0	0	0	0	0	0	0	0	0	0	0	1	0	0	0	0	0	0	0	0	14835001	27,500	14,835.00	27.5
33	0	0	0	0	0	0	0	0	0	0	0	0	0	0	0	0	0	0	0	0	14862501	579,500	14,862.50	579.5
34	0	0	0	0	0	0	0	0	0	0	0	1	0	0	0	0	0	0	0	0	15442001	29,500	15,442.00	29.5
35	0	0	0	0	0	0	0	1	0	0	0	1	0	0	0	0	0	0	0	0	15471501	979,750	15,471.50	979.75
36	0	0	0	0	0	0	0	0	0	0	0	1	0	0	0	0	0	0	0	0	16451251	13,500	16,451.25	13.5
37	0	0	0	0	0	0	0	0	0	0	0	0	0	0	0	0	0	0	0	0	16464751	579,500	16,464.75	579.5
38	0	0	0	0	0	0	0	0	0	0	0	1	0	0	0	0	0	0	0	0	17044251	9,500	17,044.25	9.5
39	0	0	0	0	0	0	0	1	0	0	0	1	0	0	0	0	0	0	0	0	17053751	1,013,000	17,053.75	1,013.00
40	0	0	0	0	0	0	0	1	0	0	0	0	0	0	0	0	0	0	0	0	18066751	1,250	18,066.75	1.25
41	0	0	0	0	0	0	0	0	0	0	0	0	0	0	0	0	0	0	0	0	18068001	578,250	18,068.00	578.25
42	0	0	0	0	0	0	0	0	0	0	0	1	0	0	0	0	0	0	0	0	18646251	23,250	18,646.25	23.25
43	0	0	0	0	0	0	0	1	0	0	0	1	0	0	0	0	0	0	0	0	18669501	981,750	18,669.50	981.75
44	0	0	0	0	0	0	0	0	0	0	0	1	0	0	0	0	0	0	0	0	19651251	17,750	19,651.25	17.75
45	0	0	0	0	0	0	0	0	0	0	0	0	0	0	0	0	0	0	0	0	19669001	556,250	19,669.00	556.25
46	0	0	0	0	0	0	0	0	0	0	0	1	0	0	0	0	0	0	0	0	20225251	10,250	20,225.25	10.25
47	0	0	0	0	0	0	0	1	0	0	0	1	0	0	0	0	0	0	0	0	20235501	999,000	20,235.50	999
48	0	0	0	0	0	0	0	0	0	0	0	1	0	0	0	0	0	0	0	0	21234501	13,250	21,234.50	13.25
49	0	0	0	0	0	0	0	0	0	0	0	0	0	0	0	0	0	0	0	0	21247751	556,500	21,247.75	556.5
50	0	0	0	0	0	0	0	0	0	0	0	1	0	0	0	0	0	0	0	0	21804251	13,750	21,804.25	13.75
51	0	0	0	0	0	0	0	1	0	0	0	1	0	0	0	0	0	0	0	0	21818001	983,000	21,818.00	983
52	0	0	0	0	0	0	0	0	0	0	0	1	0	0	0	0	0	0	0	0	22801001	25,750	22,801.00	25.75
53	0	0	0	0	0	0	0	0	0	0	0	0	0	0	0	0	0	0	0	0	22826751	579,500	22,826.75	579.5
54	0	0	0	0	0	0	0	0	0	0	0	1	0	0	0	0	0	0	0	0	23406251	11,250	23,406.25	11.25
55	0	0	0	0	0	0	0	1	0	0	0	1	0	0	0	0	0	0	0	0	23417501	1,000,000	23,417.50	1,000.00
56	0	0	0	0	0	0	0	0	0	0	0	1	0	0	0	0	0	0	0	0	24417501	11,500	24,417.50	11.5
57	0	0	0	0	0	0	0	0	0	0	0	0	0	0	0	0	0	0	0	0	24429001	556,250	24,429.00	556.25
58	0	0	0	0	0	0	0	0	0	0	0	1	0	0	0	0	0	0	0	0	24985251	15,000	24,985.25	15
59	0	0	0	0	0	0	0	1	0	0	0	1	0	0	0	0	0	0	0	0	25000251	983,750	25,000.25	983.75
60	0	0	0	0	0	0	0	0	0	0	0	1	0	0	0	0	0	0	0	0	25984001	23,750	25,984.00	23.75
61	0	0	0	0	0	0	0	0	0	0	0	0	0	0	0	0	0	0	0	0	26007751	556,500	26,007.75	556.5
62	0	0	0	0	0	0	0	0	0	0	0	1	0	0	0	0	0	0	0	0	26564251	18,750	26,564.25	18.75
63	0	0	0	0	0	0	0	1	0	0	0	1	0	0	0	0	0	0	0	0	26583001	984,250	26,583.00	984.25
64	0	0	0	0	0	0	0	0	0	0	0	1	0	0	0	0	0	0	0	0	27567251	20,000	27,567.25	20
65	0	0	0	0	0	0	0	0	0	0	0	0	0	0	0	0	0	0	0	0	27587251	579,000	27,587.25	579
66	0	0	0	0	0	0	0	0	0	0	0	1	0	0	0	0	0	0	0	0	28166251	16,000	28,166.25	16
67	0	0	0	0	0	0	0	1	0	0	0	1	0	0	0	0	0	0	0	0	28182251	1,001,500	28,182.25	1,001.50
68	0	0	0	0	0	0	0	0	0	0	0	1	0	0	0	0	0	0	0	0	29183751	5,250	29,183.75	5.25
69	0	0	0	0	0	0	0	0	0	0	0	0	0	0	0	0	0	0	0	0	29189001	579,500	29,189.00	579.5
70	0	0	0	0	0	0	0	0	0	0	0	1	0	0	0	0	0	0	0	0	29768501	30,000	29,768.50	30
71	0	0	0	0	0	0	0	1	0	0	0	1	0	0	0	0	0	0	0	0	29798501	985,250	29,798.50	985.25
72	0	0	0	0	0	0	0	0	0	0	0	1	0	0	0	0	0	0	0	0	30783751	7,250	30,783.75	7.25
73	0	0	0	0	0	0	0	0	0	0	0	0	0	0	0	0	0	0	0	0	30791001	579,500	30,791.00	579.5
74	0	0	0	0	0	0	0	0	0	0	0	1	0	0	0	0	0	0	0	0	31370501	10,750	31,370.50	10.75
75	0	0	0	0	0	0	0	1	0	0	0	1	0	0	0	0	0	0	0	0	31381251	985,500	31,381.25	985.5
76	0	0	0	0	0	0	0	0	0	0	0	1	0	0	0	0	0	0	0	0	32366751	26,500	32,366.75	26.5
77	0	0	0	0	0	0	0	0	0	0	0	0	0	0	0	0	0	0	0	0	32393251	579,500	32,393.25	579.5
78	0	0	0	0	0	0	0	0	0	0	0	1	0	0	0	0	0	0	0	0	32972751	25,000	32,972.75	25
79	0	0	0	0	0	0	0	1	0	0	0	1	0	0	0	0	0	0	0	0	32997751	985,500	32,997.75	985.5
80	0	0	0	0	0	0	0	0	0	0	0	1	0	0	0	0	0	0	0	0	33983251	12,000	33,983.25	12
81	0	0	0	0	0	0	0	0	0	0	0	0	0	0	0	0	0	0	0	0	33995251	579,500	33,995.25	579.5
82	0	0	0	0	0	0	0	0	0	0	0	1	0	0	0	0	0	0	0	0	34574751	6,000	34,574.75	6
83	0	0	0	0	0	0	0	1	0	0	0	1	0	0	0	0	0	0	0	0	34580751	985,500	34,580.75	985.5
84	0	0	0	0	0	0	0	0	0	0	0	1	0	0	0	0	0	0	0	0	35566251	31,250	35,566.25	31.25
85	0	0	0	0	0	0	0	0	0	0	0	0	0	0	0	0	0	0	0	0	35597501	579,500	35,597.50	579.5
86	0	0	0	0	0	0	0	0	0	0	0	1	0	0	0	0	0	0	0	0	36177001	3,500	36,177.00	3.5
87	0	0	0	0	0	0	0	1	0	0	0	1	0	0	0	0	0	0	0	0	36180501	1,002,000	36,180.50	1,002.00
88	0	0	0	0	0	0	0	0	0	0	0	1	0	0	0	0	0	0	0	0	37182501	17,000	37,182.50	17
89	0	0	0	0	0	0	0	0	0	0	0	0	0	0	0	0	0	0	0	0	37199501	556,250	37,199.50	556.25
90	0	0	0	0	0	0	0	0	0	0	0	1	0	0	0	0	0	0	0	0	37755751	7,750	37,755.75	7.75
91	0	0	0	0	0	0	0	1	0	0	0	1	0	0	0	0	0	0	0	0	37763501	1,002,250	37,763.50	1,002.25
92	0	0	0	0	0	0	0	0	0	0	0	1	0	0	0	0	0	0	0	0	38765751	12,750	38,765.75	12.75
93	0	0	0	0	0	0	0	0	0	0	0	0	0	0	0	0	0	0	0	0	38778501	556,250	38,778.50	556.25
94	0	0	0	0	0	0	0	0	0	0	0	1	0	0	0	0	0	0	0	0	39334751	11,750	39,334.75	11.75
95	0	0	0	0	0	0	0	1	0	0	0	1	0	0	0	0	0	0	0	0	39346501	985,500	39,346.50	985.5
96	0	0	0	0	0	0	0	0	0	0	0	1	0	0	0	0	0	0	0	0	40332001	25,500	40,332.00	25.5
97	0	0	0	0	0	0	0	0	0	0	0	0	0	0	0	0	0	0	0	0	40357501	557,500	40,357.50	557.5
98	0	0	0	0	0	0	0	0	0	0	0	1	0	0	0	0	0	0	0	0	40915001	14,500	40,915.00	14.5
99	0	0	0	0	0	0	0	1	0	0	0	1	0	0	0	0	0	0	0	0	40929501	985,500	40,929.50	985.5
100	0	0	0	0	0	0	0	0	0	0	0	1	0	0	0	0	0	0	0	0	41915001	21,250	41,915.00	21.25
101	0	0	0	0	0	0	0	0	0	0	0	0	0	0	0	0	0	0	0	0	41936251	556,500	41,936.25	556.5
102	0	0	0	0	0	0	0	0	0	0	0	1	0	0	0	0	0	0	0	0	42492751	19,750	42,492.75	19.75
103	0	0	0	0	0	0	0	1	0	0	0	1	0	0	0	0	0	0	0	0	42512501	985,500	42,512.50	985.5
104	0	0	0	0	0	0	0	0	0	0	0	1	0	0	0	0	0	0	0	0	43498001	17,250	43,498.00	17.25
105	0	0	0	0	0	0	0	0	0	0	0	0	0	0	0	0	0	0	0	0	43515251	556,250	43,515.25	556.25
106	0	0	0	0	0	0	0	0	0	0	0	1	0	0	0	0	0	0	0	0	44071501	24,250	44,071.50	24.25
107	0	0	0	0	0	0	0	1	0	0	0	1	0	0	0	0	0	0	0	0	44095751	985,500	44,095.75	985.5
108	0	0	0	0	0	0	0	0	0	0	0	1	0	0	0	0	0	0	0	0	45081251	13,000	45,081.25	13
109	0	0	0	0	0	0	0	0	0	0	0	0	0	0	0	0	0	0	0	0	45094251	579,500	45,094.25	579.5
110	0	0	0	0	0	0	0	0	0	0	0	1	0	0	0	0	0	0	0	0	45673751	5,000	45,673.75	5
111	0	0	0	0	0	0	0	1	0	0	0	1	0	0	0	0	0	0	0	0	45678751	1,002,000	45,678.75	1,002.00
112	0	0	0	0	0	0	0	0	0	0	0	1	0	0	0	0	0	0	0	0	46680751	20,000	46,680.75	20
113	0	0	0	0	0	0	0	0	0	0	0	0	0	0	0	0	0	0	0	0	46700751	575,000	46,700.75	575
114	0	0	0	0	0	0	0	0	0	0	0	1	0	0	0	0	0	0	0	0	47275751	19,250	47,275.75	19.25
115	0	0	0	0	0	0	0	1	0	0	0	1	0	0	0	0	0	0	0	0	47295001	1,002,250	47,295.00	1,002.25
116	0	0	0	0	0	0	0	0	0	0	0	1	0	0	0	0	0	0	0	0	48297251	1,250	48,297.25	1.25
117	0	0	0	0	0	0	0	0	0	0	0	0	0	0	0	0	0	0	0	0	48298501	602,750	48,298.50	602.75
118	0	0	0	0	0	0	0	0	0	0	0	1	0	0	0	0	0	0	0	0	48901251	10,250	48,901.25	10.25
119	0	0	0	0	0	0	0	1	0	0	0	1	0	0	0	0	0	0	0	0	48911501	985,500	48,911.50	985.5
120	0	0	0	0	0	0	0	0	0	0	0	1	0	0	0	0	0	0	0	0	49897001	26,750	49,897.00	26.75
121	0	0	0	0	0	0	0	0	0	0	0	0	0	0	0	0	0	0	0	0	49923751	557,750	49,923.75	557.75
122	0	0	0	0	0	0	0	0	0	0	0	1	0	0	0	0	0	0	0	0	50481501	13,000	50,481.50	13
123	0	0	0	0	0	0	0	1	0	0	0	1	0	0	0	0	0	0	0	0	50494501	985,500	50,494.50	985.5
124	0	0	0	0	0	0	0	0	0	0	0	1	0	0	0	0	0	0	0	0	51480001	22,750	51,480.00	22.75
125	0	0	0	0	0	0	0	0	0	0	0	0	0	0	0	0	0	0	0	0	51502751	579,500	51,502.75	579.5
126	0	0	0	0	0	0	0	0	0	0	0	1	0	0	0	0	0	0	0	0	52082251	28,750	52,082.25	28.75
127	0	0	0	0	0	0	0	1	0	0	0	1	0	0	0	0	0	0	0	0	52111001	968,750	52,111.00	968.75
128	0	0	0	0	0	0	0	0	0	0	0	1	0	0	0	0	0	0	0	0	53079751	25,000	53,079.75	25
129	0	0	0	0	0	0	0	0	0	0	0	0	0	0	0	0	0	0	0	0	53104751	579,750	53,104.75	579.75
130	0	0	0	0	0	0	0	0	0	0	0	1	0	0	0	0	0	0	0	0	53684501	9,500	53,684.50	9.5
131	0	0	0	0	0	0	0	1	0	0	0	1	0	0	0	0	0	0	0	0	53694001	985,500	53,694.00	985.5
132	0	0	0	0	0	0	0	0	0	0	0	1	0	0	0	0	0	0	0	0	54679501	27,500	54,679.50	27.5
133	0	0	0	0	0	0	0	0	0	0	0	0	0	0	0	0	0	0	0	0	54707001	556,250	54,707.00	556.25
134	0	0	0	0	0	0	0	0	0	0	0	1	0	0	0	0	0	0	0	0	55263251	30,500	55,263.25	30.5
135	0	0	0	0	0	0	0	1	0	0	0	1	0	0	0	0	0	0	0	0	55293751	968,750	55,293.75	968.75
136	0	0	0	0	0	0	0	0	0	0	0	1	0	0	0	0	0	0	0	0	56262501	23,250	56,262.50	23.25
137	0	0	0	0	0	0	0	0	0	0	0	0	0	0	0	0	0	0	0	0	56285751	579,750	56,285.75	579.75
138	0	0	0	0	0	0	0	0	0	0	0	1	0	0	0	0	0	0	0	0	56865501	11,250	56,865.50	11.25
139	0	0	0	0	0	0	0	1	0	0	0	1	0	0	0	0	0	0	0	0	56876751	1,002,000	56,876.75	1,002.00
140	0	0	0	0	0	0	0	0	0	0	0	1	0	0	0	0	0	0	0	0	57878751	9,250	57,878.75	9.25
141	0	0	0	0	0	0	0	0	0	0	0	0	0	0	0	0	0	0	0	0	57888001	555,000	57,888.00	555
142	0	0	0	0	0	0	0	1	0	0	0	0	0	0	0	0	0	0	0	0	58443001	1,250	58,443.00	1.25
143	0	0	0	0	0	0	0	1	0	0	0	1	0	0	0	0	0	0	0	0	58444251	1,001,000	58,444.25	1,001.00
144	0	0	0	0	0	0	0	0	0	0	0	1	0	0	0	0	0	0	0	0	59445251	21,750	59,445.25	21.75
145	0	0	0	0	0	0	0	0	0	0	0	0	0	0	0	0	0	0	0	0	59467001	556,250	59,467.00	556.25
146	0	0	0	0	0	0	0	0	0	0	0	1	0	0	0	0	0	0	0	0	60023251	19,500	60,023.25	19.5
147	0	0	0	0	0	0	0	1	0	0	0	1	0	0	0	0	0	0	0	0	60042751	985,500	60,042.75	985.5
148	0	0	0	0	0	0	0	0	0	0	0	1	0	0	0	0	0	0	0	0	61028251	20,250	61,028.25	20.25
149	0	0	0	0	0	0	0	0	0	0	0	0	0	0	0	0	0	0	0	0	61048501	553,750	61,048.50	553.75
150	0	0	0	0	0	0	0	0	0	0	0	1	0	0	0	0	0	0	0	0	61602251	23,500	61,602.25	23.5
151	0	0	0	0	0	0	0	1	0	0	0	1	0	0	0	0	0	0	0	0	61625751	985,500	61,625.75	985.5
152	0	0	0	0	0	0	0	0	0	0	0	1	0	0	0	0	0	0	0	0	62611251	13,500	62,611.25	13.5
153	0	0	0	0	0	0	0	0	0	0	0	0	0	0	0	0	0	0	0	0	62624751	557,750	62,624.75	557.75
154	0	0	0	0	0	0	0	0	0	0	0	1	0	0	0	0	0	0	0	0	63182501	9,750	63,182.50	9.75
155	0	0	0	0	0	0	0	1	0	0	0	1	0	0	0	0	0	0	0	0	63192251	985,500	63,192.25	985.5
156	0	0	0	0	0	0	0	0	0	0	0	1	0	0	0	0	0	0	0	0	64177751	26,000	64,177.75	26
157	0	0	0	0	0	0	0	0	0	0	0	0	0	0	0	0	0	0	0	0	64203751	556,250	64,203.75	556.25
158	0	0	0	0	0	0	0	0	0	0	0	1	0	0	0	0	0	0	0	0	64760001	32,000	64,760.00	32
159	0	0	0	0	0	0	0	1	0	0	0	1	0	0	0	0	0	0	0	0	64792001	968,750	64,792.00	968.75
160	0	0	0	0	0	0	0	0	0	0	0	1	0	0	0	0	0	0	0	0	65760751	21,750	65,760.75	21.75
161	0	0	0	0	0	0	0	0	0	0	0	0	0	0	0	0	0	0	0	0	65782501	556,500	65,782.50	556.5
162	0	0	0	0	0	0	0	0	0	0	0	1	0	0	0	0	0	0	0	0	66339001	19,250	66,339.00	19.25
163	0	0	0	0	0	0	0	1	0	0	0	1	0	0	0	0	0	0	0	0	66358251	985,500	66,358.25	985.5
164	0	0	0	0	0	0	0	0	0	0	0	1	0	0	0	0	0	0	0	0	67343751	17,750	67,343.75	17.75
165	0	0	0	0	0	0	0	0	0	0	0	0	0	0	0	0	0	0	0	0	67361501	581,000	67,361.50	581
166	0	0	0	0	0	0	0	0	0	0	0	1	0	0	0	0	0	0	0	0	67942501	15,500	67,942.50	15.5
167	0	0	0	0	0	0	0	1	0	0	0	1	0	0	0	0	0	0	0	0	67958001	985,500	67,958.00	985.5
168	0	0	0	0	0	0	0	0	0	0	0	1	0	0	0	0	0	0	0	0	68943501	20,250	68,943.50	20.25
169	0	0	0	0	0	0	0	0	0	0	0	0	0	0	0	0	0	0	0	0	68963751	579,500	68,963.75	579.5
170	0	0	0	0	0	0	0	0	0	0	0	1	0	0	0	0	0	0	0	0	69543251	14,500	69,543.25	14.5
171	0	0	0	0	0	0	0	1	0	0	0	1	0	0	0	0	0	0	0	0	69557751	985,500	69,557.75	985.5
172	0	0	0	0	0	0	0	0	0	0	0	1	0	0	0	0	0	0	0	0	70543251	22,500	70,543.25	22.5
173	0	0	0	0	0	0	0	0	0	0	0	0	0	0	0	0	0	0	0	0	70565751	579,500	70,565.75	579.5
174	0	0	0	0	0	0	0	0	0	0	0	1	0	0	0	0	0	0	0	0	71145251	29,000	71,145.25	29
175	0	0	0	0	0	0	0	1	0	0	0	1	0	0	0	0	0	0	0	0	71174251	985,250	71,174.25	985.25
176	0	0	0	0	0	0	0	0	0	0	0	1	0	0	0	0	0	0	0	0	72159501	8,500	72,159.50	8.5
177	0	0	0	0	0	0	0	0	0	0	0	0	0	0	0	0	0	0	0	0	72168001	555,750	72,168.00	555.75
178	0	0	0	0	0	0	0	1	0	0	0	0	0	0	0	0	0	0	0	0	72723751	500	72,723.75	0.5
179	0	0	0	0	0	0	0	1	0	0	0	1	0	0	0	0	0	0	0	0	72724251	1,001,750	72,724.25	1,001.75
180	0	0	0	0	0	0	0	0	0	0	0	1	0	0	0	0	0	0	0	0	73726001	20,750	73,726.00	20.75
181	0	0	0	0	0	0	0	0	0	0	0	0	0	0	0	0	0	0	0	0	73746751	556,500	73,746.75	556.5
182	0	0	0	0	0	0	0	0	0	0	0	1	0	0	0	0	0	0	0	0	74303251	3,500	74,303.25	3.5
183	0	0	0	0	0	0	0	1	0	0	0	1	0	0	0	0	0	0	0	0	74306751	1,002,250	74,306.75	1,002.25
184	0	0	0	0	0	0	0	0	0	0	0	1	0	0	0	0	0	0	0	0	75309001	16,750	75,309.00	16.75
185	0	0	0	0	0	0	0	0	0	0	0	0	0	0	0	0	0	0	0	0	75325751	579,500	75,325.75	579.5
186	0	0	0	0	0	0	0	0	0	0	0	1	0	0	0	0	0	0	0	0	75905251	18,000	75,905.25	18
187	0	0	0	0	0	0	0	1	0	0	0	1	0	0	0	0	0	0	0	0	75923251	985,500	75,923.25	985.5
188	0	0	0	0	0	0	0	0	0	0	0	1	0	0	0	0	0	0	0	0	76908751	19,250	76,908.75	19.25
189	0	0	0	0	0	0	0	0	0	0	0	0	0	0	0	0	0	0	0	0	76928001	556,250	76,928.00	556.25
190	0	0	0	0	0	0	0	0	0	0	0	1	0	0	0	0	0	0	0	0	77484251	5,250	77,484.25	5.25
191	0	0	0	0	0	0	0	1	0	0	0	1	0	0	0	0	0	0	0	0	77489501	985,500	77,489.50	985.5
192	0	0	0	0	0	0	0	0	0	0	0	1	0	0	0	0	0	0	0	0	78475001	31,750	78,475.00	31.75
193	0	0	0	0	0	0	0	0	0	0	0	0	0	0	0	0	0	0	0	0	78506751	556,500	78,506.75	556.5
194	0	0	0	0	0	0	0	0	0	0	0	1	0	0	0	0	0	0	0	0	79063251	9,500	79,063.25	9.5
195	0	0	0	0	0	0	0	1	0	0	0	1	0	0	0	0	0	0	0	0	79072751	985,500	79,072.75	985.5
196	0	0	0	0	0	0	0	0	0	0	0	1	0	0	0	0	0	0	0	0	80058251	27,500	80,058.25	27.5
197	0	0	0	0	0	0	0	0	0	0	0	0	0	0	0	0	0	0	0	0	80085751	579,500	80,085.75	579.5
198	0	0	0	0	0	0	0	0	0	0	0	1	0	0	0	0	0	0	0	0	80665251	23,750	80,665.25	23.75
199	0	0	0	0	0	0	0	1	0	0	0	1	0	0	0	0	0	0	0	0	80689001	985,500	80,689.00	985.5
200	0	0	0	0	0	0	0	0	0	0	0	1	0	0	0	0	0	0	0	0	81674501	13,250	81,674.50	13.25
201	0	0	0	0	0	0	0	0	0	0	0	0	0	0	0	0	0	0	0	0	81687751	579,750	81,687.75	579.75
202	0	0	0	0	0	0	0	0	0	0	0	1	0	0	0	0	0	0	0	0	82267501	21,250	82,267.50	21.25
203	0	0	0	0	0	0	0	1	0	0	0	1	0	0	0	0	0	0	0	0	82288751	985,500	82,288.75	985.5
204	0	0	0	0	0	0	0	0	0	0	0	1	0	0	0	0	0	0	0	0	83274251	15,750	83,274.25	15.75
205	0	0	0	0	0	0	0	0	0	0	0	0	0	0	0	0	0	0	0	0	83290001	556,250	83,290.00	556.25
206	0	0	0	0	0	0	0	0	0	0	0	1	0	0	0	0	0	0	0	0	83846251	8,750	83,846.25	8.75
207	0	0	0	0	0	0	0	1	0	0	0	1	0	0	0	0	0	0	0	0	83855001	1,002,250	83,855.00	1,002.25
208	0	0	0	0	0	0	0	0	0	0	0	1	0	0	0	0	0	0	0	0	84857251	11,750	84,857.25	11.75
209	0	0	0	0	0	0	0	0	0	0	0	0	0	0	0	0	0	0	0	0	84869001	556,250	84,869.00	556.25
210	0	0	0	0	0	0	0	0	0	0	0	1	0	0	0	0	0	0	0	0	85425251	13,000	85,425.25	13
211	0	0	0	0	0	0	0	1	0	0	0	1	0	0	0	0	0	0	0	0	85438251	1,002,000	85,438.25	1,002.00
212	0	0	0	0	0	0	0	0	0	0	0	1	0	0	0	0	0	0	0	0	86440251	7,500	86,440.25	7.5
213	0	0	0	0	0	0	0	0	0	0	0	0	0	0	0	0	0	0	0	0	86447751	556,500	86,447.75	556.5
214	0	0	0	0	0	0	0	0	0	0	0	1	0	0	0	0	0	0	0	0	87004251	33,500	87,004.25	33.5
215	0	0	0	0	0	0	0	1	0	0	0	1	0	0	0	0	0	0	0	0	87037751	969,000	87,037.75	969
216	0	0	0	0	0	0	0	0	0	0	0	1	0	0	0	0	0	0	0	0	88006751	20,000	88,006.75	20
217	0	0	0	0	0	0	0	0	0	0	0	0	0	0	0	0	0	0	0	0	88026751	557,750	88,026.75	557.75
218	0	0	0	0	0	0	0	0	0	0	0	1	0	0	0	0	0	0	0	0	88584501	3,000	88,584.50	3
219	0	0	0	0	0	0	0	1	0	0	0	1	0	0	0	0	0	0	0	0	88587501	1,002,250	88,587.50	1,002.25
220	0	0	0	0	0	0	0	0	0	0	0	1	0	0	0	0	0	0	0	0	89589751	16,000	89,589.75	16
221	0	0	0	0	0	0	0	0	0	0	0	0	0	0	0	0	0	0	0	0	89605751	579,500	89,605.75	579.5
222	0	0	0	0	0	0	0	0	0	0	0	1	0	0	0	0	0	0	0	0	90185251	18,750	90,185.25	18.75
223	0	0	0	0	0	0	0	1	0	0	0	1	0	0	0	0	0	0	0	0	90204001	1,002,000	90,204.00	1,002.00
224	0	0	0	0	0	0	0	0	0	0	0	1	0	0	0	0	0	0	0	0	91206001	1,750	91,206.00	1.75
225	0	0	0	0	0	0	0	0	0	0	0	0	0	0	0	0	0	0	0	0	91207751	579,250	91,207.75	579.25
226	0	0	0	0	0	0	0	1	0	0	0	0	0	0	0	0	0	0	0	0	91787001	250	91,787.00	0.25
227	0	0	0	0	0	0	0	1	0	0	0	1	0	0	0	0	0	0	0	0	91787251	1,002,000	91,787.25	1,002.00
228	0	0	0	0	0	0	0	0	0	0	0	1	0	0	0	0	0	0	0	0	92789251	20,750	92,789.25	20.75
229	0	0	0	0	0	0	0	0	0	0	0	0	0	0	0	0	0	0	0	0	92810001	580,750	92,810.00	580.75
230	0	0	0	0	0	0	0	0	0	0	0	1	0	0	0	0	0	0	0	0	93390751	12,750	93,390.75	12.75
231	0	0	0	0	0	0	0	1	0	0	0	1	0	0	0	0	0	0	0	0	93403501	985,500	93,403.50	985.5
232	0	0	0	0	0	0	0	0	0	0	0	1	0	0	0	0	0	0	0	0	94389001	23,000	94,389.00	23
233	0	0	0	0	0	0	0	0	0	0	0	0	0	0	0	0	0	0	0	0	94412001	579,500	94,412.00	579.5
234	0	0	0	0	0	0	0	0	0	0	0	1	0	0	0	0	0	0	0	0	94991501	11,750	94,991.50	11.75
235	0	0	0	0	0	0	0	1	0	0	0	1	0	0	0	0	0	0	0	0	95003251	1,002,000	95,003.25	1,002.00
236	0	0	0	0	0	0	0	0	0	0	0	1	0	0	0	0	0	0	0	0	96005251	9,000	96,005.25	9
237	0	0	0	0	0	0	0	0	0	0	0	0	0	0	0	0	0	0	0	0	96014251	556,250	96,014.25	556.25
238	0	0	0	0	0	0	0	0	0	0	0	1	0	0	0	0	0	0	0	0	96570501	15,750	96,570.50	15.75
239	0	0	0	0	0	0	0	1	0	0	0	1	0	0	0	0	0	0	0	0	96586251	985,500	96,586.25	985.5
240	0	0	0	0	0	0	0	0	0	0	0	1	0	0	0	0	0	0	0	0	97571751	21,500	97,571.75	21.5
241	0	0	0	0	0	0	0	0	0	0	0	0	0	0	0	0	0	0	0	0	97593251	557,500	97,593.25	557.5
242	0	0	0	0	0	0	0	0	0	0	0	1	0	0	0	0	0	0	0	0	98150751	18,500	98,150.75	18.5
243	0	0	0	0	0	0	0	1	0	0	0	1	0	0	0	0	0	0	0	0	98169251	985,500	98,169.25	985.5
244	0	0	0	0	0	0	0	0	0	0	0	1	0	0	0	0	0	0	0	0	99154751	17,250	99,154.75	17.25
245	0	0	0	0	0	0	0	0	0	0	0	0	0	0	0	0	0	0	0	0	99172001	556,250	99,172.00	556.25
246	0	0	0	0	0	0	0	0	0	0	0	1	0	0	0	0	0	0	0	0	99728251	24,000	99,728.25	24
247	0	0	0	0	0	0	0	1	0	0	0	1	0	0	0	0	0	0	0	0	99752251	985,500	99,752.25	985.5
248	0	0	0	0	0	0	0	0	0	0	0	1	0	0	0	0	0	0	0	0	100737751	13,250	100,737.75	13.25
249	0	0	0	0	0	0	0	0	0	0	0	0	0	0	0	0	0	0	0	0	100751001	579,500	100,751.00	579.5
250	0	0	0	0	0	0	0	0	0	0	0	1	0	0	0	0	0	0	0	0	101330501	21,500	101,330.50	21.5
251	0	0	0	0	0	0	0	1	0	0	0	1	0	0	0	0	0	0	0	0	101352001	985,500	101,352.00	985.5
252	0	0	0	0	0	0	0	0	0	0	0	1	0	0	0	0	0	0	0	0	102337501	15,500	102,337.50	15.5
253	0	0	0	0	0	0	0	0	0	0	0	0	0	0	0	0	0	0	0	0	102353001	579,500	102,353.00	579.5
254	0	0	0	0	0	0	0	0	0	0	0	1	0	0	0	0	0	0	0	0	102932501	19,250	102,932.50	19.25
255	0	0	0	0	0	0	0	1	0	0	0	1	0	0	0	0	0	0	0	0	102951751	985,500	102,951.75	985.5
256	0	0	0	0	0	0	0	0	0	0	0	1	0	0	0	0	0	0	0	0	103937251	18,000	103,937.25	18
257	0	0	0	0	0	0	0	0	0	0	0	0	0	0	0	0	0	0	0	0	103955251	556,250	103,955.25	556.25
258	0	0	0	0	0	0	0	0	0	0	0	1	0	0	0	0	0	0	0	0	104511501	6,500	104,511.50	6.5
259	0	0	0	0	0	0	0	1	0	0	0	1	0	0	0	0	0	0	0	0	104518001	1,002,250	104,518.00	1,002.25
260	0	0	0	0	0	0	0	0	0	0	0	1	0	0	0	0	0	0	0	0	105520251	14,000	105,520.25	14
261	0	0	0	0	0	0	0	0	0	0	0	0	0	0	0	0	0	0	0	0	105534251	557,500	105,534.25	557.5
262	0	0	0	0	0	0	0	0	0	0	0	1	0	0	0	0	0	0	0	0	106091751	9,250	106,091.75	9.25
263	0	0	0	0	0	0	0	1	0	0	0	1	0	0	0	0	0	0	0	0	106101001	985,500	106,101.00	985.5
264	0	0	0	0	0	0	0	0	0	0	0	1	0	0	0	0	0	0	0	0	107086501	26,500	107,086.50	26.5
265	0	0	0	0	0	0	0	0	0	0	0	0	0	0	0	0	0	0	0	0	107113001	579,500	107,113.00	579.5
266	0	0	0	0	0	0	0	0	0	0	0	1	0	0	0	0	0	0	0	0	107692501	8,250	107,692.50	8.25
267	0	0	0	0	0	0	0	1	0	0	0	1	0	0	0	0	0	0	0	0	107700751	1,002,250	107,700.75	1,002.25
268	0	0	0	0	0	0	0	0	0	0	0	1	0	0	0	0	0	0	0	0	108703001	12,250	108,703.00	12.25
269	0	0	0	0	0	0	0	0	0	0	0	0	0	0	0	0	0	0	0	0	108715251	579,500	108,715.25	579.5
270	0	0	0	0	0	0	0	0	0	0	0	1	0	0	0	0	0	0	0	0	109294751	5,750	109,294.75	5.75
271	0	0	0	0	0	0	0	1	0	0	0	1	0	0	0	0	0	0	0	0	109300501	1,016,750	109,300.50	1,016.75
272	0	0	0	0	0	0	0	1	0	0	0	0	0	0	0	0	0	0	0	0	110317251	2,000	110,317.25	2
273	0	0	0	0	0	0	0	0	0	0	0	0	0	0	0	0	0	0	0	0	110319251	601,000	110,319.25	601
274	0	0	0	0	0	0	0	0	0	0	0	1	0	0	0	0	0	0	0	0	110920251	13,250	110,920.25	13.25
275	0	0	0	0	0	0	0	1	0	0	0	1	0	0	0	0	0	0	0	0	110933501	985,500	110,933.50	985.5
276	0	0	0	0	0	0	0	0	0	0	0	1	0	0	0	0	0	0	0	0	111919001	23,750	111,919.00	23.75
277	0	0	0	0	0	0	0	0	0	0	0	0	0	0	0	0	0	0	0	0	111942751	579,500	111,942.75	579.5
278	0	0	0	0	0	0	0	0	0	0	0	1	0	0	0	0	0	0	0	0	112522251	11,000	112,522.25	11
279	0	0	0	0	0	0	0	1	0	0	0	1	0	0	0	0	0	0	0	0	112533251	1,002,250	112,533.25	1,002.25
280	0	0	0	0	0	0	0	0	0	0	0	1	0	0	0	0	0	0	0	0	113535501	9,250	113,535.50	9.25
281	0	0	0	0	0	0	0	0	0	0	0	0	0	0	0	0	0	0	0	0	113544751	557,750	113,544.75	557.75
282	0	0	0	0	0	0	0	0	0	0	0	1	0	0	0	0	0	0	0	0	114102501	13,750	114,102.50	13.75
283	0	0	0	0	0	0	0	1	0	0	0	1	0	0	0	0	0	0	0	0	114116251	985,500	114,116.25	985.5
284	0	0	0	0	0	0	0	0	0	0	0	1	0	0	0	0	0	0	0	0	115101751	22,000	115,101.75	22
285	0	0	0	0	0	0	0	0	0	0	0	0	0	0	0	0	0	0	0	0	115123751	556,250	115,123.75	556.25
286	0	0	0	0	0	0	0	0	0	0	0	1	0	0	0	0	0	0	0	0	115680001	19,250	115,680.00	19.25
287	0	0	0	0	0	0	0	1	0	0	0	1	0	0	0	0	0	0	0	0	115699251	985,500	115,699.25	985.5
288	0	0	0	0	0	0	0	0	0	0	0	1	0	0	0	0	0	0	0	0	116684751	18,000	116,684.75	18
289	0	0	0	0	0	0	0	0	0	0	0	0	0	0	0	0	0	0	0	0	116702751	556,250	116,702.75	556.25
290	0	0	0	0	0	0	0	0	0	0	0	1	0	0	0	0	0	0	0	0	117259001	23,500	117,259.00	23.5
291	0	0	0	0	0	0	0	1	0	0	0	1	0	0	0	0	0	0	0	0	117282501	985,250	117,282.50	985.25
292	0	0	0	0	0	0	0	0	0	0	0	1	0	0	0	0	0	0	0	0	118267751	13,750	118,267.75	13.75
293	0	0	0	0	0	0	0	0	0	0	0	0	0	0	0	0	0	0	0	0	118281501	556,250	118,281.50	556.25
294	0	0	0	0	0	0	0	0	0	0	0	1	0	0	0	0	0	0	0	0	118837751	11,000	118,837.75	11
295	0	0	0	0	0	0	0	1	0	0	0	1	0	0	0	0	0	0	0	0	118848751	985,500	118,848.75	985.5
296	0	0	0	0	0	0	0	0	0	0	0	1	0	0	0	0	0	0	0	0	119834251	26,250	119,834.25	26.25
297	0	0	0	0	0	0	0	0	0	0	0	0	0	0	0	0	0	0	0	0	119860501	579,500	119,860.50	579.5
298	0	0	0	0	0	0	0	0	0	0	0	1	0	0	0	0	0	0	0	0	120440001	25,250	120,440.00	25.25
299	0	0	0	0	0	0	0	1	0	0	0	1	0	0	0	0	0	0	0	0	120465251	985,250	120,465.25	985.25
300	0	0	0	0	0	0	0	0	0	0	0	1	0	0	0	0	0	0	0	0	121450501	12,000	121,450.50	12
301	0	0	0	0	0	0	0	0	0	0	0	0	0	0	0	0	0	0	0	0	121462501	581,000	121,462.50	581
302	0	0	0	0	0	0	0	0	0	0	0	1	0	0	0	0	0	0	0	0	122043501	21,500	122,043.50	21.5
303	0	0	0	0	0	0	0	1	0	0	0	1	0	0	0	0	0	0	0	0	122065001	985,500	122,065.00	985.5
304	0	0	0	0	0	0	0	0	0	0	0	1	0	0	0	0	0	0	0	0	123050501	14,250	123,050.50	14.25
305	0	0	0	0	0	0	0	0	0	0	0	0	0	0	0	0	0	0	0	0	123064751	556,250	123,064.75	556.25
306	0	0	0	0	0	0	0	0	0	0	0	1	0	0	0	0	0	0	0	0	123621001	10,250	123,621.00	10.25
307	0	0	0	0	0	0	0	1	0	0	0	1	0	0	0	0	0	0	0	0	123631251	985,500	123,631.25	985.5
308	0	0	0	0	0	0	0	0	0	0	0	1	0	0	0	0	0	0	0	0	124616751	27,000	124,616.75	27
309	0	0	0	0	0	0	0	0	0	0	0	0	0	0	0	0	0	0	0	0	124643751	556,250	124,643.75	556.25
310	0	0	0	0	0	0	0	0	0	0	0	1	0	0	0	0	0	0	0	0	125200001	14,250	125,200.00	14.25
311	0	0	0	0	0	0	0	1	0	0	0	1	0	0	0	0	0	0	0	0	125214251	985,500	125,214.25	985.5
312	0	0	0	0	0	0	0	0	0	0	0	1	0	0	0	0	0	0	0	0	126199751	22,750	126,199.75	22.75
313	0	0	0	0	0	0	0	0	0	0	0	0	0	0	0	0	0	0	0	0	126222501	581,000	126,222.50	581
314	0	0	0	0	0	0	0	0	0	0	0	1	0	0	0	0	0	0	0	0	126803501	10,500	126,803.50	10.5
315	0	0	0	0	0	0	0	1	0	0	0	1	0	0	0	0	0	0	0	0	126814001	1,002,250	126,814.00	1,002.25
316	0	0	0	0	0	0	0	0	0	0	0	1	0	0	0	0	0	0	0	0	127816251	8,500	127,816.25	8.5
317	0	0	0	0	0	0	0	0	0	0	0	0	0	0	0	0	0	0	0	0	127824751	579,500	127,824.75	579.5
318	0	0	0	0	0	0	0	0	0	0	0	1	0	0	0	0	0	0	0	0	128404251	9,500	128,404.25	9.5
319	0	0	0	0	0	0	0	1	0	0	0	1	0	0	0	0	0	0	0	0	128413751	1,002,000	128,413.75	1,002.00
320	0	0	0	0	0	0	0	0	0	0	0	1	0	0	0	0	0	0	0	0	129415751	11,250	129,415.75	11.25
321	0	0	0	0	0	0	0	0	0	0	0	0	0	0	0	0	0	0	0	0	129427001	579,500	129,427.00	579.5
322	0	0	0	0	0	0	0	0	0	0	0	1	0	0	0	0	0	0	0	0	130006501	7,000	130,006.50	7
323	0	0	0	0	0	0	0	1	0	0	0	1	0	0	0	0	0	0	0	0	130013501	1,002,000	130,013.50	1,002.00
324	0	0	0	0	0	0	0	0	0	0	0	1	0	0	0	0	0	0	0	0	131015501	13,500	131,015.50	13.5
325	0	0	0	0	0	0	0	0	0	0	0	0	0	0	0	0	0	0	0	0	131029001	556,250	131,029.00	556.25
326	0	0	0	0	0	0	0	0	0	0	0	1	0	0	0	0	0	0	0	0	131585251	11,250	131,585.25	11.25
327	0	0	0	0	0	0	0	1	0	0	0	1	0	0	0	0	0	0	0	0	131596501	1,002,000	131,596.50	1,002.00
328	0	0	0	0	0	0	0	0	0	0	0	1	0	0	0	0	0	0	0	0	132598501	9,500	132,598.50	9.5
329	0	0	0	0	0	0	0	0	0	0	0	0	0	0	0	0	0	0	0	0	132608001	556,250	132,608.00	556.25
330	0	0	0	0	0	0	0	0	0	0	0	1	0	0	0	0	0	0	0	0	133164251	15,250	133,164.25	15.25
331	0	0	0	0	0	0	0	1	0	0	0	1	0	0	0	0	0	0	0	0	133179501	985,500	133,179.50	985.5
332	0	0	0	0	0	0	0	0	0	0	0	1	0	0	0	0	0	0	0	0	134165001	21,750	134,165.00	21.75
333	0	0	0	0	0	0	0	0	0	0	0	0	0	0	0	0	0	0	0	0	134186751	579,500	134,186.75	579.5
334	0	0	0	0	0	0	0	0	0	0	0	1	0	0	0	0	0	0	0	0	134766251	13,000	134,766.25	13
335	0	0	0	0	0	0	0	1	0	0	0	1	0	0	0	0	0	0	0	0	134779251	985,500	134,779.25	985.5
336	0	0	0	0	0	0	0	0	0	0	0	1	0	0	0	0	0	0	0	0	135764751	24,250	135,764.75	24.25
337	0	0	0	0	0	0	0	0	0	0	0	0	0	0	0	0	0	0	0	0	135789001	579,500	135,789.00	579.5
338	0	0	0	0	0	0	0	0	0	0	0	1	0	0	0	0	0	0	0	0	136368501	10,500	136,368.50	10.5
339	0	0	0	0	0	0	0	1	0	0	0	1	0	0	0	0	0	0	0	0	136379001	985,500	136,379.00	985.5
340	0	0	0	0	0	0	0	0	0	0	0	1	0	0	0	0	0	0	0	0	137364501	26,500	137,364.50	26.5
341	0	0	0	0	0	0	0	0	0	0	0	0	0	0	0	0	0	0	0	0	137391001	556,500	137,391.00	556.5
342	0	0	0	0	0	0	0	0	0	0	0	1	0	0	0	0	0	0	0	0	137947501	14,500	137,947.50	14.5
343	0	0	0	0	0	0	0	1	0	0	0	1	0	0	0	0	0	0	0	0	137962001	985,500	137,962.00	985.5
344	0	0	0	0	0	0	0	0	0	0	0	1	0	0	0	0	0	0	0	0	138947501	22,500	138,947.50	22.5
345	0	0	0	0	0	0	0	0	0	0	0	0	0	0	0	0	0	0	0	0	138970001	579,500	138,970.00	579.5
346	0	0	0	0	0	0	0	0	0	0	0	1	0	0	0	0	0	0	0	0	139549501	29,000	139,549.50	29
347	0	0	0	0	0	0	0	1	0	0	0	1	0	0	0	0	0	0	0	0	139578501	985,250	139,578.50	985.25
348	0	0	0	0	0	0	0	0	0	0	0	1	0	0	0	0	0	0	0	0	140563751	8,500	140,563.75	8.5
349	0	0	0	0	0	0	0	0	0	0	0	0	0	0	0	0	0	0	0	0	140572251	579,500	140,572.25	579.5
350	0	0	0	0	0	0	0	0	0	0	0	1	0	0	0	0	0	0	0	0	141151751	9,750	141,151.75	9.75
351	0	0	0	0	0	0	0	1	0	0	0	1	0	0	0	0	0	0	0	0	141161501	985,500	141,161.50	985.5
352	0	0	0	0	0	0	0	0	0	0	0	1	0	0	0	0	0	0	0	0	142147001	27,250	142,147.00	27.25
353	0	0	0	0	0	0	0	0	0	0	0	0	0	0	0	0	0	0	0	0	142174251	556,250	142,174.25	556.25
354	0	0	0	0	0	0	0	0	0	0	0	1	0	0	0	0	0	0	0	0	142730501	14,000	142,730.50	14
355	0	0	0	0	0	0	0	1	0	0	0	1	0	0	0	0	0	0	0	0	142744501	985,500	142,744.50	985.5
356	0	0	0	0	0	0	0	0	0	0	0	1	0	0	0	0	0	0	0	0	143730001	23,250	143,730.00	23.25
357	0	0	0	0	0	0	0	0	0	0	0	0	0	0	0	0	0	0	0	0	143753251	556,250	143,753.25	556.25
358	0	0	0	0	0	0	0	0	0	0	0	1	0	0	0	0	0	0	0	0	144309501	18,000	144,309.50	18
359	0	0	0	0	0	0	0	1	0	0	0	1	0	0	0	0	0	0	0	0	144327501	985,500	144,327.50	985.5
360	0	0	0	0	0	0	0	0	0	0	0	1	0	0	0	0	0	0	0	0	145313001	19,250	145,313.00	19.25
361	0	0	0	0	0	0	0	0	0	0	0	0	0	0	0	0	0	0	0	0	145332251	578,250	145,332.25	578.25
362	0	0	0	0	0	0	0	1	0	0	0	0	0	0	0	0	0	0	0	0	145910501	1,250	145,910.50	1.25
363	0	0	0	0	0	0	0	1	0	0	0	1	0	0	0	0	0	0	0	0	145911751	1,001,000	145,911.75	1,001.00
364	0	0	0	0	0	0	0	0	0	0	0	1	0	0	0	0	0	0	0	0	146912751	21,500	146,912.75	21.5
365	0	0	0	0	0	0	0	0	0	0	0	0	0	0	0	0	0	0	0	0	146934251	579,500	146,934.25	579.5
366	0	0	0	0	0	0	0	0	0	0	0	1	0	0	0	0	0	0	0	0	147513751	13,250	147,513.75	13.25
367	0	0	0	0	0	0	0	1	0	0	0	1	0	0	0	0	0	0	0	0	147527001	1,002,000	147,527.00	1,002.00
368	0	0	0	0	0	0	0	0	0	0	0	1	0	0	0	0	0	0	0	0	148529001	7,500	148,529.00	7.5
369	0	0	0	0	0	0	0	0	0	0	0	0	0	0	0	0	0	0	0	0	148536501	579,500	148,536.50	579.5
370	0	0	0	0	0	0	0	0	0	0	0	1	0	0	0	0	0	0	0	0	149116001	10,750	149,116.00	10.75
371	0	0	0	0	0	0	0	1	0	0	0	1	0	0	0	0	0	0	0	0	149126751	1,002,000	149,126.75	1,002.00
372	0	0	0	0	0	0	0	0	0	0	0	1	0	0	0	0	0	0	0	0	150128751	9,750	150,128.75	9.75
373	0	0	0	0	0	0	0	0	0	0	0	0	0	0	0	0	0	0	0	0	150138501	554,500	150,138.50	554.5
374	0	0	0	0	0	0	0	1	0	0	0	0	0	0	0	0	0	0	0	0	150693001	3,250	150,693.00	3.25
375	0	0	0	0	0	0	0	1	0	0	0	1	0	0	0	0	0	0	0	0	150696251	999,000	150,696.25	999
376	0	0	0	0	0	0	0	0	0	0	0	1	0	0	0	0	0	0	0	0	151695251	22,250	151,695.25	22.25
377	0	0	0	0	0	0	0	0	0	0	0	0	0	0	0	0	0	0	0	0	151717501	556,250	151,717.50	556.25
378	0	0	0	0	0	0	0	0	0	0	0	1	0	0	0	0	0	0	0	0	152273751	35,750	152,273.75	35.75
379	0	0	0	0	0	0	0	1	0	0	0	1	0	0	0	0	0	0	0	0	152309501	985,250	152,309.50	985.25
380	0	0	0	0	0	0	0	0	0	0	0	1	0	0	0	0	0	0	0	0	153294751	1,500	153,294.75	1.5
381	0	0	0	0	0	0	0	0	0	0	0	0	0	0	0	0	0	0	0	0	153296251	581,000	153,296.25	581
382	0	0	0	0	0	0	0	0	0	0	0	1	0	0	0	0	0	0	0	0	153877251	15,250	153,877.25	15.25
383	0	0	0	0	0	0	0	1	0	0	0	1	0	0	0	0	0	0	0	0	153892501	985,500	153,892.50	985.5
384	0	0	0	0	0	0	0	0	0	0	0	1	0	0	0	0	0	0	0	0	154878001	20,500	154,878.00	20.5
385	0	0	0	0	0	0	0	0	0	0	0	0	0	0	0	0	0	0	0	0	154898501	557,750	154,898.50	557.75
386	0	0	0	0	0	0	0	0	0	0	0	1	0	0	0	0	0	0	0	0	155456251	2,500	155,456.25	2.5
387	0	0	0	0	0	0	0	1	0	0	0	1	0	0	0	0	0	0	0	0	155458751	1,002,250	155,458.75	1,002.25
388	0	0	0	0	0	0	0	0	0	0	0	1	0	0	0	0	0	0	0	0	156461001	20,000	156,461.00	20
389	0	0	0	0	0	0	0	0	0	0	0	0	0	0	0	0	0	0	0	0	156481001	552,750	156,481.00	552.75
390	0	0	0	0	0	0	0	0	0	0	0	1	0	0	0	0	0	0	0	0	157033751	24,750	157,033.75	24.75
391	0	0	0	0	0	0	0	1	0	0	0	1	0	0	0	0	0	0	0	0	157058501	985,500	157,058.50	985.5
392	0	0	0	0	0	0	0	0	0	0	0	1	0	0	0	0	0	0	0	0	158044001	12,250	158,044.00	12.25
393	0	0	0	0	0	0	0	0	0	0	0	0	0	0	0	0	0	0	0	0	158056251	556,500	158,056.25	556.5
394	0	0	0	0	0	0	0	0	0	0	0	1	0	0	0	0	0	0	0	0	158612751	28,750	158,612.75	28.75
395	0	0	0	0	0	0	0	1	0	0	0	1	0	0	0	0	0	0	0	0	158641501	985,500	158,641.50	985.5
396	0	0	0	0	0	0	0	0	0	0	0	1	0	0	0	0	0	0	0	0	159627001	8,250	159,627.00	8.25
397	0	0	0	0	0	0	0	0	0	0	0	0	0	0	0	0	0	0	0	0	159635251	556,000	159,635.25	556
398	0	0	0	0	0	0	0	1	0	0	0	0	0	0	0	0	0	0	0	0	160191251	250	160,191.25	0.25
399	0	0	0	0	0	0	0	1	0	0	0	1	0	0	0	0	0	0	0	0	160191501	1,002,000	160,191.50	1,002.00
400	0	0	0	0	0	0	0	0	0	0	0	1	0	0	0	0	0	0	0	0	161193501	20,750	161,193.50	20.75
401	0	0	0	0	0	0	0	0	0	0	0	0	0	0	0	0	0	0	0	0	161214251	556,250	161,214.25	556.25
402	0	0	0	0	0	0	0	0	0	0	0	1	0	0	0	0	0	0	0	0	161770501	37,250	161,770.50	37.25
403	0	0	0	0	0	0	0	1	0	0	0	1	0	0	0	0	0	0	0	0	161807751	968,750	161,807.75	968.75
404	0	0	0	0	0	0	0	0	0	0	0	1	0	0	0	0	0	0	0	0	162776501	16,500	162,776.50	16.5
405	0	0	0	0	0	0	0	0	0	0	0	0	0	0	0	0	0	0	0	0	162793001	579,500	162,793.00	579.5
406	0	0	0	0	0	0	0	0	0	0	0	1	0	0	0	0	0	0	0	0	163372501	18,250	163,372.50	18.25
407	0	0	0	0	0	0	0	1	0	0	0	1	0	0	0	0	0	0	0	0	163390751	985,500	163,390.75	985.5
408	0	0	0	0	0	0	0	0	0	0	0	1	0	0	0	0	0	0	0	0	164376251	19,000	164,376.25	19
409	0	0	0	0	0	0	0	0	0	0	0	0	0	0	0	0	0	0	0	0	164395251	556,250	164,395.25	556.25
410	0	0	0	0	0	0	0	0	0	0	0	1	0	0	0	0	0	0	0	0	164951501	5,750	164,951.50	5.75
411	0	0	0	0	0	0	0	1	0	0	0	1	0	0	0	0	0	0	0	0	164957251	1,002,000	164,957.25	1,002.00
412	0	0	0	0	0	0	0	0	0	0	0	1	0	0	0	0	0	0	0	0	165959251	15,000	165,959.25	15
413	0	0	0	0	0	0	0	0	0	0	0	0	0	0	0	0	0	0	0	0	165974251	556,250	165,974.25	556.25
414	0	0	0	0	0	0	0	0	0	0	0	1	0	0	0	0	0	0	0	0	166530501	26,250	166,530.50	26.25
415	0	0	0	0	0	0	0	1	0	0	0	1	0	0	0	0	0	0	0	0	166556751	969,000	166,556.75	969
416	0	0	0	0	0	0	0	0	0	0	0	1	0	0	0	0	0	0	0	0	167525751	27,250	167,525.75	27.25
417	0	0	0	0	0	0	0	0	0	0	0	0	0	0	0	0	0	0	0	0	167553001	579,500	167,553.00	579.5
418	0	0	0	0	0	0	0	0	0	0	0	1	0	0	0	0	0	0	0	0	168132501	24,000	168,132.50	24
419	0	0	0	0	0	0	0	1	0	0	0	1	0	0	0	0	0	0	0	0	168156501	985,500	168,156.50	985.5
420	0	0	0	0	0	0	0	0	0	0	0	1	0	0	0	0	0	0	0	0	169142001	13,250	169,142.00	13.25
421	0	0	0	0	0	0	0	0	0	0	0	0	0	0	0	0	0	0	0	0	169155251	579,500	169,155.25	579.5
422	0	0	0	0	0	0	0	0	0	0	0	1	0	0	0	0	0	0	0	0	169734751	4,750	169,734.75	4.75
423	0	0	0	0	0	0	0	1	0	0	0	1	0	0	0	0	0	0	0	0	169739501	1,002,250	169,739.50	1,002.25
424	0	0	0	0	0	0	0	0	0	0	0	1	0	0	0	0	0	0	0	0	170741751	15,500	170,741.75	15.5
425	0	0	0	0	0	0	0	0	0	0	0	0	0	0	0	0	0	0	0	0	170757251	556,500	170,757.25	556.5
426	0	0	0	0	0	0	0	0	0	0	0	1	0	0	0	0	0	0	0	0	171313751	9,000	171,313.75	9
427	0	0	0	0	0	0	0	1	0	0	0	1	0	0	0	0	0	0	0	0	171322751	1,002,000	171,322.75	1,002.00
428	0	0	0	0	0	0	0	0	0	0	0	1	0	0	0	0	0	0	0	0	172324751	11,500	172,324.75	11.5
429	0	0	0	0	0	0	0	0	0	0	0	0	0	0	0	0	0	0	0	0	172336251	556,250	172,336.25	556.25
430	0	0	0	0	0	0	0	0	0	0	0	1	0	0	0	0	0	0	0	0	172892501	13,250	172,892.50	13.25
431	0	0	0	0	0	0	0	1	0	0	0	1	0	0	0	0	0	0	0	0	172905751	1,002,000	172,905.75	1,002.00
432	0	0	0	0	0	0	0	0	0	0	0	1	0	0	0	0	0	0	0	0	173907751	7,500	173,907.75	7.5
433	0	0	0	0	0	0	0	0	0	0	0	0	0	0	0	0	0	0	0	0	173915251	556,250	173,915.25	556.25
434	0	0	0	0	0	0	0	0	0	0	0	1	0	0	0	0	0	0	0	0	174471501	17,250	174,471.50	17.25
435	0	0	0	0	0	0	0	1	0	0	0	1	0	0	0	0	0	0	0	0	174488751	985,500	174,488.75	985.5
436	0	0	0	0	0	0	0	0	0	0	0	1	0	0	0	0	0	0	0	0	175474251	19,750	175,474.25	19.75
437	0	0	0	0	0	0	0	0	0	0	0	0	0	0	0	0	0	0	0	0	175494001	556,500	175,494.00	556.5
438	0	0	0	0	0	0	0	0	0	0	0	1	0	0	0	0	0	0	0	0	176050501	4,500	176,050.50	4.5
439	0	0	0	0	0	0	0	1	0	0	0	1	0	0	0	0	0	0	0	0	176055001	1,002,250	176,055.00	1,002.25
440	0	0	0	0	0	0	0	0	0	0	0	1	0	0	0	0	0	0	0	0	177057251	15,750	177,057.25	15.75
441	0	0	0	0	0	0	0	0	0	0	0	0	0	0	0	0	0	0	0	0	177073001	579,500	177,073.00	579.5
442	0	0	0	0	0	0	0	0	0	0	0	1	0	0	0	0	0	0	0	0	177652501	19,000	177,652.50	19
443	0	0	0	0	0	0	0	1	0	0	0	1	0	0	0	0	0	0	0	0	177671501	985,500	177,671.50	985.5
444	0	0	0	0	0	0	0	0	0	0	0	1	0	0	0	0	0	0	0	0	178657001	18,250	178,657.00	18.25
445	0	0	0	0	0	0	0	0	0	0	0	0	0	0	0	0	0	0	0	0	178675251	579,250	178,675.25	579.25
446	0	0	0	0	0	0	0	1	0	0	0	0	0	0	0	0	0	0	0	0	179254501	250	179,254.50	0.25
447	0	0	0	0	0	0	0	1	0	0	0	1	0	0	0	0	0	0	0	0	179254751		179,254.75
