# Supplementary material for: Auditory presentation and synchronization in Adobe Flash and HTML5/JavaScript Web experiments
Source: Behav Res Methods. 2016 Jul 15;48(3):897–908. doi: 10.3758/s13428-016-0758-5 (PMC5003904; doi:10.3758/s13428-016-0758-5)
Supplement: Supplementary file 1 — (ZIP 1310 kb) [file 13428_2016_758_MOESM1_ESM.zip › Data/S2/sync-lenlap-ff-js.csv]

	Keypad 4	Keypad 3	Keypad 2	Keypad 1	Opto 4	Opto 3	Opto 2	Opto 1	TTL in 2	TTL in 1	Mic 2	Mic 1	Act close 4	Act close 3	Act close 3	Act close 1	TTL out 2	TTL out 1	Sounder 2	Sounder 1	Elapsed uS	Active uS	Elapsed mS	Active mS
1	0	0	0	0	0	0	0	0	0	0	0	0	0	0	0	0	0	0	0	0	0	1,353,251	0	1,353.25
2	0	0	0	0	0	0	0	1	0	0	0	0	0	0	0	0	0	0	0	0	1353251	182,750	1,353.25	182.75
3	0	0	0	0	0	0	0	1	0	0	0	1	0	0	0	0	0	0	0	0	1536001	1,000,250	1,536.00	1,000.25
4	0	0	0	0	0	0	0	1	0	0	0	0	0	0	0	0	0	0	0	0	2536251	88,000	2,536.25	88
5	0	0	0	0	0	0	0	0	0	0	0	0	0	0	0	0	0	0	0	0	2624251	462,250	2,624.25	462.25
6	0	0	0	0	0	0	0	1	0	0	0	0	0	0	0	0	0	0	0	0	3086501	89,000	3,086.50	89
7	0	0	0	0	0	0	0	1	0	0	0	1	0	0	0	0	0	0	0	0	3175501	1,006,750	3,175.50	1,006.75
8	0	0	0	0	0	0	0	1	0	0	0	0	0	0	0	0	0	0	0	0	4182251	89,000	4,182.25	89
9	0	0	0	0	0	0	0	0	0	0	0	0	0	0	0	0	0	0	0	0	4271251	464,750	4,271.25	464.75
10	0	0	0	0	0	0	0	1	0	0	0	0	0	0	0	0	0	0	0	0	4736001	73,500	4,736.00	73.5
11	0	0	0	0	0	0	0	1	0	0	0	1	0	0	0	0	0	0	0	0	4809501	1,014,750	4,809.50	1,014.75
12	0	0	0	0	0	0	0	1	0	0	0	0	0	0	0	0	0	0	0	0	5824251	97,500	5,824.25	97.5
13	0	0	0	0	0	0	0	0	0	0	0	0	0	0	0	0	0	0	0	0	5921751	480,750	5,921.75	480.75
14	0	0	0	0	0	0	0	1	0	0	0	0	0	0	0	0	0	0	0	0	6402501	80,250	6,402.50	80.25
15	0	0	0	0	0	0	0	1	0	0	0	1	0	0	0	0	0	0	0	0	6482751	1,001,750	6,482.75	1,001.75
16	0	0	0	0	0	0	0	1	0	0	0	0	0	0	0	0	0	0	0	0	7484501	80,750	7,484.50	80.75
17	0	0	0	0	0	0	0	0	0	0	0	0	0	0	0	0	0	0	0	0	7565251	470,250	7,565.25	470.25
18	0	0	0	0	0	0	0	1	0	0	0	0	0	0	0	0	0	0	0	0	8035501	77,250	8,035.50	77.25
19	0	0	0	0	0	0	0	1	0	0	0	1	0	0	0	0	0	0	0	0	8112751	1,014,750	8,112.75	1,014.75
20	0	0	0	0	0	0	0	1	0	0	0	0	0	0	0	0	0	0	0	0	9127501	123,750	9,127.50	123.75
21	0	0	0	0	0	0	0	0	0	0	0	0	0	0	0	0	0	0	0	0	9251251	450,500	9,251.25	450.5
22	0	0	0	0	0	0	0	1	0	0	0	0	0	0	0	0	0	0	0	0	9701751	86,500	9,701.75	86.5
23	0	0	0	0	0	0	0	1	0	0	0	1	0	0	0	0	0	0	0	0	9788251	1,014,250	9,788.25	1,014.25
24	0	0	0	0	0	0	0	1	0	0	0	0	0	0	0	0	0	0	0	0	10802501	120,250	10,802.50	120.25
25	0	0	0	0	0	0	0	0	0	0	0	0	0	0	0	0	0	0	0	0	10922751	445,500	10,922.75	445.5
26	0	0	0	0	0	0	0	1	0	0	0	0	0	0	0	0	0	0	0	0	11368251	94,500	11,368.25	94.5
27	0	0	0	0	0	0	0	1	0	0	0	1	0	0	0	0	0	0	0	0	11462751	1,014,750	11,462.75	1,014.75
28	0	0	0	0	0	0	0	1	0	0	0	0	0	0	0	0	0	0	0	0	12477501	115,500	12,477.50	115.5
29	0	0	0	0	0	0	0	0	0	0	0	0	0	0	0	0	0	0	0	0	12593001	458,250	12,593.00	458.25
30	0	0	0	0	0	0	0	1	0	0	0	0	0	0	0	0	0	0	0	0	13051251	86,250	13,051.25	86.25
31	0	0	0	0	0	0	0	1	0	0	0	1	0	0	0	0	0	0	0	0	13137501	1,002,750	13,137.50	1,002.75
32	0	0	0	0	0	0	0	1	0	0	0	0	0	0	0	0	0	0	0	0	14140251	80,250	14,140.25	80.25
33	0	0	0	0	0	0	0	0	0	0	0	0	0	0	0	0	0	0	0	0	14220501	463,750	14,220.50	463.75
34	0	0	0	0	0	0	0	1	0	0	0	0	0	0	0	0	0	0	0	0	14684251	64,250	14,684.25	64.25
35	0	0	0	0	0	0	0	1	0	0	0	1	0	0	0	0	0	0	0	0	14748501	1,003,750	14,748.50	1,003.75
36	0	0	0	0	0	0	0	1	0	0	0	0	0	0	0	0	0	0	0	0	15752251	105,500	15,752.25	105.5
37	0	0	0	0	0	0	0	0	0	0	0	0	0	0	0	0	0	0	0	0	15857751	443,000	15,857.75	443
38	0	0	0	0	0	0	0	1	0	0	0	0	0	0	0	0	0	0	0	0	16300751	86,500	16,300.75	86.5
39	0	0	0	0	0	0	0	1	0	0	0	1	0	0	0	0	0	0	0	0	16387251	1,014,750	16,387.25	1,014.75
40	0	0	0	0	0	0	0	1	0	0	0	0	0	0	0	0	0	0	0	0	17402001	113,250	17,402.00	113.25
41	0	0	0	0	0	0	0	0	0	0	0	0	0	0	0	0	0	0	0	0	17515251	451,750	17,515.25	451.75
42	0	0	0	0	0	0	0	1	0	0	0	0	0	0	0	0	0	0	0	0	17967001	97,250	17,967.00	97.25
43	0	0	0	0	0	0	0	1	0	0	0	1	0	0	0	0	0	0	0	0	18064251	999,500	18,064.25	999.5
44	0	0	0	0	0	0	0	1	0	0	0	0	0	0	0	0	0	0	0	0	19063751	92,500	19,063.75	92.5
45	0	0	0	0	0	0	0	0	0	0	0	0	0	0	0	0	0	0	0	0	19156251	460,500	19,156.25	460.5
46	0	0	0	0	0	0	0	1	0	0	0	0	0	0	0	0	0	0	0	0	19616751	83,500	19,616.75	83.5
47	0	0	0	0	0	0	0	1	0	0	0	1	0	0	0	0	0	0	0	0	19700251	1,003,750	19,700.25	1,003.75
48	0	0	0	0	0	0	0	1	0	0	0	0	0	0	0	0	0	0	0	0	20704001	108,000	20,704.00	108
49	0	0	0	0	0	0	0	0	0	0	0	0	0	0	0	0	0	0	0	0	20812001	437,750	20,812.00	437.75
50	0	0	0	0	0	0	0	1	0	0	0	0	0	0	0	0	0	0	0	0	21249751	81,500	21,249.75	81.5
51	0	0	0	0	0	0	0	1	0	0	0	1	0	0	0	0	0	0	0	0	21331251	1,001,750	21,331.25	1,001.75
52	0	0	0	0	0	0	0	1	0	0	0	0	0	0	0	0	0	0	0	0	22333001	105,000	22,333.00	105
53	0	0	0	0	0	0	0	0	0	0	0	0	0	0	0	0	0	0	0	0	22438001	444,750	22,438.00	444.75
54	0	0	0	0	0	0	0	1	0	0	0	0	0	0	0	0	0	0	0	0	22882751	86,750	22,882.75	86.75
55	0	0	0	0	0	0	0	1	0	0	0	1	0	0	0	0	0	0	0	0	22969501	1,002,750	22,969.50	1,002.75
56	0	0	0	0	0	0	0	1	0	0	0	0	0	0	0	0	0	0	0	0	23972251	81,000	23,972.25	81
57	0	0	0	0	0	0	0	0	0	0	0	0	0	0	0	0	0	0	0	0	24053251	462,500	24,053.25	462.5
58	0	0	0	0	0	0	0	1	0	0	0	0	0	0	0	0	0	0	0	0	24515751	82,500	24,515.75	82.5
59	0	0	0	0	0	0	0	1	0	0	0	1	0	0	0	0	0	0	0	0	24598251	1,014,250	24,598.25	1,014.25
60	0	0	0	0	0	0	0	1	0	0	0	0	0	0	0	0	0	0	0	0	25612501	123,500	25,612.50	123.5
61	0	0	0	0	0	0	0	0	0	0	0	0	0	0	0	0	0	0	0	0	25736001	446,250	25,736.00	446.25
62	0	0	0	0	0	0	0	1	0	0	0	0	0	0	0	0	0	0	0	0	26182251	87,250	26,182.25	87.25
63	0	0	0	0	0	0	0	1	0	0	0	1	0	0	0	0	0	0	0	0	26269501	1,009,250	26,269.50	1,009.25
64	0	0	0	0	0	0	0	1	0	0	0	0	0	0	0	0	0	0	0	0	27278751	92,250	27,278.75	92.25
65	0	0	0	0	0	0	0	0	0	0	0	0	0	0	0	0	0	0	0	0	27371001	444,250	27,371.00	444.25
66	0	0	0	0	0	0	0	1	0	0	0	0	0	0	0	0	0	0	0	0	27815251	89,750	27,815.25	89.75
67	0	0	0	0	0	0	0	1	0	0	0	1	0	0	0	0	0	0	0	0	27905001	999,750	27,905.00	999.75
68	0	0	0	0	0	0	0	1	0	0	0	0	0	0	0	0	0	0	0	0	28904751	87,500	28,904.75	87.5
69	0	0	0	0	0	0	0	0	0	0	0	0	0	0	0	0	0	0	0	0	28992251	456,000	28,992.25	456
70	0	0	0	0	0	0	0	1	0	0	0	0	0	0	0	0	0	0	0	0	29448251	90,250	29,448.25	90.25
71	0	0	0	0	0	0	0	1	0	0	0	1	0	0	0	0	0	0	0	0	29538501	1,014,500	29,538.50	1,014.50
72	0	0	0	0	0	0	0	1	0	0	0	0	0	0	0	0	0	0	0	0	30553001	125,500	30,553.00	125.5
73	0	0	0	0	0	0	0	0	0	0	0	0	0	0	0	0	0	0	0	0	30678501	452,750	30,678.50	452.75
74	0	0	0	0	0	0	0	1	0	0	0	0	0	0	0	0	0	0	0	0	31131251	86,250	31,131.25	86.25
75	0	0	0	0	0	0	0	1	0	0	0	1	0	0	0	0	0	0	0	0	31217501	999,750	31,217.50	999.75
76	0	0	0	0	0	0	0	1	0	0	0	0	0	0	0	0	0	0	0	0	32217251	115,000	32,217.25	115
77	0	0	0	0	0	0	0	0	0	0	0	0	0	0	0	0	0	0	0	0	32332251	448,750	32,332.25	448.75
78	0	0	0	0	0	0	0	1	0	0	0	0	0	0	0	0	0	0	0	0	32781001	70,750	32,781.00	70.75
79	0	0	0	0	0	0	0	1	0	0	0	1	0	0	0	0	0	0	0	0	32851751	1,014,750	32,851.75	1,014.75
80	0	0	0	0	0	0	0	1	0	0	0	0	0	0	0	0	0	0	0	0	33866501	119,250	33,866.50	119.25
81	0	0	0	0	0	0	0	0	0	0	0	0	0	0	0	0	0	0	0	0	33985751	445,000	33,985.75	445
82	0	0	0	0	0	0	0	1	0	0	0	0	0	0	0	0	0	0	0	0	34430751	84,500	34,430.75	84.5
83	0	0	0	0	0	0	0	1	0	0	0	1	0	0	0	0	0	0	0	0	34515251	1,001,250	34,515.25	1,001.25
84	0	0	0	0	0	0	0	1	0	0	0	0	0	0	0	0	0	0	0	0	35516501	123,250	35,516.50	123.25
85	0	0	0	0	0	0	0	0	0	0	0	0	0	0	0	0	0	0	0	0	35639751	490,500	35,639.75	490.5
86	0	0	0	0	0	0	0	1	0	0	0	0	0	0	0	0	0	0	0	0	36130251	53,250	36,130.25	53.25
87	0	0	0	0	0	0	0	1	0	0	0	1	0	0	0	0	0	0	0	0	36183501	1,002,250	36,183.50	1,002.25
88	0	0	0	0	0	0	0	1	0	0	0	0	0	0	0	0	0	0	0	0	37185751	107,750	37,185.75	107.75
89	0	0	0	0	0	0	0	0	0	0	0	0	0	0	0	0	0	0	0	0	37293501	436,500	37,293.50	436.5
90	0	0	0	0	0	0	0	1	0	0	0	0	0	0	0	0	0	0	0	0	37730001	89,750	37,730.00	89.75
91	0	0	0	0	0	0	0	1	0	0	0	1	0	0	0	0	0	0	0	0	37819751	1,014,750	37,819.75	1,014.75
92	0	0	0	0	0	0	0	1	0	0	0	0	0	0	0	0	0	0	0	0	38834501	109,500	38,834.50	109.5
93	0	0	0	0	0	0	0	0	0	0	0	0	0	0	0	0	0	0	0	0	38944001	452,500	38,944.00	452.5
94	0	0	0	0	0	0	0	1	0	0	0	0	0	0	0	0	0	0	0	0	39396501	81,750	39,396.50	81.75
95	0	0	0	0	0	0	0	1	0	0	0	1	0	0	0	0	0	0	0	0	39478251	1,010,000	39,478.25	1,010.00
96	0	0	0	0	0	0	0	1	0	0	0	0	0	0	0	0	0	0	0	0	40488251	103,500	40,488.25	103.5
97	0	0	0	0	0	0	0	0	0	0	0	0	0	0	0	0	0	0	0	0	40591751	437,750	40,591.75	437.75
98	0	0	0	0	0	0	0	1	0	0	0	0	0	0	0	0	0	0	0	0	41029501	81,500	41,029.50	81.5
99	0	0	0	0	0	0	0	1	0	0	0	1	0	0	0	0	0	0	0	0	41111001	998,250	41,111.00	998.25
100	0	0	0	0	0	0	0	1	0	0	0	0	0	0	0	0	0	0	0	0	42109251	75,500	42,109.25	75.5
101	0	0	0	0	0	0	0	0	0	0	0	0	0	0	0	0	0	0	0	0	42184751	477,750	42,184.75	477.75
102	0	0	0	0	0	0	0	1	0	0	0	0	0	0	0	0	0	0	0	0	42662501	74,750	42,662.50	74.75
103	0	0	0	0	0	0	0	1	0	0	0	1	0	0	0	0	0	0	0	0	42737251	1,014,750	42,737.25	1,014.75
104	0	0	0	0	0	0	0	1	0	0	0	0	0	0	0	0	0	0	0	0	43752001	118,500	43,752.00	118.5
105	0	0	0	0	0	0	0	0	0	0	0	0	0	0	0	0	0	0	0	0	43870501	458,500	43,870.50	458.5
106	0	0	0	0	0	0	0	1	0	0	0	0	0	0	0	0	0	0	0	0	44329001	73,250	44,329.00	73.25
107	0	0	0	0	0	0	0	1	0	0	0	1	0	0	0	0	0	0	0	0	44402251	999,750	44,402.25	999.75
108	0	0	0	0	0	0	0	1	0	0	0	0	0	0	0	0	0	0	0	0	45402001	80,250	45,402.00	80.25
109	0	0	0	0	0	0	0	0	0	0	0	0	0	0	0	0	0	0	0	0	45482251	463,000	45,482.25	463
110	0	0	0	0	0	0	0	1	0	0	0	0	0	0	0	0	0	0	0	0	45945251	91,000	45,945.25	91
111	0	0	0	0	0	0	0	1	0	0	0	1	0	0	0	0	0	0	0	0	46036251	1,014,750	46,036.25	1,014.75
112	0	0	0	0	0	0	0	1	0	0	0	0	0	0	0	0	0	0	0	0	47051001	115,000	47,051.00	115
113	0	0	0	0	0	0	0	0	0	0	0	0	0	0	0	0	0	0	0	0	47166001	462,250	47,166.00	462.25
114	0	0	0	0	0	0	0	1	0	0	0	0	0	0	0	0	0	0	0	0	47628251	81,750	47,628.25	81.75
115	0	0	0	0	0	0	0	1	0	0	0	1	0	0	0	0	0	0	0	0	47710001	1,001,250	47,710.00	1,001.25
116	0	0	0	0	0	0	0	1	0	0	0	0	0	0	0	0	0	0	0	0	48711251	88,000	48,711.25	88
117	0	0	0	0	0	0	0	0	0	0	0	0	0	0	0	0	0	0	0	0	48799251	462,000	48,799.25	462
118	0	0	0	0	0	0	0	1	0	0	0	0	0	0	0	0	0	0	0	0	49261251	85,500	49,261.25	85.5
119	0	0	0	0	0	0	0	1	0	0	0	1	0	0	0	0	0	0	0	0	49346751	1,001,250	49,346.75	1,001.25
120	0	0	0	0	0	0	0	1	0	0	0	0	0	0	0	0	0	0	0	0	50348001	105,000	50,348.00	105
121	0	0	0	0	0	0	0	0	0	0	0	0	0	0	0	0	0	0	0	0	50453001	441,500	50,453.00	441.5
122	0	0	0	0	0	0	0	1	0	0	0	0	0	0	0	0	0	0	0	0	50894501	87,750	50,894.50	87.75
123	0	0	0	0	0	0	0	1	0	0	0	1	0	0	0	0	0	0	0	0	50982251	1,001,250	50,982.25	1,001.25
124	0	0	0	0	0	0	0	1	0	0	0	0	0	0	0	0	0	0	0	0	51983501	90,500	51,983.50	90.5
125	0	0	0	0	0	0	0	0	0	0	0	0	0	0	0	0	0	0	0	0	52074001	453,500	52,074.00	453.5
126	0	0	0	0	0	0	0	1	0	0	0	0	0	0	0	0	0	0	0	0	52527501	90,000	52,527.50	90
127	0	0	0	0	0	0	0	1	0	0	0	1	0	0	0	0	0	0	0	0	52617501	1,004,500	52,617.50	1,004.50
128	0	0	0	0	0	0	0	1	0	0	0	0	0	0	0	0	0	0	0	0	53622001	99,500	53,622.00	99.5
129	0	0	0	0	0	0	0	0	0	0	0	0	0	0	0	0	0	0	0	0	53721501	439,000	53,721.50	439
130	0	0	0	0	0	0	0	1	0	0	0	0	0	0	0	0	0	0	0	0	54160501	87,750	54,160.50	87.75
131	0	0	0	0	0	0	0	1	0	0	0	1	0	0	0	0	0	0	0	0	54248251	1,014,250	54,248.25	1,014.25
132	0	0	0	0	0	0	0	1	0	0	0	0	0	0	0	0	0	0	0	0	55262501	109,000	55,262.50	109
133	0	0	0	0	0	0	0	0	0	0	0	0	0	0	0	0	0	0	0	0	55371501	455,250	55,371.50	455.25
134	0	0	0	0	0	0	0	1	0	0	0	0	0	0	0	0	0	0	0	0	55826751	94,750	55,826.75	94.75
135	0	0	0	0	0	0	0	1	0	0	0	1	0	0	0	0	0	0	0	0	55921501	1,014,500	55,921.50	1,014.50
136	0	0	0	0	0	0	0	1	0	0	0	0	0	0	0	0	0	0	0	0	56936001	129,750	56,936.00	129.75
137	0	0	0	0	0	0	0	0	0	0	0	0	0	0	0	0	0	0	0	0	57065751	444,000	57,065.75	444
138	0	0	0	0	0	0	0	1	0	0	0	0	0	0	0	0	0	0	0	0	57509751	74,750	57,509.75	74.75
139	0	0	0	0	0	0	0	1	0	0	0	1	0	0	0	0	0	0	0	0	57584501	1,014,750	57,584.50	1,014.75
140	0	0	0	0	0	0	0	1	0	0	0	0	0	0	0	0	0	0	0	0	58599251	122,500	58,599.25	122.5
141	0	0	0	0	0	0	0	0	0	0	0	0	0	0	0	0	0	0	0	0	58721751	454,500	58,721.75	454.5
142	0	0	0	0	0	0	0	1	0	0	0	0	0	0	0	0	0	0	0	0	59176251	82,750	59,176.25	82.75
143	0	0	0	0	0	0	0	1	0	0	0	1	0	0	0	0	0	0	0	0	59259001	1,002,750	59,259.00	1,002.75
144	0	0	0	0	0	0	0	1	0	0	0	0	0	0	0	0	0	0	0	0	60261751	105,000	60,261.75	105
145	0	0	0	0	0	0	0	0	0	0	0	0	0	0	0	0	0	0	0	0	60366751	442,500	60,366.75	442.5
146	0	0	0	0	0	0	0	1	0	0	0	0	0	0	0	0	0	0	0	0	60809251	89,250	60,809.25	89.25
147	0	0	0	0	0	0	0	1	0	0	0	1	0	0	0	0	0	0	0	0	60898501	1,011,750	60,898.50	1,011.75
148	0	0	0	0	0	0	0	1	0	0	0	0	0	0	0	0	0	0	0	0	61910251	110,250	61,910.25	110.25
149	0	0	0	0	0	0	0	0	0	0	0	0	0	0	0	0	0	0	0	0	62020501	438,500	62,020.50	438.5
150	0	0	0	0	0	0	0	1	0	0	0	0	0	0	0	0	0	0	0	0	62459001	86,000	62,459.00	86
151	0	0	0	0	0	0	0	1	0	0	0	1	0	0	0	0	0	0	0	0	62545001	1,006,250	62,545.00	1,006.25
152	0	0	0	0	0	0	0	1	0	0	0	0	0	0	0	0	0	0	0	0	63551251	93,750	63,551.25	93.75
153	0	0	0	0	0	0	0	0	0	0	0	0	0	0	0	0	0	0	0	0	63645001	447,000	63,645.00	447
154	0	0	0	0	0	0	0	1	0	0	0	0	0	0	0	0	0	0	0	0	64092001	94,500	64,092.00	94.5
155	0	0	0	0	0	0	0	1	0	0	0	1	0	0	0	0	0	0	0	0	64186501	1,003,250	64,186.50	1,003.25
156	0	0	0	0	0	0	0	1	0	0	0	0	0	0	0	0	0	0	0	0	65189751	76,250	65,189.75	76.25
157	0	0	0	0	0	0	0	0	0	0	0	0	0	0	0	0	0	0	0	0	65266001	475,750	65,266.00	475.75
158	0	0	0	0	0	0	0	1	0	0	0	0	0	0	0	0	0	0	0	0	65741751	83,750	65,741.75	83.75
159	0	0	0	0	0	0	0	1	0	0	0	1	0	0	0	0	0	0	0	0	65825501	1,014,500	65,825.50	1,014.50
160	0	0	0	0	0	0	0	1	0	0	0	0	0	0	0	0	0	0	0	0	66840001	112,250	66,840.00	112.25
161	0	0	0	0	0	0	0	0	0	0	0	0	0	0	0	0	0	0	0	0	66952251	455,750	66,952.25	455.75
162	0	0	0	0	0	0	0	1	0	0	0	0	0	0	0	0	0	0	0	0	67408001	90,250	67,408.00	90.25
163	0	0	0	0	0	0	0	1	0	0	0	1	0	0	0	0	0	0	0	0	67498251	1,003,250	67,498.25	1,003.25
164	0	0	0	0	0	0	0	1	0	0	0	0	0	0	0	0	0	0	0	0	68501501	103,250	68,501.50	103.25
165	0	0	0	0	0	0	0	0	0	0	0	0	0	0	0	0	0	0	0	0	68604751	453,000	68,604.75	453
166	0	0	0	0	0	0	0	1	0	0	0	0	0	0	0	0	0	0	0	0	69057751	71,500	69,057.75	71.5
167	0	0	0	0	0	0	0	1	0	0	0	1	0	0	0	0	0	0	0	0	69129251	1,014,500	69,129.25	1,014.50
168	0	0	0	0	0	0	0	1	0	0	0	0	0	0	0	0	0	0	0	0	70143751	116,000	70,143.75	116
169	0	0	0	0	0	0	0	0	0	0	0	0	0	0	0	0	0	0	0	0	70259751	447,750	70,259.75	447.75
170	0	0	0	0	0	0	0	1	0	0	0	0	0	0	0	0	0	0	0	0	70707501	83,250	70,707.50	83.25
171	0	0	0	0	0	0	0	1	0	0	0	1	0	0	0	0	0	0	0	0	70790751	1,014,750	70,790.75	1,014.75
172	0	0	0	0	0	0	0	1	0	0	0	0	0	0	0	0	0	0	0	0	71805501	139,250	71,805.50	139.25
173	0	0	0	0	0	0	0	0	0	0	0	0	0	0	0	0	0	0	0	0	71944751	429,000	71,944.75	429
174	0	0	0	0	0	0	0	1	0	0	0	0	0	0	0	0	0	0	0	0	72373751	88,750	72,373.75	88.75
175	0	0	0	0	0	0	0	1	0	0	0	1	0	0	0	0	0	0	0	0	72462501	1,000,250	72,462.50	1,000.25
176	0	0	0	0	0	0	0	1	0	0	0	0	0	0	0	0	0	0	0	0	73462751	96,500	73,462.75	96.5
177	0	0	0	0	0	0	0	0	0	0	0	0	0	0	0	0	0	0	0	0	73559251	447,500	73,559.25	447.5
178	0	0	0	0	0	0	0	1	0	0	0	0	0	0	0	0	0	0	0	0	74006751	89,750	74,006.75	89.75
179	0	0	0	0	0	0	0	1	0	0	0	1	0	0	0	0	0	0	0	0	74096501	1,014,750	74,096.50	1,014.75
180	0	0	0	0	0	0	0	1	0	0	0	0	0	0	0	0	0	0	0	0	75111251	110,000	75,111.25	110
181	0	0	0	0	0	0	0	0	0	0	0	0	0	0	0	0	0	0	0	0	75221251	452,000	75,221.25	452
182	0	0	0	0	0	0	0	1	0	0	0	0	0	0	0	0	0	0	0	0	75673251	75,000	75,673.25	75
183	0	0	0	0	0	0	0	1	0	0	0	1	0	0	0	0	0	0	0	0	75748251	1,006,750	75,748.25	1,006.75
184	0	0	0	0	0	0	0	1	0	0	0	0	0	0	0	0	0	0	0	0	76755001	87,500	76,755.00	87.5
185	0	0	0	0	0	0	0	0	0	0	0	0	0	0	0	0	0	0	0	0	76842501	463,750	76,842.50	463.75
186	0	0	0	0	0	0	0	1	0	0	0	0	0	0	0	0	0	0	0	0	77306251	73,000	77,306.25	73
187	0	0	0	0	0	0	0	1	0	0	0	1	0	0	0	0	0	0	0	0	77379251	1,003,000	77,379.25	1,003.00
188	0	0	0	0	0	0	0	1	0	0	0	0	0	0	0	0	0	0	0	0	78382251	81,500	78,382.25	81.5
189	0	0	0	0	0	0	0	0	0	0	0	0	0	0	0	0	0	0	0	0	78463751	459,000	78,463.75	459
190	0	0	0	0	0	0	0	1	0	0	0	0	0	0	0	0	0	0	0	0	78922751	84,750	78,922.75	84.75
191	0	0	0	0	0	0	0	1	0	0	0	1	0	0	0	0	0	0	0	0	79007501	1,000,750	79,007.50	1,000.75
192	0	0	0	0	0	0	0	1	0	0	0	0	0	0	0	0	0	0	0	0	80008251	87,250	80,008.25	87.25
193	0	0	0	0	0	0	0	0	0	0	0	0	0	0	0	0	0	0	0	0	80095501	460,250	80,095.50	460.25
194	0	0	0	0	0	0	0	1	0	0	0	0	0	0	0	0	0	0	0	0	80555751	89,250	80,555.75	89.25
195	0	0	0	0	0	0	0	1	0	0	0	1	0	0	0	0	0	0	0	0	80645001	1,014,750	80,645.00	1,014.75
196	0	0	0	0	0	0	0	1	0	0	0	0	0	0	0	0	0	0	0	0	81659751	106,000	81,659.75	106
197	0	0	0	0	0	0	0	0	0	0	0	0	0	0	0	0	0	0	0	0	81765751	456,250	81,765.75	456.25
198	0	0	0	0	0	0	0	1	0	0	0	0	0	0	0	0	0	0	0	0	82222001	87,250	82,222.00	87.25
199	0	0	0	0	0	0	0	1	0	0	0	1	0	0	0	0	0	0	0	0	82309251	1,014,750	82,309.25	1,014.75
200	0	0	0	0	0	0	0	1	0	0	0	0	0	0	0	0	0	0	0	0	83324001	125,000	83,324.00	125
201	0	0	0	0	0	0	0	0	0	0	0	0	0	0	0	0	0	0	0	0	83449001	439,500	83,449.00	439.5
202	0	0	0	0	0	0	0	1	0	0	0	0	0	0	0	0	0	0	0	0	83888501	86,500	83,888.50	86.5
203	0	0	0	0	0	0	0	1	0	0	0	1	0	0	0	0	0	0	0	0	83975001	999,750	83,975.00	999.75
204	0	0	0	0	0	0	0	1	0	0	0	0	0	0	0	0	0	0	0	0	84974751	98,750	84,974.75	98.75
205	0	0	0	0	0	0	0	0	0	0	0	0	0	0	0	0	0	0	0	0	85073501	448,000	85,073.50	448
206	0	0	0	0	0	0	0	1	0	0	0	0	0	0	0	0	0	0	0	0	85521501	90,250	85,521.50	90.25
207	0	0	0	0	0	0	0	1	0	0	0	1	0	0	0	0	0	0	0	0	85611751	1,014,500	85,611.75	1,014.50
208	0	0	0	0	0	0	0	1	0	0	0	0	0	0	0	0	0	0	0	0	86626251	117,500	86,626.25	117.5
209	0	0	0	0	0	0	0	0	0	0	0	0	0	0	0	0	0	0	0	0	86743751	444,000	86,743.75	444
210	0	0	0	0	0	0	0	1	0	0	0	0	0	0	0	0	0	0	0	0	87187751	86,500	87,187.75	86.5
211	0	0	0	0	0	0	0	1	0	0	0	1	0	0	0	0	0	0	0	0	87274251	1,014,750	87,274.25	1,014.75
212	0	0	0	0	0	0	0	1	0	0	0	0	0	0	0	0	0	0	0	0	88289001	105,750	88,289.00	105.75
213	0	0	0	0	0	0	0	0	0	0	0	0	0	0	0	0	0	0	0	0	88394751	459,500	88,394.75	459.5
214	0	0	0	0	0	0	0	1	0	0	0	0	0	0	0	0	0	0	0	0	88854251	82,500	88,854.25	82.5
215	0	0	0	0	0	0	0	1	0	0	0	1	0	0	0	0	0	0	0	0	88936751	1,002,750	88,936.75	1,002.75
216	0	0	0	0	0	0	0	1	0	0	0	0	0	0	0	0	0	0	0	0	89939501	95,250	89,939.50	95.25
217	0	0	0	0	0	0	0	0	0	0	0	0	0	0	0	0	0	0	0	0	90034751	452,500	90,034.75	452.5
218	0	0	0	0	0	0	0	1	0	0	0	0	0	0	0	0	0	0	0	0	90487251	88,500	90,487.25	88.5
219	0	0	0	0	0	0	0	1	0	0	0	1	0	0	0	0	0	0	0	0	90575751	1,001,250	90,575.75	1,001.25
220	0	0	0	0	0	0	0	1	0	0	0	0	0	0	0	0	0	0	0	0	91577001	102,750	91,577.00	102.75
221	0	0	0	0	0	0	0	0	0	0	0	0	0	0	0	0	0	0	0	0	91679751	440,500	91,679.75	440.5
222	0	0	0	0	0	0	0	1	0	0	0	0	0	0	0	0	0	0	0	0	92120251	100,750	92,120.25	100.75
223	0	0	0	0	0	0	0	1	0	0	0	1	0	0	0	0	0	0	0	0	92221001	999,750	92,221.00	999.75
224	0	0	0	0	0	0	0	1	0	0	0	0	0	0	0	0	0	0	0	0	93220751	117,750	93,220.75	117.75
225	0	0	0	0	0	0	0	0	0	0	0	0	0	0	0	0	0	0	0	0	93338501	431,500	93,338.50	431.5
226	0	0	0	0	0	0	0	1	0	0	0	0	0	0	0	0	0	0	0	0	93770001	87,000	93,770.00	87
227	0	0	0	0	0	0	0	1	0	0	0	1	0	0	0	0	0	0	0	0	93857001	1,014,500	93,857.00	1,014.50
228	0	0	0	0	0	0	0	1	0	0	0	0	0	0	0	0	0	0	0	0	94871501	115,250	94,871.50	115.25
229	0	0	0	0	0	0	0	0	0	0	0	0	0	0	0	0	0	0	0	0	94986751	449,500	94,986.75	449.5
230	0	0	0	0	0	0	0	1	0	0	0	0	0	0	0	0	0	0	0	0	95436251	96,500	95,436.25	96.5
231	0	0	0	0	0	0	0	1	0	0	0	1	0	0	0	0	0	0	0	0	95532751	999,500	95,532.75	999.5
232	0	0	0	0	0	0	0	1	0	0	0	0	0	0	0	0	0	0	0	0	96532251	85,000	96,532.25	85
233	0	0	0	0	0	0	0	0	0	0	0	0	0	0	0	0	0	0	0	0	96617251	452,000	96,617.25	452
234	0	0	0	0	0	0	0	1	0	0	0	0	0	0	0	0	0	0	0	0	97069251	87,250	97,069.25	87.25
235	0	0	0	0	0	0	0	1	0	0	0	1	0	0	0	0	0	0	0	0	97156501	1,014,750	97,156.50	1,014.75
236	0	0	0	0	0	0	0	1	0	0	0	0	0	0	0	0	0	0	0	0	98171251	113,000	98,171.25	113
237	0	0	0	0	0	0	0	0	0	0	0	0	0	0	0	0	0	0	0	0	98284251	451,500	98,284.25	451.5
238	0	0	0	0	0	0	0	1	0	0	0	0	0	0	0	0	0	0	0	0	98735751	82,500	98,735.75	82.5
239	0	0	0	0	0	0	0	1	0	0	0	1	0	0	0	0	0	0	0	0	98818251	1,014,250	98,818.25	1,014.25
240	0	0	0	0	0	0	0	1	0	0	0	0	0	0	0	0	0	0	0	0	99832501	119,500	99,832.50	119.5
241	0	0	0	0	0	0	0	0	0	0	0	0	0	0	0	0	0	0	0	0	99952001	450,000	99,952.00	450
242	0	0	0	0	0	0	0	1	0	0	0	0	0	0	0	0	0	0	0	0	100402001	78,250	100,402.00	78.25
243	0	0	0	0	0	0	0	1	0	0	0	1	0	0	0	0	0	0	0	0	100480251	1,014,750	100,480.25	1,014.75
244	0	0	0	0	0	0	0	1	0	0	0	0	0	0	0	0	0	0	0	0	101495001	141,250	101,495.00	141.25
245	0	0	0	0	0	0	0	0	0	0	0	0	0	0	0	0	0	0	0	0	101636251	432,250	101,636.25	432.25
246	0	0	0	0	0	0	0	1	0	0	0	0	0	0	0	0	0	0	0	0	102068501	85,750	102,068.50	85.75
247	0	0	0	0	0	0	0	1	0	0	0	1	0	0	0	0	0	0	0	0	102154251	1,000,750	102,154.25	1,000.75
248	0	0	0	0	0	0	0	1	0	0	0	0	0	0	0	0	0	0	0	0	103155001	102,750	103,155.00	102.75
249	0	0	0	0	0	0	0	0	0	0	0	0	0	0	0	0	0	0	0	0	103257751	443,750	103,257.75	443.75
250	0	0	0	0	0	0	0	1	0	0	0	0	0	0	0	0	0	0	0	0	103701501	88,750	103,701.50	88.75
251	0	0	0	0	0	0	0	1	0	0	0	1	0	0	0	0	0	0	0	0	103790251	1,014,750	103,790.25	1,014.75
252	0	0	0	0	0	0	0	1	0	0	0	0	0	0	0	0	0	0	0	0	104805001	108,250	104,805.00	108.25
253	0	0	0	0	0	0	0	0	0	0	0	0	0	0	0	0	0	0	0	0	104913251	454,500	104,913.25	454.5
254	0	0	0	0	0	0	0	1	0	0	0	0	0	0	0	0	0	0	0	0	105367751	86,750	105,367.75	86.75
255	0	0	0	0	0	0	0	1	0	0	0	1	0	0	0	0	0	0	0	0	105454501	1,006,250	105,454.50	1,006.25
256	0	0	0	0	0	0	0	1	0	0	0	0	0	0	0	0	0	0	0	0	106460751	98,000	106,460.75	98
257	0	0	0	0	0	0	0	0	0	0	0	0	0	0	0	0	0	0	0	0	106558751	442,250	106,558.75	442.25
258	0	0	0	0	0	0	0	1	0	0	0	0	0	0	0	0	0	0	0	0	107001001	95,250	107,001.00	95.25
259	0	0	0	0	0	0	0	1	0	0	0	1	0	0	0	0	0	0	0	0	107096251	1,014,750	107,096.25	1,014.75
260	0	0	0	0	0	0	0	1	0	0	0	0	0	0	0	0	0	0	0	0	108111001	120,750	108,111.00	120.75
261	0	0	0	0	0	0	0	0	0	0	0	0	0	0	0	0	0	0	0	0	108231751	452,250	108,231.75	452.25
262	0	0	0	0	0	0	0	1	0	0	0	0	0	0	0	0	0	0	0	0	108684001	87,500	108,684.00	87.5
263	0	0	0	0	0	0	0	1	0	0	0	1	0	0	0	0	0	0	0	0	108771501	1,000,750	108,771.50	1,000.75
264	0	0	0	0	0	0	0	1	0	0	0	0	0	0	0	0	0	0	0	0	109772251	102,250	109,772.25	102.25
265	0	0	0	0	0	0	0	0	0	0	0	0	0	0	0	0	0	0	0	0	109874501	442,500	109,874.50	442.5
266	0	0	0	0	0	0	0	1	0	0	0	0	0	0	0	0	0	0	0	0	110317001	90,750	110,317.00	90.75
267	0	0	0	0	0	0	0	1	0	0	0	1	0	0	0	0	0	0	0	0	110407751	1,014,750	110,407.75	1,014.75
268	0	0	0	0	0	0	0	1	0	0	0	0	0	0	0	0	0	0	0	0	111422501	104,500	111,422.50	104.5
269	0	0	0	0	0	0	0	0	0	0	0	0	0	0	0	0	0	0	0	0	111527001	456,250	111,527.00	456.25
270	0	0	0	0	0	0	0	1	0	0	0	0	0	0	0	0	0	0	0	0	111983251	81,750	111,983.25	81.75
271	0	0	0	0	0	0	0	1	0	0	0	1	0	0	0	0	0	0	0	0	112065001	1,000,250	112,065.00	1,000.25
272	0	0	0	0	0	0	0	1	0	0	0	0	0	0	0	0	0	0	0	0	113065251	84,250	113,065.25	84.25
273	0	0	0	0	0	0	0	0	0	0	0	0	0	0	0	0	0	0	0	0	113149501	467,000	113,149.50	467
274	0	0	0	0	0	0	0	1	0	0	0	0	0	0	0	0	0	0	0	0	113616501	82,500	113,616.50	82.5
275	0	0	0	0	0	0	0	1	0	0	0	1	0	0	0	0	0	0	0	0	113699001	1,014,750	113,699.00	1,014.75
276	0	0	0	0	0	0	0	1	0	0	0	0	0	0	0	0	0	0	0	0	114713751	108,500	114,713.75	108.5
277	0	0	0	0	0	0	0	0	0	0	0	0	0	0	0	0	0	0	0	0	114822251	460,500	114,822.25	460.5
278	0	0	0	0	0	0	0	1	0	0	0	0	0	0	0	0	0	0	0	0	115282751	78,000	115,282.75	78
279	0	0	0	0	0	0	0	1	0	0	0	1	0	0	0	0	0	0	0	0	115360751	1,014,750	115,360.75	1,014.75
280	0	0	0	0	0	0	0	1	0	0	0	0	0	0	0	0	0	0	0	0	116375501	116,250	116,375.50	116.25
281	0	0	0	0	0	0	0	0	0	0	0	0	0	0	0	0	0	0	0	0	116491751	457,250	116,491.75	457.25
282	0	0	0	0	0	0	0	1	0	0	0	0	0	0	0	0	0	0	0	0	116949001	75,500	116,949.00	75.5
283	0	0	0	0	0	0	0	1	0	0	0	1	0	0	0	0	0	0	0	0	117024501	1,014,750	117,024.50	1,014.75
284	0	0	0	0	0	0	0	1	0	0	0	0	0	0	0	0	0	0	0	0	118039251	104,250	118,039.25	104.25
285	0	0	0	0	0	0	0	0	0	0	0	0	0	0	0	0	0	0	0	0	118143501	472,000	118,143.50	472
286	0	0	0	0	0	0	0	1	0	0	0	0	0	0	0	0	0	0	0	0	118615501	70,500	118,615.50	70.5
287	0	0	0	0	0	0	0	1	0	0	0	1	0	0	0	0	0	0	0	0	118686001	1,014,500	118,686.00	1,014.50
288	0	0	0	0	0	0	0	1	0	0	0	0	0	0	0	0	0	0	0	0	119700501	122,250	119,700.50	122.25
289	0	0	0	0	0	0	0	0	0	0	0	0	0	0	0	0	0	0	0	0	119822751	442,500	119,822.75	442.5
290	0	0	0	0	0	0	0	1	0	0	0	0	0	0	0	0	0	0	0	0	120265251	85,250	120,265.25	85.25
291	0	0	0	0	0	0	0	1	0	0	0	1	0	0	0	0	0	0	0	0	120350501	1,014,750	120,350.50	1,014.75
292	0	0	0	0	0	0	0	1	0	0	0	0	0	0	0	0	0	0	0	0	121365251	105,750	121,365.25	105.75
293	0	0	0	0	0	0	0	0	0	0	0	0	0	0	0	0	0	0	0	0	121471001	460,500	121,471.00	460.5
294	0	0	0	0	0	0	0	1	0	0	0	0	0	0	0	0	0	0	0	0	121931501	91,000	121,931.50	91
295	0	0	0	0	0	0	0	1	0	0	0	1	0	0	0	0	0	0	0	0	122022501	1,004,250	122,022.50	1,004.25
296	0	0	0	0	0	0	0	1	0	0	0	0	0	0	0	0	0	0	0	0	123026751	91,500	123,026.75	91.5
297	0	0	0	0	0	0	0	0	0	0	0	0	0	0	0	0	0	0	0	0	123118251	446,250	123,118.25	446.25
298	0	0	0	0	0	0	0	1	0	0	0	0	0	0	0	0	0	0	0	0	123564501	87,000	123,564.50	87
299	0	0	0	0	0	0	0	1	0	0	0	1	0	0	0	0	0	0	0	0	123651501	1,014,750	123,651.50	1,014.75
300	0	0	0	0	0	0	0	1	0	0	0	0	0	0	0	0	0	0	0	0	124666251	102,250	124,666.25	102.25
301	0	0	0	0	0	0	0	0	0	0	0	0	0	0	0	0	0	0	0	0	124768501	462,500	124,768.50	462.5
302	0	0	0	0	0	0	0	1	0	0	0	0	0	0	0	0	0	0	0	0	125231001	93,000	125,231.00	93
303	0	0	0	0	0	0	0	1	0	0	0	1	0	0	0	0	0	0	0	0	125324001	1,014,500	125,324.00	1,014.50
304	0	0	0	0	0	0	0	1	0	0	0	0	0	0	0	0	0	0	0	0	126338501	129,250	126,338.50	129.25
305	0	0	0	0	0	0	0	0	0	0	0	0	0	0	0	0	0	0	0	0	126467751	446,250	126,467.75	446.25
306	0	0	0	0	0	0	0	1	0	0	0	0	0	0	0	0	0	0	0	0	126914001	74,250	126,914.00	74.25
307	0	0	0	0	0	0	0	1	0	0	0	1	0	0	0	0	0	0	0	0	126988251	1,001,000	126,988.25	1,001.00
308	0	0	0	0	0	0	0	1	0	0	0	0	0	0	0	0	0	0	0	0	127989251	98,250	127,989.25	98.25
309	0	0	0	0	0	0	0	0	0	0	0	0	0	0	0	0	0	0	0	0	128087501	442,750	128,087.50	442.75
310	0	0	0	0	0	0	0	1	0	0	0	0	0	0	0	0	0	0	0	0	128530251	91,250	128,530.25	91.25
311	0	0	0	0	0	0	0	1	0	0	0	1	0	0	0	0	0	0	0	0	128621501	1,003,750	128,621.50	1,003.75
312	0	0	0	0	0	0	0	1	0	0	0	0	0	0	0	0	0	0	0	0	129625251	87,500	129,625.25	87.5
313	0	0	0	0	0	0	0	0	0	0	0	0	0	0	0	0	0	0	0	0	129712751	450,750	129,712.75	450.75
314	0	0	0	0	0	0	0	1	0	0	0	0	0	0	0	0	0	0	0	0	130163501	89,750	130,163.50	89.75
315	0	0	0	0	0	0	0	1	0	0	0	1	0	0	0	0	0	0	0	0	130253251	999,750	130,253.25	999.75
316	0	0	0	0	0	0	0	1	0	0	0	0	0	0	0	0	0	0	0	0	131253001	107,250	131,253.00	107.25
317	0	0	0	0	0	0	0	0	0	0	0	0	0	0	0	0	0	0	0	0	131360251	436,250	131,360.25	436.25
318	0	0	0	0	0	0	0	1	0	0	0	0	0	0	0	0	0	0	0	0	131796501	90,750	131,796.50	90.75
319	0	0	0	0	0	0	0	1	0	0	0	1	0	0	0	0	0	0	0	0	131887251	999,250	131,887.25	999.25
320	0	0	0	0	0	0	0	1	0	0	0	0	0	0	0	0	0	0	0	0	132886501	98,750	132,886.50	98.75
321	0	0	0	0	0	0	0	0	0	0	0	0	0	0	0	0	0	0	0	0	132985251	444,250	132,985.25	444.25
322	0	0	0	0	0	0	0	1	0	0	0	0	0	0	0	0	0	0	0	0	133429501	90,000	133,429.50	90
323	0	0	0	0	0	0	0	1	0	0	0	1	0	0	0	0	0	0	0	0	133519501	1,014,750	133,519.50	1,014.75
324	0	0	0	0	0	0	0	1	0	0	0	0	0	0	0	0	0	0	0	0	134534251	108,250	134,534.25	108.25
325	0	0	0	0	0	0	0	0	0	0	0	0	0	0	0	0	0	0	0	0	134642501	453,250	134,642.50	453.25
326	0	0	0	0	0	0	0	1	0	0	0	0	0	0	0	0	0	0	0	0	135095751	83,250	135,095.75	83.25
327	0	0	0	0	0	0	0	1	0	0	0	1	0	0	0	0	0	0	0	0	135179001	1,014,500	135,179.00	1,014.50
328	0	0	0	0	0	0	0	1	0	0	0	0	0	0	0	0	0	0	0	0	136193501	112,250	136,193.50	112.25
329	0	0	0	0	0	0	0	0	0	0	0	0	0	0	0	0	0	0	0	0	136305751	456,500	136,305.75	456.5
330	0	0	0	0	0	0	0	1	0	0	0	0	0	0	0	0	0	0	0	0	136762251	67,000	136,762.25	67
331	0	0	0	0	0	0	0	1	0	0	0	1	0	0	0	0	0	0	0	0	136829251	1,004,750	136,829.25	1,004.75
332	0	0	0	0	0	0	0	1	0	0	0	0	0	0	0	0	0	0	0	0	137834001	112,750	137,834.00	112.75
333	0	0	0	0	0	0	0	0	0	0	0	0	0	0	0	0	0	0	0	0	137946751	431,750	137,946.75	431.75
334	0	0	0	0	0	0	0	1	0	0	0	0	0	0	0	0	0	0	0	0	138378501	81,750	138,378.50	81.75
335	0	0	0	0	0	0	0	1	0	0	0	1	0	0	0	0	0	0	0	0	138460251	1,014,750	138,460.25	1,014.75
336	0	0	0	0	0	0	0	1	0	0	0	0	0	0	0	0	0	0	0	0	139475001	123,000	139,475.00	123
337	0	0	0	0	0	0	0	0	0	0	0	0	0	0	0	0	0	0	0	0	139598001	447,000	139,598.00	447
338	0	0	0	0	0	0	0	1	0	0	0	0	0	0	0	0	0	0	0	0	140045001	88,500	140,045.00	88.5
339	0	0	0	0	0	0	0	1	0	0	0	1	0	0	0	0	0	0	0	0	140133501	1,001,250	140,133.50	1,001.25
340	0	0	0	0	0	0	0	1	0	0	0	0	0	0	0	0	0	0	0	0	141134751	114,000	141,134.75	114
341	0	0	0	0	0	0	0	0	0	0	0	0	0	0	0	0	0	0	0	0	141248751	429,250	141,248.75	429.25
342	0	0	0	0	0	0	0	1	0	0	0	0	0	0	0	0	0	0	0	0	141678001	90,750	141,678.00	90.75
343	0	0	0	0	0	0	0	1	0	0	0	1	0	0	0	0	0	0	0	0	141768751	1,003,250	141,768.75	1,003.25
344	0	0	0	0	0	0	0	1	0	0	0	0	0	0	0	0	0	0	0	0	142772001	97,750	142,772.00	97.75
345	0	0	0	0	0	0	0	0	0	0	0	0	0	0	0	0	0	0	0	0	142869751	441,250	142,869.75	441.25
346	0	0	0	0	0	0	0	1	0	0	0	0	0	0	0	0	0	0	0	0	143311001	87,750	143,311.00	87.75
347	0	0	0	0	0	0	0	1	0	0	0	1	0	0	0	0	0	0	0	0	143398751	1,006,250	143,398.75	1,006.25
348	0	0	0	0	0	0	0	1	0	0	0	0	0	0	0	0	0	0	0	0	144405001	86,500	144,405.00	86.5
349	0	0	0	0	0	0	0	0	0	0	0	0	0	0	0	0	0	0	0	0	144491501	452,500	144,491.50	452.5
350	0	0	0	0	0	0	0	1	0	0	0	0	0	0	0	0	0	0	0	0	144944001	87,000	144,944.00	87
351	0	0	0	0	0	0	0	1	0	0	0	1	0	0	0	0	0	0	0	0	145031001	1,014,750	145,031.00	1,014.75
352	0	0	0	0	0	0	0	1	0	0	0	0	0	0	0	0	0	0	0	0	146045751	125,750	146,045.75	125.75
353	0	0	0	0	0	0	0	0	0	0	0	0	0	0	0	0	0	0	0	0	146171501	439,000	146,171.50	439
354	0	0	0	0	0	0	0	1	0	0	0	0	0	0	0	0	0	0	0	0	146610501	93,000	146,610.50	93
355	0	0	0	0	0	0	0	1	0	0	0	1	0	0	0	0	0	0	0	0	146703501	1,001,750	146,703.50	1,001.75
356	0	0	0	0	0	0	0	1	0	0	0	0	0	0	0	0	0	0	0	0	147705251	83,500	147,705.25	83.5
357	0	0	0	0	0	0	0	0	0	0	0	0	0	0	0	0	0	0	0	0	147788751	454,750	147,788.75	454.75
358	0	0	0	0	0	0	0	1	0	0	0	0	0	0	0	0	0	0	0	0	148243501	90,250	148,243.50	90.25
359	0	0	0	0	0	0	0	1	0	0	0	1	0	0	0	0	0	0	0	0	148333751	1,000,250	148,333.75	1,000.25
360	0	0	0	0	0	0	0	1	0	0	0	0	0	0	0	0	0	0	0	0	149334001	88,250	149,334.00	88.25
361	0	0	0	0	0	0	0	0	0	0	0	0	0	0	0	0	0	0	0	0	149422251	454,250	149,422.25	454.25
362	0	0	0	0	0	0	0	1	0	0	0	0	0	0	0	0	0	0	0	0	149876501	92,000	149,876.50	92
363	0	0	0	0	0	0	0	1	0	0	0	1	0	0	0	0	0	0	0	0	149968501	1,014,750	149,968.50	1,014.75
364	0	0	0	0	0	0	0	1	0	0	0	0	0	0	0	0	0	0	0	0	150983251	103,250	150,983.25	103.25
365	0	0	0	0	0	0	0	0	0	0	0	0	0	0	0	0	0	0	0	0	151086501	456,250	151,086.50	456.25
366	0	0	0	0	0	0	0	1	0	0	0	0	0	0	0	0	0	0	0	0	151542751	88,000	151,542.75	88
367	0	0	0	0	0	0	0	1	0	0	0	1	0	0	0	0	0	0	0	0	151630751	1,000,750	151,630.75	1,000.75
368	0	0	0	0	0	0	0	1	0	0	0	0	0	0	0	0	0	0	0	0	152631501	98,000	152,631.50	98
369	0	0	0	0	0	0	0	0	0	0	0	0	0	0	0	0	0	0	0	0	152729501	446,500	152,729.50	446.5
370	0	0	0	0	0	0	0	1	0	0	0	0	0	0	0	0	0	0	0	0	153176001	90,000	153,176.00	90
371	0	0	0	0	0	0	0	1	0	0	0	1	0	0	0	0	0	0	0	0	153266001	1,001,250	153,266.00	1,001.25
372	0	0	0	0	0	0	0	1	0	0	0	0	0	0	0	0	0	0	0	0	154267251	83,250	154,267.25	83.25
373	0	0	0	0	0	0	0	0	0	0	0	0	0	0	0	0	0	0	0	0	154350501	458,500	154,350.50	458.5
374	0	0	0	0	0	0	0	1	0	0	0	0	0	0	0	0	0	0	0	0	154809001	92,750	154,809.00	92.75
375	0	0	0	0	0	0	0	1	0	0	0	1	0	0	0	0	0	0	0	0	154901751	1,005,000	154,901.75	1,005.00
376	0	0	0	0	0	0	0	1	0	0	0	0	0	0	0	0	0	0	0	0	155906751	97,500	155,906.75	97.5
377	0	0	0	0	0	0	0	0	0	0	0	0	0	0	0	0	0	0	0	0	156004251	454,500	156,004.25	454.5
378	0	0	0	0	0	0	0	1	0	0	0	0	0	0	0	0	0	0	0	0	156458751	75,250	156,458.75	75.25
379	0	0	0	0	0	0	0	1	0	0	0	1	0	0	0	0	0	0	0	0	156534001	999,250	156,534.00	999.25
380	0	0	0	0	0	0	0	1	0	0	0	0	0	0	0	0	0	0	0	0	157533251	89,250	157,533.25	89.25
381	0	0	0	0	0	0	0	0	0	0	0	0	0	0	0	0	0	0	0	0	157622501	452,500	157,622.50	452.5
382	0	0	0	0	0	0	0	1	0	0	0	0	0	0	0	0	0	0	0	0	158075001	91,750	158,075.00	91.75
383	0	0	0	0	0	0	0	1	0	0	0	1	0	0	0	0	0	0	0	0	158166751	1,014,500	158,166.75	1,014.50
384	0	0	0	0	0	0	0	1	0	0	0	0	0	0	0	0	0	0	0	0	159181251	113,500	159,181.25	113.5
385	0	0	0	0	0	0	0	0	0	0	0	0	0	0	0	0	0	0	0	0	159294751	463,250	159,294.75	463.25
386	0	0	0	0	0	0	0	1	0	0	0	0	0	0	0	0	0	0	0	0	159758001	83,500	159,758.00	83.5
387	0	0	0	0	0	0	0	1	0	0	0	1	0	0	0	0	0	0	0	0	159841501	1,014,500	159,841.50	1,014.50
388	0	0	0	0	0	0	0	1	0	0	0	0	0	0	0	0	0	0	0	0	160856001	121,000	160,856.00	121
389	0	0	0	0	0	0	0	0	0	0	0	0	0	0	0	0	0	0	0	0	160977001	447,500	160,977.00	447.5
390	0	0	0	0	0	0	0	1	0	0	0	0	0	0	0	0	0	0	0	0	161424501	75,750	161,424.50	75.75
391	0	0	0	0	0	0	0	1	0	0	0	1	0	0	0	0	0	0	0	0	161500251	1,014,750	161,500.25	1,014.75
392	0	0	0	0	0	0	0	1	0	0	0	0	0	0	0	0	0	0	0	0	162515001	109,750	162,515.00	109.75
393	0	0	0	0	0	0	0	0	0	0	0	0	0	0	0	0	0	0	0	0	162624751	449,250	162,624.75	449.25
394	0	0	0	0	0	0	0	1	0	0	0	0	0	0	0	0	0	0	0	0	163074001	102,000	163,074.00	102
395	0	0	0	0	0	0	0	1	0	0	0	1	0	0	0	0	0	0	0	0	163176001	1,014,750	163,176.00	1,014.75
396	0	0	0	0	0	0	0	1	0	0	0	0	0	0	0	0	0	0	0	0	164190751	108,250	164,190.75	108.25
397	0	0	0	0	0	0	0	0	0	0	0	0	0	0	0	0	0	0	0	0	164299001	458,000	164,299.00	458
398	0	0	0	0	0	0	0	1	0	0	0	0	0	0	0	0	0	0	0	0	164757001	91,750	164,757.00	91.75
399	0	0	0	0	0	0	0	1	0	0	0	1	0	0	0	0	0	0	0	0	164848751	1,014,500	164,848.75	1,014.50
400	0	0	0	0	0	0	0	1	0	0	0	0	0	0	0	0	0	0	0	0	165863251	115,250	165,863.25	115.25
401	0	0	0	0	0	0	0	0	0	0	0	0	0	0	0	0	0	0	0	0	165978501	461,750	165,978.50	461.75
402	0	0	0	0	0	0	0	1	0	0	0	0	0	0	0	0	0	0	0	0	166440251	86,250	166,440.25	86.25
403	0	0	0	0	0	0	0	1	0	0	0	1	0	0	0	0	0	0	0	0	166526501	1,001,750	166,526.50	1,001.75
404	0	0	0	0	0	0	0	1	0	0	0	0	0	0	0	0	0	0	0	0	167528251	99,250	167,528.25	99.25
405	0	0	0	0	0	0	0	0	0	0	0	0	0	0	0	0	0	0	0	0	167627501	445,750	167,627.50	445.75
406	0	0	0	0	0	0	0	1	0	0	0	0	0	0	0	0	0	0	0	0	168073251	90,750	168,073.25	90.75
407	0	0	0	0	0	0	0	1	0	0	0	1	0	0	0	0	0	0	0	0	168164001	1,006,250	168,164.00	1,006.25
408	0	0	0	0	0	0	0	1	0	0	0	0	0	0	0	0	0	0	0	0	169170251	89,250	169,170.25	89.25
409	0	0	0	0	0	0	0	0	0	0	0	0	0	0	0	0	0	0	0	0	169259501	463,500	169,259.50	463.5
410	0	0	0	0	0	0	0	1	0	0	0	0	0	0	0	0	0	0	0	0	169723001	73,250	169,723.00	73.25
411	0	0	0	0	0	0	0	1	0	0	0	1	0	0	0	0	0	0	0	0	169796251	1,005,250	169,796.25	1,005.25
412	0	0	0	0	0	0	0	1	0	0	0	0	0	0	0	0	0	0	0	0	170801501	79,250	170,801.50	79.25
413	0	0	0	0	0	0	0	0	0	0	0	0	0	0	0	0	0	0	0	0	170880751	475,250	170,880.75	475.25
414	0	0	0	0	0	0	0	1	0	0	0	0	0	0	0	0	0	0	0	0	171356001	72,250	171,356.00	72.25
415	0	0	0	0	0	0	0	1	0	0	0	1	0	0	0	0	0	0	0	0	171428251	1,014,750	171,428.25	1,014.75
416	0	0	0	0	0	0	0	1	0	0	0	0	0	0	0	0	0	0	0	0	172443001	121,000	172,443.00	121
417	0	0	0	0	0	0	0	0	0	0	0	0	0	0	0	0	0	0	0	0	172564001	441,500	172,564.00	441.5
418	0	0	0	0	0	0	0	1	0	0	0	0	0	0	0	0	0	0	0	0	173005501	83,500	173,005.50	83.5
419	0	0	0	0	0	0	0	1	0	0	0	1	0	0	0	0	0	0	0	0	173089001	1,014,750	173,089.00	1,014.75
420	0	0	0	0	0	0	0	1	0	0	0	0	0	0	0	0	0	0	0	0	174103751	116,750	174,103.75	116.75
421	0	0	0	0	0	0	0	0	0	0	0	0	0	0	0	0	0	0	0	0	174220501	451,500	174,220.50	451.5
422	0	0	0	0	0	0	0	1	0	0	0	0	0	0	0	0	0	0	0	0	174672001	85,500	174,672.00	85.5
423	0	0	0	0	0	0	0	1	0	0	0	1	0	0	0	0	0	0	0	0	174757501	1,014,750	174,757.50	1,014.75
424	0	0	0	0	0	0	0	1	0	0	0	0	0	0	0	0	0	0	0	0	175772251	132,250	175,772.25	132.25
425	0	0	0	0	0	0	0	0	0	0	0	0	0	0	0	0	0	0	0	0	175904501	433,750	175,904.50	433.75
426	0	0	0	0	0	0	0	1	0	0	0	0	0	0	0	0	0	0	0	0	176338251	90,500	176,338.25	90.5
427	0	0	0	0	0	0	0	1	0	0	0	1	0	0	0	0	0	0	0	0	176428751	1,004,750	176,428.75	1,004.75
428	0	0	0	0	0	0	0	1	0	0	0	0	0	0	0	0	0	0	0	0	177433501	83,000	177,433.50	83
429	0	0	0	0	0	0	0	0	0	0	0	0	0	0	0	0	0	0	0	0	177516501	455,000	177,516.50	455
430	0	0	0	0	0	0	0	1	0	0	0	0	0	0	0	0	0	0	0	0	177971501	87,500	177,971.50	87.5
431	0	0	0	0	0	0	0	1	0	0	0	1	0	0	0	0	0	0	0	0	178059001	1,014,500	178,059.00	1,014.50
432	0	0	0	0	0	0	0	1	0	0	0	0	0	0	0	0	0	0	0	0	179073501	133,750	179,073.50	133.75
433	0	0	0	0	0	0	0	0	0	0	0	0	0	0	0	0	0	0	0	0	179207251	430,500	179,207.25	430.5
434	0	0	0	0	0	0	0	1	0	0	0	0	0	0	0	0	0	0	0	0	179637751	81,750	179,637.75	81.75
435	0	0	0	0	0	0	0	1	0	0	0	1	0	0	0	0	0	0	0	0	179719501		179,719.50
