# Supplementary material for: Auditory presentation and synchronization in Adobe Flash and HTML5/JavaScript Web experiments
Source: Behav Res Methods. 2016 Jul 15;48(3):897–908. doi: 10.3758/s13428-016-0758-5 (PMC5003904; doi:10.3758/s13428-016-0758-5)
Supplement: Supplementary file 1 — (ZIP 1310 kb) [file 13428_2016_758_MOESM1_ESM.zip › Data/S2/sync-officepc-cr-fl.csv]

	Keypad 4	Keypad 3	Keypad 2	Keypad 1	Opto 4	Opto 3	Opto 2	Opto 1	TTL in 2	TTL in 1	Mic 2	Mic 1	Act close 4	Act close 3	Act close 3	Act close 1	TTL out 2	TTL out 1	Sounder 2	Sounder 1	Elapsed uS	Active uS	Elapsed mS	Active mS
1	0	0	0	0	0	0	0	0	0	0	0	0	0	0	0	0	0	0	0	0	0	1,462,500	0	1,462.50
2	0	0	0	0	0	0	0	1	0	0	0	0	0	0	0	0	0	0	0	0	1462500	43,001	1,462.50	43
3	0	0	0	0	0	0	0	1	0	0	0	1	0	0	0	0	0	0	0	0	1505501	991,249	1,505.50	991.25
4	0	0	0	0	0	0	0	0	0	0	0	1	0	0	0	0	0	0	0	0	2496750	28,250	2,496.75	28.25
5	0	0	0	0	0	0	0	0	0	0	0	0	0	0	0	0	0	0	0	0	2525000	504,001	2,525.00	504
6	0	0	0	0	0	0	0	1	0	0	0	0	0	0	0	0	0	0	0	0	3029001	55,249	3,029.00	55.25
7	0	0	0	0	0	0	0	1	0	0	0	1	0	0	0	0	0	0	0	0	3084250	1,012,500	3,084.25	1,012.50
8	0	0	0	0	0	0	0	0	0	0	0	1	0	0	0	0	0	0	0	0	4096750	7,500	4,096.75	7.5
9	0	0	0	0	0	0	0	0	0	0	0	0	0	0	0	0	0	0	0	0	4104250	491,500	4,104.25	491.5
10	0	0	0	0	0	0	0	1	0	0	0	0	0	0	0	0	0	0	0	0	4595750	67,500	4,595.75	67.5
11	0	0	0	0	0	0	0	1	0	0	0	1	0	0	0	0	0	0	0	0	4663250	1,000,250	4,663.25	1,000.25
12	0	0	0	0	0	0	0	0	0	0	0	1	0	0	0	0	0	0	0	0	5663500	19,500	5,663.50	19.5
13	0	0	0	0	0	0	0	0	0	0	0	0	0	0	0	0	0	0	0	0	5683000	496,001	5,683.00	496
14	0	0	0	0	0	0	0	1	0	0	0	0	0	0	0	0	0	0	0	0	6179001	63,249	6,179.00	63.25
15	0	0	0	0	0	0	0	1	0	0	0	1	0	0	0	0	0	0	0	0	6242250	987,750	6,242.25	987.75
16	0	0	0	0	0	0	0	0	0	0	0	1	0	0	0	0	0	0	0	0	7230000	32,000	7,230.00	32
17	0	0	0	0	0	0	0	0	0	0	0	0	0	0	0	0	0	0	0	0	7262000	500,500	7,262.00	500.5
18	0	0	0	0	0	0	0	1	0	0	0	0	0	0	0	0	0	0	0	0	7762500	58,750	7,762.50	58.75
19	0	0	0	0	0	0	0	1	0	0	0	1	0	0	0	0	0	0	0	0	7821250	992,250	7,821.25	992.25
20	0	0	0	0	0	0	0	0	0	0	0	1	0	0	0	0	0	0	0	0	8813500	27,500	8,813.50	27.5
21	0	0	0	0	0	0	0	0	0	0	0	0	0	0	0	0	0	0	0	0	8841000	504,750	8,841.00	504.75
22	0	0	0	0	0	0	0	1	0	0	0	0	0	0	0	0	0	0	0	0	9345750	54,500	9,345.75	54.5
23	0	0	0	0	0	0	0	1	0	0	0	1	0	0	0	0	0	0	0	0	9400250	996,500	9,400.25	996.5
24	0	0	0	0	0	0	0	0	0	0	0	1	0	0	0	0	0	0	0	0	10396750	23,250	10,396.75	23.25
25	0	0	0	0	0	0	0	0	0	0	0	0	0	0	0	0	0	0	0	0	10420000	509,000	10,420.00	509
26	0	0	0	0	0	0	0	1	0	0	0	0	0	0	0	0	0	0	0	0	10929000	73,501	10,929.00	73.5
27	0	0	0	0	0	0	0	1	0	0	0	1	0	0	0	0	0	0	0	0	11002501	994,249	11,002.50	994.25
28	0	0	0	0	0	0	0	0	0	0	0	1	0	0	0	0	0	0	0	0	11996750	25,500	11,996.75	25.5
29	0	0	0	0	0	0	0	0	0	0	0	0	0	0	0	0	0	0	0	0	12022250	490,250	12,022.25	490.25
30	0	0	0	0	0	0	0	1	0	0	0	0	0	0	0	0	0	0	0	0	12512500	69,000	12,512.50	69
31	0	0	0	0	0	0	0	1	0	0	0	1	0	0	0	0	0	0	0	0	12581500	998,750	12,581.50	998.75
32	0	0	0	0	0	0	0	0	0	0	0	1	0	0	0	0	0	0	0	0	13580250	21,000	13,580.25	21
33	0	0	0	0	0	0	0	0	0	0	0	0	0	0	0	0	0	0	0	0	13601250	494,500	13,601.25	494.5
34	0	0	0	0	0	0	0	1	0	0	0	0	0	0	0	0	0	0	0	0	14095750	64,750	14,095.75	64.75
35	0	0	0	0	0	0	0	1	0	0	0	1	0	0	0	0	0	0	0	0	14160500	1,003,001	14,160.50	1,003.00
36	0	0	0	0	0	0	0	0	0	0	0	1	0	0	0	0	0	0	0	0	15163501	16,499	15,163.50	16.5
37	0	0	0	0	0	0	0	0	0	0	0	0	0	0	0	0	0	0	0	0	15180000	499,250	15,180.00	499.25
38	0	0	0	0	0	0	0	1	0	0	0	0	0	0	0	0	0	0	0	0	15679250	60,000	15,679.25	60
39	0	0	0	0	0	0	0	1	0	0	0	1	0	0	0	0	0	0	0	0	15739250	991,000	15,739.25	991
40	0	0	0	0	0	0	0	0	0	0	0	1	0	0	0	0	0	0	0	0	16730250	28,750	16,730.25	28.75
41	0	0	0	0	0	0	0	0	0	0	0	0	0	0	0	0	0	0	0	0	16759000	486,750	16,759.00	486.75
42	0	0	0	0	0	0	0	1	0	0	0	0	0	0	0	0	0	0	0	0	17245750	72,500	17,245.75	72.5
43	0	0	0	0	0	0	0	1	0	0	0	1	0	0	0	0	0	0	0	0	17318250	995,250	17,318.25	995.25
44	0	0	0	0	0	0	0	0	0	0	0	1	0	0	0	0	0	0	0	0	18313500	24,500	18,313.50	24.5
45	0	0	0	0	0	0	0	0	0	0	0	0	0	0	0	0	0	0	0	0	18338000	491,250	18,338.00	491.25
46	0	0	0	0	0	0	0	1	0	0	0	0	0	0	0	0	0	0	0	0	18829250	68,000	18,829.25	68
47	0	0	0	0	0	0	0	1	0	0	0	1	0	0	0	0	0	0	0	0	18897250	999,500	18,897.25	999.5
48	0	0	0	0	0	0	0	0	0	0	0	1	0	0	0	0	0	0	0	0	19896750	20,250	19,896.75	20.25
49	0	0	0	0	0	0	0	0	0	0	0	0	0	0	0	0	0	0	0	0	19917000	495,500	19,917.00	495.5
50	0	0	0	0	0	0	0	1	0	0	0	0	0	0	0	0	0	0	0	0	20412500	63,750	20,412.50	63.75
51	0	0	0	0	0	0	0	1	0	0	0	1	0	0	0	0	0	0	0	0	20476250	1,004,000	20,476.25	1,004.00
52	0	0	0	0	0	0	0	0	0	0	0	1	0	0	0	0	0	0	0	0	21480250	15,750	21,480.25	15.75
53	0	0	0	0	0	0	0	0	0	0	0	0	0	0	0	0	0	0	0	0	21496000	500,001	21,496.00	500
54	0	0	0	0	0	0	0	1	0	0	0	0	0	0	0	0	0	0	0	0	21996001	59,249	21,996.00	59.25
55	0	0	0	0	0	0	0	1	0	0	0	1	0	0	0	0	0	0	0	0	22055250	1,008,250	22,055.25	1,008.25
56	0	0	0	0	0	0	0	0	0	0	0	1	0	0	0	0	0	0	0	0	23063500	11,500	23,063.50	11.5
57	0	0	0	0	0	0	0	0	0	0	0	0	0	0	0	0	0	0	0	0	23075000	504,250	23,075.00	504.25
58	0	0	0	0	0	0	0	1	0	0	0	0	0	0	0	0	0	0	0	0	23579250	55,000	23,579.25	55
59	0	0	0	0	0	0	0	1	0	0	0	1	0	0	0	0	0	0	0	0	23634250	996,000	23,634.25	996
60	0	0	0	0	0	0	0	0	0	0	0	1	0	0	0	0	0	0	0	0	24630250	23,750	24,630.25	23.75
61	0	0	0	0	0	0	0	0	0	0	0	0	0	0	0	0	0	0	0	0	24654000	492,001	24,654.00	492
62	0	0	0	0	0	0	0	1	0	0	0	0	0	0	0	0	0	0	0	0	25146001	67,249	25,146.00	67.25
63	0	0	0	0	0	0	0	1	0	0	0	1	0	0	0	0	0	0	0	0	25213250	1,000,250	25,213.25	1,000.25
64	0	0	0	0	0	0	0	0	0	0	0	1	0	0	0	0	0	0	0	0	26213500	19,500	26,213.50	19.5
65	0	0	0	0	0	0	0	0	0	0	0	0	0	0	0	0	0	0	0	0	26233000	496,250	26,233.00	496.25
66	0	0	0	0	0	0	0	1	0	0	0	0	0	0	0	0	0	0	0	0	26729250	63,000	26,729.25	63
67	0	0	0	0	0	0	0	1	0	0	0	1	0	0	0	0	0	0	0	0	26792250	988,000	26,792.25	988
68	0	0	0	0	0	0	0	0	0	0	0	1	0	0	0	0	0	0	0	0	27780250	31,500	27,780.25	31.5
69	0	0	0	0	0	0	0	0	0	0	0	0	0	0	0	0	0	0	0	0	27811750	500,750	27,811.75	500.75
70	0	0	0	0	0	0	0	1	0	0	0	0	0	0	0	0	0	0	0	0	28312500	58,500	28,312.50	58.5
71	0	0	0	0	0	0	0	1	0	0	0	1	0	0	0	0	0	0	0	0	28371000	992,501	28,371.00	992.5
72	0	0	0	0	0	0	0	0	0	0	0	1	0	0	0	0	0	0	0	0	29363501	27,249	29,363.50	27.25
73	0	0	0	0	0	0	0	0	0	0	0	0	0	0	0	0	0	0	0	0	29390750	505,250	29,390.75	505.25
74	0	0	0	0	0	0	0	1	0	0	0	0	0	0	0	0	0	0	0	0	29896000	54,000	29,896.00	54
75	0	0	0	0	0	0	0	1	0	0	0	1	0	0	0	0	0	0	0	0	29950000	997,001	29,950.00	997
76	0	0	0	0	0	0	0	0	0	0	0	1	0	0	0	0	0	0	0	0	30947001	22,749	30,947.00	22.75
77	0	0	0	0	0	0	0	0	0	0	0	0	0	0	0	0	0	0	0	0	30969750	509,500	30,969.75	509.5
78	0	0	0	0	0	0	0	1	0	0	0	0	0	0	0	0	0	0	0	0	31479250	73,000	31,479.25	73
79	0	0	0	0	0	0	0	1	0	0	0	1	0	0	0	0	0	0	0	0	31552250	994,750	31,552.25	994.75
80	0	0	0	0	0	0	0	0	0	0	0	1	0	0	0	0	0	0	0	0	32547000	25,000	32,547.00	25
81	0	0	0	0	0	0	0	0	0	0	0	0	0	0	0	0	0	0	0	0	32572000	490,750	32,572.00	490.75
82	0	0	0	0	0	0	0	1	0	0	0	0	0	0	0	0	0	0	0	0	33062750	68,500	33,062.75	68.5
83	0	0	0	0	0	0	0	1	0	0	0	1	0	0	0	0	0	0	0	0	33131250	999,000	33,131.25	999
84	0	0	0	0	0	0	0	0	0	0	0	1	0	0	0	0	0	0	0	0	34130250	20,750	34,130.25	20.75
85	0	0	0	0	0	0	0	0	0	0	0	0	0	0	0	0	0	0	0	0	34151000	495,001	34,151.00	495
86	0	0	0	0	0	0	0	1	0	0	0	0	0	0	0	0	0	0	0	0	34646001	64,249	34,646.00	64.25
87	0	0	0	0	0	0	0	1	0	0	0	1	0	0	0	0	0	0	0	0	34710250	1,003,500	34,710.25	1,003.50
88	0	0	0	0	0	0	0	0	0	0	0	1	0	0	0	0	0	0	0	0	35713750	16,250	35,713.75	16.25
89	0	0	0	0	0	0	0	0	0	0	0	0	0	0	0	0	0	0	0	0	35730000	499,250	35,730.00	499.25
90	0	0	0	0	0	0	0	1	0	0	0	0	0	0	0	0	0	0	0	0	36229250	60,000	36,229.25	60
91	0	0	0	0	0	0	0	1	0	0	0	1	0	0	0	0	0	0	0	0	36289250	991,000	36,289.25	991
92	0	0	0	0	0	0	0	0	0	0	0	1	0	0	0	0	0	0	0	0	37280250	28,750	37,280.25	28.75
93	0	0	0	0	0	0	0	0	0	0	0	0	0	0	0	0	0	0	0	0	37309000	487,001	37,309.00	487
94	0	0	0	0	0	0	0	1	0	0	0	0	0	0	0	0	0	0	0	0	37796001	72,249	37,796.00	72.25
95	0	0	0	0	0	0	0	1	0	0	0	1	0	0	0	0	0	0	0	0	37868250	995,500	37,868.25	995.5
96	0	0	0	0	0	0	0	0	0	0	0	1	0	0	0	0	0	0	0	0	38863750	24,000	38,863.75	24
97	0	0	0	0	0	0	0	0	0	0	0	0	0	0	0	0	0	0	0	0	38887750	491,500	38,887.75	491.5
98	0	0	0	0	0	0	0	1	0	0	0	0	0	0	0	0	0	0	0	0	39379250	67,750	39,379.25	67.75
99	0	0	0	0	0	0	0	1	0	0	0	1	0	0	0	0	0	0	0	0	39447000	1,000,001	39,447.00	1,000.00
100	0	0	0	0	0	0	0	0	0	0	0	1	0	0	0	0	0	0	0	0	40447001	19,749	40,447.00	19.75
101	0	0	0	0	0	0	0	0	0	0	0	0	0	0	0	0	0	0	0	0	40466750	496,000	40,466.75	496
102	0	0	0	0	0	0	0	1	0	0	0	0	0	0	0	0	0	0	0	0	40962750	63,250	40,962.75	63.25
103	0	0	0	0	0	0	0	1	0	0	0	1	0	0	0	0	0	0	0	0	41026000	1,004,250	41,026.00	1,004.25
104	0	0	0	0	0	0	0	0	0	0	0	1	0	0	0	0	0	0	0	0	42030250	15,500	42,030.25	15.5
105	0	0	0	0	0	0	0	0	0	0	0	0	0	0	0	0	0	0	0	0	42045750	500,251	42,045.75	500.25
106	0	0	0	0	0	0	0	1	0	0	0	0	0	0	0	0	0	0	0	0	42546001	58,999	42,546.00	59
107	0	0	0	0	0	0	0	1	0	0	0	1	0	0	0	0	0	0	0	0	42605000	1,008,750	42,605.00	1,008.75
108	0	0	0	0	0	0	0	0	0	0	0	1	0	0	0	0	0	0	0	0	43613750	11,000	43,613.75	11
109	0	0	0	0	0	0	0	0	0	0	0	0	0	0	0	0	0	0	0	0	43624750	504,750	43,624.75	504.75
110	0	0	0	0	0	0	0	1	0	0	0	0	0	0	0	0	0	0	0	0	44129500	54,500	44,129.50	54.5
111	0	0	0	0	0	0	0	1	0	0	0	1	0	0	0	0	0	0	0	0	44184000	996,501	44,184.00	996.5
112	0	0	0	0	0	0	0	0	0	0	0	1	0	0	0	0	0	0	0	0	45180501	23,249	45,180.50	23.25
113	0	0	0	0	0	0	0	0	0	0	0	0	0	0	0	0	0	0	0	0	45203750	492,251	45,203.75	492.25
114	0	0	0	0	0	0	0	1	0	0	0	0	0	0	0	0	0	0	0	0	45696001	66,999	45,696.00	67
115	0	0	0	0	0	0	0	1	0	0	0	1	0	0	0	0	0	0	0	0	45763000	1,000,750	45,763.00	1,000.75
116	0	0	0	0	0	0	0	0	0	0	0	1	0	0	0	0	0	0	0	0	46763750	19,000	46,763.75	19
117	0	0	0	0	0	0	0	0	0	0	0	0	0	0	0	0	0	0	0	0	46782750	496,750	46,782.75	496.75
118	0	0	0	0	0	0	0	1	0	0	0	0	0	0	0	0	0	0	0	0	47279500	62,500	47,279.50	62.5
119	0	0	0	0	0	0	0	1	0	0	0	1	0	0	0	0	0	0	0	0	47342000	988,501	47,342.00	988.5
120	0	0	0	0	0	0	0	0	0	0	0	1	0	0	0	0	0	0	0	0	48330501	31,249	48,330.50	31.25
121	0	0	0	0	0	0	0	0	0	0	0	0	0	0	0	0	0	0	0	0	48361750	501,000	48,361.75	501
122	0	0	0	0	0	0	0	1	0	0	0	0	0	0	0	0	0	0	0	0	48862750	58,250	48,862.75	58.25
123	0	0	0	0	0	0	0	1	0	0	0	1	0	0	0	0	0	0	0	0	48921000	992,750	48,921.00	992.75
124	0	0	0	0	0	0	0	0	0	0	0	1	0	0	0	0	0	0	0	0	49913750	27,000	49,913.75	27
125	0	0	0	0	0	0	0	0	0	0	0	0	0	0	0	0	0	0	0	0	49940750	505,250	49,940.75	505.25
126	0	0	0	0	0	0	0	1	0	0	0	0	0	0	0	0	0	0	0	0	50446000	54,000	50,446.00	54
127	0	0	0	0	0	0	0	1	0	0	0	1	0	0	0	0	0	0	0	0	50500000	997,001	50,500.00	997
128	0	0	0	0	0	0	0	0	0	0	0	1	0	0	0	0	0	0	0	0	51497001	22,749	51,497.00	22.75
129	0	0	0	0	0	0	0	0	0	0	0	0	0	0	0	0	0	0	0	0	51519750	509,751	51,519.75	509.75
130	0	0	0	0	0	0	0	1	0	0	0	0	0	0	0	0	0	0	0	0	52029501	72,499	52,029.50	72.5
131	0	0	0	0	0	0	0	1	0	0	0	1	0	0	0	0	0	0	0	0	52102000	995,001	52,102.00	995
132	0	0	0	0	0	0	0	0	0	0	0	1	0	0	0	0	0	0	0	0	53097001	24,749	53,097.00	24.75
133	0	0	0	0	0	0	0	0	0	0	0	0	0	0	0	0	0	0	0	0	53121750	491,000	53,121.75	491
134	0	0	0	0	0	0	0	1	0	0	0	0	0	0	0	0	0	0	0	0	53612750	68,250	53,612.75	68.25
135	0	0	0	0	0	0	0	1	0	0	0	1	0	0	0	0	0	0	0	0	53681000	999,501	53,681.00	999.5
136	0	0	0	0	0	0	0	0	0	0	0	1	0	0	0	0	0	0	0	0	54680501	20,249	54,680.50	20.25
137	0	0	0	0	0	0	0	0	0	0	0	0	0	0	0	0	0	0	0	0	54700750	495,500	54,700.75	495.5
138	0	0	0	0	0	0	0	1	0	0	0	0	0	0	0	0	0	0	0	0	55196250	63,750	55,196.25	63.75
139	0	0	0	0	0	0	0	1	0	0	0	1	0	0	0	0	0	0	0	0	55260000	1,003,750	55,260.00	1,003.75
140	0	0	0	0	0	0	0	0	0	0	0	1	0	0	0	0	0	0	0	0	56263750	16,000	56,263.75	16
141	0	0	0	0	0	0	0	0	0	0	0	0	0	0	0	0	0	0	0	0	56279750	499,750	56,279.75	499.75
142	0	0	0	0	0	0	0	1	0	0	0	0	0	0	0	0	0	0	0	0	56779500	59,500	56,779.50	59.5
143	0	0	0	0	0	0	0	1	0	0	0	1	0	0	0	0	0	0	0	0	56839000	991,501	56,839.00	991.5
144	0	0	0	0	0	0	0	0	0	0	0	1	0	0	0	0	0	0	0	0	57830501	28,249	57,830.50	28.25
145	0	0	0	0	0	0	0	0	0	0	0	0	0	0	0	0	0	0	0	0	57858750	487,500	57,858.75	487.5
146	0	0	0	0	0	0	0	1	0	0	0	0	0	0	0	0	0	0	0	0	58346250	71,750	58,346.25	71.75
147	0	0	0	0	0	0	0	1	0	0	0	1	0	0	0	0	0	0	0	0	58418000	995,750	58,418.00	995.75
148	0	0	0	0	0	0	0	0	0	0	0	1	0	0	0	0	0	0	0	0	59413750	24,000	59,413.75	24
149	0	0	0	0	0	0	0	0	0	0	0	0	0	0	0	0	0	0	0	0	59437750	491,750	59,437.75	491.75
150	0	0	0	0	0	0	0	1	0	0	0	0	0	0	0	0	0	0	0	0	59929500	67,500	59,929.50	67.5
151	0	0	0	0	0	0	0	1	0	0	0	1	0	0	0	0	0	0	0	0	59997000	1,000,250	59,997.00	1,000.25
152	0	0	0	0	0	0	0	0	0	0	0	1	0	0	0	0	0	0	0	0	60997250	19,500	60,997.25	19.5
153	0	0	0	0	0	0	0	0	0	0	0	0	0	0	0	0	0	0	0	0	61016750	496,000	61,016.75	496
154	0	0	0	0	0	0	0	1	0	0	0	0	0	0	0	0	0	0	0	0	61512750	63,250	61,512.75	63.25
155	0	0	0	0	0	0	0	1	0	0	0	1	0	0	0	0	0	0	0	0	61576000	1,004,501	61,576.00	1,004.50
156	0	0	0	0	0	0	0	0	0	0	0	1	0	0	0	0	0	0	0	0	62580501	15,249	62,580.50	15.25
157	0	0	0	0	0	0	0	0	0	0	0	0	0	0	0	0	0	0	0	0	62595750	500,500	62,595.75	500.5
158	0	0	0	0	0	0	0	1	0	0	0	0	0	0	0	0	0	0	0	0	63096250	58,750	63,096.25	58.75
159	0	0	0	0	0	0	0	1	0	0	0	1	0	0	0	0	0	0	0	0	63155000	1,009,001	63,155.00	1,009.00
160	0	0	0	0	0	0	0	0	0	0	0	1	0	0	0	0	0	0	0	0	64164001	10,499	64,164.00	10.5
161	0	0	0	0	0	0	0	0	0	0	0	0	0	0	0	0	0	0	0	0	64174500	505,001	64,174.50	505
162	0	0	0	0	0	0	0	1	0	0	0	0	0	0	0	0	0	0	0	0	64679501	54,249	64,679.50	54.25
163	0	0	0	0	0	0	0	1	0	0	0	1	0	0	0	0	0	0	0	0	64733750	996,750	64,733.75	996.75
164	0	0	0	0	0	0	0	0	0	0	0	1	0	0	0	0	0	0	0	0	65730500	23,000	65,730.50	23
165	0	0	0	0	0	0	0	0	0	0	0	0	0	0	0	0	0	0	0	0	65753500	492,750	65,753.50	492.75
166	0	0	0	0	0	0	0	1	0	0	0	0	0	0	0	0	0	0	0	0	66246250	66,500	66,246.25	66.5
167	0	0	0	0	0	0	0	1	0	0	0	1	0	0	0	0	0	0	0	0	66312750	1,017,750	66,312.75	1,017.75
168	0	0	0	0	0	0	0	0	0	0	0	1	0	0	0	0	0	0	0	0	67330500	2,000	67,330.50	2
169	0	0	0	0	0	0	0	0	0	0	0	0	0	0	0	0	0	0	0	0	67332500	497,001	67,332.50	497
170	0	0	0	0	0	0	0	1	0	0	0	0	0	0	0	0	0	0	0	0	67829501	62,249	67,829.50	62.25
171	0	0	0	0	0	0	0	1	0	0	0	1	0	0	0	0	0	0	0	0	67891750	988,750	67,891.75	988.75
172	0	0	0	0	0	0	0	0	0	0	0	1	0	0	0	0	0	0	0	0	68880500	31,000	68,880.50	31
173	0	0	0	0	0	0	0	0	0	0	0	0	0	0	0	0	0	0	0	0	68911500	501,501	68,911.50	501.5
174	0	0	0	0	0	0	0	1	0	0	0	0	0	0	0	0	0	0	0	0	69413001	57,749	69,413.00	57.75
175	0	0	0	0	0	0	0	1	0	0	0	1	0	0	0	0	0	0	0	0	69470750	993,250	69,470.75	993.25
176	0	0	0	0	0	0	0	0	0	0	0	1	0	0	0	0	0	0	0	0	70464000	26,500	70,464.00	26.5
177	0	0	0	0	0	0	0	0	0	0	0	0	0	0	0	0	0	0	0	0	70490500	505,750	70,490.50	505.75
178	0	0	0	0	0	0	0	1	0	0	0	0	0	0	0	0	0	0	0	0	70996250	53,500	70,996.25	53.5
179	0	0	0	0	0	0	0	1	0	0	0	1	0	0	0	0	0	0	0	0	71049750	997,500	71,049.75	997.5
180	0	0	0	0	0	0	0	0	0	0	0	1	0	0	0	0	0	0	0	0	72047250	22,250	72,047.25	22.25
181	0	0	0	0	0	0	0	0	0	0	0	0	0	0	0	0	0	0	0	0	72069500	510,001	72,069.50	510
182	0	0	0	0	0	0	0	1	0	0	0	0	0	0	0	0	0	0	0	0	72579501	72,499	72,579.50	72.5
183	0	0	0	0	0	0	0	1	0	0	0	1	0	0	0	0	0	0	0	0	72652000	995,250	72,652.00	995.25
184	0	0	0	0	0	0	0	0	0	0	0	1	0	0	0	0	0	0	0	0	73647250	24,500	73,647.25	24.5
185	0	0	0	0	0	0	0	0	0	0	0	0	0	0	0	0	0	0	0	0	73671750	491,251	73,671.75	491.25
186	0	0	0	0	0	0	0	1	0	0	0	0	0	0	0	0	0	0	0	0	74163001	67,999	74,163.00	68
187	0	0	0	0	0	0	0	1	0	0	0	1	0	0	0	0	0	0	0	0	74231000	999,501	74,231.00	999.5
188	0	0	0	0	0	0	0	0	0	0	0	1	0	0	0	0	0	0	0	0	75230501	19,999	75,230.50	20
189	0	0	0	0	0	0	0	0	0	0	0	0	0	0	0	0	0	0	0	0	75250500	495,750	75,250.50	495.75
190	0	0	0	0	0	0	0	1	0	0	0	0	0	0	0	0	0	0	0	0	75746250	63,500	75,746.25	63.5
191	0	0	0	0	0	0	0	1	0	0	0	1	0	0	0	0	0	0	0	0	75809750	1,004,250	75,809.75	1,004.25
192	0	0	0	0	0	0	0	0	0	0	0	1	0	0	0	0	0	0	0	0	76814000	15,500	76,814.00	15.5
193	0	0	0	0	0	0	0	0	0	0	0	0	0	0	0	0	0	0	0	0	76829500	500,250	76,829.50	500.25
194	0	0	0	0	0	0	0	1	0	0	0	0	0	0	0	0	0	0	0	0	77329750	59,000	77,329.75	59
195	0	0	0	0	0	0	0	1	0	0	0	1	0	0	0	0	0	0	0	0	77388750	992,000	77,388.75	992
196	0	0	0	0	0	0	0	0	0	0	0	1	0	0	0	0	0	0	0	0	78380750	27,750	78,380.75	27.75
197	0	0	0	0	0	0	0	0	0	0	0	0	0	0	0	0	0	0	0	0	78408500	487,750	78,408.50	487.75
198	0	0	0	0	0	0	0	1	0	0	0	0	0	0	0	0	0	0	0	0	78896250	71,500	78,896.25	71.5
199	0	0	0	0	0	0	0	1	0	0	0	1	0	0	0	0	0	0	0	0	78967750	996,250	78,967.75	996.25
200	0	0	0	0	0	0	0	0	0	0	0	1	0	0	0	0	0	0	0	0	79964000	23,500	79,964.00	23.5
201	0	0	0	0	0	0	0	0	0	0	0	0	0	0	0	0	0	0	0	0	79987500	492,250	79,987.50	492.25
202	0	0	0	0	0	0	0	1	0	0	0	0	0	0	0	0	0	0	0	0	80479750	67,000	80,479.75	67
203	0	0	0	0	0	0	0	1	0	0	0	1	0	0	0	0	0	0	0	0	80546750	1,000,500	80,546.75	1,000.50
204	0	0	0	0	0	0	0	0	0	0	0	1	0	0	0	0	0	0	0	0	81547250	19,250	81,547.25	19.25
205	0	0	0	0	0	0	0	0	0	0	0	0	0	0	0	0	0	0	0	0	81566500	496,501	81,566.50	496.5
206	0	0	0	0	0	0	0	1	0	0	0	0	0	0	0	0	0	0	0	0	82063001	62,749	82,063.00	62.75
207	0	0	0	0	0	0	0	1	0	0	0	1	0	0	0	0	0	0	0	0	82125750	1,005,000	82,125.75	1,005.00
208	0	0	0	0	0	0	0	0	0	0	0	1	0	0	0	0	0	0	0	0	83130750	14,750	83,130.75	14.75
209	0	0	0	0	0	0	0	0	0	0	0	0	0	0	0	0	0	0	0	0	83145500	500,750	83,145.50	500.75
210	0	0	0	0	0	0	0	1	0	0	0	0	0	0	0	0	0	0	0	0	83646250	58,500	83,646.25	58.5
211	0	0	0	0	0	0	0	1	0	0	0	1	0	0	0	0	0	0	0	0	83704750	1,009,250	83,704.75	1,009.25
212	0	0	0	0	0	0	0	0	0	0	0	1	0	0	0	0	0	0	0	0	84714000	10,500	84,714.00	10.5
213	0	0	0	0	0	0	0	0	0	0	0	0	0	0	0	0	0	0	0	0	84724500	505,250	84,724.50	505.25
214	0	0	0	0	0	0	0	1	0	0	0	0	0	0	0	0	0	0	0	0	85229750	54,000	85,229.75	54
215	0	0	0	0	0	0	0	1	0	0	0	1	0	0	0	0	0	0	0	0	85283750	997,000	85,283.75	997
216	0	0	0	0	0	0	0	0	0	0	0	1	0	0	0	0	0	0	0	0	86280750	22,750	86,280.75	22.75
217	0	0	0	0	0	0	0	0	0	0	0	0	0	0	0	0	0	0	0	0	86303500	493,001	86,303.50	493
218	0	0	0	0	0	0	0	1	0	0	0	0	0	0	0	0	0	0	0	0	86796501	66,249	86,796.50	66.25
219	0	0	0	0	0	0	0	1	0	0	0	1	0	0	0	0	0	0	0	0	86862750	1,001,250	86,862.75	1,001.25
220	0	0	0	0	0	0	0	0	0	0	0	1	0	0	0	0	0	0	0	0	87864000	18,250	87,864.00	18.25
221	0	0	0	0	0	0	0	0	0	0	0	0	0	0	0	0	0	0	0	0	87882250	497,500	87,882.25	497.5
222	0	0	0	0	0	0	0	1	0	0	0	0	0	0	0	0	0	0	0	0	88379750	61,750	88,379.75	61.75
223	0	0	0	0	0	0	0	1	0	0	0	1	0	0	0	0	0	0	0	0	88441500	1,006,001	88,441.50	1,006.00
224	0	0	0	0	0	0	0	0	0	0	0	1	0	0	0	0	0	0	0	0	89447501	13,749	89,447.50	13.75
225	0	0	0	0	0	0	0	0	0	0	0	0	0	0	0	0	0	0	0	0	89461250	501,750	89,461.25	501.75
226	0	0	0	0	0	0	0	1	0	0	0	0	0	0	0	0	0	0	0	0	89963000	57,500	89,963.00	57.5
227	0	0	0	0	0	0	0	1	0	0	0	1	0	0	0	0	0	0	0	0	90020500	993,501	90,020.50	993.5
228	0	0	0	0	0	0	0	0	0	0	0	1	0	0	0	0	0	0	0	0	91014001	26,249	91,014.00	26.25
229	0	0	0	0	0	0	0	0	0	0	0	0	0	0	0	0	0	0	0	0	91040250	506,250	91,040.25	506.25
230	0	0	0	0	0	0	0	1	0	0	0	0	0	0	0	0	0	0	0	0	91546500	53,000	91,546.50	53
231	0	0	0	0	0	0	0	1	0	0	0	1	0	0	0	0	0	0	0	0	91599500	998,001	91,599.50	998
232	0	0	0	0	0	0	0	0	0	0	0	1	0	0	0	0	0	0	0	0	92597501	21,749	92,597.50	21.75
233	0	0	0	0	0	0	0	0	0	0	0	0	0	0	0	0	0	0	0	0	92619250	510,500	92,619.25	510.5
234	0	0	0	0	0	0	0	1	0	0	0	0	0	0	0	0	0	0	0	0	93129750	72,000	93,129.75	72
235	0	0	0	0	0	0	0	1	0	0	0	1	0	0	0	0	0	0	0	0	93201750	995,750	93,201.75	995.75
236	0	0	0	0	0	0	0	0	0	0	0	1	0	0	0	0	0	0	0	0	94197500	24,000	94,197.50	24
237	0	0	0	0	0	0	0	0	0	0	0	0	0	0	0	0	0	0	0	0	94221500	491,501	94,221.50	491.5
238	0	0	0	0	0	0	0	1	0	0	0	0	0	0	0	0	0	0	0	0	94713001	67,749	94,713.00	67.75
239	0	0	0	0	0	0	0	1	0	0	0	1	0	0	0	0	0	0	0	0	94780750	1,000,000	94,780.75	1,000.00
240	0	0	0	0	0	0	0	0	0	0	0	1	0	0	0	0	0	0	0	0	95780750	20,000	95,780.75	20
241	0	0	0	0	0	0	0	0	0	0	0	0	0	0	0	0	0	0	0	0	95800750	495,750	95,800.75	495.75
242	0	0	0	0	0	0	0	1	0	0	0	0	0	0	0	0	0	0	0	0	96296500	63,250	96,296.50	63.25
243	0	0	0	0	0	0	0	1	0	0	0	1	0	0	0	0	0	0	0	0	96359750	1,004,250	96,359.75	1,004.25
244	0	0	0	0	0	0	0	0	0	0	0	1	0	0	0	0	0	0	0	0	97364000	15,500	97,364.00	15.5
245	0	0	0	0	0	0	0	0	0	0	0	0	0	0	0	0	0	0	0	0	97379500	500,250	97,379.50	500.25
246	0	0	0	0	0	0	0	1	0	0	0	0	0	0	0	0	0	0	0	0	97879750	59,000	97,879.75	59
247	0	0	0	0	0	0	0	1	0	0	0	1	0	0	0	0	0	0	0	0	97938750	992,000	97,938.75	992
248	0	0	0	0	0	0	0	0	0	0	0	1	0	0	0	0	0	0	0	0	98930750	27,500	98,930.75	27.5
249	0	0	0	0	0	0	0	0	0	0	0	0	0	0	0	0	0	0	0	0	98958250	488,250	98,958.25	488.25
250	0	0	0	0	0	0	0	1	0	0	0	0	0	0	0	0	0	0	0	0	99446500	71,000	99,446.50	71
251	0	0	0	0	0	0	0	1	0	0	0	1	0	0	0	0	0	0	0	0	99517500	996,750	99,517.50	996.75
252	0	0	0	0	0	0	0	0	0	0	0	1	0	0	0	0	0	0	0	0	100514250	23,000	100,514.25	23
253	0	0	0	0	0	0	0	0	0	0	0	0	0	0	0	0	0	0	0	0	100537250	492,500	100,537.25	492.5
254	0	0	0	0	0	0	0	1	0	0	0	0	0	0	0	0	0	0	0	0	101029750	66,750	101,029.75	66.75
255	0	0	0	0	0	0	0	1	0	0	0	1	0	0	0	0	0	0	0	0	101096500	1,001,001	101,096.50	1,001.00
256	0	0	0	0	0	0	0	0	0	0	0	1	0	0	0	0	0	0	0	0	102097501	18,749	102,097.50	18.75
257	0	0	0	0	0	0	0	0	0	0	0	0	0	0	0	0	0	0	0	0	102116250	513,500	102,116.25	513.5
258	0	0	0	0	0	0	0	1	0	0	0	0	0	0	0	0	0	0	0	0	102629750	69,000	102,629.75	69
259	0	0	0	0	0	0	0	1	0	0	0	1	0	0	0	0	0	0	0	0	102698750	998,750	102,698.75	998.75
260	0	0	0	0	0	0	0	0	0	0	0	1	0	0	0	0	0	0	0	0	103697500	21,000	103,697.50	21
261	0	0	0	0	0	0	0	0	0	0	0	0	0	0	0	0	0	0	0	0	103718500	511,250	103,718.50	511.25
262	0	0	0	0	0	0	0	1	0	0	0	0	0	0	0	0	0	0	0	0	104229750	71,250	104,229.75	71.25
263	0	0	0	0	0	0	0	1	0	0	0	1	0	0	0	0	0	0	0	0	104301000	996,501	104,301.00	996.5
264	0	0	0	0	0	0	0	0	0	0	0	1	0	0	0	0	0	0	0	0	105297501	23,249	105,297.50	23.25
265	0	0	0	0	0	0	0	0	0	0	0	0	0	0	0	0	0	0	0	0	105320750	492,500	105,320.75	492.5
266	0	0	0	0	0	0	0	1	0	0	0	0	0	0	0	0	0	0	0	0	105813250	66,750	105,813.25	66.75
267	0	0	0	0	0	0	0	1	0	0	0	1	0	0	0	0	0	0	0	0	105880000	1,000,750	105,880.00	1,000.75
268	0	0	0	0	0	0	0	0	0	0	0	1	0	0	0	0	0	0	0	0	106880750	19,000	106,880.75	19
269	0	0	0	0	0	0	0	0	0	0	0	0	0	0	0	0	0	0	0	0	106899750	496,750	106,899.75	496.75
270	0	0	0	0	0	0	0	1	0	0	0	0	0	0	0	0	0	0	0	0	107396500	62,500	107,396.50	62.5
271	0	0	0	0	0	0	0	1	0	0	0	1	0	0	0	0	0	0	0	0	107459000	1,005,250	107,459.00	1,005.25
272	0	0	0	0	0	0	0	0	0	0	0	1	0	0	0	0	0	0	0	0	108464250	14,250	108,464.25	14.25
273	0	0	0	0	0	0	0	0	0	0	0	0	0	0	0	0	0	0	0	0	108478500	501,501	108,478.50	501.5
274	0	0	0	0	0	0	0	1	0	0	0	0	0	0	0	0	0	0	0	0	108980001	57,749	108,980.00	57.75
275	0	0	0	0	0	0	0	1	0	0	0	1	0	0	0	0	0	0	0	0	109037750	993,250	109,037.75	993.25
276	0	0	0	0	0	0	0	0	0	0	0	1	0	0	0	0	0	0	0	0	110031000	26,500	110,031.00	26.5
277	0	0	0	0	0	0	0	0	0	0	0	0	0	0	0	0	0	0	0	0	110057500	489,001	110,057.50	489
278	0	0	0	0	0	0	0	1	0	0	0	0	0	0	0	0	0	0	0	0	110546501	70,249	110,546.50	70.25
279	0	0	0	0	0	0	0	1	0	0	0	1	0	0	0	0	0	0	0	0	110616750	997,500	110,616.75	997.5
280	0	0	0	0	0	0	0	0	0	0	0	1	0	0	0	0	0	0	0	0	111614250	22,250	111,614.25	22.25
281	0	0	0	0	0	0	0	0	0	0	0	0	0	0	0	0	0	0	0	0	111636500	493,501	111,636.50	493.5
282	0	0	0	0	0	0	0	1	0	0	0	0	0	0	0	0	0	0	0	0	112130001	65,749	112,130.00	65.75
283	0	0	0	0	0	0	0	1	0	0	0	1	0	0	0	0	0	0	0	0	112195750	1,001,750	112,195.75	1,001.75
284	0	0	0	0	0	0	0	0	0	0	0	1	0	0	0	0	0	0	0	0	113197500	18,000	113,197.50	18
285	0	0	0	0	0	0	0	0	0	0	0	0	0	0	0	0	0	0	0	0	113215500	497,750	113,215.50	497.75
286	0	0	0	0	0	0	0	1	0	0	0	0	0	0	0	0	0	0	0	0	113713250	61,500	113,713.25	61.5
287	0	0	0	0	0	0	0	1	0	0	0	1	0	0	0	0	0	0	0	0	113774750	1,006,250	113,774.75	1,006.25
288	0	0	0	0	0	0	0	0	0	0	0	1	0	0	0	0	0	0	0	0	114781000	13,500	114,781.00	13.5
289	0	0	0	0	0	0	0	0	0	0	0	0	0	0	0	0	0	0	0	0	114794500	502,001	114,794.50	502
290	0	0	0	0	0	0	0	1	0	0	0	0	0	0	0	0	0	0	0	0	115296501	57,249	115,296.50	57.25
291	0	0	0	0	0	0	0	1	0	0	0	1	0	0	0	0	0	0	0	0	115353750	993,750	115,353.75	993.75
292	0	0	0	0	0	0	0	0	0	0	0	1	0	0	0	0	0	0	0	0	116347500	26,000	116,347.50	26
293	0	0	0	0	0	0	0	0	0	0	0	0	0	0	0	0	0	0	0	0	116373500	506,501	116,373.50	506.5
294	0	0	0	0	0	0	0	1	0	0	0	0	0	0	0	0	0	0	0	0	116880001	75,999	116,880.00	76
295	0	0	0	0	0	0	0	1	0	0	0	1	0	0	0	0	0	0	0	0	116956000	991,501	116,956.00	991.5
296	0	0	0	0	0	0	0	0	0	0	0	1	0	0	0	0	0	0	0	0	117947501	28,249	117,947.50	28.25
297	0	0	0	0	0	0	0	0	0	0	0	0	0	0	0	0	0	0	0	0	117975750	487,500	117,975.75	487.5
298	0	0	0	0	0	0	0	1	0	0	0	0	0	0	0	0	0	0	0	0	118463250	71,750	118,463.25	71.75
299	0	0	0	0	0	0	0	1	0	0	0	1	0	0	0	0	0	0	0	0	118535000	996,001	118,535.00	996
300	0	0	0	0	0	0	0	0	0	0	0	1	0	0	0	0	0	0	0	0	119531001	23,749	119,531.00	23.75
301	0	0	0	0	0	0	0	0	0	0	0	0	0	0	0	0	0	0	0	0	119554750	492,000	119,554.75	492
302	0	0	0	0	0	0	0	1	0	0	0	0	0	0	0	0	0	0	0	0	120046750	67,250	120,046.75	67.25
303	0	0	0	0	0	0	0	1	0	0	0	1	0	0	0	0	0	0	0	0	120114000	1,000,250	120,114.00	1,000.25
304	0	0	0	0	0	0	0	0	0	0	0	1	0	0	0	0	0	0	0	0	121114250	19,250	121,114.25	19.25
305	0	0	0	0	0	0	0	0	0	0	0	0	0	0	0	0	0	0	0	0	121133500	496,501	121,133.50	496.5
306	0	0	0	0	0	0	0	1	0	0	0	0	0	0	0	0	0	0	0	0	121630001	62,749	121,630.00	62.75
307	0	0	0	0	0	0	0	1	0	0	0	1	0	0	0	0	0	0	0	0	121692750	988,250	121,692.75	988.25
308	0	0	0	0	0	0	0	0	0	0	0	1	0	0	0	0	0	0	0	0	122681000	31,500	122,681.00	31.5
309	0	0	0	0	0	0	0	0	0	0	0	0	0	0	0	0	0	0	0	0	122712500	500,750	122,712.50	500.75
310	0	0	0	0	0	0	0	1	0	0	0	0	0	0	0	0	0	0	0	0	123213250	58,500	123,213.25	58.5
311	0	0	0	0	0	0	0	1	0	0	0	1	0	0	0	0	0	0	0	0	123271750	992,500	123,271.75	992.5
312	0	0	0	0	0	0	0	0	0	0	0	1	0	0	0	0	0	0	0	0	124264250	27,250	124,264.25	27.25
313	0	0	0	0	0	0	0	0	0	0	0	0	0	0	0	0	0	0	0	0	124291500	505,250	124,291.50	505.25
314	0	0	0	0	0	0	0	1	0	0	0	0	0	0	0	0	0	0	0	0	124796750	54,000	124,796.75	54
315	0	0	0	0	0	0	0	1	0	0	0	1	0	0	0	0	0	0	0	0	124850750	997,000	124,850.75	997
316	0	0	0	0	0	0	0	0	0	0	0	1	0	0	0	0	0	0	0	0	125847750	22,750	125,847.75	22.75
317	0	0	0	0	0	0	0	0	0	0	0	0	0	0	0	0	0	0	0	0	125870500	509,501	125,870.50	509.5
318	0	0	0	0	0	0	0	1	0	0	0	0	0	0	0	0	0	0	0	0	126380001	72,999	126,380.00	73
319	0	0	0	0	0	0	0	1	0	0	0	1	0	0	0	0	0	0	0	0	126453000	994,750	126,453.00	994.75
320	0	0	0	0	0	0	0	0	0	0	0	1	0	0	0	0	0	0	0	0	127447750	25,000	127,447.75	25
321	0	0	0	0	0	0	0	0	0	0	0	0	0	0	0	0	0	0	0	0	127472750	490,750	127,472.75	490.75
322	0	0	0	0	0	0	0	1	0	0	0	0	0	0	0	0	0	0	0	0	127963500	68,500	127,963.50	68.5
323	0	0	0	0	0	0	0	1	0	0	0	1	0	0	0	0	0	0	0	0	128032000	999,001	128,032.00	999
324	0	0	0	0	0	0	0	0	0	0	0	1	0	0	0	0	0	0	0	0	129031001	20,749	129,031.00	20.75
325	0	0	0	0	0	0	0	0	0	0	0	0	0	0	0	0	0	0	0	0	129051750	511,750	129,051.75	511.75
326	0	0	0	0	0	0	0	1	0	0	0	0	0	0	0	0	0	0	0	0	129563500	70,750	129,563.50	70.75
327	0	0	0	0	0	0	0	1	0	0	0	1	0	0	0	0	0	0	0	0	129634250	996,750	129,634.25	996.75
328	0	0	0	0	0	0	0	0	0	0	0	1	0	0	0	0	0	0	0	0	130631000	22,750	130,631.00	22.75
329	0	0	0	0	0	0	0	0	0	0	0	0	0	0	0	0	0	0	0	0	130653750	493,000	130,653.75	493
330	0	0	0	0	0	0	0	1	0	0	0	0	0	0	0	0	0	0	0	0	131146750	66,250	131,146.75	66.25
331	0	0	0	0	0	0	0	1	0	0	0	1	0	0	0	0	0	0	0	0	131213000	1,001,501	131,213.00	1,001.50
332	0	0	0	0	0	0	0	0	0	0	0	1	0	0	0	0	0	0	0	0	132214501	18,249	132,214.50	18.25
333	0	0	0	0	0	0	0	0	0	0	0	0	0	0	0	0	0	0	0	0	132232750	497,250	132,232.75	497.25
334	0	0	0	0	0	0	0	1	0	0	0	0	0	0	0	0	0	0	0	0	132730000	62,000	132,730.00	62
335	0	0	0	0	0	0	0	1	0	0	0	1	0	0	0	0	0	0	0	0	132792000	989,001	132,792.00	989
336	0	0	0	0	0	0	0	0	0	0	0	1	0	0	0	0	0	0	0	0	133781001	30,749	133,781.00	30.75
337	0	0	0	0	0	0	0	0	0	0	0	0	0	0	0	0	0	0	0	0	133811750	501,750	133,811.75	501.75
338	0	0	0	0	0	0	0	1	0	0	0	0	0	0	0	0	0	0	0	0	134313500	57,500	134,313.50	57.5
339	0	0	0	0	0	0	0	1	0	0	0	1	0	0	0	0	0	0	0	0	134371000	993,501	134,371.00	993.5
340	0	0	0	0	0	0	0	0	0	0	0	1	0	0	0	0	0	0	0	0	135364501	26,249	135,364.50	26.25
341	0	0	0	0	0	0	0	0	0	0	0	0	0	0	0	0	0	0	0	0	135390750	506,000	135,390.75	506
342	0	0	0	0	0	0	0	1	0	0	0	0	0	0	0	0	0	0	0	0	135896750	53,250	135,896.75	53.25
343	0	0	0	0	0	0	0	1	0	0	0	1	0	0	0	0	0	0	0	0	135950000	997,750	135,950.00	997.75
344	0	0	0	0	0	0	0	0	0	0	0	1	0	0	0	0	0	0	0	0	136947750	22,000	136,947.75	22
345	0	0	0	0	0	0	0	0	0	0	0	0	0	0	0	0	0	0	0	0	136969750	510,250	136,969.75	510.25
346	0	0	0	0	0	0	0	1	0	0	0	0	0	0	0	0	0	0	0	0	137480000	72,250	137,480.00	72.25
347	0	0	0	0	0	0	0	1	0	0	0	1	0	0	0	0	0	0	0	0	137552250	995,500	137,552.25	995.5
348	0	0	0	0	0	0	0	0	0	0	0	1	0	0	0	0	0	0	0	0	138547750	24,250	138,547.75	24.25
349	0	0	0	0	0	0	0	0	0	0	0	0	0	0	0	0	0	0	0	0	138572000	491,501	138,572.00	491.5
350	0	0	0	0	0	0	0	1	0	0	0	0	0	0	0	0	0	0	0	0	139063501	67,749	139,063.50	67.75
351	0	0	0	0	0	0	0	1	0	0	0	1	0	0	0	0	0	0	0	0	139131250	999,750	139,131.25	999.75
352	0	0	0	0	0	0	0	0	0	0	0	1	0	0	0	0	0	0	0	0	140131000	20,000	140,131.00	20
353	0	0	0	0	0	0	0	0	0	0	0	0	0	0	0	0	0	0	0	0	140151000	495,750	140,151.00	495.75
354	0	0	0	0	0	0	0	1	0	0	0	0	0	0	0	0	0	0	0	0	140646750	63,500	140,646.75	63.5
355	0	0	0	0	0	0	0	1	0	0	0	1	0	0	0	0	0	0	0	0	140710250	1,004,250	140,710.25	1,004.25
356	0	0	0	0	0	0	0	0	0	0	0	1	0	0	0	0	0	0	0	0	141714500	15,250	141,714.50	15.25
357	0	0	0	0	0	0	0	0	0	0	0	0	0	0	0	0	0	0	0	0	141729750	500,500	141,729.75	500.5
358	0	0	0	0	0	0	0	1	0	0	0	0	0	0	0	0	0	0	0	0	142230250	58,750	142,230.25	58.75
359	0	0	0	0	0	0	0	1	0	0	0	1	0	0	0	0	0	0	0	0	142289000	992,250	142,289.00	992.25
360	0	0	0	0	0	0	0	0	0	0	0	1	0	0	0	0	0	0	0	0	143281250	27,500	143,281.25	27.5
361	0	0	0	0	0	0	0	0	0	0	0	0	0	0	0	0	0	0	0	0	143308750	488,000	143,308.75	488
362	0	0	0	0	0	0	0	1	0	0	0	0	0	0	0	0	0	0	0	0	143796750	71,250	143,796.75	71.25
363	0	0	0	0	0	0	0	1	0	0	0	1	0	0	0	0	0	0	0	0	143868000	996,501	143,868.00	996.5
364	0	0	0	0	0	0	0	0	0	0	0	1	0	0	0	0	0	0	0	0	144864501	23,249	144,864.50	23.25
365	0	0	0	0	0	0	0	0	0	0	0	0	0	0	0	0	0	0	0	0	144887750	492,500	144,887.75	492.5
366	0	0	0	0	0	0	0	1	0	0	0	0	0	0	0	0	0	0	0	0	145380250	66,750	145,380.25	66.75
367	0	0	0	0	0	0	0	1	0	0	0	1	0	0	0	0	0	0	0	0	145447000	1,000,750	145,447.00	1,000.75
368	0	0	0	0	0	0	0	0	0	0	0	1	0	0	0	0	0	0	0	0	146447750	19,000	146,447.75	19
369	0	0	0	0	0	0	0	0	0	0	0	0	0	0	0	0	0	0	0	0	146466750	496,750	146,466.75	496.75
370	0	0	0	0	0	0	0	1	0	0	0	0	0	0	0	0	0	0	0	0	146963500	62,500	146,963.50	62.5
371	0	0	0	0	0	0	0	1	0	0	0	1	0	0	0	0	0	0	0	0	147026000	1,005,250	147,026.00	1,005.25
372	0	0	0	0	0	0	0	0	0	0	0	1	0	0	0	0	0	0	0	0	148031250	14,500	148,031.25	14.5
373	0	0	0	0	0	0	0	0	0	0	0	0	0	0	0	0	0	0	0	0	148045750	501,250	148,045.75	501.25
374	0	0	0	0	0	0	0	1	0	0	0	0	0	0	0	0	0	0	0	0	148547000	58,000	148,547.00	58
375	0	0	0	0	0	0	0	1	0	0	0	1	0	0	0	0	0	0	0	0	148605000	1,009,501	148,605.00	1,009.50
376	0	0	0	0	0	0	0	0	0	0	0	1	0	0	0	0	0	0	0	0	149614501	10,249	149,614.50	10.25
377	0	0	0	0	0	0	0	0	0	0	0	0	0	0	0	0	0	0	0	0	149624750	505,500	149,624.75	505.5
378	0	0	0	0	0	0	0	1	0	0	0	0	0	0	0	0	0	0	0	0	150130250	53,750	150,130.25	53.75
379	0	0	0	0	0	0	0	1	0	0	0	1	0	0	0	0	0	0	0	0	150184000	997,250	150,184.00	997.25
380	0	0	0	0	0	0	0	0	0	0	0	1	0	0	0	0	0	0	0	0	151181250	22,500	151,181.25	22.5
381	0	0	0	0	0	0	0	0	0	0	0	0	0	0	0	0	0	0	0	0	151203750	493,250	151,203.75	493.25
382	0	0	0	0	0	0	0	1	0	0	0	0	0	0	0	0	0	0	0	0	151697000	66,000	151,697.00	66
383	0	0	0	0	0	0	0	1	0	0	0	1	0	0	0	0	0	0	0	0	151763000	1,001,501	151,763.00	1,001.50
384	0	0	0	0	0	0	0	0	0	0	0	1	0	0	0	0	0	0	0	0	152764501	18,249	152,764.50	18.25
385	0	0	0	0	0	0	0	0	0	0	0	0	0	0	0	0	0	0	0	0	152782750	497,500	152,782.75	497.5
386	0	0	0	0	0	0	0	1	0	0	0	0	0	0	0	0	0	0	0	0	153280250	61,750	153,280.25	61.75
387	0	0	0	0	0	0	0	1	0	0	0	1	0	0	0	0	0	0	0	0	153342000	989,250	153,342.00	989.25
388	0	0	0	0	0	0	0	0	0	0	0	1	0	0	0	0	0	0	0	0	154331250	30,250	154,331.25	30.25
389	0	0	0	0	0	0	0	0	0	0	0	0	0	0	0	0	0	0	0	0	154361500	502,001	154,361.50	502
390	0	0	0	0	0	0	0	1	0	0	0	0	0	0	0	0	0	0	0	0	154863501	57,249	154,863.50	57.25
391	0	0	0	0	0	0	0	1	0	0	0	1	0	0	0	0	0	0	0	0	154920750	993,750	154,920.75	993.75
392	0	0	0	0	0	0	0	0	0	0	0	1	0	0	0	0	0	0	0	0	155914500	26,000	155,914.50	26
393	0	0	0	0	0	0	0	0	0	0	0	0	0	0	0	0	0	0	0	0	155940500	489,750	155,940.50	489.75
394	0	0	0	0	0	0	0	1	0	0	0	0	0	0	0	0	0	0	0	0	156430250	69,500	156,430.25	69.5
395	0	0	0	0	0	0	0	1	0	0	0	1	0	0	0	0	0	0	0	0	156499750	998,250	156,499.75	998.25
396	0	0	0	0	0	0	0	0	0	0	0	1	0	0	0	0	0	0	0	0	157498000	21,500	157,498.00	21.5
397	0	0	0	0	0	0	0	0	0	0	0	0	0	0	0	0	0	0	0	0	157519500	494,001	157,519.50	494
398	0	0	0	0	0	0	0	1	0	0	0	0	0	0	0	0	0	0	0	0	158013501	65,249	158,013.50	65.25
399	0	0	0	0	0	0	0	1	0	0	0	1	0	0	0	0	0	0	0	0	158078750	1,002,500	158,078.75	1,002.50
400	0	0	0	0	0	0	0	0	0	0	0	1	0	0	0	0	0	0	0	0	159081250	17,250	159,081.25	17.25
401	0	0	0	0	0	0	0	0	0	0	0	0	0	0	0	0	0	0	0	0	159098500	498,500	159,098.50	498.5
402	0	0	0	0	0	0	0	1	0	0	0	0	0	0	0	0	0	0	0	0	159597000	60,750	159,597.00	60.75
403	0	0	0	0	0	0	0	1	0	0	0	1	0	0	0	0	0	0	0	0	159657750	1,006,750	159,657.75	1,006.75
404	0	0	0	0	0	0	0	0	0	0	0	1	0	0	0	0	0	0	0	0	160664500	13,000	160,664.50	13
405	0	0	0	0	0	0	0	0	0	0	0	0	0	0	0	0	0	0	0	0	160677500	502,750	160,677.50	502.75
406	0	0	0	0	0	0	0	1	0	0	0	0	0	0	0	0	0	0	0	0	161180250	56,500	161,180.25	56.5
407	0	0	0	0	0	0	0	1	0	0	0	1	0	0	0	0	0	0	0	0	161236750	994,500	161,236.75	994.5
408	0	0	0	0	0	0	0	0	0	0	0	1	0	0	0	0	0	0	0	0	162231250	25,250	162,231.25	25.25
409	0	0	0	0	0	0	0	0	0	0	0	0	0	0	0	0	0	0	0	0	162256500	490,500	162,256.50	490.5
410	0	0	0	0	0	0	0	1	0	0	0	0	0	0	0	0	0	0	0	0	162747000	68,750	162,747.00	68.75
411	0	0	0	0	0	0	0	1	0	0	0	1	0	0	0	0	0	0	0	0	162815750	999,000	162,815.75	999
412	0	0	0	0	0	0	0	0	0	0	0	1	0	0	0	0	0	0	0	0	163814750	20,750	163,814.75	20.75
413	0	0	0	0	0	0	0	0	0	0	0	0	0	0	0	0	0	0	0	0	163835500	494,750	163,835.50	494.75
414	0	0	0	0	0	0	0	1	0	0	0	0	0	0	0	0	0	0	0	0	164330250	64,500	164,330.25	64.5
415	0	0	0	0	0	0	0	1	0	0	0	1	0	0	0	0	0	0	0	0	164394750	986,500	164,394.75	986.5
416	0	0	0	0	0	0	0	0	0	0	0	1	0	0	0	0	0	0	0	0	165381250	33,250	165,381.25	33.25
417	0	0	0	0	0	0	0	0	0	0	0	0	0	0	0	0	0	0	0	0	165414500	499,250	165,414.50	499.25
418	0	0	0	0	0	0	0	1	0	0	0	0	0	0	0	0	0	0	0	0	165913750	60,000	165,913.75	60
419	0	0	0	0	0	0	0	1	0	0	0	1	0	0	0	0	0	0	0	0	165973750	991,000	165,973.75	991
420	0	0	0	0	0	0	0	0	0	0	0	1	0	0	0	0	0	0	0	0	166964750	28,500	166,964.75	28.5
421	0	0	0	0	0	0	0	0	0	0	0	0	0	0	0	0	0	0	0	0	166993250	503,750	166,993.25	503.75
422	0	0	0	0	0	0	0	1	0	0	0	0	0	0	0	0	0	0	0	0	167497000	55,500	167,497.00	55.5
423	0	0	0	0	0	0	0	1	0	0	0	1	0	0	0	0	0	0	0	0	167552500	995,501	167,552.50	995.5
424	0	0	0	0	0	0	0	0	0	0	0	1	0	0	0	0	0	0	0	0	168548001	24,249	168,548.00	24.25
425	0	0	0	0	0	0	0	0	0	0	0	0	0	0	0	0	0	0	0	0	168572250	508,000	168,572.25	508
426	0	0	0	0	0	0	0	1	0	0	0	0	0	0	0	0	0	0	0	0	169080250	74,500	169,080.25	74.5
427	0	0	0	0	0	0	0	1	0	0	0	1	0	0	0	0	0	0	0	0	169154750	993,250	169,154.75	993.25
428	0	0	0	0	0	0	0	0	0	0	0	1	0	0	0	0	0	0	0	0	170148000	26,500	170,148.00	26.5
429	0	0	0	0	0	0	0	0	0	0	0	0	0	0	0	0	0	0	0	0	170174500	489,250	170,174.50	489.25
430	0	0	0	0	0	0	0	1	0	0	0	0	0	0	0	0	0	0	0	0	170663750	70,000	170,663.75	70
431	0	0	0	0	0	0	0	1	0	0	0	1	0	0	0	0	0	0	0	0	170733750	997,500	170,733.75	997.5
432	0	0	0	0	0	0	0	0	0	0	0	1	0	0	0	0	0	0	0	0	171731250	22,250	171,731.25	22.25
433	0	0	0	0	0	0	0	0	0	0	0	0	0	0	0	0	0	0	0	0	171753500	493,500	171,753.50	493.5
434	0	0	0	0	0	0	0	1	0	0	0	0	0	0	0	0	0	0	0	0	172247000	65,750	172,247.00	65.75
435	0	0	0	0	0	0	0	1	0	0	0	1	0	0	0	0	0	0	0	0	172312750	1,002,000	172,312.75	1,002.00
436	0	0	0	0	0	0	0	0	0	0	0	1	0	0	0	0	0	0	0	0	173314750	17,750	173,314.75	17.75
437	0	0	0	0	0	0	0	0	0	0	0	0	0	0	0	0	0	0	0	0	173332500	514,501	173,332.50	514.5
438	0	0	0	0	0	0	0	1	0	0	0	0	0	0	0	0	0	0	0	0	173847001	67,999	173,847.00	68
439	0	0	0	0	0	0	0	1	0	0	0	1	0	0	0	0	0	0	0	0	173915000	999,750	173,915.00	999.75
440	0	0	0	0	0	0	0	0	0	0	0	1	0	0	0	0	0	0	0	0	174914750	20,000	174,914.75	20
441	0	0	0	0	0	0	0	0	0	0	0	0	0	0	0	0	0	0	0	0	174934750	495,750	174,934.75	495.75
442	0	0	0	0	0	0	0	1	0	0	0	0	0	0	0	0	0	0	0	0	175430500	63,500	175,430.50	63.5
443	0	0	0	0	0	0	0	1	0	0	0	1	0	0	0	0	0	0	0	0	175494000	987,501	175,494.00	987.5
444	0	0	0	0	0	0	0	0	0	0	0	1	0	0	0	0	0	0	0	0	176481501	31,999	176,481.50	32
445	0	0	0	0	0	0	0	0	0	0	0	0	0	0	0	0	0	0	0	0	176513500	500,250	176,513.50	500.25
446	0	0	0	0	0	0	0	1	0	0	0	0	0	0	0	0	0	0	0	0	177013750	59,250	177,013.75	59.25
447	0	0	0	0	0	0	0	1	0	0	0	1	0	0	0	0	0	0	0	0	177073000	991,750	177,073.00	991.75
448	0	0	0	0	0	0	0	0	0	0	0	1	0	0	0	0	0	0	0	0	178064750	27,750	178,064.75	27.75
449	0	0	0	0	0	0	0	0	0	0	0	0	0	0	0	0	0	0	0	0	178092500	504,500	178,092.50	504.5
450	0	0	0	0	0	0	0	1	0	0	0	0	0	0	0	0	0	0	0	0	178597000	54,750	178,597.00	54.75
451	0	0	0	0	0	0	0	1	0	0	0	1	0	0	0	0	0	0	0	0	178651750	996,250	178,651.75	996.25
452	0	0	0	0	0	0	0	0	0	0	0	1	0	0	0	0	0	0	0	0	179648000	23,500	179,648.00	23.5
453	0	0	0	0	0	0	0	0	0	0	0	0	0	0	0	0	0	0	0	0	179671500		179,671.50
