# Supplementary material for: Auditory presentation and synchronization in Adobe Flash and HTML5/JavaScript Web experiments
Source: Behav Res Methods. 2016 Jul 15;48(3):897–908. doi: 10.3758/s13428-016-0758-5 (PMC5003904; doi:10.3758/s13428-016-0758-5)
Supplement: Supplementary file 1 — (ZIP 1310 kb) [file 13428_2016_758_MOESM1_ESM.zip › Data/S2/sync-officepc-cr-js.csv]

	Keypad 4	Keypad 3	Keypad 2	Keypad 1	Opto 4	Opto 3	Opto 2	Opto 1	TTL in 2	TTL in 1	Mic 2	Mic 1	Act close 4	Act close 3	Act close 3	Act close 1	TTL out 2	TTL out 1	Sounder 2	Sounder 1	Elapsed uS	Active uS	Elapsed mS	Active mS
1	0	0	0	0	0	0	0	0	0	0	0	0	0	0	0	0	0	0	0	0	0	1,228,250	0	1,228.25
2	0	0	0	0	0	0	0	1	0	0	0	0	0	0	0	0	0	0	0	0	1228250	16,500	1,228.25	16.5
3	0	0	0	0	0	0	0	1	0	0	0	1	0	0	0	0	0	0	0	0	1244750	1,019,500	1,244.75	1,019.50
4	0	0	0	0	0	0	0	1	0	0	0	0	0	0	0	0	0	0	0	0	2264250	50,000	2,264.25	50
5	0	0	0	0	0	0	0	0	0	0	0	0	0	0	0	0	0	0	0	0	2314250	480,750	2,314.25	480.75
6	0	0	0	0	0	0	0	1	0	0	0	0	0	0	0	0	0	0	0	0	2795000	29,750	2,795.00	29.75
7	0	0	0	0	0	0	0	1	0	0	0	1	0	0	0	0	0	0	0	0	2824750	1,019,751	2,824.75	1,019.75
8	0	0	0	0	0	0	0	1	0	0	0	0	0	0	0	0	0	0	0	0	3844501	36,499	3,844.50	36.5
9	0	0	0	0	0	0	0	0	0	0	0	0	0	0	0	0	0	0	0	0	3881000	514,000	3,881.00	514
10	0	0	0	0	0	0	0	1	0	0	0	0	0	0	0	0	0	0	0	0	4395000	9,750	4,395.00	9.75
11	0	0	0	0	0	0	0	1	0	0	0	1	0	0	0	0	0	0	0	0	4404750	1,019,750	4,404.75	1,019.75
12	0	0	0	0	0	0	0	1	0	0	0	0	0	0	0	0	0	0	0	0	5424500	39,750	5,424.50	39.75
13	0	0	0	0	0	0	0	0	0	0	0	0	0	0	0	0	0	0	0	0	5464250	497,500	5,464.25	497.5
14	0	0	0	0	0	0	0	1	0	0	0	0	0	0	0	0	0	0	0	0	5961750	23,000	5,961.75	23
15	0	0	0	0	0	0	0	1	0	0	0	1	0	0	0	0	0	0	0	0	5984750	1,019,750	5,984.75	1,019.75
16	0	0	0	0	0	0	0	1	0	0	0	0	0	0	0	0	0	0	0	0	7004500	43,250	7,004.50	43.25
17	0	0	0	0	0	0	0	0	0	0	0	0	0	0	0	0	0	0	0	0	7047750	497,251	7,047.75	497.25
18	0	0	0	0	0	0	0	1	0	0	0	0	0	0	0	0	0	0	0	0	7545001	19,749	7,545.00	19.75
19	0	0	0	0	0	0	0	1	0	0	0	1	0	0	0	0	0	0	0	0	7564750	1,019,750	7,564.75	1,019.75
20	0	0	0	0	0	0	0	1	0	0	0	0	0	0	0	0	0	0	0	0	8584500	46,500	8,584.50	46.5
21	0	0	0	0	0	0	0	0	0	0	0	0	0	0	0	0	0	0	0	0	8631000	497,500	8,631.00	497.5
22	0	0	0	0	0	0	0	1	0	0	0	0	0	0	0	0	0	0	0	0	9128500	16,250	9,128.50	16.25
23	0	0	0	0	0	0	0	1	0	0	0	1	0	0	0	0	0	0	0	0	9144750	1,019,750	9,144.75	1,019.75
24	0	0	0	0	0	0	0	1	0	0	0	0	0	0	0	0	0	0	0	0	10164500	50,001	10,164.50	50
25	0	0	0	0	0	0	0	0	0	0	0	0	0	0	0	0	0	0	0	0	10214501	480,500	10,214.50	480.5
26	0	0	0	0	0	0	0	1	0	0	0	0	0	0	0	0	0	0	0	0	10695001	29,749	10,695.00	29.75
27	0	0	0	0	0	0	0	1	0	0	0	1	0	0	0	0	0	0	0	0	10724750	1,019,750	10,724.75	1,019.75
28	0	0	0	0	0	0	0	1	0	0	0	0	0	0	0	0	0	0	0	0	11744500	36,500	11,744.50	36.5
29	0	0	0	0	0	0	0	0	0	0	0	0	0	0	0	0	0	0	0	0	11781000	514,000	11,781.00	514
30	0	0	0	0	0	0	0	1	0	0	0	0	0	0	0	0	0	0	0	0	12295000	9,750	12,295.00	9.75
31	0	0	0	0	0	0	0	1	0	0	0	1	0	0	0	0	0	0	0	0	12304750	1,019,750	12,304.75	1,019.75
32	0	0	0	0	0	0	0	1	0	0	0	0	0	0	0	0	0	0	0	0	13324500	40,001	13,324.50	40
33	0	0	0	0	0	0	0	0	0	0	0	0	0	0	0	0	0	0	0	0	13364501	497,249	13,364.50	497.25
34	0	0	0	0	0	0	0	1	0	0	0	0	0	0	0	0	0	0	0	0	13861750	23,000	13,861.75	23
35	0	0	0	0	0	0	0	1	0	0	0	1	0	0	0	0	0	0	0	0	13884750	1,019,750	13,884.75	1,019.75
36	0	0	0	0	0	0	0	1	0	0	0	0	0	0	0	0	0	0	0	0	14904500	43,250	14,904.50	43.25
37	0	0	0	0	0	0	0	0	0	0	0	0	0	0	0	0	0	0	0	0	14947750	497,500	14,947.75	497.5
38	0	0	0	0	0	0	0	1	0	0	0	0	0	0	0	0	0	0	0	0	15445250	19,500	15,445.25	19.5
39	0	0	0	0	0	0	0	1	0	0	0	1	0	0	0	0	0	0	0	0	15464750	1,019,750	15,464.75	1,019.75
40	0	0	0	0	0	0	0	1	0	0	0	0	0	0	0	0	0	0	0	0	16484500	46,501	16,484.50	46.5
41	0	0	0	0	0	0	0	0	0	0	0	0	0	0	0	0	0	0	0	0	16531001	497,499	16,531.00	497.5
42	0	0	0	0	0	0	0	1	0	0	0	0	0	0	0	0	0	0	0	0	17028500	16,250	17,028.50	16.25
43	0	0	0	0	0	0	0	1	0	0	0	1	0	0	0	0	0	0	0	0	17044750	1,019,750	17,044.75	1,019.75
44	0	0	0	0	0	0	0	1	0	0	0	0	0	0	0	0	0	0	0	0	18064500	50,001	18,064.50	50
45	0	0	0	0	0	0	0	0	0	0	0	0	0	0	0	0	0	0	0	0	18114501	480,749	18,114.50	480.75
46	0	0	0	0	0	0	0	1	0	0	0	0	0	0	0	0	0	0	0	0	18595250	29,500	18,595.25	29.5
47	0	0	0	0	0	0	0	1	0	0	0	1	0	0	0	0	0	0	0	0	18624750	1,019,750	18,624.75	1,019.75
48	0	0	0	0	0	0	0	1	0	0	0	0	0	0	0	0	0	0	0	0	19644500	36,750	19,644.50	36.75
49	0	0	0	0	0	0	0	0	0	0	0	0	0	0	0	0	0	0	0	0	19681250	514,000	19,681.25	514
50	0	0	0	0	0	0	0	1	0	0	0	0	0	0	0	0	0	0	0	0	20195250	9,500	20,195.25	9.5
51	0	0	0	0	0	0	0	1	0	0	0	1	0	0	0	0	0	0	0	0	20204750	1,019,750	20,204.75	1,019.75
52	0	0	0	0	0	0	0	1	0	0	0	0	0	0	0	0	0	0	0	0	21224500	40,001	21,224.50	40
53	0	0	0	0	0	0	0	0	0	0	0	0	0	0	0	0	0	0	0	0	21264501	497,249	21,264.50	497.25
54	0	0	0	0	0	0	0	1	0	0	0	0	0	0	0	0	0	0	0	0	21761750	23,000	21,761.75	23
55	0	0	0	0	0	0	0	1	0	0	0	1	0	0	0	0	0	0	0	0	21784750	1,019,750	21,784.75	1,019.75
56	0	0	0	0	0	0	0	1	0	0	0	0	0	0	0	0	0	0	0	0	22804500	43,250	22,804.50	43.25
57	0	0	0	0	0	0	0	0	0	0	0	0	0	0	0	0	0	0	0	0	22847750	497,500	22,847.75	497.5
58	0	0	0	0	0	0	0	1	0	0	0	0	0	0	0	0	0	0	0	0	23345250	19,500	23,345.25	19.5
59	0	0	0	0	0	0	0	1	0	0	0	1	0	0	0	0	0	0	0	0	23364750	1,019,750	23,364.75	1,019.75
60	0	0	0	0	0	0	0	1	0	0	0	0	0	0	0	0	0	0	0	0	24384500	46,750	24,384.50	46.75
61	0	0	0	0	0	0	0	0	0	0	0	0	0	0	0	0	0	0	0	0	24431250	497,250	24,431.25	497.25
62	0	0	0	0	0	0	0	1	0	0	0	0	0	0	0	0	0	0	0	0	24928500	16,250	24,928.50	16.25
63	0	0	0	0	0	0	0	1	0	0	0	1	0	0	0	0	0	0	0	0	24944750	1,019,750	24,944.75	1,019.75
64	0	0	0	0	0	0	0	1	0	0	0	0	0	0	0	0	0	0	0	0	25964500	50,000	25,964.50	50
65	0	0	0	0	0	0	0	0	0	0	0	0	0	0	0	0	0	0	0	0	26014500	480,750	26,014.50	480.75
66	0	0	0	0	0	0	0	1	0	0	0	0	0	0	0	0	0	0	0	0	26495250	29,750	26,495.25	29.75
67	0	0	0	0	0	0	0	1	0	0	0	1	0	0	0	0	0	0	0	0	26525000	1,019,501	26,525.00	1,019.50
68	0	0	0	0	0	0	0	1	0	0	0	0	0	0	0	0	0	0	0	0	27544501	53,249	27,544.50	53.25
69	0	0	0	0	0	0	0	0	0	0	0	0	0	0	0	0	0	0	0	0	27597750	497,500	27,597.75	497.5
70	0	0	0	0	0	0	0	1	0	0	0	0	0	0	0	0	0	0	0	0	28095250	9,750	28,095.25	9.75
71	0	0	0	0	0	0	0	1	0	0	0	1	0	0	0	0	0	0	0	0	28105000	1,019,750	28,105.00	1,019.75
72	0	0	0	0	0	0	0	1	0	0	0	0	0	0	0	0	0	0	0	0	29124750	39,751	29,124.75	39.75
73	0	0	0	0	0	0	0	0	0	0	0	0	0	0	0	0	0	0	0	0	29164501	497,499	29,164.50	497.5
74	0	0	0	0	0	0	0	1	0	0	0	0	0	0	0	0	0	0	0	0	29662000	23,000	29,662.00	23
75	0	0	0	0	0	0	0	1	0	0	0	1	0	0	0	0	0	0	0	0	29685000	1,019,750	29,685.00	1,019.75
76	0	0	0	0	0	0	0	1	0	0	0	0	0	0	0	0	0	0	0	0	30704750	43,250	30,704.75	43.25
77	0	0	0	0	0	0	0	0	0	0	0	0	0	0	0	0	0	0	0	0	30748000	497,250	30,748.00	497.25
78	0	0	0	0	0	0	0	1	0	0	0	0	0	0	0	0	0	0	0	0	31245250	19,750	31,245.25	19.75
79	0	0	0	0	0	0	0	1	0	0	0	1	0	0	0	0	0	0	0	0	31265000	1,019,750	31,265.00	1,019.75
80	0	0	0	0	0	0	0	1	0	0	0	0	0	0	0	0	0	0	0	0	32284750	46,500	32,284.75	46.5
81	0	0	0	0	0	0	0	0	0	0	0	0	0	0	0	0	0	0	0	0	32331250	497,250	32,331.25	497.25
82	0	0	0	0	0	0	0	1	0	0	0	0	0	0	0	0	0	0	0	0	32828500	16,500	32,828.50	16.5
83	0	0	0	0	0	0	0	1	0	0	0	1	0	0	0	0	0	0	0	0	32845000	1,019,750	32,845.00	1,019.75
84	0	0	0	0	0	0	0	1	0	0	0	0	0	0	0	0	0	0	0	0	33864750	49,751	33,864.75	49.75
85	0	0	0	0	0	0	0	0	0	0	0	0	0	0	0	0	0	0	0	0	33914501	480,749	33,914.50	480.75
86	0	0	0	0	0	0	0	1	0	0	0	0	0	0	0	0	0	0	0	0	34395250	29,750	34,395.25	29.75
87	0	0	0	0	0	0	0	1	0	0	0	1	0	0	0	0	0	0	0	0	34425000	1,019,750	34,425.00	1,019.75
88	0	0	0	0	0	0	0	1	0	0	0	0	0	0	0	0	0	0	0	0	35444750	36,500	35,444.75	36.5
89	0	0	0	0	0	0	0	0	0	0	0	0	0	0	0	0	0	0	0	0	35481250	514,000	35,481.25	514
90	0	0	0	0	0	0	0	1	0	0	0	0	0	0	0	0	0	0	0	0	35995250	9,750	35,995.25	9.75
91	0	0	0	0	0	0	0	1	0	0	0	1	0	0	0	0	0	0	0	0	36005000	1,019,750	36,005.00	1,019.75
92	0	0	0	0	0	0	0	1	0	0	0	0	0	0	0	0	0	0	0	0	37024750	39,751	37,024.75	39.75
93	0	0	0	0	0	0	0	0	0	0	0	0	0	0	0	0	0	0	0	0	37064501	497,499	37,064.50	497.5
94	0	0	0	0	0	0	0	1	0	0	0	0	0	0	0	0	0	0	0	0	37562000	23,000	37,562.00	23
95	0	0	0	0	0	0	0	1	0	0	0	1	0	0	0	0	0	0	0	0	37585000	1,019,750	37,585.00	1,019.75
96	0	0	0	0	0	0	0	1	0	0	0	0	0	0	0	0	0	0	0	0	38604750	43,250	38,604.75	43.25
97	0	0	0	0	0	0	0	0	0	0	0	0	0	0	0	0	0	0	0	0	38648000	497,250	38,648.00	497.25
98	0	0	0	0	0	0	0	1	0	0	0	0	0	0	0	0	0	0	0	0	39145250	19,750	39,145.25	19.75
99	0	0	0	0	0	0	0	1	0	0	0	1	0	0	0	0	0	0	0	0	39165000	1,019,750	39,165.00	1,019.75
100	0	0	0	0	0	0	0	1	0	0	0	0	0	0	0	0	0	0	0	0	40184750	46,500	40,184.75	46.5
101	0	0	0	0	0	0	0	0	0	0	0	0	0	0	0	0	0	0	0	0	40231250	497,500	40,231.25	497.5
102	0	0	0	0	0	0	0	1	0	0	0	0	0	0	0	0	0	0	0	0	40728750	16,250	40,728.75	16.25
103	0	0	0	0	0	0	0	1	0	0	0	1	0	0	0	0	0	0	0	0	40745000	1,019,750	40,745.00	1,019.75
104	0	0	0	0	0	0	0	1	0	0	0	0	0	0	0	0	0	0	0	0	41764750	50,000	41,764.75	50
105	0	0	0	0	0	0	0	0	0	0	0	0	0	0	0	0	0	0	0	0	41814750	480,500	41,814.75	480.5
106	0	0	0	0	0	0	0	1	0	0	0	0	0	0	0	0	0	0	0	0	42295250	29,750	42,295.25	29.75
107	0	0	0	0	0	0	0	1	0	0	0	1	0	0	0	0	0	0	0	0	42325000	1,019,750	42,325.00	1,019.75
108	0	0	0	0	0	0	0	1	0	0	0	0	0	0	0	0	0	0	0	0	43344750	36,500	43,344.75	36.5
109	0	0	0	0	0	0	0	0	0	0	0	0	0	0	0	0	0	0	0	0	43381250	514,000	43,381.25	514
110	0	0	0	0	0	0	0	1	0	0	0	0	0	0	0	0	0	0	0	0	43895250	9,750	43,895.25	9.75
111	0	0	0	0	0	0	0	1	0	0	0	1	0	0	0	0	0	0	0	0	43905000	1,019,750	43,905.00	1,019.75
112	0	0	0	0	0	0	0	1	0	0	0	0	0	0	0	0	0	0	0	0	44924750	40,000	44,924.75	40
113	0	0	0	0	0	0	0	0	0	0	0	0	0	0	0	0	0	0	0	0	44964750	497,250	44,964.75	497.25
114	0	0	0	0	0	0	0	1	0	0	0	0	0	0	0	0	0	0	0	0	45462000	23,001	45,462.00	23
115	0	0	0	0	0	0	0	1	0	0	0	1	0	0	0	0	0	0	0	0	45485001	1,019,749	45,485.00	1,019.75
116	0	0	0	0	0	0	0	1	0	0	0	0	0	0	0	0	0	0	0	0	46504750	43,250	46,504.75	43.25
117	0	0	0	0	0	0	0	0	0	0	0	0	0	0	0	0	0	0	0	0	46548000	497,500	46,548.00	497.5
118	0	0	0	0	0	0	0	1	0	0	0	0	0	0	0	0	0	0	0	0	47045500	19,501	47,045.50	19.5
119	0	0	0	0	0	0	0	1	0	0	0	1	0	0	0	0	0	0	0	0	47065001	1,019,749	47,065.00	1,019.75
120	0	0	0	0	0	0	0	1	0	0	0	0	0	0	0	0	0	0	0	0	48084750	46,500	48,084.75	46.5
121	0	0	0	0	0	0	0	0	0	0	0	0	0	0	0	0	0	0	0	0	48131250	497,500	48,131.25	497.5
122	0	0	0	0	0	0	0	1	0	0	0	0	0	0	0	0	0	0	0	0	48628750	16,250	48,628.75	16.25
123	0	0	0	0	0	0	0	1	0	0	0	1	0	0	0	0	0	0	0	0	48645000	1,019,750	48,645.00	1,019.75
124	0	0	0	0	0	0	0	1	0	0	0	0	0	0	0	0	0	0	0	0	49664750	50,000	49,664.75	50
125	0	0	0	0	0	0	0	0	0	0	0	0	0	0	0	0	0	0	0	0	49714750	480,750	49,714.75	480.75
126	0	0	0	0	0	0	0	1	0	0	0	0	0	0	0	0	0	0	0	0	50195500	29,500	50,195.50	29.5
127	0	0	0	0	0	0	0	1	0	0	0	1	0	0	0	0	0	0	0	0	50225000	1,019,750	50,225.00	1,019.75
128	0	0	0	0	0	0	0	1	0	0	0	0	0	0	0	0	0	0	0	0	51244750	36,750	51,244.75	36.75
129	0	0	0	0	0	0	0	0	0	0	0	0	0	0	0	0	0	0	0	0	51281500	514,000	51,281.50	514
130	0	0	0	0	0	0	0	1	0	0	0	0	0	0	0	0	0	0	0	0	51795500	9,500	51,795.50	9.5
131	0	0	0	0	0	0	0	1	0	0	0	1	0	0	0	0	0	0	0	0	51805000	1,019,750	51,805.00	1,019.75
132	0	0	0	0	0	0	0	1	0	0	0	0	0	0	0	0	0	0	0	0	52824750	40,000	52,824.75	40
133	0	0	0	0	0	0	0	0	0	0	0	0	0	0	0	0	0	0	0	0	52864750	497,250	52,864.75	497.25
134	0	0	0	0	0	0	0	1	0	0	0	0	0	0	0	0	0	0	0	0	53362000	23,001	53,362.00	23
135	0	0	0	0	0	0	0	1	0	0	0	1	0	0	0	0	0	0	0	0	53385001	1,019,749	53,385.00	1,019.75
136	0	0	0	0	0	0	0	1	0	0	0	0	0	0	0	0	0	0	0	0	54404750	43,250	54,404.75	43.25
137	0	0	0	0	0	0	0	0	0	0	0	0	0	0	0	0	0	0	0	0	54448000	497,500	54,448.00	497.5
138	0	0	0	0	0	0	0	1	0	0	0	0	0	0	0	0	0	0	0	0	54945500	19,501	54,945.50	19.5
139	0	0	0	0	0	0	0	1	0	0	0	1	0	0	0	0	0	0	0	0	54965001	1,019,749	54,965.00	1,019.75
140	0	0	0	0	0	0	0	1	0	0	0	0	0	0	0	0	0	0	0	0	55984750	46,750	55,984.75	46.75
141	0	0	0	0	0	0	0	0	0	0	0	0	0	0	0	0	0	0	0	0	56031500	497,250	56,031.50	497.25
142	0	0	0	0	0	0	0	1	0	0	0	0	0	0	0	0	0	0	0	0	56528750	16,250	56,528.75	16.25
143	0	0	0	0	0	0	0	1	0	0	0	1	0	0	0	0	0	0	0	0	56545000	1,019,750	56,545.00	1,019.75
144	0	0	0	0	0	0	0	1	0	0	0	0	0	0	0	0	0	0	0	0	57564750	50,000	57,564.75	50
145	0	0	0	0	0	0	0	0	0	0	0	0	0	0	0	0	0	0	0	0	57614750	480,751	57,614.75	480.75
146	0	0	0	0	0	0	0	1	0	0	0	0	0	0	0	0	0	0	0	0	58095501	29,749	58,095.50	29.75
147	0	0	0	0	0	0	0	1	0	0	0	1	0	0	0	0	0	0	0	0	58125250	1,019,500	58,125.25	1,019.50
148	0	0	0	0	0	0	0	1	0	0	0	0	0	0	0	0	0	0	0	0	59144750	36,750	59,144.75	36.75
149	0	0	0	0	0	0	0	0	0	0	0	0	0	0	0	0	0	0	0	0	59181500	514,000	59,181.50	514
150	0	0	0	0	0	0	0	1	0	0	0	0	0	0	0	0	0	0	0	0	59695500	9,750	59,695.50	9.75
151	0	0	0	0	0	0	0	1	0	0	0	1	0	0	0	0	0	0	0	0	59705250	1,019,500	59,705.25	1,019.50
152	0	0	0	0	0	0	0	1	0	0	0	0	0	0	0	0	0	0	0	0	60724750	40,000	60,724.75	40
153	0	0	0	0	0	0	0	0	0	0	0	0	0	0	0	0	0	0	0	0	60764750	497,500	60,764.75	497.5
154	0	0	0	0	0	0	0	1	0	0	0	0	0	0	0	0	0	0	0	0	61262250	23,000	61,262.25	23
155	0	0	0	0	0	0	0	1	0	0	0	1	0	0	0	0	0	0	0	0	61285250	1,019,750	61,285.25	1,019.75
156	0	0	0	0	0	0	0	1	0	0	0	0	0	0	0	0	0	0	0	0	62305000	43,250	62,305.00	43.25
157	0	0	0	0	0	0	0	0	0	0	0	0	0	0	0	0	0	0	0	0	62348250	497,250	62,348.25	497.25
158	0	0	0	0	0	0	0	1	0	0	0	0	0	0	0	0	0	0	0	0	62845500	19,750	62,845.50	19.75
159	0	0	0	0	0	0	0	1	0	0	0	1	0	0	0	0	0	0	0	0	62865250	1,019,750	62,865.25	1,019.75
160	0	0	0	0	0	0	0	1	0	0	0	0	0	0	0	0	0	0	0	0	63885000	46,500	63,885.00	46.5
161	0	0	0	0	0	0	0	0	0	0	0	0	0	0	0	0	0	0	0	0	63931500	497,250	63,931.50	497.25
162	0	0	0	0	0	0	0	1	0	0	0	0	0	0	0	0	0	0	0	0	64428750	16,500	64,428.75	16.5
163	0	0	0	0	0	0	0	1	0	0	0	1	0	0	0	0	0	0	0	0	64445250	1,019,750	64,445.25	1,019.75
164	0	0	0	0	0	0	0	1	0	0	0	0	0	0	0	0	0	0	0	0	65465000	49,750	65,465.00	49.75
165	0	0	0	0	0	0	0	0	0	0	0	0	0	0	0	0	0	0	0	0	65514750	480,750	65,514.75	480.75
166	0	0	0	0	0	0	0	1	0	0	0	0	0	0	0	0	0	0	0	0	65995500	29,750	65,995.50	29.75
167	0	0	0	0	0	0	0	1	0	0	0	1	0	0	0	0	0	0	0	0	66025250	1,019,750	66,025.25	1,019.75
168	0	0	0	0	0	0	0	1	0	0	0	0	0	0	0	0	0	0	0	0	67045000	36,500	67,045.00	36.5
169	0	0	0	0	0	0	0	0	0	0	0	0	0	0	0	0	0	0	0	0	67081500	514,000	67,081.50	514
170	0	0	0	0	0	0	0	1	0	0	0	0	0	0	0	0	0	0	0	0	67595500	9,750	67,595.50	9.75
171	0	0	0	0	0	0	0	1	0	0	0	1	0	0	0	0	0	0	0	0	67605250	1,019,751	67,605.25	1,019.75
172	0	0	0	0	0	0	0	1	0	0	0	0	0	0	0	0	0	0	0	0	68625001	39,749	68,625.00	39.75
173	0	0	0	0	0	0	0	0	0	0	0	0	0	0	0	0	0	0	0	0	68664750	497,500	68,664.75	497.5
174	0	0	0	0	0	0	0	1	0	0	0	0	0	0	0	0	0	0	0	0	69162250	23,000	69,162.25	23
175	0	0	0	0	0	0	0	1	0	0	0	1	0	0	0	0	0	0	0	0	69185250	1,019,750	69,185.25	1,019.75
176	0	0	0	0	0	0	0	1	0	0	0	0	0	0	0	0	0	0	0	0	70205000	43,250	70,205.00	43.25
177	0	0	0	0	0	0	0	0	0	0	0	0	0	0	0	0	0	0	0	0	70248250	497,251	70,248.25	497.25
178	0	0	0	0	0	0	0	1	0	0	0	0	0	0	0	0	0	0	0	0	70745501	19,749	70,745.50	19.75
179	0	0	0	0	0	0	0	1	0	0	0	1	0	0	0	0	0	0	0	0	70765250	1,019,750	70,765.25	1,019.75
180	0	0	0	0	0	0	0	1	0	0	0	0	0	0	0	0	0	0	0	0	71785000	46,500	71,785.00	46.5
181	0	0	0	0	0	0	0	0	0	0	0	0	0	0	0	0	0	0	0	0	71831500	497,500	71,831.50	497.5
182	0	0	0	0	0	0	0	1	0	0	0	0	0	0	0	0	0	0	0	0	72329000	16,250	72,329.00	16.25
183	0	0	0	0	0	0	0	1	0	0	0	1	0	0	0	0	0	0	0	0	72345250	1,019,750	72,345.25	1,019.75
184	0	0	0	0	0	0	0	1	0	0	0	0	0	0	0	0	0	0	0	0	73365000	50,001	73,365.00	50
185	0	0	0	0	0	0	0	0	0	0	0	0	0	0	0	0	0	0	0	0	73415001	480,499	73,415.00	480.5
186	0	0	0	0	0	0	0	1	0	0	0	0	0	0	0	0	0	0	0	0	73895500	29,750	73,895.50	29.75
187	0	0	0	0	0	0	0	1	0	0	0	1	0	0	0	0	0	0	0	0	73925250	1,019,751	73,925.25	1,019.75
188	0	0	0	0	0	0	0	1	0	0	0	0	0	0	0	0	0	0	0	0	74945001	36,499	74,945.00	36.5
189	0	0	0	0	0	0	0	0	0	0	0	0	0	0	0	0	0	0	0	0	74981500	514,000	74,981.50	514
190	0	0	0	0	0	0	0	1	0	0	0	0	0	0	0	0	0	0	0	0	75495500	9,750	75,495.50	9.75
191	0	0	0	0	0	0	0	1	0	0	0	1	0	0	0	0	0	0	0	0	75505250	1,019,751	75,505.25	1,019.75
192	0	0	0	0	0	0	0	1	0	0	0	0	0	0	0	0	0	0	0	0	76525001	39,999	76,525.00	40
193	0	0	0	0	0	0	0	0	0	0	0	0	0	0	0	0	0	0	0	0	76565000	497,250	76,565.00	497.25
194	0	0	0	0	0	0	0	1	0	0	0	0	0	0	0	0	0	0	0	0	77062250	23,000	77,062.25	23
195	0	0	0	0	0	0	0	1	0	0	0	1	0	0	0	0	0	0	0	0	77085250	1,019,750	77,085.25	1,019.75
196	0	0	0	0	0	0	0	1	0	0	0	0	0	0	0	0	0	0	0	0	78105000	43,250	78,105.00	43.25
197	0	0	0	0	0	0	0	0	0	0	0	0	0	0	0	0	0	0	0	0	78148250	497,500	78,148.25	497.5
198	0	0	0	0	0	0	0	1	0	0	0	0	0	0	0	0	0	0	0	0	78645750	19,500	78,645.75	19.5
199	0	0	0	0	0	0	0	1	0	0	0	1	0	0	0	0	0	0	0	0	78665250	1,019,750	78,665.25	1,019.75
200	0	0	0	0	0	0	0	1	0	0	0	0	0	0	0	0	0	0	0	0	79685000	46,501	79,685.00	46.5
201	0	0	0	0	0	0	0	0	0	0	0	0	0	0	0	0	0	0	0	0	79731501	497,499	79,731.50	497.5
202	0	0	0	0	0	0	0	1	0	0	0	0	0	0	0	0	0	0	0	0	80229000	16,250	80,229.00	16.25
203	0	0	0	0	0	0	0	1	0	0	0	1	0	0	0	0	0	0	0	0	80245250	1,019,751	80,245.25	1,019.75
204	0	0	0	0	0	0	0	1	0	0	0	0	0	0	0	0	0	0	0	0	81265001	49,999	81,265.00	50
205	0	0	0	0	0	0	0	0	0	0	0	0	0	0	0	0	0	0	0	0	81315000	480,750	81,315.00	480.75
206	0	0	0	0	0	0	0	1	0	0	0	0	0	0	0	0	0	0	0	0	81795750	29,500	81,795.75	29.5
207	0	0	0	0	0	0	0	1	0	0	0	1	0	0	0	0	0	0	0	0	81825250	1,019,750	81,825.25	1,019.75
208	0	0	0	0	0	0	0	1	0	0	0	0	0	0	0	0	0	0	0	0	82845000	36,750	82,845.00	36.75
209	0	0	0	0	0	0	0	0	0	0	0	0	0	0	0	0	0	0	0	0	82881750	514,000	82,881.75	514
210	0	0	0	0	0	0	0	1	0	0	0	0	0	0	0	0	0	0	0	0	83395750	9,500	83,395.75	9.5
211	0	0	0	0	0	0	0	1	0	0	0	1	0	0	0	0	0	0	0	0	83405250	1,019,750	83,405.25	1,019.75
212	0	0	0	0	0	0	0	1	0	0	0	0	0	0	0	0	0	0	0	0	84425000	40,001	84,425.00	40
213	0	0	0	0	0	0	0	0	0	0	0	0	0	0	0	0	0	0	0	0	84465001	497,249	84,465.00	497.25
214	0	0	0	0	0	0	0	1	0	0	0	0	0	0	0	0	0	0	0	0	84962250	23,000	84,962.25	23
215	0	0	0	0	0	0	0	1	0	0	0	1	0	0	0	0	0	0	0	0	84985250	1,019,750	84,985.25	1,019.75
216	0	0	0	0	0	0	0	1	0	0	0	0	0	0	0	0	0	0	0	0	86005000	43,250	86,005.00	43.25
217	0	0	0	0	0	0	0	0	0	0	0	0	0	0	0	0	0	0	0	0	86048250	497,500	86,048.25	497.5
218	0	0	0	0	0	0	0	1	0	0	0	0	0	0	0	0	0	0	0	0	86545750	19,500	86,545.75	19.5
219	0	0	0	0	0	0	0	1	0	0	0	1	0	0	0	0	0	0	0	0	86565250	1,019,750	86,565.25	1,019.75
220	0	0	0	0	0	0	0	1	0	0	0	0	0	0	0	0	0	0	0	0	87585000	46,750	87,585.00	46.75
221	0	0	0	0	0	0	0	0	0	0	0	0	0	0	0	0	0	0	0	0	87631750	497,250	87,631.75	497.25
222	0	0	0	0	0	0	0	1	0	0	0	0	0	0	0	0	0	0	0	0	88129000	16,250	88,129.00	16.25
223	0	0	0	0	0	0	0	1	0	0	0	1	0	0	0	0	0	0	0	0	88145250	1,019,750	88,145.25	1,019.75
224	0	0	0	0	0	0	0	1	0	0	0	0	0	0	0	0	0	0	0	0	89165000	50,000	89,165.00	50
225	0	0	0	0	0	0	0	0	0	0	0	0	0	0	0	0	0	0	0	0	89215000	480,750	89,215.00	480.75
226	0	0	0	0	0	0	0	1	0	0	0	0	0	0	0	0	0	0	0	0	89695750	29,750	89,695.75	29.75
227	0	0	0	0	0	0	0	1	0	0	0	1	0	0	0	0	0	0	0	0	89725500	1,019,501	89,725.50	1,019.50
228	0	0	0	0	0	0	0	1	0	0	0	0	0	0	0	0	0	0	0	0	90745001	36,749	90,745.00	36.75
229	0	0	0	0	0	0	0	0	0	0	0	0	0	0	0	0	0	0	0	0	90781750	514,000	90,781.75	514
230	0	0	0	0	0	0	0	1	0	0	0	0	0	0	0	0	0	0	0	0	91295750	9,750	91,295.75	9.75
231	0	0	0	0	0	0	0	1	0	0	0	1	0	0	0	0	0	0	0	0	91305500	1,019,501	91,305.50	1,019.50
232	0	0	0	0	0	0	0	1	0	0	0	0	0	0	0	0	0	0	0	0	92325001	39,999	92,325.00	40
233	0	0	0	0	0	0	0	0	0	0	0	0	0	0	0	0	0	0	0	0	92365000	497,500	92,365.00	497.5
234	0	0	0	0	0	0	0	1	0	0	0	0	0	0	0	0	0	0	0	0	92862500	23,001	92,862.50	23
235	0	0	0	0	0	0	0	1	0	0	0	1	0	0	0	0	0	0	0	0	92885501	1,019,749	92,885.50	1,019.75
236	0	0	0	0	0	0	0	1	0	0	0	0	0	0	0	0	0	0	0	0	93905250	43,250	93,905.25	43.25
237	0	0	0	0	0	0	0	0	0	0	0	0	0	0	0	0	0	0	0	0	93948500	497,250	93,948.50	497.25
238	0	0	0	0	0	0	0	1	0	0	0	0	0	0	0	0	0	0	0	0	94445750	19,750	94,445.75	19.75
239	0	0	0	0	0	0	0	1	0	0	0	1	0	0	0	0	0	0	0	0	94465500	1,019,750	94,465.50	1,019.75
240	0	0	0	0	0	0	0	1	0	0	0	0	0	0	0	0	0	0	0	0	95485250	46,500	95,485.25	46.5
241	0	0	0	0	0	0	0	0	0	0	0	0	0	0	0	0	0	0	0	0	95531750	497,250	95,531.75	497.25
242	0	0	0	0	0	0	0	1	0	0	0	0	0	0	0	0	0	0	0	0	96029000	16,501	96,029.00	16.5
243	0	0	0	0	0	0	0	1	0	0	0	1	0	0	0	0	0	0	0	0	96045501	1,019,749	96,045.50	1,019.75
244	0	0	0	0	0	0	0	1	0	0	0	0	0	0	0	0	0	0	0	0	97065250	49,750	97,065.25	49.75
245	0	0	0	0	0	0	0	0	0	0	0	0	0	0	0	0	0	0	0	0	97115000	480,750	97,115.00	480.75
246	0	0	0	0	0	0	0	1	0	0	0	0	0	0	0	0	0	0	0	0	97595750	29,750	97,595.75	29.75
247	0	0	0	0	0	0	0	1	0	0	0	1	0	0	0	0	0	0	0	0	97625500	1,019,750	97,625.50	1,019.75
248	0	0	0	0	0	0	0	1	0	0	0	0	0	0	0	0	0	0	0	0	98645250	36,500	98,645.25	36.5
249	0	0	0	0	0	0	0	0	0	0	0	0	0	0	0	0	0	0	0	0	98681750	514,000	98,681.75	514
250	0	0	0	0	0	0	0	1	0	0	0	0	0	0	0	0	0	0	0	0	99195750	9,750	99,195.75	9.75
251	0	0	0	0	0	0	0	1	0	0	0	1	0	0	0	0	0	0	0	0	99205500	1,019,750	99,205.50	1,019.75
252	0	0	0	0	0	0	0	1	0	0	0	0	0	0	0	0	0	0	0	0	100225250	39,751	100,225.25	39.75
253	0	0	0	0	0	0	0	0	0	0	0	0	0	0	0	0	0	0	0	0	100265001	497,499	100,265.00	497.5
254	0	0	0	0	0	0	0	1	0	0	0	0	0	0	0	0	0	0	0	0	100762500	23,000	100,762.50	23
255	0	0	0	0	0	0	0	1	0	0	0	1	0	0	0	0	0	0	0	0	100785500	1,019,750	100,785.50	1,019.75
256	0	0	0	0	0	0	0	1	0	0	0	0	0	0	0	0	0	0	0	0	101805250	43,250	101,805.25	43.25
257	0	0	0	0	0	0	0	0	0	0	0	0	0	0	0	0	0	0	0	0	101848500	497,250	101,848.50	497.25
258	0	0	0	0	0	0	0	1	0	0	0	0	0	0	0	0	0	0	0	0	102345750	19,750	102,345.75	19.75
259	0	0	0	0	0	0	0	1	0	0	0	1	0	0	0	0	0	0	0	0	102365500	1,019,750	102,365.50	1,019.75
260	0	0	0	0	0	0	0	1	0	0	0	0	0	0	0	0	0	0	0	0	103385250	46,500	103,385.25	46.5
261	0	0	0	0	0	0	0	0	0	0	0	0	0	0	0	0	0	0	0	0	103431750	497,500	103,431.75	497.5
262	0	0	0	0	0	0	0	1	0	0	0	0	0	0	0	0	0	0	0	0	103929250	16,250	103,929.25	16.25
263	0	0	0	0	0	0	0	1	0	0	0	1	0	0	0	0	0	0	0	0	103945500	1,019,750	103,945.50	1,019.75
264	0	0	0	0	0	0	0	1	0	0	0	0	0	0	0	0	0	0	0	0	104965250	50,000	104,965.25	50
265	0	0	0	0	0	0	0	0	0	0	0	0	0	0	0	0	0	0	0	0	105015250	497,250	105,015.25	497.25
266	0	0	0	0	0	0	0	1	0	0	0	0	0	0	0	0	0	0	0	0	105512500	13,001	105,512.50	13
267	0	0	0	0	0	0	0	1	0	0	0	1	0	0	0	0	0	0	0	0	105525501	1,019,749	105,525.50	1,019.75
268	0	0	0	0	0	0	0	1	0	0	0	0	0	0	0	0	0	0	0	0	106545250	36,500	106,545.25	36.5
269	0	0	0	0	0	0	0	0	0	0	0	0	0	0	0	0	0	0	0	0	106581750	514,000	106,581.75	514
270	0	0	0	0	0	0	0	1	0	0	0	0	0	0	0	0	0	0	0	0	107095750	9,750	107,095.75	9.75
271	0	0	0	0	0	0	0	1	0	0	0	1	0	0	0	0	0	0	0	0	107105500	1,019,750	107,105.50	1,019.75
272	0	0	0	0	0	0	0	1	0	0	0	0	0	0	0	0	0	0	0	0	108125250	40,000	108,125.25	40
273	0	0	0	0	0	0	0	0	0	0	0	0	0	0	0	0	0	0	0	0	108165250	497,250	108,165.25	497.25
274	0	0	0	0	0	0	0	1	0	0	0	0	0	0	0	0	0	0	0	0	108662500	23,001	108,662.50	23
275	0	0	0	0	0	0	0	1	0	0	0	1	0	0	0	0	0	0	0	0	108685501	1,019,749	108,685.50	1,019.75
276	0	0	0	0	0	0	0	1	0	0	0	0	0	0	0	0	0	0	0	0	109705250	43,250	109,705.25	43.25
277	0	0	0	0	0	0	0	0	0	0	0	0	0	0	0	0	0	0	0	0	109748500	497,500	109,748.50	497.5
278	0	0	0	0	0	0	0	1	0	0	0	0	0	0	0	0	0	0	0	0	110246000	19,501	110,246.00	19.5
279	0	0	0	0	0	0	0	1	0	0	0	1	0	0	0	0	0	0	0	0	110265501	1,019,749	110,265.50	1,019.75
280	0	0	0	0	0	0	0	1	0	0	0	0	0	0	0	0	0	0	0	0	111285250	46,500	111,285.25	46.5
281	0	0	0	0	0	0	0	0	0	0	0	0	0	0	0	0	0	0	0	0	111331750	497,500	111,331.75	497.5
282	0	0	0	0	0	0	0	1	0	0	0	0	0	0	0	0	0	0	0	0	111829250	16,250	111,829.25	16.25
283	0	0	0	0	0	0	0	1	0	0	0	1	0	0	0	0	0	0	0	0	111845500	1,019,750	111,845.50	1,019.75
284	0	0	0	0	0	0	0	1	0	0	0	0	0	0	0	0	0	0	0	0	112865250	50,000	112,865.25	50
285	0	0	0	0	0	0	0	0	0	0	0	0	0	0	0	0	0	0	0	0	112915250	480,750	112,915.25	480.75
286	0	0	0	0	0	0	0	1	0	0	0	0	0	0	0	0	0	0	0	0	113396000	29,500	113,396.00	29.5
287	0	0	0	0	0	0	0	1	0	0	0	1	0	0	0	0	0	0	0	0	113425500	1,019,750	113,425.50	1,019.75
288	0	0	0	0	0	0	0	1	0	0	0	0	0	0	0	0	0	0	0	0	114445250	36,750	114,445.25	36.75
289	0	0	0	0	0	0	0	0	0	0	0	0	0	0	0	0	0	0	0	0	114482000	514,000	114,482.00	514
290	0	0	0	0	0	0	0	1	0	0	0	0	0	0	0	0	0	0	0	0	114996000	9,501	114,996.00	9.5
291	0	0	0	0	0	0	0	1	0	0	0	1	0	0	0	0	0	0	0	0	115005501	1,019,749	115,005.50	1,019.75
292	0	0	0	0	0	0	0	1	0	0	0	0	0	0	0	0	0	0	0	0	116025250	40,000	116,025.25	40
293	0	0	0	0	0	0	0	0	0	0	0	0	0	0	0	0	0	0	0	0	116065250	497,250	116,065.25	497.25
294	0	0	0	0	0	0	0	1	0	0	0	0	0	0	0	0	0	0	0	0	116562500	23,000	116,562.50	23
295	0	0	0	0	0	0	0	1	0	0	0	1	0	0	0	0	0	0	0	0	116585500	1,019,750	116,585.50	1,019.75
296	0	0	0	0	0	0	0	1	0	0	0	0	0	0	0	0	0	0	0	0	117605250	43,251	117,605.25	43.25
297	0	0	0	0	0	0	0	0	0	0	0	0	0	0	0	0	0	0	0	0	117648501	497,500	117,648.50	497.5
298	0	0	0	0	0	0	0	1	0	0	0	0	0	0	0	0	0	0	0	0	118146001	19,499	118,146.00	19.5
299	0	0	0	0	0	0	0	1	0	0	0	1	0	0	0	0	0	0	0	0	118165500	1,019,750	118,165.50	1,019.75
300	0	0	0	0	0	0	0	1	0	0	0	0	0	0	0	0	0	0	0	0	119185250	46,750	119,185.25	46.75
301	0	0	0	0	0	0	0	0	0	0	0	0	0	0	0	0	0	0	0	0	119232000	497,250	119,232.00	497.25
302	0	0	0	0	0	0	0	1	0	0	0	0	0	0	0	0	0	0	0	0	119729250	16,250	119,729.25	16.25
303	0	0	0	0	0	0	0	1	0	0	0	1	0	0	0	0	0	0	0	0	119745500	1,020,250	119,745.50	1,020.25
304	0	0	0	0	0	0	0	1	0	0	0	0	0	0	0	0	0	0	0	0	120765750	49,500	120,765.75	49.5
305	0	0	0	0	0	0	0	0	0	0	0	0	0	0	0	0	0	0	0	0	120815250	480,750	120,815.25	480.75
306	0	0	0	0	0	0	0	1	0	0	0	0	0	0	0	0	0	0	0	0	121296000	29,501	121,296.00	29.5
307	0	0	0	0	0	0	0	1	0	0	0	1	0	0	0	0	0	0	0	0	121325501	1,019,749	121,325.50	1,019.75
308	0	0	0	0	0	0	0	1	0	0	0	0	0	0	0	0	0	0	0	0	122345250	53,250	122,345.25	53.25
309	0	0	0	0	0	0	0	0	0	0	0	0	0	0	0	0	0	0	0	0	122398500	497,500	122,398.50	497.5
310	0	0	0	0	0	0	0	1	0	0	0	0	0	0	0	0	0	0	0	0	122896000	9,750	122,896.00	9.75
311	0	0	0	0	0	0	0	1	0	0	0	1	0	0	0	0	0	0	0	0	122905750	1,019,500	122,905.75	1,019.50
312	0	0	0	0	0	0	0	1	0	0	0	0	0	0	0	0	0	0	0	0	123925250	40,000	123,925.25	40
313	0	0	0	0	0	0	0	0	0	0	0	0	0	0	0	0	0	0	0	0	123965250	497,500	123,965.25	497.5
314	0	0	0	0	0	0	0	1	0	0	0	0	0	0	0	0	0	0	0	0	124462750	23,000	124,462.75	23
315	0	0	0	0	0	0	0	1	0	0	0	1	0	0	0	0	0	0	0	0	124485750	1,019,750	124,485.75	1,019.75
316	0	0	0	0	0	0	0	1	0	0	0	0	0	0	0	0	0	0	0	0	125505500	43,250	125,505.50	43.25
317	0	0	0	0	0	0	0	0	0	0	0	0	0	0	0	0	0	0	0	0	125548750	497,250	125,548.75	497.25
318	0	0	0	0	0	0	0	1	0	0	0	0	0	0	0	0	0	0	0	0	126046000	19,750	126,046.00	19.75
319	0	0	0	0	0	0	0	1	0	0	0	1	0	0	0	0	0	0	0	0	126065750	1,019,750	126,065.75	1,019.75
320	0	0	0	0	0	0	0	1	0	0	0	0	0	0	0	0	0	0	0	0	127085500	46,500	127,085.50	46.5
321	0	0	0	0	0	0	0	0	0	0	0	0	0	0	0	0	0	0	0	0	127132000	497,250	127,132.00	497.25
322	0	0	0	0	0	0	0	1	0	0	0	0	0	0	0	0	0	0	0	0	127629250	16,500	127,629.25	16.5
323	0	0	0	0	0	0	0	1	0	0	0	1	0	0	0	0	0	0	0	0	127645750	1,019,750	127,645.75	1,019.75
324	0	0	0	0	0	0	0	1	0	0	0	0	0	0	0	0	0	0	0	0	128665500	49,750	128,665.50	49.75
325	0	0	0	0	0	0	0	0	0	0	0	0	0	0	0	0	0	0	0	0	128715250	480,750	128,715.25	480.75
326	0	0	0	0	0	0	0	1	0	0	0	0	0	0	0	0	0	0	0	0	129196000	29,750	129,196.00	29.75
327	0	0	0	0	0	0	0	1	0	0	0	1	0	0	0	0	0	0	0	0	129225750	1,019,750	129,225.75	1,019.75
328	0	0	0	0	0	0	0	1	0	0	0	0	0	0	0	0	0	0	0	0	130245500	36,500	130,245.50	36.5
329	0	0	0	0	0	0	0	0	0	0	0	0	0	0	0	0	0	0	0	0	130282000	514,001	130,282.00	514
330	0	0	0	0	0	0	0	1	0	0	0	0	0	0	0	0	0	0	0	0	130796001	9,749	130,796.00	9.75
331	0	0	0	0	0	0	0	1	0	0	0	1	0	0	0	0	0	0	0	0	130805750	1,019,750	130,805.75	1,019.75
332	0	0	0	0	0	0	0	1	0	0	0	0	0	0	0	0	0	0	0	0	131825500	56,500	131,825.50	56.5
333	0	0	0	0	0	0	0	0	0	0	0	0	0	0	0	0	0	0	0	0	131882000	480,750	131,882.00	480.75
334	0	0	0	0	0	0	0	1	0	0	0	0	0	0	0	0	0	0	0	0	132362750	23,000	132,362.75	23
335	0	0	0	0	0	0	0	1	0	0	0	1	0	0	0	0	0	0	0	0	132385750	1,019,750	132,385.75	1,019.75
336	0	0	0	0	0	0	0	1	0	0	0	0	0	0	0	0	0	0	0	0	133405500	43,250	133,405.50	43.25
337	0	0	0	0	0	0	0	0	0	0	0	0	0	0	0	0	0	0	0	0	133448750	497,250	133,448.75	497.25
338	0	0	0	0	0	0	0	1	0	0	0	0	0	0	0	0	0	0	0	0	133946000	19,750	133,946.00	19.75
339	0	0	0	0	0	0	0	1	0	0	0	1	0	0	0	0	0	0	0	0	133965750	1,019,750	133,965.75	1,019.75
340	0	0	0	0	0	0	0	1	0	0	0	0	0	0	0	0	0	0	0	0	134985500	46,501	134,985.50	46.5
341	0	0	0	0	0	0	0	0	0	0	0	0	0	0	0	0	0	0	0	0	135032001	497,499	135,032.00	497.5
342	0	0	0	0	0	0	0	1	0	0	0	0	0	0	0	0	0	0	0	0	135529500	16,250	135,529.50	16.25
343	0	0	0	0	0	0	0	1	0	0	0	1	0	0	0	0	0	0	0	0	135545750	1,019,750	135,545.75	1,019.75
344	0	0	0	0	0	0	0	1	0	0	0	0	0	0	0	0	0	0	0	0	136565500	50,000	136,565.50	50
345	0	0	0	0	0	0	0	0	0	0	0	0	0	0	0	0	0	0	0	0	136615500	480,500	136,615.50	480.5
346	0	0	0	0	0	0	0	1	0	0	0	0	0	0	0	0	0	0	0	0	137096000	29,750	137,096.00	29.75
347	0	0	0	0	0	0	0	1	0	0	0	1	0	0	0	0	0	0	0	0	137125750	1,019,750	137,125.75	1,019.75
348	0	0	0	0	0	0	0	1	0	0	0	0	0	0	0	0	0	0	0	0	138145500	36,501	138,145.50	36.5
349	0	0	0	0	0	0	0	0	0	0	0	0	0	0	0	0	0	0	0	0	138182001	513,999	138,182.00	514
350	0	0	0	0	0	0	0	1	0	0	0	0	0	0	0	0	0	0	0	0	138696000	9,750	138,696.00	9.75
351	0	0	0	0	0	0	0	1	0	0	0	1	0	0	0	0	0	0	0	0	138705750	1,019,750	138,705.75	1,019.75
352	0	0	0	0	0	0	0	1	0	0	0	0	0	0	0	0	0	0	0	0	139725500	40,000	139,725.50	40
353	0	0	0	0	0	0	0	0	0	0	0	0	0	0	0	0	0	0	0	0	139765500	497,250	139,765.50	497.25
354	0	0	0	0	0	0	0	1	0	0	0	0	0	0	0	0	0	0	0	0	140262750	23,000	140,262.75	23
355	0	0	0	0	0	0	0	1	0	0	0	1	0	0	0	0	0	0	0	0	140285750	1,019,750	140,285.75	1,019.75
356	0	0	0	0	0	0	0	1	0	0	0	0	0	0	0	0	0	0	0	0	141305500	43,250	141,305.50	43.25
357	0	0	0	0	0	0	0	0	0	0	0	0	0	0	0	0	0	0	0	0	141348750	497,500	141,348.75	497.5
358	0	0	0	0	0	0	0	1	0	0	0	0	0	0	0	0	0	0	0	0	141846250	19,500	141,846.25	19.5
359	0	0	0	0	0	0	0	1	0	0	0	1	0	0	0	0	0	0	0	0	141865750	1,019,750	141,865.75	1,019.75
360	0	0	0	0	0	0	0	1	0	0	0	0	0	0	0	0	0	0	0	0	142885500	46,501	142,885.50	46.5
361	0	0	0	0	0	0	0	0	0	0	0	0	0	0	0	0	0	0	0	0	142932001	497,499	142,932.00	497.5
362	0	0	0	0	0	0	0	1	0	0	0	0	0	0	0	0	0	0	0	0	143429500	16,250	143,429.50	16.25
363	0	0	0	0	0	0	0	1	0	0	0	1	0	0	0	0	0	0	0	0	143445750	1,019,750	143,445.75	1,019.75
364	0	0	0	0	0	0	0	1	0	0	0	0	0	0	0	0	0	0	0	0	144465500	50,000	144,465.50	50
365	0	0	0	0	0	0	0	0	0	0	0	0	0	0	0	0	0	0	0	0	144515500	480,750	144,515.50	480.75
366	0	0	0	0	0	0	0	1	0	0	0	0	0	0	0	0	0	0	0	0	144996250	29,500	144,996.25	29.5
367	0	0	0	0	0	0	0	1	0	0	0	1	0	0	0	0	0	0	0	0	145025750	1,019,750	145,025.75	1,019.75
368	0	0	0	0	0	0	0	1	0	0	0	0	0	0	0	0	0	0	0	0	146045500	36,750	146,045.50	36.75
369	0	0	0	0	0	0	0	0	0	0	0	0	0	0	0	0	0	0	0	0	146082250	514,000	146,082.25	514
370	0	0	0	0	0	0	0	1	0	0	0	0	0	0	0	0	0	0	0	0	146596250	9,500	146,596.25	9.5
371	0	0	0	0	0	0	0	1	0	0	0	1	0	0	0	0	0	0	0	0	146605750	1,019,750	146,605.75	1,019.75
372	0	0	0	0	0	0	0	1	0	0	0	0	0	0	0	0	0	0	0	0	147625500	40,000	147,625.50	40
373	0	0	0	0	0	0	0	0	0	0	0	0	0	0	0	0	0	0	0	0	147665500	497,250	147,665.50	497.25
374	0	0	0	0	0	0	0	1	0	0	0	0	0	0	0	0	0	0	0	0	148162750	23,000	148,162.75	23
375	0	0	0	0	0	0	0	1	0	0	0	1	0	0	0	0	0	0	0	0	148185750	1,019,750	148,185.75	1,019.75
376	0	0	0	0	0	0	0	1	0	0	0	0	0	0	0	0	0	0	0	0	149205500	43,250	149,205.50	43.25
377	0	0	0	0	0	0	0	0	0	0	0	0	0	0	0	0	0	0	0	0	149248750	497,500	149,248.75	497.5
378	0	0	0	0	0	0	0	1	0	0	0	0	0	0	0	0	0	0	0	0	149746250	19,500	149,746.25	19.5
379	0	0	0	0	0	0	0	1	0	0	0	1	0	0	0	0	0	0	0	0	149765750	1,019,750	149,765.75	1,019.75
380	0	0	0	0	0	0	0	1	0	0	0	0	0	0	0	0	0	0	0	0	150785500	46,750	150,785.50	46.75
381	0	0	0	0	0	0	0	0	0	0	0	0	0	0	0	0	0	0	0	0	150832250	497,250	150,832.25	497.25
382	0	0	0	0	0	0	0	1	0	0	0	0	0	0	0	0	0	0	0	0	151329500	16,250	151,329.50	16.25
383	0	0	0	0	0	0	0	1	0	0	0	1	0	0	0	0	0	0	0	0	151345750	1,019,750	151,345.75	1,019.75
384	0	0	0	0	0	0	0	1	0	0	0	0	0	0	0	0	0	0	0	0	152365500	50,000	152,365.50	50
385	0	0	0	0	0	0	0	0	0	0	0	0	0	0	0	0	0	0	0	0	152415500	480,750	152,415.50	480.75
386	0	0	0	0	0	0	0	1	0	0	0	0	0	0	0	0	0	0	0	0	152896250	29,750	152,896.25	29.75
387	0	0	0	0	0	0	0	1	0	0	0	1	0	0	0	0	0	0	0	0	152926000	1,019,501	152,926.00	1,019.50
388	0	0	0	0	0	0	0	1	0	0	0	0	0	0	0	0	0	0	0	0	153945501	36,749	153,945.50	36.75
389	0	0	0	0	0	0	0	0	0	0	0	0	0	0	0	0	0	0	0	0	153982250	514,000	153,982.25	514
390	0	0	0	0	0	0	0	1	0	0	0	0	0	0	0	0	0	0	0	0	154496250	9,750	154,496.25	9.75
391	0	0	0	0	0	0	0	1	0	0	0	1	0	0	0	0	0	0	0	0	154506000	1,019,501	154,506.00	1,019.50
392	0	0	0	0	0	0	0	1	0	0	0	0	0	0	0	0	0	0	0	0	155525501	39,999	155,525.50	40
393	0	0	0	0	0	0	0	0	0	0	0	0	0	0	0	0	0	0	0	0	155565500	497,500	155,565.50	497.5
394	0	0	0	0	0	0	0	1	0	0	0	0	0	0	0	0	0	0	0	0	156063000	23,000	156,063.00	23
395	0	0	0	0	0	0	0	1	0	0	0	1	0	0	0	0	0	0	0	0	156086000	1,019,501	156,086.00	1,019.50
396	0	0	0	0	0	0	0	1	0	0	0	0	0	0	0	0	0	0	0	0	157105501	43,499	157,105.50	43.5
397	0	0	0	0	0	0	0	0	0	0	0	0	0	0	0	0	0	0	0	0	157149000	497,250	157,149.00	497.25
398	0	0	0	0	0	0	0	1	0	0	0	0	0	0	0	0	0	0	0	0	157646250	19,750	157,646.25	19.75
399	0	0	0	0	0	0	0	1	0	0	0	1	0	0	0	0	0	0	0	0	157666000	1,019,750	157,666.00	1,019.75
400	0	0	0	0	0	0	0	1	0	0	0	0	0	0	0	0	0	0	0	0	158685750	46,500	158,685.75	46.5
401	0	0	0	0	0	0	0	0	0	0	0	0	0	0	0	0	0	0	0	0	158732250	497,250	158,732.25	497.25
402	0	0	0	0	0	0	0	1	0	0	0	0	0	0	0	0	0	0	0	0	159229500	16,500	159,229.50	16.5
403	0	0	0	0	0	0	0	1	0	0	0	1	0	0	0	0	0	0	0	0	159246000	1,019,750	159,246.00	1,019.75
404	0	0	0	0	0	0	0	1	0	0	0	0	0	0	0	0	0	0	0	0	160265750	49,751	160,265.75	49.75
405	0	0	0	0	0	0	0	0	0	0	0	0	0	0	0	0	0	0	0	0	160315501	480,749	160,315.50	480.75
406	0	0	0	0	0	0	0	1	0	0	0	0	0	0	0	0	0	0	0	0	160796250	29,750	160,796.25	29.75
407	0	0	0	0	0	0	0	1	0	0	0	1	0	0	0	0	0	0	0	0	160826000	1,019,750	160,826.00	1,019.75
408	0	0	0	0	0	0	0	1	0	0	0	0	0	0	0	0	0	0	0	0	161845750	36,500	161,845.75	36.5
409	0	0	0	0	0	0	0	0	0	0	0	0	0	0	0	0	0	0	0	0	161882250	514,000	161,882.25	514
410	0	0	0	0	0	0	0	1	0	0	0	0	0	0	0	0	0	0	0	0	162396250	9,750	162,396.25	9.75
411	0	0	0	0	0	0	0	1	0	0	0	1	0	0	0	0	0	0	0	0	162406000	1,019,750	162,406.00	1,019.75
412	0	0	0	0	0	0	0	1	0	0	0	0	0	0	0	0	0	0	0	0	163425750	39,750	163,425.75	39.75
413	0	0	0	0	0	0	0	0	0	0	0	0	0	0	0	0	0	0	0	0	163465500	497,501	163,465.50	497.5
414	0	0	0	0	0	0	0	1	0	0	0	0	0	0	0	0	0	0	0	0	163963001	22,999	163,963.00	23
415	0	0	0	0	0	0	0	1	0	0	0	1	0	0	0	0	0	0	0	0	163986000	1,019,750	163,986.00	1,019.75
416	0	0	0	0	0	0	0	1	0	0	0	0	0	0	0	0	0	0	0	0	165005750	43,250	165,005.75	43.25
417	0	0	0	0	0	0	0	0	0	0	0	0	0	0	0	0	0	0	0	0	165049000	497,250	165,049.00	497.25
418	0	0	0	0	0	0	0	1	0	0	0	0	0	0	0	0	0	0	0	0	165546250	19,750	165,546.25	19.75
419	0	0	0	0	0	0	0	1	0	0	0	1	0	0	0	0	0	0	0	0	165566000	1,019,750	165,566.00	1,019.75
420	0	0	0	0	0	0	0	1	0	0	0	0	0	0	0	0	0	0	0	0	166585750	46,500	166,585.75	46.5
421	0	0	0	0	0	0	0	0	0	0	0	0	0	0	0	0	0	0	0	0	166632250	497,500	166,632.25	497.5
422	0	0	0	0	0	0	0	1	0	0	0	0	0	0	0	0	0	0	0	0	167129750	16,250	167,129.75	16.25
423	0	0	0	0	0	0	0	1	0	0	0	1	0	0	0	0	0	0	0	0	167146000	1,019,750	167,146.00	1,019.75
424	0	0	0	0	0	0	0	1	0	0	0	0	0	0	0	0	0	0	0	0	168165750	50,000	168,165.75	50
425	0	0	0	0	0	0	0	0	0	0	0	0	0	0	0	0	0	0	0	0	168215750	480,500	168,215.75	480.5
426	0	0	0	0	0	0	0	1	0	0	0	0	0	0	0	0	0	0	0	0	168696250	29,750	168,696.25	29.75
427	0	0	0	0	0	0	0	1	0	0	0	1	0	0	0	0	0	0	0	0	168726000	1,019,750	168,726.00	1,019.75
428	0	0	0	0	0	0	0	1	0	0	0	0	0	0	0	0	0	0	0	0	169745750	36,500	169,745.75	36.5
429	0	0	0	0	0	0	0	0	0	0	0	0	0	0	0	0	0	0	0	0	169782250	514,000	169,782.25	514
430	0	0	0	0	0	0	0	1	0	0	0	0	0	0	0	0	0	0	0	0	170296250	9,750	170,296.25	9.75
431	0	0	0	0	0	0	0	1	0	0	0	1	0	0	0	0	0	0	0	0	170306000	1,019,750	170,306.00	1,019.75
432	0	0	0	0	0	0	0	1	0	0	0	0	0	0	0	0	0	0	0	0	171325750	40,000	171,325.75	40
433	0	0	0	0	0	0	0	0	0	0	0	0	0	0	0	0	0	0	0	0	171365750	497,250	171,365.75	497.25
434	0	0	0	0	0	0	0	1	0	0	0	0	0	0	0	0	0	0	0	0	171863000	23,000	171,863.00	23
435	0	0	0	0	0	0	0	1	0	0	0	1	0	0	0	0	0	0	0	0	171886000	1,019,750	171,886.00	1,019.75
436	0	0	0	0	0	0	0	1	0	0	0	0	0	0	0	0	0	0	0	0	172905750	43,251	172,905.75	43.25
437	0	0	0	0	0	0	0	0	0	0	0	0	0	0	0	0	0	0	0	0	172949001	497,499	172,949.00	497.5
438	0	0	0	0	0	0	0	1	0	0	0	0	0	0	0	0	0	0	0	0	173446500	19,500	173,446.50	19.5
439	0	0	0	0	0	0	0	1	0	0	0	1	0	0	0	0	0	0	0	0	173466000	1,019,750	173,466.00	1,019.75
440	0	0	0	0	0	0	0	1	0	0	0	0	0	0	0	0	0	0	0	0	174485750	46,500	174,485.75	46.5
441	0	0	0	0	0	0	0	0	0	0	0	0	0	0	0	0	0	0	0	0	174532250	497,500	174,532.25	497.5
442	0	0	0	0	0	0	0	1	0	0	0	0	0	0	0	0	0	0	0	0	175029750	16,250	175,029.75	16.25
443	0	0	0	0	0	0	0	1	0	0	0	1	0	0	0	0	0	0	0	0	175046000	1,019,750	175,046.00	1,019.75
444	0	0	0	0	0	0	0	1	0	0	0	0	0	0	0	0	0	0	0	0	176065750	50,000	176,065.75	50
445	0	0	0	0	0	0	0	0	0	0	0	0	0	0	0	0	0	0	0	0	176115750	480,750	176,115.75	480.75
446	0	0	0	0	0	0	0	1	0	0	0	0	0	0	0	0	0	0	0	0	176596500	29,500	176,596.50	29.5
447	0	0	0	0	0	0	0	1	0	0	0	1	0	0	0	0	0	0	0	0	176626000	1,019,750	176,626.00	1,019.75
448	0	0	0	0	0	0	0	1	0	0	0	0	0	0	0	0	0	0	0	0	177645750	36,750	177,645.75	36.75
449	0	0	0	0	0	0	0	0	0	0	0	0	0	0	0	0	0	0	0	0	177682500	514,000	177,682.50	514
450	0	0	0	0	0	0	0	1	0	0	0	0	0	0	0	0	0	0	0	0	178196500	9,500	178,196.50	9.5
451	0	0	0	0	0	0	0	1	0	0	0	1	0	0	0	0	0	0	0	0	178206000	1,019,750	178,206.00	1,019.75
452	0	0	0	0	0	0	0	1	0	0	0	0	0	0	0	0	0	0	0	0	179225750	40,000	179,225.75	40
453	0	0	0	0	0	0	0	0	0	0	0	0	0	0	0	0	0	0	0	0	179265750	497,250	179,265.75	497.25
454	0	0	0	0	0	0	0	1	0	0	0	0	0	0	0	0	0	0	0	0	179763000	23,000	179,763.00	23
455	0	0	0	0	0	0	0	1	0	0	0	1	0	0	0	0	0	0	0	0	179786000		179,786.00
