# Supplementary material for: Auditory presentation and synchronization in Adobe Flash and HTML5/JavaScript Web experiments
Source: Behav Res Methods. 2016 Jul 15;48(3):897–908. doi: 10.3758/s13428-016-0758-5 (PMC5003904; doi:10.3758/s13428-016-0758-5)
Supplement: Supplementary file 1 — (ZIP 1310 kb) [file 13428_2016_758_MOESM1_ESM.zip › Data/S2/sync-officepc-ff-fl.csv]

	Keypad 4	Keypad 3	Keypad 2	Keypad 1	Opto 4	Opto 3	Opto 2	Opto 1	TTL in 2	TTL in 1	Mic 2	Mic 1	Act close 4	Act close 3	Act close 3	Act close 1	TTL out 2	TTL out 1	Sounder 2	Sounder 1	Elapsed uS	Active uS	Elapsed mS	Active mS
1	0	0	0	0	0	0	0	0	0	0	0	0	0	0	0	0	0	0	0	0	0	1,256,751	0	1,256.75
2	0	0	0	0	0	0	0	0	0	0	0	1	0	0	0	0	0	0	0	0	1256751	47,250	1,256.75	47.25
3	0	0	0	0	0	0	0	1	0	0	0	1	0	0	0	0	0	0	0	0	1304001	967,750	1,304.00	967.75
4	0	0	0	0	0	0	0	0	0	0	0	1	0	0	0	0	0	0	0	0	2271751	4,750	2,271.75	4.75
5	0	0	0	0	0	0	0	0	0	0	0	0	0	0	0	0	0	0	0	0	2276501	559,250	2,276.50	559.25
6	0	0	0	0	0	0	0	0	0	0	0	1	0	0	0	0	0	0	0	0	2835751	35,000	2,835.75	35
7	0	0	0	0	0	0	0	1	0	0	0	1	0	0	0	0	0	0	0	0	2870751	984,750	2,870.75	984.75
8	0	0	0	0	0	0	0	1	0	0	0	0	0	0	0	0	0	0	0	0	3855501	16,250	3,855.50	16.25
9	0	0	0	0	0	0	0	0	0	0	0	0	0	0	0	0	0	0	0	0	3871751	566,250	3,871.75	566.25
10	0	0	0	0	0	0	0	0	0	0	0	1	0	0	0	0	0	0	0	0	4438001	32,750	4,438.00	32.75
11	0	0	0	0	0	0	0	1	0	0	0	1	0	0	0	0	0	0	0	0	4470751	986,750	4,470.75	986.75
12	0	0	0	0	0	0	0	1	0	0	0	0	0	0	0	0	0	0	0	0	5457501	14,250	5,457.50	14.25
13	0	0	0	0	0	0	0	0	0	0	0	0	0	0	0	0	0	0	0	0	5471751	545,000	5,471.75	545
14	0	0	0	0	0	0	0	0	0	0	0	1	0	0	0	0	0	0	0	0	6016751	37,250	6,016.75	37.25
15	0	0	0	0	0	0	0	1	0	0	0	1	0	0	0	0	0	0	0	0	6054001	982,500	6,054.00	982.5
16	0	0	0	0	0	0	0	1	0	0	0	0	0	0	0	0	0	0	0	0	7036501	2,000	7,036.50	2
17	0	0	0	0	0	0	0	0	0	0	0	0	0	0	0	0	0	0	0	0	7038501	580,500	7,038.50	580.5
18	0	0	0	0	0	0	0	0	0	0	0	1	0	0	0	0	0	0	0	0	7619001	35,000	7,619.00	35
19	0	0	0	0	0	0	0	1	0	0	0	1	0	0	0	0	0	0	0	0	7654001	984,500	7,654.00	984.5
20	0	0	0	0	0	0	0	0	0	0	0	1	0	0	0	0	0	0	0	0	8638501	250	8,638.50	0.25
21	0	0	0	0	0	0	0	0	0	0	0	0	0	0	0	0	0	0	0	0	8638751	559,250	8,638.75	559.25
22	0	0	0	0	0	0	0	0	0	0	0	1	0	0	0	0	0	0	0	0	9198001	22,750	9,198.00	22.75
23	0	0	0	0	0	0	0	1	0	0	0	1	0	0	0	0	0	0	0	0	9220751	984,250	9,220.75	984.25
24	0	0	0	0	0	0	0	0	0	0	0	1	0	0	0	0	0	0	0	0	10205001	12,750	10,205.00	12.75
25	0	0	0	0	0	0	0	0	0	0	0	0	0	0	0	0	0	0	0	0	10217751	559,250	10,217.75	559.25
26	0	0	0	0	0	0	0	0	0	0	0	1	0	0	0	0	0	0	0	0	10777001	27,000	10,777.00	27
27	0	0	0	0	0	0	0	1	0	0	0	1	0	0	0	0	0	0	0	0	10804001	984,500	10,804.00	984.5
28	0	0	0	0	0	0	0	0	0	0	0	1	0	0	0	0	0	0	0	0	11788501	8,250	11,788.50	8.25
29	0	0	0	0	0	0	0	0	0	0	0	0	0	0	0	0	0	0	0	0	11796751	559,250	11,796.75	559.25
30	0	0	0	0	0	0	0	0	0	0	0	1	0	0	0	0	0	0	0	0	12356001	48,000	12,356.00	48
31	0	0	0	0	0	0	0	1	0	0	0	1	0	0	0	0	0	0	0	0	12404001	967,750	12,404.00	967.75
32	0	0	0	0	0	0	0	0	0	0	0	1	0	0	0	0	0	0	0	0	13371751	4,000	13,371.75	4
33	0	0	0	0	0	0	0	0	0	0	0	0	0	0	0	0	0	0	0	0	13375751	559,250	13,375.75	559.25
34	0	0	0	0	0	0	0	0	0	0	0	1	0	0	0	0	0	0	0	0	13935001	35,750	13,935.00	35.75
35	0	0	0	0	0	0	0	1	0	0	0	1	0	0	0	0	0	0	0	0	13970751	983,750	13,970.75	983.75
36	0	0	0	0	0	0	0	1	0	0	0	0	0	0	0	0	0	0	0	0	14954501	17,250	14,954.50	17.25
37	0	0	0	0	0	0	0	0	0	0	0	0	0	0	0	0	0	0	0	0	14971751	565,250	14,971.75	565.25
38	0	0	0	0	0	0	0	0	0	0	0	1	0	0	0	0	0	0	0	0	15537001	33,750	15,537.00	33.75
39	0	0	0	0	0	0	0	1	0	0	0	1	0	0	0	0	0	0	0	0	15570751	986,000	15,570.75	986
40	0	0	0	0	0	0	0	1	0	0	0	0	0	0	0	0	0	0	0	0	16556751	15,000	16,556.75	15
41	0	0	0	0	0	0	0	0	0	0	0	0	0	0	0	0	0	0	0	0	16571751	567,500	16,571.75	567.5
42	0	0	0	0	0	0	0	0	0	0	0	1	0	0	0	0	0	0	0	0	17139251	31,500	17,139.25	31.5
43	0	0	0	0	0	0	0	1	0	0	0	1	0	0	0	0	0	0	0	0	17170751	984,500	17,170.75	984.5
44	0	0	0	0	0	0	0	0	0	0	0	1	0	0	0	0	0	0	0	0	18155251	3,750	18,155.25	3.75
45	0	0	0	0	0	0	0	0	0	0	0	0	0	0	0	0	0	0	0	0	18159001	559,250	18,159.00	559.25
46	0	0	0	0	0	0	0	0	0	0	0	1	0	0	0	0	0	0	0	0	18718251	36,000	18,718.25	36
47	0	0	0	0	0	0	0	1	0	0	0	1	0	0	0	0	0	0	0	0	18754251	983,750	18,754.25	983.75
48	0	0	0	0	0	0	0	1	0	0	0	0	0	0	0	0	0	0	0	0	19738001	500	19,738.00	0.5
49	0	0	0	0	0	0	0	0	0	0	0	0	0	0	0	0	0	0	0	0	19738501	558,750	19,738.50	558.75
50	0	0	0	0	0	0	0	0	0	0	0	1	0	0	0	0	0	0	0	0	20297251	23,500	20,297.25	23.5
51	0	0	0	0	0	0	0	1	0	0	0	1	0	0	0	0	0	0	0	0	20320751	984,500	20,320.75	984.5
52	0	0	0	0	0	0	0	0	0	0	0	1	0	0	0	0	0	0	0	0	21305251	11,750	21,305.25	11.75
53	0	0	0	0	0	0	0	0	0	0	0	0	0	0	0	0	0	0	0	0	21317001	559,250	21,317.00	559.25
54	0	0	0	0	0	0	0	0	0	0	0	1	0	0	0	0	0	0	0	0	21876251	28,000	21,876.25	28
55	0	0	0	0	0	0	0	1	0	0	0	1	0	0	0	0	0	0	0	0	21904251	984,250	21,904.25	984.25
56	0	0	0	0	0	0	0	0	0	0	0	1	0	0	0	0	0	0	0	0	22888501	7,500	22,888.50	7.5
57	0	0	0	0	0	0	0	0	0	0	0	0	0	0	0	0	0	0	0	0	22896001	559,250	22,896.00	559.25
58	0	0	0	0	0	0	0	0	0	0	0	1	0	0	0	0	0	0	0	0	23455251	49,000	23,455.25	49
59	0	0	0	0	0	0	0	1	0	0	0	1	0	0	0	0	0	0	0	0	23504251	967,500	23,504.25	967.5
60	0	0	0	0	0	0	0	0	0	0	0	1	0	0	0	0	0	0	0	0	24471751	3,250	24,471.75	3.25
61	0	0	0	0	0	0	0	0	0	0	0	0	0	0	0	0	0	0	0	0	24475001	559,250	24,475.00	559.25
62	0	0	0	0	0	0	0	0	0	0	0	1	0	0	0	0	0	0	0	0	25034251	36,500	25,034.25	36.5
63	0	0	0	0	0	0	0	1	0	0	0	1	0	0	0	0	0	0	0	0	25070751	983,000	25,070.75	983
64	0	0	0	0	0	0	0	1	0	0	0	0	0	0	0	0	0	0	0	0	26053751	1,500	26,053.75	1.5
65	0	0	0	0	0	0	0	0	0	0	0	0	0	0	0	0	0	0	0	0	26055251	557,750	26,055.25	557.75
66	0	0	0	0	0	0	0	0	0	0	0	1	0	0	0	0	0	0	0	0	26613001	41,250	26,613.00	41.25
67	0	0	0	0	0	0	0	1	0	0	0	1	0	0	0	0	0	0	0	0	26654251	978,500	26,654.25	978.5
68	0	0	0	0	0	0	0	1	0	0	0	0	0	0	0	0	0	0	0	0	27632751	22,500	27,632.75	22.5
69	0	0	0	0	0	0	0	0	0	0	0	0	0	0	0	0	0	0	0	0	27655251	560,000	27,655.25	560
70	0	0	0	0	0	0	0	0	0	0	0	1	0	0	0	0	0	0	0	0	28215251	39,000	28,215.25	39
71	0	0	0	0	0	0	0	1	0	0	0	1	0	0	0	0	0	0	0	0	28254251	980,750	28,254.25	980.75
72	0	0	0	0	0	0	0	1	0	0	0	0	0	0	0	0	0	0	0	0	29235001	20,250	29,235.00	20.25
73	0	0	0	0	0	0	0	0	0	0	0	0	0	0	0	0	0	0	0	0	29255251	562,250	29,255.25	562.25
74	0	0	0	0	0	0	0	0	0	0	0	1	0	0	0	0	0	0	0	0	29817501	36,750	29,817.50	36.75
75	0	0	0	0	0	0	0	1	0	0	0	1	0	0	0	0	0	0	0	0	29854251	983,000	29,854.25	983
76	0	0	0	0	0	0	0	1	0	0	0	0	0	0	0	0	0	0	0	0	30837251	18,000	30,837.25	18
77	0	0	0	0	0	0	0	0	0	0	0	0	0	0	0	0	0	0	0	0	30855251	564,500	30,855.25	564.5
78	0	0	0	0	0	0	0	0	0	0	0	1	0	0	0	0	0	0	0	0	31419751	34,500	31,419.75	34.5
79	0	0	0	0	0	0	0	1	0	0	0	1	0	0	0	0	0	0	0	0	31454251	984,500	31,454.25	984.5
80	0	0	0	0	0	0	0	0	0	0	0	1	0	0	0	0	0	0	0	0	32438751	750	32,438.75	0.75
81	0	0	0	0	0	0	0	0	0	0	0	0	0	0	0	0	0	0	0	0	32439501	559,250	32,439.50	559.25
82	0	0	0	0	0	0	0	0	0	0	0	1	0	0	0	0	0	0	0	0	32998751	38,750	32,998.75	38.75
83	0	0	0	0	0	0	0	1	0	0	0	1	0	0	0	0	0	0	0	0	33037501	980,750	33,037.50	980.75
84	0	0	0	0	0	0	0	1	0	0	0	0	0	0	0	0	0	0	0	0	34018251	3,750	34,018.25	3.75
85	0	0	0	0	0	0	0	0	0	0	0	0	0	0	0	0	0	0	0	0	34022001	555,500	34,022.00	555.5
86	0	0	0	0	0	0	0	0	0	0	0	1	0	0	0	0	0	0	0	0	34577501	26,750	34,577.50	26.75
87	0	0	0	0	0	0	0	1	0	0	0	1	0	0	0	0	0	0	0	0	34604251	993,000	34,604.25	993
88	0	0	0	0	0	0	0	1	0	0	0	0	0	0	0	0	0	0	0	0	35597251	8,000	35,597.25	8
89	0	0	0	0	0	0	0	0	0	0	0	0	0	0	0	0	0	0	0	0	35605251	551,250	35,605.25	551.25
90	0	0	0	0	0	0	0	0	0	0	0	1	0	0	0	0	0	0	0	0	36156501	31,250	36,156.50	31.25
91	0	0	0	0	0	0	0	1	0	0	0	1	0	0	0	0	0	0	0	0	36187751	984,250	36,187.75	984.25
92	0	0	0	0	0	0	0	0	0	0	0	1	0	0	0	0	0	0	0	0	37172001	4,250	37,172.00	4.25
93	0	0	0	0	0	0	0	0	0	0	0	0	0	0	0	0	0	0	0	0	37176251	559,250	37,176.25	559.25
94	0	0	0	0	0	0	0	0	0	0	0	1	0	0	0	0	0	0	0	0	37735501	52,250	37,735.50	52.25
95	0	0	0	0	0	0	0	1	0	0	0	1	0	0	0	0	0	0	0	0	37787751	967,500	37,787.75	967.5
96	0	0	0	0	0	0	0	0	0	0	0	0	0	0	0	0	0	0	0	0	38755251	559,250	38,755.25	559.25
97	0	0	0	0	0	0	0	0	0	0	0	1	0	0	0	0	0	0	0	0	39314501	39,750	39,314.50	39.75
98	0	0	0	0	0	0	0	1	0	0	0	1	0	0	0	0	0	0	0	0	39354251	980,000	39,354.25	980
99	0	0	0	0	0	0	0	1	0	0	0	0	0	0	0	0	0	0	0	0	40334251	21,000	40,334.25	21
100	0	0	0	0	0	0	0	0	0	0	0	0	0	0	0	0	0	0	0	0	40355251	561,500	40,355.25	561.5
101	0	0	0	0	0	0	0	0	0	0	0	1	0	0	0	0	0	0	0	0	40916751	37,500	40,916.75	37.5
102	0	0	0	0	0	0	0	1	0	0	0	1	0	0	0	0	0	0	0	0	40954251	982,250	40,954.25	982.25
103	0	0	0	0	0	0	0	1	0	0	0	0	0	0	0	0	0	0	0	0	41936501	18,750	41,936.50	18.75
104	0	0	0	0	0	0	0	0	0	0	0	0	0	0	0	0	0	0	0	0	41955251	563,750	41,955.25	563.75
105	0	0	0	0	0	0	0	0	0	0	0	1	0	0	0	0	0	0	0	0	42519001	35,250	42,519.00	35.25
106	0	0	0	0	0	0	0	1	0	0	0	1	0	0	0	0	0	0	0	0	42554251	984,250	42,554.25	984.25
107	0	0	0	0	0	0	0	1	0	0	0	0	0	0	0	0	0	0	0	0	43538501	16,750	43,538.50	16.75
108	0	0	0	0	0	0	0	0	0	0	0	0	0	0	0	0	0	0	0	0	43555251	542,500	43,555.25	542.5
109	0	0	0	0	0	0	0	0	0	0	0	1	0	0	0	0	0	0	0	0	44097751	40,000	44,097.75	40
110	0	0	0	0	0	0	0	1	0	0	0	1	0	0	0	0	0	0	0	0	44137751	979,750	44,137.75	979.75
111	0	0	0	0	0	0	0	1	0	0	0	0	0	0	0	0	0	0	0	0	45117501	21,250	45,117.50	21.25
112	0	0	0	0	0	0	0	0	0	0	0	0	0	0	0	0	0	0	0	0	45138751	561,250	45,138.75	561.25
113	0	0	0	0	0	0	0	0	0	0	0	1	0	0	0	0	0	0	0	0	45700001	37,750	45,700.00	37.75
114	0	0	0	0	0	0	0	1	0	0	0	1	0	0	0	0	0	0	0	0	45737751	982,000	45,737.75	982
115	0	0	0	0	0	0	0	1	0	0	0	0	0	0	0	0	0	0	0	0	46719751	19,000	46,719.75	19
116	0	0	0	0	0	0	0	0	0	0	0	0	0	0	0	0	0	0	0	0	46738751	563,500	46,738.75	563.5
117	0	0	0	0	0	0	0	0	0	0	0	1	0	0	0	0	0	0	0	0	47302251	35,500	47,302.25	35.5
118	0	0	0	0	0	0	0	1	0	0	0	1	0	0	0	0	0	0	0	0	47337751	984,250	47,337.75	984.25
119	0	0	0	0	0	0	0	1	0	0	0	0	0	0	0	0	0	0	0	0	48322001	16,750	48,322.00	16.75
120	0	0	0	0	0	0	0	0	0	0	0	0	0	0	0	0	0	0	0	0	48338751	565,750	48,338.75	565.75
121	0	0	0	0	0	0	0	0	0	0	0	1	0	0	0	0	0	0	0	0	48904501	33,250	48,904.50	33.25
122	0	0	0	0	0	0	0	1	0	0	0	1	0	0	0	0	0	0	0	0	48937751	986,500	48,937.75	986.5
123	0	0	0	0	0	0	0	1	0	0	0	0	0	0	0	0	0	0	0	0	49924251	14,500	49,924.25	14.5
124	0	0	0	0	0	0	0	0	0	0	0	0	0	0	0	0	0	0	0	0	49938751	568,000	49,938.75	568
125	0	0	0	0	0	0	0	0	0	0	0	1	0	0	0	0	0	0	0	0	50506751	31,000	50,506.75	31
126	0	0	0	0	0	0	0	1	0	0	0	1	0	0	0	0	0	0	0	0	50537751	988,500	50,537.75	988.5
127	0	0	0	0	0	0	0	1	0	0	0	0	0	0	0	0	0	0	0	0	51526251	12,500	51,526.25	12.5
128	0	0	0	0	0	0	0	0	0	0	0	0	0	0	0	0	0	0	0	0	51538751	570,000	51,538.75	570
129	0	0	0	0	0	0	0	0	0	0	0	1	0	0	0	0	0	0	0	0	52108751	29,000	52,108.75	29
130	0	0	0	0	0	0	0	1	0	0	0	1	0	0	0	0	0	0	0	0	52137751	990,750	52,137.75	990.75
131	0	0	0	0	0	0	0	1	0	0	0	0	0	0	0	0	0	0	0	0	53128501	10,250	53,128.50	10.25
132	0	0	0	0	0	0	0	0	0	0	0	0	0	0	0	0	0	0	0	0	53138751	549,000	53,138.75	549
133	0	0	0	0	0	0	0	0	0	0	0	1	0	0	0	0	0	0	0	0	53687751	33,250	53,687.75	33.25
134	0	0	0	0	0	0	0	1	0	0	0	1	0	0	0	0	0	0	0	0	53721001	984,500	53,721.00	984.5
135	0	0	0	0	0	0	0	0	0	0	0	1	0	0	0	0	0	0	0	0	54705501	2,000	54,705.50	2
136	0	0	0	0	0	0	0	0	0	0	0	0	0	0	0	0	0	0	0	0	54707501	559,250	54,707.50	559.25
137	0	0	0	0	0	0	0	0	0	0	0	1	0	0	0	0	0	0	0	0	55266751	21,000	55,266.75	21
138	0	0	0	0	0	0	0	1	0	0	0	1	0	0	0	0	0	0	0	0	55287751	998,750	55,287.75	998.75
139	0	0	0	0	0	0	0	1	0	0	0	0	0	0	0	0	0	0	0	0	56286501	2,250	56,286.50	2.25
140	0	0	0	0	0	0	0	0	0	0	0	0	0	0	0	0	0	0	0	0	56288751	557,000	56,288.75	557
141	0	0	0	0	0	0	0	0	0	0	0	1	0	0	0	0	0	0	0	0	56845751	42,000	56,845.75	42
142	0	0	0	0	0	0	0	1	0	0	0	1	0	0	0	0	0	0	0	0	56887751	967,750	56,887.75	967.75
143	0	0	0	0	0	0	0	0	0	0	0	1	0	0	0	0	0	0	0	0	57855501	10,000	57,855.50	10
144	0	0	0	0	0	0	0	0	0	0	0	0	0	0	0	0	0	0	0	0	57865501	559,250	57,865.50	559.25
145	0	0	0	0	0	0	0	0	0	0	0	1	0	0	0	0	0	0	0	0	58424751	46,500	58,424.75	46.5
146	0	0	0	0	0	0	0	1	0	0	0	1	0	0	0	0	0	0	0	0	58471251	967,500	58,471.25	967.5
147	0	0	0	0	0	0	0	0	0	0	0	1	0	0	0	0	0	0	0	0	59438751	5,750	59,438.75	5.75
148	0	0	0	0	0	0	0	0	0	0	0	0	0	0	0	0	0	0	0	0	59444501	582,500	59,444.50	582.5
149	0	0	0	0	0	0	0	0	0	0	0	1	0	0	0	0	0	0	0	0	60027001	44,250	60,027.00	44.25
150	0	0	0	0	0	0	0	1	0	0	0	1	0	0	0	0	0	0	0	0	60071251	967,500	60,071.25	967.5
151	0	0	0	0	0	0	0	0	0	0	0	1	0	0	0	0	0	0	0	0	61038751	7,750	61,038.75	7.75
152	0	0	0	0	0	0	0	0	0	0	0	0	0	0	0	0	0	0	0	0	61046501	582,500	61,046.50	582.5
153	0	0	0	0	0	0	0	0	0	0	0	1	0	0	0	0	0	0	0	0	61629001	42,250	61,629.00	42.25
154	0	0	0	0	0	0	0	1	0	0	0	1	0	0	0	0	0	0	0	0	61671251	977,500	61,671.25	977.5
155	0	0	0	0	0	0	0	1	0	0	0	0	0	0	0	0	0	0	0	0	62648751	6,750	62,648.75	6.75
156	0	0	0	0	0	0	0	0	0	0	0	0	0	0	0	0	0	0	0	0	62655501	552,500	62,655.50	552.5
157	0	0	0	0	0	0	0	0	0	0	0	1	0	0	0	0	0	0	0	0	63208001	29,750	63,208.00	29.75
158	0	0	0	0	0	0	0	1	0	0	0	1	0	0	0	0	0	0	0	0	63237751	990,000	63,237.75	990
159	0	0	0	0	0	0	0	1	0	0	0	0	0	0	0	0	0	0	0	0	64227751	11,000	64,227.75	11
160	0	0	0	0	0	0	0	0	0	0	0	0	0	0	0	0	0	0	0	0	64238751	571,500	64,238.75	571.5
161	0	0	0	0	0	0	0	0	0	0	0	1	0	0	0	0	0	0	0	0	64810251	27,500	64,810.25	27.5
162	0	0	0	0	0	0	0	1	0	0	0	1	0	0	0	0	0	0	0	0	64837751	992,250	64,837.75	992.25
163	0	0	0	0	0	0	0	1	0	0	0	0	0	0	0	0	0	0	0	0	65830001	8,750	65,830.00	8.75
164	0	0	0	0	0	0	0	0	0	0	0	0	0	0	0	0	0	0	0	0	65838751	550,500	65,838.75	550.5
165	0	0	0	0	0	0	0	0	0	0	0	1	0	0	0	0	0	0	0	0	66389251	32,000	66,389.25	32
166	0	0	0	0	0	0	0	1	0	0	0	1	0	0	0	0	0	0	0	0	66421251	984,250	66,421.25	984.25
167	0	0	0	0	0	0	0	0	0	0	0	1	0	0	0	0	0	0	0	0	67405501	3,500	67,405.50	3.5
168	0	0	0	0	0	0	0	0	0	0	0	0	0	0	0	0	0	0	0	0	67409001	559,250	67,409.00	559.25
169	0	0	0	0	0	0	0	0	0	0	0	1	0	0	0	0	0	0	0	0	67968251	36,250	67,968.25	36.25
170	0	0	0	0	0	0	0	1	0	0	0	1	0	0	0	0	0	0	0	0	68004501	983,500	68,004.50	983.5
171	0	0	0	0	0	0	0	1	0	0	0	0	0	0	0	0	0	0	0	0	68988001	1,000	68,988.00	1
172	0	0	0	0	0	0	0	0	0	0	0	0	0	0	0	0	0	0	0	0	68989001	558,250	68,989.00	558.25
173	0	0	0	0	0	0	0	0	0	0	0	1	0	0	0	0	0	0	0	0	69547251	40,750	69,547.25	40.75
174	0	0	0	0	0	0	0	1	0	0	0	1	0	0	0	0	0	0	0	0	69588001	967,500	69,588.00	967.5
175	0	0	0	0	0	0	0	0	0	0	0	1	0	0	0	0	0	0	0	0	70555501	11,250	70,555.50	11.25
176	0	0	0	0	0	0	0	0	0	0	0	0	0	0	0	0	0	0	0	0	70566751	559,250	70,566.75	559.25
177	0	0	0	0	0	0	0	0	0	0	0	1	0	0	0	0	0	0	0	0	71126001	45,250	71,126.00	45.25
178	0	0	0	0	0	0	0	1	0	0	0	1	0	0	0	0	0	0	0	0	71171251	967,750	71,171.25	967.75
179	0	0	0	0	0	0	0	0	0	0	0	1	0	0	0	0	0	0	0	0	72139001	6,750	72,139.00	6.75
180	0	0	0	0	0	0	0	0	0	0	0	0	0	0	0	0	0	0	0	0	72145751	582,500	72,145.75	582.5
181	0	0	0	0	0	0	0	0	0	0	0	1	0	0	0	0	0	0	0	0	72728251	43,000	72,728.25	43
182	0	0	0	0	0	0	0	1	0	0	0	1	0	0	0	0	0	0	0	0	72771251	967,750	72,771.25	967.75
183	0	0	0	0	0	0	0	0	0	0	0	1	0	0	0	0	0	0	0	0	73739001	9,000	73,739.00	9
184	0	0	0	0	0	0	0	0	0	0	0	0	0	0	0	0	0	0	0	0	73748001	582,500	73,748.00	582.5
185	0	0	0	0	0	0	0	0	0	0	0	1	0	0	0	0	0	0	0	0	74330501	40,750	74,330.50	40.75
186	0	0	0	0	0	0	0	1	0	0	0	1	0	0	0	0	0	0	0	0	74371251	979,000	74,371.25	979
187	0	0	0	0	0	0	0	1	0	0	0	0	0	0	0	0	0	0	0	0	75350251	22,000	75,350.25	22
188	0	0	0	0	0	0	0	0	0	0	0	0	0	0	0	0	0	0	0	0	75372251	560,500	75,372.25	560.5
189	0	0	0	0	0	0	0	0	0	0	0	1	0	0	0	0	0	0	0	0	75932751	38,500	75,932.75	38.5
190	0	0	0	0	0	0	0	1	0	0	0	1	0	0	0	0	0	0	0	0	75971251	981,250	75,971.25	981.25
191	0	0	0	0	0	0	0	1	0	0	0	0	0	0	0	0	0	0	0	0	76952501	19,750	76,952.50	19.75
192	0	0	0	0	0	0	0	0	0	0	0	0	0	0	0	0	0	0	0	0	76972251	562,500	76,972.25	562.5
193	0	0	0	0	0	0	0	0	0	0	0	1	0	0	0	0	0	0	0	0	77534751	36,500	77,534.75	36.5
194	0	0	0	0	0	0	0	1	0	0	0	1	0	0	0	0	0	0	0	0	77571251	983,250	77,571.25	983.25
195	0	0	0	0	0	0	0	1	0	0	0	0	0	0	0	0	0	0	0	0	78554501	17,750	78,554.50	17.75
196	0	0	0	0	0	0	0	0	0	0	0	0	0	0	0	0	0	0	0	0	78572251	564,750	78,572.25	564.75
197	0	0	0	0	0	0	0	0	0	0	0	1	0	0	0	0	0	0	0	0	79137001	34,250	79,137.00	34.25
198	0	0	0	0	0	0	0	1	0	0	0	1	0	0	0	0	0	0	0	0	79171251	985,500	79,171.25	985.5
199	0	0	0	0	0	0	0	1	0	0	0	0	0	0	0	0	0	0	0	0	80156751	15,500	80,156.75	15.5
200	0	0	0	0	0	0	0	0	0	0	0	0	0	0	0	0	0	0	0	0	80172251	567,000	80,172.25	567
201	0	0	0	0	0	0	0	0	0	0	0	1	0	0	0	0	0	0	0	0	80739251	32,000	80,739.25	32
202	0	0	0	0	0	0	0	1	0	0	0	1	0	0	0	0	0	0	0	0	80771251	984,500	80,771.25	984.5
203	0	0	0	0	0	0	0	0	0	0	0	1	0	0	0	0	0	0	0	0	81755751	3,250	81,755.75	3.25
204	0	0	0	0	0	0	0	0	0	0	0	0	0	0	0	0	0	0	0	0	81759001	559,250	81,759.00	559.25
205	0	0	0	0	0	0	0	0	0	0	0	1	0	0	0	0	0	0	0	0	82318251	36,500	82,318.25	36.5
206	0	0	0	0	0	0	0	1	0	0	0	1	0	0	0	0	0	0	0	0	82354751	983,250	82,354.75	983.25
207	0	0	0	0	0	0	0	1	0	0	0	0	0	0	0	0	0	0	0	0	83338001	1,000	83,338.00	1
208	0	0	0	0	0	0	0	0	0	0	0	0	0	0	0	0	0	0	0	0	83339001	558,250	83,339.00	558.25
209	0	0	0	0	0	0	0	0	0	0	0	1	0	0	0	0	0	0	0	0	83897251	24,000	83,897.25	24
210	0	0	0	0	0	0	0	1	0	0	0	1	0	0	0	0	0	0	0	0	83921251	984,500	83,921.25	984.5
211	0	0	0	0	0	0	0	0	0	0	0	1	0	0	0	0	0	0	0	0	84905751	11,250	84,905.75	11.25
212	0	0	0	0	0	0	0	0	0	0	0	0	0	0	0	0	0	0	0	0	84917001	559,250	84,917.00	559.25
213	0	0	0	0	0	0	0	0	0	0	0	1	0	0	0	0	0	0	0	0	85476251	45,000	85,476.25	45
214	0	0	0	0	0	0	0	1	0	0	0	1	0	0	0	0	0	0	0	0	85521251	967,750	85,521.25	967.75
215	0	0	0	0	0	0	0	0	0	0	0	1	0	0	0	0	0	0	0	0	86489001	6,750	86,489.00	6.75
216	0	0	0	0	0	0	0	0	0	0	0	0	0	0	0	0	0	0	0	0	86495751	582,500	86,495.75	582.5
217	0	0	0	0	0	0	0	0	0	0	0	1	0	0	0	0	0	0	0	0	87078251	43,000	87,078.25	43
218	0	0	0	0	0	0	0	1	0	0	0	1	0	0	0	0	0	0	0	0	87121251	967,750	87,121.25	967.75
219	0	0	0	0	0	0	0	0	0	0	0	1	0	0	0	0	0	0	0	0	88089001	9,000	88,089.00	9
220	0	0	0	0	0	0	0	0	0	0	0	0	0	0	0	0	0	0	0	0	88098001	582,500	88,098.00	582.5
221	0	0	0	0	0	0	0	0	0	0	0	1	0	0	0	0	0	0	0	0	88680501	40,750	88,680.50	40.75
222	0	0	0	0	0	0	0	1	0	0	0	1	0	0	0	0	0	0	0	0	88721251	979,000	88,721.25	979
223	0	0	0	0	0	0	0	1	0	0	0	0	0	0	0	0	0	0	0	0	89700251	5,500	89,700.25	5.5
224	0	0	0	0	0	0	0	0	0	0	0	0	0	0	0	0	0	0	0	0	89705751	553,750	89,705.75	553.75
225	0	0	0	0	0	0	0	0	0	0	0	1	0	0	0	0	0	0	0	0	90259501	28,500	90,259.50	28.5
226	0	0	0	0	0	0	0	1	0	0	0	1	0	0	0	0	0	0	0	0	90288001	991,250	90,288.00	991.25
227	0	0	0	0	0	0	0	1	0	0	0	0	0	0	0	0	0	0	0	0	91279251	9,750	91,279.25	9.75
228	0	0	0	0	0	0	0	0	0	0	0	0	0	0	0	0	0	0	0	0	91289001	549,500	91,289.00	549.5
229	0	0	0	0	0	0	0	0	0	0	0	1	0	0	0	0	0	0	0	0	91838501	33,000	91,838.50	33
230	0	0	0	0	0	0	0	1	0	0	0	1	0	0	0	0	0	0	0	0	91871501	986,750	91,871.50	986.75
231	0	0	0	0	0	0	0	1	0	0	0	0	0	0	0	0	0	0	0	0	92858251	14,250	92,858.25	14.25
232	0	0	0	0	0	0	0	0	0	0	0	0	0	0	0	0	0	0	0	0	92872501	568,250	92,872.50	568.25
233	0	0	0	0	0	0	0	0	0	0	0	1	0	0	0	0	0	0	0	0	93440751	30,750	93,440.75	30.75
234	0	0	0	0	0	0	0	1	0	0	0	1	0	0	0	0	0	0	0	0	93471501	984,250	93,471.50	984.25
235	0	0	0	0	0	0	0	0	0	0	0	1	0	0	0	0	0	0	0	0	94455751	4,750	94,455.75	4.75
236	0	0	0	0	0	0	0	0	0	0	0	0	0	0	0	0	0	0	0	0	94460501	559,250	94,460.50	559.25
237	0	0	0	0	0	0	0	0	0	0	0	1	0	0	0	0	0	0	0	0	95019751	35,000	95,019.75	35
238	0	0	0	0	0	0	0	1	0	0	0	1	0	0	0	0	0	0	0	0	95054751	984,500	95,054.75	984.5
239	0	0	0	0	0	0	0	1	0	0	0	0	0	0	0	0	0	0	0	0	96039251	16,500	96,039.25	16.5
240	0	0	0	0	0	0	0	0	0	0	0	0	0	0	0	0	0	0	0	0	96055751	542,750	96,055.75	542.75
241	0	0	0	0	0	0	0	0	0	0	0	1	0	0	0	0	0	0	0	0	96598501	39,500	96,598.50	39.5
242	0	0	0	0	0	0	0	1	0	0	0	1	0	0	0	0	0	0	0	0	96638001	967,750	96,638.00	967.75
243	0	0	0	0	0	0	0	0	0	0	0	1	0	0	0	0	0	0	0	0	97605751	12,500	97,605.75	12.5
244	0	0	0	0	0	0	0	0	0	0	0	0	0	0	0	0	0	0	0	0	97618251	559,250	97,618.25	559.25
245	0	0	0	0	0	0	0	0	0	0	0	1	0	0	0	0	0	0	0	0	98177501	44,000	98,177.50	44
246	0	0	0	0	0	0	0	1	0	0	0	1	0	0	0	0	0	0	0	0	98221501	975,750	98,221.50	975.75
247	0	0	0	0	0	0	0	1	0	0	0	0	0	0	0	0	0	0	0	0	99197251	8,500	99,197.25	8.5
248	0	0	0	0	0	0	0	0	0	0	0	0	0	0	0	0	0	0	0	0	99205751	550,750	99,205.75	550.75
249	0	0	0	0	0	0	0	0	0	0	0	1	0	0	0	0	0	0	0	0	99756501	48,250	99,756.50	48.25
250	0	0	0	0	0	0	0	1	0	0	0	1	0	0	0	0	0	0	0	0	99804751	971,500	99,804.75	971.5
251	0	0	0	0	0	0	0	1	0	0	0	0	0	0	0	0	0	0	0	0	100776251	13,000	100,776.25	13
252	0	0	0	0	0	0	0	0	0	0	0	0	0	0	0	0	0	0	0	0	100789251	569,500	100,789.25	569.5
253	0	0	0	0	0	0	0	0	0	0	0	1	0	0	0	0	0	0	0	0	101358751	46,000	101,358.75	46
254	0	0	0	0	0	0	0	1	0	0	0	1	0	0	0	0	0	0	0	0	101404751	973,750	101,404.75	973.75
255	0	0	0	0	0	0	0	1	0	0	0	0	0	0	0	0	0	0	0	0	102378501	10,750	102,378.50	10.75
256	0	0	0	0	0	0	0	0	0	0	0	0	0	0	0	0	0	0	0	0	102389251	548,500	102,389.25	548.5
257	0	0	0	0	0	0	0	0	0	0	0	1	0	0	0	0	0	0	0	0	102937751	33,750	102,937.75	33.75
258	0	0	0	0	0	0	0	1	0	0	0	1	0	0	0	0	0	0	0	0	102971501	984,250	102,971.50	984.25
259	0	0	0	0	0	0	0	0	0	0	0	1	0	0	0	0	0	0	0	0	103955751	1,750	103,955.75	1.75
260	0	0	0	0	0	0	0	0	0	0	0	0	0	0	0	0	0	0	0	0	103957501	559,250	103,957.50	559.25
261	0	0	0	0	0	0	0	0	0	0	0	1	0	0	0	0	0	0	0	0	104516751	38,000	104,516.75	38
262	0	0	0	0	0	0	0	1	0	0	0	1	0	0	0	0	0	0	0	0	104554751	981,750	104,554.75	981.75
263	0	0	0	0	0	0	0	1	0	0	0	0	0	0	0	0	0	0	0	0	105536501	2,750	105,536.50	2.75
264	0	0	0	0	0	0	0	0	0	0	0	0	0	0	0	0	0	0	0	0	105539251	556,500	105,539.25	556.5
265	0	0	0	0	0	0	0	0	0	0	0	1	0	0	0	0	0	0	0	0	106095751	42,500	106,095.75	42.5
266	0	0	0	0	0	0	0	1	0	0	0	1	0	0	0	0	0	0	0	0	106138251	977,000	106,138.25	977
267	0	0	0	0	0	0	0	1	0	0	0	0	0	0	0	0	0	0	0	0	107115251	7,250	107,115.25	7.25
268	0	0	0	0	0	0	0	0	0	0	0	0	0	0	0	0	0	0	0	0	107122501	552,000	107,122.50	552
269	0	0	0	0	0	0	0	0	0	0	0	1	0	0	0	0	0	0	0	0	107674501	30,250	107,674.50	30.25
270	0	0	0	0	0	0	0	1	0	0	0	1	0	0	0	0	0	0	0	0	107704751	989,500	107,704.75	989.5
271	0	0	0	0	0	0	0	1	0	0	0	0	0	0	0	0	0	0	0	0	108694251	11,750	108,694.25	11.75
272	0	0	0	0	0	0	0	0	0	0	0	0	0	0	0	0	0	0	0	0	108706001	570,750	108,706.00	570.75
273	0	0	0	0	0	0	0	0	0	0	0	1	0	0	0	0	0	0	0	0	109276751	44,750	109,276.75	44.75
274	0	0	0	0	0	0	0	1	0	0	0	1	0	0	0	0	0	0	0	0	109321501	975,000	109,321.50	975
275	0	0	0	0	0	0	0	1	0	0	0	0	0	0	0	0	0	0	0	0	110296501	9,250	110,296.50	9.25
276	0	0	0	0	0	0	0	0	0	0	0	0	0	0	0	0	0	0	0	0	110305751	573,250	110,305.75	573.25
277	0	0	0	0	0	0	0	0	0	0	0	1	0	0	0	0	0	0	0	0	110879001	42,500	110,879.00	42.5
278	0	0	0	0	0	0	0	1	0	0	0	1	0	0	0	0	0	0	0	0	110921501	977,250	110,921.50	977.25
279	0	0	0	0	0	0	0	1	0	0	0	0	0	0	0	0	0	0	0	0	111898751	7,250	111,898.75	7.25
280	0	0	0	0	0	0	0	0	0	0	0	0	0	0	0	0	0	0	0	0	111906001	552,000	111,906.00	552
281	0	0	0	0	0	0	0	0	0	0	0	1	0	0	0	0	0	0	0	0	112458001	30,250	112,458.00	30.25
282	0	0	0	0	0	0	0	1	0	0	0	1	0	0	0	0	0	0	0	0	112488251	989,500	112,488.25	989.5
283	0	0	0	0	0	0	0	1	0	0	0	0	0	0	0	0	0	0	0	0	113477751	11,500	113,477.75	11.5
284	0	0	0	0	0	0	0	0	0	0	0	0	0	0	0	0	0	0	0	0	113489251	547,750	113,489.25	547.75
285	0	0	0	0	0	0	0	0	0	0	0	1	0	0	0	0	0	0	0	0	114037001	51,250	114,037.00	51.25
286	0	0	0	0	0	0	0	1	0	0	0	1	0	0	0	0	0	0	0	0	114088251	967,750	114,088.25	967.75
287	0	0	0	0	0	0	0	0	0	0	0	1	0	0	0	0	0	0	0	0	115056001	750	115,056.00	0.75
288	0	0	0	0	0	0	0	0	0	0	0	0	0	0	0	0	0	0	0	0	115056751	559,250	115,056.75	559.25
289	0	0	0	0	0	0	0	0	0	0	0	1	0	0	0	0	0	0	0	0	115616001	39,000	115,616.00	39
290	0	0	0	0	0	0	0	1	0	0	0	1	0	0	0	0	0	0	0	0	115655001	980,500	115,655.00	980.5
291	0	0	0	0	0	0	0	1	0	0	0	0	0	0	0	0	0	0	0	0	116635501	20,500	116,635.50	20.5
292	0	0	0	0	0	0	0	0	0	0	0	0	0	0	0	0	0	0	0	0	116656001	562,000	116,656.00	562
293	0	0	0	0	0	0	0	0	0	0	0	1	0	0	0	0	0	0	0	0	117218001	37,000	117,218.00	37
294	0	0	0	0	0	0	0	1	0	0	0	1	0	0	0	0	0	0	0	0	117255001	982,750	117,255.00	982.75
295	0	0	0	0	0	0	0	1	0	0	0	0	0	0	0	0	0	0	0	0	118237751	18,250	118,237.75	18.25
296	0	0	0	0	0	0	0	0	0	0	0	0	0	0	0	0	0	0	0	0	118256001	541,000	118,256.00	541
297	0	0	0	0	0	0	0	0	0	0	0	1	0	0	0	0	0	0	0	0	118797001	41,250	118,797.00	41.25
298	0	0	0	0	0	0	0	1	0	0	0	1	0	0	0	0	0	0	0	0	118838251	978,500	118,838.25	978.5
299	0	0	0	0	0	0	0	1	0	0	0	0	0	0	0	0	0	0	0	0	119816751	6,000	119,816.75	6
300	0	0	0	0	0	0	0	0	0	0	0	0	0	0	0	0	0	0	0	0	119822751	576,500	119,822.75	576.5
301	0	0	0	0	0	0	0	0	0	0	0	1	0	0	0	0	0	0	0	0	120399251	39,000	120,399.25	39
302	0	0	0	0	0	0	0	1	0	0	0	1	0	0	0	0	0	0	0	0	120438251	980,750	120,438.25	980.75
303	0	0	0	0	0	0	0	1	0	0	0	0	0	0	0	0	0	0	0	0	121419001	3,750	121,419.00	3.75
304	0	0	0	0	0	0	0	0	0	0	0	0	0	0	0	0	0	0	0	0	121422751	555,500	121,422.75	555.5
305	0	0	0	0	0	0	0	0	0	0	0	1	0	0	0	0	0	0	0	0	121978251	26,750	121,978.25	26.75
306	0	0	0	0	0	0	0	1	0	0	0	1	0	0	0	0	0	0	0	0	122005001	993,000	122,005.00	993
307	0	0	0	0	0	0	0	1	0	0	0	0	0	0	0	0	0	0	0	0	122998001	8,000	122,998.00	8
308	0	0	0	0	0	0	0	0	0	0	0	0	0	0	0	0	0	0	0	0	123006001	574,500	123,006.00	574.5
309	0	0	0	0	0	0	0	0	0	0	0	1	0	0	0	0	0	0	0	0	123580501	24,500	123,580.50	24.5
310	0	0	0	0	0	0	0	1	0	0	0	1	0	0	0	0	0	0	0	0	123605001	995,000	123,605.00	995
311	0	0	0	0	0	0	0	1	0	0	0	0	0	0	0	0	0	0	0	0	124600001	6,000	124,600.00	6
312	0	0	0	0	0	0	0	0	0	0	0	0	0	0	0	0	0	0	0	0	124606001	553,500	124,606.00	553.5
313	0	0	0	0	0	0	0	0	0	0	0	1	0	0	0	0	0	0	0	0	125159501	28,750	125,159.50	28.75
314	0	0	0	0	0	0	0	1	0	0	0	1	0	0	0	0	0	0	0	0	125188251	984,500	125,188.25	984.5
315	0	0	0	0	0	0	0	0	0	0	0	1	0	0	0	0	0	0	0	0	126172751	6,250	126,172.75	6.25
316	0	0	0	0	0	0	0	0	0	0	0	0	0	0	0	0	0	0	0	0	126179001	559,250	126,179.00	559.25
317	0	0	0	0	0	0	0	0	0	0	0	1	0	0	0	0	0	0	0	0	126738251	33,500	126,738.25	33.5
318	0	0	0	0	0	0	0	1	0	0	0	1	0	0	0	0	0	0	0	0	126771751	984,250	126,771.75	984.25
319	0	0	0	0	0	0	0	0	0	0	0	1	0	0	0	0	0	0	0	0	127756001	2,000	127,756.00	2
320	0	0	0	0	0	0	0	0	0	0	0	0	0	0	0	0	0	0	0	0	127758001	559,250	127,758.00	559.25
321	0	0	0	0	0	0	0	0	0	0	0	1	0	0	0	0	0	0	0	0	128317251	37,750	128,317.25	37.75
322	0	0	0	0	0	0	0	1	0	0	0	1	0	0	0	0	0	0	0	0	128355001	982,000	128,355.00	982
323	0	0	0	0	0	0	0	1	0	0	0	0	0	0	0	0	0	0	0	0	129337001	2,500	129,337.00	2.5
324	0	0	0	0	0	0	0	0	0	0	0	0	0	0	0	0	0	0	0	0	129339501	556,750	129,339.50	556.75
325	0	0	0	0	0	0	0	0	0	0	0	1	0	0	0	0	0	0	0	0	129896251	42,000	129,896.25	42
326	0	0	0	0	0	0	0	1	0	0	0	1	0	0	0	0	0	0	0	0	129938251	977,750	129,938.25	977.75
327	0	0	0	0	0	0	0	1	0	0	0	0	0	0	0	0	0	0	0	0	130916001	6,750	130,916.00	6.75
328	0	0	0	0	0	0	0	0	0	0	0	0	0	0	0	0	0	0	0	0	130922751	575,750	130,922.75	575.75
329	0	0	0	0	0	0	0	0	0	0	0	1	0	0	0	0	0	0	0	0	131498501	40,000	131,498.50	40
330	0	0	0	0	0	0	0	1	0	0	0	1	0	0	0	0	0	0	0	0	131538501	979,750	131,538.50	979.75
331	0	0	0	0	0	0	0	1	0	0	0	0	0	0	0	0	0	0	0	0	132518251	4,500	132,518.25	4.5
332	0	0	0	0	0	0	0	0	0	0	0	0	0	0	0	0	0	0	0	0	132522751	578,000	132,522.75	578
333	0	0	0	0	0	0	0	0	0	0	0	1	0	0	0	0	0	0	0	0	133100751	37,750	133,100.75	37.75
334	0	0	0	0	0	0	0	1	0	0	0	1	0	0	0	0	0	0	0	0	133138501	981,750	133,138.50	981.75
335	0	0	0	0	0	0	0	1	0	0	0	0	0	0	0	0	0	0	0	0	134120251	2,500	134,120.25	2.5
336	0	0	0	0	0	0	0	0	0	0	0	0	0	0	0	0	0	0	0	0	134122751	557,000	134,122.75	557
337	0	0	0	0	0	0	0	0	0	0	0	1	0	0	0	0	0	0	0	0	134679751	25,250	134,679.75	25.25
338	0	0	0	0	0	0	0	1	0	0	0	1	0	0	0	0	0	0	0	0	134705001	994,250	134,705.00	994.25
339	0	0	0	0	0	0	0	1	0	0	0	0	0	0	0	0	0	0	0	0	135699251	6,750	135,699.25	6.75
340	0	0	0	0	0	0	0	0	0	0	0	0	0	0	0	0	0	0	0	0	135706001	552,500	135,706.00	552.5
341	0	0	0	0	0	0	0	0	0	0	0	1	0	0	0	0	0	0	0	0	136258501	30,000	136,258.50	30
342	0	0	0	0	0	0	0	1	0	0	0	1	0	0	0	0	0	0	0	0	136288501	984,250	136,288.50	984.25
343	0	0	0	0	0	0	0	0	0	0	0	1	0	0	0	0	0	0	0	0	137272751	5,500	137,272.75	5.5
344	0	0	0	0	0	0	0	0	0	0	0	0	0	0	0	0	0	0	0	0	137278251	559,250	137,278.25	559.25
345	0	0	0	0	0	0	0	0	0	0	0	1	0	0	0	0	0	0	0	0	137837501	34,250	137,837.50	34.25
346	0	0	0	0	0	0	0	1	0	0	0	1	0	0	0	0	0	0	0	0	137871751	984,500	137,871.75	984.5
347	0	0	0	0	0	0	0	0	0	0	0	1	0	0	0	0	0	0	0	0	138856251	1,000	138,856.25	1
348	0	0	0	0	0	0	0	0	0	0	0	0	0	0	0	0	0	0	0	0	138857251	559,250	138,857.25	559.25
349	0	0	0	0	0	0	0	0	0	0	0	1	0	0	0	0	0	0	0	0	139416501	38,500	139,416.50	38.5
350	0	0	0	0	0	0	0	1	0	0	0	1	0	0	0	0	0	0	0	0	139455001	981,250	139,455.00	981.25
351	0	0	0	0	0	0	0	1	0	0	0	0	0	0	0	0	0	0	0	0	140436251	3,250	140,436.25	3.25
352	0	0	0	0	0	0	0	0	0	0	0	0	0	0	0	0	0	0	0	0	140439501	556,000	140,439.50	556
353	0	0	0	0	0	0	0	0	0	0	0	1	0	0	0	0	0	0	0	0	140995501	43,000	140,995.50	43
354	0	0	0	0	0	0	0	1	0	0	0	1	0	0	0	0	0	0	0	0	141038501	976,750	141,038.50	976.75
355	0	0	0	0	0	0	0	1	0	0	0	0	0	0	0	0	0	0	0	0	142015251	7,500	142,015.25	7.5
356	0	0	0	0	0	0	0	0	0	0	0	0	0	0	0	0	0	0	0	0	142022751	575,000	142,022.75	575
357	0	0	0	0	0	0	0	0	0	0	0	1	0	0	0	0	0	0	0	0	142597751	40,750	142,597.75	40.75
358	0	0	0	0	0	0	0	1	0	0	0	1	0	0	0	0	0	0	0	0	142638501	979,000	142,638.50	979
359	0	0	0	0	0	0	0	1	0	0	0	0	0	0	0	0	0	0	0	0	143617501	5,250	143,617.50	5.25
360	0	0	0	0	0	0	0	0	0	0	0	0	0	0	0	0	0	0	0	0	143622751	577,250	143,622.75	577.25
361	0	0	0	0	0	0	0	0	0	0	0	1	0	0	0	0	0	0	0	0	144200001	38,500	144,200.00	38.5
362	0	0	0	0	0	0	0	1	0	0	0	1	0	0	0	0	0	0	0	0	144238501	981,000	144,238.50	981
363	0	0	0	0	0	0	0	1	0	0	0	0	0	0	0	0	0	0	0	0	145219501	3,250	145,219.50	3.25
364	0	0	0	0	0	0	0	0	0	0	0	0	0	0	0	0	0	0	0	0	145222751	556,000	145,222.75	556
365	0	0	0	0	0	0	0	0	0	0	0	1	0	0	0	0	0	0	0	0	145778751	26,500	145,778.75	26.5
366	0	0	0	0	0	0	0	1	0	0	0	1	0	0	0	0	0	0	0	0	145805251	993,250	145,805.25	993.25
367	0	0	0	0	0	0	0	1	0	0	0	0	0	0	0	0	0	0	0	0	146798501	7,750	146,798.50	7.75
368	0	0	0	0	0	0	0	0	0	0	0	0	0	0	0	0	0	0	0	0	146806251	574,750	146,806.25	574.75
369	0	0	0	0	0	0	0	0	0	0	0	1	0	0	0	0	0	0	0	0	147381001	40,750	147,381.00	40.75
370	0	0	0	0	0	0	0	1	0	0	0	1	0	0	0	0	0	0	0	0	147421751	979,000	147,421.75	979
371	0	0	0	0	0	0	0	1	0	0	0	0	0	0	0	0	0	0	0	0	148400751	5,500	148,400.75	5.5
372	0	0	0	0	0	0	0	0	0	0	0	0	0	0	0	0	0	0	0	0	148406251	553,750	148,406.25	553.75
373	0	0	0	0	0	0	0	0	0	0	0	1	0	0	0	0	0	0	0	0	148960001	28,500	148,960.00	28.5
374	0	0	0	0	0	0	0	1	0	0	0	1	0	0	0	0	0	0	0	0	148988501	991,250	148,988.50	991.25
375	0	0	0	0	0	0	0	1	0	0	0	0	0	0	0	0	0	0	0	0	149979751	9,750	149,979.75	9.75
376	0	0	0	0	0	0	0	0	0	0	0	0	0	0	0	0	0	0	0	0	149989501	549,500	149,989.50	549.5
377	0	0	0	0	0	0	0	0	0	0	0	1	0	0	0	0	0	0	0	0	150539001	32,750	150,539.00	32.75
378	0	0	0	0	0	0	0	1	0	0	0	1	0	0	0	0	0	0	0	0	150571751	984,500	150,571.75	984.5
379	0	0	0	0	0	0	0	0	0	0	0	1	0	0	0	0	0	0	0	0	151556251	2,500	151,556.25	2.5
380	0	0	0	0	0	0	0	0	0	0	0	0	0	0	0	0	0	0	0	0	151558751	559,250	151,558.75	559.25
381	0	0	0	0	0	0	0	0	0	0	0	1	0	0	0	0	0	0	0	0	152118001	37,250	152,118.00	37.25
382	0	0	0	0	0	0	0	1	0	0	0	1	0	0	0	0	0	0	0	0	152155251	982,500	152,155.25	982.5
383	0	0	0	0	0	0	0	1	0	0	0	0	0	0	0	0	0	0	0	0	153137751	1,750	153,137.75	1.75
384	0	0	0	0	0	0	0	0	0	0	0	0	0	0	0	0	0	0	0	0	153139501	557,500	153,139.50	557.5
385	0	0	0	0	0	0	0	0	0	0	0	1	0	0	0	0	0	0	0	0	153697001	41,500	153,697.00	41.5
386	0	0	0	0	0	0	0	1	0	0	0	1	0	0	0	0	0	0	0	0	153738501	978,250	153,738.50	978.25
387	0	0	0	0	0	0	0	1	0	0	0	0	0	0	0	0	0	0	0	0	154716751	6,250	154,716.75	6.25
388	0	0	0	0	0	0	0	0	0	0	0	0	0	0	0	0	0	0	0	0	154723001	553,000	154,723.00	553
389	0	0	0	0	0	0	0	0	0	0	0	1	0	0	0	0	0	0	0	0	155276001	46,000	155,276.00	46
390	0	0	0	0	0	0	0	1	0	0	0	1	0	0	0	0	0	0	0	0	155322001	973,500	155,322.00	973.5
391	0	0	0	0	0	0	0	1	0	0	0	0	0	0	0	0	0	0	0	0	156295501	10,750	156,295.50	10.75
392	0	0	0	0	0	0	0	0	0	0	0	0	0	0	0	0	0	0	0	0	156306251	571,750	156,306.25	571.75
393	0	0	0	0	0	0	0	0	0	0	0	1	0	0	0	0	0	0	0	0	156878001	44,000	156,878.00	44
394	0	0	0	0	0	0	0	1	0	0	0	1	0	0	0	0	0	0	0	0	156922001	975,750	156,922.00	975.75
395	0	0	0	0	0	0	0	1	0	0	0	0	0	0	0	0	0	0	0	0	157897751	8,500	157,897.75	8.5
396	0	0	0	0	0	0	0	0	0	0	0	0	0	0	0	0	0	0	0	0	157906251	574,000	157,906.25	574
397	0	0	0	0	0	0	0	0	0	0	0	1	0	0	0	0	0	0	0	0	158480251	41,750	158,480.25	41.75
398	0	0	0	0	0	0	0	1	0	0	0	1	0	0	0	0	0	0	0	0	158522001	978,000	158,522.00	978
399	0	0	0	0	0	0	0	1	0	0	0	0	0	0	0	0	0	0	0	0	159500001	6,250	159,500.00	6.25
400	0	0	0	0	0	0	0	0	0	0	0	0	0	0	0	0	0	0	0	0	159506251	553,000	159,506.25	553
401	0	0	0	0	0	0	0	0	0	0	0	1	0	0	0	0	0	0	0	0	160059251	29,250	160,059.25	29.25
402	0	0	0	0	0	0	0	1	0	0	0	1	0	0	0	0	0	0	0	0	160088501	990,500	160,088.50	990.5
403	0	0	0	0	0	0	0	1	0	0	0	0	0	0	0	0	0	0	0	0	161079001	10,500	161,079.00	10.5
404	0	0	0	0	0	0	0	0	0	0	0	0	0	0	0	0	0	0	0	0	161089501	548,750	161,089.50	548.75
405	0	0	0	0	0	0	0	0	0	0	0	1	0	0	0	0	0	0	0	0	161638251	33,750	161,638.25	33.75
406	0	0	0	0	0	0	0	1	0	0	0	1	0	0	0	0	0	0	0	0	161672001	984,250	161,672.00	984.25
407	0	0	0	0	0	0	0	0	0	0	0	1	0	0	0	0	0	0	0	0	162656251	1,750	162,656.25	1.75
408	0	0	0	0	0	0	0	0	0	0	0	0	0	0	0	0	0	0	0	0	162658001	559,250	162,658.00	559.25
409	0	0	0	0	0	0	0	0	0	0	0	1	0	0	0	0	0	0	0	0	163217251	38,000	163,217.25	38
410	0	0	0	0	0	0	0	1	0	0	0	1	0	0	0	0	0	0	0	0	163255251	981,750	163,255.25	981.75
411	0	0	0	0	0	0	0	1	0	0	0	0	0	0	0	0	0	0	0	0	164237001	2,500	164,237.00	2.5
412	0	0	0	0	0	0	0	0	0	0	0	0	0	0	0	0	0	0	0	0	164239501	556,750	164,239.50	556.75
413	0	0	0	0	0	0	0	0	0	0	0	1	0	0	0	0	0	0	0	0	164796251	42,500	164,796.25	42.5
414	0	0	0	0	0	0	0	1	0	0	0	1	0	0	0	0	0	0	0	0	164838751	977,000	164,838.75	977
415	0	0	0	0	0	0	0	1	0	0	0	0	0	0	0	0	0	0	0	0	165815751	7,250	165,815.75	7.25
416	0	0	0	0	0	0	0	0	0	0	0	0	0	0	0	0	0	0	0	0	165823001	552,000	165,823.00	552
417	0	0	0	0	0	0	0	0	0	0	0	1	0	0	0	0	0	0	0	0	166375001	30,250	166,375.00	30.25
418	0	0	0	0	0	0	0	1	0	0	0	1	0	0	0	0	0	0	0	0	166405251	989,500	166,405.25	989.5
419	0	0	0	0	0	0	0	1	0	0	0	0	0	0	0	0	0	0	0	0	167394751	11,500	167,394.75	11.5
420	0	0	0	0	0	0	0	0	0	0	0	0	0	0	0	0	0	0	0	0	167406251	571,000	167,406.25	571
421	0	0	0	0	0	0	0	0	0	0	0	1	0	0	0	0	0	0	0	0	167977251	44,750	167,977.25	44.75
422	0	0	0	0	0	0	0	1	0	0	0	1	0	0	0	0	0	0	0	0	168022001	975,000	168,022.00	975
423	0	0	0	0	0	0	0	1	0	0	0	0	0	0	0	0	0	0	0	0	168997001	9,250	168,997.00	9.25
424	0	0	0	0	0	0	0	0	0	0	0	0	0	0	0	0	0	0	0	0	169006251	573,250	169,006.25	573.25
425	0	0	0	0	0	0	0	0	0	0	0	1	0	0	0	0	0	0	0	0	169579501	42,500	169,579.50	42.5
426	0	0	0	0	0	0	0	1	0	0	0	1	0	0	0	0	0	0	0	0	169622001	977,250	169,622.00	977.25
427	0	0	0	0	0	0	0	1	0	0	0	0	0	0	0	0	0	0	0	0	170599251	7,250	170,599.25	7.25
428	0	0	0	0	0	0	0	0	0	0	0	0	0	0	0	0	0	0	0	0	170606501	552,000	170,606.50	552
429	0	0	0	0	0	0	0	0	0	0	0	1	0	0	0	0	0	0	0	0	171158501	30,250	171,158.50	30.25
430	0	0	0	0	0	0	0	1	0	0	0	1	0	0	0	0	0	0	0	0	171188751	989,500	171,188.75	989.5
431	0	0	0	0	0	0	0	1	0	0	0	0	0	0	0	0	0	0	0	0	172178251	11,500	172,178.25	11.5
432	0	0	0	0	0	0	0	0	0	0	0	0	0	0	0	0	0	0	0	0	172189751	571,000	172,189.75	571
433	0	0	0	0	0	0	0	0	0	0	0	1	0	0	0	0	0	0	0	0	172760751	28,000	172,760.75	28
434	0	0	0	0	0	0	0	1	0	0	0	1	0	0	0	0	0	0	0	0	172788751	991,500	172,788.75	991.5
435	0	0	0	0	0	0	0	1	0	0	0	0	0	0	0	0	0	0	0	0	173780251	9,500	173,780.25	9.5
436	0	0	0	0	0	0	0	0	0	0	0	0	0	0	0	0	0	0	0	0	173789751	550,000	173,789.75	550
437	0	0	0	0	0	0	0	0	0	0	0	1	0	0	0	0	0	0	0	0	174339751	32,250	174,339.75	32.25
438	0	0	0	0	0	0	0	1	0	0	0	1	0	0	0	0	0	0	0	0	174372001	984,500	174,372.00	984.5
439	0	0	0	0	0	0	0	0	0	0	0	1	0	0	0	0	0	0	0	0	175356501	2,750	175,356.50	2.75
440	0	0	0	0	0	0	0	0	0	0	0	0	0	0	0	0	0	0	0	0	175359251	559,250	175,359.25	559.25
441	0	0	0	0	0	0	0	0	0	0	0	1	0	0	0	0	0	0	0	0	175918501	37,000	175,918.50	37
442	0	0	0	0	0	0	0	1	0	0	0	1	0	0	0	0	0	0	0	0	175955501	982,750	175,955.50	982.75
443	0	0	0	0	0	0	0	1	0	0	0	0	0	0	0	0	0	0	0	0	176938251	1,500	176,938.25	1.5
444	0	0	0	0	0	0	0	0	0	0	0	0	0	0	0	0	0	0	0	0	176939751	557,750	176,939.75	557.75
445	0	0	0	0	0	0	0	0	0	0	0	1	0	0	0	0	0	0	0	0	177497501	41,250	177,497.50	41.25
446	0	0	0	0	0	0	0	1	0	0	0	1	0	0	0	0	0	0	0	0	177538751	978,500	177,538.75	978.5
447	0	0	0	0	0	0	0	1	0	0	0	0	0	0	0	0	0	0	0	0	178517251	5,750	178,517.25	5.75
448	0	0	0	0	0	0	0	0	0	0	0	0	0	0	0	0	0	0	0	0	178523001	553,500	178,523.00	553.5
449	0	0	0	0	0	0	0	0	0	0	0	1	0	0	0	0	0	0	0	0	179076501	45,500	179,076.50	45.5
450	0	0	0	0	0	0	0	1	0	0	0	1	0	0	0	0	0	0	0	0	179122001		179,122.00
