# Supplementary material for: Auditory presentation and synchronization in Adobe Flash and HTML5/JavaScript Web experiments
Source: Behav Res Methods. 2016 Jul 15;48(3):897–908. doi: 10.3758/s13428-016-0758-5 (PMC5003904; doi:10.3758/s13428-016-0758-5)
Supplement: Supplementary file 1 — (ZIP 1310 kb) [file 13428_2016_758_MOESM1_ESM.zip › Data/S2/sync-officepc-ff-js.csv]

	Keypad 4	Keypad 3	Keypad 2	Keypad 1	Opto 4	Opto 3	Opto 2	Opto 1	TTL in 2	TTL in 1	Mic 2	Mic 1	Act close 4	Act close 3	Act close 3	Act close 1	TTL out 2	TTL out 1	Sounder 2	Sounder 1	Elapsed uS	Active uS	Elapsed mS	Active mS
1	0	0	0	0	0	0	0	0	0	0	0	0	0	0	0	0	0	0	0	0	0	1,386,752	0	1,386.75
2	0	0	0	0	0	0	0	1	0	0	0	0	0	0	0	0	0	0	0	0	1386752	42,999	1,386.75	43
3	0	0	0	0	0	0	0	1	0	0	0	1	0	0	0	0	0	0	0	0	1429751	1,019,750	1,429.75	1,019.75
4	0	0	0	0	0	0	0	1	0	0	0	0	0	0	0	0	0	0	0	0	2449501	73,251	2,449.50	73.25
5	0	0	0	0	0	0	0	0	0	0	0	0	0	0	0	0	0	0	0	0	2522752	480,749	2,522.75	480.75
6	0	0	0	0	0	0	0	1	0	0	0	0	0	0	0	0	0	0	0	0	3003501	46,250	3,003.50	46.25
7	0	0	0	0	0	0	0	1	0	0	0	1	0	0	0	0	0	0	0	0	3049751	1,019,750	3,049.75	1,019.75
8	0	0	0	0	0	0	0	1	0	0	0	0	0	0	0	0	0	0	0	0	4069501	86,500	4,069.50	86.5
9	0	0	0	0	0	0	0	0	0	0	0	0	0	0	0	0	0	0	0	0	4156001	480,750	4,156.00	480.75
10	0	0	0	0	0	0	0	1	0	0	0	0	0	0	0	0	0	0	0	0	4636751	43,000	4,636.75	43
11	0	0	0	0	0	0	0	1	0	0	0	1	0	0	0	0	0	0	0	0	4679751	1,019,750	4,679.75	1,019.75
12	0	0	0	0	0	0	0	1	0	0	0	0	0	0	0	0	0	0	0	0	5699501	73,251	5,699.50	73.25
13	0	0	0	0	0	0	0	0	0	0	0	0	0	0	0	0	0	0	0	0	5772752	480,749	5,772.75	480.75
14	0	0	0	0	0	0	0	1	0	0	0	0	0	0	0	0	0	0	0	0	6253501	46,250	6,253.50	46.25
15	0	0	0	0	0	0	0	1	0	0	0	1	0	0	0	0	0	0	0	0	6299751	1,019,750	6,299.75	1,019.75
16	0	0	0	0	0	0	0	1	0	0	0	0	0	0	0	0	0	0	0	0	7319501	86,751	7,319.50	86.75
17	0	0	0	0	0	0	0	0	0	0	0	0	0	0	0	0	0	0	0	0	7406252	480,499	7,406.25	480.5
18	0	0	0	0	0	0	0	1	0	0	0	0	0	0	0	0	0	0	0	0	7886751	43,000	7,886.75	43
19	0	0	0	0	0	0	0	1	0	0	0	1	0	0	0	0	0	0	0	0	7929751	1,019,750	7,929.75	1,019.75
20	0	0	0	0	0	0	0	1	0	0	0	0	0	0	0	0	0	0	0	0	8949501	73,251	8,949.50	73.25
21	0	0	0	0	0	0	0	0	0	0	0	0	0	0	0	0	0	0	0	0	9022752	497,499	9,022.75	497.5
22	0	0	0	0	0	0	0	1	0	0	0	0	0	0	0	0	0	0	0	0	9520251	29,500	9,520.25	29.5
23	0	0	0	0	0	0	0	1	0	0	0	1	0	0	0	0	0	0	0	0	9549751	1,019,750	9,549.75	1,019.75
24	0	0	0	0	0	0	0	1	0	0	0	0	0	0	0	0	0	0	0	0	10569501	270,000	10,569.50	270
25	0	0	0	0	0	0	0	0	0	0	0	0	0	0	0	0	0	0	0	0	10839501	480,750	10,839.50	480.75
26	0	0	0	0	0	0	0	1	0	0	0	0	0	0	0	0	0	0	0	0	11320251	60,500	11,320.25	60.5
27	0	0	0	0	0	0	0	1	0	0	0	1	0	0	0	0	0	0	0	0	11380751	1,019,750	11,380.75	1,019.75
28	0	0	0	0	0	0	0	1	0	0	0	0	0	0	0	0	0	0	0	0	12400501	139,000	12,400.50	139
29	0	0	0	0	0	0	0	0	0	0	0	0	0	0	0	0	0	0	0	0	12539501	480,750	12,539.50	480.75
30	0	0	0	0	0	0	0	1	0	0	0	0	0	0	0	0	0	0	0	0	13020251	63,500	13,020.25	63.5
31	0	0	0	0	0	0	0	1	0	0	0	1	0	0	0	0	0	0	0	0	13083751	1,019,750	13,083.75	1,019.75
32	0	0	0	0	0	0	0	1	0	0	0	0	0	0	0	0	0	0	0	0	14103501	119,251	14,103.50	119.25
33	0	0	0	0	0	0	0	0	0	0	0	0	0	0	0	0	0	0	0	0	14222752	497,499	14,222.75	497.5
34	0	0	0	0	0	0	0	1	0	0	0	0	0	0	0	0	0	0	0	0	14720251	66,750	14,720.25	66.75
35	0	0	0	0	0	0	0	1	0	0	0	1	0	0	0	0	0	0	0	0	14787001	1,019,500	14,787.00	1,019.50
36	0	0	0	0	0	0	0	1	0	0	0	0	0	0	0	0	0	0	0	0	15806501	149,750	15,806.50	149.75
37	0	0	0	0	0	0	0	0	0	0	0	0	0	0	0	0	0	0	0	0	15956251	464,000	15,956.25	464
38	0	0	0	0	0	0	0	1	0	0	0	0	0	0	0	0	0	0	0	0	16420251	76,750	16,420.25	76.75
39	0	0	0	0	0	0	0	1	0	0	0	1	0	0	0	0	0	0	0	0	16497001	1,019,500	16,497.00	1,019.50
40	0	0	0	0	0	0	0	1	0	0	0	0	0	0	0	0	0	0	0	0	17516501	139,750	17,516.50	139.75
41	0	0	0	0	0	0	0	0	0	0	0	0	0	0	0	0	0	0	0	0	17656251	480,750	17,656.25	480.75
42	0	0	0	0	0	0	0	1	0	0	0	0	0	0	0	0	0	0	0	0	18137001	74,000	18,137.00	74
43	0	0	0	0	0	0	0	1	0	0	0	1	0	0	0	0	0	0	0	0	18211001	1,019,500	18,211.00	1,019.50
44	0	0	0	0	0	0	0	1	0	0	0	0	0	0	0	0	0	0	0	0	19230501	125,750	19,230.50	125.75
45	0	0	0	0	0	0	0	0	0	0	0	0	0	0	0	0	0	0	0	0	19356251	480,750	19,356.25	480.75
46	0	0	0	0	0	0	0	1	0	0	0	0	0	0	0	0	0	0	0	0	19837001	54,000	19,837.00	54
47	0	0	0	0	0	0	0	1	0	0	0	1	0	0	0	0	0	0	0	0	19891001	1,019,500	19,891.00	1,019.50
48	0	0	0	0	0	0	0	1	0	0	0	0	0	0	0	0	0	0	0	0	20910501	145,750	20,910.50	145.75
49	0	0	0	0	0	0	0	0	0	0	0	0	0	0	0	0	0	0	0	0	21056251	480,750	21,056.25	480.75
50	0	0	0	0	0	0	0	1	0	0	0	0	0	0	0	0	0	0	0	0	21537001	79,000	21,537.00	79
51	0	0	0	0	0	0	0	1	0	0	0	1	0	0	0	0	0	0	0	0	21616001	1,019,500	21,616.00	1,019.50
52	0	0	0	0	0	0	0	1	0	0	0	0	0	0	0	0	0	0	0	0	22635501	137,500	22,635.50	137.5
53	0	0	0	0	0	0	0	0	0	0	0	0	0	0	0	0	0	0	0	0	22773001	480,750	22,773.00	480.75
54	0	0	0	0	0	0	0	1	0	0	0	0	0	0	0	0	0	0	0	0	23253751	69,250	23,253.75	69.25
55	0	0	0	0	0	0	0	1	0	0	0	1	0	0	0	0	0	0	0	0	23323001	1,019,750	23,323.00	1,019.75
56	0	0	0	0	0	0	0	1	0	0	0	0	0	0	0	0	0	0	0	0	24342751	130,250	24,342.75	130.25
57	0	0	0	0	0	0	0	0	0	0	0	0	0	0	0	0	0	0	0	0	24473001	480,750	24,473.00	480.75
58	0	0	0	0	0	0	0	1	0	0	0	0	0	0	0	0	0	0	0	0	24953751	71,250	24,953.75	71.25
59	0	0	0	0	0	0	0	1	0	0	0	1	0	0	0	0	0	0	0	0	25025001	1,019,750	25,025.00	1,019.75
60	0	0	0	0	0	0	0	1	0	0	0	0	0	0	0	0	0	0	0	0	26044751	128,250	26,044.75	128.25
61	0	0	0	0	0	0	0	0	0	0	0	0	0	0	0	0	0	0	0	0	26173001	497,250	26,173.00	497.25
62	0	0	0	0	0	0	0	1	0	0	0	0	0	0	0	0	0	0	0	0	26670251	70,750	26,670.25	70.75
63	0	0	0	0	0	0	0	1	0	0	0	1	0	0	0	0	0	0	0	0	26741001	1,019,750	26,741.00	1,019.75
64	0	0	0	0	0	0	0	1	0	0	0	0	0	0	0	0	0	0	0	0	27760751	129,001	27,760.75	129
65	0	0	0	0	0	0	0	0	0	0	0	0	0	0	0	0	0	0	0	0	27889752	497,249	27,889.75	497.25
66	0	0	0	0	0	0	0	1	0	0	0	0	0	0	0	0	0	0	0	0	28387001	66,000	28,387.00	66
67	0	0	0	0	0	0	0	1	0	0	0	1	0	0	0	0	0	0	0	0	28453001	1,020,000	28,453.00	1,020.00
68	0	0	0	0	0	0	0	1	0	0	0	0	0	0	0	0	0	0	0	0	29473001	116,750	29,473.00	116.75
69	0	0	0	0	0	0	0	0	0	0	0	0	0	0	0	0	0	0	0	0	29589751	480,500	29,589.75	480.5
70	0	0	0	0	0	0	0	1	0	0	0	0	0	0	0	0	0	0	0	0	30070251	65,750	30,070.25	65.75
71	0	0	0	0	0	0	0	1	0	0	0	1	0	0	0	0	0	0	0	0	30136001	1,019,750	30,136.00	1,019.75
72	0	0	0	0	0	0	0	1	0	0	0	0	0	0	0	0	0	0	0	0	31155751	150,501	31,155.75	150.5
73	0	0	0	0	0	0	0	0	0	0	0	0	0	0	0	0	0	0	0	0	31306252	480,749	31,306.25	480.75
74	0	0	0	0	0	0	0	1	0	0	0	0	0	0	0	0	0	0	0	0	31787001	59,000	31,787.00	59
75	0	0	0	0	0	0	0	1	0	0	0	1	0	0	0	0	0	0	0	0	31846001	1,019,750	31,846.00	1,019.75
76	0	0	0	0	0	0	0	1	0	0	0	0	0	0	0	0	0	0	0	0	32865751	140,501	32,865.75	140.5
77	0	0	0	0	0	0	0	0	0	0	0	0	0	0	0	0	0	0	0	0	33006252	480,749	33,006.25	480.75
78	0	0	0	0	0	0	0	1	0	0	0	0	0	0	0	0	0	0	0	0	33487001	70,000	33,487.00	70
79	0	0	0	0	0	0	0	1	0	0	0	1	0	0	0	0	0	0	0	0	33557001	1,019,750	33,557.00	1,019.75
80	0	0	0	0	0	0	0	1	0	0	0	0	0	0	0	0	0	0	0	0	34576751	129,501	34,576.75	129.5
81	0	0	0	0	0	0	0	0	0	0	0	0	0	0	0	0	0	0	0	0	34706252	480,749	34,706.25	480.75
82	0	0	0	0	0	0	0	1	0	0	0	0	0	0	0	0	0	0	0	0	35187001	78,000	35,187.00	78
83	0	0	0	0	0	0	0	1	0	0	0	1	0	0	0	0	0	0	0	0	35265001	1,019,750	35,265.00	1,019.75
84	0	0	0	0	0	0	0	1	0	0	0	0	0	0	0	0	0	0	0	0	36284751	138,250	36,284.75	138.25
85	0	0	0	0	0	0	0	0	0	0	0	0	0	0	0	0	0	0	0	0	36423001	480,750	36,423.00	480.75
86	0	0	0	0	0	0	0	1	0	0	0	0	0	0	0	0	0	0	0	0	36903751	74,250	36,903.75	74.25
87	0	0	0	0	0	0	0	1	0	0	0	1	0	0	0	0	0	0	0	0	36978001	1,019,750	36,978.00	1,019.75
88	0	0	0	0	0	0	0	1	0	0	0	0	0	0	0	0	0	0	0	0	37997751	142,001	37,997.75	142
89	0	0	0	0	0	0	0	0	0	0	0	0	0	0	0	0	0	0	0	0	38139752	480,749	38,139.75	480.75
90	0	0	0	0	0	0	0	1	0	0	0	0	0	0	0	0	0	0	0	0	38620501	69,500	38,620.50	69.5
91	0	0	0	0	0	0	0	1	0	0	0	1	0	0	0	0	0	0	0	0	38690001	1,019,750	38,690.00	1,019.75
92	0	0	0	0	0	0	0	1	0	0	0	0	0	0	0	0	0	0	0	0	39709751	130,001	39,709.75	130
93	0	0	0	0	0	0	0	0	0	0	0	0	0	0	0	0	0	0	0	0	39839752	480,749	39,839.75	480.75
94	0	0	0	0	0	0	0	1	0	0	0	0	0	0	0	0	0	0	0	0	40320501	75,500	40,320.50	75.5
95	0	0	0	0	0	0	0	1	0	0	0	1	0	0	0	0	0	0	0	0	40396001	1,019,750	40,396.00	1,019.75
96	0	0	0	0	0	0	0	1	0	0	0	0	0	0	0	0	0	0	0	0	41415751	140,750	41,415.75	140.75
97	0	0	0	0	0	0	0	0	0	0	0	0	0	0	0	0	0	0	0	0	41556501	480,500	41,556.50	480.5
98	0	0	0	0	0	0	0	1	0	0	0	0	0	0	0	0	0	0	0	0	42037001	72,000	42,037.00	72
99	0	0	0	0	0	0	0	1	0	0	0	1	0	0	0	0	0	0	0	0	42109001	1,019,750	42,109.00	1,019.75
100	0	0	0	0	0	0	0	1	0	0	0	0	0	0	0	0	0	0	0	0	43128751	127,750	43,128.75	127.75
101	0	0	0	0	0	0	0	0	0	0	0	0	0	0	0	0	0	0	0	0	43256501	480,750	43,256.50	480.75
102	0	0	0	0	0	0	0	1	0	0	0	0	0	0	0	0	0	0	0	0	43737251	85,750	43,737.25	85.75
103	0	0	0	0	0	0	0	1	0	0	0	1	0	0	0	0	0	0	0	0	43823001	1,019,750	43,823.00	1,019.75
104	0	0	0	0	0	0	0	1	0	0	0	0	0	0	0	0	0	0	0	0	44842751	113,750	44,842.75	113.75
105	0	0	0	0	0	0	0	0	0	0	0	0	0	0	0	0	0	0	0	0	44956501	480,750	44,956.50	480.75
106	0	0	0	0	0	0	0	1	0	0	0	0	0	0	0	0	0	0	0	0	45437251	81,750	45,437.25	81.75
107	0	0	0	0	0	0	0	1	0	0	0	1	0	0	0	0	0	0	0	0	45519001	1,019,750	45,519.00	1,019.75
108	0	0	0	0	0	0	0	1	0	0	0	0	0	0	0	0	0	0	0	0	46538751	134,501	46,538.75	134.5
109	0	0	0	0	0	0	0	0	0	0	0	0	0	0	0	0	0	0	0	0	46673252	480,499	46,673.25	480.5
110	0	0	0	0	0	0	0	1	0	0	0	0	0	0	0	0	0	0	0	0	47153751	78,250	47,153.75	78.25
111	0	0	0	0	0	0	0	1	0	0	0	1	0	0	0	0	0	0	0	0	47232001	1,019,750	47,232.00	1,019.75
112	0	0	0	0	0	0	0	1	0	0	0	0	0	0	0	0	0	0	0	0	48251751	138,001	48,251.75	138
113	0	0	0	0	0	0	0	0	0	0	0	0	0	0	0	0	0	0	0	0	48389752	480,749	48,389.75	480.75
114	0	0	0	0	0	0	0	1	0	0	0	0	0	0	0	0	0	0	0	0	48870501	69,750	48,870.50	69.75
115	0	0	0	0	0	0	0	1	0	0	0	1	0	0	0	0	0	0	0	0	48940251	1,019,501	48,940.25	1,019.50
116	0	0	0	0	0	0	0	1	0	0	0	0	0	0	0	0	0	0	0	0	49959752	113,499	49,959.75	113.5
117	0	0	0	0	0	0	0	0	0	0	0	0	0	0	0	0	0	0	0	0	50073251	480,500	50,073.25	480.5
118	0	0	0	0	0	0	0	1	0	0	0	0	0	0	0	0	0	0	0	0	50553751	81,500	50,553.75	81.5
119	0	0	0	0	0	0	0	1	0	0	0	1	0	0	0	0	0	0	0	0	50635251	1,019,501	50,635.25	1,019.50
120	0	0	0	0	0	0	0	1	0	0	0	0	0	0	0	0	0	0	0	0	51654752	134,999	51,654.75	135
121	0	0	0	0	0	0	0	0	0	0	0	0	0	0	0	0	0	0	0	0	51789751	480,750	51,789.75	480.75
122	0	0	0	0	0	0	0	1	0	0	0	0	0	0	0	0	0	0	0	0	52270501	76,750	52,270.50	76.75
123	0	0	0	0	0	0	0	1	0	0	0	1	0	0	0	0	0	0	0	0	52347251	1,019,501	52,347.25	1,019.50
124	0	0	0	0	0	0	0	1	0	0	0	0	0	0	0	0	0	0	0	0	53366752	139,749	53,366.75	139.75
125	0	0	0	0	0	0	0	0	0	0	0	0	0	0	0	0	0	0	0	0	53506501	480,750	53,506.50	480.75
126	0	0	0	0	0	0	0	1	0	0	0	0	0	0	0	0	0	0	0	0	53987251	72,000	53,987.25	72
127	0	0	0	0	0	0	0	1	0	0	0	1	0	0	0	0	0	0	0	0	54059251	1,019,750	54,059.25	1,019.75
128	0	0	0	0	0	0	0	1	0	0	0	0	0	0	0	0	0	0	0	0	55079001	110,751	55,079.00	110.75
129	0	0	0	0	0	0	0	0	0	0	0	0	0	0	0	0	0	0	0	0	55189752	497,499	55,189.75	497.5
130	0	0	0	0	0	0	0	1	0	0	0	0	0	0	0	0	0	0	0	0	55687251	68,000	55,687.25	68
131	0	0	0	0	0	0	0	1	0	0	0	1	0	0	0	0	0	0	0	0	55755251	1,019,750	55,755.25	1,019.75
132	0	0	0	0	0	0	0	1	0	0	0	0	0	0	0	0	0	0	0	0	56775001	131,500	56,775.00	131.5
133	0	0	0	0	0	0	0	0	0	0	0	0	0	0	0	0	0	0	0	0	56906501	480,750	56,906.50	480.75
134	0	0	0	0	0	0	0	1	0	0	0	0	0	0	0	0	0	0	0	0	57387251	83,000	57,387.25	83
135	0	0	0	0	0	0	0	1	0	0	0	1	0	0	0	0	0	0	0	0	57470251	1,019,750	57,470.25	1,019.75
136	0	0	0	0	0	0	0	1	0	0	0	0	0	0	0	0	0	0	0	0	58490001	133,251	58,490.00	133.25
137	0	0	0	0	0	0	0	0	0	0	0	0	0	0	0	0	0	0	0	0	58623252	480,749	58,623.25	480.75
138	0	0	0	0	0	0	0	1	0	0	0	0	0	0	0	0	0	0	0	0	59104001	79,250	59,104.00	79.25
139	0	0	0	0	0	0	0	1	0	0	0	1	0	0	0	0	0	0	0	0	59183251	1,019,750	59,183.25	1,019.75
140	0	0	0	0	0	0	0	1	0	0	0	0	0	0	0	0	0	0	0	0	60203001	120,251	60,203.00	120.25
141	0	0	0	0	0	0	0	0	0	0	0	0	0	0	0	0	0	0	0	0	60323252	480,749	60,323.25	480.75
142	0	0	0	0	0	0	0	1	0	0	0	0	0	0	0	0	0	0	0	0	60804001	76,250	60,804.00	76.25
143	0	0	0	0	0	0	0	1	0	0	0	1	0	0	0	0	0	0	0	0	60880251	1,019,750	60,880.25	1,019.75
144	0	0	0	0	0	0	0	1	0	0	0	0	0	0	0	0	0	0	0	0	61900001	140,000	61,900.00	140
145	0	0	0	0	0	0	0	0	0	0	0	0	0	0	0	0	0	0	0	0	62040001	480,500	62,040.00	480.5
146	0	0	0	0	0	0	0	1	0	0	0	0	0	0	0	0	0	0	0	0	62520501	71,750	62,520.50	71.75
147	0	0	0	0	0	0	0	1	0	0	0	1	0	0	0	0	0	0	0	0	62592251	1,019,750	62,592.25	1,019.75
148	0	0	0	0	0	0	0	1	0	0	0	0	0	0	0	0	0	0	0	0	63612001	144,500	63,612.00	144.5
149	0	0	0	0	0	0	0	0	0	0	0	0	0	0	0	0	0	0	0	0	63756501	480,750	63,756.50	480.75
150	0	0	0	0	0	0	0	1	0	0	0	0	0	0	0	0	0	0	0	0	64237251	71,000	64,237.25	71
151	0	0	0	0	0	0	0	1	0	0	0	1	0	0	0	0	0	0	0	0	64308251	1,019,750	64,308.25	1,019.75
152	0	0	0	0	0	0	0	1	0	0	0	0	0	0	0	0	0	0	0	0	65328001	128,500	65,328.00	128.5
153	0	0	0	0	0	0	0	0	0	0	0	0	0	0	0	0	0	0	0	0	65456501	480,751	65,456.50	480.75
154	0	0	0	0	0	0	0	1	0	0	0	0	0	0	0	0	0	0	0	0	65937252	74,999	65,937.25	75
155	0	0	0	0	0	0	0	1	0	0	0	1	0	0	0	0	0	0	0	0	66012251	1,019,750	66,012.25	1,019.75
156	0	0	0	0	0	0	0	1	0	0	0	0	0	0	0	0	0	0	0	0	67032001	141,251	67,032.00	141.25
157	0	0	0	0	0	0	0	0	0	0	0	0	0	0	0	0	0	0	0	0	67173252	497,499	67,173.25	497.5
158	0	0	0	0	0	0	0	1	0	0	0	0	0	0	0	0	0	0	0	0	67670751	55,500	67,670.75	55.5
159	0	0	0	0	0	0	0	1	0	0	0	1	0	0	0	0	0	0	0	0	67726251	1,019,750	67,726.25	1,019.75
160	0	0	0	0	0	0	0	1	0	0	0	0	0	0	0	0	0	0	0	0	68746001	144,000	68,746.00	144
161	0	0	0	0	0	0	0	0	0	0	0	0	0	0	0	0	0	0	0	0	68890001	480,751	68,890.00	480.75
162	0	0	0	0	0	0	0	1	0	0	0	0	0	0	0	0	0	0	0	0	69370752	75,499	69,370.75	75.5
163	0	0	0	0	0	0	0	1	0	0	0	1	0	0	0	0	0	0	0	0	69446251	1,019,750	69,446.25	1,019.75
164	0	0	0	0	0	0	0	1	0	0	0	0	0	0	0	0	0	0	0	0	70466001	140,751	70,466.00	140.75
165	0	0	0	0	0	0	0	0	0	0	0	0	0	0	0	0	0	0	0	0	70606752	480,499	70,606.75	480.5
166	0	0	0	0	0	0	0	1	0	0	0	0	0	0	0	0	0	0	0	0	71087251	69,000	71,087.25	69
167	0	0	0	0	0	0	0	1	0	0	0	1	0	0	0	0	0	0	0	0	71156251	1,019,750	71,156.25	1,019.75
168	0	0	0	0	0	0	0	1	0	0	0	0	0	0	0	0	0	0	0	0	72176001	130,751	72,176.00	130.75
169	0	0	0	0	0	0	0	0	0	0	0	0	0	0	0	0	0	0	0	0	72306752	480,499	72,306.75	480.5
170	0	0	0	0	0	0	0	1	0	0	0	0	0	0	0	0	0	0	0	0	72787251	81,000	72,787.25	81
171	0	0	0	0	0	0	0	1	0	0	0	1	0	0	0	0	0	0	0	0	72868251	1,019,750	72,868.25	1,019.75
172	0	0	0	0	0	0	0	1	0	0	0	0	0	0	0	0	0	0	0	0	73888001	135,251	73,888.00	135.25
173	0	0	0	0	0	0	0	0	0	0	0	0	0	0	0	0	0	0	0	0	74023252	480,749	74,023.25	480.75
174	0	0	0	0	0	0	0	1	0	0	0	0	0	0	0	0	0	0	0	0	74504001	74,250	74,504.00	74.25
175	0	0	0	0	0	0	0	1	0	0	0	1	0	0	0	0	0	0	0	0	74578251	1,019,750	74,578.25	1,019.75
176	0	0	0	0	0	0	0	1	0	0	0	0	0	0	0	0	0	0	0	0	75598001	142,000	75,598.00	142
177	0	0	0	0	0	0	0	0	0	0	0	0	0	0	0	0	0	0	0	0	75740001	480,751	75,740.00	480.75
178	0	0	0	0	0	0	0	1	0	0	0	0	0	0	0	0	0	0	0	0	76220752	56,499	76,220.75	56.5
179	0	0	0	0	0	0	0	1	0	0	0	1	0	0	0	0	0	0	0	0	76277251	1,019,750	76,277.25	1,019.75
180	0	0	0	0	0	0	0	1	0	0	0	0	0	0	0	0	0	0	0	0	77297001	143,000	77,297.00	143
181	0	0	0	0	0	0	0	0	0	0	0	0	0	0	0	0	0	0	0	0	77440001	480,750	77,440.00	480.75
182	0	0	0	0	0	0	0	1	0	0	0	0	0	0	0	0	0	0	0	0	77920751	67,750	77,920.75	67.75
183	0	0	0	0	0	0	0	1	0	0	0	1	0	0	0	0	0	0	0	0	77988501	1,019,500	77,988.50	1,019.50
184	0	0	0	0	0	0	0	1	0	0	0	0	0	0	0	0	0	0	0	0	79008001	148,750	79,008.00	148.75
185	0	0	0	0	0	0	0	0	0	0	0	0	0	0	0	0	0	0	0	0	79156751	480,750	79,156.75	480.75
186	0	0	0	0	0	0	0	1	0	0	0	0	0	0	0	0	0	0	0	0	79637501	75,000	79,637.50	75
187	0	0	0	0	0	0	0	1	0	0	0	1	0	0	0	0	0	0	0	0	79712501	1,019,500	79,712.50	1,019.50
188	0	0	0	0	0	0	0	1	0	0	0	0	0	0	0	0	0	0	0	0	80732001	141,500	80,732.00	141.5
189	0	0	0	0	0	0	0	0	0	0	0	0	0	0	0	0	0	0	0	0	80873501	480,500	80,873.50	480.5
190	0	0	0	0	0	0	0	1	0	0	0	0	0	0	0	0	0	0	0	0	81354001	62,500	81,354.00	62.5
191	0	0	0	0	0	0	0	1	0	0	0	1	0	0	0	0	0	0	0	0	81416501	1,019,500	81,416.50	1,019.50
192	0	0	0	0	0	0	0	1	0	0	0	0	0	0	0	0	0	0	0	0	82436001	137,500	82,436.00	137.5
193	0	0	0	0	0	0	0	0	0	0	0	0	0	0	0	0	0	0	0	0	82573501	497,251	82,573.50	497.25
194	0	0	0	0	0	0	0	1	0	0	0	0	0	0	0	0	0	0	0	0	83070752	68,749	83,070.75	68.75
195	0	0	0	0	0	0	0	1	0	0	0	1	0	0	0	0	0	0	0	0	83139501	1,019,500	83,139.50	1,019.50
196	0	0	0	0	0	0	0	1	0	0	0	0	0	0	0	0	0	0	0	0	84159001	131,000	84,159.00	131
197	0	0	0	0	0	0	0	0	0	0	0	0	0	0	0	0	0	0	0	0	84290001	480,750	84,290.00	480.75
198	0	0	0	0	0	0	0	1	0	0	0	0	0	0	0	0	0	0	0	0	84770751	81,750	84,770.75	81.75
199	0	0	0	0	0	0	0	1	0	0	0	1	0	0	0	0	0	0	0	0	84852501	1,019,500	84,852.50	1,019.50
200	0	0	0	0	0	0	0	1	0	0	0	0	0	0	0	0	0	0	0	0	85872001	134,750	85,872.00	134.75
201	0	0	0	0	0	0	0	0	0	0	0	0	0	0	0	0	0	0	0	0	86006751	480,750	86,006.75	480.75
202	0	0	0	0	0	0	0	1	0	0	0	0	0	0	0	0	0	0	0	0	86487501	76,000	86,487.50	76
203	0	0	0	0	0	0	0	1	0	0	0	1	0	0	0	0	0	0	0	0	86563501	1,019,750	86,563.50	1,019.75
204	0	0	0	0	0	0	0	1	0	0	0	0	0	0	0	0	0	0	0	0	87583251	140,250	87,583.25	140.25
205	0	0	0	0	0	0	0	0	0	0	0	0	0	0	0	0	0	0	0	0	87723501	480,750	87,723.50	480.75
206	0	0	0	0	0	0	0	1	0	0	0	0	0	0	0	0	0	0	0	0	88204251	72,250	88,204.25	72.25
207	0	0	0	0	0	0	0	1	0	0	0	1	0	0	0	0	0	0	0	0	88276501	1,019,750	88,276.50	1,019.75
208	0	0	0	0	0	0	0	1	0	0	0	0	0	0	0	0	0	0	0	0	89296251	127,250	89,296.25	127.25
209	0	0	0	0	0	0	0	0	0	0	0	0	0	0	0	0	0	0	0	0	89423501	497,250	89,423.50	497.25
210	0	0	0	0	0	0	0	1	0	0	0	0	0	0	0	0	0	0	0	0	89920751	68,750	89,920.75	68.75
211	0	0	0	0	0	0	0	1	0	0	0	1	0	0	0	0	0	0	0	0	89989501	1,019,750	89,989.50	1,019.75
212	0	0	0	0	0	0	0	1	0	0	0	0	0	0	0	0	0	0	0	0	91009251	131,001	91,009.25	131
213	0	0	0	0	0	0	0	0	0	0	0	0	0	0	0	0	0	0	0	0	91140252	480,499	91,140.25	480.5
214	0	0	0	0	0	0	0	1	0	0	0	0	0	0	0	0	0	0	0	0	91620751	70,750	91,620.75	70.75
215	0	0	0	0	0	0	0	1	0	0	0	1	0	0	0	0	0	0	0	0	91691501	1,019,750	91,691.50	1,019.75
216	0	0	0	0	0	0	0	1	0	0	0	0	0	0	0	0	0	0	0	0	92711251	145,501	92,711.25	145.5
217	0	0	0	0	0	0	0	0	0	0	0	0	0	0	0	0	0	0	0	0	92856752	480,749	92,856.75	480.75
218	0	0	0	0	0	0	0	1	0	0	0	0	0	0	0	0	0	0	0	0	93337501	77,000	93,337.50	77
219	0	0	0	0	0	0	0	1	0	0	0	1	0	0	0	0	0	0	0	0	93414501	1,019,750	93,414.50	1,019.75
220	0	0	0	0	0	0	0	1	0	0	0	0	0	0	0	0	0	0	0	0	94434251	139,250	94,434.25	139.25
221	0	0	0	0	0	0	0	0	0	0	0	0	0	0	0	0	0	0	0	0	94573501	480,750	94,573.50	480.75
222	0	0	0	0	0	0	0	1	0	0	0	0	0	0	0	0	0	0	0	0	95054251	71,250	95,054.25	71.25
223	0	0	0	0	0	0	0	1	0	0	0	1	0	0	0	0	0	0	0	0	95125501	1,019,750	95,125.50	1,019.75
224	0	0	0	0	0	0	0	1	0	0	0	0	0	0	0	0	0	0	0	0	96145251	128,250	96,145.25	128.25
225	0	0	0	0	0	0	0	0	0	0	0	0	0	0	0	0	0	0	0	0	96273501	480,750	96,273.50	480.75
226	0	0	0	0	0	0	0	1	0	0	0	0	0	0	0	0	0	0	0	0	96754251	73,250	96,754.25	73.25
227	0	0	0	0	0	0	0	1	0	0	0	1	0	0	0	0	0	0	0	0	96827501	1,019,750	96,827.50	1,019.75
228	0	0	0	0	0	0	0	1	0	0	0	0	0	0	0	0	0	0	0	0	97847251	143,001	97,847.25	143
229	0	0	0	0	0	0	0	0	0	0	0	0	0	0	0	0	0	0	0	0	97990252	480,749	97,990.25	480.75
230	0	0	0	0	0	0	0	1	0	0	0	0	0	0	0	0	0	0	0	0	98471001	79,500	98,471.00	79.5
231	0	0	0	0	0	0	0	1	0	0	0	1	0	0	0	0	0	0	0	0	98550501	1,019,750	98,550.50	1,019.75
232	0	0	0	0	0	0	0	1	0	0	0	0	0	0	0	0	0	0	0	0	99570251	136,750	99,570.25	136.75
233	0	0	0	0	0	0	0	0	0	0	0	0	0	0	0	0	0	0	0	0	99707001	480,500	99,707.00	480.5
234	0	0	0	0	0	0	0	1	0	0	0	0	0	0	0	0	0	0	0	0	100187501	65,000	100,187.50	65
235	0	0	0	0	0	0	0	1	0	0	0	1	0	0	0	0	0	0	0	0	100252501	1,019,750	100,252.50	1,019.75
236	0	0	0	0	0	0	0	1	0	0	0	0	0	0	0	0	0	0	0	0	101272251	151,250	101,272.25	151.25
237	0	0	0	0	0	0	0	0	0	0	0	0	0	0	0	0	0	0	0	0	101423501	480,750	101,423.50	480.75
238	0	0	0	0	0	0	0	1	0	0	0	0	0	0	0	0	0	0	0	0	101904251	65,250	101,904.25	65.25
239	0	0	0	0	0	0	0	1	0	0	0	1	0	0	0	0	0	0	0	0	101969501	1,019,750	101,969.50	1,019.75
240	0	0	0	0	0	0	0	1	0	0	0	0	0	0	0	0	0	0	0	0	102989251	134,250	102,989.25	134.25
241	0	0	0	0	0	0	0	0	0	0	0	0	0	0	0	0	0	0	0	0	103123501	480,750	103,123.50	480.75
242	0	0	0	0	0	0	0	1	0	0	0	0	0	0	0	0	0	0	0	0	103604251	74,250	103,604.25	74.25
243	0	0	0	0	0	0	0	1	0	0	0	1	0	0	0	0	0	0	0	0	103678501	1,019,750	103,678.50	1,019.75
244	0	0	0	0	0	0	0	1	0	0	0	0	0	0	0	0	0	0	0	0	104698251	142,001	104,698.25	142
245	0	0	0	0	0	0	0	0	0	0	0	0	0	0	0	0	0	0	0	0	104840252	480,749	104,840.25	480.75
246	0	0	0	0	0	0	0	1	0	0	0	0	0	0	0	0	0	0	0	0	105321001	66,500	105,321.00	66.5
247	0	0	0	0	0	0	0	1	0	0	0	1	0	0	0	0	0	0	0	0	105387501	1,019,750	105,387.50	1,019.75
248	0	0	0	0	0	0	0	1	0	0	0	0	0	0	0	0	0	0	0	0	106407251	133,001	106,407.25	133
249	0	0	0	0	0	0	0	0	0	0	0	0	0	0	0	0	0	0	0	0	106540252	480,749	106,540.25	480.75
250	0	0	0	0	0	0	0	1	0	0	0	0	0	0	0	0	0	0	0	0	107021001	79,500	107,021.00	79.5
251	0	0	0	0	0	0	0	1	0	0	0	1	0	0	0	0	0	0	0	0	107100501	1,020,000	107,100.50	1,020.00
252	0	0	0	0	0	0	0	1	0	0	0	0	0	0	0	0	0	0	0	0	108120501	136,500	108,120.50	136.5
253	0	0	0	0	0	0	0	0	0	0	0	0	0	0	0	0	0	0	0	0	108257001	480,750	108,257.00	480.75
254	0	0	0	0	0	0	0	1	0	0	0	0	0	0	0	0	0	0	0	0	108737751	74,750	108,737.75	74.75
255	0	0	0	0	0	0	0	1	0	0	0	1	0	0	0	0	0	0	0	0	108812501	1,020,000	108,812.50	1,020.00
256	0	0	0	0	0	0	0	1	0	0	0	0	0	0	0	0	0	0	0	0	109832501	141,250	109,832.50	141.25
257	0	0	0	0	0	0	0	0	0	0	0	0	0	0	0	0	0	0	0	0	109973751	480,501	109,973.75	480.5
258	0	0	0	0	0	0	0	1	0	0	0	0	0	0	0	0	0	0	0	0	110454252	71,499	110,454.25	71.5
259	0	0	0	0	0	0	0	1	0	0	0	1	0	0	0	0	0	0	0	0	110525751	1,019,501	110,525.75	1,019.50
260	0	0	0	0	0	0	0	1	0	0	0	0	0	0	0	0	0	0	0	0	111545252	128,499	111,545.25	128.5
261	0	0	0	0	0	0	0	0	0	0	0	0	0	0	0	0	0	0	0	0	111673751	497,250	111,673.75	497.25
262	0	0	0	0	0	0	0	1	0	0	0	0	0	0	0	0	0	0	0	0	112171001	56,750	112,171.00	56.75
263	0	0	0	0	0	0	0	1	0	0	0	1	0	0	0	0	0	0	0	0	112227751	1,019,501	112,227.75	1,019.50
264	0	0	0	0	0	0	0	1	0	0	0	0	0	0	0	0	0	0	0	0	113247252	142,999	113,247.25	143
265	0	0	0	0	0	0	0	0	0	0	0	0	0	0	0	0	0	0	0	0	113390251	480,750	113,390.25	480.75
266	0	0	0	0	0	0	0	1	0	0	0	0	0	0	0	0	0	0	0	0	113871001	66,750	113,871.00	66.75
267	0	0	0	0	0	0	0	1	0	0	0	1	0	0	0	0	0	0	0	0	113937751	1,019,501	113,937.75	1,019.50
268	0	0	0	0	0	0	0	1	0	0	0	0	0	0	0	0	0	0	0	0	114957252	132,999	114,957.25	133
269	0	0	0	0	0	0	0	0	0	0	0	0	0	0	0	0	0	0	0	0	115090251	480,750	115,090.25	480.75
270	0	0	0	0	0	0	0	1	0	0	0	0	0	0	0	0	0	0	0	0	115571001	83,750	115,571.00	83.75
271	0	0	0	0	0	0	0	1	0	0	0	1	0	0	0	0	0	0	0	0	115654751	1,019,501	115,654.75	1,019.50
272	0	0	0	0	0	0	0	1	0	0	0	0	0	0	0	0	0	0	0	0	116674252	132,749	116,674.25	132.75
273	0	0	0	0	0	0	0	0	0	0	0	0	0	0	0	0	0	0	0	0	116807001	480,750	116,807.00	480.75
274	0	0	0	0	0	0	0	1	0	0	0	0	0	0	0	0	0	0	0	0	117287751	80,000	117,287.75	80
275	0	0	0	0	0	0	0	1	0	0	0	1	0	0	0	0	0	0	0	0	117367751	1,019,750	117,367.75	1,019.75
276	0	0	0	0	0	0	0	1	0	0	0	0	0	0	0	0	0	0	0	0	118387501	136,251	118,387.50	136.25
277	0	0	0	0	0	0	0	0	0	0	0	0	0	0	0	0	0	0	0	0	118523752	480,749	118,523.75	480.75
278	0	0	0	0	0	0	0	1	0	0	0	0	0	0	0	0	0	0	0	0	119004501	76,250	119,004.50	76.25
279	0	0	0	0	0	0	0	1	0	0	0	1	0	0	0	0	0	0	0	0	119080751	1,019,750	119,080.75	1,019.75
280	0	0	0	0	0	0	0	1	0	0	0	0	0	0	0	0	0	0	0	0	120100501	140,000	120,100.50	140
281	0	0	0	0	0	0	0	0	0	0	0	0	0	0	0	0	0	0	0	0	120240501	480,500	120,240.50	480.5
282	0	0	0	0	0	0	0	1	0	0	0	0	0	0	0	0	0	0	0	0	120721001	70,750	120,721.00	70.75
283	0	0	0	0	0	0	0	1	0	0	0	1	0	0	0	0	0	0	0	0	120791751	1,019,750	120,791.75	1,019.75
284	0	0	0	0	0	0	0	1	0	0	0	0	0	0	0	0	0	0	0	0	121811501	129,000	121,811.50	129
285	0	0	0	0	0	0	0	0	0	0	0	0	0	0	0	0	0	0	0	0	121940501	480,500	121,940.50	480.5
286	0	0	0	0	0	0	0	1	0	0	0	0	0	0	0	0	0	0	0	0	122421001	85,750	122,421.00	85.75
287	0	0	0	0	0	0	0	1	0	0	0	1	0	0	0	0	0	0	0	0	122506751	1,019,750	122,506.75	1,019.75
288	0	0	0	0	0	0	0	1	0	0	0	0	0	0	0	0	0	0	0	0	123526501	130,500	123,526.50	130.5
289	0	0	0	0	0	0	0	0	0	0	0	0	0	0	0	0	0	0	0	0	123657001	480,750	123,657.00	480.75
290	0	0	0	0	0	0	0	1	0	0	0	0	0	0	0	0	0	0	0	0	124137751	82,000	124,137.75	82
291	0	0	0	0	0	0	0	1	0	0	0	1	0	0	0	0	0	0	0	0	124219751	1,019,750	124,219.75	1,019.75
292	0	0	0	0	0	0	0	1	0	0	0	0	0	0	0	0	0	0	0	0	125239501	134,251	125,239.50	134.25
293	0	0	0	0	0	0	0	0	0	0	0	0	0	0	0	0	0	0	0	0	125373752	480,749	125,373.75	480.75
294	0	0	0	0	0	0	0	1	0	0	0	0	0	0	0	0	0	0	0	0	125854501	78,250	125,854.50	78.25
295	0	0	0	0	0	0	0	1	0	0	0	1	0	0	0	0	0	0	0	0	125932751	1,019,750	125,932.75	1,019.75
296	0	0	0	0	0	0	0	1	0	0	0	0	0	0	0	0	0	0	0	0	126952501	121,251	126,952.50	121.25
297	0	0	0	0	0	0	0	0	0	0	0	0	0	0	0	0	0	0	0	0	127073752	480,749	127,073.75	480.75
298	0	0	0	0	0	0	0	1	0	0	0	0	0	0	0	0	0	0	0	0	127554501	85,250	127,554.50	85.25
299	0	0	0	0	0	0	0	1	0	0	0	1	0	0	0	0	0	0	0	0	127639751	1,019,750	127,639.75	1,019.75
300	0	0	0	0	0	0	0	1	0	0	0	0	0	0	0	0	0	0	0	0	128659501	131,000	128,659.50	131
301	0	0	0	0	0	0	0	0	0	0	0	0	0	0	0	0	0	0	0	0	128790501	480,750	128,790.50	480.75
302	0	0	0	0	0	0	0	1	0	0	0	0	0	0	0	0	0	0	0	0	129271251	82,500	129,271.25	82.5
303	0	0	0	0	0	0	0	1	0	0	0	1	0	0	0	0	0	0	0	0	129353751	1,019,750	129,353.75	1,019.75
304	0	0	0	0	0	0	0	1	0	0	0	0	0	0	0	0	0	0	0	0	130373501	133,751	130,373.50	133.75
305	0	0	0	0	0	0	0	0	0	0	0	0	0	0	0	0	0	0	0	0	130507252	480,499	130,507.25	480.5
306	0	0	0	0	0	0	0	1	0	0	0	0	0	0	0	0	0	0	0	0	130987751	78,000	130,987.75	78
307	0	0	0	0	0	0	0	1	0	0	0	1	0	0	0	0	0	0	0	0	131065751	1,019,750	131,065.75	1,019.75
308	0	0	0	0	0	0	0	1	0	0	0	0	0	0	0	0	0	0	0	0	132085501	138,251	132,085.50	138.25
309	0	0	0	0	0	0	0	0	0	0	0	0	0	0	0	0	0	0	0	0	132223752	480,749	132,223.75	480.75
310	0	0	0	0	0	0	0	1	0	0	0	0	0	0	0	0	0	0	0	0	132704501	61,250	132,704.50	61.25
311	0	0	0	0	0	0	0	1	0	0	0	1	0	0	0	0	0	0	0	0	132765751	1,019,750	132,765.75	1,019.75
312	0	0	0	0	0	0	0	1	0	0	0	0	0	0	0	0	0	0	0	0	133785501	138,251	133,785.50	138.25
313	0	0	0	0	0	0	0	0	0	0	0	0	0	0	0	0	0	0	0	0	133923752	480,749	133,923.75	480.75
314	0	0	0	0	0	0	0	1	0	0	0	0	0	0	0	0	0	0	0	0	134404501	82,250	134,404.50	82.25
315	0	0	0	0	0	0	0	1	0	0	0	1	0	0	0	0	0	0	0	0	134486751	1,019,750	134,486.75	1,019.75
316	0	0	0	0	0	0	0	1	0	0	0	0	0	0	0	0	0	0	0	0	135506501	117,251	135,506.50	117.25
317	0	0	0	0	0	0	0	0	0	0	0	0	0	0	0	0	0	0	0	0	135623752	497,499	135,623.75	497.5
318	0	0	0	0	0	0	0	1	0	0	0	0	0	0	0	0	0	0	0	0	136121251	69,500	136,121.25	69.5
319	0	0	0	0	0	0	0	1	0	0	0	1	0	0	0	0	0	0	0	0	136190751	1,019,750	136,190.75	1,019.75
320	0	0	0	0	0	0	0	1	0	0	0	0	0	0	0	0	0	0	0	0	137210501	130,000	137,210.50	130
321	0	0	0	0	0	0	0	0	0	0	0	0	0	0	0	0	0	0	0	0	137340501	480,750	137,340.50	480.75
322	0	0	0	0	0	0	0	1	0	0	0	0	0	0	0	0	0	0	0	0	137821251	83,500	137,821.25	83.5
323	0	0	0	0	0	0	0	1	0	0	0	1	0	0	0	0	0	0	0	0	137904751	1,019,750	137,904.75	1,019.75
324	0	0	0	0	0	0	0	1	0	0	0	0	0	0	0	0	0	0	0	0	138924501	132,751	138,924.50	132.75
325	0	0	0	0	0	0	0	0	0	0	0	0	0	0	0	0	0	0	0	0	139057252	480,749	139,057.25	480.75
326	0	0	0	0	0	0	0	1	0	0	0	0	0	0	0	0	0	0	0	0	139538001	79,750	139,538.00	79.75
327	0	0	0	0	0	0	0	1	0	0	0	1	0	0	0	0	0	0	0	0	139617751	1,019,750	139,617.75	1,019.75
328	0	0	0	0	0	0	0	1	0	0	0	0	0	0	0	0	0	0	0	0	140637501	136,500	140,637.50	136.5
329	0	0	0	0	0	0	0	0	0	0	0	0	0	0	0	0	0	0	0	0	140774001	480,500	140,774.00	480.5
330	0	0	0	0	0	0	0	1	0	0	0	0	0	0	0	0	0	0	0	0	141254501	74,500	141,254.50	74.5
331	0	0	0	0	0	0	0	1	0	0	0	1	0	0	0	0	0	0	0	0	141329001	1,019,500	141,329.00	1,019.50
332	0	0	0	0	0	0	0	1	0	0	0	0	0	0	0	0	0	0	0	0	142348501	142,000	142,348.50	142
333	0	0	0	0	0	0	0	0	0	0	0	0	0	0	0	0	0	0	0	0	142490501	480,750	142,490.50	480.75
334	0	0	0	0	0	0	0	1	0	0	0	0	0	0	0	0	0	0	0	0	142971251	72,750	142,971.25	72.75
335	0	0	0	0	0	0	0	1	0	0	0	1	0	0	0	0	0	0	0	0	143044001	1,019,500	143,044.00	1,019.50
336	0	0	0	0	0	0	0	1	0	0	0	0	0	0	0	0	0	0	0	0	144063501	143,750	144,063.50	143.75
337	0	0	0	0	0	0	0	0	0	0	0	0	0	0	0	0	0	0	0	0	144207251	480,750	144,207.25	480.75
338	0	0	0	0	0	0	0	1	0	0	0	0	0	0	0	0	0	0	0	0	144688001	68,000	144,688.00	68
339	0	0	0	0	0	0	0	1	0	0	0	1	0	0	0	0	0	0	0	0	144756001	1,019,500	144,756.00	1,019.50
340	0	0	0	0	0	0	0	1	0	0	0	0	0	0	0	0	0	0	0	0	145775501	131,750	145,775.50	131.75
341	0	0	0	0	0	0	0	0	0	0	0	0	0	0	0	0	0	0	0	0	145907251	480,750	145,907.25	480.75
342	0	0	0	0	0	0	0	1	0	0	0	0	0	0	0	0	0	0	0	0	146388001	82,000	146,388.00	82
343	0	0	0	0	0	0	0	1	0	0	0	1	0	0	0	0	0	0	0	0	146470001	1,019,500	146,470.00	1,019.50
344	0	0	0	0	0	0	0	1	0	0	0	0	0	0	0	0	0	0	0	0	147489501	134,500	147,489.50	134.5
345	0	0	0	0	0	0	0	0	0	0	0	0	0	0	0	0	0	0	0	0	147624001	480,750	147,624.00	480.75
346	0	0	0	0	0	0	0	1	0	0	0	0	0	0	0	0	0	0	0	0	148104751	81,250	148,104.75	81.25
347	0	0	0	0	0	0	0	1	0	0	0	1	0	0	0	0	0	0	0	0	148186001	1,019,750	148,186.00	1,019.75
348	0	0	0	0	0	0	0	1	0	0	0	0	0	0	0	0	0	0	0	0	149205751	134,750	149,205.75	134.75
349	0	0	0	0	0	0	0	0	0	0	0	0	0	0	0	0	0	0	0	0	149340501	480,750	149,340.50	480.75
350	0	0	0	0	0	0	0	1	0	0	0	0	0	0	0	0	0	0	0	0	149821251	77,750	149,821.25	77.75
351	0	0	0	0	0	0	0	1	0	0	0	1	0	0	0	0	0	0	0	0	149899001	1,019,750	149,899.00	1,019.75
352	0	0	0	0	0	0	0	1	0	0	0	0	0	0	0	0	0	0	0	0	150918751	138,501	150,918.75	138.5
353	0	0	0	0	0	0	0	0	0	0	0	0	0	0	0	0	0	0	0	0	151057252	480,749	151,057.25	480.75
354	0	0	0	0	0	0	0	1	0	0	0	0	0	0	0	0	0	0	0	0	151538001	74,000	151,538.00	74
355	0	0	0	0	0	0	0	1	0	0	0	1	0	0	0	0	0	0	0	0	151612001	1,019,750	151,612.00	1,019.75
356	0	0	0	0	0	0	0	1	0	0	0	0	0	0	0	0	0	0	0	0	152631751	142,250	152,631.75	142.25
357	0	0	0	0	0	0	0	0	0	0	0	0	0	0	0	0	0	0	0	0	152774001	480,750	152,774.00	480.75
358	0	0	0	0	0	0	0	1	0	0	0	0	0	0	0	0	0	0	0	0	153254751	71,250	153,254.75	71.25
359	0	0	0	0	0	0	0	1	0	0	0	1	0	0	0	0	0	0	0	0	153326001	1,019,750	153,326.00	1,019.75
360	0	0	0	0	0	0	0	1	0	0	0	0	0	0	0	0	0	0	0	0	154345751	128,250	154,345.75	128.25
361	0	0	0	0	0	0	0	0	0	0	0	0	0	0	0	0	0	0	0	0	154474001	480,750	154,474.00	480.75
362	0	0	0	0	0	0	0	1	0	0	0	0	0	0	0	0	0	0	0	0	154954751	82,250	154,954.75	82.25
363	0	0	0	0	0	0	0	1	0	0	0	1	0	0	0	0	0	0	0	0	155037001	1,019,750	155,037.00	1,019.75
364	0	0	0	0	0	0	0	1	0	0	0	0	0	0	0	0	0	0	0	0	156056751	134,001	156,056.75	134
365	0	0	0	0	0	0	0	0	0	0	0	0	0	0	0	0	0	0	0	0	156190752	480,749	156,190.75	480.75
366	0	0	0	0	0	0	0	1	0	0	0	0	0	0	0	0	0	0	0	0	156671501	78,500	156,671.50	78.5
367	0	0	0	0	0	0	0	1	0	0	0	1	0	0	0	0	0	0	0	0	156750001	1,019,750	156,750.00	1,019.75
368	0	0	0	0	0	0	0	1	0	0	0	0	0	0	0	0	0	0	0	0	157769751	137,501	157,769.75	137.5
369	0	0	0	0	0	0	0	0	0	0	0	0	0	0	0	0	0	0	0	0	157907252	480,749	157,907.25	480.75
370	0	0	0	0	0	0	0	1	0	0	0	0	0	0	0	0	0	0	0	0	158388001	77,000	158,388.00	77
371	0	0	0	0	0	0	0	1	0	0	0	1	0	0	0	0	0	0	0	0	158465001	1,019,750	158,465.00	1,019.75
372	0	0	0	0	0	0	0	1	0	0	0	0	0	0	0	0	0	0	0	0	159484751	139,250	159,484.75	139.25
373	0	0	0	0	0	0	0	0	0	0	0	0	0	0	0	0	0	0	0	0	159624001	480,750	159,624.00	480.75
374	0	0	0	0	0	0	0	1	0	0	0	0	0	0	0	0	0	0	0	0	160104751	73,250	160,104.75	73.25
375	0	0	0	0	0	0	0	1	0	0	0	1	0	0	0	0	0	0	0	0	160178001	1,019,750	160,178.00	1,019.75
376	0	0	0	0	0	0	0	1	0	0	0	0	0	0	0	0	0	0	0	0	161197751	143,001	161,197.75	143
377	0	0	0	0	0	0	0	0	0	0	0	0	0	0	0	0	0	0	0	0	161340752	480,749	161,340.75	480.75
378	0	0	0	0	0	0	0	1	0	0	0	0	0	0	0	0	0	0	0	0	161821501	70,500	161,821.50	70.5
379	0	0	0	0	0	0	0	1	0	0	0	1	0	0	0	0	0	0	0	0	161892001	1,019,750	161,892.00	1,019.75
380	0	0	0	0	0	0	0	1	0	0	0	0	0	0	0	0	0	0	0	0	162911751	129,001	162,911.75	129
381	0	0	0	0	0	0	0	0	0	0	0	0	0	0	0	0	0	0	0	0	163040752	497,249	163,040.75	497.25
382	0	0	0	0	0	0	0	1	0	0	0	0	0	0	0	0	0	0	0	0	163538001	68,000	163,538.00	68
383	0	0	0	0	0	0	0	1	0	0	0	1	0	0	0	0	0	0	0	0	163606001	1,019,750	163,606.00	1,019.75
384	0	0	0	0	0	0	0	1	0	0	0	0	0	0	0	0	0	0	0	0	164625751	131,750	164,625.75	131.75
385	0	0	0	0	0	0	0	0	0	0	0	0	0	0	0	0	0	0	0	0	164757501	480,500	164,757.50	480.5
386	0	0	0	0	0	0	0	1	0	0	0	0	0	0	0	0	0	0	0	0	165238001	75,000	165,238.00	75
387	0	0	0	0	0	0	0	1	0	0	0	1	0	0	0	0	0	0	0	0	165313001	1,019,750	165,313.00	1,019.75
388	0	0	0	0	0	0	0	1	0	0	0	0	0	0	0	0	0	0	0	0	166332751	141,250	166,332.75	141.25
389	0	0	0	0	0	0	0	0	0	0	0	0	0	0	0	0	0	0	0	0	166474001	480,750	166,474.00	480.75
390	0	0	0	0	0	0	0	1	0	0	0	0	0	0	0	0	0	0	0	0	166954751	71,250	166,954.75	71.25
391	0	0	0	0	0	0	0	1	0	0	0	1	0	0	0	0	0	0	0	0	167026001	1,019,750	167,026.00	1,019.75
392	0	0	0	0	0	0	0	1	0	0	0	0	0	0	0	0	0	0	0	0	168045751	128,250	168,045.75	128.25
393	0	0	0	0	0	0	0	0	0	0	0	0	0	0	0	0	0	0	0	0	168174001	497,500	168,174.00	497.5
394	0	0	0	0	0	0	0	1	0	0	0	0	0	0	0	0	0	0	0	0	168671501	65,500	168,671.50	65.5
395	0	0	0	0	0	0	0	1	0	0	0	1	0	0	0	0	0	0	0	0	168737001	1,019,750	168,737.00	1,019.75
396	0	0	0	0	0	0	0	1	0	0	0	0	0	0	0	0	0	0	0	0	169756751	117,250	169,756.75	117.25
397	0	0	0	0	0	0	0	0	0	0	0	0	0	0	0	0	0	0	0	0	169874001	480,750	169,874.00	480.75
398	0	0	0	0	0	0	0	1	0	0	0	0	0	0	0	0	0	0	0	0	170354751	78,250	170,354.75	78.25
399	0	0	0	0	0	0	0	1	0	0	0	1	0	0	0	0	0	0	0	0	170433001	1,019,750	170,433.00	1,019.75
400	0	0	0	0	0	0	0	1	0	0	0	0	0	0	0	0	0	0	0	0	171452751	138,001	171,452.75	138
401	0	0	0	0	0	0	0	0	0	0	0	0	0	0	0	0	0	0	0	0	171590752	480,749	171,590.75	480.75
402	0	0	0	0	0	0	0	1	0	0	0	0	0	0	0	0	0	0	0	0	172071501	73,500	172,071.50	73.5
403	0	0	0	0	0	0	0	1	0	0	0	1	0	0	0	0	0	0	0	0	172145001	1,019,750	172,145.00	1,019.75
404	0	0	0	0	0	0	0	1	0	0	0	0	0	0	0	0	0	0	0	0	173164751	142,750	173,164.75	142.75
405	0	0	0	0	0	0	0	0	0	0	0	0	0	0	0	0	0	0	0	0	173307501	480,750	173,307.50	480.75
406	0	0	0	0	0	0	0	1	0	0	0	0	0	0	0	0	0	0	0	0	173788251	69,000	173,788.25	69
407	0	0	0	0	0	0	0	1	0	0	0	1	0	0	0	0	0	0	0	0	173857251	1,019,501	173,857.25	1,019.50
408	0	0	0	0	0	0	0	1	0	0	0	0	0	0	0	0	0	0	0	0	174876752	130,749	174,876.75	130.75
409	0	0	0	0	0	0	0	0	0	0	0	0	0	0	0	0	0	0	0	0	175007501	480,750	175,007.50	480.75
410	0	0	0	0	0	0	0	1	0	0	0	0	0	0	0	0	0	0	0	0	175488251	83,000	175,488.25	83
411	0	0	0	0	0	0	0	1	0	0	0	1	0	0	0	0	0	0	0	0	175571251	1,019,501	175,571.25	1,019.50
412	0	0	0	0	0	0	0	1	0	0	0	0	0	0	0	0	0	0	0	0	176590752	133,499	176,590.75	133.5
413	0	0	0	0	0	0	0	0	0	0	0	0	0	0	0	0	0	0	0	0	176724251	480,500	176,724.25	480.5
414	0	0	0	0	0	0	0	1	0	0	0	0	0	0	0	0	0	0	0	0	177204751	80,500	177,204.75	80.5
415	0	0	0	0	0	0	0	1	0	0	0	1	0	0	0	0	0	0	0	0	177285251	1,019,501	177,285.25	1,019.50
416	0	0	0	0	0	0	0	1	0	0	0	0	0	0	0	0	0	0	0	0	178304752	135,999	178,304.75	136
417	0	0	0	0	0	0	0	0	0	0	0	0	0	0	0	0	0	0	0	0	178440751	480,750	178,440.75	480.75
418	0	0	0	0	0	0	0	1	0	0	0	0	0	0	0	0	0	0	0	0	178921501	75,750	178,921.50	75.75
419	0	0	0	0	0	0	0	1	0	0	0	1	0	0	0	0	0	0	0	0	178997251		178,997.25
