# Supplementary material for: Auditory presentation and synchronization in Adobe Flash and HTML5/JavaScript Web experiments
Source: Behav Res Methods. 2016 Jul 15;48(3):897–908. doi: 10.3758/s13428-016-0758-5 (PMC5003904; doi:10.3758/s13428-016-0758-5)
Supplement: Supplementary file 1 — (ZIP 1310 kb) [file 13428_2016_758_MOESM1_ESM.zip › Data/S2/sync-officepc-ie-fl.csv]

	Keypad 4	Keypad 3	Keypad 2	Keypad 1	Opto 4	Opto 3	Opto 2	Opto 1	TTL in 2	TTL in 1	Mic 2	Mic 1	Act close 4	Act close 3	Act close 3	Act close 1	TTL out 2	TTL out 1	Sounder 2	Sounder 1	Elapsed uS	Active uS	Elapsed mS	Active mS
1	0	0	0	0	0	0	0	0	0	0	0	0	0	0	0	0	0	0	0	0	0	1,775,752	0	1,775.75
2	0	0	0	0	0	0	0	0	0	0	0	1	0	0	0	0	0	0	0	0	1775752	37,249	1,775.75	37.25
3	0	0	0	0	0	0	0	1	0	0	0	1	0	0	0	0	0	0	0	0	1813001	982,500	1,813.00	982.5
4	0	0	0	0	0	0	0	1	0	0	0	0	0	0	0	0	0	0	0	0	2795501	2,250	2,795.50	2.25
5	0	0	0	0	0	0	0	0	0	0	0	0	0	0	0	0	0	0	0	0	2797751	557,000	2,797.75	557
6	0	0	0	0	0	0	0	0	0	0	0	1	0	0	0	0	0	0	0	0	3354751	41,500	3,354.75	41.5
7	0	0	0	0	0	0	0	1	0	0	0	1	0	0	0	0	0	0	0	0	3396251	978,250	3,396.25	978.25
8	0	0	0	0	0	0	0	1	0	0	0	0	0	0	0	0	0	0	0	0	4374501	6,500	4,374.50	6.5
9	0	0	0	0	0	0	0	0	0	0	0	0	0	0	0	0	0	0	0	0	4381001	552,750	4,381.00	552.75
10	0	0	0	0	0	0	0	0	0	0	0	1	0	0	0	0	0	0	0	0	4933751	46,000	4,933.75	46
11	0	0	0	0	0	0	0	1	0	0	0	1	0	0	0	0	0	0	0	0	4979751	973,750	4,979.75	973.75
12	0	0	0	0	0	0	0	1	0	0	0	0	0	0	0	0	0	0	0	0	5953501	11,000	5,953.50	11
13	0	0	0	0	0	0	0	0	0	0	0	0	0	0	0	0	0	0	0	0	5964501	571,500	5,964.50	571.5
14	0	0	0	0	0	0	0	0	0	0	0	1	0	0	0	0	0	0	0	0	6536001	43,750	6,536.00	43.75
15	0	0	0	0	0	0	0	1	0	0	0	1	0	0	0	0	0	0	0	0	6579751	976,000	6,579.75	976
16	0	0	0	0	0	0	0	1	0	0	0	0	0	0	0	0	0	0	0	0	7555751	8,750	7,555.75	8.75
17	0	0	0	0	0	0	0	0	0	0	0	0	0	0	0	0	0	0	0	0	7564501	573,750	7,564.50	573.75
18	0	0	0	0	0	0	0	0	0	0	0	1	0	0	0	0	0	0	0	0	8138251	41,500	8,138.25	41.5
19	0	0	0	0	0	0	0	1	0	0	0	1	0	0	0	0	0	0	0	0	8179751	978,250	8,179.75	978.25
20	0	0	0	0	0	0	0	1	0	0	0	0	0	0	0	0	0	0	0	0	9158001	6,500	9,158.00	6.5
21	0	0	0	0	0	0	0	0	0	0	0	0	0	0	0	0	0	0	0	0	9164501	552,750	9,164.50	552.75
22	0	0	0	0	0	0	0	0	0	0	0	1	0	0	0	0	0	0	0	0	9717251	29,250	9,717.25	29.25
23	0	0	0	0	0	0	0	1	0	0	0	1	0	0	0	0	0	0	0	0	9746501	984,750	9,746.50	984.75
24	0	0	0	0	0	0	0	0	0	0	0	1	0	0	0	0	0	0	0	0	10731251	5,500	10,731.25	5.5
25	0	0	0	0	0	0	0	0	0	0	0	0	0	0	0	0	0	0	0	0	10736751	559,250	10,736.75	559.25
26	0	0	0	0	0	0	0	0	0	0	0	1	0	0	0	0	0	0	0	0	11296001	33,750	11,296.00	33.75
27	0	0	0	0	0	0	0	1	0	0	0	1	0	0	0	0	0	0	0	0	11329751	984,750	11,329.75	984.75
28	0	0	0	0	0	0	0	0	0	0	0	1	0	0	0	0	0	0	0	0	12314501	1,250	12,314.50	1.25
29	0	0	0	0	0	0	0	0	0	0	0	0	0	0	0	0	0	0	0	0	12315751	559,250	12,315.75	559.25
30	0	0	0	0	0	0	0	0	0	0	0	1	0	0	0	0	0	0	0	0	12875001	38,250	12,875.00	38.25
31	0	0	0	0	0	0	0	1	0	0	0	1	0	0	0	0	0	0	0	0	12913251	981,500	12,913.25	981.5
32	0	0	0	0	0	0	0	1	0	0	0	0	0	0	0	0	0	0	0	0	13894751	3,000	13,894.75	3
33	0	0	0	0	0	0	0	0	0	0	0	0	0	0	0	0	0	0	0	0	13897751	556,250	13,897.75	556.25
34	0	0	0	0	0	0	0	0	0	0	0	1	0	0	0	0	0	0	0	0	14454001	42,500	14,454.00	42.5
35	0	0	0	0	0	0	0	1	0	0	0	1	0	0	0	0	0	0	0	0	14496501	977,250	14,496.50	977.25
36	0	0	0	0	0	0	0	1	0	0	0	0	0	0	0	0	0	0	0	0	15473751	7,500	15,473.75	7.5
37	0	0	0	0	0	0	0	0	0	0	0	0	0	0	0	0	0	0	0	0	15481251	551,750	15,481.25	551.75
38	0	0	0	0	0	0	0	0	0	0	0	1	0	0	0	0	0	0	0	0	16033001	30,000	16,033.00	30
39	0	0	0	0	0	0	0	1	0	0	0	1	0	0	0	0	0	0	0	0	16063001	989,750	16,063.00	989.75
40	0	0	0	0	0	0	0	1	0	0	0	0	0	0	0	0	0	0	0	0	17052751	11,750	17,052.75	11.75
41	0	0	0	0	0	0	0	0	0	0	0	0	0	0	0	0	0	0	0	0	17064501	570,750	17,064.50	570.75
42	0	0	0	0	0	0	0	0	0	0	0	1	0	0	0	0	0	0	0	0	17635251	44,500	17,635.25	44.5
43	0	0	0	0	0	0	0	1	0	0	0	1	0	0	0	0	0	0	0	0	17679751	975,250	17,679.75	975.25
44	0	0	0	0	0	0	0	1	0	0	0	0	0	0	0	0	0	0	0	0	18655001	9,500	18,655.00	9.5
45	0	0	0	0	0	0	0	0	0	0	0	0	0	0	0	0	0	0	0	0	18664501	573,000	18,664.50	573
46	0	0	0	0	0	0	0	0	0	0	0	1	0	0	0	0	0	0	0	0	19237501	42,250	19,237.50	42.25
47	0	0	0	0	0	0	0	1	0	0	0	1	0	0	0	0	0	0	0	0	19279751	977,250	19,279.75	977.25
48	0	0	0	0	0	0	0	1	0	0	0	0	0	0	0	0	0	0	0	0	20257001	7,500	20,257.00	7.5
49	0	0	0	0	0	0	0	0	0	0	0	0	0	0	0	0	0	0	0	0	20264501	575,000	20,264.50	575
50	0	0	0	0	0	0	0	0	0	0	0	1	0	0	0	0	0	0	0	0	20839501	40,250	20,839.50	40.25
51	0	0	0	0	0	0	0	1	0	0	0	1	0	0	0	0	0	0	0	0	20879751	979,500	20,879.75	979.5
52	0	0	0	0	0	0	0	1	0	0	0	0	0	0	0	0	0	0	0	0	21859251	5,250	21,859.25	5.25
53	0	0	0	0	0	0	0	0	0	0	0	0	0	0	0	0	0	0	0	0	21864501	577,250	21,864.50	577.25
54	0	0	0	0	0	0	0	0	0	0	0	1	0	0	0	0	0	0	0	0	22441751	21,500	22,441.75	21.5
55	0	0	0	0	0	0	0	1	0	0	0	1	0	0	0	0	0	0	0	0	22463251	998,250	22,463.25	998.25
56	0	0	0	0	0	0	0	1	0	0	0	0	0	0	0	0	0	0	0	0	23461501	3,000	23,461.50	3
57	0	0	0	0	0	0	0	0	0	0	0	0	0	0	0	0	0	0	0	0	23464501	579,500	23,464.50	579.5
58	0	0	0	0	0	0	0	0	0	0	0	1	0	0	0	0	0	0	0	0	24044001	35,750	24,044.00	35.75
59	0	0	0	0	0	0	0	1	0	0	0	1	0	0	0	0	0	0	0	0	24079751	984,000	24,079.75	984
60	0	0	0	0	0	0	0	1	0	0	0	0	0	0	0	0	0	0	0	0	25063751	750	25,063.75	0.75
61	0	0	0	0	0	0	0	0	0	0	0	0	0	0	0	0	0	0	0	0	25064501	581,750	25,064.50	581.75
62	0	0	0	0	0	0	0	0	0	0	0	1	0	0	0	0	0	0	0	0	25646251	33,750	25,646.25	33.75
63	0	0	0	0	0	0	0	1	0	0	0	1	0	0	0	0	0	0	0	0	25680001	984,500	25,680.00	984.5
64	0	0	0	0	0	0	0	0	0	0	0	1	0	0	0	0	0	0	0	0	26664501	1,500	26,664.50	1.5
65	0	0	0	0	0	0	0	0	0	0	0	0	0	0	0	0	0	0	0	0	26666001	582,250	26,666.00	582.25
66	0	0	0	0	0	0	0	0	0	0	0	1	0	0	0	0	0	0	0	0	27248251	31,750	27,248.25	31.75
67	0	0	0	0	0	0	0	1	0	0	0	1	0	0	0	0	0	0	0	0	27280001	984,500	27,280.00	984.5
68	0	0	0	0	0	0	0	0	0	0	0	1	0	0	0	0	0	0	0	0	28264501	3,500	28,264.50	3.5
69	0	0	0	0	0	0	0	0	0	0	0	0	0	0	0	0	0	0	0	0	28268001	559,250	28,268.00	559.25
70	0	0	0	0	0	0	0	0	0	0	0	1	0	0	0	0	0	0	0	0	28827251	19,250	28,827.25	19.25
71	0	0	0	0	0	0	0	1	0	0	0	1	0	0	0	0	0	0	0	0	28846501	1,000,500	28,846.50	1,000.50
72	0	0	0	0	0	0	0	1	0	0	0	0	0	0	0	0	0	0	0	0	29847001	1,000	29,847.00	1
73	0	0	0	0	0	0	0	0	0	0	0	0	0	0	0	0	0	0	0	0	29848001	558,250	29,848.00	558.25
74	0	0	0	0	0	0	0	0	0	0	0	1	0	0	0	0	0	0	0	0	30406251	23,750	30,406.25	23.75
75	0	0	0	0	0	0	0	1	0	0	0	1	0	0	0	0	0	0	0	0	30430001	984,750	30,430.00	984.75
76	0	0	0	0	0	0	0	0	0	0	0	1	0	0	0	0	0	0	0	0	31414751	11,250	31,414.75	11.25
77	0	0	0	0	0	0	0	0	0	0	0	0	0	0	0	0	0	0	0	0	31426001	559,250	31,426.00	559.25
78	0	0	0	0	0	0	0	0	0	0	0	1	0	0	0	0	0	0	0	0	31985251	28,000	31,985.25	28
79	0	0	0	0	0	0	0	1	0	0	0	1	0	0	0	0	0	0	0	0	32013251	984,750	32,013.25	984.75
80	0	0	0	0	0	0	0	0	0	0	0	1	0	0	0	0	0	0	0	0	32998001	7,000	32,998.00	7
81	0	0	0	0	0	0	0	0	0	0	0	0	0	0	0	0	0	0	0	0	33005001	559,250	33,005.00	559.25
82	0	0	0	0	0	0	0	0	0	0	0	1	0	0	0	0	0	0	0	0	33564251	32,250	33,564.25	32.25
83	0	0	0	0	0	0	0	1	0	0	0	1	0	0	0	0	0	0	0	0	33596501	984,750	33,596.50	984.75
84	0	0	0	0	0	0	0	0	0	0	0	1	0	0	0	0	0	0	0	0	34581251	2,750	34,581.25	2.75
85	0	0	0	0	0	0	0	0	0	0	0	0	0	0	0	0	0	0	0	0	34584001	559,250	34,584.00	559.25
86	0	0	0	0	0	0	0	0	0	0	0	1	0	0	0	0	0	0	0	0	35143251	20,000	35,143.25	20
87	0	0	0	0	0	0	0	1	0	0	0	1	0	0	0	0	0	0	0	0	35163251	999,750	35,163.25	999.75
88	0	0	0	0	0	0	0	1	0	0	0	0	0	0	0	0	0	0	0	0	36163001	1,750	36,163.00	1.75
89	0	0	0	0	0	0	0	0	0	0	0	0	0	0	0	0	0	0	0	0	36164751	580,750	36,164.75	580.75
90	0	0	0	0	0	0	0	0	0	0	0	1	0	0	0	0	0	0	0	0	36745501	34,500	36,745.50	34.5
91	0	0	0	0	0	0	0	1	0	0	0	1	0	0	0	0	0	0	0	0	36780001	984,750	36,780.00	984.75
92	0	0	0	0	0	0	0	0	0	0	0	1	0	0	0	0	0	0	0	0	37764751	250	37,764.75	0.25
93	0	0	0	0	0	0	0	0	0	0	0	0	0	0	0	0	0	0	0	0	37765001	582,500	37,765.00	582.5
94	0	0	0	0	0	0	0	0	0	0	0	1	0	0	0	0	0	0	0	0	38347501	32,500	38,347.50	32.5
95	0	0	0	0	0	0	0	1	0	0	0	1	0	0	0	0	0	0	0	0	38380001	987,250	38,380.00	987.25
96	0	0	0	0	0	0	0	1	0	0	0	0	0	0	0	0	0	0	0	0	39367251	14,000	39,367.25	14
97	0	0	0	0	0	0	0	0	0	0	0	0	0	0	0	0	0	0	0	0	39381251	545,250	39,381.25	545.25
98	0	0	0	0	0	0	0	0	0	0	0	1	0	0	0	0	0	0	0	0	39926501	36,750	39,926.50	36.75
99	0	0	0	0	0	0	0	1	0	0	0	1	0	0	0	0	0	0	0	0	39963251	983,000	39,963.25	983
100	0	0	0	0	0	0	0	1	0	0	0	0	0	0	0	0	0	0	0	0	40946251	1,750	40,946.25	1.75
101	0	0	0	0	0	0	0	0	0	0	0	0	0	0	0	0	0	0	0	0	40948001	580,750	40,948.00	580.75
102	0	0	0	0	0	0	0	0	0	0	0	1	0	0	0	0	0	0	0	0	41528751	34,500	41,528.75	34.5
103	0	0	0	0	0	0	0	1	0	0	0	1	0	0	0	0	0	0	0	0	41563251	984,750	41,563.25	984.75
104	0	0	0	0	0	0	0	0	0	0	0	1	0	0	0	0	0	0	0	0	42548001	500	42,548.00	0.5
105	0	0	0	0	0	0	0	0	0	0	0	0	0	0	0	0	0	0	0	0	42548501	559,250	42,548.50	559.25
106	0	0	0	0	0	0	0	0	0	0	0	1	0	0	0	0	0	0	0	0	43107751	22,250	43,107.75	22.25
107	0	0	0	0	0	0	0	1	0	0	0	1	0	0	0	0	0	0	0	0	43130001	984,750	43,130.00	984.75
108	0	0	0	0	0	0	0	0	0	0	0	1	0	0	0	0	0	0	0	0	44114751	12,750	44,114.75	12.75
109	0	0	0	0	0	0	0	0	0	0	0	0	0	0	0	0	0	0	0	0	44127501	559,250	44,127.50	559.25
110	0	0	0	0	0	0	0	0	0	0	0	1	0	0	0	0	0	0	0	0	44686751	26,500	44,686.75	26.5
111	0	0	0	0	0	0	0	1	0	0	0	1	0	0	0	0	0	0	0	0	44713251	984,750	44,713.25	984.75
112	0	0	0	0	0	0	0	0	0	0	0	1	0	0	0	0	0	0	0	0	45698001	8,500	45,698.00	8.5
113	0	0	0	0	0	0	0	0	0	0	0	0	0	0	0	0	0	0	0	0	45706501	559,250	45,706.50	559.25
114	0	0	0	0	0	0	0	0	0	0	0	1	0	0	0	0	0	0	0	0	46265751	47,500	46,265.75	47.5
115	0	0	0	0	0	0	0	1	0	0	0	1	0	0	0	0	0	0	0	0	46313251	968,250	46,313.25	968.25
116	0	0	0	0	0	0	0	0	0	0	0	1	0	0	0	0	0	0	0	0	47281501	3,750	47,281.50	3.75
117	0	0	0	0	0	0	0	0	0	0	0	0	0	0	0	0	0	0	0	0	47285251	559,250	47,285.25	559.25
118	0	0	0	0	0	0	0	0	0	0	0	1	0	0	0	0	0	0	0	0	47844501	35,500	47,844.50	35.5
119	0	0	0	0	0	0	0	1	0	0	0	1	0	0	0	0	0	0	0	0	47880001	984,250	47,880.00	984.25
120	0	0	0	0	0	0	0	1	0	0	0	0	0	0	0	0	0	0	0	0	48864251	500	48,864.25	0.5
121	0	0	0	0	0	0	0	0	0	0	0	0	0	0	0	0	0	0	0	0	48864751	582,000	48,864.75	582
122	0	0	0	0	0	0	0	0	0	0	0	1	0	0	0	0	0	0	0	0	49446751	33,250	49,446.75	33.25
123	0	0	0	0	0	0	0	1	0	0	0	1	0	0	0	0	0	0	0	0	49480001	984,750	49,480.00	984.75
124	0	0	0	0	0	0	0	0	0	0	0	1	0	0	0	0	0	0	0	0	50464751	1,750	50,464.75	1.75
125	0	0	0	0	0	0	0	0	0	0	0	0	0	0	0	0	0	0	0	0	50466501	582,500	50,466.50	582.5
126	0	0	0	0	0	0	0	0	0	0	0	1	0	0	0	0	0	0	0	0	51049001	31,000	51,049.00	31
127	0	0	0	0	0	0	0	1	0	0	0	1	0	0	0	0	0	0	0	0	51080001	984,750	51,080.00	984.75
128	0	0	0	0	0	0	0	0	0	0	0	1	0	0	0	0	0	0	0	0	52064751	4,000	52,064.75	4
129	0	0	0	0	0	0	0	0	0	0	0	0	0	0	0	0	0	0	0	0	52068751	559,250	52,068.75	559.25
130	0	0	0	0	0	0	0	0	0	0	0	1	0	0	0	0	0	0	0	0	52628001	35,500	52,628.00	35.5
131	0	0	0	0	0	0	0	1	0	0	0	1	0	0	0	0	0	0	0	0	52663501	984,250	52,663.50	984.25
132	0	0	0	0	0	0	0	1	0	0	0	0	0	0	0	0	0	0	0	0	53647751	500	53,647.75	0.5
133	0	0	0	0	0	0	0	0	0	0	0	0	0	0	0	0	0	0	0	0	53648251	558,750	53,648.25	558.75
134	0	0	0	0	0	0	0	0	0	0	0	1	0	0	0	0	0	0	0	0	54207001	39,750	54,207.00	39.75
135	0	0	0	0	0	0	0	1	0	0	0	1	0	0	0	0	0	0	0	0	54246751	980,000	54,246.75	980
136	0	0	0	0	0	0	0	1	0	0	0	0	0	0	0	0	0	0	0	0	55226751	4,750	55,226.75	4.75
137	0	0	0	0	0	0	0	0	0	0	0	0	0	0	0	0	0	0	0	0	55231501	577,750	55,231.50	577.75
138	0	0	0	0	0	0	0	0	0	0	0	1	0	0	0	0	0	0	0	0	55809251	37,500	55,809.25	37.5
139	0	0	0	0	0	0	0	1	0	0	0	1	0	0	0	0	0	0	0	0	55846751	982,000	55,846.75	982
140	0	0	0	0	0	0	0	1	0	0	0	0	0	0	0	0	0	0	0	0	56828751	2,750	56,828.75	2.75
141	0	0	0	0	0	0	0	0	0	0	0	0	0	0	0	0	0	0	0	0	56831501	579,750	56,831.50	579.75
142	0	0	0	0	0	0	0	0	0	0	0	1	0	0	0	0	0	0	0	0	57411251	35,500	57,411.25	35.5
143	0	0	0	0	0	0	0	1	0	0	0	1	0	0	0	0	0	0	0	0	57446751	984,250	57,446.75	984.25
144	0	0	0	0	0	0	0	1	0	0	0	0	0	0	0	0	0	0	0	0	58431001	500	58,431.00	0.5
145	0	0	0	0	0	0	0	0	0	0	0	0	0	0	0	0	0	0	0	0	58431501	582,000	58,431.50	582
146	0	0	0	0	0	0	0	0	0	0	0	1	0	0	0	0	0	0	0	0	59013501	33,250	59,013.50	33.25
147	0	0	0	0	0	0	0	1	0	0	0	1	0	0	0	0	0	0	0	0	59046751	984,750	59,046.75	984.75
148	0	0	0	0	0	0	0	0	0	0	0	1	0	0	0	0	0	0	0	0	60031501	1,750	60,031.50	1.75
149	0	0	0	0	0	0	0	0	0	0	0	0	0	0	0	0	0	0	0	0	60033251	582,500	60,033.25	582.5
150	0	0	0	0	0	0	0	0	0	0	0	1	0	0	0	0	0	0	0	0	60615751	31,000	60,615.75	31
151	0	0	0	0	0	0	0	1	0	0	0	1	0	0	0	0	0	0	0	0	60646751	984,750	60,646.75	984.75
152	0	0	0	0	0	0	0	0	0	0	0	1	0	0	0	0	0	0	0	0	61631501	4,000	61,631.50	4
153	0	0	0	0	0	0	0	0	0	0	0	0	0	0	0	0	0	0	0	0	61635501	559,250	61,635.50	559.25
154	0	0	0	0	0	0	0	0	0	0	0	1	0	0	0	0	0	0	0	0	62194751	52,000	62,194.75	52
155	0	0	0	0	0	0	0	1	0	0	0	1	0	0	0	0	0	0	0	0	62246751	967,500	62,246.75	967.5
156	0	0	0	0	0	0	0	1	0	0	0	0	0	0	0	0	0	0	0	0	63214251	750	63,214.25	0.75
157	0	0	0	0	0	0	0	0	0	0	0	0	0	0	0	0	0	0	0	0	63215001	558,750	63,215.00	558.75
158	0	0	0	0	0	0	0	0	0	0	0	1	0	0	0	0	0	0	0	0	63773751	39,750	63,773.75	39.75
159	0	0	0	0	0	0	0	1	0	0	0	1	0	0	0	0	0	0	0	0	63813501	979,750	63,813.50	979.75
160	0	0	0	0	0	0	0	1	0	0	0	0	0	0	0	0	0	0	0	0	64793251	21,750	64,793.25	21.75
161	0	0	0	0	0	0	0	0	0	0	0	0	0	0	0	0	0	0	0	0	64815001	560,750	64,815.00	560.75
162	0	0	0	0	0	0	0	0	0	0	0	1	0	0	0	0	0	0	0	0	65375751	37,750	65,375.75	37.75
163	0	0	0	0	0	0	0	1	0	0	0	1	0	0	0	0	0	0	0	0	65413501	982,000	65,413.50	982
164	0	0	0	0	0	0	0	1	0	0	0	0	0	0	0	0	0	0	0	0	66395501	19,500	66,395.50	19.5
165	0	0	0	0	0	0	0	0	0	0	0	0	0	0	0	0	0	0	0	0	66415001	563,000	66,415.00	563
166	0	0	0	0	0	0	0	0	0	0	0	1	0	0	0	0	0	0	0	0	66978001	35,500	66,978.00	35.5
167	0	0	0	0	0	0	0	1	0	0	0	1	0	0	0	0	0	0	0	0	67013501	984,250	67,013.50	984.25
168	0	0	0	0	0	0	0	1	0	0	0	0	0	0	0	0	0	0	0	0	67997751	17,250	67,997.75	17.25
169	0	0	0	0	0	0	0	0	0	0	0	0	0	0	0	0	0	0	0	0	68015001	542,000	68,015.00	542
170	0	0	0	0	0	0	0	0	0	0	0	1	0	0	0	0	0	0	0	0	68557001	40,000	68,557.00	40
171	0	0	0	0	0	0	0	1	0	0	0	1	0	0	0	0	0	0	0	0	68597001	979,750	68,597.00	979.75
172	0	0	0	0	0	0	0	1	0	0	0	0	0	0	0	0	0	0	0	0	69576751	4,750	69,576.75	4.75
173	0	0	0	0	0	0	0	0	0	0	0	0	0	0	0	0	0	0	0	0	69581501	577,750	69,581.50	577.75
174	0	0	0	0	0	0	0	0	0	0	0	1	0	0	0	0	0	0	0	0	70159251	37,750	70,159.25	37.75
175	0	0	0	0	0	0	0	1	0	0	0	1	0	0	0	0	0	0	0	0	70197001	982,000	70,197.00	982
176	0	0	0	0	0	0	0	1	0	0	0	0	0	0	0	0	0	0	0	0	71179001	2,750	71,179.00	2.75
177	0	0	0	0	0	0	0	0	0	0	0	0	0	0	0	0	0	0	0	0	71181751	556,500	71,181.75	556.5
178	0	0	0	0	0	0	0	0	0	0	0	1	0	0	0	0	0	0	0	0	71738251	25,250	71,738.25	25.25
179	0	0	0	0	0	0	0	1	0	0	0	1	0	0	0	0	0	0	0	0	71763501	984,750	71,763.50	984.75
180	0	0	0	0	0	0	0	0	0	0	0	1	0	0	0	0	0	0	0	0	72748251	9,500	72,748.25	9.5
181	0	0	0	0	0	0	0	0	0	0	0	0	0	0	0	0	0	0	0	0	72757751	559,250	72,757.75	559.25
182	0	0	0	0	0	0	0	0	0	0	0	1	0	0	0	0	0	0	0	0	73317001	30,000	73,317.00	30
183	0	0	0	0	0	0	0	1	0	0	0	1	0	0	0	0	0	0	0	0	73347001	984,750	73,347.00	984.75
184	0	0	0	0	0	0	0	0	0	0	0	1	0	0	0	0	0	0	0	0	74331751	5,000	74,331.75	5
185	0	0	0	0	0	0	0	0	0	0	0	0	0	0	0	0	0	0	0	0	74336751	559,250	74,336.75	559.25
186	0	0	0	0	0	0	0	0	0	0	0	1	0	0	0	0	0	0	0	0	74896001	51,000	74,896.00	51
187	0	0	0	0	0	0	0	1	0	0	0	1	0	0	0	0	0	0	0	0	74947001	968,000	74,947.00	968
188	0	0	0	0	0	0	0	0	0	0	0	1	0	0	0	0	0	0	0	0	75915001	750	75,915.00	0.75
189	0	0	0	0	0	0	0	0	0	0	0	0	0	0	0	0	0	0	0	0	75915751	559,250	75,915.75	559.25
190	0	0	0	0	0	0	0	0	0	0	0	1	0	0	0	0	0	0	0	0	76475001	38,500	76,475.00	38.5
191	0	0	0	0	0	0	0	1	0	0	0	1	0	0	0	0	0	0	0	0	76513501	981,250	76,513.50	981.25
192	0	0	0	0	0	0	0	1	0	0	0	0	0	0	0	0	0	0	0	0	77494751	20,250	77,494.75	20.25
193	0	0	0	0	0	0	0	0	0	0	0	0	0	0	0	0	0	0	0	0	77515001	562,250	77,515.00	562.25
194	0	0	0	0	0	0	0	0	0	0	0	1	0	0	0	0	0	0	0	0	78077251	36,250	78,077.25	36.25
195	0	0	0	0	0	0	0	1	0	0	0	1	0	0	0	0	0	0	0	0	78113501	983,500	78,113.50	983.5
196	0	0	0	0	0	0	0	1	0	0	0	0	0	0	0	0	0	0	0	0	79097001	1,250	79,097.00	1.25
197	0	0	0	0	0	0	0	0	0	0	0	0	0	0	0	0	0	0	0	0	79098251	581,250	79,098.25	581.25
198	0	0	0	0	0	0	0	0	0	0	0	1	0	0	0	0	0	0	0	0	79679501	34,250	79,679.50	34.25
199	0	0	0	0	0	0	0	1	0	0	0	1	0	0	0	0	0	0	0	0	79713751	984,750	79,713.75	984.75
200	0	0	0	0	0	0	0	0	0	0	0	1	0	0	0	0	0	0	0	0	80698501	750	80,698.50	0.75
201	0	0	0	0	0	0	0	0	0	0	0	0	0	0	0	0	0	0	0	0	80699251	559,250	80,699.25	559.25
202	0	0	0	0	0	0	0	0	0	0	0	1	0	0	0	0	0	0	0	0	81258501	38,500	81,258.50	38.5
203	0	0	0	0	0	0	0	1	0	0	0	1	0	0	0	0	0	0	0	0	81297001	981,000	81,297.00	981
204	0	0	0	0	0	0	0	1	0	0	0	0	0	0	0	0	0	0	0	0	82278001	3,750	82,278.00	3.75
205	0	0	0	0	0	0	0	0	0	0	0	0	0	0	0	0	0	0	0	0	82281751	555,500	82,281.75	555.5
206	0	0	0	0	0	0	0	0	0	0	0	1	0	0	0	0	0	0	0	0	82837251	26,500	82,837.25	26.5
207	0	0	0	0	0	0	0	1	0	0	0	1	0	0	0	0	0	0	0	0	82863751	984,500	82,863.75	984.5
208	0	0	0	0	0	0	0	0	0	0	0	1	0	0	0	0	0	0	0	0	83848251	8,750	83,848.25	8.75
209	0	0	0	0	0	0	0	0	0	0	0	0	0	0	0	0	0	0	0	0	83857001	559,250	83,857.00	559.25
210	0	0	0	0	0	0	0	0	0	0	0	1	0	0	0	0	0	0	0	0	84416251	30,750	84,416.25	30.75
211	0	0	0	0	0	0	0	1	0	0	0	1	0	0	0	0	0	0	0	0	84447001	984,750	84,447.00	984.75
212	0	0	0	0	0	0	0	0	0	0	0	1	0	0	0	0	0	0	0	0	85431751	4,250	85,431.75	4.25
213	0	0	0	0	0	0	0	0	0	0	0	0	0	0	0	0	0	0	0	0	85436001	559,250	85,436.00	559.25
214	0	0	0	0	0	0	0	0	0	0	0	1	0	0	0	0	0	0	0	0	85995251	51,750	85,995.25	51.75
215	0	0	0	0	0	0	0	1	0	0	0	1	0	0	0	0	0	0	0	0	86047001	968,000	86,047.00	968
216	0	0	0	0	0	0	0	0	0	0	0	0	0	0	0	0	0	0	0	0	87015001	559,250	87,015.00	559.25
217	0	0	0	0	0	0	0	0	0	0	0	1	0	0	0	0	0	0	0	0	87574251	22,750	87,574.25	22.75
218	0	0	0	0	0	0	0	1	0	0	0	1	0	0	0	0	0	0	0	0	87597001	997,000	87,597.00	997
219	0	0	0	0	0	0	0	1	0	0	0	0	0	0	0	0	0	0	0	0	88594001	21,000	88,594.00	21
220	0	0	0	0	0	0	0	0	0	0	0	0	0	0	0	0	0	0	0	0	88615001	538,250	88,615.00	538.25
221	0	0	0	0	0	0	0	0	0	0	0	1	0	0	0	0	0	0	0	0	89153251	43,750	89,153.25	43.75
222	0	0	0	0	0	0	0	1	0	0	0	1	0	0	0	0	0	0	0	0	89197001	976,000	89,197.00	976
223	0	0	0	0	0	0	0	1	0	0	0	0	0	0	0	0	0	0	0	0	90173001	25,500	90,173.00	25.5
224	0	0	0	0	0	0	0	0	0	0	0	0	0	0	0	0	0	0	0	0	90198501	533,750	90,198.50	533.75
225	0	0	0	0	0	0	0	0	0	0	0	1	0	0	0	0	0	0	0	0	90732251	48,250	90,732.25	48.25
226	0	0	0	0	0	0	0	1	0	0	0	1	0	0	0	0	0	0	0	0	90780501	968,000	90,780.50	968
227	0	0	0	0	0	0	0	0	0	0	0	1	0	0	0	0	0	0	0	0	91748501	3,500	91,748.50	3.5
228	0	0	0	0	0	0	0	0	0	0	0	0	0	0	0	0	0	0	0	0	91752001	559,250	91,752.00	559.25
229	0	0	0	0	0	0	0	0	0	0	0	1	0	0	0	0	0	0	0	0	92311251	35,750	92,311.25	35.75
230	0	0	0	0	0	0	0	1	0	0	0	1	0	0	0	0	0	0	0	0	92347001	984,000	92,347.00	984
231	0	0	0	0	0	0	0	1	0	0	0	0	0	0	0	0	0	0	0	0	93331001	17,500	93,331.00	17.5
232	0	0	0	0	0	0	0	0	0	0	0	0	0	0	0	0	0	0	0	0	93348501	541,750	93,348.50	541.75
233	0	0	0	0	0	0	0	0	0	0	0	1	0	0	0	0	0	0	0	0	93890251	40,250	93,890.25	40.25
234	0	0	0	0	0	0	0	1	0	0	0	1	0	0	0	0	0	0	0	0	93930501	979,250	93,930.50	979.25
235	0	0	0	0	0	0	0	1	0	0	0	0	0	0	0	0	0	0	0	0	94909751	5,500	94,909.75	5.5
236	0	0	0	0	0	0	0	0	0	0	0	0	0	0	0	0	0	0	0	0	94915251	553,750	94,915.25	553.75
237	0	0	0	0	0	0	0	0	0	0	0	1	0	0	0	0	0	0	0	0	95469001	28,000	95,469.00	28
238	0	0	0	0	0	0	0	1	0	0	0	1	0	0	0	0	0	0	0	0	95497001	991,750	95,497.00	991.75
239	0	0	0	0	0	0	0	1	0	0	0	0	0	0	0	0	0	0	0	0	96488751	9,750	96,488.75	9.75
240	0	0	0	0	0	0	0	0	0	0	0	0	0	0	0	0	0	0	0	0	96498501	549,500	96,498.50	549.5
241	0	0	0	0	0	0	0	0	0	0	0	1	0	0	0	0	0	0	0	0	97048001	32,500	97,048.00	32.5
242	0	0	0	0	0	0	0	1	0	0	0	1	0	0	0	0	0	0	0	0	97080501	984,750	97,080.50	984.75
243	0	0	0	0	0	0	0	0	0	0	0	1	0	0	0	0	0	0	0	0	98065251	2,500	98,065.25	2.5
244	0	0	0	0	0	0	0	0	0	0	0	0	0	0	0	0	0	0	0	0	98067751	559,250	98,067.75	559.25
245	0	0	0	0	0	0	0	0	0	0	0	1	0	0	0	0	0	0	0	0	98627001	20,250	98,627.00	20.25
246	0	0	0	0	0	0	0	1	0	0	0	1	0	0	0	0	0	0	0	0	98647251	999,500	98,647.25	999.5
247	0	0	0	0	0	0	0	1	0	0	0	0	0	0	0	0	0	0	0	0	99646751	1,750	99,646.75	1.75
248	0	0	0	0	0	0	0	0	0	0	0	0	0	0	0	0	0	0	0	0	99648501	557,500	99,648.50	557.5
249	0	0	0	0	0	0	0	0	0	0	0	1	0	0	0	0	0	0	0	0	100206001	24,500	100,206.00	24.5
250	0	0	0	0	0	0	0	1	0	0	0	1	0	0	0	0	0	0	0	0	100230501	984,750	100,230.50	984.75
251	0	0	0	0	0	0	0	0	0	0	0	1	0	0	0	0	0	0	0	0	101215251	10,500	101,215.25	10.5
252	0	0	0	0	0	0	0	0	0	0	0	0	0	0	0	0	0	0	0	0	101225751	559,250	101,225.75	559.25
253	0	0	0	0	0	0	0	0	0	0	0	1	0	0	0	0	0	0	0	0	101785001	45,500	101,785.00	45.5
254	0	0	0	0	0	0	0	1	0	0	0	1	0	0	0	0	0	0	0	0	101830501	968,000	101,830.50	968
255	0	0	0	0	0	0	0	0	0	0	0	1	0	0	0	0	0	0	0	0	102798501	6,250	102,798.50	6.25
256	0	0	0	0	0	0	0	0	0	0	0	0	0	0	0	0	0	0	0	0	102804751	582,500	102,804.75	582.5
257	0	0	0	0	0	0	0	0	0	0	0	1	0	0	0	0	0	0	0	0	103387251	43,250	103,387.25	43.25
258	0	0	0	0	0	0	0	1	0	0	0	1	0	0	0	0	0	0	0	0	103430501	968,000	103,430.50	968
259	0	0	0	0	0	0	0	0	0	0	0	1	0	0	0	0	0	0	0	0	104398501	8,500	104,398.50	8.5
260	0	0	0	0	0	0	0	0	0	0	0	0	0	0	0	0	0	0	0	0	104407001	559,250	104,407.00	559.25
261	0	0	0	0	0	0	0	0	0	0	0	1	0	0	0	0	0	0	0	0	104966251	31,000	104,966.25	31
262	0	0	0	0	0	0	0	1	0	0	0	1	0	0	0	0	0	0	0	0	104997251	988,750	104,997.25	988.75
263	0	0	0	0	0	0	0	1	0	0	0	0	0	0	0	0	0	0	0	0	105986001	12,500	105,986.00	12.5
264	0	0	0	0	0	0	0	0	0	0	0	0	0	0	0	0	0	0	0	0	105998501	569,750	105,998.50	569.75
265	0	0	0	0	0	0	0	0	0	0	0	1	0	0	0	0	0	0	0	0	106568251	29,000	106,568.25	29
266	0	0	0	0	0	0	0	1	0	0	0	1	0	0	0	0	0	0	0	0	106597251	990,750	106,597.25	990.75
267	0	0	0	0	0	0	0	1	0	0	0	0	0	0	0	0	0	0	0	0	107588001	10,500	107,588.00	10.5
268	0	0	0	0	0	0	0	0	0	0	0	0	0	0	0	0	0	0	0	0	107598501	548,750	107,598.50	548.75
269	0	0	0	0	0	0	0	0	0	0	0	1	0	0	0	0	0	0	0	0	108147251	33,250	108,147.25	33.25
270	0	0	0	0	0	0	0	1	0	0	0	1	0	0	0	0	0	0	0	0	108180501	984,750	108,180.50	984.75
271	0	0	0	0	0	0	0	0	0	0	0	1	0	0	0	0	0	0	0	0	109165251	1,750	109,165.25	1.75
272	0	0	0	0	0	0	0	0	0	0	0	0	0	0	0	0	0	0	0	0	109167001	582,500	109,167.00	582.5
273	0	0	0	0	0	0	0	0	0	0	0	1	0	0	0	0	0	0	0	0	109749501	31,000	109,749.50	31
274	0	0	0	0	0	0	0	1	0	0	0	1	0	0	0	0	0	0	0	0	109780501	984,750	109,780.50	984.75
275	0	0	0	0	0	0	0	0	0	0	0	1	0	0	0	0	0	0	0	0	110765251	4,000	110,765.25	4
276	0	0	0	0	0	0	0	0	0	0	0	0	0	0	0	0	0	0	0	0	110769251	559,250	110,769.25	559.25
277	0	0	0	0	0	0	0	0	0	0	0	1	0	0	0	0	0	0	0	0	111328501	18,750	111,328.50	18.75
278	0	0	0	0	0	0	0	1	0	0	0	1	0	0	0	0	0	0	0	0	111347251	1,001,000	111,347.25	1,001.00
279	0	0	0	0	0	0	0	1	0	0	0	0	0	0	0	0	0	0	0	0	112348251	250	112,348.25	0.25
280	0	0	0	0	0	0	0	0	0	0	0	0	0	0	0	0	0	0	0	0	112348501	559,000	112,348.50	559
281	0	0	0	0	0	0	0	0	0	0	0	1	0	0	0	0	0	0	0	0	112907501	23,000	112,907.50	23
282	0	0	0	0	0	0	0	1	0	0	0	1	0	0	0	0	0	0	0	0	112930501	984,750	112,930.50	984.75
283	0	0	0	0	0	0	0	0	0	0	0	1	0	0	0	0	0	0	0	0	113915251	12,000	113,915.25	12
284	0	0	0	0	0	0	0	0	0	0	0	0	0	0	0	0	0	0	0	0	113927251	559,250	113,927.25	559.25
285	0	0	0	0	0	0	0	0	0	0	0	1	0	0	0	0	0	0	0	0	114486501	44,000	114,486.50	44
286	0	0	0	0	0	0	0	1	0	0	0	1	0	0	0	0	0	0	0	0	114530501	968,250	114,530.50	968.25
287	0	0	0	0	0	0	0	0	0	0	0	1	0	0	0	0	0	0	0	0	115498751	7,250	115,498.75	7.25
288	0	0	0	0	0	0	0	0	0	0	0	0	0	0	0	0	0	0	0	0	115506001	559,500	115,506.00	559.5
289	0	0	0	0	0	0	0	0	0	0	0	1	0	0	0	0	0	0	0	0	116065501	48,500	116,065.50	48.5
290	0	0	0	0	0	0	0	1	0	0	0	1	0	0	0	0	0	0	0	0	116114001	968,000	116,114.00	968
291	0	0	0	0	0	0	0	0	0	0	0	1	0	0	0	0	0	0	0	0	117082001	3,000	117,082.00	3
292	0	0	0	0	0	0	0	0	0	0	0	0	0	0	0	0	0	0	0	0	117085001	582,500	117,085.00	582.5
293	0	0	0	0	0	0	0	0	0	0	0	1	0	0	0	0	0	0	0	0	117667501	46,500	117,667.50	46.5
294	0	0	0	0	0	0	0	1	0	0	0	1	0	0	0	0	0	0	0	0	117714001	968,000	117,714.00	968
295	0	0	0	0	0	0	0	0	0	0	0	1	0	0	0	0	0	0	0	0	118682001	5,250	118,682.00	5.25
296	0	0	0	0	0	0	0	0	0	0	0	0	0	0	0	0	0	0	0	0	118687251	582,500	118,687.25	582.5
297	0	0	0	0	0	0	0	0	0	0	0	1	0	0	0	0	0	0	0	0	119269751	44,250	119,269.75	44.25
298	0	0	0	0	0	0	0	1	0	0	0	1	0	0	0	0	0	0	0	0	119314001	975,500	119,314.00	975.5
299	0	0	0	0	0	0	0	1	0	0	0	0	0	0	0	0	0	0	0	0	120289501	9,250	120,289.50	9.25
300	0	0	0	0	0	0	0	0	0	0	0	0	0	0	0	0	0	0	0	0	120298751	550,000	120,298.75	550
301	0	0	0	0	0	0	0	0	0	0	0	1	0	0	0	0	0	0	0	0	120848751	31,750	120,848.75	31.75
302	0	0	0	0	0	0	0	1	0	0	0	1	0	0	0	0	0	0	0	0	120880501	988,000	120,880.50	988
303	0	0	0	0	0	0	0	1	0	0	0	0	0	0	0	0	0	0	0	0	121868501	13,500	121,868.50	13.5
304	0	0	0	0	0	0	0	0	0	0	0	0	0	0	0	0	0	0	0	0	121882001	545,750	121,882.00	545.75
305	0	0	0	0	0	0	0	0	0	0	0	1	0	0	0	0	0	0	0	0	122427751	36,250	122,427.75	36.25
306	0	0	0	0	0	0	0	1	0	0	0	1	0	0	0	0	0	0	0	0	122464001	983,500	122,464.00	983.5
307	0	0	0	0	0	0	0	1	0	0	0	0	0	0	0	0	0	0	0	0	123447501	1,250	123,447.50	1.25
308	0	0	0	0	0	0	0	0	0	0	0	0	0	0	0	0	0	0	0	0	123448751	558,000	123,448.75	558
309	0	0	0	0	0	0	0	0	0	0	0	1	0	0	0	0	0	0	0	0	124006751	24,000	124,006.75	24
310	0	0	0	0	0	0	0	1	0	0	0	1	0	0	0	0	0	0	0	0	124030751	984,500	124,030.75	984.5
311	0	0	0	0	0	0	0	0	0	0	0	1	0	0	0	0	0	0	0	0	125015251	11,250	125,015.25	11.25
312	0	0	0	0	0	0	0	0	0	0	0	0	0	0	0	0	0	0	0	0	125026501	559,250	125,026.50	559.25
313	0	0	0	0	0	0	0	0	0	0	0	1	0	0	0	0	0	0	0	0	125585751	45,000	125,585.75	45
314	0	0	0	0	0	0	0	1	0	0	0	1	0	0	0	0	0	0	0	0	125630751	968,000	125,630.75	968
315	0	0	0	0	0	0	0	0	0	0	0	1	0	0	0	0	0	0	0	0	126598751	6,500	126,598.75	6.5
316	0	0	0	0	0	0	0	0	0	0	0	0	0	0	0	0	0	0	0	0	126605251	559,250	126,605.25	559.25
317	0	0	0	0	0	0	0	0	0	0	0	1	0	0	0	0	0	0	0	0	127164501	16,250	127,164.50	16.25
318	0	0	0	0	0	0	0	1	0	0	0	1	0	0	0	0	0	0	0	0	127180751	1,001,250	127,180.75	1,001.25
319	0	0	0	0	0	0	0	0	0	0	0	1	0	0	0	0	0	0	0	0	128182001	2,250	128,182.00	2.25
320	0	0	0	0	0	0	0	0	0	0	0	0	0	0	0	0	0	0	0	0	128184251	582,500	128,184.25	582.5
321	0	0	0	0	0	0	0	0	0	0	0	1	0	0	0	0	0	0	0	0	128766751	47,250	128,766.75	47.25
322	0	0	0	0	0	0	0	1	0	0	0	1	0	0	0	0	0	0	0	0	128814001	968,000	128,814.00	968
323	0	0	0	0	0	0	0	0	0	0	0	1	0	0	0	0	0	0	0	0	129782001	4,500	129,782.00	4.5
324	0	0	0	0	0	0	0	0	0	0	0	0	0	0	0	0	0	0	0	0	129786501	582,500	129,786.50	582.5
325	0	0	0	0	0	0	0	0	0	0	0	1	0	0	0	0	0	0	0	0	130369001	45,000	130,369.00	45
326	0	0	0	0	0	0	0	1	0	0	0	1	0	0	0	0	0	0	0	0	130414001	974,750	130,414.00	974.75
327	0	0	0	0	0	0	0	1	0	0	0	0	0	0	0	0	0	0	0	0	131388751	10,000	131,388.75	10
328	0	0	0	0	0	0	0	0	0	0	0	0	0	0	0	0	0	0	0	0	131398751	549,250	131,398.75	549.25
329	0	0	0	0	0	0	0	0	0	0	0	1	0	0	0	0	0	0	0	0	131948001	32,750	131,948.00	32.75
330	0	0	0	0	0	0	0	1	0	0	0	1	0	0	0	0	0	0	0	0	131980751	987,000	131,980.75	987
331	0	0	0	0	0	0	0	1	0	0	0	0	0	0	0	0	0	0	0	0	132967751	14,250	132,967.75	14.25
332	0	0	0	0	0	0	0	0	0	0	0	0	0	0	0	0	0	0	0	0	132982001	568,250	132,982.00	568.25
333	0	0	0	0	0	0	0	0	0	0	0	1	0	0	0	0	0	0	0	0	133550251	30,500	133,550.25	30.5
334	0	0	0	0	0	0	0	1	0	0	0	1	0	0	0	0	0	0	0	0	133580751	984,750	133,580.75	984.75
335	0	0	0	0	0	0	0	0	0	0	0	1	0	0	0	0	0	0	0	0	134565501	4,250	134,565.50	4.25
336	0	0	0	0	0	0	0	0	0	0	0	0	0	0	0	0	0	0	0	0	134569751	559,250	134,569.75	559.25
337	0	0	0	0	0	0	0	0	0	0	0	1	0	0	0	0	0	0	0	0	135129001	35,000	135,129.00	35
338	0	0	0	0	0	0	0	1	0	0	0	1	0	0	0	0	0	0	0	0	135164001	984,750	135,164.00	984.75
339	0	0	0	0	0	0	0	1	0	0	0	0	0	0	0	0	0	0	0	0	136148751	16,750	136,148.75	16.75
340	0	0	0	0	0	0	0	0	0	0	0	0	0	0	0	0	0	0	0	0	136165501	542,500	136,165.50	542.5
341	0	0	0	0	0	0	0	0	0	0	0	1	0	0	0	0	0	0	0	0	136708001	39,500	136,708.00	39.5
342	0	0	0	0	0	0	0	1	0	0	0	1	0	0	0	0	0	0	0	0	136747501	968,000	136,747.50	968
343	0	0	0	0	0	0	0	0	0	0	0	1	0	0	0	0	0	0	0	0	137715501	12,250	137,715.50	12.25
344	0	0	0	0	0	0	0	0	0	0	0	0	0	0	0	0	0	0	0	0	137727751	559,250	137,727.75	559.25
345	0	0	0	0	0	0	0	0	0	0	0	1	0	0	0	0	0	0	0	0	138287001	43,750	138,287.00	43.75
346	0	0	0	0	0	0	0	1	0	0	0	1	0	0	0	0	0	0	0	0	138330751	976,000	138,330.75	976
347	0	0	0	0	0	0	0	1	0	0	0	0	0	0	0	0	0	0	0	0	139306751	8,750	139,306.75	8.75
348	0	0	0	0	0	0	0	0	0	0	0	0	0	0	0	0	0	0	0	0	139315501	550,500	139,315.50	550.5
349	0	0	0	0	0	0	0	0	0	0	0	1	0	0	0	0	0	0	0	0	139866001	48,250	139,866.00	48.25
350	0	0	0	0	0	0	0	1	0	0	0	1	0	0	0	0	0	0	0	0	139914251	968,000	139,914.25	968
351	0	0	0	0	0	0	0	0	0	0	0	1	0	0	0	0	0	0	0	0	140882251	3,500	140,882.25	3.5
352	0	0	0	0	0	0	0	0	0	0	0	0	0	0	0	0	0	0	0	0	140885751	582,500	140,885.75	582.5
353	0	0	0	0	0	0	0	0	0	0	0	1	0	0	0	0	0	0	0	0	141468251	45,750	141,468.25	45.75
354	0	0	0	0	0	0	0	1	0	0	0	1	0	0	0	0	0	0	0	0	141514001	968,250	141,514.00	968.25
355	0	0	0	0	0	0	0	0	0	0	0	1	0	0	0	0	0	0	0	0	142482251	5,750	142,482.25	5.75
356	0	0	0	0	0	0	0	0	0	0	0	0	0	0	0	0	0	0	0	0	142488001	559,250	142,488.00	559.25
357	0	0	0	0	0	0	0	0	0	0	0	1	0	0	0	0	0	0	0	0	143047251	50,250	143,047.25	50.25
358	0	0	0	0	0	0	0	1	0	0	0	1	0	0	0	0	0	0	0	0	143097501	969,500	143,097.50	969.5
359	0	0	0	0	0	0	0	1	0	0	0	0	0	0	0	0	0	0	0	0	144067001	15,250	144,067.00	15.25
360	0	0	0	0	0	0	0	0	0	0	0	0	0	0	0	0	0	0	0	0	144082251	567,000	144,082.25	567
361	0	0	0	0	0	0	0	0	0	0	0	1	0	0	0	0	0	0	0	0	144649251	48,250	144,649.25	48.25
362	0	0	0	0	0	0	0	1	0	0	0	1	0	0	0	0	0	0	0	0	144697501	968,000	144,697.50	968
363	0	0	0	0	0	0	0	0	0	0	0	1	0	0	0	0	0	0	0	0	145665501	3,500	145,665.50	3.5
364	0	0	0	0	0	0	0	0	0	0	0	0	0	0	0	0	0	0	0	0	145669001	559,250	145,669.00	559.25
365	0	0	0	0	0	0	0	0	0	0	0	1	0	0	0	0	0	0	0	0	146228251	36,000	146,228.25	36
366	0	0	0	0	0	0	0	1	0	0	0	1	0	0	0	0	0	0	0	0	146264251	983,750	146,264.25	983.75
367	0	0	0	0	0	0	0	1	0	0	0	0	0	0	0	0	0	0	0	0	147248001	17,500	147,248.00	17.5
368	0	0	0	0	0	0	0	0	0	0	0	0	0	0	0	0	0	0	0	0	147265501	541,750	147,265.50	541.75
369	0	0	0	0	0	0	0	0	0	0	0	1	0	0	0	0	0	0	0	0	147807251	40,250	147,807.25	40.25
370	0	0	0	0	0	0	0	1	0	0	0	1	0	0	0	0	0	0	0	0	147847501	968,000	147,847.50	968
371	0	0	0	0	0	0	0	0	0	0	0	1	0	0	0	0	0	0	0	0	148815501	11,500	148,815.50	11.5
372	0	0	0	0	0	0	0	0	0	0	0	0	0	0	0	0	0	0	0	0	148827001	559,250	148,827.00	559.25
373	0	0	0	0	0	0	0	0	0	0	0	1	0	0	0	0	0	0	0	0	149386251	28,000	149,386.25	28
374	0	0	0	0	0	0	0	1	0	0	0	1	0	0	0	0	0	0	0	0	149414251	991,750	149,414.25	991.75
375	0	0	0	0	0	0	0	1	0	0	0	0	0	0	0	0	0	0	0	0	150406001	9,500	150,406.00	9.5
376	0	0	0	0	0	0	0	0	0	0	0	0	0	0	0	0	0	0	0	0	150415501	549,750	150,415.50	549.75
377	0	0	0	0	0	0	0	0	0	0	0	1	0	0	0	0	0	0	0	0	150965251	49,000	150,965.25	49
378	0	0	0	0	0	0	0	1	0	0	0	1	0	0	0	0	0	0	0	0	151014251	968,000	151,014.25	968
379	0	0	0	0	0	0	0	0	0	0	0	1	0	0	0	0	0	0	0	0	151982251	2,750	151,982.25	2.75
380	0	0	0	0	0	0	0	0	0	0	0	0	0	0	0	0	0	0	0	0	151985001	559,250	151,985.00	559.25
381	0	0	0	0	0	0	0	0	0	0	0	1	0	0	0	0	0	0	0	0	152544251	20,000	152,544.25	20
382	0	0	0	0	0	0	0	1	0	0	0	1	0	0	0	0	0	0	0	0	152564251	999,750	152,564.25	999.75
383	0	0	0	0	0	0	0	1	0	0	0	0	0	0	0	0	0	0	0	0	153564001	18,250	153,564.00	18.25
384	0	0	0	0	0	0	0	0	0	0	0	0	0	0	0	0	0	0	0	0	153582251	564,250	153,582.25	564.25
385	0	0	0	0	0	0	0	0	0	0	0	1	0	0	0	0	0	0	0	0	154146501	51,000	154,146.50	51
386	0	0	0	0	0	0	0	1	0	0	0	1	0	0	0	0	0	0	0	0	154197501	968,500	154,197.50	968.5
387	0	0	0	0	0	0	0	1	0	0	0	0	0	0	0	0	0	0	0	0	155166001	16,250	155,166.00	16.25
388	0	0	0	0	0	0	0	0	0	0	0	0	0	0	0	0	0	0	0	0	155182251	566,250	155,182.25	566.25
389	0	0	0	0	0	0	0	0	0	0	0	1	0	0	0	0	0	0	0	0	155748501	49,000	155,748.50	49
390	0	0	0	0	0	0	0	1	0	0	0	1	0	0	0	0	0	0	0	0	155797501	970,750	155,797.50	970.75
391	0	0	0	0	0	0	0	1	0	0	0	0	0	0	0	0	0	0	0	0	156768251	14,000	156,768.25	14
392	0	0	0	0	0	0	0	0	0	0	0	0	0	0	0	0	0	0	0	0	156782251	545,250	156,782.25	545.25
393	0	0	0	0	0	0	0	0	0	0	0	1	0	0	0	0	0	0	0	0	157327501	36,750	157,327.50	36.75
394	0	0	0	0	0	0	0	1	0	0	0	1	0	0	0	0	0	0	0	0	157364251	983,000	157,364.25	983
395	0	0	0	0	0	0	0	1	0	0	0	0	0	0	0	0	0	0	0	0	158347251	18,500	158,347.25	18.5
396	0	0	0	0	0	0	0	0	0	0	0	0	0	0	0	0	0	0	0	0	158365751	564,000	158,365.75	564
397	0	0	0	0	0	0	0	0	0	0	0	1	0	0	0	0	0	0	0	0	158929751	34,500	158,929.75	34.5
398	0	0	0	0	0	0	0	1	0	0	0	1	0	0	0	0	0	0	0	0	158964251	985,250	158,964.25	985.25
399	0	0	0	0	0	0	0	1	0	0	0	0	0	0	0	0	0	0	0	0	159949501	16,250	159,949.50	16.25
400	0	0	0	0	0	0	0	0	0	0	0	0	0	0	0	0	0	0	0	0	159965751	566,250	159,965.75	566.25
401	0	0	0	0	0	0	0	0	0	0	0	1	0	0	0	0	0	0	0	0	160532001	32,250	160,532.00	32.25
402	0	0	0	0	0	0	0	1	0	0	0	1	0	0	0	0	0	0	0	0	160564251	987,500	160,564.25	987.5
403	0	0	0	0	0	0	0	1	0	0	0	0	0	0	0	0	0	0	0	0	161551751	14,000	161,551.75	14
404	0	0	0	0	0	0	0	0	0	0	0	0	0	0	0	0	0	0	0	0	161565751	568,500	161,565.75	568.5
405	0	0	0	0	0	0	0	0	0	0	0	1	0	0	0	0	0	0	0	0	162134251	30,000	162,134.25	30
406	0	0	0	0	0	0	0	1	0	0	0	1	0	0	0	0	0	0	0	0	162164251	989,500	162,164.25	989.5
407	0	0	0	0	0	0	0	1	0	0	0	0	0	0	0	0	0	0	0	0	163153751	12,000	163,153.75	12
408	0	0	0	0	0	0	0	0	0	0	0	0	0	0	0	0	0	0	0	0	163165751	570,500	163,165.75	570.5
409	0	0	0	0	0	0	0	0	0	0	0	1	0	0	0	0	0	0	0	0	163736251	28,000	163,736.25	28
410	0	0	0	0	0	0	0	1	0	0	0	1	0	0	0	0	0	0	0	0	163764251	991,750	163,764.25	991.75
411	0	0	0	0	0	0	0	1	0	0	0	0	0	0	0	0	0	0	0	0	164756001	9,750	164,756.00	9.75
412	0	0	0	0	0	0	0	0	0	0	0	0	0	0	0	0	0	0	0	0	164765751	572,750	164,765.75	572.75
413	0	0	0	0	0	0	0	0	0	0	0	1	0	0	0	0	0	0	0	0	165338501	25,750	165,338.50	25.75
414	0	0	0	0	0	0	0	1	0	0	0	1	0	0	0	0	0	0	0	0	165364251	994,000	165,364.25	994
415	0	0	0	0	0	0	0	1	0	0	0	0	0	0	0	0	0	0	0	0	166358251	7,500	166,358.25	7.5
416	0	0	0	0	0	0	0	0	0	0	0	0	0	0	0	0	0	0	0	0	166365751	551,750	166,365.75	551.75
417	0	0	0	0	0	0	0	0	0	0	0	1	0	0	0	0	0	0	0	0	166917501	30,250	166,917.50	30.25
418	0	0	0	0	0	0	0	1	0	0	0	1	0	0	0	0	0	0	0	0	166947751	984,500	166,947.75	984.5
419	0	0	0	0	0	0	0	0	0	0	0	1	0	0	0	0	0	0	0	0	167932251	5,000	167,932.25	5
420	0	0	0	0	0	0	0	0	0	0	0	0	0	0	0	0	0	0	0	0	167937251	559,250	167,937.25	559.25
421	0	0	0	0	0	0	0	0	0	0	0	1	0	0	0	0	0	0	0	0	168496501	34,500	168,496.50	34.5
422	0	0	0	0	0	0	0	1	0	0	0	1	0	0	0	0	0	0	0	0	168531001	984,750	168,531.00	984.75
423	0	0	0	0	0	0	0	0	0	0	0	1	0	0	0	0	0	0	0	0	169515751	500	169,515.75	0.5
424	0	0	0	0	0	0	0	0	0	0	0	0	0	0	0	0	0	0	0	0	169516251	559,250	169,516.25	559.25
425	0	0	0	0	0	0	0	0	0	0	0	1	0	0	0	0	0	0	0	0	170075501	38,750	170,075.50	38.75
426	0	0	0	0	0	0	0	1	0	0	0	1	0	0	0	0	0	0	0	0	170114251	981,000	170,114.25	981
427	0	0	0	0	0	0	0	1	0	0	0	0	0	0	0	0	0	0	0	0	171095251	3,750	171,095.25	3.75
428	0	0	0	0	0	0	0	0	0	0	0	0	0	0	0	0	0	0	0	0	171099001	555,500	171,099.00	555.5
429	0	0	0	0	0	0	0	0	0	0	0	1	0	0	0	0	0	0	0	0	171654501	43,250	171,654.50	43.25
430	0	0	0	0	0	0	0	1	0	0	0	1	0	0	0	0	0	0	0	0	171697751	968,000	171,697.75	968
431	0	0	0	0	0	0	0	0	0	0	0	1	0	0	0	0	0	0	0	0	172665751	8,250	172,665.75	8.25
432	0	0	0	0	0	0	0	0	0	0	0	0	0	0	0	0	0	0	0	0	172674001	582,500	172,674.00	582.5
433	0	0	0	0	0	0	0	0	0	0	0	1	0	0	0	0	0	0	0	0	173256501	41,250	173,256.50	41.25
434	0	0	0	0	0	0	0	1	0	0	0	1	0	0	0	0	0	0	0	0	173297751	968,000	173,297.75	968
435	0	0	0	0	0	0	0	0	0	0	0	1	0	0	0	0	0	0	0	0	174265751	10,500	174,265.75	10.5
436	0	0	0	0	0	0	0	0	0	0	0	0	0	0	0	0	0	0	0	0	174276251	582,500	174,276.25	582.5
437	0	0	0	0	0	0	0	0	0	0	0	1	0	0	0	0	0	0	0	0	174858751	39,000	174,858.75	39
438	0	0	0	0	0	0	0	1	0	0	0	1	0	0	0	0	0	0	0	0	174897751	968,000	174,897.75	968
439	0	0	0	0	0	0	0	0	0	0	0	1	0	0	0	0	0	0	0	0	175865751	12,750	175,865.75	12.75
440	0	0	0	0	0	0	0	0	0	0	0	0	0	0	0	0	0	0	0	0	175878501	559,250	175,878.50	559.25
441	0	0	0	0	0	0	0	0	0	0	0	1	0	0	0	0	0	0	0	0	176437751	43,250	176,437.75	43.25
442	0	0	0	0	0	0	0	1	0	0	0	1	0	0	0	0	0	0	0	0	176481001	976,500	176,481.00	976.5
443	0	0	0	0	0	0	0	1	0	0	0	0	0	0	0	0	0	0	0	0	177457501	8,250	177,457.50	8.25
444	0	0	0	0	0	0	0	0	0	0	0	0	0	0	0	0	0	0	0	0	177465751	574,250	177,465.75	574.25
445	0	0	0	0	0	0	0	0	0	0	0	1	0	0	0	0	0	0	0	0	178040001	24,500	178,040.00	24.5
446	0	0	0	0	0	0	0	1	0	0	0	1	0	0	0	0	0	0	0	0	178064501	995,250	178,064.50	995.25
447	0	0	0	0	0	0	0	1	0	0	0	0	0	0	0	0	0	0	0	0	179059751	6,000	179,059.75	6
448	0	0	0	0	0	0	0	0	0	0	0	0	0	0	0	0	0	0	0	0	179065751	553,250	179,065.75	553.25
449	0	0	0	0	0	0	0	0	0	0	0	1	0	0	0	0	0	0	0	0	179619001	28,750	179,619.00	28.75
450	0	0	0	0	0	0	0	1	0	0	0	1	0	0	0	0	0	0	0	0	179647751		179,647.75
