# Supplementary material for: Auditory presentation and synchronization in Adobe Flash and HTML5/JavaScript Web experiments
Source: Behav Res Methods. 2016 Jul 15;48(3):897–908. doi: 10.3758/s13428-016-0758-5 (PMC5003904; doi:10.3758/s13428-016-0758-5)
Supplement: Supplementary file 1 — (ZIP 1310 kb) [file 13428_2016_758_MOESM1_ESM.zip › Data/S2/sync-officepc-ie-js.csv]

	Keypad 4	Keypad 3	Keypad 2	Keypad 1	Opto 4	Opto 3	Opto 2	Opto 1	TTL in 2	TTL in 1	Mic 2	Mic 1	Act close 4	Act close 3	Act close 3	Act close 1	TTL out 2	TTL out 1	Sounder 2	Sounder 1	Elapsed uS	Active uS	Elapsed mS	Active mS
1	0	0	0	0	0	0	0	0	0	0	0	0	0	0	0	0	0	0	0	0	0	1,308,001	0	1,308.00
2	0	0	0	0	0	0	0	1	0	0	0	0	0	0	0	0	0	0	0	0	1308001	63,500	1,308.00	63.5
3	0	0	0	0	0	0	0	1	0	0	0	1	0	0	0	0	0	0	0	0	1371501	465,500	1,371.50	465.5
4	0	0	0	0	0	0	0	1	0	0	0	0	0	0	0	0	0	0	0	0	1837001	3,250	1,837.00	3.25
5	0	0	0	0	0	0	0	1	0	0	0	1	0	0	0	0	0	0	0	0	1840251	574,750	1,840.25	574.75
6	0	0	0	0	0	0	0	1	0	0	0	0	0	0	0	0	0	0	0	0	2415001	62,250	2,415.00	62.25
7	0	0	0	0	0	0	0	0	0	0	0	0	0	0	0	0	0	0	0	0	2477251	497,250	2,477.25	497.25
8	0	0	0	0	0	0	0	1	0	0	0	0	0	0	0	0	0	0	0	0	2974501	27,000	2,974.50	27
9	0	0	0	0	0	0	0	1	0	0	0	1	0	0	0	0	0	0	0	0	3001501	1,033,500	3,001.50	1,033.50
10	0	0	0	0	0	0	0	1	0	0	0	0	0	0	0	0	0	0	0	0	4035001	59,000	4,035.00	59
11	0	0	0	0	0	0	0	0	0	0	0	0	0	0	0	0	0	0	0	0	4094001	514,000	4,094.00	514
12	0	0	0	0	0	0	0	1	0	0	0	0	0	0	0	0	0	0	0	0	4608001	13,500	4,608.00	13.5
13	0	0	0	0	0	0	0	1	0	0	0	1	0	0	0	0	0	0	0	0	4621501	1,033,500	4,621.50	1,033.50
14	0	0	0	0	0	0	0	1	0	0	0	0	0	0	0	0	0	0	0	0	5655001	72,250	5,655.00	72.25
15	0	0	0	0	0	0	0	0	0	0	0	0	0	0	0	0	0	0	0	0	5727251	497,250	5,727.25	497.25
16	0	0	0	0	0	0	0	1	0	0	0	0	0	0	0	0	0	0	0	0	6224501	17,000	6,224.50	17
17	0	0	0	0	0	0	0	1	0	0	0	1	0	0	0	0	0	0	0	0	6241501	1,033,500	6,241.50	1,033.50
18	0	0	0	0	0	0	0	1	0	0	0	0	0	0	0	0	0	0	0	0	7275001	69,000	7,275.00	69
19	0	0	0	0	0	0	0	0	0	0	0	0	0	0	0	0	0	0	0	0	7344001	497,250	7,344.00	497.25
20	0	0	0	0	0	0	0	1	0	0	0	0	0	0	0	0	0	0	0	0	7841251	20,250	7,841.25	20.25
21	0	0	0	0	0	0	0	1	0	0	0	1	0	0	0	0	0	0	0	0	7861501	1,033,500	7,861.50	1,033.50
22	0	0	0	0	0	0	0	1	0	0	0	0	0	0	0	0	0	0	0	0	8895001	65,500	8,895.00	65.5
23	0	0	0	0	0	0	0	0	0	0	0	0	0	0	0	0	0	0	0	0	8960501	497,500	8,960.50	497.5
24	0	0	0	0	0	0	0	1	0	0	0	0	0	0	0	0	0	0	0	0	9458001	23,500	9,458.00	23.5
25	0	0	0	0	0	0	0	1	0	0	0	1	0	0	0	0	0	0	0	0	9481501	1,033,500	9,481.50	1,033.50
26	0	0	0	0	0	0	0	1	0	0	0	0	0	0	0	0	0	0	0	0	10515001	62,250	10,515.00	62.25
27	0	0	0	0	0	0	0	0	0	0	0	0	0	0	0	0	0	0	0	0	10577251	497,500	10,577.25	497.5
28	0	0	0	0	0	0	0	1	0	0	0	0	0	0	0	0	0	0	0	0	11074751	26,750	11,074.75	26.75
29	0	0	0	0	0	0	0	1	0	0	0	1	0	0	0	0	0	0	0	0	11101501	1,033,500	11,101.50	1,033.50
30	0	0	0	0	0	0	0	1	0	0	0	0	0	0	0	0	0	0	0	0	12135001	59,000	12,135.00	59
31	0	0	0	0	0	0	0	0	0	0	0	0	0	0	0	0	0	0	0	0	12194001	514,000	12,194.00	514
32	0	0	0	0	0	0	0	1	0	0	0	0	0	0	0	0	0	0	0	0	12708001	23,750	12,708.00	23.75
33	0	0	0	0	0	0	0	1	0	0	0	1	0	0	0	0	0	0	0	0	12731751	1,023,250	12,731.75	1,023.25
34	0	0	0	0	0	0	0	1	0	0	0	0	0	0	0	0	0	0	0	0	13755001	72,250	13,755.00	72.25
35	0	0	0	0	0	0	0	0	0	0	0	0	0	0	0	0	0	0	0	0	13827251	497,500	13,827.25	497.5
36	0	0	0	0	0	0	0	1	0	0	0	0	0	0	0	0	0	0	0	0	14324751	27,001	14,324.75	27
37	0	0	0	0	0	0	0	1	0	0	0	1	0	0	0	0	0	0	0	0	14351752	1,023,249	14,351.75	1,023.25
38	0	0	0	0	0	0	0	1	0	0	0	0	0	0	0	0	0	0	0	0	15375001	69,000	15,375.00	69
39	0	0	0	0	0	0	0	0	0	0	0	0	0	0	0	0	0	0	0	0	15444001	497,250	15,444.00	497.25
40	0	0	0	0	0	0	0	1	0	0	0	0	0	0	0	0	0	0	0	0	15941251	30,500	15,941.25	30.5
41	0	0	0	0	0	0	0	1	0	0	0	1	0	0	0	0	0	0	0	0	15971751	1,023,250	15,971.75	1,023.25
42	0	0	0	0	0	0	0	1	0	0	0	0	0	0	0	0	0	0	0	0	16995001	65,750	16,995.00	65.75
43	0	0	0	0	0	0	0	0	0	0	0	0	0	0	0	0	0	0	0	0	17060751	497,250	17,060.75	497.25
44	0	0	0	0	0	0	0	1	0	0	0	0	0	0	0	0	0	0	0	0	17558001	33,750	17,558.00	33.75
45	0	0	0	0	0	0	0	1	0	0	0	1	0	0	0	0	0	0	0	0	17591751	1,023,250	17,591.75	1,023.25
46	0	0	0	0	0	0	0	1	0	0	0	0	0	0	0	0	0	0	0	0	18615001	62,251	18,615.00	62.25
47	0	0	0	0	0	0	0	0	0	0	0	0	0	0	0	0	0	0	0	0	18677252	497,499	18,677.25	497.5
48	0	0	0	0	0	0	0	1	0	0	0	0	0	0	0	0	0	0	0	0	19174751	37,000	19,174.75	37
49	0	0	0	0	0	0	0	1	0	0	0	1	0	0	0	0	0	0	0	0	19211751	1,023,250	19,211.75	1,023.25
50	0	0	0	0	0	0	0	1	0	0	0	0	0	0	0	0	0	0	0	0	20235001	59,000	20,235.00	59
51	0	0	0	0	0	0	0	0	0	0	0	0	0	0	0	0	0	0	0	0	20294001	514,000	20,294.00	514
52	0	0	0	0	0	0	0	1	0	0	0	0	0	0	0	0	0	0	0	0	20808001	23,750	20,808.00	23.75
53	0	0	0	0	0	0	0	1	0	0	0	1	0	0	0	0	0	0	0	0	20831751	1,023,250	20,831.75	1,023.25
54	0	0	0	0	0	0	0	1	0	0	0	0	0	0	0	0	0	0	0	0	21855001	72,500	21,855.00	72.5
55	0	0	0	0	0	0	0	0	0	0	0	0	0	0	0	0	0	0	0	0	21927501	497,250	21,927.50	497.25
56	0	0	0	0	0	0	0	1	0	0	0	0	0	0	0	0	0	0	0	0	22424751	27,000	22,424.75	27
57	0	0	0	0	0	0	0	1	0	0	0	1	0	0	0	0	0	0	0	0	22451751	1,023,500	22,451.75	1,023.50
58	0	0	0	0	0	0	0	1	0	0	0	0	0	0	0	0	0	0	0	0	23475251	68,750	23,475.25	68.75
59	0	0	0	0	0	0	0	0	0	0	0	0	0	0	0	0	0	0	0	0	23544001	497,500	23,544.00	497.5
60	0	0	0	0	0	0	0	1	0	0	0	0	0	0	0	0	0	0	0	0	24041501	30,250	24,041.50	30.25
61	0	0	0	0	0	0	0	1	0	0	0	1	0	0	0	0	0	0	0	0	24071751	1,023,500	24,071.75	1,023.50
62	0	0	0	0	0	0	0	1	0	0	0	0	0	0	0	0	0	0	0	0	25095251	65,501	25,095.25	65.5
63	0	0	0	0	0	0	0	0	0	0	0	0	0	0	0	0	0	0	0	0	25160752	497,249	25,160.75	497.25
64	0	0	0	0	0	0	0	1	0	0	0	0	0	0	0	0	0	0	0	0	25658001	33,750	25,658.00	33.75
65	0	0	0	0	0	0	0	1	0	0	0	1	0	0	0	0	0	0	0	0	25691751	1,023,500	25,691.75	1,023.50
66	0	0	0	0	0	0	0	1	0	0	0	0	0	0	0	0	0	0	0	0	26715251	62,250	26,715.25	62.25
67	0	0	0	0	0	0	0	0	0	0	0	0	0	0	0	0	0	0	0	0	26777501	497,250	26,777.50	497.25
68	0	0	0	0	0	0	0	1	0	0	0	0	0	0	0	0	0	0	0	0	27274751	37,000	27,274.75	37
69	0	0	0	0	0	0	0	1	0	0	0	1	0	0	0	0	0	0	0	0	27311751	1,023,501	27,311.75	1,023.50
70	0	0	0	0	0	0	0	1	0	0	0	0	0	0	0	0	0	0	0	0	28335252	58,749	28,335.25	58.75
71	0	0	0	0	0	0	0	0	0	0	0	0	0	0	0	0	0	0	0	0	28394001	514,250	28,394.00	514.25
72	0	0	0	0	0	0	0	1	0	0	0	0	0	0	0	0	0	0	0	0	28908251	23,500	28,908.25	23.5
73	0	0	0	0	0	0	0	1	0	0	0	1	0	0	0	0	0	0	0	0	28931751	1,023,500	28,931.75	1,023.50
74	0	0	0	0	0	0	0	1	0	0	0	0	0	0	0	0	0	0	0	0	29955251	72,250	29,955.25	72.25
75	0	0	0	0	0	0	0	0	0	0	0	0	0	0	0	0	0	0	0	0	30027501	497,250	30,027.50	497.25
76	0	0	0	0	0	0	0	1	0	0	0	0	0	0	0	0	0	0	0	0	30524751	27,000	30,524.75	27
77	0	0	0	0	0	0	0	1	0	0	0	1	0	0	0	0	0	0	0	0	30551751	1,023,500	30,551.75	1,023.50
78	0	0	0	0	0	0	0	1	0	0	0	0	0	0	0	0	0	0	0	0	31575251	69,000	31,575.25	69
79	0	0	0	0	0	0	0	0	0	0	0	0	0	0	0	0	0	0	0	0	31644251	497,250	31,644.25	497.25
80	0	0	0	0	0	0	0	1	0	0	0	0	0	0	0	0	0	0	0	0	32141501	30,250	32,141.50	30.25
81	0	0	0	0	0	0	0	1	0	0	0	1	0	0	0	0	0	0	0	0	32171751	1,023,500	32,171.75	1,023.50
82	0	0	0	0	0	0	0	1	0	0	0	0	0	0	0	0	0	0	0	0	33195251	65,501	33,195.25	65.5
83	0	0	0	0	0	0	0	0	0	0	0	0	0	0	0	0	0	0	0	0	33260752	497,499	33,260.75	497.5
84	0	0	0	0	0	0	0	1	0	0	0	0	0	0	0	0	0	0	0	0	33758251	33,500	33,758.25	33.5
85	0	0	0	0	0	0	0	1	0	0	0	1	0	0	0	0	0	0	0	0	33791751	1,023,500	33,791.75	1,023.50
86	0	0	0	0	0	0	0	1	0	0	0	0	0	0	0	0	0	0	0	0	34815251	62,250	34,815.25	62.25
87	0	0	0	0	0	0	0	0	0	0	0	0	0	0	0	0	0	0	0	0	34877501	514,000	34,877.50	514
88	0	0	0	0	0	0	0	1	0	0	0	0	0	0	0	0	0	0	0	0	35391501	20,250	35,391.50	20.25
89	0	0	0	0	0	0	0	1	0	0	0	1	0	0	0	0	0	0	0	0	35411751	1,023,501	35,411.75	1,023.50
90	0	0	0	0	0	0	0	1	0	0	0	0	0	0	0	0	0	0	0	0	36435252	75,499	36,435.25	75.5
91	0	0	0	0	0	0	0	0	0	0	0	0	0	0	0	0	0	0	0	0	36510751	497,500	36,510.75	497.5
92	0	0	0	0	0	0	0	1	0	0	0	0	0	0	0	0	0	0	0	0	37008251	23,501	37,008.25	23.5
93	0	0	0	0	0	0	0	1	0	0	0	1	0	0	0	0	0	0	0	0	37031752	1,023,499	37,031.75	1,023.50
94	0	0	0	0	0	0	0	1	0	0	0	0	0	0	0	0	0	0	0	0	38055251	72,250	38,055.25	72.25
95	0	0	0	0	0	0	0	0	0	0	0	0	0	0	0	0	0	0	0	0	38127501	497,500	38,127.50	497.5
96	0	0	0	0	0	0	0	1	0	0	0	0	0	0	0	0	0	0	0	0	38625001	26,750	38,625.00	26.75
97	0	0	0	0	0	0	0	1	0	0	0	1	0	0	0	0	0	0	0	0	38651751	1,023,501	38,651.75	1,023.50
98	0	0	0	0	0	0	0	1	0	0	0	0	0	0	0	0	0	0	0	0	39675252	68,999	39,675.25	69
99	0	0	0	0	0	0	0	0	0	0	0	0	0	0	0	0	0	0	0	0	39744251	497,250	39,744.25	497.25
100	0	0	0	0	0	0	0	1	0	0	0	0	0	0	0	0	0	0	0	0	40241501	30,250	40,241.50	30.25
101	0	0	0	0	0	0	0	1	0	0	0	1	0	0	0	0	0	0	0	0	40271751	1,023,501	40,271.75	1,023.50
102	0	0	0	0	0	0	0	1	0	0	0	0	0	0	0	0	0	0	0	0	41295252	65,749	41,295.25	65.75
103	0	0	0	0	0	0	0	0	0	0	0	0	0	0	0	0	0	0	0	0	41361001	497,250	41,361.00	497.25
104	0	0	0	0	0	0	0	1	0	0	0	0	0	0	0	0	0	0	0	0	41858251	33,750	41,858.25	33.75
105	0	0	0	0	0	0	0	1	0	0	0	1	0	0	0	0	0	0	0	0	41892001	1,023,250	41,892.00	1,023.25
106	0	0	0	0	0	0	0	1	0	0	0	0	0	0	0	0	0	0	0	0	42915251	62,250	42,915.25	62.25
107	0	0	0	0	0	0	0	0	0	0	0	0	0	0	0	0	0	0	0	0	42977501	514,000	42,977.50	514
108	0	0	0	0	0	0	0	1	0	0	0	0	0	0	0	0	0	0	0	0	43491501	20,500	43,491.50	20.5
109	0	0	0	0	0	0	0	1	0	0	0	1	0	0	0	0	0	0	0	0	43512001	1,023,250	43,512.00	1,023.25
110	0	0	0	0	0	0	0	1	0	0	0	0	0	0	0	0	0	0	0	0	44535251	75,750	44,535.25	75.75
111	0	0	0	0	0	0	0	0	0	0	0	0	0	0	0	0	0	0	0	0	44611001	497,250	44,611.00	497.25
112	0	0	0	0	0	0	0	1	0	0	0	0	0	0	0	0	0	0	0	0	45108251	23,750	45,108.25	23.75
113	0	0	0	0	0	0	0	1	0	0	0	1	0	0	0	0	0	0	0	0	45132001	1,023,250	45,132.00	1,023.25
114	0	0	0	0	0	0	0	1	0	0	0	0	0	0	0	0	0	0	0	0	46155251	72,250	46,155.25	72.25
115	0	0	0	0	0	0	0	0	0	0	0	0	0	0	0	0	0	0	0	0	46227501	497,500	46,227.50	497.5
116	0	0	0	0	0	0	0	1	0	0	0	0	0	0	0	0	0	0	0	0	46725001	27,000	46,725.00	27
117	0	0	0	0	0	0	0	1	0	0	0	1	0	0	0	0	0	0	0	0	46752001	1,023,250	46,752.00	1,023.25
118	0	0	0	0	0	0	0	1	0	0	0	0	0	0	0	0	0	0	0	0	47775251	69,000	47,775.25	69
119	0	0	0	0	0	0	0	0	0	0	0	0	0	0	0	0	0	0	0	0	47844251	497,500	47,844.25	497.5
120	0	0	0	0	0	0	0	1	0	0	0	0	0	0	0	0	0	0	0	0	48341751	30,250	48,341.75	30.25
121	0	0	0	0	0	0	0	1	0	0	0	1	0	0	0	0	0	0	0	0	48372001	1,023,250	48,372.00	1,023.25
122	0	0	0	0	0	0	0	1	0	0	0	0	0	0	0	0	0	0	0	0	49395251	65,750	49,395.25	65.75
123	0	0	0	0	0	0	0	0	0	0	0	0	0	0	0	0	0	0	0	0	49461001	497,250	49,461.00	497.25
124	0	0	0	0	0	0	0	1	0	0	0	0	0	0	0	0	0	0	0	0	49958251	33,750	49,958.25	33.75
125	0	0	0	0	0	0	0	1	0	0	0	1	0	0	0	0	0	0	0	0	49992001	1,023,250	49,992.00	1,023.25
126	0	0	0	0	0	0	0	1	0	0	0	0	0	0	0	0	0	0	0	0	51015251	62,501	51,015.25	62.5
127	0	0	0	0	0	0	0	0	0	0	0	0	0	0	0	0	0	0	0	0	51077752	513,999	51,077.75	514
128	0	0	0	0	0	0	0	1	0	0	0	0	0	0	0	0	0	0	0	0	51591751	20,250	51,591.75	20.25
129	0	0	0	0	0	0	0	1	0	0	0	1	0	0	0	0	0	0	0	0	51612001	1,023,500	51,612.00	1,023.50
130	0	0	0	0	0	0	0	1	0	0	0	0	0	0	0	0	0	0	0	0	52635501	75,500	52,635.50	75.5
131	0	0	0	0	0	0	0	0	0	0	0	0	0	0	0	0	0	0	0	0	52711001	497,250	52,711.00	497.25
132	0	0	0	0	0	0	0	1	0	0	0	0	0	0	0	0	0	0	0	0	53208251	23,750	53,208.25	23.75
133	0	0	0	0	0	0	0	1	0	0	0	1	0	0	0	0	0	0	0	0	53232001	1,023,500	53,232.00	1,023.50
134	0	0	0	0	0	0	0	1	0	0	0	0	0	0	0	0	0	0	0	0	54255501	72,250	54,255.50	72.25
135	0	0	0	0	0	0	0	0	0	0	0	0	0	0	0	0	0	0	0	0	54327751	497,250	54,327.75	497.25
136	0	0	0	0	0	0	0	1	0	0	0	0	0	0	0	0	0	0	0	0	54825001	27,000	54,825.00	27
137	0	0	0	0	0	0	0	1	0	0	0	1	0	0	0	0	0	0	0	0	54852001	1,023,500	54,852.00	1,023.50
138	0	0	0	0	0	0	0	1	0	0	0	0	0	0	0	0	0	0	0	0	55875501	68,750	55,875.50	68.75
139	0	0	0	0	0	0	0	0	0	0	0	0	0	0	0	0	0	0	0	0	55944251	497,500	55,944.25	497.5
140	0	0	0	0	0	0	0	1	0	0	0	0	0	0	0	0	0	0	0	0	56441751	30,250	56,441.75	30.25
141	0	0	0	0	0	0	0	1	0	0	0	1	0	0	0	0	0	0	0	0	56472001	1,023,500	56,472.00	1,023.50
142	0	0	0	0	0	0	0	1	0	0	0	0	0	0	0	0	0	0	0	0	57495501	65,500	57,495.50	65.5
143	0	0	0	0	0	0	0	0	0	0	0	0	0	0	0	0	0	0	0	0	57561001	514,000	57,561.00	514
144	0	0	0	0	0	0	0	1	0	0	0	0	0	0	0	0	0	0	0	0	58075001	17,000	58,075.00	17
145	0	0	0	0	0	0	0	1	0	0	0	1	0	0	0	0	0	0	0	0	58092001	1,023,500	58,092.00	1,023.50
146	0	0	0	0	0	0	0	1	0	0	0	0	0	0	0	0	0	0	0	0	59115501	79,000	59,115.50	79
147	0	0	0	0	0	0	0	0	0	0	0	0	0	0	0	0	0	0	0	0	59194501	497,250	59,194.50	497.25
148	0	0	0	0	0	0	0	1	0	0	0	0	0	0	0	0	0	0	0	0	59691751	20,250	59,691.75	20.25
149	0	0	0	0	0	0	0	1	0	0	0	1	0	0	0	0	0	0	0	0	59712001	1,023,500	59,712.00	1,023.50
150	0	0	0	0	0	0	0	1	0	0	0	0	0	0	0	0	0	0	0	0	60735501	75,500	60,735.50	75.5
151	0	0	0	0	0	0	0	0	0	0	0	0	0	0	0	0	0	0	0	0	60811001	497,500	60,811.00	497.5
152	0	0	0	0	0	0	0	1	0	0	0	0	0	0	0	0	0	0	0	0	61308501	23,500	61,308.50	23.5
153	0	0	0	0	0	0	0	1	0	0	0	1	0	0	0	0	0	0	0	0	61332001	1,023,500	61,332.00	1,023.50
154	0	0	0	0	0	0	0	1	0	0	0	0	0	0	0	0	0	0	0	0	62355501	72,250	62,355.50	72.25
155	0	0	0	0	0	0	0	0	0	0	0	0	0	0	0	0	0	0	0	0	62427751	497,250	62,427.75	497.25
156	0	0	0	0	0	0	0	1	0	0	0	0	0	0	0	0	0	0	0	0	62925001	27,000	62,925.00	27
157	0	0	0	0	0	0	0	1	0	0	0	1	0	0	0	0	0	0	0	0	62952001	1,033,500	62,952.00	1,033.50
158	0	0	0	0	0	0	0	1	0	0	0	0	0	0	0	0	0	0	0	0	63985501	59,000	63,985.50	59
159	0	0	0	0	0	0	0	0	0	0	0	0	0	0	0	0	0	0	0	0	64044501	497,250	64,044.50	497.25
160	0	0	0	0	0	0	0	1	0	0	0	0	0	0	0	0	0	0	0	0	64541751	30,250	64,541.75	30.25
161	0	0	0	0	0	0	0	1	0	0	0	1	0	0	0	0	0	0	0	0	64572001	1,033,500	64,572.00	1,033.50
162	0	0	0	0	0	0	0	1	0	0	0	0	0	0	0	0	0	0	0	0	65605501	55,500	65,605.50	55.5
163	0	0	0	0	0	0	0	0	0	0	0	0	0	0	0	0	0	0	0	0	65661001	514,250	65,661.00	514.25
164	0	0	0	0	0	0	0	1	0	0	0	0	0	0	0	0	0	0	0	0	66175251	16,750	66,175.25	16.75
165	0	0	0	0	0	0	0	1	0	0	0	1	0	0	0	0	0	0	0	0	66192001	1,033,500	66,192.00	1,033.50
166	0	0	0	0	0	0	0	1	0	0	0	0	0	0	0	0	0	0	0	0	67225501	52,250	67,225.50	52.25
167	0	0	0	0	0	0	0	0	0	0	0	0	0	0	0	0	0	0	0	0	67277751	514,000	67,277.75	514
168	0	0	0	0	0	0	0	1	0	0	0	0	0	0	0	0	0	0	0	0	67791751	20,250	67,791.75	20.25
169	0	0	0	0	0	0	0	1	0	0	0	1	0	0	0	0	0	0	0	0	67812001	1,033,500	67,812.00	1,033.50
170	0	0	0	0	0	0	0	1	0	0	0	0	0	0	0	0	0	0	0	0	68845501	65,750	68,845.50	65.75
171	0	0	0	0	0	0	0	0	0	0	0	0	0	0	0	0	0	0	0	0	68911251	497,250	68,911.25	497.25
172	0	0	0	0	0	0	0	1	0	0	0	0	0	0	0	0	0	0	0	0	69408501	23,500	69,408.50	23.5
173	0	0	0	0	0	0	0	1	0	0	0	1	0	0	0	0	0	0	0	0	69432001	1,033,500	69,432.00	1,033.50
174	0	0	0	0	0	0	0	1	0	0	0	0	0	0	0	0	0	0	0	0	70465501	62,250	70,465.50	62.25
175	0	0	0	0	0	0	0	0	0	0	0	0	0	0	0	0	0	0	0	0	70527751	497,500	70,527.75	497.5
176	0	0	0	0	0	0	0	1	0	0	0	0	0	0	0	0	0	0	0	0	71025251	27,000	71,025.25	27
177	0	0	0	0	0	0	0	1	0	0	0	1	0	0	0	0	0	0	0	0	71052251	1,033,250	71,052.25	1,033.25
178	0	0	0	0	0	0	0	1	0	0	0	0	0	0	0	0	0	0	0	0	72085501	59,000	72,085.50	59
179	0	0	0	0	0	0	0	0	0	0	0	0	0	0	0	0	0	0	0	0	72144501	497,250	72,144.50	497.25
180	0	0	0	0	0	0	0	1	0	0	0	0	0	0	0	0	0	0	0	0	72641751	30,500	72,641.75	30.5
181	0	0	0	0	0	0	0	1	0	0	0	1	0	0	0	0	0	0	0	0	72672251	1,033,250	72,672.25	1,033.25
182	0	0	0	0	0	0	0	1	0	0	0	0	0	0	0	0	0	0	0	0	73705501	55,750	73,705.50	55.75
183	0	0	0	0	0	0	0	0	0	0	0	0	0	0	0	0	0	0	0	0	73761251	514,000	73,761.25	514
184	0	0	0	0	0	0	0	1	0	0	0	0	0	0	0	0	0	0	0	0	74275251	17,001	74,275.25	17
185	0	0	0	0	0	0	0	1	0	0	0	1	0	0	0	0	0	0	0	0	74292252	1,033,249	74,292.25	1,033.25
186	0	0	0	0	0	0	0	1	0	0	0	0	0	0	0	0	0	0	0	0	75325501	52,250	75,325.50	52.25
187	0	0	0	0	0	0	0	0	0	0	0	0	0	0	0	0	0	0	0	0	75377751	514,250	75,377.75	514.25
188	0	0	0	0	0	0	0	1	0	0	0	0	0	0	0	0	0	0	0	0	75892001	20,250	75,892.00	20.25
189	0	0	0	0	0	0	0	1	0	0	0	1	0	0	0	0	0	0	0	0	75912251	1,033,250	75,912.25	1,033.25
190	0	0	0	0	0	0	0	1	0	0	0	0	0	0	0	0	0	0	0	0	76945501	65,751	76,945.50	65.75
191	0	0	0	0	0	0	0	0	0	0	0	0	0	0	0	0	0	0	0	0	77011252	497,249	77,011.25	497.25
192	0	0	0	0	0	0	0	1	0	0	0	0	0	0	0	0	0	0	0	0	77508501	23,750	77,508.50	23.75
193	0	0	0	0	0	0	0	1	0	0	0	1	0	0	0	0	0	0	0	0	77532251	1,033,250	77,532.25	1,033.25
194	0	0	0	0	0	0	0	1	0	0	0	0	0	0	0	0	0	0	0	0	78565501	62,500	78,565.50	62.5
195	0	0	0	0	0	0	0	0	0	0	0	0	0	0	0	0	0	0	0	0	78628001	497,250	78,628.00	497.25
196	0	0	0	0	0	0	0	1	0	0	0	0	0	0	0	0	0	0	0	0	79125251	27,000	79,125.25	27
197	0	0	0	0	0	0	0	1	0	0	0	1	0	0	0	0	0	0	0	0	79152251	1,033,250	79,152.25	1,033.25
198	0	0	0	0	0	0	0	1	0	0	0	0	0	0	0	0	0	0	0	0	80185501	59,000	80,185.50	59
199	0	0	0	0	0	0	0	0	0	0	0	0	0	0	0	0	0	0	0	0	80244501	497,500	80,244.50	497.5
200	0	0	0	0	0	0	0	1	0	0	0	0	0	0	0	0	0	0	0	0	80742001	20,250	80,742.00	20.25
201	0	0	0	0	0	0	0	1	0	0	0	1	0	0	0	0	0	0	0	0	80762251	1,023,500	80,762.25	1,023.50
202	0	0	0	0	0	0	0	1	0	0	0	0	0	0	0	0	0	0	0	0	81785751	58,750	81,785.75	58.75
203	0	0	0	0	0	0	0	0	0	0	0	0	0	0	0	0	0	0	0	0	81844501	514,000	81,844.50	514
204	0	0	0	0	0	0	0	1	0	0	0	0	0	0	0	0	0	0	0	0	82358501	13,750	82,358.50	13.75
205	0	0	0	0	0	0	0	1	0	0	0	1	0	0	0	0	0	0	0	0	82372251	1,023,500	82,372.25	1,023.50
206	0	0	0	0	0	0	0	1	0	0	0	0	0	0	0	0	0	0	0	0	83395751	65,500	83,395.75	65.5
207	0	0	0	0	0	0	0	0	0	0	0	0	0	0	0	0	0	0	0	0	83461251	497,250	83,461.25	497.25
208	0	0	0	0	0	0	0	1	0	0	0	0	0	0	0	0	0	0	0	0	83958501	23,750	83,958.50	23.75
209	0	0	0	0	0	0	0	1	0	0	0	1	0	0	0	0	0	0	0	0	83982251	1,033,500	83,982.25	1,033.50
210	0	0	0	0	0	0	0	1	0	0	0	0	0	0	0	0	0	0	0	0	85015751	78,750	85,015.75	78.75
211	0	0	0	0	0	0	0	0	0	0	0	0	0	0	0	0	0	0	0	0	85094501	514,250	85,094.50	514.25
212	0	0	0	0	0	0	0	1	0	0	0	0	0	0	0	0	0	0	0	0	85608751	13,500	85,608.75	13.5
213	0	0	0	0	0	0	0	1	0	0	0	1	0	0	0	0	0	0	0	0	85622251	1,033,501	85,622.25	1,033.50
214	0	0	0	0	0	0	0	1	0	0	0	0	0	0	0	0	0	0	0	0	86655752	72,249	86,655.75	72.25
215	0	0	0	0	0	0	0	0	0	0	0	0	0	0	0	0	0	0	0	0	86728001	497,250	86,728.00	497.25
216	0	0	0	0	0	0	0	1	0	0	0	0	0	0	0	0	0	0	0	0	87225251	17,000	87,225.25	17
217	0	0	0	0	0	0	0	1	0	0	0	1	0	0	0	0	0	0	0	0	87242251	1,033,500	87,242.25	1,033.50
218	0	0	0	0	0	0	0	1	0	0	0	0	0	0	0	0	0	0	0	0	88275751	69,000	88,275.75	69
219	0	0	0	0	0	0	0	0	0	0	0	0	0	0	0	0	0	0	0	0	88344751	497,250	88,344.75	497.25
220	0	0	0	0	0	0	0	1	0	0	0	0	0	0	0	0	0	0	0	0	88842001	20,250	88,842.00	20.25
221	0	0	0	0	0	0	0	1	0	0	0	1	0	0	0	0	0	0	0	0	88862251	1,033,501	88,862.25	1,033.50
222	0	0	0	0	0	0	0	1	0	0	0	0	0	0	0	0	0	0	0	0	89895752	48,999	89,895.75	49
223	0	0	0	0	0	0	0	0	0	0	0	0	0	0	0	0	0	0	0	0	89944751	514,000	89,944.75	514
224	0	0	0	0	0	0	0	1	0	0	0	0	0	0	0	0	0	0	0	0	90458751	13,501	90,458.75	13.5
225	0	0	0	0	0	0	0	1	0	0	0	1	0	0	0	0	0	0	0	0	90472252	1,023,499	90,472.25	1,023.50
226	0	0	0	0	0	0	0	1	0	0	0	0	0	0	0	0	0	0	0	0	91495751	65,501	91,495.75	65.5
227	0	0	0	0	0	0	0	0	0	0	0	0	0	0	0	0	0	0	0	0	91561252	497,499	91,561.25	497.5
228	0	0	0	0	0	0	0	1	0	0	0	0	0	0	0	0	0	0	0	0	92058751	33,500	92,058.75	33.5
229	0	0	0	0	0	0	0	1	0	0	0	1	0	0	0	0	0	0	0	0	92092251	1,019,750	92,092.25	1,019.75
230	0	0	0	0	0	0	0	1	0	0	0	0	0	0	0	0	0	0	0	0	93112001	66,000	93,112.00	66
231	0	0	0	0	0	0	0	0	0	0	0	0	0	0	0	0	0	0	0	0	93178001	497,250	93,178.00	497.25
232	0	0	0	0	0	0	0	1	0	0	0	0	0	0	0	0	0	0	0	0	93675251	27,000	93,675.25	27
233	0	0	0	0	0	0	0	1	0	0	0	1	0	0	0	0	0	0	0	0	93702251	1,019,750	93,702.25	1,019.75
234	0	0	0	0	0	0	0	1	0	0	0	0	0	0	0	0	0	0	0	0	94722001	56,000	94,722.00	56
235	0	0	0	0	0	0	0	0	0	0	0	0	0	0	0	0	0	0	0	0	94778001	497,500	94,778.00	497.5
236	0	0	0	0	0	0	0	1	0	0	0	0	0	0	0	0	0	0	0	0	95275501	36,750	95,275.50	36.75
237	0	0	0	0	0	0	0	1	0	0	0	1	0	0	0	0	0	0	0	0	95312251	1,019,750	95,312.25	1,019.75
238	0	0	0	0	0	0	0	1	0	0	0	0	0	0	0	0	0	0	0	0	96332001	62,750	96,332.00	62.75
239	0	0	0	0	0	0	0	0	0	0	0	0	0	0	0	0	0	0	0	0	96394751	497,250	96,394.75	497.25
240	0	0	0	0	0	0	0	1	0	0	0	0	0	0	0	0	0	0	0	0	96892001	30,250	96,892.00	30.25
241	0	0	0	0	0	0	0	1	0	0	0	1	0	0	0	0	0	0	0	0	96922251	1,019,750	96,922.25	1,019.75
242	0	0	0	0	0	0	0	1	0	0	0	0	0	0	0	0	0	0	0	0	97942001	52,750	97,942.00	52.75
243	0	0	0	0	0	0	0	0	0	0	0	0	0	0	0	0	0	0	0	0	97994751	514,000	97,994.75	514
244	0	0	0	0	0	0	0	1	0	0	0	0	0	0	0	0	0	0	0	0	98508751	23,501	98,508.75	23.5
245	0	0	0	0	0	0	0	1	0	0	0	1	0	0	0	0	0	0	0	0	98532252	1,019,749	98,532.25	1,019.75
246	0	0	0	0	0	0	0	1	0	0	0	0	0	0	0	0	0	0	0	0	99552001	59,500	99,552.00	59.5
247	0	0	0	0	0	0	0	0	0	0	0	0	0	0	0	0	0	0	0	0	99611501	497,250	99,611.50	497.25
248	0	0	0	0	0	0	0	1	0	0	0	0	0	0	0	0	0	0	0	0	100108751	33,750	100,108.75	33.75
249	0	0	0	0	0	0	0	1	0	0	0	1	0	0	0	0	0	0	0	0	100142501	1,019,750	100,142.50	1,019.75
250	0	0	0	0	0	0	0	1	0	0	0	0	0	0	0	0	0	0	0	0	101162251	65,750	101,162.25	65.75
251	0	0	0	0	0	0	0	0	0	0	0	0	0	0	0	0	0	0	0	0	101228001	497,500	101,228.00	497.5
252	0	0	0	0	0	0	0	1	0	0	0	0	0	0	0	0	0	0	0	0	101725501	27,000	101,725.50	27
253	0	0	0	0	0	0	0	1	0	0	0	1	0	0	0	0	0	0	0	0	101752501	1,019,750	101,752.50	1,019.75
254	0	0	0	0	0	0	0	1	0	0	0	0	0	0	0	0	0	0	0	0	102772251	55,750	102,772.25	55.75
255	0	0	0	0	0	0	0	0	0	0	0	0	0	0	0	0	0	0	0	0	102828001	497,500	102,828.00	497.5
256	0	0	0	0	0	0	0	1	0	0	0	0	0	0	0	0	0	0	0	0	103325501	37,000	103,325.50	37
257	0	0	0	0	0	0	0	1	0	0	0	1	0	0	0	0	0	0	0	0	103362501	1,019,750	103,362.50	1,019.75
258	0	0	0	0	0	0	0	1	0	0	0	0	0	0	0	0	0	0	0	0	104382251	45,750	104,382.25	45.75
259	0	0	0	0	0	0	0	0	0	0	0	0	0	0	0	0	0	0	0	0	104428001	514,250	104,428.00	514.25
260	0	0	0	0	0	0	0	1	0	0	0	0	0	0	0	0	0	0	0	0	104942251	30,250	104,942.25	30.25
261	0	0	0	0	0	0	0	1	0	0	0	1	0	0	0	0	0	0	0	0	104972501	1,019,750	104,972.50	1,019.75
262	0	0	0	0	0	0	0	1	0	0	0	0	0	0	0	0	0	0	0	0	105992251	52,501	105,992.25	52.5
263	0	0	0	0	0	0	0	0	0	0	0	0	0	0	0	0	0	0	0	0	106044752	513,999	106,044.75	514
264	0	0	0	0	0	0	0	1	0	0	0	0	0	0	0	0	0	0	0	0	106558751	23,750	106,558.75	23.75
265	0	0	0	0	0	0	0	1	0	0	0	1	0	0	0	0	0	0	0	0	106582501	1,019,750	106,582.50	1,019.75
266	0	0	0	0	0	0	0	1	0	0	0	0	0	0	0	0	0	0	0	0	107602251	59,250	107,602.25	59.25
267	0	0	0	0	0	0	0	0	0	0	0	0	0	0	0	0	0	0	0	0	107661501	497,250	107,661.50	497.25
268	0	0	0	0	0	0	0	1	0	0	0	0	0	0	0	0	0	0	0	0	108158751	33,750	108,158.75	33.75
269	0	0	0	0	0	0	0	1	0	0	0	1	0	0	0	0	0	0	0	0	108192501	1,019,750	108,192.50	1,019.75
270	0	0	0	0	0	0	0	1	0	0	0	0	0	0	0	0	0	0	0	0	109212251	66,001	109,212.25	66
271	0	0	0	0	0	0	0	0	0	0	0	0	0	0	0	0	0	0	0	0	109278252	497,249	109,278.25	497.25
272	0	0	0	0	0	0	0	1	0	0	0	0	0	0	0	0	0	0	0	0	109775501	27,000	109,775.50	27
273	0	0	0	0	0	0	0	1	0	0	0	1	0	0	0	0	0	0	0	0	109802501	1,019,750	109,802.50	1,019.75
274	0	0	0	0	0	0	0	1	0	0	0	0	0	0	0	0	0	0	0	0	110822251	56,000	110,822.25	56
275	0	0	0	0	0	0	0	0	0	0	0	0	0	0	0	0	0	0	0	0	110878251	514,000	110,878.25	514
276	0	0	0	0	0	0	0	1	0	0	0	0	0	0	0	0	0	0	0	0	111392251	20,250	111,392.25	20.25
277	0	0	0	0	0	0	0	1	0	0	0	1	0	0	0	0	0	0	0	0	111412501	1,019,751	111,412.50	1,019.75
278	0	0	0	0	0	0	0	1	0	0	0	0	0	0	0	0	0	0	0	0	112432252	62,499	112,432.25	62.5
279	0	0	0	0	0	0	0	0	0	0	0	0	0	0	0	0	0	0	0	0	112494751	497,500	112,494.75	497.5
280	0	0	0	0	0	0	0	1	0	0	0	0	0	0	0	0	0	0	0	0	112992251	30,250	112,992.25	30.25
281	0	0	0	0	0	0	0	1	0	0	0	1	0	0	0	0	0	0	0	0	113022501	1,019,750	113,022.50	1,019.75
282	0	0	0	0	0	0	0	1	0	0	0	0	0	0	0	0	0	0	0	0	114042251	69,250	114,042.25	69.25
283	0	0	0	0	0	0	0	0	0	0	0	0	0	0	0	0	0	0	0	0	114111501	497,500	114,111.50	497.5
284	0	0	0	0	0	0	0	1	0	0	0	0	0	0	0	0	0	0	0	0	114609001	23,500	114,609.00	23.5
285	0	0	0	0	0	0	0	1	0	0	0	1	0	0	0	0	0	0	0	0	114632501	1,019,750	114,632.50	1,019.75
286	0	0	0	0	0	0	0	1	0	0	0	0	0	0	0	0	0	0	0	0	115652251	59,250	115,652.25	59.25
287	0	0	0	0	0	0	0	0	0	0	0	0	0	0	0	0	0	0	0	0	115711501	497,500	115,711.50	497.5
288	0	0	0	0	0	0	0	1	0	0	0	0	0	0	0	0	0	0	0	0	116209001	33,500	116,209.00	33.5
289	0	0	0	0	0	0	0	1	0	0	0	1	0	0	0	0	0	0	0	0	116242501	1,019,750	116,242.50	1,019.75
290	0	0	0	0	0	0	0	1	0	0	0	0	0	0	0	0	0	0	0	0	117262251	66,000	117,262.25	66
291	0	0	0	0	0	0	0	0	0	0	0	0	0	0	0	0	0	0	0	0	117328251	497,250	117,328.25	497.25
292	0	0	0	0	0	0	0	1	0	0	0	0	0	0	0	0	0	0	0	0	117825501	27,000	117,825.50	27
293	0	0	0	0	0	0	0	1	0	0	0	1	0	0	0	0	0	0	0	0	117852501	1,019,750	117,852.50	1,019.75
294	0	0	0	0	0	0	0	1	0	0	0	0	0	0	0	0	0	0	0	0	118872251	56,001	118,872.25	56
295	0	0	0	0	0	0	0	0	0	0	0	0	0	0	0	0	0	0	0	0	118928252	513,999	118,928.25	514
296	0	0	0	0	0	0	0	1	0	0	0	0	0	0	0	0	0	0	0	0	119442251	20,250	119,442.25	20.25
297	0	0	0	0	0	0	0	1	0	0	0	1	0	0	0	0	0	0	0	0	119462501	1,019,750	119,462.50	1,019.75
298	0	0	0	0	0	0	0	1	0	0	0	0	0	0	0	0	0	0	0	0	120482251	62,750	120,482.25	62.75
299	0	0	0	0	0	0	0	0	0	0	0	0	0	0	0	0	0	0	0	0	120545001	497,250	120,545.00	497.25
300	0	0	0	0	0	0	0	1	0	0	0	0	0	0	0	0	0	0	0	0	121042251	30,250	121,042.25	30.25
301	0	0	0	0	0	0	0	1	0	0	0	1	0	0	0	0	0	0	0	0	121072501	1,019,750	121,072.50	1,019.75
302	0	0	0	0	0	0	0	1	0	0	0	0	0	0	0	0	0	0	0	0	122092251	69,250	122,092.25	69.25
303	0	0	0	0	0	0	0	0	0	0	0	0	0	0	0	0	0	0	0	0	122161501	497,500	122,161.50	497.5
304	0	0	0	0	0	0	0	1	0	0	0	0	0	0	0	0	0	0	0	0	122659001	23,500	122,659.00	23.5
305	0	0	0	0	0	0	0	1	0	0	0	1	0	0	0	0	0	0	0	0	122682501	1,019,750	122,682.50	1,019.75
306	0	0	0	0	0	0	0	1	0	0	0	0	0	0	0	0	0	0	0	0	123702251	59,250	123,702.25	59.25
307	0	0	0	0	0	0	0	0	0	0	0	0	0	0	0	0	0	0	0	0	123761501	497,500	123,761.50	497.5
308	0	0	0	0	0	0	0	1	0	0	0	0	0	0	0	0	0	0	0	0	124259001	33,500	124,259.00	33.5
309	0	0	0	0	0	0	0	1	0	0	0	1	0	0	0	0	0	0	0	0	124292501	1,023,500	124,292.50	1,023.50
310	0	0	0	0	0	0	0	1	0	0	0	0	0	0	0	0	0	0	0	0	125316001	62,250	125,316.00	62.25
311	0	0	0	0	0	0	0	0	0	0	0	0	0	0	0	0	0	0	0	0	125378251	514,000	125,378.25	514
312	0	0	0	0	0	0	0	1	0	0	0	0	0	0	0	0	0	0	0	0	125892251	20,250	125,892.25	20.25
313	0	0	0	0	0	0	0	1	0	0	0	1	0	0	0	0	0	0	0	0	125912501	1,023,500	125,912.50	1,023.50
314	0	0	0	0	0	0	0	1	0	0	0	0	0	0	0	0	0	0	0	0	126936001	75,750	126,936.00	75.75
315	0	0	0	0	0	0	0	0	0	0	0	0	0	0	0	0	0	0	0	0	127011751	497,250	127,011.75	497.25
316	0	0	0	0	0	0	0	1	0	0	0	0	0	0	0	0	0	0	0	0	127509001	23,500	127,509.00	23.5
317	0	0	0	0	0	0	0	1	0	0	0	1	0	0	0	0	0	0	0	0	127532501	1,023,500	127,532.50	1,023.50
318	0	0	0	0	0	0	0	1	0	0	0	0	0	0	0	0	0	0	0	0	128556001	72,250	128,556.00	72.25
319	0	0	0	0	0	0	0	0	0	0	0	0	0	0	0	0	0	0	0	0	128628251	497,500	128,628.25	497.5
320	0	0	0	0	0	0	0	1	0	0	0	0	0	0	0	0	0	0	0	0	129125751	27,000	129,125.75	27
321	0	0	0	0	0	0	0	1	0	0	0	1	0	0	0	0	0	0	0	0	129152751	1,023,250	129,152.75	1,023.25
322	0	0	0	0	0	0	0	1	0	0	0	0	0	0	0	0	0	0	0	0	130176001	69,000	130,176.00	69
323	0	0	0	0	0	0	0	0	0	0	0	0	0	0	0	0	0	0	0	0	130245001	497,250	130,245.00	497.25
324	0	0	0	0	0	0	0	1	0	0	0	0	0	0	0	0	0	0	0	0	130742251	30,500	130,742.25	30.5
325	0	0	0	0	0	0	0	1	0	0	0	1	0	0	0	0	0	0	0	0	130772751	1,023,250	130,772.75	1,023.25
326	0	0	0	0	0	0	0	1	0	0	0	0	0	0	0	0	0	0	0	0	131796001	65,751	131,796.00	65.75
327	0	0	0	0	0	0	0	0	0	0	0	0	0	0	0	0	0	0	0	0	131861752	513,999	131,861.75	514
328	0	0	0	0	0	0	0	1	0	0	0	0	0	0	0	0	0	0	0	0	132375751	17,000	132,375.75	17
329	0	0	0	0	0	0	0	1	0	0	0	1	0	0	0	0	0	0	0	0	132392751	1,023,250	132,392.75	1,023.25
330	0	0	0	0	0	0	0	1	0	0	0	0	0	0	0	0	0	0	0	0	133416001	79,000	133,416.00	79
331	0	0	0	0	0	0	0	0	0	0	0	0	0	0	0	0	0	0	0	0	133495001	497,500	133,495.00	497.5
332	0	0	0	0	0	0	0	1	0	0	0	0	0	0	0	0	0	0	0	0	133992501	20,250	133,992.50	20.25
333	0	0	0	0	0	0	0	1	0	0	0	1	0	0	0	0	0	0	0	0	134012751	1,023,250	134,012.75	1,023.25
334	0	0	0	0	0	0	0	1	0	0	0	0	0	0	0	0	0	0	0	0	135036001	75,750	135,036.00	75.75
335	0	0	0	0	0	0	0	0	0	0	0	0	0	0	0	0	0	0	0	0	135111751	497,250	135,111.75	497.25
336	0	0	0	0	0	0	0	1	0	0	0	0	0	0	0	0	0	0	0	0	135609001	23,750	135,609.00	23.75
337	0	0	0	0	0	0	0	1	0	0	0	1	0	0	0	0	0	0	0	0	135632751	1,023,250	135,632.75	1,023.25
338	0	0	0	0	0	0	0	1	0	0	0	0	0	0	0	0	0	0	0	0	136656001	72,500	136,656.00	72.5
339	0	0	0	0	0	0	0	0	0	0	0	0	0	0	0	0	0	0	0	0	136728501	497,250	136,728.50	497.25
340	0	0	0	0	0	0	0	1	0	0	0	0	0	0	0	0	0	0	0	0	137225751	27,000	137,225.75	27
341	0	0	0	0	0	0	0	1	0	0	0	1	0	0	0	0	0	0	0	0	137252751	1,023,250	137,252.75	1,023.25
342	0	0	0	0	0	0	0	1	0	0	0	0	0	0	0	0	0	0	0	0	138276001	69,000	138,276.00	69
343	0	0	0	0	0	0	0	0	0	0	0	0	0	0	0	0	0	0	0	0	138345001	497,500	138,345.00	497.5
344	0	0	0	0	0	0	0	1	0	0	0	0	0	0	0	0	0	0	0	0	138842501	30,250	138,842.50	30.25
345	0	0	0	0	0	0	0	1	0	0	0	1	0	0	0	0	0	0	0	0	138872751	1,023,500	138,872.75	1,023.50
346	0	0	0	0	0	0	0	1	0	0	0	0	0	0	0	0	0	0	0	0	139896251	65,500	139,896.25	65.5
347	0	0	0	0	0	0	0	0	0	0	0	0	0	0	0	0	0	0	0	0	139961751	514,000	139,961.75	514
348	0	0	0	0	0	0	0	1	0	0	0	0	0	0	0	0	0	0	0	0	140475751	17,001	140,475.75	17
349	0	0	0	0	0	0	0	1	0	0	0	1	0	0	0	0	0	0	0	0	140492752	1,023,499	140,492.75	1,023.50
350	0	0	0	0	0	0	0	1	0	0	0	0	0	0	0	0	0	0	0	0	141516251	78,750	141,516.25	78.75
351	0	0	0	0	0	0	0	0	0	0	0	0	0	0	0	0	0	0	0	0	141595001	497,500	141,595.00	497.5
352	0	0	0	0	0	0	0	1	0	0	0	0	0	0	0	0	0	0	0	0	142092501	20,250	142,092.50	20.25
353	0	0	0	0	0	0	0	1	0	0	0	1	0	0	0	0	0	0	0	0	142112751	1,023,500	142,112.75	1,023.50
354	0	0	0	0	0	0	0	1	0	0	0	0	0	0	0	0	0	0	0	0	143136251	75,500	143,136.25	75.5
355	0	0	0	0	0	0	0	0	0	0	0	0	0	0	0	0	0	0	0	0	143211751	497,250	143,211.75	497.25
356	0	0	0	0	0	0	0	1	0	0	0	0	0	0	0	0	0	0	0	0	143709001	23,750	143,709.00	23.75
357	0	0	0	0	0	0	0	1	0	0	0	1	0	0	0	0	0	0	0	0	143732751	1,023,501	143,732.75	1,023.50
358	0	0	0	0	0	0	0	1	0	0	0	0	0	0	0	0	0	0	0	0	144756252	72,249	144,756.25	72.25
359	0	0	0	0	0	0	0	0	0	0	0	0	0	0	0	0	0	0	0	0	144828501	497,250	144,828.50	497.25
360	0	0	0	0	0	0	0	1	0	0	0	0	0	0	0	0	0	0	0	0	145325751	27,000	145,325.75	27
361	0	0	0	0	0	0	0	1	0	0	0	1	0	0	0	0	0	0	0	0	145352751	1,023,500	145,352.75	1,023.50
362	0	0	0	0	0	0	0	1	0	0	0	0	0	0	0	0	0	0	0	0	146376251	68,750	146,376.25	68.75
363	0	0	0	0	0	0	0	0	0	0	0	0	0	0	0	0	0	0	0	0	146445001	497,500	146,445.00	497.5
364	0	0	0	0	0	0	0	1	0	0	0	0	0	0	0	0	0	0	0	0	146942501	30,250	146,942.50	30.25
365	0	0	0	0	0	0	0	1	0	0	0	1	0	0	0	0	0	0	0	0	146972751	1,023,500	146,972.75	1,023.50
366	0	0	0	0	0	0	0	1	0	0	0	0	0	0	0	0	0	0	0	0	147996251	65,500	147,996.25	65.5
367	0	0	0	0	0	0	0	0	0	0	0	0	0	0	0	0	0	0	0	0	148061751	514,000	148,061.75	514
368	0	0	0	0	0	0	0	1	0	0	0	0	0	0	0	0	0	0	0	0	148575751	17,001	148,575.75	17
369	0	0	0	0	0	0	0	1	0	0	0	1	0	0	0	0	0	0	0	0	148592752	1,023,500	148,592.75	1,023.50
370	0	0	0	0	0	0	0	1	0	0	0	0	0	0	0	0	0	0	0	0	149616252	78,999	149,616.25	79
371	0	0	0	0	0	0	0	0	0	0	0	0	0	0	0	0	0	0	0	0	149695251	497,250	149,695.25	497.25
372	0	0	0	0	0	0	0	1	0	0	0	0	0	0	0	0	0	0	0	0	150192501	20,250	150,192.50	20.25
373	0	0	0	0	0	0	0	1	0	0	0	1	0	0	0	0	0	0	0	0	150212751	1,033,501	150,212.75	1,033.50
374	0	0	0	0	0	0	0	1	0	0	0	0	0	0	0	0	0	0	0	0	151246252	65,499	151,246.25	65.5
375	0	0	0	0	0	0	0	0	0	0	0	0	0	0	0	0	0	0	0	0	151311751	497,500	151,311.75	497.5
376	0	0	0	0	0	0	0	1	0	0	0	0	0	0	0	0	0	0	0	0	151809251	23,501	151,809.25	23.5
377	0	0	0	0	0	0	0	1	0	0	0	1	0	0	0	0	0	0	0	0	151832752	1,033,500	151,832.75	1,033.50
378	0	0	0	0	0	0	0	1	0	0	0	0	0	0	0	0	0	0	0	0	152866252	62,249	152,866.25	62.25
379	0	0	0	0	0	0	0	0	0	0	0	0	0	0	0	0	0	0	0	0	152928501	497,250	152,928.50	497.25
380	0	0	0	0	0	0	0	1	0	0	0	0	0	0	0	0	0	0	0	0	153425751	27,000	153,425.75	27
381	0	0	0	0	0	0	0	1	0	0	0	1	0	0	0	0	0	0	0	0	153452751	1,033,501	153,452.75	1,033.50
382	0	0	0	0	0	0	0	1	0	0	0	0	0	0	0	0	0	0	0	0	154486252	58,999	154,486.25	59
383	0	0	0	0	0	0	0	0	0	0	0	0	0	0	0	0	0	0	0	0	154545251	497,250	154,545.25	497.25
384	0	0	0	0	0	0	0	1	0	0	0	0	0	0	0	0	0	0	0	0	155042501	30,250	155,042.50	30.25
385	0	0	0	0	0	0	0	1	0	0	0	1	0	0	0	0	0	0	0	0	155072751	1,033,500	155,072.75	1,033.50
386	0	0	0	0	0	0	0	1	0	0	0	0	0	0	0	0	0	0	0	0	156106251	55,501	156,106.25	55.5
387	0	0	0	0	0	0	0	0	0	0	0	0	0	0	0	0	0	0	0	0	156161752	514,249	156,161.75	514.25
388	0	0	0	0	0	0	0	1	0	0	0	0	0	0	0	0	0	0	0	0	156676001	16,750	156,676.00	16.75
389	0	0	0	0	0	0	0	1	0	0	0	1	0	0	0	0	0	0	0	0	156692751	1,033,500	156,692.75	1,033.50
390	0	0	0	0	0	0	0	1	0	0	0	0	0	0	0	0	0	0	0	0	157726251	69,000	157,726.25	69
391	0	0	0	0	0	0	0	0	0	0	0	0	0	0	0	0	0	0	0	0	157795251	497,250	157,795.25	497.25
392	0	0	0	0	0	0	0	1	0	0	0	0	0	0	0	0	0	0	0	0	158292501	20,500	158,292.50	20.5
393	0	0	0	0	0	0	0	1	0	0	0	1	0	0	0	0	0	0	0	0	158313001	1,033,250	158,313.00	1,033.25
394	0	0	0	0	0	0	0	1	0	0	0	0	0	0	0	0	0	0	0	0	159346251	65,750	159,346.25	65.75
395	0	0	0	0	0	0	0	0	0	0	0	0	0	0	0	0	0	0	0	0	159412001	497,250	159,412.00	497.25
396	0	0	0	0	0	0	0	1	0	0	0	0	0	0	0	0	0	0	0	0	159909251	23,750	159,909.25	23.75
397	0	0	0	0	0	0	0	1	0	0	0	1	0	0	0	0	0	0	0	0	159933001	1,033,250	159,933.00	1,033.25
398	0	0	0	0	0	0	0	1	0	0	0	0	0	0	0	0	0	0	0	0	160966251	62,250	160,966.25	62.25
399	0	0	0	0	0	0	0	0	0	0	0	0	0	0	0	0	0	0	0	0	161028501	497,500	161,028.50	497.5
400	0	0	0	0	0	0	0	1	0	0	0	0	0	0	0	0	0	0	0	0	161526001	27,000	161,526.00	27
401	0	0	0	0	0	0	0	1	0	0	0	1	0	0	0	0	0	0	0	0	161553001	1,033,250	161,553.00	1,033.25
402	0	0	0	0	0	0	0	1	0	0	0	0	0	0	0	0	0	0	0	0	162586251	59,000	162,586.25	59
403	0	0	0	0	0	0	0	0	0	0	0	0	0	0	0	0	0	0	0	0	162645251	514,000	162,645.25	514
404	0	0	0	0	0	0	0	1	0	0	0	0	0	0	0	0	0	0	0	0	163159251	13,750	163,159.25	13.75
405	0	0	0	0	0	0	0	1	0	0	0	1	0	0	0	0	0	0	0	0	163173001	1,033,251	163,173.00	1,033.25
406	0	0	0	0	0	0	0	1	0	0	0	0	0	0	0	0	0	0	0	0	164206252	55,749	164,206.25	55.75
407	0	0	0	0	0	0	0	0	0	0	0	0	0	0	0	0	0	0	0	0	164262001	514,000	164,262.00	514
408	0	0	0	0	0	0	0	1	0	0	0	0	0	0	0	0	0	0	0	0	164776001	17,000	164,776.00	17
409	0	0	0	0	0	0	0	1	0	0	0	1	0	0	0	0	0	0	0	0	164793001	1,033,250	164,793.00	1,033.25
410	0	0	0	0	0	0	0	1	0	0	0	0	0	0	0	0	0	0	0	0	165826251	69,000	165,826.25	69
411	0	0	0	0	0	0	0	0	0	0	0	0	0	0	0	0	0	0	0	0	165895251	497,500	165,895.25	497.5
412	0	0	0	0	0	0	0	1	0	0	0	0	0	0	0	0	0	0	0	0	166392751	20,250	166,392.75	20.25
413	0	0	0	0	0	0	0	1	0	0	0	1	0	0	0	0	0	0	0	0	166413001	1,033,251	166,413.00	1,033.25
414	0	0	0	0	0	0	0	1	0	0	0	0	0	0	0	0	0	0	0	0	167446252	65,749	167,446.25	65.75
415	0	0	0	0	0	0	0	0	0	0	0	0	0	0	0	0	0	0	0	0	167512001	497,250	167,512.00	497.25
416	0	0	0	0	0	0	0	1	0	0	0	0	0	0	0	0	0	0	0	0	168009251	23,750	168,009.25	23.75
417	0	0	0	0	0	0	0	1	0	0	0	1	0	0	0	0	0	0	0	0	168033001	1,033,250	168,033.00	1,033.25
418	0	0	0	0	0	0	0	1	0	0	0	0	0	0	0	0	0	0	0	0	169066251	62,500	169,066.25	62.5
419	0	0	0	0	0	0	0	0	0	0	0	0	0	0	0	0	0	0	0	0	169128751	497,250	169,128.75	497.25
420	0	0	0	0	0	0	0	1	0	0	0	0	0	0	0	0	0	0	0	0	169626001	27,000	169,626.00	27
421	0	0	0	0	0	0	0	1	0	0	0	1	0	0	0	0	0	0	0	0	169653001	1,033,500	169,653.00	1,033.50
422	0	0	0	0	0	0	0	1	0	0	0	0	0	0	0	0	0	0	0	0	170686501	58,750	170,686.50	58.75
423	0	0	0	0	0	0	0	0	0	0	0	0	0	0	0	0	0	0	0	0	170745251	514,000	170,745.25	514
424	0	0	0	0	0	0	0	1	0	0	0	0	0	0	0	0	0	0	0	0	171259251	13,750	171,259.25	13.75
425	0	0	0	0	0	0	0	1	0	0	0	1	0	0	0	0	0	0	0	0	171273001	1,033,500	171,273.00	1,033.50
426	0	0	0	0	0	0	0	1	0	0	0	0	0	0	0	0	0	0	0	0	172306501	72,250	172,306.50	72.25
427	0	0	0	0	0	0	0	0	0	0	0	0	0	0	0	0	0	0	0	0	172378751	497,250	172,378.75	497.25
428	0	0	0	0	0	0	0	1	0	0	0	0	0	0	0	0	0	0	0	0	172876001	17,000	172,876.00	17
429	0	0	0	0	0	0	0	1	0	0	0	1	0	0	0	0	0	0	0	0	172893001	1,033,500	172,893.00	1,033.50
430	0	0	0	0	0	0	0	1	0	0	0	0	0	0	0	0	0	0	0	0	173926501	68,750	173,926.50	68.75
431	0	0	0	0	0	0	0	0	0	0	0	0	0	0	0	0	0	0	0	0	173995251	497,500	173,995.25	497.5
432	0	0	0	0	0	0	0	1	0	0	0	0	0	0	0	0	0	0	0	0	174492751	30,250	174,492.75	30.25
433	0	0	0	0	0	0	0	1	0	0	0	1	0	0	0	0	0	0	0	0	174523001	1,023,500	174,523.00	1,023.50
434	0	0	0	0	0	0	0	1	0	0	0	0	0	0	0	0	0	0	0	0	175546501	65,500	175,546.50	65.5
435	0	0	0	0	0	0	0	0	0	0	0	0	0	0	0	0	0	0	0	0	175612001	497,500	175,612.00	497.5
436	0	0	0	0	0	0	0	1	0	0	0	0	0	0	0	0	0	0	0	0	176109501	33,500	176,109.50	33.5
437	0	0	0	0	0	0	0	1	0	0	0	1	0	0	0	0	0	0	0	0	176143001	1,023,500	176,143.00	1,023.50
438	0	0	0	0	0	0	0	1	0	0	0	0	0	0	0	0	0	0	0	0	177166501	62,250	177,166.50	62.25
439	0	0	0	0	0	0	0	0	0	0	0	0	0	0	0	0	0	0	0	0	177228751	497,250	177,228.75	497.25
440	0	0	0	0	0	0	0	1	0	0	0	0	0	0	0	0	0	0	0	0	177726001	37,000	177,726.00	37
441	0	0	0	0	0	0	0	1	0	0	0	1	0	0	0	0	0	0	0	0	177763001	1,023,500	177,763.00	1,023.50
442	0	0	0	0	0	0	0	1	0	0	0	0	0	0	0	0	0	0	0	0	178786501	59,000	178,786.50	59
443	0	0	0	0	0	0	0	0	0	0	0	0	0	0	0	0	0	0	0	0	178845501	514,000	178,845.50	514
444	0	0	0	0	0	0	0	1	0	0	0	0	0	0	0	0	0	0	0	0	179359501	23,500	179,359.50	23.5
445	0	0	0	0	0	0	0	1	0	0	0	1	0	0	0	0	0	0	0	0	179383001		179,383.00
