# Supplementary material for: Auditory presentation and synchronization in Adobe Flash and HTML5/JavaScript Web experiments
Source: Behav Res Methods. 2016 Jul 15;48(3):897–908. doi: 10.3758/s13428-016-0758-5 (PMC5003904; doi:10.3758/s13428-016-0758-5)
Supplement: Supplementary file 1 — (ZIP 1310 kb) [file 13428_2016_758_MOESM1_ESM.zip › Data/S2/sync-officepc-ie-js-rep.csv]

	Keypad 4	Keypad 3	Keypad 2	Keypad 1	Opto 4	Opto 3	Opto 2	Opto 1	TTL in 2	TTL in 1	Mic 2	Mic 1	Act close 4	Act close 3	Act close 3	Act close 1	TTL out 2	TTL out 1	Sounder 2	Sounder 1	Elapsed uS	Active uS	Elapsed mS	Active mS
1	0	0	0	0	0	0	0	0	0	0	0	0	0	0	0	0	0	0	0	0	0	384,750	0	384.75
2	0	0	0	0	0	0	0	1	0	0	0	0	0	0	0	0	0	0	0	0	384750	47,500	384.75	47.5
3	0	0	0	0	0	0	0	1	0	0	0	1	0	0	0	0	0	0	0	0	432250	1,019,750	432.25	1,019.75
4	0	0	0	0	0	0	0	1	0	0	0	0	0	0	0	0	0	0	0	0	1452000	53,000	1,452.00	53
5	0	0	0	0	0	0	0	0	0	0	0	0	0	0	0	0	0	0	0	0	1505000	496,501	1,505.00	496.5
6	0	0	0	0	0	0	0	1	0	0	0	0	0	0	0	0	0	0	0	0	2001501	20,749	2,001.50	20.75
7	0	0	0	0	0	0	0	1	0	0	0	1	0	0	0	0	0	0	0	0	2022250	1,033,500	2,022.25	1,033.50
8	0	0	0	0	0	0	0	1	0	0	0	0	0	0	0	0	0	0	0	0	3055750	65,750	3,055.75	65.75
9	0	0	0	0	0	0	0	0	0	0	0	0	0	0	0	0	0	0	0	0	3121500	496,750	3,121.50	496.75
10	0	0	0	0	0	0	0	1	0	0	0	0	0	0	0	0	0	0	0	0	3618250	24,000	3,618.25	24
11	0	0	0	0	0	0	0	1	0	0	0	1	0	0	0	0	0	0	0	0	3642250	1,033,500	3,642.25	1,033.50
12	0	0	0	0	0	0	0	1	0	0	0	0	0	0	0	0	0	0	0	0	4675750	62,500	4,675.75	62.5
13	0	0	0	0	0	0	0	0	0	0	0	0	0	0	0	0	0	0	0	0	4738250	496,750	4,738.25	496.75
14	0	0	0	0	0	0	0	1	0	0	0	0	0	0	0	0	0	0	0	0	5235000	27,250	5,235.00	27.25
15	0	0	0	0	0	0	0	1	0	0	0	1	0	0	0	0	0	0	0	0	5262250	1,033,500	5,262.25	1,033.50
16	0	0	0	0	0	0	0	1	0	0	0	0	0	0	0	0	0	0	0	0	6295750	59,250	6,295.75	59.25
17	0	0	0	0	0	0	0	0	0	0	0	0	0	0	0	0	0	0	0	0	6355000	513,250	6,355.00	513.25
18	0	0	0	0	0	0	0	1	0	0	0	0	0	0	0	0	0	0	0	0	6868250	24,000	6,868.25	24
19	0	0	0	0	0	0	0	1	0	0	0	1	0	0	0	0	0	0	0	0	6892250	1,023,500	6,892.25	1,023.50
20	0	0	0	0	0	0	0	1	0	0	0	0	0	0	0	0	0	0	0	0	7915750	72,500	7,915.75	72.5
21	0	0	0	0	0	0	0	0	0	0	0	0	0	0	0	0	0	0	0	0	7988250	496,750	7,988.25	496.75
22	0	0	0	0	0	0	0	1	0	0	0	0	0	0	0	0	0	0	0	0	8485000	27,250	8,485.00	27.25
23	0	0	0	0	0	0	0	1	0	0	0	1	0	0	0	0	0	0	0	0	8512250	1,023,500	8,512.25	1,023.50
24	0	0	0	0	0	0	0	1	0	0	0	0	0	0	0	0	0	0	0	0	9535750	69,250	9,535.75	69.25
25	0	0	0	0	0	0	0	0	0	0	0	0	0	0	0	0	0	0	0	0	9605000	496,500	9,605.00	496.5
26	0	0	0	0	0	0	0	1	0	0	0	0	0	0	0	0	0	0	0	0	10101500	30,750	10,101.50	30.75
27	0	0	0	0	0	0	0	1	0	0	0	1	0	0	0	0	0	0	0	0	10132250	1,023,500	10,132.25	1,023.50
28	0	0	0	0	0	0	0	1	0	0	0	0	0	0	0	0	0	0	0	0	11155750	66,000	11,155.75	66
29	0	0	0	0	0	0	0	0	0	0	0	0	0	0	0	0	0	0	0	0	11221750	496,500	11,221.75	496.5
30	0	0	0	0	0	0	0	1	0	0	0	0	0	0	0	0	0	0	0	0	11718250	34,000	11,718.25	34
31	0	0	0	0	0	0	0	1	0	0	0	1	0	0	0	0	0	0	0	0	11752250	1,023,500	11,752.25	1,023.50
32	0	0	0	0	0	0	0	1	0	0	0	0	0	0	0	0	0	0	0	0	12775750	62,500	12,775.75	62.5
33	0	0	0	0	0	0	0	0	0	0	0	0	0	0	0	0	0	0	0	0	12838250	496,750	12,838.25	496.75
34	0	0	0	0	0	0	0	1	0	0	0	0	0	0	0	0	0	0	0	0	13335000	37,250	13,335.00	37.25
35	0	0	0	0	0	0	0	1	0	0	0	1	0	0	0	0	0	0	0	0	13372250	1,023,500	13,372.25	1,023.50
36	0	0	0	0	0	0	0	1	0	0	0	0	0	0	0	0	0	0	0	0	14395750	59,250	14,395.75	59.25
37	0	0	0	0	0	0	0	0	0	0	0	0	0	0	0	0	0	0	0	0	14455000	513,250	14,455.00	513.25
38	0	0	0	0	0	0	0	1	0	0	0	0	0	0	0	0	0	0	0	0	14968250	24,250	14,968.25	24.25
39	0	0	0	0	0	0	0	1	0	0	0	1	0	0	0	0	0	0	0	0	14992500	1,023,250	14,992.50	1,023.25
40	0	0	0	0	0	0	0	1	0	0	0	0	0	0	0	0	0	0	0	0	16015750	72,750	16,015.75	72.75
41	0	0	0	0	0	0	0	0	0	0	0	0	0	0	0	0	0	0	0	0	16088500	496,500	16,088.50	496.5
42	0	0	0	0	0	0	0	1	0	0	0	0	0	0	0	0	0	0	0	0	16585000	27,500	16,585.00	27.5
43	0	0	0	0	0	0	0	1	0	0	0	1	0	0	0	0	0	0	0	0	16612500	1,023,250	16,612.50	1,023.25
44	0	0	0	0	0	0	0	1	0	0	0	0	0	0	0	0	0	0	0	0	17635750	69,251	17,635.75	69.25
45	0	0	0	0	0	0	0	0	0	0	0	0	0	0	0	0	0	0	0	0	17705001	496,749	17,705.00	496.75
46	0	0	0	0	0	0	0	1	0	0	0	0	0	0	0	0	0	0	0	0	18201750	30,750	18,201.75	30.75
47	0	0	0	0	0	0	0	1	0	0	0	1	0	0	0	0	0	0	0	0	18232500	1,023,250	18,232.50	1,023.25
48	0	0	0	0	0	0	0	1	0	0	0	0	0	0	0	0	0	0	0	0	19255750	66,000	19,255.75	66
49	0	0	0	0	0	0	0	0	0	0	0	0	0	0	0	0	0	0	0	0	19321750	496,500	19,321.75	496.5
50	0	0	0	0	0	0	0	1	0	0	0	0	0	0	0	0	0	0	0	0	19818250	34,250	19,818.25	34.25
51	0	0	0	0	0	0	0	1	0	0	0	1	0	0	0	0	0	0	0	0	19852500	1,023,250	19,852.50	1,023.25
52	0	0	0	0	0	0	0	1	0	0	0	0	0	0	0	0	0	0	0	0	20875750	62,750	20,875.75	62.75
53	0	0	0	0	0	0	0	0	0	0	0	0	0	0	0	0	0	0	0	0	20938500	496,501	20,938.50	496.5
54	0	0	0	0	0	0	0	1	0	0	0	0	0	0	0	0	0	0	0	0	21435001	37,499	21,435.00	37.5
55	0	0	0	0	0	0	0	1	0	0	0	1	0	0	0	0	0	0	0	0	21472500	1,023,250	21,472.50	1,023.25
56	0	0	0	0	0	0	0	1	0	0	0	0	0	0	0	0	0	0	0	0	22495750	59,250	22,495.75	59.25
57	0	0	0	0	0	0	0	0	0	0	0	0	0	0	0	0	0	0	0	0	22555000	513,250	22,555.00	513.25
58	0	0	0	0	0	0	0	1	0	0	0	0	0	0	0	0	0	0	0	0	23068250	24,250	23,068.25	24.25
59	0	0	0	0	0	0	0	1	0	0	0	1	0	0	0	0	0	0	0	0	23092500	1,023,250	23,092.50	1,023.25
60	0	0	0	0	0	0	0	1	0	0	0	0	0	0	0	0	0	0	0	0	24115750	72,750	24,115.75	72.75
61	0	0	0	0	0	0	0	0	0	0	0	0	0	0	0	0	0	0	0	0	24188500	496,501	24,188.50	496.5
62	0	0	0	0	0	0	0	1	0	0	0	0	0	0	0	0	0	0	0	0	24685001	27,499	24,685.00	27.5
63	0	0	0	0	0	0	0	1	0	0	0	1	0	0	0	0	0	0	0	0	24712500	1,023,250	24,712.50	1,023.25
64	0	0	0	0	0	0	0	1	0	0	0	0	0	0	0	0	0	0	0	0	25735750	69,250	25,735.75	69.25
65	0	0	0	0	0	0	0	0	0	0	0	0	0	0	0	0	0	0	0	0	25805000	496,750	25,805.00	496.75
66	0	0	0	0	0	0	0	1	0	0	0	0	0	0	0	0	0	0	0	0	26301750	30,750	26,301.75	30.75
67	0	0	0	0	0	0	0	1	0	0	0	1	0	0	0	0	0	0	0	0	26332500	1,023,250	26,332.50	1,023.25
68	0	0	0	0	0	0	0	1	0	0	0	0	0	0	0	0	0	0	0	0	27355750	66,000	27,355.75	66
69	0	0	0	0	0	0	0	0	0	0	0	0	0	0	0	0	0	0	0	0	27421750	496,750	27,421.75	496.75
70	0	0	0	0	0	0	0	1	0	0	0	0	0	0	0	0	0	0	0	0	27918500	34,000	27,918.50	34
71	0	0	0	0	0	0	0	1	0	0	0	1	0	0	0	0	0	0	0	0	27952500	1,023,500	27,952.50	1,023.50
72	0	0	0	0	0	0	0	1	0	0	0	0	0	0	0	0	0	0	0	0	28976000	62,500	28,976.00	62.5
73	0	0	0	0	0	0	0	0	0	0	0	0	0	0	0	0	0	0	0	0	29038500	496,500	29,038.50	496.5
74	0	0	0	0	0	0	0	1	0	0	0	0	0	0	0	0	0	0	0	0	29535000	37,500	29,535.00	37.5
75	0	0	0	0	0	0	0	1	0	0	0	1	0	0	0	0	0	0	0	0	29572500	1,023,501	29,572.50	1,023.50
76	0	0	0	0	0	0	0	1	0	0	0	0	0	0	0	0	0	0	0	0	30596001	59,249	30,596.00	59.25
77	0	0	0	0	0	0	0	0	0	0	0	0	0	0	0	0	0	0	0	0	30655250	513,250	30,655.25	513.25
78	0	0	0	0	0	0	0	1	0	0	0	0	0	0	0	0	0	0	0	0	31168500	24,000	31,168.50	24
79	0	0	0	0	0	0	0	1	0	0	0	1	0	0	0	0	0	0	0	0	31192500	465,501	31,192.50	465.5
80	0	0	0	0	0	0	0	1	0	0	0	0	0	0	0	0	0	0	0	0	31658001	3,249	31,658.00	3.25
81	0	0	0	0	0	0	0	1	0	0	0	1	0	0	0	0	0	0	0	0	31661250	574,750	31,661.25	574.75
82	0	0	0	0	0	0	0	1	0	0	0	0	0	0	0	0	0	0	0	0	32236000	85,750	32,236.00	85.75
83	0	0	0	0	0	0	0	0	0	0	0	0	0	0	0	0	0	0	0	0	32321750	496,750	32,321.75	496.75
84	0	0	0	0	0	0	0	1	0	0	0	0	0	0	0	0	0	0	0	0	32818500	24,000	32,818.50	24
85	0	0	0	0	0	0	0	1	0	0	0	1	0	0	0	0	0	0	0	0	32842500	1,023,501	32,842.50	1,023.50
86	0	0	0	0	0	0	0	1	0	0	0	0	0	0	0	0	0	0	0	0	33866001	72,499	33,866.00	72.5
87	0	0	0	0	0	0	0	0	0	0	0	0	0	0	0	0	0	0	0	0	33938500	496,500	33,938.50	496.5
88	0	0	0	0	0	0	0	1	0	0	0	0	0	0	0	0	0	0	0	0	34435000	27,501	34,435.00	27.5
89	0	0	0	0	0	0	0	1	0	0	0	1	0	0	0	0	0	0	0	0	34462501	1,023,500	34,462.50	1,023.50
90	0	0	0	0	0	0	0	1	0	0	0	0	0	0	0	0	0	0	0	0	35486001	69,249	35,486.00	69.25
91	0	0	0	0	0	0	0	0	0	0	0	0	0	0	0	0	0	0	0	0	35555250	496,500	35,555.25	496.5
92	0	0	0	0	0	0	0	1	0	0	0	0	0	0	0	0	0	0	0	0	36051750	30,750	36,051.75	30.75
93	0	0	0	0	0	0	0	1	0	0	0	1	0	0	0	0	0	0	0	0	36082500	1,023,500	36,082.50	1,023.50
94	0	0	0	0	0	0	0	1	0	0	0	0	0	0	0	0	0	0	0	0	37106000	65,750	37,106.00	65.75
95	0	0	0	0	0	0	0	0	0	0	0	0	0	0	0	0	0	0	0	0	37171750	496,750	37,171.75	496.75
96	0	0	0	0	0	0	0	1	0	0	0	0	0	0	0	0	0	0	0	0	37668500	34,000	37,668.50	34
97	0	0	0	0	0	0	0	1	0	0	0	1	0	0	0	0	0	0	0	0	37702500	1,023,500	37,702.50	1,023.50
98	0	0	0	0	0	0	0	1	0	0	0	0	0	0	0	0	0	0	0	0	38726000	62,500	38,726.00	62.5
99	0	0	0	0	0	0	0	0	0	0	0	0	0	0	0	0	0	0	0	0	38788500	513,250	38,788.50	513.25
100	0	0	0	0	0	0	0	1	0	0	0	0	0	0	0	0	0	0	0	0	39301750	20,750	39,301.75	20.75
101	0	0	0	0	0	0	0	1	0	0	0	1	0	0	0	0	0	0	0	0	39322500	1,023,501	39,322.50	1,023.50
102	0	0	0	0	0	0	0	1	0	0	0	0	0	0	0	0	0	0	0	0	40346001	59,249	40,346.00	59.25
103	0	0	0	0	0	0	0	0	0	0	0	0	0	0	0	0	0	0	0	0	40405250	496,500	40,405.25	496.5
104	0	0	0	0	0	0	0	1	0	0	0	0	0	0	0	0	0	0	0	0	40901750	30,750	40,901.75	30.75
105	0	0	0	0	0	0	0	1	0	0	0	1	0	0	0	0	0	0	0	0	40932500	1,019,750	40,932.50	1,019.75
106	0	0	0	0	0	0	0	1	0	0	0	0	0	0	0	0	0	0	0	0	41952250	53,000	41,952.25	53
107	0	0	0	0	0	0	0	0	0	0	0	0	0	0	0	0	0	0	0	0	42005250	513,250	42,005.25	513.25
108	0	0	0	0	0	0	0	1	0	0	0	0	0	0	0	0	0	0	0	0	42518500	24,000	42,518.50	24
109	0	0	0	0	0	0	0	1	0	0	0	1	0	0	0	0	0	0	0	0	42542500	1,019,750	42,542.50	1,019.75
110	0	0	0	0	0	0	0	1	0	0	0	0	0	0	0	0	0	0	0	0	43562250	59,750	43,562.25	59.75
111	0	0	0	0	0	0	0	0	0	0	0	0	0	0	0	0	0	0	0	0	43622000	496,500	43,622.00	496.5
112	0	0	0	0	0	0	0	1	0	0	0	0	0	0	0	0	0	0	0	0	44118500	34,001	44,118.50	34
113	0	0	0	0	0	0	0	1	0	0	0	1	0	0	0	0	0	0	0	0	44152501	1,019,749	44,152.50	1,019.75
114	0	0	0	0	0	0	0	1	0	0	0	0	0	0	0	0	0	0	0	0	45172250	66,251	45,172.25	66.25
115	0	0	0	0	0	0	0	0	0	0	0	0	0	0	0	0	0	0	0	0	45238501	496,749	45,238.50	496.75
116	0	0	0	0	0	0	0	1	0	0	0	0	0	0	0	0	0	0	0	0	45735250	27,250	45,735.25	27.25
117	0	0	0	0	0	0	0	1	0	0	0	1	0	0	0	0	0	0	0	0	45762500	1,019,750	45,762.50	1,019.75
118	0	0	0	0	0	0	0	1	0	0	0	0	0	0	0	0	0	0	0	0	46782250	56,250	46,782.25	56.25
119	0	0	0	0	0	0	0	0	0	0	0	0	0	0	0	0	0	0	0	0	46838500	513,250	46,838.50	513.25
120	0	0	0	0	0	0	0	1	0	0	0	0	0	0	0	0	0	0	0	0	47351750	21,000	47,351.75	21
121	0	0	0	0	0	0	0	1	0	0	0	1	0	0	0	0	0	0	0	0	47372750	1,019,500	47,372.75	1,019.50
122	0	0	0	0	0	0	0	1	0	0	0	0	0	0	0	0	0	0	0	0	48392250	63,000	48,392.25	63
123	0	0	0	0	0	0	0	0	0	0	0	0	0	0	0	0	0	0	0	0	48455250	496,750	48,455.25	496.75
124	0	0	0	0	0	0	0	1	0	0	0	0	0	0	0	0	0	0	0	0	48952000	30,750	48,952.00	30.75
125	0	0	0	0	0	0	0	1	0	0	0	1	0	0	0	0	0	0	0	0	48982750	1,019,500	48,982.75	1,019.50
126	0	0	0	0	0	0	0	1	0	0	0	0	0	0	0	0	0	0	0	0	50002250	69,750	50,002.25	69.75
127	0	0	0	0	0	0	0	0	0	0	0	0	0	0	0	0	0	0	0	0	50072000	496,500	50,072.00	496.5
128	0	0	0	0	0	0	0	1	0	0	0	0	0	0	0	0	0	0	0	0	50568500	24,250	50,568.50	24.25
129	0	0	0	0	0	0	0	1	0	0	0	1	0	0	0	0	0	0	0	0	50592750	1,019,500	50,592.75	1,019.50
130	0	0	0	0	0	0	0	1	0	0	0	0	0	0	0	0	0	0	0	0	51612250	59,750	51,612.25	59.75
131	0	0	0	0	0	0	0	0	0	0	0	0	0	0	0	0	0	0	0	0	51672000	496,500	51,672.00	496.5
132	0	0	0	0	0	0	0	1	0	0	0	0	0	0	0	0	0	0	0	0	52168500	34,250	52,168.50	34.25
133	0	0	0	0	0	0	0	1	0	0	0	1	0	0	0	0	0	0	0	0	52202750	1,019,751	52,202.75	1,019.75
134	0	0	0	0	0	0	0	1	0	0	0	0	0	0	0	0	0	0	0	0	53222501	66,249	53,222.50	66.25
135	0	0	0	0	0	0	0	0	0	0	0	0	0	0	0	0	0	0	0	0	53288750	496,500	53,288.75	496.5
136	0	0	0	0	0	0	0	1	0	0	0	0	0	0	0	0	0	0	0	0	53785250	27,500	53,785.25	27.5
137	0	0	0	0	0	0	0	1	0	0	0	1	0	0	0	0	0	0	0	0	53812750	1,019,750	53,812.75	1,019.75
138	0	0	0	0	0	0	0	1	0	0	0	0	0	0	0	0	0	0	0	0	54832500	56,250	54,832.50	56.25
139	0	0	0	0	0	0	0	0	0	0	0	0	0	0	0	0	0	0	0	0	54888750	513,250	54,888.75	513.25
140	0	0	0	0	0	0	0	1	0	0	0	0	0	0	0	0	0	0	0	0	55402000	20,750	55,402.00	20.75
141	0	0	0	0	0	0	0	1	0	0	0	1	0	0	0	0	0	0	0	0	55422750	1,019,750	55,422.75	1,019.75
142	0	0	0	0	0	0	0	1	0	0	0	0	0	0	0	0	0	0	0	0	56442500	62,750	56,442.50	62.75
143	0	0	0	0	0	0	0	0	0	0	0	0	0	0	0	0	0	0	0	0	56505250	496,750	56,505.25	496.75
144	0	0	0	0	0	0	0	1	0	0	0	0	0	0	0	0	0	0	0	0	57002000	30,750	57,002.00	30.75
145	0	0	0	0	0	0	0	1	0	0	0	1	0	0	0	0	0	0	0	0	57032750	1,019,750	57,032.75	1,019.75
146	0	0	0	0	0	0	0	1	0	0	0	0	0	0	0	0	0	0	0	0	58052500	69,500	58,052.50	69.5
147	0	0	0	0	0	0	0	0	0	0	0	0	0	0	0	0	0	0	0	0	58122000	496,500	58,122.00	496.5
148	0	0	0	0	0	0	0	1	0	0	0	0	0	0	0	0	0	0	0	0	58618500	24,250	58,618.50	24.25
149	0	0	0	0	0	0	0	1	0	0	0	1	0	0	0	0	0	0	0	0	58642750	1,019,750	58,642.75	1,019.75
150	0	0	0	0	0	0	0	1	0	0	0	0	0	0	0	0	0	0	0	0	59662500	59,501	59,662.50	59.5
151	0	0	0	0	0	0	0	0	0	0	0	0	0	0	0	0	0	0	0	0	59722001	513,249	59,722.00	513.25
152	0	0	0	0	0	0	0	1	0	0	0	0	0	0	0	0	0	0	0	0	60235250	17,500	60,235.25	17.5
153	0	0	0	0	0	0	0	1	0	0	0	1	0	0	0	0	0	0	0	0	60252750	1,023,500	60,252.75	1,023.50
154	0	0	0	0	0	0	0	1	0	0	0	0	0	0	0	0	0	0	0	0	61276250	62,500	61,276.25	62.5
155	0	0	0	0	0	0	0	0	0	0	0	0	0	0	0	0	0	0	0	0	61338750	496,500	61,338.75	496.5
156	0	0	0	0	0	0	0	1	0	0	0	0	0	0	0	0	0	0	0	0	61835250	27,500	61,835.25	27.5
157	0	0	0	0	0	0	0	1	0	0	0	1	0	0	0	0	0	0	0	0	61862750	1,023,500	61,862.75	1,023.50
158	0	0	0	0	0	0	0	1	0	0	0	0	0	0	0	0	0	0	0	0	62886250	69,250	62,886.25	69.25
159	0	0	0	0	0	0	0	0	0	0	0	0	0	0	0	0	0	0	0	0	62955500	496,500	62,955.50	496.5
160	0	0	0	0	0	0	0	1	0	0	0	0	0	0	0	0	0	0	0	0	63452000	20,750	63,452.00	20.75
161	0	0	0	0	0	0	0	1	0	0	0	1	0	0	0	0	0	0	0	0	63472750	1,023,500	63,472.75	1,023.50
162	0	0	0	0	0	0	0	1	0	0	0	0	0	0	0	0	0	0	0	0	64496250	59,250	64,496.25	59.25
163	0	0	0	0	0	0	0	0	0	0	0	0	0	0	0	0	0	0	0	0	64555500	496,500	64,555.50	496.5
164	0	0	0	0	0	0	0	1	0	0	0	0	0	0	0	0	0	0	0	0	65052000	30,750	65,052.00	30.75
165	0	0	0	0	0	0	0	1	0	0	0	1	0	0	0	0	0	0	0	0	65082750	1,023,500	65,082.75	1,023.50
166	0	0	0	0	0	0	0	1	0	0	0	0	0	0	0	0	0	0	0	0	66106250	65,750	66,106.25	65.75
167	0	0	0	0	0	0	0	0	0	0	0	0	0	0	0	0	0	0	0	0	66172000	496,750	66,172.00	496.75
168	0	0	0	0	0	0	0	1	0	0	0	0	0	0	0	0	0	0	0	0	66668750	24,000	66,668.75	24
169	0	0	0	0	0	0	0	1	0	0	0	1	0	0	0	0	0	0	0	0	66692750	1,023,500	66,692.75	1,023.50
170	0	0	0	0	0	0	0	1	0	0	0	0	0	0	0	0	0	0	0	0	67716250	55,750	67,716.25	55.75
171	0	0	0	0	0	0	0	0	0	0	0	0	0	0	0	0	0	0	0	0	67772000	513,500	67,772.00	513.5
172	0	0	0	0	0	0	0	1	0	0	0	0	0	0	0	0	0	0	0	0	68285500	17,250	68,285.50	17.25
173	0	0	0	0	0	0	0	1	0	0	0	1	0	0	0	0	0	0	0	0	68302750	1,019,751	68,302.75	1,019.75
174	0	0	0	0	0	0	0	1	0	0	0	0	0	0	0	0	0	0	0	0	69322501	66,249	69,322.50	66.25
175	0	0	0	0	0	0	0	0	0	0	0	0	0	0	0	0	0	0	0	0	69388750	496,750	69,388.75	496.75
176	0	0	0	0	0	0	0	1	0	0	0	0	0	0	0	0	0	0	0	0	69885500	27,250	69,885.50	27.25
177	0	0	0	0	0	0	0	1	0	0	0	1	0	0	0	0	0	0	0	0	69912750	1,033,500	69,912.75	1,033.50
178	0	0	0	0	0	0	0	1	0	0	0	0	0	0	0	0	0	0	0	0	70946250	59,250	70,946.25	59.25
179	0	0	0	0	0	0	0	0	0	0	0	0	0	0	0	0	0	0	0	0	71005500	496,500	71,005.50	496.5
180	0	0	0	0	0	0	0	1	0	0	0	0	0	0	0	0	0	0	0	0	71502000	30,750	71,502.00	30.75
181	0	0	0	0	0	0	0	1	0	0	0	1	0	0	0	0	0	0	0	0	71532750	1,033,500	71,532.75	1,033.50
182	0	0	0	0	0	0	0	1	0	0	0	0	0	0	0	0	0	0	0	0	72566250	56,000	72,566.25	56
183	0	0	0	0	0	0	0	0	0	0	0	0	0	0	0	0	0	0	0	0	72622250	513,250	72,622.25	513.25
184	0	0	0	0	0	0	0	1	0	0	0	0	0	0	0	0	0	0	0	0	73135500	17,250	73,135.50	17.25
185	0	0	0	0	0	0	0	1	0	0	0	1	0	0	0	0	0	0	0	0	73152750	1,033,500	73,152.75	1,033.50
186	0	0	0	0	0	0	0	1	0	0	0	0	0	0	0	0	0	0	0	0	74186250	69,250	74,186.25	69.25
187	0	0	0	0	0	0	0	0	0	0	0	0	0	0	0	0	0	0	0	0	74255500	496,500	74,255.50	496.5
188	0	0	0	0	0	0	0	1	0	0	0	0	0	0	0	0	0	0	0	0	74752000	20,750	74,752.00	20.75
189	0	0	0	0	0	0	0	1	0	0	0	1	0	0	0	0	0	0	0	0	74772750	1,033,500	74,772.75	1,033.50
190	0	0	0	0	0	0	0	1	0	0	0	0	0	0	0	0	0	0	0	0	75806250	66,000	75,806.25	66
191	0	0	0	0	0	0	0	0	0	0	0	0	0	0	0	0	0	0	0	0	75872250	496,500	75,872.25	496.5
192	0	0	0	0	0	0	0	1	0	0	0	0	0	0	0	0	0	0	0	0	76368750	24,000	76,368.75	24
193	0	0	0	0	0	0	0	1	0	0	0	1	0	0	0	0	0	0	0	0	76392750	1,033,500	76,392.75	1,033.50
194	0	0	0	0	0	0	0	1	0	0	0	0	0	0	0	0	0	0	0	0	77426250	62,500	77,426.25	62.5
195	0	0	0	0	0	0	0	0	0	0	0	0	0	0	0	0	0	0	0	0	77488750	496,750	77,488.75	496.75
196	0	0	0	0	0	0	0	1	0	0	0	0	0	0	0	0	0	0	0	0	77985500	27,250	77,985.50	27.25
197	0	0	0	0	0	0	0	1	0	0	0	1	0	0	0	0	0	0	0	0	78012750	1,033,500	78,012.75	1,033.50
198	0	0	0	0	0	0	0	1	0	0	0	0	0	0	0	0	0	0	0	0	79046250	59,250	79,046.25	59.25
199	0	0	0	0	0	0	0	0	0	0	0	0	0	0	0	0	0	0	0	0	79105500	513,250	79,105.50	513.25
200	0	0	0	0	0	0	0	1	0	0	0	0	0	0	0	0	0	0	0	0	79618750	14,250	79,618.75	14.25
201	0	0	0	0	0	0	0	1	0	0	0	1	0	0	0	0	0	0	0	0	79633000	1,033,250	79,633.00	1,033.25
202	0	0	0	0	0	0	0	1	0	0	0	0	0	0	0	0	0	0	0	0	80666250	72,750	80,666.25	72.75
203	0	0	0	0	0	0	0	0	0	0	0	0	0	0	0	0	0	0	0	0	80739000	496,500	80,739.00	496.5
204	0	0	0	0	0	0	0	1	0	0	0	0	0	0	0	0	0	0	0	0	81235500	17,501	81,235.50	17.5
205	0	0	0	0	0	0	0	1	0	0	0	1	0	0	0	0	0	0	0	0	81253001	1,033,249	81,253.00	1,033.25
206	0	0	0	0	0	0	0	1	0	0	0	0	0	0	0	0	0	0	0	0	82286250	69,250	82,286.25	69.25
207	0	0	0	0	0	0	0	0	0	0	0	0	0	0	0	0	0	0	0	0	82355500	496,750	82,355.50	496.75
208	0	0	0	0	0	0	0	1	0	0	0	0	0	0	0	0	0	0	0	0	82852250	20,750	82,852.25	20.75
209	0	0	0	0	0	0	0	1	0	0	0	1	0	0	0	0	0	0	0	0	82873000	1,033,250	82,873.00	1,033.25
210	0	0	0	0	0	0	0	1	0	0	0	0	0	0	0	0	0	0	0	0	83906250	66,000	83,906.25	66
211	0	0	0	0	0	0	0	0	0	0	0	0	0	0	0	0	0	0	0	0	83972250	496,500	83,972.25	496.5
212	0	0	0	0	0	0	0	1	0	0	0	0	0	0	0	0	0	0	0	0	84468750	24,250	84,468.75	24.25
213	0	0	0	0	0	0	0	1	0	0	0	1	0	0	0	0	0	0	0	0	84493000	1,033,250	84,493.00	1,033.25
214	0	0	0	0	0	0	0	1	0	0	0	0	0	0	0	0	0	0	0	0	85526250	62,750	85,526.25	62.75
215	0	0	0	0	0	0	0	0	0	0	0	0	0	0	0	0	0	0	0	0	85589000	496,500	85,589.00	496.5
216	0	0	0	0	0	0	0	1	0	0	0	0	0	0	0	0	0	0	0	0	86085500	37,501	86,085.50	37.5
217	0	0	0	0	0	0	0	1	0	0	0	1	0	0	0	0	0	0	0	0	86123001	1,023,249	86,123.00	1,023.25
218	0	0	0	0	0	0	0	1	0	0	0	0	0	0	0	0	0	0	0	0	87146250	59,250	87,146.25	59.25
219	0	0	0	0	0	0	0	0	0	0	0	0	0	0	0	0	0	0	0	0	87205500	513,250	87,205.50	513.25
220	0	0	0	0	0	0	0	1	0	0	0	0	0	0	0	0	0	0	0	0	87718750	24,250	87,718.75	24.25
221	0	0	0	0	0	0	0	1	0	0	0	1	0	0	0	0	0	0	0	0	87743000	1,023,250	87,743.00	1,023.25
222	0	0	0	0	0	0	0	1	0	0	0	0	0	0	0	0	0	0	0	0	88766250	72,750	88,766.25	72.75
223	0	0	0	0	0	0	0	0	0	0	0	0	0	0	0	0	0	0	0	0	88839000	496,500	88,839.00	496.5
224	0	0	0	0	0	0	0	1	0	0	0	0	0	0	0	0	0	0	0	0	89335500	27,501	89,335.50	27.5
225	0	0	0	0	0	0	0	1	0	0	0	1	0	0	0	0	0	0	0	0	89363001	1,023,249	89,363.00	1,023.25
226	0	0	0	0	0	0	0	1	0	0	0	0	0	0	0	0	0	0	0	0	90386250	69,250	90,386.25	69.25
227	0	0	0	0	0	0	0	0	0	0	0	0	0	0	0	0	0	0	0	0	90455500	496,750	90,455.50	496.75
228	0	0	0	0	0	0	0	1	0	0	0	0	0	0	0	0	0	0	0	0	90952250	30,750	90,952.25	30.75
229	0	0	0	0	0	0	0	1	0	0	0	1	0	0	0	0	0	0	0	0	90983000	1,023,250	90,983.00	1,023.25
230	0	0	0	0	0	0	0	1	0	0	0	0	0	0	0	0	0	0	0	0	92006250	66,000	92,006.25	66
231	0	0	0	0	0	0	0	0	0	0	0	0	0	0	0	0	0	0	0	0	92072250	496,750	92,072.25	496.75
232	0	0	0	0	0	0	0	1	0	0	0	0	0	0	0	0	0	0	0	0	92569000	34,000	92,569.00	34
233	0	0	0	0	0	0	0	1	0	0	0	1	0	0	0	0	0	0	0	0	92603000	1,023,500	92,603.00	1,023.50
234	0	0	0	0	0	0	0	1	0	0	0	0	0	0	0	0	0	0	0	0	93626500	62,500	93,626.50	62.5
235	0	0	0	0	0	0	0	0	0	0	0	0	0	0	0	0	0	0	0	0	93689000	496,500	93,689.00	496.5
236	0	0	0	0	0	0	0	1	0	0	0	0	0	0	0	0	0	0	0	0	94185500	37,501	94,185.50	37.5
237	0	0	0	0	0	0	0	1	0	0	0	1	0	0	0	0	0	0	0	0	94223001	1,023,499	94,223.00	1,023.50
238	0	0	0	0	0	0	0	1	0	0	0	0	0	0	0	0	0	0	0	0	95246500	59,250	95,246.50	59.25
239	0	0	0	0	0	0	0	0	0	0	0	0	0	0	0	0	0	0	0	0	95305750	513,250	95,305.75	513.25
240	0	0	0	0	0	0	0	1	0	0	0	0	0	0	0	0	0	0	0	0	95819000	24,000	95,819.00	24
241	0	0	0	0	0	0	0	1	0	0	0	1	0	0	0	0	0	0	0	0	95843000	1,023,500	95,843.00	1,023.50
242	0	0	0	0	0	0	0	1	0	0	0	0	0	0	0	0	0	0	0	0	96866500	72,500	96,866.50	72.5
243	0	0	0	0	0	0	0	0	0	0	0	0	0	0	0	0	0	0	0	0	96939000	496,500	96,939.00	496.5
244	0	0	0	0	0	0	0	1	0	0	0	0	0	0	0	0	0	0	0	0	97435500	27,501	97,435.50	27.5
245	0	0	0	0	0	0	0	1	0	0	0	1	0	0	0	0	0	0	0	0	97463001	1,023,499	97,463.00	1,023.50
246	0	0	0	0	0	0	0	1	0	0	0	0	0	0	0	0	0	0	0	0	98486500	52,500	98,486.50	52.5
247	0	0	0	0	0	0	0	0	0	0	0	0	0	0	0	0	0	0	0	0	98539000	513,250	98,539.00	513.25
248	0	0	0	0	0	0	0	1	0	0	0	0	0	0	0	0	0	0	0	0	99052250	30,750	99,052.25	30.75
249	0	0	0	0	0	0	0	1	0	0	0	1	0	0	0	0	0	0	0	0	99083000	1,023,500	99,083.00	1,023.50
250	0	0	0	0	0	0	0	1	0	0	0	0	0	0	0	0	0	0	0	0	100106500	65,750	100,106.50	65.75
251	0	0	0	0	0	0	0	0	0	0	0	0	0	0	0	0	0	0	0	0	100172250	496,750	100,172.25	496.75
252	0	0	0	0	0	0	0	1	0	0	0	0	0	0	0	0	0	0	0	0	100669000	34,000	100,669.00	34
253	0	0	0	0	0	0	0	1	0	0	0	1	0	0	0	0	0	0	0	0	100703000	1,023,501	100,703.00	1,023.50
254	0	0	0	0	0	0	0	1	0	0	0	0	0	0	0	0	0	0	0	0	101726501	62,499	101,726.50	62.5
255	0	0	0	0	0	0	0	0	0	0	0	0	0	0	0	0	0	0	0	0	101789000	496,500	101,789.00	496.5
256	0	0	0	0	0	0	0	1	0	0	0	0	0	0	0	0	0	0	0	0	102285500	37,501	102,285.50	37.5
257	0	0	0	0	0	0	0	1	0	0	0	1	0	0	0	0	0	0	0	0	102323001	1,023,499	102,323.00	1,023.50
258	0	0	0	0	0	0	0	1	0	0	0	0	0	0	0	0	0	0	0	0	103346500	59,250	103,346.50	59.25
259	0	0	0	0	0	0	0	0	0	0	0	0	0	0	0	0	0	0	0	0	103405750	513,250	103,405.75	513.25
260	0	0	0	0	0	0	0	1	0	0	0	0	0	0	0	0	0	0	0	0	103919000	24,000	103,919.00	24
261	0	0	0	0	0	0	0	1	0	0	0	1	0	0	0	0	0	0	0	0	103943000	1,023,500	103,943.00	1,023.50
262	0	0	0	0	0	0	0	1	0	0	0	0	0	0	0	0	0	0	0	0	104966500	72,500	104,966.50	72.5
263	0	0	0	0	0	0	0	0	0	0	0	0	0	0	0	0	0	0	0	0	105039000	496,750	105,039.00	496.75
264	0	0	0	0	0	0	0	1	0	0	0	0	0	0	0	0	0	0	0	0	105535750	27,250	105,535.75	27.25
265	0	0	0	0	0	0	0	1	0	0	0	1	0	0	0	0	0	0	0	0	105563000	1,023,500	105,563.00	1,023.50
266	0	0	0	0	0	0	0	1	0	0	0	0	0	0	0	0	0	0	0	0	106586500	69,250	106,586.50	69.25
267	0	0	0	0	0	0	0	0	0	0	0	0	0	0	0	0	0	0	0	0	106655750	513,250	106,655.75	513.25
268	0	0	0	0	0	0	0	1	0	0	0	0	0	0	0	0	0	0	0	0	107169000	14,000	107,169.00	14
269	0	0	0	0	0	0	0	1	0	0	0	1	0	0	0	0	0	0	0	0	107183000	1,023,501	107,183.00	1,023.50
270	0	0	0	0	0	0	0	1	0	0	0	0	0	0	0	0	0	0	0	0	108206501	65,999	108,206.50	66
271	0	0	0	0	0	0	0	0	0	0	0	0	0	0	0	0	0	0	0	0	108272500	496,500	108,272.50	496.5
272	0	0	0	0	0	0	0	1	0	0	0	0	0	0	0	0	0	0	0	0	108769000	34,001	108,769.00	34
273	0	0	0	0	0	0	0	1	0	0	0	1	0	0	0	0	0	0	0	0	108803001	1,023,499	108,803.00	1,023.50
274	0	0	0	0	0	0	0	1	0	0	0	0	0	0	0	0	0	0	0	0	109826500	62,501	109,826.50	62.5
275	0	0	0	0	0	0	0	0	0	0	0	0	0	0	0	0	0	0	0	0	109889001	513,249	109,889.00	513.25
276	0	0	0	0	0	0	0	1	0	0	0	0	0	0	0	0	0	0	0	0	110402250	20,750	110,402.25	20.75
277	0	0	0	0	0	0	0	1	0	0	0	1	0	0	0	0	0	0	0	0	110423000	1,023,500	110,423.00	1,023.50
278	0	0	0	0	0	0	0	1	0	0	0	0	0	0	0	0	0	0	0	0	111446500	76,000	111,446.50	76
279	0	0	0	0	0	0	0	0	0	0	0	0	0	0	0	0	0	0	0	0	111522500	496,500	111,522.50	496.5
280	0	0	0	0	0	0	0	1	0	0	0	0	0	0	0	0	0	0	0	0	112019000	24,250	112,019.00	24.25
281	0	0	0	0	0	0	0	1	0	0	0	1	0	0	0	0	0	0	0	0	112043250	1,023,250	112,043.25	1,023.25
282	0	0	0	0	0	0	0	1	0	0	0	0	0	0	0	0	0	0	0	0	113066500	72,500	113,066.50	72.5
283	0	0	0	0	0	0	0	0	0	0	0	0	0	0	0	0	0	0	0	0	113139000	496,750	113,139.00	496.75
284	0	0	0	0	0	0	0	1	0	0	0	0	0	0	0	0	0	0	0	0	113635750	27,500	113,635.75	27.5
285	0	0	0	0	0	0	0	1	0	0	0	1	0	0	0	0	0	0	0	0	113663250	1,023,250	113,663.25	1,023.25
286	0	0	0	0	0	0	0	1	0	0	0	0	0	0	0	0	0	0	0	0	114686500	69,250	114,686.50	69.25
287	0	0	0	0	0	0	0	0	0	0	0	0	0	0	0	0	0	0	0	0	114755750	496,750	114,755.75	496.75
288	0	0	0	0	0	0	0	1	0	0	0	0	0	0	0	0	0	0	0	0	115252500	30,750	115,252.50	30.75
289	0	0	0	0	0	0	0	1	0	0	0	1	0	0	0	0	0	0	0	0	115283250	1,023,250	115,283.25	1,023.25
290	0	0	0	0	0	0	0	1	0	0	0	0	0	0	0	0	0	0	0	0	116306500	66,000	116,306.50	66
291	0	0	0	0	0	0	0	0	0	0	0	0	0	0	0	0	0	0	0	0	116372500	496,500	116,372.50	496.5
292	0	0	0	0	0	0	0	1	0	0	0	0	0	0	0	0	0	0	0	0	116869000	34,250	116,869.00	34.25
293	0	0	0	0	0	0	0	1	0	0	0	1	0	0	0	0	0	0	0	0	116903250	1,023,251	116,903.25	1,023.25
294	0	0	0	0	0	0	0	1	0	0	0	0	0	0	0	0	0	0	0	0	117926501	62,749	117,926.50	62.75
295	0	0	0	0	0	0	0	0	0	0	0	0	0	0	0	0	0	0	0	0	117989250	513,250	117,989.25	513.25
296	0	0	0	0	0	0	0	1	0	0	0	0	0	0	0	0	0	0	0	0	118502500	20,750	118,502.50	20.75
297	0	0	0	0	0	0	0	1	0	0	0	1	0	0	0	0	0	0	0	0	118523250	1,023,251	118,523.25	1,023.25
298	0	0	0	0	0	0	0	1	0	0	0	0	0	0	0	0	0	0	0	0	119546501	75,999	119,546.50	76
299	0	0	0	0	0	0	0	0	0	0	0	0	0	0	0	0	0	0	0	0	119622500	496,500	119,622.50	496.5
300	0	0	0	0	0	0	0	1	0	0	0	0	0	0	0	0	0	0	0	0	120119000	24,250	120,119.00	24.25
301	0	0	0	0	0	0	0	1	0	0	0	1	0	0	0	0	0	0	0	0	120143250	1,023,251	120,143.25	1,023.25
302	0	0	0	0	0	0	0	1	0	0	0	0	0	0	0	0	0	0	0	0	121166501	72,749	121,166.50	72.75
303	0	0	0	0	0	0	0	0	0	0	0	0	0	0	0	0	0	0	0	0	121239250	496,500	121,239.25	496.5
304	0	0	0	0	0	0	0	1	0	0	0	0	0	0	0	0	0	0	0	0	121735750	27,500	121,735.75	27.5
305	0	0	0	0	0	0	0	1	0	0	0	1	0	0	0	0	0	0	0	0	121763250	1,023,250	121,763.25	1,023.25
306	0	0	0	0	0	0	0	1	0	0	0	0	0	0	0	0	0	0	0	0	122786500	69,250	122,786.50	69.25
307	0	0	0	0	0	0	0	0	0	0	0	0	0	0	0	0	0	0	0	0	122855750	496,750	122,855.75	496.75
308	0	0	0	0	0	0	0	1	0	0	0	0	0	0	0	0	0	0	0	0	123352500	30,750	123,352.50	30.75
309	0	0	0	0	0	0	0	1	0	0	0	1	0	0	0	0	0	0	0	0	123383250	1,023,250	123,383.25	1,023.25
310	0	0	0	0	0	0	0	1	0	0	0	0	0	0	0	0	0	0	0	0	124406500	66,001	124,406.50	66
311	0	0	0	0	0	0	0	0	0	0	0	0	0	0	0	0	0	0	0	0	124472501	496,499	124,472.50	496.5
312	0	0	0	0	0	0	0	1	0	0	0	0	0	0	0	0	0	0	0	0	124969000	34,250	124,969.00	34.25
313	0	0	0	0	0	0	0	1	0	0	0	1	0	0	0	0	0	0	0	0	125003250	1,023,500	125,003.25	1,023.50
314	0	0	0	0	0	0	0	1	0	0	0	0	0	0	0	0	0	0	0	0	126026750	62,500	126,026.75	62.5
315	0	0	0	0	0	0	0	0	0	0	0	0	0	0	0	0	0	0	0	0	126089250	513,250	126,089.25	513.25
316	0	0	0	0	0	0	0	1	0	0	0	0	0	0	0	0	0	0	0	0	126602500	20,750	126,602.50	20.75
317	0	0	0	0	0	0	0	1	0	0	0	1	0	0	0	0	0	0	0	0	126623250	1,023,500	126,623.25	1,023.50
318	0	0	0	0	0	0	0	1	0	0	0	0	0	0	0	0	0	0	0	0	127646750	59,250	127,646.75	59.25
319	0	0	0	0	0	0	0	0	0	0	0	0	0	0	0	0	0	0	0	0	127706000	513,250	127,706.00	513.25
320	0	0	0	0	0	0	0	1	0	0	0	0	0	0	0	0	0	0	0	0	128219250	24,000	128,219.25	24
321	0	0	0	0	0	0	0	1	0	0	0	1	0	0	0	0	0	0	0	0	128243250	1,023,500	128,243.25	1,023.50
322	0	0	0	0	0	0	0	1	0	0	0	0	0	0	0	0	0	0	0	0	129266750	72,500	129,266.75	72.5
323	0	0	0	0	0	0	0	0	0	0	0	0	0	0	0	0	0	0	0	0	129339250	496,500	129,339.25	496.5
324	0	0	0	0	0	0	0	1	0	0	0	0	0	0	0	0	0	0	0	0	129835750	27,500	129,835.75	27.5
325	0	0	0	0	0	0	0	1	0	0	0	1	0	0	0	0	0	0	0	0	129863250	1,023,500	129,863.25	1,023.50
326	0	0	0	0	0	0	0	1	0	0	0	0	0	0	0	0	0	0	0	0	130886750	69,250	130,886.75	69.25
327	0	0	0	0	0	0	0	0	0	0	0	0	0	0	0	0	0	0	0	0	130956000	496,500	130,956.00	496.5
328	0	0	0	0	0	0	0	1	0	0	0	0	0	0	0	0	0	0	0	0	131452500	30,750	131,452.50	30.75
329	0	0	0	0	0	0	0	1	0	0	0	1	0	0	0	0	0	0	0	0	131483250	1,023,500	131,483.25	1,023.50
330	0	0	0	0	0	0	0	1	0	0	0	0	0	0	0	0	0	0	0	0	132506750	65,750	132,506.75	65.75
331	0	0	0	0	0	0	0	0	0	0	0	0	0	0	0	0	0	0	0	0	132572500	513,250	132,572.50	513.25
332	0	0	0	0	0	0	0	1	0	0	0	0	0	0	0	0	0	0	0	0	133085750	17,500	133,085.75	17.5
333	0	0	0	0	0	0	0	1	0	0	0	1	0	0	0	0	0	0	0	0	133103250	1,023,500	133,103.25	1,023.50
334	0	0	0	0	0	0	0	1	0	0	0	0	0	0	0	0	0	0	0	0	134126750	79,250	134,126.75	79.25
335	0	0	0	0	0	0	0	0	0	0	0	0	0	0	0	0	0	0	0	0	134206000	496,500	134,206.00	496.5
336	0	0	0	0	0	0	0	1	0	0	0	0	0	0	0	0	0	0	0	0	134702500	20,750	134,702.50	20.75
337	0	0	0	0	0	0	0	1	0	0	0	1	0	0	0	0	0	0	0	0	134723250	1,023,500	134,723.25	1,023.50
338	0	0	0	0	0	0	0	1	0	0	0	0	0	0	0	0	0	0	0	0	135746750	76,000	135,746.75	76
339	0	0	0	0	0	0	0	0	0	0	0	0	0	0	0	0	0	0	0	0	135822750	496,500	135,822.75	496.5
340	0	0	0	0	0	0	0	1	0	0	0	0	0	0	0	0	0	0	0	0	136319250	24,000	136,319.25	24
341	0	0	0	0	0	0	0	1	0	0	0	1	0	0	0	0	0	0	0	0	136343250	1,023,500	136,343.25	1,023.50
342	0	0	0	0	0	0	0	1	0	0	0	0	0	0	0	0	0	0	0	0	137366750	72,500	137,366.75	72.5
343	0	0	0	0	0	0	0	0	0	0	0	0	0	0	0	0	0	0	0	0	137439250	496,750	137,439.25	496.75
344	0	0	0	0	0	0	0	1	0	0	0	0	0	0	0	0	0	0	0	0	137936000	27,250	137,936.00	27.25
345	0	0	0	0	0	0	0	1	0	0	0	1	0	0	0	0	0	0	0	0	137963250	1,023,500	137,963.25	1,023.50
346	0	0	0	0	0	0	0	1	0	0	0	0	0	0	0	0	0	0	0	0	138986750	69,250	138,986.75	69.25
347	0	0	0	0	0	0	0	0	0	0	0	0	0	0	0	0	0	0	0	0	139056000	496,500	139,056.00	496.5
348	0	0	0	0	0	0	0	1	0	0	0	0	0	0	0	0	0	0	0	0	139552500	30,750	139,552.50	30.75
349	0	0	0	0	0	0	0	1	0	0	0	1	0	0	0	0	0	0	0	0	139583250	1,033,500	139,583.25	1,033.50
350	0	0	0	0	0	0	0	1	0	0	0	0	0	0	0	0	0	0	0	0	140616750	56,000	140,616.75	56
351	0	0	0	0	0	0	0	0	0	0	0	0	0	0	0	0	0	0	0	0	140672750	513,250	140,672.75	513.25
352	0	0	0	0	0	0	0	1	0	0	0	0	0	0	0	0	0	0	0	0	141186000	17,250	141,186.00	17.25
353	0	0	0	0	0	0	0	1	0	0	0	1	0	0	0	0	0	0	0	0	141203250	1,033,500	141,203.25	1,033.50
354	0	0	0	0	0	0	0	1	0	0	0	0	0	0	0	0	0	0	0	0	142236750	69,250	142,236.75	69.25
355	0	0	0	0	0	0	0	0	0	0	0	0	0	0	0	0	0	0	0	0	142306000	496,500	142,306.00	496.5
356	0	0	0	0	0	0	0	1	0	0	0	0	0	0	0	0	0	0	0	0	142802500	20,750	142,802.50	20.75
357	0	0	0	0	0	0	0	1	0	0	0	1	0	0	0	0	0	0	0	0	142823250	1,033,500	142,823.25	1,033.50
358	0	0	0	0	0	0	0	1	0	0	0	0	0	0	0	0	0	0	0	0	143856750	66,000	143,856.75	66
359	0	0	0	0	0	0	0	0	0	0	0	0	0	0	0	0	0	0	0	0	143922750	496,500	143,922.75	496.5
360	0	0	0	0	0	0	0	1	0	0	0	0	0	0	0	0	0	0	0	0	144419250	24,000	144,419.25	24
361	0	0	0	0	0	0	0	1	0	0	0	1	0	0	0	0	0	0	0	0	144443250	1,033,500	144,443.25	1,033.50
362	0	0	0	0	0	0	0	1	0	0	0	0	0	0	0	0	0	0	0	0	145476750	62,500	145,476.75	62.5
363	0	0	0	0	0	0	0	0	0	0	0	0	0	0	0	0	0	0	0	0	145539250	496,750	145,539.25	496.75
364	0	0	0	0	0	0	0	1	0	0	0	0	0	0	0	0	0	0	0	0	146036000	27,500	146,036.00	27.5
365	0	0	0	0	0	0	0	1	0	0	0	1	0	0	0	0	0	0	0	0	146063500	1,033,250	146,063.50	1,033.25
366	0	0	0	0	0	0	0	1	0	0	0	0	0	0	0	0	0	0	0	0	147096750	59,251	147,096.75	59.25
367	0	0	0	0	0	0	0	0	0	0	0	0	0	0	0	0	0	0	0	0	147156001	496,749	147,156.00	496.75
368	0	0	0	0	0	0	0	1	0	0	0	0	0	0	0	0	0	0	0	0	147652750	30,750	147,652.75	30.75
369	0	0	0	0	0	0	0	1	0	0	0	1	0	0	0	0	0	0	0	0	147683500	1,019,500	147,683.50	1,019.50
370	0	0	0	0	0	0	0	1	0	0	0	0	0	0	0	0	0	0	0	0	148703000	53,000	148,703.00	53
371	0	0	0	0	0	0	0	0	0	0	0	0	0	0	0	0	0	0	0	0	148756000	496,750	148,756.00	496.75
372	0	0	0	0	0	0	0	1	0	0	0	0	0	0	0	0	0	0	0	0	149252750	20,750	149,252.75	20.75
373	0	0	0	0	0	0	0	1	0	0	0	1	0	0	0	0	0	0	0	0	149273500	1,033,250	149,273.50	1,033.25
374	0	0	0	0	0	0	0	1	0	0	0	0	0	0	0	0	0	0	0	0	150306750	66,000	150,306.75	66
375	0	0	0	0	0	0	0	0	0	0	0	0	0	0	0	0	0	0	0	0	150372750	496,500	150,372.75	496.5
376	0	0	0	0	0	0	0	1	0	0	0	0	0	0	0	0	0	0	0	0	150869250	24,250	150,869.25	24.25
377	0	0	0	0	0	0	0	1	0	0	0	1	0	0	0	0	0	0	0	0	150893500	1,033,250	150,893.50	1,033.25
378	0	0	0	0	0	0	0	1	0	0	0	0	0	0	0	0	0	0	0	0	151926750	62,750	151,926.75	62.75
379	0	0	0	0	0	0	0	0	0	0	0	0	0	0	0	0	0	0	0	0	151989500	496,500	151,989.50	496.5
380	0	0	0	0	0	0	0	1	0	0	0	0	0	0	0	0	0	0	0	0	152486000	27,501	152,486.00	27.5
381	0	0	0	0	0	0	0	1	0	0	0	1	0	0	0	0	0	0	0	0	152513501	1,033,249	152,513.50	1,033.25
382	0	0	0	0	0	0	0	1	0	0	0	0	0	0	0	0	0	0	0	0	153546750	59,250	153,546.75	59.25
383	0	0	0	0	0	0	0	0	0	0	0	0	0	0	0	0	0	0	0	0	153606000	496,750	153,606.00	496.75
384	0	0	0	0	0	0	0	1	0	0	0	0	0	0	0	0	0	0	0	0	154102750	30,750	154,102.75	30.75
385	0	0	0	0	0	0	0	1	0	0	0	1	0	0	0	0	0	0	0	0	154133500	1,033,250	154,133.50	1,033.25
386	0	0	0	0	0	0	0	1	0	0	0	0	0	0	0	0	0	0	0	0	155166750	56,000	155,166.75	56
387	0	0	0	0	0	0	0	0	0	0	0	0	0	0	0	0	0	0	0	0	155222750	513,250	155,222.75	513.25
388	0	0	0	0	0	0	0	1	0	0	0	0	0	0	0	0	0	0	0	0	155736000	17,500	155,736.00	17.5
389	0	0	0	0	0	0	0	1	0	0	0	1	0	0	0	0	0	0	0	0	155753500	1,033,250	155,753.50	1,033.25
390	0	0	0	0	0	0	0	1	0	0	0	0	0	0	0	0	0	0	0	0	156786750	52,751	156,786.75	52.75
391	0	0	0	0	0	0	0	0	0	0	0	0	0	0	0	0	0	0	0	0	156839501	496,499	156,839.50	496.5
392	0	0	0	0	0	0	0	1	0	0	0	0	0	0	0	0	0	0	0	0	157336000	27,500	157,336.00	27.5
393	0	0	0	0	0	0	0	1	0	0	0	1	0	0	0	0	0	0	0	0	157363500	1,023,500	157,363.50	1,023.50
394	0	0	0	0	0	0	0	1	0	0	0	0	0	0	0	0	0	0	0	0	158387000	69,250	158,387.00	69.25
395	0	0	0	0	0	0	0	0	0	0	0	0	0	0	0	0	0	0	0	0	158456250	496,500	158,456.25	496.5
396	0	0	0	0	0	0	0	1	0	0	0	0	0	0	0	0	0	0	0	0	158952750	20,750	158,952.75	20.75
397	0	0	0	0	0	0	0	1	0	0	0	1	0	0	0	0	0	0	0	0	158973500	1,023,500	158,973.50	1,023.50
398	0	0	0	0	0	0	0	1	0	0	0	0	0	0	0	0	0	0	0	0	159997000	59,250	159,997.00	59.25
399	0	0	0	0	0	0	0	0	0	0	0	0	0	0	0	0	0	0	0	0	160056250	513,250	160,056.25	513.25
400	0	0	0	0	0	0	0	1	0	0	0	0	0	0	0	0	0	0	0	0	160569500	14,000	160,569.50	14
401	0	0	0	0	0	0	0	1	0	0	0	1	0	0	0	0	0	0	0	0	160583500	1,023,500	160,583.50	1,023.50
402	0	0	0	0	0	0	0	1	0	0	0	0	0	0	0	0	0	0	0	0	161607000	65,750	161,607.00	65.75
403	0	0	0	0	0	0	0	0	0	0	0	0	0	0	0	0	0	0	0	0	161672750	496,750	161,672.75	496.75
404	0	0	0	0	0	0	0	1	0	0	0	0	0	0	0	0	0	0	0	0	162169500	24,000	162,169.50	24
405	0	0	0	0	0	0	0	1	0	0	0	1	0	0	0	0	0	0	0	0	162193500	1,023,500	162,193.50	1,023.50
406	0	0	0	0	0	0	0	1	0	0	0	0	0	0	0	0	0	0	0	0	163217000	72,500	163,217.00	72.5
407	0	0	0	0	0	0	0	0	0	0	0	0	0	0	0	0	0	0	0	0	163289500	496,500	163,289.50	496.5
408	0	0	0	0	0	0	0	1	0	0	0	0	0	0	0	0	0	0	0	0	163786000	17,501	163,786.00	17.5
409	0	0	0	0	0	0	0	1	0	0	0	1	0	0	0	0	0	0	0	0	163803501	1,023,500	163,803.50	1,023.50
410	0	0	0	0	0	0	0	1	0	0	0	0	0	0	0	0	0	0	0	0	164827001	62,499	164,827.00	62.5
411	0	0	0	0	0	0	0	0	0	0	0	0	0	0	0	0	0	0	0	0	164889500	496,500	164,889.50	496.5
412	0	0	0	0	0	0	0	1	0	0	0	0	0	0	0	0	0	0	0	0	165386000	27,501	165,386.00	27.5
413	0	0	0	0	0	0	0	1	0	0	0	1	0	0	0	0	0	0	0	0	165413501	1,023,499	165,413.50	1,023.50
414	0	0	0	0	0	0	0	1	0	0	0	0	0	0	0	0	0	0	0	0	166437000	69,250	166,437.00	69.25
415	0	0	0	0	0	0	0	0	0	0	0	0	0	0	0	0	0	0	0	0	166506250	496,500	166,506.25	496.5
416	0	0	0	0	0	0	0	1	0	0	0	0	0	0	0	0	0	0	0	0	167002750	30,750	167,002.75	30.75
417	0	0	0	0	0	0	0	1	0	0	0	1	0	0	0	0	0	0	0	0	167033500	1,019,750	167,033.50	1,019.75
418	0	0	0	0	0	0	0	1	0	0	0	0	0	0	0	0	0	0	0	0	168053250	53,000	168,053.25	53
419	0	0	0	0	0	0	0	0	0	0	0	0	0	0	0	0	0	0	0	0	168106250	513,250	168,106.25	513.25
420	0	0	0	0	0	0	0	1	0	0	0	0	0	0	0	0	0	0	0	0	168619500	24,000	168,619.50	24
421	0	0	0	0	0	0	0	1	0	0	0	1	0	0	0	0	0	0	0	0	168643500	1,019,750	168,643.50	1,019.75
422	0	0	0	0	0	0	0	1	0	0	0	0	0	0	0	0	0	0	0	0	169663250	59,751	169,663.25	59.75
423	0	0	0	0	0	0	0	0	0	0	0	0	0	0	0	0	0	0	0	0	169723001	496,499	169,723.00	496.5
424	0	0	0	0	0	0	0	1	0	0	0	0	0	0	0	0	0	0	0	0	170219500	34,000	170,219.50	34
425	0	0	0	0	0	0	0	1	0	0	0	1	0	0	0	0	0	0	0	0	170253500	1,019,750	170,253.50	1,019.75
426	0	0	0	0	0	0	0	1	0	0	0	0	0	0	0	0	0	0	0	0	171273250	66,250	171,273.25	66.25
427	0	0	0	0	0	0	0	0	0	0	0	0	0	0	0	0	0	0	0	0	171339500	496,750	171,339.50	496.75
428	0	0	0	0	0	0	0	1	0	0	0	0	0	0	0	0	0	0	0	0	171836250	27,250	171,836.25	27.25
429	0	0	0	0	0	0	0	1	0	0	0	1	0	0	0	0	0	0	0	0	171863500	1,019,750	171,863.50	1,019.75
430	0	0	0	0	0	0	0	1	0	0	0	0	0	0	0	0	0	0	0	0	172883250	56,251	172,883.25	56.25
431	0	0	0	0	0	0	0	0	0	0	0	0	0	0	0	0	0	0	0	0	172939501	496,749	172,939.50	496.75
432	0	0	0	0	0	0	0	1	0	0	0	0	0	0	0	0	0	0	0	0	173436250	37,250	173,436.25	37.25
433	0	0	0	0	0	0	0	1	0	0	0	1	0	0	0	0	0	0	0	0	173473500	1,019,750	173,473.50	1,019.75
434	0	0	0	0	0	0	0	1	0	0	0	0	0	0	0	0	0	0	0	0	174493250	63,000	174,493.25	63
435	0	0	0	0	0	0	0	0	0	0	0	0	0	0	0	0	0	0	0	0	174556250	496,500	174,556.25	496.5
436	0	0	0	0	0	0	0	1	0	0	0	0	0	0	0	0	0	0	0	0	175052750	30,750	175,052.75	30.75
437	0	0	0	0	0	0	0	1	0	0	0	1	0	0	0	0	0	0	0	0	175083500	1,019,750	175,083.50	1,019.75
438	0	0	0	0	0	0	0	1	0	0	0	0	0	0	0	0	0	0	0	0	176103250	69,750	176,103.25	69.75
439	0	0	0	0	0	0	0	0	0	0	0	0	0	0	0	0	0	0	0	0	176173000	496,500	176,173.00	496.5
440	0	0	0	0	0	0	0	1	0	0	0	0	0	0	0	0	0	0	0	0	176669500	24,001	176,669.50	24
441	0	0	0	0	0	0	0	1	0	0	0	1	0	0	0	0	0	0	0	0	176693501	1,019,749	176,693.50	1,019.75
442	0	0	0	0	0	0	0	1	0	0	0	0	0	0	0	0	0	0	0	0	177713250	59,751	177,713.25	59.75
443	0	0	0	0	0	0	0	0	0	0	0	0	0	0	0	0	0	0	0	0	177773001	496,499	177,773.00	496.5
444	0	0	0	0	0	0	0	1	0	0	0	0	0	0	0	0	0	0	0	0	178269500	34,250	178,269.50	34.25
445	0	0	0	0	0	0	0	1	0	0	0	1	0	0	0	0	0	0	0	0	178303750	1,019,500	178,303.75	1,019.50
446	0	0	0	0	0	0	0	1	0	0	0	0	0	0	0	0	0	0	0	0	179323250	66,500	179,323.25	66.5
447	0	0	0	0	0	0	0	0	0	0	0	0	0	0	0	0	0	0	0	0	179389750	496,500	179,389.75	496.5
448	0	0	0	0	0	0	0	1	0	0	0	0	0	0	0	0	0	0	0	0	179886250	27,500	179,886.25	27.5
449	0	0	0	0	0	0	0	1	0	0	0	1	0	0	0	0	0	0	0	0	179913750		179,913.75
