# Supplementary material for: Auditory presentation and synchronization in Adobe Flash and HTML5/JavaScript Web experiments
Source: Behav Res Methods. 2016 Jul 15;48(3):897–908. doi: 10.3758/s13428-016-0758-5 (PMC5003904; doi:10.3758/s13428-016-0758-5)
Supplement: Supplementary file 1 — (ZIP 1310 kb) [file 13428_2016_758_MOESM1_ESM.zip › Data/S2/sync-officepc-ie-js-rep2.csv]

	Keypad 4	Keypad 3	Keypad 2	Keypad 1	Opto 4	Opto 3	Opto 2	Opto 1	TTL in 2	TTL in 1	Mic 2	Mic 1	Act close 4	Act close 3	Act close 3	Act close 1	TTL out 2	TTL out 1	Sounder 2	Sounder 1	Elapsed uS	Active uS	Elapsed mS	Active mS
1	0	0	0	0	0	0	0	0	0	0	0	0	0	0	0	0	0	0	0	0	0	958,000	0	958
2	0	0	0	0	0	0	0	1	0	0	0	0	0	0	0	0	0	0	0	0	958000	66,750	958	66.75
3	0	0	0	0	0	0	0	1	0	0	0	1	0	0	0	0	0	0	0	0	1024750	465,250	1,024.75	465.25
4	0	0	0	0	0	0	0	1	0	0	0	0	0	0	0	0	0	0	0	0	1490000	3,500	1,490.00	3.5
5	0	0	0	0	0	0	0	1	0	0	0	1	0	0	0	0	0	0	0	0	1493500	574,500	1,493.50	574.5
6	0	0	0	0	0	0	0	1	0	0	0	0	0	0	0	0	0	0	0	0	2068000	60,000	2,068.00	60
7	0	0	0	0	0	0	0	0	0	0	0	0	0	0	0	0	0	0	0	0	2128000	513,250	2,128.00	513.25
8	0	0	0	0	0	0	0	1	0	0	0	0	0	0	0	0	0	0	0	0	2641250	23,500	2,641.25	23.5
9	0	0	0	0	0	0	0	1	0	0	0	1	0	0	0	0	0	0	0	0	2664750	1,023,500	2,664.75	1,023.50
10	0	0	0	0	0	0	0	1	0	0	0	0	0	0	0	0	0	0	0	0	3688250	73,000	3,688.25	73
11	0	0	0	0	0	0	0	0	0	0	0	0	0	0	0	0	0	0	0	0	3761250	496,750	3,761.25	496.75
12	0	0	0	0	0	0	0	1	0	0	0	0	0	0	0	0	0	0	0	0	4258000	26,750	4,258.00	26.75
13	0	0	0	0	0	0	0	1	0	0	0	1	0	0	0	0	0	0	0	0	4284750	1,023,250	4,284.75	1,023.25
14	0	0	0	0	0	0	0	1	0	0	0	0	0	0	0	0	0	0	0	0	5308000	70,000	5,308.00	70
15	0	0	0	0	0	0	0	0	0	0	0	0	0	0	0	0	0	0	0	0	5378000	496,500	5,378.00	496.5
16	0	0	0	0	0	0	0	1	0	0	0	0	0	0	0	0	0	0	0	0	5874500	30,250	5,874.50	30.25
17	0	0	0	0	0	0	0	1	0	0	0	1	0	0	0	0	0	0	0	0	5904750	1,023,250	5,904.75	1,023.25
18	0	0	0	0	0	0	0	1	0	0	0	0	0	0	0	0	0	0	0	0	6928000	66,750	6,928.00	66.75
19	0	0	0	0	0	0	0	0	0	0	0	0	0	0	0	0	0	0	0	0	6994750	496,500	6,994.75	496.5
20	0	0	0	0	0	0	0	1	0	0	0	0	0	0	0	0	0	0	0	0	7491250	33,500	7,491.25	33.5
21	0	0	0	0	0	0	0	1	0	0	0	1	0	0	0	0	0	0	0	0	7524750	1,023,500	7,524.75	1,023.50
22	0	0	0	0	0	0	0	1	0	0	0	0	0	0	0	0	0	0	0	0	8548250	63,250	8,548.25	63.25
23	0	0	0	0	0	0	0	0	0	0	0	0	0	0	0	0	0	0	0	0	8611500	496,501	8,611.50	496.5
24	0	0	0	0	0	0	0	1	0	0	0	0	0	0	0	0	0	0	0	0	9108001	36,749	9,108.00	36.75
25	0	0	0	0	0	0	0	1	0	0	0	1	0	0	0	0	0	0	0	0	9144750	1,023,500	9,144.75	1,023.50
26	0	0	0	0	0	0	0	1	0	0	0	0	0	0	0	0	0	0	0	0	10168250	59,751	10,168.25	59.75
27	0	0	0	0	0	0	0	0	0	0	0	0	0	0	0	0	0	0	0	0	10228001	513,249	10,228.00	513.25
28	0	0	0	0	0	0	0	1	0	0	0	0	0	0	0	0	0	0	0	0	10741250	23,500	10,741.25	23.5
29	0	0	0	0	0	0	0	1	0	0	0	1	0	0	0	0	0	0	0	0	10764750	1,023,500	10,764.75	1,023.50
30	0	0	0	0	0	0	0	1	0	0	0	0	0	0	0	0	0	0	0	0	11788250	73,250	11,788.25	73.25
31	0	0	0	0	0	0	0	0	0	0	0	0	0	0	0	0	0	0	0	0	11861500	496,501	11,861.50	496.5
32	0	0	0	0	0	0	0	1	0	0	0	0	0	0	0	0	0	0	0	0	12358001	26,749	12,358.00	26.75
33	0	0	0	0	0	0	0	1	0	0	0	1	0	0	0	0	0	0	0	0	12384750	1,023,500	12,384.75	1,023.50
34	0	0	0	0	0	0	0	1	0	0	0	0	0	0	0	0	0	0	0	0	13408250	53,251	13,408.25	53.25
35	0	0	0	0	0	0	0	0	0	0	0	0	0	0	0	0	0	0	0	0	13461501	496,499	13,461.50	496.5
36	0	0	0	0	0	0	0	1	0	0	0	0	0	0	0	0	0	0	0	0	13958000	36,750	13,958.00	36.75
37	0	0	0	0	0	0	0	1	0	0	0	1	0	0	0	0	0	0	0	0	13994750	1,019,750	13,994.75	1,019.75
38	0	0	0	0	0	0	0	1	0	0	0	0	0	0	0	0	0	0	0	0	15014500	63,500	15,014.50	63.5
39	0	0	0	0	0	0	0	0	0	0	0	0	0	0	0	0	0	0	0	0	15078000	496,750	15,078.00	496.75
40	0	0	0	0	0	0	0	1	0	0	0	0	0	0	0	0	0	0	0	0	15574750	30,000	15,574.75	30
41	0	0	0	0	0	0	0	1	0	0	0	1	0	0	0	0	0	0	0	0	15604750	1,019,750	15,604.75	1,019.75
42	0	0	0	0	0	0	0	1	0	0	0	0	0	0	0	0	0	0	0	0	16624500	53,501	16,624.50	53.5
43	0	0	0	0	0	0	0	0	0	0	0	0	0	0	0	0	0	0	0	0	16678001	513,249	16,678.00	513.25
44	0	0	0	0	0	0	0	1	0	0	0	0	0	0	0	0	0	0	0	0	17191250	23,500	17,191.25	23.5
45	0	0	0	0	0	0	0	1	0	0	0	1	0	0	0	0	0	0	0	0	17214750	1,019,750	17,214.75	1,019.75
46	0	0	0	0	0	0	0	1	0	0	0	0	0	0	0	0	0	0	0	0	18234500	60,250	18,234.50	60.25
47	0	0	0	0	0	0	0	0	0	0	0	0	0	0	0	0	0	0	0	0	18294750	496,750	18,294.75	496.75
48	0	0	0	0	0	0	0	1	0	0	0	0	0	0	0	0	0	0	0	0	18791500	33,250	18,791.50	33.25
49	0	0	0	0	0	0	0	1	0	0	0	1	0	0	0	0	0	0	0	0	18824750	1,019,750	18,824.75	1,019.75
50	0	0	0	0	0	0	0	1	0	0	0	0	0	0	0	0	0	0	0	0	19844500	67,001	19,844.50	67
51	0	0	0	0	0	0	0	0	0	0	0	0	0	0	0	0	0	0	0	0	19911501	496,499	19,911.50	496.5
52	0	0	0	0	0	0	0	1	0	0	0	0	0	0	0	0	0	0	0	0	20408000	26,750	20,408.00	26.75
53	0	0	0	0	0	0	0	1	0	0	0	1	0	0	0	0	0	0	0	0	20434750	1,019,750	20,434.75	1,019.75
54	0	0	0	0	0	0	0	1	0	0	0	0	0	0	0	0	0	0	0	0	21454500	57,000	21,454.50	57
55	0	0	0	0	0	0	0	0	0	0	0	0	0	0	0	0	0	0	0	0	21511500	513,250	21,511.50	513.25
56	0	0	0	0	0	0	0	1	0	0	0	0	0	0	0	0	0	0	0	0	22024750	20,000	22,024.75	20
57	0	0	0	0	0	0	0	1	0	0	0	1	0	0	0	0	0	0	0	0	22044750	1,019,750	22,044.75	1,019.75
58	0	0	0	0	0	0	0	1	0	0	0	0	0	0	0	0	0	0	0	0	23064500	47,001	23,064.50	47
59	0	0	0	0	0	0	0	0	0	0	0	0	0	0	0	0	0	0	0	0	23111501	513,249	23,111.50	513.25
60	0	0	0	0	0	0	0	1	0	0	0	0	0	0	0	0	0	0	0	0	23624750	30,000	23,624.75	30
61	0	0	0	0	0	0	0	1	0	0	0	1	0	0	0	0	0	0	0	0	23654750	1,019,750	23,654.75	1,019.75
62	0	0	0	0	0	0	0	1	0	0	0	0	0	0	0	0	0	0	0	0	24674500	70,250	24,674.50	70.25
63	0	0	0	0	0	0	0	0	0	0	0	0	0	0	0	0	0	0	0	0	24744750	496,750	24,744.75	496.75
64	0	0	0	0	0	0	0	1	0	0	0	0	0	0	0	0	0	0	0	0	25241500	23,500	25,241.50	23.5
65	0	0	0	0	0	0	0	1	0	0	0	1	0	0	0	0	0	0	0	0	25265000	1,019,500	25,265.00	1,019.50
66	0	0	0	0	0	0	0	1	0	0	0	0	0	0	0	0	0	0	0	0	26284500	60,250	26,284.50	60.25
67	0	0	0	0	0	0	0	0	0	0	0	0	0	0	0	0	0	0	0	0	26344750	496,750	26,344.75	496.75
68	0	0	0	0	0	0	0	1	0	0	0	0	0	0	0	0	0	0	0	0	26841500	33,500	26,841.50	33.5
69	0	0	0	0	0	0	0	1	0	0	0	1	0	0	0	0	0	0	0	0	26875000	1,019,501	26,875.00	1,019.50
70	0	0	0	0	0	0	0	1	0	0	0	0	0	0	0	0	0	0	0	0	27894501	66,999	27,894.50	67
71	0	0	0	0	0	0	0	0	0	0	0	0	0	0	0	0	0	0	0	0	27961500	496,750	27,961.50	496.75
72	0	0	0	0	0	0	0	1	0	0	0	0	0	0	0	0	0	0	0	0	28458250	26,750	28,458.25	26.75
73	0	0	0	0	0	0	0	1	0	0	0	1	0	0	0	0	0	0	0	0	28485000	1,019,750	28,485.00	1,019.75
74	0	0	0	0	0	0	0	1	0	0	0	0	0	0	0	0	0	0	0	0	29504750	56,750	29,504.75	56.75
75	0	0	0	0	0	0	0	0	0	0	0	0	0	0	0	0	0	0	0	0	29561500	513,250	29,561.50	513.25
76	0	0	0	0	0	0	0	1	0	0	0	0	0	0	0	0	0	0	0	0	30074750	20,250	30,074.75	20.25
77	0	0	0	0	0	0	0	1	0	0	0	1	0	0	0	0	0	0	0	0	30095000	1,019,750	30,095.00	1,019.75
78	0	0	0	0	0	0	0	1	0	0	0	0	0	0	0	0	0	0	0	0	31114750	63,500	31,114.75	63.5
79	0	0	0	0	0	0	0	0	0	0	0	0	0	0	0	0	0	0	0	0	31178250	496,500	31,178.25	496.5
80	0	0	0	0	0	0	0	1	0	0	0	0	0	0	0	0	0	0	0	0	31674750	30,250	31,674.75	30.25
81	0	0	0	0	0	0	0	1	0	0	0	1	0	0	0	0	0	0	0	0	31705000	1,019,750	31,705.00	1,019.75
82	0	0	0	0	0	0	0	1	0	0	0	0	0	0	0	0	0	0	0	0	32724750	70,250	32,724.75	70.25
83	0	0	0	0	0	0	0	0	0	0	0	0	0	0	0	0	0	0	0	0	32795000	496,501	32,795.00	496.5
84	0	0	0	0	0	0	0	1	0	0	0	0	0	0	0	0	0	0	0	0	33291501	23,499	33,291.50	23.5
85	0	0	0	0	0	0	0	1	0	0	0	1	0	0	0	0	0	0	0	0	33315000	1,019,750	33,315.00	1,019.75
86	0	0	0	0	0	0	0	1	0	0	0	0	0	0	0	0	0	0	0	0	34334750	60,250	34,334.75	60.25
87	0	0	0	0	0	0	0	0	0	0	0	0	0	0	0	0	0	0	0	0	34395000	496,500	34,395.00	496.5
88	0	0	0	0	0	0	0	1	0	0	0	0	0	0	0	0	0	0	0	0	34891500	33,500	34,891.50	33.5
89	0	0	0	0	0	0	0	1	0	0	0	1	0	0	0	0	0	0	0	0	34925000	1,019,750	34,925.00	1,019.75
90	0	0	0	0	0	0	0	1	0	0	0	0	0	0	0	0	0	0	0	0	35944750	66,750	35,944.75	66.75
91	0	0	0	0	0	0	0	0	0	0	0	0	0	0	0	0	0	0	0	0	36011500	496,750	36,011.50	496.75
92	0	0	0	0	0	0	0	1	0	0	0	0	0	0	0	0	0	0	0	0	36508250	26,750	36,508.25	26.75
93	0	0	0	0	0	0	0	1	0	0	0	1	0	0	0	0	0	0	0	0	36535000	1,019,750	36,535.00	1,019.75
94	0	0	0	0	0	0	0	1	0	0	0	0	0	0	0	0	0	0	0	0	37554750	56,750	37,554.75	56.75
95	0	0	0	0	0	0	0	0	0	0	0	0	0	0	0	0	0	0	0	0	37611500	513,250	37,611.50	513.25
96	0	0	0	0	0	0	0	1	0	0	0	0	0	0	0	0	0	0	0	0	38124750	20,250	38,124.75	20.25
97	0	0	0	0	0	0	0	1	0	0	0	1	0	0	0	0	0	0	0	0	38145000	1,019,750	38,145.00	1,019.75
98	0	0	0	0	0	0	0	1	0	0	0	0	0	0	0	0	0	0	0	0	39164750	63,500	39,164.75	63.5
99	0	0	0	0	0	0	0	0	0	0	0	0	0	0	0	0	0	0	0	0	39228250	496,500	39,228.25	496.5
100	0	0	0	0	0	0	0	1	0	0	0	0	0	0	0	0	0	0	0	0	39724750	30,250	39,724.75	30.25
101	0	0	0	0	0	0	0	1	0	0	0	1	0	0	0	0	0	0	0	0	39755000	1,019,750	39,755.00	1,019.75
102	0	0	0	0	0	0	0	1	0	0	0	0	0	0	0	0	0	0	0	0	40774750	70,251	40,774.75	70.25
103	0	0	0	0	0	0	0	0	0	0	0	0	0	0	0	0	0	0	0	0	40845001	496,499	40,845.00	496.5
104	0	0	0	0	0	0	0	1	0	0	0	0	0	0	0	0	0	0	0	0	41341500	23,500	41,341.50	23.5
105	0	0	0	0	0	0	0	1	0	0	0	1	0	0	0	0	0	0	0	0	41365000	1,019,750	41,365.00	1,019.75
106	0	0	0	0	0	0	0	1	0	0	0	0	0	0	0	0	0	0	0	0	42384750	60,251	42,384.75	60.25
107	0	0	0	0	0	0	0	0	0	0	0	0	0	0	0	0	0	0	0	0	42445001	496,499	42,445.00	496.5
108	0	0	0	0	0	0	0	1	0	0	0	0	0	0	0	0	0	0	0	0	42941500	33,500	42,941.50	33.5
109	0	0	0	0	0	0	0	1	0	0	0	1	0	0	0	0	0	0	0	0	42975000	1,019,750	42,975.00	1,019.75
110	0	0	0	0	0	0	0	1	0	0	0	0	0	0	0	0	0	0	0	0	43994750	67,000	43,994.75	67
111	0	0	0	0	0	0	0	0	0	0	0	0	0	0	0	0	0	0	0	0	44061750	496,500	44,061.75	496.5
112	0	0	0	0	0	0	0	1	0	0	0	0	0	0	0	0	0	0	0	0	44558250	26,750	44,558.25	26.75
113	0	0	0	0	0	0	0	1	0	0	0	1	0	0	0	0	0	0	0	0	44585000	1,019,750	44,585.00	1,019.75
114	0	0	0	0	0	0	0	1	0	0	0	0	0	0	0	0	0	0	0	0	45604750	57,000	45,604.75	57
115	0	0	0	0	0	0	0	0	0	0	0	0	0	0	0	0	0	0	0	0	45661750	513,250	45,661.75	513.25
116	0	0	0	0	0	0	0	1	0	0	0	0	0	0	0	0	0	0	0	0	46175000	20,000	46,175.00	20
117	0	0	0	0	0	0	0	1	0	0	0	1	0	0	0	0	0	0	0	0	46195000	1,019,750	46,195.00	1,019.75
118	0	0	0	0	0	0	0	1	0	0	0	0	0	0	0	0	0	0	0	0	47214750	63,500	47,214.75	63.5
119	0	0	0	0	0	0	0	0	0	0	0	0	0	0	0	0	0	0	0	0	47278250	496,750	47,278.25	496.75
120	0	0	0	0	0	0	0	1	0	0	0	0	0	0	0	0	0	0	0	0	47775000	30,001	47,775.00	30
121	0	0	0	0	0	0	0	1	0	0	0	1	0	0	0	0	0	0	0	0	47805001	1,019,749	47,805.00	1,019.75
122	0	0	0	0	0	0	0	1	0	0	0	0	0	0	0	0	0	0	0	0	48824750	70,251	48,824.75	70.25
123	0	0	0	0	0	0	0	0	0	0	0	0	0	0	0	0	0	0	0	0	48895001	496,499	48,895.00	496.5
124	0	0	0	0	0	0	0	1	0	0	0	0	0	0	0	0	0	0	0	0	49391500	23,500	49,391.50	23.5
125	0	0	0	0	0	0	0	1	0	0	0	1	0	0	0	0	0	0	0	0	49415000	1,019,750	49,415.00	1,019.75
126	0	0	0	0	0	0	0	1	0	0	0	0	0	0	0	0	0	0	0	0	50434750	60,250	50,434.75	60.25
127	0	0	0	0	0	0	0	0	0	0	0	0	0	0	0	0	0	0	0	0	50495000	513,250	50,495.00	513.25
128	0	0	0	0	0	0	0	1	0	0	0	0	0	0	0	0	0	0	0	0	51008250	16,750	51,008.25	16.75
129	0	0	0	0	0	0	0	1	0	0	0	1	0	0	0	0	0	0	0	0	51025000	1,019,750	51,025.00	1,019.75
130	0	0	0	0	0	0	0	1	0	0	0	0	0	0	0	0	0	0	0	0	52044750	67,000	52,044.75	67
131	0	0	0	0	0	0	0	0	0	0	0	0	0	0	0	0	0	0	0	0	52111750	496,500	52,111.75	496.5
132	0	0	0	0	0	0	0	1	0	0	0	0	0	0	0	0	0	0	0	0	52608250	26,750	52,608.25	26.75
133	0	0	0	0	0	0	0	1	0	0	0	1	0	0	0	0	0	0	0	0	52635000	1,019,750	52,635.00	1,019.75
134	0	0	0	0	0	0	0	1	0	0	0	0	0	0	0	0	0	0	0	0	53654750	73,751	53,654.75	73.75
135	0	0	0	0	0	0	0	0	0	0	0	0	0	0	0	0	0	0	0	0	53728501	496,499	53,728.50	496.5
136	0	0	0	0	0	0	0	1	0	0	0	0	0	0	0	0	0	0	0	0	54225000	20,000	54,225.00	20
137	0	0	0	0	0	0	0	1	0	0	0	1	0	0	0	0	0	0	0	0	54245000	1,023,501	54,245.00	1,023.50
138	0	0	0	0	0	0	0	1	0	0	0	0	0	0	0	0	0	0	0	0	55268501	76,499	55,268.50	76.5
139	0	0	0	0	0	0	0	0	0	0	0	0	0	0	0	0	0	0	0	0	55345000	496,750	55,345.00	496.75
140	0	0	0	0	0	0	0	1	0	0	0	0	0	0	0	0	0	0	0	0	55841750	23,250	55,841.75	23.25
141	0	0	0	0	0	0	0	1	0	0	0	1	0	0	0	0	0	0	0	0	55865000	1,033,501	55,865.00	1,033.50
142	0	0	0	0	0	0	0	1	0	0	0	0	0	0	0	0	0	0	0	0	56898501	63,249	56,898.50	63.25
143	0	0	0	0	0	0	0	0	0	0	0	0	0	0	0	0	0	0	0	0	56961750	496,500	56,961.75	496.5
144	0	0	0	0	0	0	0	1	0	0	0	0	0	0	0	0	0	0	0	0	57458250	26,750	57,458.25	26.75
145	0	0	0	0	0	0	0	1	0	0	0	1	0	0	0	0	0	0	0	0	57485000	1,023,501	57,485.00	1,023.50
146	0	0	0	0	0	0	0	1	0	0	0	0	0	0	0	0	0	0	0	0	58508501	69,999	58,508.50	70
147	0	0	0	0	0	0	0	0	0	0	0	0	0	0	0	0	0	0	0	0	58578500	496,500	58,578.50	496.5
148	0	0	0	0	0	0	0	1	0	0	0	0	0	0	0	0	0	0	0	0	59075000	30,250	59,075.00	30.25
149	0	0	0	0	0	0	0	1	0	0	0	1	0	0	0	0	0	0	0	0	59105250	1,033,251	59,105.25	1,033.25
150	0	0	0	0	0	0	0	1	0	0	0	0	0	0	0	0	0	0	0	0	60138501	56,499	60,138.50	56.5
151	0	0	0	0	0	0	0	0	0	0	0	0	0	0	0	0	0	0	0	0	60195000	513,500	60,195.00	513.5
152	0	0	0	0	0	0	0	1	0	0	0	0	0	0	0	0	0	0	0	0	60708500	16,750	60,708.50	16.75
153	0	0	0	0	0	0	0	1	0	0	0	1	0	0	0	0	0	0	0	0	60725250	1,023,251	60,725.25	1,023.25
154	0	0	0	0	0	0	0	1	0	0	0	0	0	0	0	0	0	0	0	0	61748501	79,999	61,748.50	80
155	0	0	0	0	0	0	0	0	0	0	0	0	0	0	0	0	0	0	0	0	61828500	496,500	61,828.50	496.5
156	0	0	0	0	0	0	0	1	0	0	0	0	0	0	0	0	0	0	0	0	62325000	20,250	62,325.00	20.25
157	0	0	0	0	0	0	0	1	0	0	0	1	0	0	0	0	0	0	0	0	62345250	1,023,251	62,345.25	1,023.25
158	0	0	0	0	0	0	0	1	0	0	0	0	0	0	0	0	0	0	0	0	63368501	59,999	63,368.50	60
159	0	0	0	0	0	0	0	0	0	0	0	0	0	0	0	0	0	0	0	0	63428500	496,500	63,428.50	496.5
160	0	0	0	0	0	0	0	1	0	0	0	0	0	0	0	0	0	0	0	0	63925000	30,250	63,925.00	30.25
161	0	0	0	0	0	0	0	1	0	0	0	1	0	0	0	0	0	0	0	0	63955250	1,033,251	63,955.25	1,033.25
162	0	0	0	0	0	0	0	1	0	0	0	0	0	0	0	0	0	0	0	0	64988501	56,749	64,988.50	56.75
163	0	0	0	0	0	0	0	0	0	0	0	0	0	0	0	0	0	0	0	0	65045250	513,250	65,045.25	513.25
164	0	0	0	0	0	0	0	1	0	0	0	0	0	0	0	0	0	0	0	0	65558500	16,750	65,558.50	16.75
165	0	0	0	0	0	0	0	1	0	0	0	1	0	0	0	0	0	0	0	0	65575250	1,033,250	65,575.25	1,033.25
166	0	0	0	0	0	0	0	1	0	0	0	0	0	0	0	0	0	0	0	0	66608500	70,001	66,608.50	70
167	0	0	0	0	0	0	0	0	0	0	0	0	0	0	0	0	0	0	0	0	66678501	496,499	66,678.50	496.5
168	0	0	0	0	0	0	0	1	0	0	0	0	0	0	0	0	0	0	0	0	67175000	20,250	67,175.00	20.25
169	0	0	0	0	0	0	0	1	0	0	0	1	0	0	0	0	0	0	0	0	67195250	1,033,250	67,195.25	1,033.25
170	0	0	0	0	0	0	0	1	0	0	0	0	0	0	0	0	0	0	0	0	68228500	66,750	68,228.50	66.75
171	0	0	0	0	0	0	0	0	0	0	0	0	0	0	0	0	0	0	0	0	68295250	496,500	68,295.25	496.5
172	0	0	0	0	0	0	0	1	0	0	0	0	0	0	0	0	0	0	0	0	68791750	23,500	68,791.75	23.5
173	0	0	0	0	0	0	0	1	0	0	0	1	0	0	0	0	0	0	0	0	68815250	1,033,250	68,815.25	1,033.25
174	0	0	0	0	0	0	0	1	0	0	0	0	0	0	0	0	0	0	0	0	69848500	63,250	69,848.50	63.25
175	0	0	0	0	0	0	0	0	0	0	0	0	0	0	0	0	0	0	0	0	69911750	496,750	69,911.75	496.75
176	0	0	0	0	0	0	0	1	0	0	0	0	0	0	0	0	0	0	0	0	70408500	26,750	70,408.50	26.75
177	0	0	0	0	0	0	0	1	0	0	0	1	0	0	0	0	0	0	0	0	70435250	1,033,500	70,435.25	1,033.50
178	0	0	0	0	0	0	0	1	0	0	0	0	0	0	0	0	0	0	0	0	71468750	59,750	71,468.75	59.75
179	0	0	0	0	0	0	0	0	0	0	0	0	0	0	0	0	0	0	0	0	71528500	496,750	71,528.50	496.75
180	0	0	0	0	0	0	0	1	0	0	0	0	0	0	0	0	0	0	0	0	72025250	30,000	72,025.25	30
181	0	0	0	0	0	0	0	1	0	0	0	1	0	0	0	0	0	0	0	0	72055250	1,033,500	72,055.25	1,033.50
182	0	0	0	0	0	0	0	1	0	0	0	0	0	0	0	0	0	0	0	0	73088750	73,250	73,088.75	73.25
183	0	0	0	0	0	0	0	0	0	0	0	0	0	0	0	0	0	0	0	0	73162000	496,500	73,162.00	496.5
184	0	0	0	0	0	0	0	1	0	0	0	0	0	0	0	0	0	0	0	0	73658500	16,750	73,658.50	16.75
185	0	0	0	0	0	0	0	1	0	0	0	1	0	0	0	0	0	0	0	0	73675250	1,033,500	73,675.25	1,033.50
186	0	0	0	0	0	0	0	1	0	0	0	0	0	0	0	0	0	0	0	0	74708750	69,750	74,708.75	69.75
187	0	0	0	0	0	0	0	0	0	0	0	0	0	0	0	0	0	0	0	0	74778500	496,750	74,778.50	496.75
188	0	0	0	0	0	0	0	1	0	0	0	0	0	0	0	0	0	0	0	0	75275250	20,000	75,275.25	20
189	0	0	0	0	0	0	0	1	0	0	0	1	0	0	0	0	0	0	0	0	75295250	1,033,500	75,295.25	1,033.50
190	0	0	0	0	0	0	0	1	0	0	0	0	0	0	0	0	0	0	0	0	76328750	66,500	76,328.75	66.5
191	0	0	0	0	0	0	0	0	0	0	0	0	0	0	0	0	0	0	0	0	76395250	496,500	76,395.25	496.5
192	0	0	0	0	0	0	0	1	0	0	0	0	0	0	0	0	0	0	0	0	76891750	23,500	76,891.75	23.5
193	0	0	0	0	0	0	0	1	0	0	0	1	0	0	0	0	0	0	0	0	76915250	1,033,500	76,915.25	1,033.50
194	0	0	0	0	0	0	0	1	0	0	0	0	0	0	0	0	0	0	0	0	77948750	63,250	77,948.75	63.25
195	0	0	0	0	0	0	0	0	0	0	0	0	0	0	0	0	0	0	0	0	78012000	496,501	78,012.00	496.5
196	0	0	0	0	0	0	0	1	0	0	0	0	0	0	0	0	0	0	0	0	78508501	26,749	78,508.50	26.75
197	0	0	0	0	0	0	0	1	0	0	0	1	0	0	0	0	0	0	0	0	78535250	1,033,500	78,535.25	1,033.50
198	0	0	0	0	0	0	0	1	0	0	0	0	0	0	0	0	0	0	0	0	79568750	59,750	79,568.75	59.75
199	0	0	0	0	0	0	0	0	0	0	0	0	0	0	0	0	0	0	0	0	79628500	513,250	79,628.50	513.25
200	0	0	0	0	0	0	0	1	0	0	0	0	0	0	0	0	0	0	0	0	80141750	13,500	80,141.75	13.5
201	0	0	0	0	0	0	0	1	0	0	0	1	0	0	0	0	0	0	0	0	80155250	1,033,500	80,155.25	1,033.50
202	0	0	0	0	0	0	0	1	0	0	0	0	0	0	0	0	0	0	0	0	81188750	73,250	81,188.75	73.25
203	0	0	0	0	0	0	0	0	0	0	0	0	0	0	0	0	0	0	0	0	81262000	496,501	81,262.00	496.5
204	0	0	0	0	0	0	0	1	0	0	0	0	0	0	0	0	0	0	0	0	81758501	16,749	81,758.50	16.75
205	0	0	0	0	0	0	0	1	0	0	0	1	0	0	0	0	0	0	0	0	81775250	1,033,500	81,775.25	1,033.50
206	0	0	0	0	0	0	0	1	0	0	0	0	0	0	0	0	0	0	0	0	82808750	70,000	82,808.75	70
207	0	0	0	0	0	0	0	0	0	0	0	0	0	0	0	0	0	0	0	0	82878750	496,500	82,878.75	496.5
208	0	0	0	0	0	0	0	1	0	0	0	0	0	0	0	0	0	0	0	0	83375250	20,000	83,375.25	20
209	0	0	0	0	0	0	0	1	0	0	0	1	0	0	0	0	0	0	0	0	83395250	1,033,500	83,395.25	1,033.50
210	0	0	0	0	0	0	0	1	0	0	0	0	0	0	0	0	0	0	0	0	84428750	66,500	84,428.75	66.5
211	0	0	0	0	0	0	0	0	0	0	0	0	0	0	0	0	0	0	0	0	84495250	496,750	84,495.25	496.75
212	0	0	0	0	0	0	0	1	0	0	0	0	0	0	0	0	0	0	0	0	84992000	33,250	84,992.00	33.25
213	0	0	0	0	0	0	0	1	0	0	0	1	0	0	0	0	0	0	0	0	85025250	1,023,500	85,025.25	1,023.50
214	0	0	0	0	0	0	0	1	0	0	0	0	0	0	0	0	0	0	0	0	86048750	63,250	86,048.75	63.25
215	0	0	0	0	0	0	0	0	0	0	0	0	0	0	0	0	0	0	0	0	86112000	496,500	86,112.00	496.5
216	0	0	0	0	0	0	0	1	0	0	0	0	0	0	0	0	0	0	0	0	86608500	26,750	86,608.50	26.75
217	0	0	0	0	0	0	0	1	0	0	0	1	0	0	0	0	0	0	0	0	86635250	1,033,500	86,635.25	1,033.50
218	0	0	0	0	0	0	0	1	0	0	0	0	0	0	0	0	0	0	0	0	87668750	60,000	87,668.75	60
219	0	0	0	0	0	0	0	0	0	0	0	0	0	0	0	0	0	0	0	0	87728750	513,250	87,728.75	513.25
220	0	0	0	0	0	0	0	1	0	0	0	0	0	0	0	0	0	0	0	0	88242000	23,250	88,242.00	23.25
221	0	0	0	0	0	0	0	1	0	0	0	1	0	0	0	0	0	0	0	0	88265250	1,023,500	88,265.25	1,023.50
222	0	0	0	0	0	0	0	1	0	0	0	0	0	0	0	0	0	0	0	0	89288750	56,500	89,288.75	56.5
223	0	0	0	0	0	0	0	0	0	0	0	0	0	0	0	0	0	0	0	0	89345250	513,250	89,345.25	513.25
224	0	0	0	0	0	0	0	1	0	0	0	0	0	0	0	0	0	0	0	0	89858500	26,750	89,858.50	26.75
225	0	0	0	0	0	0	0	1	0	0	0	1	0	0	0	0	0	0	0	0	89885250	1,023,500	89,885.25	1,023.50
226	0	0	0	0	0	0	0	1	0	0	0	0	0	0	0	0	0	0	0	0	90908750	70,000	90,908.75	70
227	0	0	0	0	0	0	0	0	0	0	0	0	0	0	0	0	0	0	0	0	90978750	496,500	90,978.75	496.5
228	0	0	0	0	0	0	0	1	0	0	0	0	0	0	0	0	0	0	0	0	91475250	30,250	91,475.25	30.25
229	0	0	0	0	0	0	0	1	0	0	0	1	0	0	0	0	0	0	0	0	91505500	1,023,250	91,505.50	1,023.25
230	0	0	0	0	0	0	0	1	0	0	0	0	0	0	0	0	0	0	0	0	92528750	66,500	92,528.75	66.5
231	0	0	0	0	0	0	0	0	0	0	0	0	0	0	0	0	0	0	0	0	92595250	496,750	92,595.25	496.75
232	0	0	0	0	0	0	0	1	0	0	0	0	0	0	0	0	0	0	0	0	93092000	33,500	93,092.00	33.5
233	0	0	0	0	0	0	0	1	0	0	0	1	0	0	0	0	0	0	0	0	93125500	1,023,250	93,125.50	1,023.25
234	0	0	0	0	0	0	0	1	0	0	0	0	0	0	0	0	0	0	0	0	94148750	63,250	94,148.75	63.25
235	0	0	0	0	0	0	0	0	0	0	0	0	0	0	0	0	0	0	0	0	94212000	496,501	94,212.00	496.5
236	0	0	0	0	0	0	0	1	0	0	0	0	0	0	0	0	0	0	0	0	94708501	36,999	94,708.50	37
237	0	0	0	0	0	0	0	1	0	0	0	1	0	0	0	0	0	0	0	0	94745500	1,023,250	94,745.50	1,023.25
238	0	0	0	0	0	0	0	1	0	0	0	0	0	0	0	0	0	0	0	0	95768750	60,000	95,768.75	60
239	0	0	0	0	0	0	0	0	0	0	0	0	0	0	0	0	0	0	0	0	95828750	513,250	95,828.75	513.25
240	0	0	0	0	0	0	0	1	0	0	0	0	0	0	0	0	0	0	0	0	96342000	23,501	96,342.00	23.5
241	0	0	0	0	0	0	0	1	0	0	0	1	0	0	0	0	0	0	0	0	96365501	1,023,249	96,365.50	1,023.25
242	0	0	0	0	0	0	0	1	0	0	0	0	0	0	0	0	0	0	0	0	97388750	73,250	97,388.75	73.25
243	0	0	0	0	0	0	0	0	0	0	0	0	0	0	0	0	0	0	0	0	97462000	496,750	97,462.00	496.75
244	0	0	0	0	0	0	0	1	0	0	0	0	0	0	0	0	0	0	0	0	97958750	26,750	97,958.75	26.75
245	0	0	0	0	0	0	0	1	0	0	0	1	0	0	0	0	0	0	0	0	97985500	1,023,250	97,985.50	1,023.25
246	0	0	0	0	0	0	0	1	0	0	0	0	0	0	0	0	0	0	0	0	99008750	70,000	99,008.75	70
247	0	0	0	0	0	0	0	0	0	0	0	0	0	0	0	0	0	0	0	0	99078750	496,500	99,078.75	496.5
248	0	0	0	0	0	0	0	1	0	0	0	0	0	0	0	0	0	0	0	0	99575250	30,250	99,575.25	30.25
249	0	0	0	0	0	0	0	1	0	0	0	1	0	0	0	0	0	0	0	0	99605500	1,023,250	99,605.50	1,023.25
250	0	0	0	0	0	0	0	1	0	0	0	0	0	0	0	0	0	0	0	0	100628750	66,750	100,628.75	66.75
251	0	0	0	0	0	0	0	0	0	0	0	0	0	0	0	0	0	0	0	0	100695500	496,500	100,695.50	496.5
252	0	0	0	0	0	0	0	1	0	0	0	0	0	0	0	0	0	0	0	0	101192000	33,500	101,192.00	33.5
253	0	0	0	0	0	0	0	1	0	0	0	1	0	0	0	0	0	0	0	0	101225500	1,023,250	101,225.50	1,023.25
254	0	0	0	0	0	0	0	1	0	0	0	0	0	0	0	0	0	0	0	0	102248750	63,500	102,248.75	63.5
255	0	0	0	0	0	0	0	0	0	0	0	0	0	0	0	0	0	0	0	0	102312250	496,500	102,312.25	496.5
256	0	0	0	0	0	0	0	1	0	0	0	0	0	0	0	0	0	0	0	0	102808750	36,750	102,808.75	36.75
257	0	0	0	0	0	0	0	1	0	0	0	1	0	0	0	0	0	0	0	0	102845500	1,023,500	102,845.50	1,023.50
258	0	0	0	0	0	0	0	1	0	0	0	0	0	0	0	0	0	0	0	0	103869000	59,750	103,869.00	59.75
259	0	0	0	0	0	0	0	0	0	0	0	0	0	0	0	0	0	0	0	0	103928750	513,250	103,928.75	513.25
260	0	0	0	0	0	0	0	1	0	0	0	0	0	0	0	0	0	0	0	0	104442000	23,500	104,442.00	23.5
261	0	0	0	0	0	0	0	1	0	0	0	1	0	0	0	0	0	0	0	0	104465500	1,023,500	104,465.50	1,023.50
262	0	0	0	0	0	0	0	1	0	0	0	0	0	0	0	0	0	0	0	0	105489000	73,250	105,489.00	73.25
263	0	0	0	0	0	0	0	0	0	0	0	0	0	0	0	0	0	0	0	0	105562250	496,500	105,562.25	496.5
264	0	0	0	0	0	0	0	1	0	0	0	0	0	0	0	0	0	0	0	0	106058750	26,750	106,058.75	26.75
265	0	0	0	0	0	0	0	1	0	0	0	1	0	0	0	0	0	0	0	0	106085500	1,023,500	106,085.50	1,023.50
266	0	0	0	0	0	0	0	1	0	0	0	0	0	0	0	0	0	0	0	0	107109000	69,750	107,109.00	69.75
267	0	0	0	0	0	0	0	0	0	0	0	0	0	0	0	0	0	0	0	0	107178750	496,750	107,178.75	496.75
268	0	0	0	0	0	0	0	1	0	0	0	0	0	0	0	0	0	0	0	0	107675500	30,000	107,675.50	30
269	0	0	0	0	0	0	0	1	0	0	0	1	0	0	0	0	0	0	0	0	107705500	1,023,500	107,705.50	1,023.50
270	0	0	0	0	0	0	0	1	0	0	0	0	0	0	0	0	0	0	0	0	108729000	66,500	108,729.00	66.5
271	0	0	0	0	0	0	0	0	0	0	0	0	0	0	0	0	0	0	0	0	108795500	496,500	108,795.50	496.5
272	0	0	0	0	0	0	0	1	0	0	0	0	0	0	0	0	0	0	0	0	109292000	33,500	109,292.00	33.5
273	0	0	0	0	0	0	0	1	0	0	0	1	0	0	0	0	0	0	0	0	109325500	1,023,500	109,325.50	1,023.50
274	0	0	0	0	0	0	0	1	0	0	0	0	0	0	0	0	0	0	0	0	110349000	63,250	110,349.00	63.25
275	0	0	0	0	0	0	0	0	0	0	0	0	0	0	0	0	0	0	0	0	110412250	513,250	110,412.25	513.25
276	0	0	0	0	0	0	0	1	0	0	0	0	0	0	0	0	0	0	0	0	110925500	20,000	110,925.50	20
277	0	0	0	0	0	0	0	1	0	0	0	1	0	0	0	0	0	0	0	0	110945500	1,023,500	110,945.50	1,023.50
278	0	0	0	0	0	0	0	1	0	0	0	0	0	0	0	0	0	0	0	0	111969000	76,500	111,969.00	76.5
279	0	0	0	0	0	0	0	0	0	0	0	0	0	0	0	0	0	0	0	0	112045500	496,500	112,045.50	496.5
280	0	0	0	0	0	0	0	1	0	0	0	0	0	0	0	0	0	0	0	0	112542000	23,500	112,542.00	23.5
281	0	0	0	0	0	0	0	1	0	0	0	1	0	0	0	0	0	0	0	0	112565500	1,023,500	112,565.50	1,023.50
282	0	0	0	0	0	0	0	1	0	0	0	0	0	0	0	0	0	0	0	0	113589000	73,250	113,589.00	73.25
283	0	0	0	0	0	0	0	0	0	0	0	0	0	0	0	0	0	0	0	0	113662250	496,500	113,662.25	496.5
284	0	0	0	0	0	0	0	1	0	0	0	0	0	0	0	0	0	0	0	0	114158750	26,750	114,158.75	26.75
285	0	0	0	0	0	0	0	1	0	0	0	1	0	0	0	0	0	0	0	0	114185500	1,023,501	114,185.50	1,023.50
286	0	0	0	0	0	0	0	1	0	0	0	0	0	0	0	0	0	0	0	0	115209001	69,999	115,209.00	70
287	0	0	0	0	0	0	0	0	0	0	0	0	0	0	0	0	0	0	0	0	115279000	496,500	115,279.00	496.5
288	0	0	0	0	0	0	0	1	0	0	0	0	0	0	0	0	0	0	0	0	115775500	30,001	115,775.50	30
289	0	0	0	0	0	0	0	1	0	0	0	1	0	0	0	0	0	0	0	0	115805501	1,023,499	115,805.50	1,023.50
290	0	0	0	0	0	0	0	1	0	0	0	0	0	0	0	0	0	0	0	0	116829000	66,501	116,829.00	66.5
291	0	0	0	0	0	0	0	0	0	0	0	0	0	0	0	0	0	0	0	0	116895501	496,749	116,895.50	496.75
292	0	0	0	0	0	0	0	1	0	0	0	0	0	0	0	0	0	0	0	0	117392250	33,250	117,392.25	33.25
293	0	0	0	0	0	0	0	1	0	0	0	1	0	0	0	0	0	0	0	0	117425500	1,023,501	117,425.50	1,023.50
294	0	0	0	0	0	0	0	1	0	0	0	0	0	0	0	0	0	0	0	0	118449001	63,249	118,449.00	63.25
295	0	0	0	0	0	0	0	0	0	0	0	0	0	0	0	0	0	0	0	0	118512250	513,250	118,512.25	513.25
296	0	0	0	0	0	0	0	1	0	0	0	0	0	0	0	0	0	0	0	0	119025500	20,000	119,025.50	20
297	0	0	0	0	0	0	0	1	0	0	0	1	0	0	0	0	0	0	0	0	119045500	1,023,500	119,045.50	1,023.50
298	0	0	0	0	0	0	0	1	0	0	0	0	0	0	0	0	0	0	0	0	120069000	76,501	120,069.00	76.5
299	0	0	0	0	0	0	0	0	0	0	0	0	0	0	0	0	0	0	0	0	120145501	496,749	120,145.50	496.75
300	0	0	0	0	0	0	0	1	0	0	0	0	0	0	0	0	0	0	0	0	120642250	23,250	120,642.25	23.25
301	0	0	0	0	0	0	0	1	0	0	0	1	0	0	0	0	0	0	0	0	120665500	1,023,501	120,665.50	1,023.50
302	0	0	0	0	0	0	0	1	0	0	0	0	0	0	0	0	0	0	0	0	121689001	56,499	121,689.00	56.5
303	0	0	0	0	0	0	0	0	0	0	0	0	0	0	0	0	0	0	0	0	121745500	513,250	121,745.50	513.25
304	0	0	0	0	0	0	0	1	0	0	0	0	0	0	0	0	0	0	0	0	122258750	26,750	122,258.75	26.75
305	0	0	0	0	0	0	0	1	0	0	0	1	0	0	0	0	0	0	0	0	122285500	1,023,500	122,285.50	1,023.50
306	0	0	0	0	0	0	0	1	0	0	0	0	0	0	0	0	0	0	0	0	123309000	70,001	123,309.00	70
307	0	0	0	0	0	0	0	0	0	0	0	0	0	0	0	0	0	0	0	0	123379001	496,499	123,379.00	496.5
308	0	0	0	0	0	0	0	1	0	0	0	0	0	0	0	0	0	0	0	0	123875500	30,250	123,875.50	30.25
309	0	0	0	0	0	0	0	1	0	0	0	1	0	0	0	0	0	0	0	0	123905750	1,023,250	123,905.75	1,023.25
310	0	0	0	0	0	0	0	1	0	0	0	0	0	0	0	0	0	0	0	0	124929000	66,500	124,929.00	66.5
311	0	0	0	0	0	0	0	0	0	0	0	0	0	0	0	0	0	0	0	0	124995500	496,750	124,995.50	496.75
312	0	0	0	0	0	0	0	1	0	0	0	0	0	0	0	0	0	0	0	0	125492250	33,500	125,492.25	33.5
313	0	0	0	0	0	0	0	1	0	0	0	1	0	0	0	0	0	0	0	0	125525750	1,023,251	125,525.75	1,023.25
314	0	0	0	0	0	0	0	1	0	0	0	0	0	0	0	0	0	0	0	0	126549001	63,249	126,549.00	63.25
315	0	0	0	0	0	0	0	0	0	0	0	0	0	0	0	0	0	0	0	0	126612250	513,250	126,612.25	513.25
316	0	0	0	0	0	0	0	1	0	0	0	0	0	0	0	0	0	0	0	0	127125500	20,250	127,125.50	20.25
317	0	0	0	0	0	0	0	1	0	0	0	1	0	0	0	0	0	0	0	0	127145750	1,023,250	127,145.75	1,023.25
318	0	0	0	0	0	0	0	1	0	0	0	0	0	0	0	0	0	0	0	0	128169000	76,750	128,169.00	76.75
319	0	0	0	0	0	0	0	0	0	0	0	0	0	0	0	0	0	0	0	0	128245750	496,500	128,245.75	496.5
320	0	0	0	0	0	0	0	1	0	0	0	0	0	0	0	0	0	0	0	0	128742250	23,500	128,742.25	23.5
321	0	0	0	0	0	0	0	1	0	0	0	1	0	0	0	0	0	0	0	0	128765750	1,023,250	128,765.75	1,023.25
322	0	0	0	0	0	0	0	1	0	0	0	0	0	0	0	0	0	0	0	0	129789000	73,250	129,789.00	73.25
323	0	0	0	0	0	0	0	0	0	0	0	0	0	0	0	0	0	0	0	0	129862250	496,750	129,862.25	496.75
324	0	0	0	0	0	0	0	1	0	0	0	0	0	0	0	0	0	0	0	0	130359000	26,750	130,359.00	26.75
325	0	0	0	0	0	0	0	1	0	0	0	1	0	0	0	0	0	0	0	0	130385750	1,023,250	130,385.75	1,023.25
326	0	0	0	0	0	0	0	1	0	0	0	0	0	0	0	0	0	0	0	0	131409000	70,000	131,409.00	70
327	0	0	0	0	0	0	0	0	0	0	0	0	0	0	0	0	0	0	0	0	131479000	496,500	131,479.00	496.5
328	0	0	0	0	0	0	0	1	0	0	0	0	0	0	0	0	0	0	0	0	131975500	30,250	131,975.50	30.25
329	0	0	0	0	0	0	0	1	0	0	0	1	0	0	0	0	0	0	0	0	132005750	1,023,250	132,005.75	1,023.25
330	0	0	0	0	0	0	0	1	0	0	0	0	0	0	0	0	0	0	0	0	133029000	66,750	133,029.00	66.75
331	0	0	0	0	0	0	0	0	0	0	0	0	0	0	0	0	0	0	0	0	133095750	496,500	133,095.75	496.5
332	0	0	0	0	0	0	0	1	0	0	0	0	0	0	0	0	0	0	0	0	133592250	23,500	133,592.25	23.5
333	0	0	0	0	0	0	0	1	0	0	0	1	0	0	0	0	0	0	0	0	133615750	1,023,250	133,615.75	1,023.25
334	0	0	0	0	0	0	0	1	0	0	0	0	0	0	0	0	0	0	0	0	134639000	56,750	134,639.00	56.75
335	0	0	0	0	0	0	0	0	0	0	0	0	0	0	0	0	0	0	0	0	134695750	513,250	134,695.75	513.25
336	0	0	0	0	0	0	0	1	0	0	0	0	0	0	0	0	0	0	0	0	135209000	16,750	135,209.00	16.75
337	0	0	0	0	0	0	0	1	0	0	0	1	0	0	0	0	0	0	0	0	135225750	1,023,500	135,225.75	1,023.50
338	0	0	0	0	0	0	0	1	0	0	0	0	0	0	0	0	0	0	0	0	136249250	63,250	136,249.25	63.25
339	0	0	0	0	0	0	0	0	0	0	0	0	0	0	0	0	0	0	0	0	136312500	496,501	136,312.50	496.5
340	0	0	0	0	0	0	0	1	0	0	0	0	0	0	0	0	0	0	0	0	136809001	26,749	136,809.00	26.75
341	0	0	0	0	0	0	0	1	0	0	0	1	0	0	0	0	0	0	0	0	136835750	1,023,500	136,835.75	1,023.50
342	0	0	0	0	0	0	0	1	0	0	0	0	0	0	0	0	0	0	0	0	137859250	36,500	137,859.25	36.5
343	0	0	0	0	0	0	0	0	0	0	0	0	0	0	0	0	0	0	0	0	137895750	513,250	137,895.75	513.25
344	0	0	0	0	0	0	0	1	0	0	0	0	0	0	0	0	0	0	0	0	138409000	16,750	138,409.00	16.75
345	0	0	0	0	0	0	0	1	0	0	0	1	0	0	0	0	0	0	0	0	138425750	1,019,750	138,425.75	1,019.75
346	0	0	0	0	0	0	0	1	0	0	0	0	0	0	0	0	0	0	0	0	139445500	50,250	139,445.50	50.25
347	0	0	0	0	0	0	0	0	0	0	0	0	0	0	0	0	0	0	0	0	139495750	513,250	139,495.75	513.25
348	0	0	0	0	0	0	0	1	0	0	0	0	0	0	0	0	0	0	0	0	140009000	16,750	140,009.00	16.75
349	0	0	0	0	0	0	0	1	0	0	0	1	0	0	0	0	0	0	0	0	140025750	1,023,500	140,025.75	1,023.50
350	0	0	0	0	0	0	0	1	0	0	0	0	0	0	0	0	0	0	0	0	141049250	63,250	141,049.25	63.25
351	0	0	0	0	0	0	0	0	0	0	0	0	0	0	0	0	0	0	0	0	141112500	496,500	141,112.50	496.5
352	0	0	0	0	0	0	0	1	0	0	0	0	0	0	0	0	0	0	0	0	141609000	26,750	141,609.00	26.75
353	0	0	0	0	0	0	0	1	0	0	0	1	0	0	0	0	0	0	0	0	141635750	1,023,500	141,635.75	1,023.50
354	0	0	0	0	0	0	0	1	0	0	0	0	0	0	0	0	0	0	0	0	142659250	69,750	142,659.25	69.75
355	0	0	0	0	0	0	0	0	0	0	0	0	0	0	0	0	0	0	0	0	142729000	496,750	142,729.00	496.75
356	0	0	0	0	0	0	0	1	0	0	0	0	0	0	0	0	0	0	0	0	143225750	20,000	143,225.75	20
357	0	0	0	0	0	0	0	1	0	0	0	1	0	0	0	0	0	0	0	0	143245750	1,023,500	143,245.75	1,023.50
358	0	0	0	0	0	0	0	1	0	0	0	0	0	0	0	0	0	0	0	0	144269250	59,750	144,269.25	59.75
359	0	0	0	0	0	0	0	0	0	0	0	0	0	0	0	0	0	0	0	0	144329000	496,750	144,329.00	496.75
360	0	0	0	0	0	0	0	1	0	0	0	0	0	0	0	0	0	0	0	0	144825750	30,000	144,825.75	30
361	0	0	0	0	0	0	0	1	0	0	0	1	0	0	0	0	0	0	0	0	144855750	1,023,500	144,855.75	1,023.50
362	0	0	0	0	0	0	0	1	0	0	0	0	0	0	0	0	0	0	0	0	145879250	49,750	145,879.25	49.75
363	0	0	0	0	0	0	0	0	0	0	0	0	0	0	0	0	0	0	0	0	145929000	513,250	145,929.00	513.25
364	0	0	0	0	0	0	0	1	0	0	0	0	0	0	0	0	0	0	0	0	146442250	23,500	146,442.25	23.5
365	0	0	0	0	0	0	0	1	0	0	0	1	0	0	0	0	0	0	0	0	146465750	1,023,500	146,465.75	1,023.50
366	0	0	0	0	0	0	0	1	0	0	0	0	0	0	0	0	0	0	0	0	147489250	56,500	147,489.25	56.5
367	0	0	0	0	0	0	0	0	0	0	0	0	0	0	0	0	0	0	0	0	147545750	513,250	147,545.75	513.25
368	0	0	0	0	0	0	0	1	0	0	0	0	0	0	0	0	0	0	0	0	148059000	16,750	148,059.00	16.75
369	0	0	0	0	0	0	0	1	0	0	0	1	0	0	0	0	0	0	0	0	148075750	1,023,500	148,075.75	1,023.50
370	0	0	0	0	0	0	0	1	0	0	0	0	0	0	0	0	0	0	0	0	149099250	63,250	149,099.25	63.25
371	0	0	0	0	0	0	0	0	0	0	0	0	0	0	0	0	0	0	0	0	149162500	496,500	149,162.50	496.5
372	0	0	0	0	0	0	0	1	0	0	0	0	0	0	0	0	0	0	0	0	149659000	26,750	149,659.00	26.75
373	0	0	0	0	0	0	0	1	0	0	0	1	0	0	0	0	0	0	0	0	149685750	1,023,500	149,685.75	1,023.50
374	0	0	0	0	0	0	0	1	0	0	0	0	0	0	0	0	0	0	0	0	150709250	70,000	150,709.25	70
375	0	0	0	0	0	0	0	0	0	0	0	0	0	0	0	0	0	0	0	0	150779250	496,500	150,779.25	496.5
376	0	0	0	0	0	0	0	1	0	0	0	0	0	0	0	0	0	0	0	0	151275750	20,000	151,275.75	20
377	0	0	0	0	0	0	0	1	0	0	0	1	0	0	0	0	0	0	0	0	151295750	1,023,500	151,295.75	1,023.50
378	0	0	0	0	0	0	0	1	0	0	0	0	0	0	0	0	0	0	0	0	152319250	60,000	152,319.25	60
379	0	0	0	0	0	0	0	0	0	0	0	0	0	0	0	0	0	0	0	0	152379250	496,500	152,379.25	496.5
380	0	0	0	0	0	0	0	1	0	0	0	0	0	0	0	0	0	0	0	0	152875750	30,000	152,875.75	30
381	0	0	0	0	0	0	0	1	0	0	0	1	0	0	0	0	0	0	0	0	152905750	1,023,500	152,905.75	1,023.50
382	0	0	0	0	0	0	0	1	0	0	0	0	0	0	0	0	0	0	0	0	153929250	66,500	153,929.25	66.5
383	0	0	0	0	0	0	0	0	0	0	0	0	0	0	0	0	0	0	0	0	153995750	496,750	153,995.75	496.75
384	0	0	0	0	0	0	0	1	0	0	0	0	0	0	0	0	0	0	0	0	154492500	23,250	154,492.50	23.25
385	0	0	0	0	0	0	0	1	0	0	0	1	0	0	0	0	0	0	0	0	154515750	1,023,500	154,515.75	1,023.50
386	0	0	0	0	0	0	0	1	0	0	0	0	0	0	0	0	0	0	0	0	155539250	56,500	155,539.25	56.5
387	0	0	0	0	0	0	0	0	0	0	0	0	0	0	0	0	0	0	0	0	155595750	513,250	155,595.75	513.25
388	0	0	0	0	0	0	0	1	0	0	0	0	0	0	0	0	0	0	0	0	156109000	17,000	156,109.00	17
389	0	0	0	0	0	0	0	1	0	0	0	1	0	0	0	0	0	0	0	0	156126000	1,023,250	156,126.00	1,023.25
390	0	0	0	0	0	0	0	1	0	0	0	0	0	0	0	0	0	0	0	0	157149250	63,250	157,149.25	63.25
391	0	0	0	0	0	0	0	0	0	0	0	0	0	0	0	0	0	0	0	0	157212500	496,500	157,212.50	496.5
392	0	0	0	0	0	0	0	1	0	0	0	0	0	0	0	0	0	0	0	0	157709000	37,000	157,709.00	37
393	0	0	0	0	0	0	0	1	0	0	0	1	0	0	0	0	0	0	0	0	157746000	1,019,500	157,746.00	1,019.50
394	0	0	0	0	0	0	0	1	0	0	0	0	0	0	0	0	0	0	0	0	158765500	63,750	158,765.50	63.75
395	0	0	0	0	0	0	0	0	0	0	0	0	0	0	0	0	0	0	0	0	158829250	496,500	158,829.25	496.5
396	0	0	0	0	0	0	0	1	0	0	0	0	0	0	0	0	0	0	0	0	159325750	30,250	159,325.75	30.25
397	0	0	0	0	0	0	0	1	0	0	0	1	0	0	0	0	0	0	0	0	159356000	1,019,750	159,356.00	1,019.75
398	0	0	0	0	0	0	0	1	0	0	0	0	0	0	0	0	0	0	0	0	160375750	53,500	160,375.75	53.5
399	0	0	0	0	0	0	0	0	0	0	0	0	0	0	0	0	0	0	0	0	160429250	513,250	160,429.25	513.25
400	0	0	0	0	0	0	0	1	0	0	0	0	0	0	0	0	0	0	0	0	160942500	23,500	160,942.50	23.5
401	0	0	0	0	0	0	0	1	0	0	0	1	0	0	0	0	0	0	0	0	160966000	1,019,750	160,966.00	1,019.75
402	0	0	0	0	0	0	0	1	0	0	0	0	0	0	0	0	0	0	0	0	161985750	60,250	161,985.75	60.25
403	0	0	0	0	0	0	0	0	0	0	0	0	0	0	0	0	0	0	0	0	162046000	496,500	162,046.00	496.5
404	0	0	0	0	0	0	0	1	0	0	0	0	0	0	0	0	0	0	0	0	162542500	33,501	162,542.50	33.5
405	0	0	0	0	0	0	0	1	0	0	0	1	0	0	0	0	0	0	0	0	162576001	1,019,749	162,576.00	1,019.75
406	0	0	0	0	0	0	0	1	0	0	0	0	0	0	0	0	0	0	0	0	163595750	66,750	163,595.75	66.75
407	0	0	0	0	0	0	0	0	0	0	0	0	0	0	0	0	0	0	0	0	163662500	496,750	163,662.50	496.75
408	0	0	0	0	0	0	0	1	0	0	0	0	0	0	0	0	0	0	0	0	164159250	26,750	164,159.25	26.75
409	0	0	0	0	0	0	0	1	0	0	0	1	0	0	0	0	0	0	0	0	164186000	1,019,750	164,186.00	1,019.75
410	0	0	0	0	0	0	0	1	0	0	0	0	0	0	0	0	0	0	0	0	165205750	56,750	165,205.75	56.75
411	0	0	0	0	0	0	0	0	0	0	0	0	0	0	0	0	0	0	0	0	165262500	496,750	165,262.50	496.75
412	0	0	0	0	0	0	0	1	0	0	0	0	0	0	0	0	0	0	0	0	165759250	36,750	165,759.25	36.75
413	0	0	0	0	0	0	0	1	0	0	0	1	0	0	0	0	0	0	0	0	165796000	1,019,750	165,796.00	1,019.75
414	0	0	0	0	0	0	0	1	0	0	0	0	0	0	0	0	0	0	0	0	166815750	63,500	166,815.75	63.5
415	0	0	0	0	0	0	0	0	0	0	0	0	0	0	0	0	0	0	0	0	166879250	496,500	166,879.25	496.5
416	0	0	0	0	0	0	0	1	0	0	0	0	0	0	0	0	0	0	0	0	167375750	30,250	167,375.75	30.25
417	0	0	0	0	0	0	0	1	0	0	0	1	0	0	0	0	0	0	0	0	167406000	1,019,750	167,406.00	1,019.75
418	0	0	0	0	0	0	0	1	0	0	0	0	0	0	0	0	0	0	0	0	168425750	53,500	168,425.75	53.5
419	0	0	0	0	0	0	0	0	0	0	0	0	0	0	0	0	0	0	0	0	168479250	513,250	168,479.25	513.25
420	0	0	0	0	0	0	0	1	0	0	0	0	0	0	0	0	0	0	0	0	168992500	23,500	168,992.50	23.5
421	0	0	0	0	0	0	0	1	0	0	0	1	0	0	0	0	0	0	0	0	169016000	1,019,750	169,016.00	1,019.75
422	0	0	0	0	0	0	0	1	0	0	0	0	0	0	0	0	0	0	0	0	170035750	60,250	170,035.75	60.25
423	0	0	0	0	0	0	0	0	0	0	0	0	0	0	0	0	0	0	0	0	170096000	496,500	170,096.00	496.5
424	0	0	0	0	0	0	0	1	0	0	0	0	0	0	0	0	0	0	0	0	170592500	33,500	170,592.50	33.5
425	0	0	0	0	0	0	0	1	0	0	0	1	0	0	0	0	0	0	0	0	170626000	1,019,750	170,626.00	1,019.75
426	0	0	0	0	0	0	0	1	0	0	0	0	0	0	0	0	0	0	0	0	171645750	67,000	171,645.75	67
427	0	0	0	0	0	0	0	0	0	0	0	0	0	0	0	0	0	0	0	0	171712750	496,500	171,712.75	496.5
428	0	0	0	0	0	0	0	1	0	0	0	0	0	0	0	0	0	0	0	0	172209250	26,750	172,209.25	26.75
429	0	0	0	0	0	0	0	1	0	0	0	1	0	0	0	0	0	0	0	0	172236000	1,019,750	172,236.00	1,019.75
430	0	0	0	0	0	0	0	1	0	0	0	0	0	0	0	0	0	0	0	0	173255750	57,000	173,255.75	57
431	0	0	0	0	0	0	0	0	0	0	0	0	0	0	0	0	0	0	0	0	173312750	496,500	173,312.75	496.5
432	0	0	0	0	0	0	0	1	0	0	0	0	0	0	0	0	0	0	0	0	173809250	36,750	173,809.25	36.75
433	0	0	0	0	0	0	0	1	0	0	0	1	0	0	0	0	0	0	0	0	173846000	1,023,500	173,846.00	1,023.50
434	0	0	0	0	0	0	0	1	0	0	0	0	0	0	0	0	0	0	0	0	174869500	59,750	174,869.50	59.75
435	0	0	0	0	0	0	0	0	0	0	0	0	0	0	0	0	0	0	0	0	174929250	513,250	174,929.25	513.25
436	0	0	0	0	0	0	0	1	0	0	0	0	0	0	0	0	0	0	0	0	175442500	23,500	175,442.50	23.5
437	0	0	0	0	0	0	0	1	0	0	0	1	0	0	0	0	0	0	0	0	175466000	1,023,500	175,466.00	1,023.50
438	0	0	0	0	0	0	0	1	0	0	0	0	0	0	0	0	0	0	0	0	176489500	56,500	176,489.50	56.5
439	0	0	0	0	0	0	0	0	0	0	0	0	0	0	0	0	0	0	0	0	176546000	513,250	176,546.00	513.25
440	0	0	0	0	0	0	0	1	0	0	0	0	0	0	0	0	0	0	0	0	177059250	26,750	177,059.25	26.75
441	0	0	0	0	0	0	0	1	0	0	0	1	0	0	0	0	0	0	0	0	177086000	1,023,500	177,086.00	1,023.50
442	0	0	0	0	0	0	0	1	0	0	0	0	0	0	0	0	0	0	0	0	178109500	70,001	178,109.50	70
443	0	0	0	0	0	0	0	0	0	0	0	0	0	0	0	0	0	0	0	0	178179501	496,499	178,179.50	496.5
444	0	0	0	0	0	0	0	1	0	0	0	0	0	0	0	0	0	0	0	0	178676000	30,000	178,676.00	30
445	0	0	0	0	0	0	0	1	0	0	0	1	0	0	0	0	0	0	0	0	178706000	1,023,500	178,706.00	1,023.50
446	0	0	0	0	0	0	0	1	0	0	0	0	0	0	0	0	0	0	0	0	179729500	66,500	179,729.50	66.5
447	0	0	0	0	0	0	0	0	0	0	0	0	0	0	0	0	0	0	0	0	179796000		179,796.00
