# Supplementary material for: Auditory presentation and synchronization in Adobe Flash and HTML5/JavaScript Web experiments
Source: Behav Res Methods. 2016 Jul 15;48(3):897–908. doi: 10.3758/s13428-016-0758-5 (PMC5003904; doi:10.3758/s13428-016-0758-5)
Supplement: Supplementary file 1 — (ZIP 1310 kb) [file 13428_2016_758_MOESM1_ESM.zip › Data/S2/sync-officepc-ie-js-rep3.csv]

	Keypad 4	Keypad 3	Keypad 2	Keypad 1	Opto 4	Opto 3	Opto 2	Opto 1	TTL in 2	TTL in 1	Mic 2	Mic 1	Act close 4	Act close 3	Act close 3	Act close 1	TTL out 2	TTL out 1	Sounder 2	Sounder 1	Elapsed uS	Active uS	Elapsed mS	Active mS
1	0	0	0	0	0	0	0	0	0	0	0	0	0	0	0	0	0	0	0	0	0	3,479,251	0	3,479.25
2	0	0	0	0	0	0	0	1	0	0	0	0	0	0	0	0	0	0	0	0	3479251	68,500	3,479.25	68.5
3	0	0	0	0	0	0	0	1	0	0	0	1	0	0	0	0	0	0	0	0	3547751	1,033,250	3,547.75	1,033.25
4	0	0	0	0	0	0	0	1	0	0	0	0	0	0	0	0	0	0	0	0	4581001	67,750	4,581.00	67.75
5	0	0	0	0	0	0	0	0	0	0	0	0	0	0	0	0	0	0	0	0	4648751	497,250	4,648.75	497.25
6	0	0	0	0	0	0	0	1	0	0	0	0	0	0	0	0	0	0	0	0	5146001	21,750	5,146.00	21.75
7	0	0	0	0	0	0	0	1	0	0	0	1	0	0	0	0	0	0	0	0	5167751	1,033,250	5,167.75	1,033.25
8	0	0	0	0	0	0	0	1	0	0	0	0	0	0	0	0	0	0	0	0	6201001	64,250	6,201.00	64.25
9	0	0	0	0	0	0	0	0	0	0	0	0	0	0	0	0	0	0	0	0	6265251	497,500	6,265.25	497.5
10	0	0	0	0	0	0	0	1	0	0	0	0	0	0	0	0	0	0	0	0	6762751	25,000	6,762.75	25
11	0	0	0	0	0	0	0	1	0	0	0	1	0	0	0	0	0	0	0	0	6787751	1,033,250	6,787.75	1,033.25
12	0	0	0	0	0	0	0	1	0	0	0	0	0	0	0	0	0	0	0	0	7821001	61,000	7,821.00	61
13	0	0	0	0	0	0	0	0	0	0	0	0	0	0	0	0	0	0	0	0	7882001	497,500	7,882.00	497.5
14	0	0	0	0	0	0	0	1	0	0	0	0	0	0	0	0	0	0	0	0	8379501	28,250	8,379.50	28.25
15	0	0	0	0	0	0	0	1	0	0	0	1	0	0	0	0	0	0	0	0	8407751	1,033,250	8,407.75	1,033.25
16	0	0	0	0	0	0	0	1	0	0	0	0	0	0	0	0	0	0	0	0	9441001	74,500	9,441.00	74.5
17	0	0	0	0	0	0	0	0	0	0	0	0	0	0	0	0	0	0	0	0	9515501	497,250	9,515.50	497.25
18	0	0	0	0	0	0	0	1	0	0	0	0	0	0	0	0	0	0	0	0	10012751	15,000	10,012.75	15
19	0	0	0	0	0	0	0	1	0	0	0	1	0	0	0	0	0	0	0	0	10027751	1,033,250	10,027.75	1,033.25
20	0	0	0	0	0	0	0	1	0	0	0	0	0	0	0	0	0	0	0	0	11061001	71,000	11,061.00	71
21	0	0	0	0	0	0	0	0	0	0	0	0	0	0	0	0	0	0	0	0	11132001	497,500	11,132.00	497.5
22	0	0	0	0	0	0	0	1	0	0	0	0	0	0	0	0	0	0	0	0	11629501	28,250	11,629.50	28.25
23	0	0	0	0	0	0	0	1	0	0	0	1	0	0	0	0	0	0	0	0	11657751	1,023,500	11,657.75	1,023.50
24	0	0	0	0	0	0	0	1	0	0	0	0	0	0	0	0	0	0	0	0	12681251	67,500	12,681.25	67.5
25	0	0	0	0	0	0	0	0	0	0	0	0	0	0	0	0	0	0	0	0	12748751	497,250	12,748.75	497.25
26	0	0	0	0	0	0	0	1	0	0	0	0	0	0	0	0	0	0	0	0	13246001	31,750	13,246.00	31.75
27	0	0	0	0	0	0	0	1	0	0	0	1	0	0	0	0	0	0	0	0	13277751	1,023,500	13,277.75	1,023.50
28	0	0	0	0	0	0	0	1	0	0	0	0	0	0	0	0	0	0	0	0	14301251	64,250	14,301.25	64.25
29	0	0	0	0	0	0	0	0	0	0	0	0	0	0	0	0	0	0	0	0	14365501	497,250	14,365.50	497.25
30	0	0	0	0	0	0	0	1	0	0	0	0	0	0	0	0	0	0	0	0	14862751	35,000	14,862.75	35
31	0	0	0	0	0	0	0	1	0	0	0	1	0	0	0	0	0	0	0	0	14897751	1,023,500	14,897.75	1,023.50
32	0	0	0	0	0	0	0	1	0	0	0	0	0	0	0	0	0	0	0	0	15921251	60,750	15,921.25	60.75
33	0	0	0	0	0	0	0	0	0	0	0	0	0	0	0	0	0	0	0	0	15982001	497,500	15,982.00	497.5
34	0	0	0	0	0	0	0	1	0	0	0	0	0	0	0	0	0	0	0	0	16479501	38,250	16,479.50	38.25
35	0	0	0	0	0	0	0	1	0	0	0	1	0	0	0	0	0	0	0	0	16517751	1,023,500	16,517.75	1,023.50
36	0	0	0	0	0	0	0	1	0	0	0	0	0	0	0	0	0	0	0	0	17541251	57,500	17,541.25	57.5
37	0	0	0	0	0	0	0	0	0	0	0	0	0	0	0	0	0	0	0	0	17598751	514,000	17,598.75	514
38	0	0	0	0	0	0	0	1	0	0	0	0	0	0	0	0	0	0	0	0	18112751	25,000	18,112.75	25
39	0	0	0	0	0	0	0	1	0	0	0	1	0	0	0	0	0	0	0	0	18137751	1,023,500	18,137.75	1,023.50
40	0	0	0	0	0	0	0	1	0	0	0	0	0	0	0	0	0	0	0	0	19161251	71,000	19,161.25	71
41	0	0	0	0	0	0	0	0	0	0	0	0	0	0	0	0	0	0	0	0	19232251	497,250	19,232.25	497.25
42	0	0	0	0	0	0	0	1	0	0	0	0	0	0	0	0	0	0	0	0	19729501	28,250	19,729.50	28.25
43	0	0	0	0	0	0	0	1	0	0	0	1	0	0	0	0	0	0	0	0	19757751	1,023,500	19,757.75	1,023.50
44	0	0	0	0	0	0	0	1	0	0	0	0	0	0	0	0	0	0	0	0	20781251	67,500	20,781.25	67.5
45	0	0	0	0	0	0	0	0	0	0	0	0	0	0	0	0	0	0	0	0	20848751	497,500	20,848.75	497.5
46	0	0	0	0	0	0	0	1	0	0	0	0	0	0	0	0	0	0	0	0	21346251	31,500	21,346.25	31.5
47	0	0	0	0	0	0	0	1	0	0	0	1	0	0	0	0	0	0	0	0	21377751	1,023,500	21,377.75	1,023.50
48	0	0	0	0	0	0	0	1	0	0	0	0	0	0	0	0	0	0	0	0	22401251	64,250	22,401.25	64.25
49	0	0	0	0	0	0	0	0	0	0	0	0	0	0	0	0	0	0	0	0	22465501	497,250	22,465.50	497.25
50	0	0	0	0	0	0	0	1	0	0	0	0	0	0	0	0	0	0	0	0	22962751	35,000	22,962.75	35
51	0	0	0	0	0	0	0	1	0	0	0	1	0	0	0	0	0	0	0	0	22997751	1,023,500	22,997.75	1,023.50
52	0	0	0	0	0	0	0	1	0	0	0	0	0	0	0	0	0	0	0	0	24021251	61,000	24,021.25	61
53	0	0	0	0	0	0	0	0	0	0	0	0	0	0	0	0	0	0	0	0	24082251	514,000	24,082.25	514
54	0	0	0	0	0	0	0	1	0	0	0	0	0	0	0	0	0	0	0	0	24596251	21,500	24,596.25	21.5
55	0	0	0	0	0	0	0	1	0	0	0	1	0	0	0	0	0	0	0	0	24617751	1,023,500	24,617.75	1,023.50
56	0	0	0	0	0	0	0	1	0	0	0	0	0	0	0	0	0	0	0	0	25641251	74,250	25,641.25	74.25
57	0	0	0	0	0	0	0	0	0	0	0	0	0	0	0	0	0	0	0	0	25715501	497,500	25,715.50	497.5
58	0	0	0	0	0	0	0	1	0	0	0	0	0	0	0	0	0	0	0	0	26213001	24,750	26,213.00	24.75
59	0	0	0	0	0	0	0	1	0	0	0	1	0	0	0	0	0	0	0	0	26237751	1,023,500	26,237.75	1,023.50
60	0	0	0	0	0	0	0	1	0	0	0	0	0	0	0	0	0	0	0	0	27261251	71,000	27,261.25	71
61	0	0	0	0	0	0	0	0	0	0	0	0	0	0	0	0	0	0	0	0	27332251	497,250	27,332.25	497.25
62	0	0	0	0	0	0	0	1	0	0	0	0	0	0	0	0	0	0	0	0	27829501	28,250	27,829.50	28.25
63	0	0	0	0	0	0	0	1	0	0	0	1	0	0	0	0	0	0	0	0	27857751	1,023,500	27,857.75	1,023.50
64	0	0	0	0	0	0	0	1	0	0	0	0	0	0	0	0	0	0	0	0	28881251	67,500	28,881.25	67.5
65	0	0	0	0	0	0	0	0	0	0	0	0	0	0	0	0	0	0	0	0	28948751	497,500	28,948.75	497.5
66	0	0	0	0	0	0	0	1	0	0	0	0	0	0	0	0	0	0	0	0	29446251	31,750	29,446.25	31.75
67	0	0	0	0	0	0	0	1	0	0	0	1	0	0	0	0	0	0	0	0	29478001	1,023,250	29,478.00	1,023.25
68	0	0	0	0	0	0	0	1	0	0	0	0	0	0	0	0	0	0	0	0	30501251	64,250	30,501.25	64.25
69	0	0	0	0	0	0	0	0	0	0	0	0	0	0	0	0	0	0	0	0	30565501	497,500	30,565.50	497.5
70	0	0	0	0	0	0	0	1	0	0	0	0	0	0	0	0	0	0	0	0	31063001	35,000	31,063.00	35
71	0	0	0	0	0	0	0	1	0	0	0	1	0	0	0	0	0	0	0	0	31098001	1,023,250	31,098.00	1,023.25
72	0	0	0	0	0	0	0	1	0	0	0	0	0	0	0	0	0	0	0	0	32121251	61,000	32,121.25	61
73	0	0	0	0	0	0	0	0	0	0	0	0	0	0	0	0	0	0	0	0	32182251	514,000	32,182.25	514
74	0	0	0	0	0	0	0	1	0	0	0	0	0	0	0	0	0	0	0	0	32696251	21,750	32,696.25	21.75
75	0	0	0	0	0	0	0	1	0	0	0	1	0	0	0	0	0	0	0	0	32718001	1,023,250	32,718.00	1,023.25
76	0	0	0	0	0	0	0	1	0	0	0	0	0	0	0	0	0	0	0	0	33741251	74,250	33,741.25	74.25
77	0	0	0	0	0	0	0	0	0	0	0	0	0	0	0	0	0	0	0	0	33815501	497,500	33,815.50	497.5
78	0	0	0	0	0	0	0	1	0	0	0	0	0	0	0	0	0	0	0	0	34313001	25,000	34,313.00	25
79	0	0	0	0	0	0	0	1	0	0	0	1	0	0	0	0	0	0	0	0	34338001	1,023,250	34,338.00	1,023.25
80	0	0	0	0	0	0	0	1	0	0	0	0	0	0	0	0	0	0	0	0	35361251	71,000	35,361.25	71
81	0	0	0	0	0	0	0	0	0	0	0	0	0	0	0	0	0	0	0	0	35432251	497,250	35,432.25	497.25
82	0	0	0	0	0	0	0	1	0	0	0	0	0	0	0	0	0	0	0	0	35929501	28,500	35,929.50	28.5
83	0	0	0	0	0	0	0	1	0	0	0	1	0	0	0	0	0	0	0	0	35958001	1,023,250	35,958.00	1,023.25
84	0	0	0	0	0	0	0	1	0	0	0	0	0	0	0	0	0	0	0	0	36981251	67,750	36,981.25	67.75
85	0	0	0	0	0	0	0	0	0	0	0	0	0	0	0	0	0	0	0	0	37049001	497,250	37,049.00	497.25
86	0	0	0	0	0	0	0	1	0	0	0	0	0	0	0	0	0	0	0	0	37546251	31,750	37,546.25	31.75
87	0	0	0	0	0	0	0	1	0	0	0	1	0	0	0	0	0	0	0	0	37578001	1,023,250	37,578.00	1,023.25
88	0	0	0	0	0	0	0	1	0	0	0	0	0	0	0	0	0	0	0	0	38601251	64,250	38,601.25	64.25
89	0	0	0	0	0	0	0	0	0	0	0	0	0	0	0	0	0	0	0	0	38665501	514,250	38,665.50	514.25
90	0	0	0	0	0	0	0	1	0	0	0	0	0	0	0	0	0	0	0	0	39179751	18,250	39,179.75	18.25
91	0	0	0	0	0	0	0	1	0	0	0	1	0	0	0	0	0	0	0	0	39198001	1,023,250	39,198.00	1,023.25
92	0	0	0	0	0	0	0	1	0	0	0	0	0	0	0	0	0	0	0	0	40221251	77,750	40,221.25	77.75
93	0	0	0	0	0	0	0	0	0	0	0	0	0	0	0	0	0	0	0	0	40299001	497,250	40,299.00	497.25
94	0	0	0	0	0	0	0	1	0	0	0	0	0	0	0	0	0	0	0	0	40796251	21,750	40,796.25	21.75
95	0	0	0	0	0	0	0	1	0	0	0	1	0	0	0	0	0	0	0	0	40818001	1,023,250	40,818.00	1,023.25
96	0	0	0	0	0	0	0	1	0	0	0	0	0	0	0	0	0	0	0	0	41841251	74,500	41,841.25	74.5
97	0	0	0	0	0	0	0	0	0	0	0	0	0	0	0	0	0	0	0	0	41915751	497,250	41,915.75	497.25
98	0	0	0	0	0	0	0	1	0	0	0	0	0	0	0	0	0	0	0	0	42413001	25,000	42,413.00	25
99	0	0	0	0	0	0	0	1	0	0	0	1	0	0	0	0	0	0	0	0	42438001	1,023,250	42,438.00	1,023.25
100	0	0	0	0	0	0	0	1	0	0	0	0	0	0	0	0	0	0	0	0	43461251	71,000	43,461.25	71
101	0	0	0	0	0	0	0	0	0	0	0	0	0	0	0	0	0	0	0	0	43532251	497,500	43,532.25	497.5
102	0	0	0	0	0	0	0	1	0	0	0	0	0	0	0	0	0	0	0	0	44029751	28,250	44,029.75	28.25
103	0	0	0	0	0	0	0	1	0	0	0	1	0	0	0	0	0	0	0	0	44058001	1,023,500	44,058.00	1,023.50
104	0	0	0	0	0	0	0	1	0	0	0	0	0	0	0	0	0	0	0	0	45081501	67,500	45,081.50	67.5
105	0	0	0	0	0	0	0	0	0	0	0	0	0	0	0	0	0	0	0	0	45149001	497,250	45,149.00	497.25
106	0	0	0	0	0	0	0	1	0	0	0	0	0	0	0	0	0	0	0	0	45646251	31,750	45,646.25	31.75
107	0	0	0	0	0	0	0	1	0	0	0	1	0	0	0	0	0	0	0	0	45678001	1,023,500	45,678.00	1,023.50
108	0	0	0	0	0	0	0	1	0	0	0	0	0	0	0	0	0	0	0	0	46701501	64,250	46,701.50	64.25
109	0	0	0	0	0	0	0	0	0	0	0	0	0	0	0	0	0	0	0	0	46765751	514,000	46,765.75	514
110	0	0	0	0	0	0	0	1	0	0	0	0	0	0	0	0	0	0	0	0	47279751	18,250	47,279.75	18.25
111	0	0	0	0	0	0	0	1	0	0	0	1	0	0	0	0	0	0	0	0	47298001	1,023,500	47,298.00	1,023.50
112	0	0	0	0	0	0	0	1	0	0	0	0	0	0	0	0	0	0	0	0	48321501	77,500	48,321.50	77.5
113	0	0	0	0	0	0	0	0	0	0	0	0	0	0	0	0	0	0	0	0	48399001	497,500	48,399.00	497.5
114	0	0	0	0	0	0	0	1	0	0	0	0	0	0	0	0	0	0	0	0	48896501	21,500	48,896.50	21.5
115	0	0	0	0	0	0	0	1	0	0	0	1	0	0	0	0	0	0	0	0	48918001	1,023,500	48,918.00	1,023.50
116	0	0	0	0	0	0	0	1	0	0	0	0	0	0	0	0	0	0	0	0	49941501	74,250	49,941.50	74.25
117	0	0	0	0	0	0	0	0	0	0	0	0	0	0	0	0	0	0	0	0	50015751	497,250	50,015.75	497.25
118	0	0	0	0	0	0	0	1	0	0	0	0	0	0	0	0	0	0	0	0	50513001	25,000	50,513.00	25
119	0	0	0	0	0	0	0	1	0	0	0	1	0	0	0	0	0	0	0	0	50538001	1,023,500	50,538.00	1,023.50
120	0	0	0	0	0	0	0	1	0	0	0	0	0	0	0	0	0	0	0	0	51561501	70,750	51,561.50	70.75
121	0	0	0	0	0	0	0	0	0	0	0	0	0	0	0	0	0	0	0	0	51632251	497,500	51,632.25	497.5
122	0	0	0	0	0	0	0	1	0	0	0	0	0	0	0	0	0	0	0	0	52129751	28,250	52,129.75	28.25
123	0	0	0	0	0	0	0	1	0	0	0	1	0	0	0	0	0	0	0	0	52158001	1,023,500	52,158.00	1,023.50
124	0	0	0	0	0	0	0	1	0	0	0	0	0	0	0	0	0	0	0	0	53181501	67,500	53,181.50	67.5
125	0	0	0	0	0	0	0	0	0	0	0	0	0	0	0	0	0	0	0	0	53249001	497,500	53,249.00	497.5
126	0	0	0	0	0	0	0	1	0	0	0	0	0	0	0	0	0	0	0	0	53746501	31,500	53,746.50	31.5
127	0	0	0	0	0	0	0	1	0	0	0	1	0	0	0	0	0	0	0	0	53778001	1,023,500	53,778.00	1,023.50
128	0	0	0	0	0	0	0	1	0	0	0	0	0	0	0	0	0	0	0	0	54801501	64,250	54,801.50	64.25
129	0	0	0	0	0	0	0	0	0	0	0	0	0	0	0	0	0	0	0	0	54865751	514,000	54,865.75	514
130	0	0	0	0	0	0	0	1	0	0	0	0	0	0	0	0	0	0	0	0	55379751	18,250	55,379.75	18.25
131	0	0	0	0	0	0	0	1	0	0	0	1	0	0	0	0	0	0	0	0	55398001	1,023,500	55,398.00	1,023.50
132	0	0	0	0	0	0	0	1	0	0	0	0	0	0	0	0	0	0	0	0	56421501	77,500	56,421.50	77.5
133	0	0	0	0	0	0	0	0	0	0	0	0	0	0	0	0	0	0	0	0	56499001	497,500	56,499.00	497.5
134	0	0	0	0	0	0	0	1	0	0	0	0	0	0	0	0	0	0	0	0	56996501	21,500	56,996.50	21.5
135	0	0	0	0	0	0	0	1	0	0	0	1	0	0	0	0	0	0	0	0	57018001	1,023,500	57,018.00	1,023.50
136	0	0	0	0	0	0	0	1	0	0	0	0	0	0	0	0	0	0	0	0	58041501	74,250	58,041.50	74.25
137	0	0	0	0	0	0	0	0	0	0	0	0	0	0	0	0	0	0	0	0	58115751	497,500	58,115.75	497.5
138	0	0	0	0	0	0	0	1	0	0	0	0	0	0	0	0	0	0	0	0	58613251	24,750	58,613.25	24.75
139	0	0	0	0	0	0	0	1	0	0	0	1	0	0	0	0	0	0	0	0	58638001	1,023,500	58,638.00	1,023.50
140	0	0	0	0	0	0	0	1	0	0	0	0	0	0	0	0	0	0	0	0	59661501	71,000	59,661.50	71
141	0	0	0	0	0	0	0	0	0	0	0	0	0	0	0	0	0	0	0	0	59732501	497,250	59,732.50	497.25
142	0	0	0	0	0	0	0	1	0	0	0	0	0	0	0	0	0	0	0	0	60229751	28,250	60,229.75	28.25
143	0	0	0	0	0	0	0	1	0	0	0	1	0	0	0	0	0	0	0	0	60258001	1,023,500	60,258.00	1,023.50
144	0	0	0	0	0	0	0	1	0	0	0	0	0	0	0	0	0	0	0	0	61281501	67,500	61,281.50	67.5
145	0	0	0	0	0	0	0	0	0	0	0	0	0	0	0	0	0	0	0	0	61349001	497,500	61,349.00	497.5
146	0	0	0	0	0	0	0	1	0	0	0	0	0	0	0	0	0	0	0	0	61846501	31,750	61,846.50	31.75
147	0	0	0	0	0	0	0	1	0	0	0	1	0	0	0	0	0	0	0	0	61878251	1,023,250	61,878.25	1,023.25
148	0	0	0	0	0	0	0	1	0	0	0	0	0	0	0	0	0	0	0	0	62901501	64,250	62,901.50	64.25
149	0	0	0	0	0	0	0	0	0	0	0	0	0	0	0	0	0	0	0	0	62965751	514,000	62,965.75	514
150	0	0	0	0	0	0	0	1	0	0	0	0	0	0	0	0	0	0	0	0	63479751	18,500	63,479.75	18.5
151	0	0	0	0	0	0	0	1	0	0	0	1	0	0	0	0	0	0	0	0	63498251	1,023,250	63,498.25	1,023.25
152	0	0	0	0	0	0	0	1	0	0	0	0	0	0	0	0	0	0	0	0	64521501	77,750	64,521.50	77.75
153	0	0	0	0	0	0	0	0	0	0	0	0	0	0	0	0	0	0	0	0	64599251	497,250	64,599.25	497.25
154	0	0	0	0	0	0	0	1	0	0	0	0	0	0	0	0	0	0	0	0	65096501	21,750	65,096.50	21.75
155	0	0	0	0	0	0	0	1	0	0	0	1	0	0	0	0	0	0	0	0	65118251	1,023,250	65,118.25	1,023.25
156	0	0	0	0	0	0	0	1	0	0	0	0	0	0	0	0	0	0	0	0	66141501	74,250	66,141.50	74.25
157	0	0	0	0	0	0	0	0	0	0	0	0	0	0	0	0	0	0	0	0	66215751	497,500	66,215.75	497.5
158	0	0	0	0	0	0	0	1	0	0	0	0	0	0	0	0	0	0	0	0	66713251	25,000	66,713.25	25
159	0	0	0	0	0	0	0	1	0	0	0	1	0	0	0	0	0	0	0	0	66738251	1,033,250	66,738.25	1,033.25
160	0	0	0	0	0	0	0	1	0	0	0	0	0	0	0	0	0	0	0	0	67771501	61,000	67,771.50	61
161	0	0	0	0	0	0	0	0	0	0	0	0	0	0	0	0	0	0	0	0	67832501	497,500	67,832.50	497.5
162	0	0	0	0	0	0	0	1	0	0	0	0	0	0	0	0	0	0	0	0	68330001	28,250	68,330.00	28.25
163	0	0	0	0	0	0	0	1	0	0	0	1	0	0	0	0	0	0	0	0	68358251	1,033,250	68,358.25	1,033.25
164	0	0	0	0	0	0	0	1	0	0	0	0	0	0	0	0	0	0	0	0	69391501	74,250	69,391.50	74.25
165	0	0	0	0	0	0	0	0	0	0	0	0	0	0	0	0	0	0	0	0	69465751	497,500	69,465.75	497.5
166	0	0	0	0	0	0	0	1	0	0	0	0	0	0	0	0	0	0	0	0	69963251	15,000	69,963.25	15
167	0	0	0	0	0	0	0	1	0	0	0	1	0	0	0	0	0	0	0	0	69978251	1,033,250	69,978.25	1,033.25
168	0	0	0	0	0	0	0	1	0	0	0	0	0	0	0	0	0	0	0	0	71011501	71,000	71,011.50	71
169	0	0	0	0	0	0	0	0	0	0	0	0	0	0	0	0	0	0	0	0	71082501	497,500	71,082.50	497.5
170	0	0	0	0	0	0	0	1	0	0	0	0	0	0	0	0	0	0	0	0	71580001	18,250	71,580.00	18.25
171	0	0	0	0	0	0	0	1	0	0	0	1	0	0	0	0	0	0	0	0	71598251	1,033,250	71,598.25	1,033.25
172	0	0	0	0	0	0	0	1	0	0	0	0	0	0	0	0	0	0	0	0	72631501	67,750	72,631.50	67.75
173	0	0	0	0	0	0	0	0	0	0	0	0	0	0	0	0	0	0	0	0	72699251	497,250	72,699.25	497.25
174	0	0	0	0	0	0	0	1	0	0	0	0	0	0	0	0	0	0	0	0	73196501	21,750	73,196.50	21.75
175	0	0	0	0	0	0	0	1	0	0	0	1	0	0	0	0	0	0	0	0	73218251	1,033,250	73,218.25	1,033.25
176	0	0	0	0	0	0	0	1	0	0	0	0	0	0	0	0	0	0	0	0	74251501	64,500	74,251.50	64.5
177	0	0	0	0	0	0	0	0	0	0	0	0	0	0	0	0	0	0	0	0	74316001	497,250	74,316.00	497.25
178	0	0	0	0	0	0	0	1	0	0	0	0	0	0	0	0	0	0	0	0	74813251	25,000	74,813.25	25
179	0	0	0	0	0	0	0	1	0	0	0	1	0	0	0	0	0	0	0	0	74838251	1,033,250	74,838.25	1,033.25
180	0	0	0	0	0	0	0	1	0	0	0	0	0	0	0	0	0	0	0	0	75871501	61,000	75,871.50	61
181	0	0	0	0	0	0	0	0	0	0	0	0	0	0	0	0	0	0	0	0	75932501	497,500	75,932.50	497.5
182	0	0	0	0	0	0	0	1	0	0	0	0	0	0	0	0	0	0	0	0	76430001	18,250	76,430.00	18.25
183	0	0	0	0	0	0	0	1	0	0	0	1	0	0	0	0	0	0	0	0	76448251	1,023,500	76,448.25	1,023.50
184	0	0	0	0	0	0	0	1	0	0	0	0	0	0	0	0	0	0	0	0	77471751	60,750	77,471.75	60.75
185	0	0	0	0	0	0	0	0	0	0	0	0	0	0	0	0	0	0	0	0	77532501	497,500	77,532.50	497.5
186	0	0	0	0	0	0	0	1	0	0	0	0	0	0	0	0	0	0	0	0	78030001	28,250	78,030.00	28.25
187	0	0	0	0	0	0	0	1	0	0	0	1	0	0	0	0	0	0	0	0	78058251	1,023,500	78,058.25	1,023.50
188	0	0	0	0	0	0	0	1	0	0	0	0	0	0	0	0	0	0	0	0	79081751	50,750	79,081.75	50.75
189	0	0	0	0	0	0	0	0	0	0	0	0	0	0	0	0	0	0	0	0	79132501	514,250	79,132.50	514.25
190	0	0	0	0	0	0	0	1	0	0	0	0	0	0	0	0	0	0	0	0	79646751	21,500	79,646.75	21.5
191	0	0	0	0	0	0	0	1	0	0	0	1	0	0	0	0	0	0	0	0	79668251	1,023,500	79,668.25	1,023.50
192	0	0	0	0	0	0	0	1	0	0	0	0	0	0	0	0	0	0	0	0	80691751	57,500	80,691.75	57.5
193	0	0	0	0	0	0	0	0	0	0	0	0	0	0	0	0	0	0	0	0	80749251	514,000	80,749.25	514
194	0	0	0	0	0	0	0	1	0	0	0	0	0	0	0	0	0	0	0	0	81263251	15,000	81,263.25	15
195	0	0	0	0	0	0	0	1	0	0	0	1	0	0	0	0	0	0	0	0	81278251	1,023,500	81,278.25	1,023.50
196	0	0	0	0	0	0	0	1	0	0	0	0	0	0	0	0	0	0	0	0	82301751	64,250	82,301.75	64.25
197	0	0	0	0	0	0	0	0	0	0	0	0	0	0	0	0	0	0	0	0	82366001	497,250	82,366.00	497.25
198	0	0	0	0	0	0	0	1	0	0	0	0	0	0	0	0	0	0	0	0	82863251	25,000	82,863.25	25
199	0	0	0	0	0	0	0	1	0	0	0	1	0	0	0	0	0	0	0	0	82888251	1,023,500	82,888.25	1,023.50
200	0	0	0	0	0	0	0	1	0	0	0	0	0	0	0	0	0	0	0	0	83911751	71,000	83,911.75	71
201	0	0	0	0	0	0	0	0	0	0	0	0	0	0	0	0	0	0	0	0	83982751	497,250	83,982.75	497.25
202	0	0	0	0	0	0	0	1	0	0	0	0	0	0	0	0	0	0	0	0	84480001	28,250	84,480.00	28.25
203	0	0	0	0	0	0	0	1	0	0	0	1	0	0	0	0	0	0	0	0	84508251	1,019,750	84,508.25	1,019.75
204	0	0	0	0	0	0	0	1	0	0	0	0	0	0	0	0	0	0	0	0	85528001	54,750	85,528.00	54.75
205	0	0	0	0	0	0	0	0	0	0	0	0	0	0	0	0	0	0	0	0	85582751	497,250	85,582.75	497.25
206	0	0	0	0	0	0	0	1	0	0	0	0	0	0	0	0	0	0	0	0	86080001	38,250	86,080.00	38.25
207	0	0	0	0	0	0	0	1	0	0	0	1	0	0	0	0	0	0	0	0	86118251	1,019,750	86,118.25	1,019.75
208	0	0	0	0	0	0	0	1	0	0	0	0	0	0	0	0	0	0	0	0	87138001	61,250	87,138.00	61.25
209	0	0	0	0	0	0	0	0	0	0	0	0	0	0	0	0	0	0	0	0	87199251	497,500	87,199.25	497.5
210	0	0	0	0	0	0	0	1	0	0	0	0	0	0	0	0	0	0	0	0	87696751	31,500	87,696.75	31.5
211	0	0	0	0	0	0	0	1	0	0	0	1	0	0	0	0	0	0	0	0	87728251	1,019,750	87,728.25	1,019.75
212	0	0	0	0	0	0	0	1	0	0	0	0	0	0	0	0	0	0	0	0	88748001	68,000	88,748.00	68
213	0	0	0	0	0	0	0	0	0	0	0	0	0	0	0	0	0	0	0	0	88816001	497,250	88,816.00	497.25
214	0	0	0	0	0	0	0	1	0	0	0	0	0	0	0	0	0	0	0	0	89313251	25,000	89,313.25	25
215	0	0	0	0	0	0	0	1	0	0	0	1	0	0	0	0	0	0	0	0	89338251	1,019,750	89,338.25	1,019.75
216	0	0	0	0	0	0	0	1	0	0	0	0	0	0	0	0	0	0	0	0	90358001	58,000	90,358.00	58
217	0	0	0	0	0	0	0	0	0	0	0	0	0	0	0	0	0	0	0	0	90416001	497,250	90,416.00	497.25
218	0	0	0	0	0	0	0	1	0	0	0	0	0	0	0	0	0	0	0	0	90913251	35,000	90,913.25	35
219	0	0	0	0	0	0	0	1	0	0	0	1	0	0	0	0	0	0	0	0	90948251	1,019,750	90,948.25	1,019.75
220	0	0	0	0	0	0	0	1	0	0	0	0	0	0	0	0	0	0	0	0	91968001	64,750	91,968.00	64.75
221	0	0	0	0	0	0	0	0	0	0	0	0	0	0	0	0	0	0	0	0	92032751	497,250	92,032.75	497.25
222	0	0	0	0	0	0	0	1	0	0	0	0	0	0	0	0	0	0	0	0	92530001	28,250	92,530.00	28.25
223	0	0	0	0	0	0	0	1	0	0	0	1	0	0	0	0	0	0	0	0	92558251	1,019,750	92,558.25	1,019.75
224	0	0	0	0	0	0	0	1	0	0	0	0	0	0	0	0	0	0	0	0	93578001	54,750	93,578.00	54.75
225	0	0	0	0	0	0	0	0	0	0	0	0	0	0	0	0	0	0	0	0	93632751	514,000	93,632.75	514
226	0	0	0	0	0	0	0	1	0	0	0	0	0	0	0	0	0	0	0	0	94146751	21,750	94,146.75	21.75
227	0	0	0	0	0	0	0	1	0	0	0	1	0	0	0	0	0	0	0	0	94168501	1,019,500	94,168.50	1,019.50
228	0	0	0	0	0	0	0	1	0	0	0	0	0	0	0	0	0	0	0	0	95188001	61,500	95,188.00	61.5
229	0	0	0	0	0	0	0	0	0	0	0	0	0	0	0	0	0	0	0	0	95249501	497,250	95,249.50	497.25
230	0	0	0	0	0	0	0	1	0	0	0	0	0	0	0	0	0	0	0	0	95746751	31,750	95,746.75	31.75
231	0	0	0	0	0	0	0	1	0	0	0	1	0	0	0	0	0	0	0	0	95778501	1,019,500	95,778.50	1,019.50
232	0	0	0	0	0	0	0	1	0	0	0	0	0	0	0	0	0	0	0	0	96798001	68,000	96,798.00	68
233	0	0	0	0	0	0	0	0	0	0	0	0	0	0	0	0	0	0	0	0	96866001	497,500	96,866.00	497.5
234	0	0	0	0	0	0	0	1	0	0	0	0	0	0	0	0	0	0	0	0	97363501	25,000	97,363.50	25
235	0	0	0	0	0	0	0	1	0	0	0	1	0	0	0	0	0	0	0	0	97388501	1,019,500	97,388.50	1,019.50
236	0	0	0	0	0	0	0	1	0	0	0	0	0	0	0	0	0	0	0	0	98408001	58,000	98,408.00	58
237	0	0	0	0	0	0	0	0	0	0	0	0	0	0	0	0	0	0	0	0	98466001	497,500	98,466.00	497.5
238	0	0	0	0	0	0	0	1	0	0	0	0	0	0	0	0	0	0	0	0	98963501	35,000	98,963.50	35
239	0	0	0	0	0	0	0	1	0	0	0	1	0	0	0	0	0	0	0	0	98998501	1,019,500	98,998.50	1,019.50
240	0	0	0	0	0	0	0	1	0	0	0	0	0	0	0	0	0	0	0	0	100018001	64,750	100,018.00	64.75
241	0	0	0	0	0	0	0	0	0	0	0	0	0	0	0	0	0	0	0	0	100082751	497,250	100,082.75	497.25
242	0	0	0	0	0	0	0	1	0	0	0	0	0	0	0	0	0	0	0	0	100580001	28,500	100,580.00	28.5
243	0	0	0	0	0	0	0	1	0	0	0	1	0	0	0	0	0	0	0	0	100608501	1,019,750	100,608.50	1,019.75
244	0	0	0	0	0	0	0	1	0	0	0	0	0	0	0	0	0	0	0	0	101628251	71,250	101,628.25	71.25
245	0	0	0	0	0	0	0	0	0	0	0	0	0	0	0	0	0	0	0	0	101699501	497,250	101,699.50	497.25
246	0	0	0	0	0	0	0	1	0	0	0	0	0	0	0	0	0	0	0	0	102196751	21,750	102,196.75	21.75
247	0	0	0	0	0	0	0	1	0	0	0	1	0	0	0	0	0	0	0	0	102218501	1,019,750	102,218.50	1,019.75
248	0	0	0	0	0	0	0	1	0	0	0	0	0	0	0	0	0	0	0	0	103238251	61,250	103,238.25	61.25
249	0	0	0	0	0	0	0	0	0	0	0	0	0	0	0	0	0	0	0	0	103299501	497,250	103,299.50	497.25
250	0	0	0	0	0	0	0	1	0	0	0	0	0	0	0	0	0	0	0	0	103796751	31,750	103,796.75	31.75
251	0	0	0	0	0	0	0	1	0	0	0	1	0	0	0	0	0	0	0	0	103828501	1,019,750	103,828.50	1,019.75
252	0	0	0	0	0	0	0	1	0	0	0	0	0	0	0	0	0	0	0	0	104848251	67,750	104,848.25	67.75
253	0	0	0	0	0	0	0	0	0	0	0	0	0	0	0	0	0	0	0	0	104916001	497,500	104,916.00	497.5
254	0	0	0	0	0	0	0	1	0	0	0	0	0	0	0	0	0	0	0	0	105413501	25,000	105,413.50	25
255	0	0	0	0	0	0	0	1	0	0	0	1	0	0	0	0	0	0	0	0	105438501	1,019,750	105,438.50	1,019.75
256	0	0	0	0	0	0	0	1	0	0	0	0	0	0	0	0	0	0	0	0	106458251	58,000	106,458.25	58
257	0	0	0	0	0	0	0	0	0	0	0	0	0	0	0	0	0	0	0	0	106516251	497,250	106,516.25	497.25
258	0	0	0	0	0	0	0	1	0	0	0	0	0	0	0	0	0	0	0	0	107013501	35,000	107,013.50	35
259	0	0	0	0	0	0	0	1	0	0	0	1	0	0	0	0	0	0	0	0	107048501	1,023,250	107,048.50	1,023.25
260	0	0	0	0	0	0	0	1	0	0	0	0	0	0	0	0	0	0	0	0	108071751	61,000	108,071.75	61
261	0	0	0	0	0	0	0	0	0	0	0	0	0	0	0	0	0	0	0	0	108132751	514,000	108,132.75	514
262	0	0	0	0	0	0	0	1	0	0	0	0	0	0	0	0	0	0	0	0	108646751	21,750	108,646.75	21.75
263	0	0	0	0	0	0	0	1	0	0	0	1	0	0	0	0	0	0	0	0	108668501	1,023,500	108,668.50	1,023.50
264	0	0	0	0	0	0	0	1	0	0	0	0	0	0	0	0	0	0	0	0	109692001	57,500	109,692.00	57.5
265	0	0	0	0	0	0	0	0	0	0	0	0	0	0	0	0	0	0	0	0	109749501	514,000	109,749.50	514
266	0	0	0	0	0	0	0	1	0	0	0	0	0	0	0	0	0	0	0	0	110263501	25,000	110,263.50	25
267	0	0	0	0	0	0	0	1	0	0	0	1	0	0	0	0	0	0	0	0	110288501	1,019,750	110,288.50	1,019.75
268	0	0	0	0	0	0	0	1	0	0	0	0	0	0	0	0	0	0	0	0	111308251	58,000	111,308.25	58
269	0	0	0	0	0	0	0	0	0	0	0	0	0	0	0	0	0	0	0	0	111366251	497,250	111,366.25	497.25
270	0	0	0	0	0	0	0	1	0	0	0	0	0	0	0	0	0	0	0	0	111863501	35,000	111,863.50	35
271	0	0	0	0	0	0	0	1	0	0	0	1	0	0	0	0	0	0	0	0	111898501	1,023,500	111,898.50	1,023.50
272	0	0	0	0	0	0	0	1	0	0	0	0	0	0	0	0	0	0	0	0	112922001	60,750	112,922.00	60.75
273	0	0	0	0	0	0	0	0	0	0	0	0	0	0	0	0	0	0	0	0	112982751	514,250	112,982.75	514.25
274	0	0	0	0	0	0	0	1	0	0	0	0	0	0	0	0	0	0	0	0	113497001	21,500	113,497.00	21.5
275	0	0	0	0	0	0	0	1	0	0	0	1	0	0	0	0	0	0	0	0	113518501	1,023,500	113,518.50	1,023.50
276	0	0	0	0	0	0	0	1	0	0	0	0	0	0	0	0	0	0	0	0	114542001	74,250	114,542.00	74.25
277	0	0	0	0	0	0	0	0	0	0	0	0	0	0	0	0	0	0	0	0	114616251	497,250	114,616.25	497.25
278	0	0	0	0	0	0	0	1	0	0	0	0	0	0	0	0	0	0	0	0	115113501	25,000	115,113.50	25
279	0	0	0	0	0	0	0	1	0	0	0	1	0	0	0	0	0	0	0	0	115138501	1,023,500	115,138.50	1,023.50
280	0	0	0	0	0	0	0	1	0	0	0	0	0	0	0	0	0	0	0	0	116162001	70,750	116,162.00	70.75
281	0	0	0	0	0	0	0	0	0	0	0	0	0	0	0	0	0	0	0	0	116232751	497,500	116,232.75	497.5
282	0	0	0	0	0	0	0	1	0	0	0	0	0	0	0	0	0	0	0	0	116730251	28,250	116,730.25	28.25
283	0	0	0	0	0	0	0	1	0	0	0	1	0	0	0	0	0	0	0	0	116758501	1,023,500	116,758.50	1,023.50
284	0	0	0	0	0	0	0	1	0	0	0	0	0	0	0	0	0	0	0	0	117782001	67,500	117,782.00	67.5
285	0	0	0	0	0	0	0	0	0	0	0	0	0	0	0	0	0	0	0	0	117849501	497,500	117,849.50	497.5
286	0	0	0	0	0	0	0	1	0	0	0	0	0	0	0	0	0	0	0	0	118347001	31,500	118,347.00	31.5
287	0	0	0	0	0	0	0	1	0	0	0	1	0	0	0	0	0	0	0	0	118378501	1,023,500	118,378.50	1,023.50
288	0	0	0	0	0	0	0	1	0	0	0	0	0	0	0	0	0	0	0	0	119402001	64,250	119,402.00	64.25
289	0	0	0	0	0	0	0	0	0	0	0	0	0	0	0	0	0	0	0	0	119466251	514,000	119,466.25	514
290	0	0	0	0	0	0	0	1	0	0	0	0	0	0	0	0	0	0	0	0	119980251	18,250	119,980.25	18.25
291	0	0	0	0	0	0	0	1	0	0	0	1	0	0	0	0	0	0	0	0	119998501	1,023,500	119,998.50	1,023.50
292	0	0	0	0	0	0	0	1	0	0	0	0	0	0	0	0	0	0	0	0	121022001	77,500	121,022.00	77.5
293	0	0	0	0	0	0	0	0	0	0	0	0	0	0	0	0	0	0	0	0	121099501	497,500	121,099.50	497.5
294	0	0	0	0	0	0	0	1	0	0	0	0	0	0	0	0	0	0	0	0	121597001	21,500	121,597.00	21.5
295	0	0	0	0	0	0	0	1	0	0	0	1	0	0	0	0	0	0	0	0	121618501	1,023,500	121,618.50	1,023.50
296	0	0	0	0	0	0	0	1	0	0	0	0	0	0	0	0	0	0	0	0	122642001	74,250	122,642.00	74.25
297	0	0	0	0	0	0	0	0	0	0	0	0	0	0	0	0	0	0	0	0	122716251	497,500	122,716.25	497.5
298	0	0	0	0	0	0	0	1	0	0	0	0	0	0	0	0	0	0	0	0	123213751	24,750	123,213.75	24.75
299	0	0	0	0	0	0	0	1	0	0	0	1	0	0	0	0	0	0	0	0	123238501	1,023,500	123,238.50	1,023.50
300	0	0	0	0	0	0	0	1	0	0	0	0	0	0	0	0	0	0	0	0	124262001	71,000	124,262.00	71
301	0	0	0	0	0	0	0	0	0	0	0	0	0	0	0	0	0	0	0	0	124333001	497,250	124,333.00	497.25
302	0	0	0	0	0	0	0	1	0	0	0	0	0	0	0	0	0	0	0	0	124830251	28,250	124,830.25	28.25
303	0	0	0	0	0	0	0	1	0	0	0	1	0	0	0	0	0	0	0	0	124858501	1,023,500	124,858.50	1,023.50
304	0	0	0	0	0	0	0	1	0	0	0	0	0	0	0	0	0	0	0	0	125882001	67,500	125,882.00	67.5
305	0	0	0	0	0	0	0	0	0	0	0	0	0	0	0	0	0	0	0	0	125949501	497,500	125,949.50	497.5
306	0	0	0	0	0	0	0	1	0	0	0	0	0	0	0	0	0	0	0	0	126447001	31,750	126,447.00	31.75
307	0	0	0	0	0	0	0	1	0	0	0	1	0	0	0	0	0	0	0	0	126478751	1,023,250	126,478.75	1,023.25
308	0	0	0	0	0	0	0	1	0	0	0	0	0	0	0	0	0	0	0	0	127502001	64,250	127,502.00	64.25
309	0	0	0	0	0	0	0	0	0	0	0	0	0	0	0	0	0	0	0	0	127566251	514,000	127,566.25	514
310	0	0	0	0	0	0	0	1	0	0	0	0	0	0	0	0	0	0	0	0	128080251	18,500	128,080.25	18.5
311	0	0	0	0	0	0	0	1	0	0	0	1	0	0	0	0	0	0	0	0	128098751	1,023,250	128,098.75	1,023.25
312	0	0	0	0	0	0	0	1	0	0	0	0	0	0	0	0	0	0	0	0	129122001	77,750	129,122.00	77.75
313	0	0	0	0	0	0	0	0	0	0	0	0	0	0	0	0	0	0	0	0	129199751	497,250	129,199.75	497.25
314	0	0	0	0	0	0	0	1	0	0	0	0	0	0	0	0	0	0	0	0	129697001	21,750	129,697.00	21.75
315	0	0	0	0	0	0	0	1	0	0	0	1	0	0	0	0	0	0	0	0	129718751	1,023,250	129,718.75	1,023.25
316	0	0	0	0	0	0	0	1	0	0	0	0	0	0	0	0	0	0	0	0	130742001	74,250	130,742.00	74.25
317	0	0	0	0	0	0	0	0	0	0	0	0	0	0	0	0	0	0	0	0	130816251	497,500	130,816.25	497.5
318	0	0	0	0	0	0	0	1	0	0	0	0	0	0	0	0	0	0	0	0	131313751	25,000	131,313.75	25
319	0	0	0	0	0	0	0	1	0	0	0	1	0	0	0	0	0	0	0	0	131338751	1,023,250	131,338.75	1,023.25
320	0	0	0	0	0	0	0	1	0	0	0	0	0	0	0	0	0	0	0	0	132362001	71,000	132,362.00	71
321	0	0	0	0	0	0	0	0	0	0	0	0	0	0	0	0	0	0	0	0	132433001	497,250	132,433.00	497.25
322	0	0	0	0	0	0	0	1	0	0	0	0	0	0	0	0	0	0	0	0	132930251	28,500	132,930.25	28.5
323	0	0	0	0	0	0	0	1	0	0	0	1	0	0	0	0	0	0	0	0	132958751	1,023,250	132,958.75	1,023.25
324	0	0	0	0	0	0	0	1	0	0	0	0	0	0	0	0	0	0	0	0	133982001	67,750	133,982.00	67.75
325	0	0	0	0	0	0	0	0	0	0	0	0	0	0	0	0	0	0	0	0	134049751	497,250	134,049.75	497.25
326	0	0	0	0	0	0	0	1	0	0	0	0	0	0	0	0	0	0	0	0	134547001	31,750	134,547.00	31.75
327	0	0	0	0	0	0	0	1	0	0	0	1	0	0	0	0	0	0	0	0	134578751	1,023,250	134,578.75	1,023.25
328	0	0	0	0	0	0	0	1	0	0	0	0	0	0	0	0	0	0	0	0	135602001	64,250	135,602.00	64.25
329	0	0	0	0	0	0	0	0	0	0	0	0	0	0	0	0	0	0	0	0	135666251	514,250	135,666.25	514.25
330	0	0	0	0	0	0	0	1	0	0	0	0	0	0	0	0	0	0	0	0	136180501	18,250	136,180.50	18.25
331	0	0	0	0	0	0	0	1	0	0	0	1	0	0	0	0	0	0	0	0	136198751	1,023,250	136,198.75	1,023.25
332	0	0	0	0	0	0	0	1	0	0	0	0	0	0	0	0	0	0	0	0	137222001	77,750	137,222.00	77.75
333	0	0	0	0	0	0	0	0	0	0	0	0	0	0	0	0	0	0	0	0	137299751	497,250	137,299.75	497.25
334	0	0	0	0	0	0	0	1	0	0	0	0	0	0	0	0	0	0	0	0	137797001	21,750	137,797.00	21.75
335	0	0	0	0	0	0	0	1	0	0	0	1	0	0	0	0	0	0	0	0	137818751	1,033,250	137,818.75	1,033.25
336	0	0	0	0	0	0	0	1	0	0	0	0	0	0	0	0	0	0	0	0	138852001	64,250	138,852.00	64.25
337	0	0	0	0	0	0	0	0	0	0	0	0	0	0	0	0	0	0	0	0	138916251	497,500	138,916.25	497.5
338	0	0	0	0	0	0	0	1	0	0	0	0	0	0	0	0	0	0	0	0	139413751	25,000	139,413.75	25
339	0	0	0	0	0	0	0	1	0	0	0	1	0	0	0	0	0	0	0	0	139438751	1,033,250	139,438.75	1,033.25
340	0	0	0	0	0	0	0	1	0	0	0	0	0	0	0	0	0	0	0	0	140472001	61,000	140,472.00	61
341	0	0	0	0	0	0	0	0	0	0	0	0	0	0	0	0	0	0	0	0	140533001	497,500	140,533.00	497.5
342	0	0	0	0	0	0	0	1	0	0	0	0	0	0	0	0	0	0	0	0	141030501	28,250	141,030.50	28.25
343	0	0	0	0	0	0	0	1	0	0	0	1	0	0	0	0	0	0	0	0	141058751	1,033,250	141,058.75	1,033.25
344	0	0	0	0	0	0	0	1	0	0	0	0	0	0	0	0	0	0	0	0	142092001	57,750	142,092.00	57.75
345	0	0	0	0	0	0	0	0	0	0	0	0	0	0	0	0	0	0	0	0	142149751	514,000	142,149.75	514
346	0	0	0	0	0	0	0	1	0	0	0	0	0	0	0	0	0	0	0	0	142663751	15,000	142,663.75	15
347	0	0	0	0	0	0	0	1	0	0	0	1	0	0	0	0	0	0	0	0	142678751	1,033,500	142,678.75	1,033.50
348	0	0	0	0	0	0	0	1	0	0	0	0	0	0	0	0	0	0	0	0	143712251	70,750	143,712.25	70.75
349	0	0	0	0	0	0	0	0	0	0	0	0	0	0	0	0	0	0	0	0	143783001	497,500	143,783.00	497.5
350	0	0	0	0	0	0	0	1	0	0	0	0	0	0	0	0	0	0	0	0	144280501	18,250	144,280.50	18.25
351	0	0	0	0	0	0	0	1	0	0	0	1	0	0	0	0	0	0	0	0	144298751	1,033,500	144,298.75	1,033.50
352	0	0	0	0	0	0	0	1	0	0	0	0	0	0	0	0	0	0	0	0	145332251	67,500	145,332.25	67.5
353	0	0	0	0	0	0	0	0	0	0	0	0	0	0	0	0	0	0	0	0	145399751	497,500	145,399.75	497.5
354	0	0	0	0	0	0	0	1	0	0	0	0	0	0	0	0	0	0	0	0	145897251	21,500	145,897.25	21.5
355	0	0	0	0	0	0	0	1	0	0	0	1	0	0	0	0	0	0	0	0	145918751	1,033,500	145,918.75	1,033.50
356	0	0	0	0	0	0	0	1	0	0	0	0	0	0	0	0	0	0	0	0	146952251	64,250	146,952.25	64.25
357	0	0	0	0	0	0	0	0	0	0	0	0	0	0	0	0	0	0	0	0	147016501	497,250	147,016.50	497.25
358	0	0	0	0	0	0	0	1	0	0	0	0	0	0	0	0	0	0	0	0	147513751	25,000	147,513.75	25
359	0	0	0	0	0	0	0	1	0	0	0	1	0	0	0	0	0	0	0	0	147538751	1,033,500	147,538.75	1,033.50
360	0	0	0	0	0	0	0	1	0	0	0	0	0	0	0	0	0	0	0	0	148572251	61,000	148,572.25	61
361	0	0	0	0	0	0	0	0	0	0	0	0	0	0	0	0	0	0	0	0	148633251	497,250	148,633.25	497.25
362	0	0	0	0	0	0	0	1	0	0	0	0	0	0	0	0	0	0	0	0	149130501	28,250	149,130.50	28.25
363	0	0	0	0	0	0	0	1	0	0	0	1	0	0	0	0	0	0	0	0	149158751	1,033,500	149,158.75	1,033.50
364	0	0	0	0	0	0	0	1	0	0	0	0	0	0	0	0	0	0	0	0	150192251	57,500	150,192.25	57.5
365	0	0	0	0	0	0	0	0	0	0	0	0	0	0	0	0	0	0	0	0	150249751	514,000	150,249.75	514
366	0	0	0	0	0	0	0	1	0	0	0	0	0	0	0	0	0	0	0	0	150763751	15,000	150,763.75	15
367	0	0	0	0	0	0	0	1	0	0	0	1	0	0	0	0	0	0	0	0	150778751	1,033,500	150,778.75	1,033.50
368	0	0	0	0	0	0	0	1	0	0	0	0	0	0	0	0	0	0	0	0	151812251	71,000	151,812.25	71
369	0	0	0	0	0	0	0	0	0	0	0	0	0	0	0	0	0	0	0	0	151883251	497,250	151,883.25	497.25
370	0	0	0	0	0	0	0	1	0	0	0	0	0	0	0	0	0	0	0	0	152380501	18,250	152,380.50	18.25
371	0	0	0	0	0	0	0	1	0	0	0	1	0	0	0	0	0	0	0	0	152398751	1,033,500	152,398.75	1,033.50
372	0	0	0	0	0	0	0	1	0	0	0	0	0	0	0	0	0	0	0	0	153432251	67,500	153,432.25	67.5
373	0	0	0	0	0	0	0	0	0	0	0	0	0	0	0	0	0	0	0	0	153499751	497,500	153,499.75	497.5
374	0	0	0	0	0	0	0	1	0	0	0	0	0	0	0	0	0	0	0	0	153997251	31,500	153,997.25	31.5
375	0	0	0	0	0	0	0	1	0	0	0	1	0	0	0	0	0	0	0	0	154028751	1,023,500	154,028.75	1,023.50
376	0	0	0	0	0	0	0	1	0	0	0	0	0	0	0	0	0	0	0	0	155052251	64,250	155,052.25	64.25
377	0	0	0	0	0	0	0	0	0	0	0	0	0	0	0	0	0	0	0	0	155116501	497,250	155,116.50	497.25
378	0	0	0	0	0	0	0	1	0	0	0	0	0	0	0	0	0	0	0	0	155613751	25,000	155,613.75	25
379	0	0	0	0	0	0	0	1	0	0	0	1	0	0	0	0	0	0	0	0	155638751	1,033,500	155,638.75	1,033.50
380	0	0	0	0	0	0	0	1	0	0	0	0	0	0	0	0	0	0	0	0	156672251	61,000	156,672.25	61
381	0	0	0	0	0	0	0	0	0	0	0	0	0	0	0	0	0	0	0	0	156733251	514,000	156,733.25	514
382	0	0	0	0	0	0	0	1	0	0	0	0	0	0	0	0	0	0	0	0	157247251	21,500	157,247.25	21.5
383	0	0	0	0	0	0	0	1	0	0	0	1	0	0	0	0	0	0	0	0	157268751	1,023,500	157,268.75	1,023.50
384	0	0	0	0	0	0	0	1	0	0	0	0	0	0	0	0	0	0	0	0	158292251	74,250	158,292.25	74.25
385	0	0	0	0	0	0	0	0	0	0	0	0	0	0	0	0	0	0	0	0	158366501	497,500	158,366.50	497.5
386	0	0	0	0	0	0	0	1	0	0	0	0	0	0	0	0	0	0	0	0	158864001	15,000	158,864.00	15
387	0	0	0	0	0	0	0	1	0	0	0	1	0	0	0	0	0	0	0	0	158879001	1,033,250	158,879.00	1,033.25
388	0	0	0	0	0	0	0	1	0	0	0	0	0	0	0	0	0	0	0	0	159912251	71,000	159,912.25	71
389	0	0	0	0	0	0	0	0	0	0	0	0	0	0	0	0	0	0	0	0	159983251	497,250	159,983.25	497.25
390	0	0	0	0	0	0	0	1	0	0	0	0	0	0	0	0	0	0	0	0	160480501	28,500	160,480.50	28.5
391	0	0	0	0	0	0	0	1	0	0	0	1	0	0	0	0	0	0	0	0	160509001	1,023,250	160,509.00	1,023.25
392	0	0	0	0	0	0	0	1	0	0	0	0	0	0	0	0	0	0	0	0	161532251	67,750	161,532.25	67.75
393	0	0	0	0	0	0	0	0	0	0	0	0	0	0	0	0	0	0	0	0	161600001	497,250	161,600.00	497.25
394	0	0	0	0	0	0	0	1	0	0	0	0	0	0	0	0	0	0	0	0	162097251	31,750	162,097.25	31.75
395	0	0	0	0	0	0	0	1	0	0	0	1	0	0	0	0	0	0	0	0	162129001	1,023,250	162,129.00	1,023.25
396	0	0	0	0	0	0	0	1	0	0	0	0	0	0	0	0	0	0	0	0	163152251	64,250	163,152.25	64.25
397	0	0	0	0	0	0	0	0	0	0	0	0	0	0	0	0	0	0	0	0	163216501	497,500	163,216.50	497.5
398	0	0	0	0	0	0	0	1	0	0	0	0	0	0	0	0	0	0	0	0	163714001	35,000	163,714.00	35
399	0	0	0	0	0	0	0	1	0	0	0	1	0	0	0	0	0	0	0	0	163749001	1,023,250	163,749.00	1,023.25
400	0	0	0	0	0	0	0	1	0	0	0	0	0	0	0	0	0	0	0	0	164772251	61,000	164,772.25	61
401	0	0	0	0	0	0	0	0	0	0	0	0	0	0	0	0	0	0	0	0	164833251	514,000	164,833.25	514
402	0	0	0	0	0	0	0	1	0	0	0	0	0	0	0	0	0	0	0	0	165347251	21,750	165,347.25	21.75
403	0	0	0	0	0	0	0	1	0	0	0	1	0	0	0	0	0	0	0	0	165369001	1,023,250	165,369.00	1,023.25
404	0	0	0	0	0	0	0	1	0	0	0	0	0	0	0	0	0	0	0	0	166392251	74,250	166,392.25	74.25
405	0	0	0	0	0	0	0	0	0	0	0	0	0	0	0	0	0	0	0	0	166466501	497,500	166,466.50	497.5
406	0	0	0	0	0	0	0	1	0	0	0	0	0	0	0	0	0	0	0	0	166964001	25,000	166,964.00	25
407	0	0	0	0	0	0	0	1	0	0	0	1	0	0	0	0	0	0	0	0	166989001	1,023,250	166,989.00	1,023.25
408	0	0	0	0	0	0	0	1	0	0	0	0	0	0	0	0	0	0	0	0	168012251	71,000	168,012.25	71
409	0	0	0	0	0	0	0	0	0	0	0	0	0	0	0	0	0	0	0	0	168083251	497,500	168,083.25	497.5
410	0	0	0	0	0	0	0	1	0	0	0	0	0	0	0	0	0	0	0	0	168580751	28,250	168,580.75	28.25
411	0	0	0	0	0	0	0	1	0	0	0	1	0	0	0	0	0	0	0	0	168609001	1,023,250	168,609.00	1,023.25
412	0	0	0	0	0	0	0	1	0	0	0	0	0	0	0	0	0	0	0	0	169632251	67,750	169,632.25	67.75
413	0	0	0	0	0	0	0	0	0	0	0	0	0	0	0	0	0	0	0	0	169700001	497,250	169,700.00	497.25
414	0	0	0	0	0	0	0	1	0	0	0	0	0	0	0	0	0	0	0	0	170197251	31,750	170,197.25	31.75
415	0	0	0	0	0	0	0	1	0	0	0	1	0	0	0	0	0	0	0	0	170229001	1,023,250	170,229.00	1,023.25
416	0	0	0	0	0	0	0	1	0	0	0	0	0	0	0	0	0	0	0	0	171252251	64,500	171,252.25	64.5
417	0	0	0	0	0	0	0	0	0	0	0	0	0	0	0	0	0	0	0	0	171316751	497,250	171,316.75	497.25
418	0	0	0	0	0	0	0	1	0	0	0	0	0	0	0	0	0	0	0	0	171814001	25,000	171,814.00	25
419	0	0	0	0	0	0	0	1	0	0	0	1	0	0	0	0	0	0	0	0	171839001	1,019,750	171,839.00	1,019.75
420	0	0	0	0	0	0	0	1	0	0	0	0	0	0	0	0	0	0	0	0	172858751	58,000	172,858.75	58
421	0	0	0	0	0	0	0	0	0	0	0	0	0	0	0	0	0	0	0	0	172916751	497,250	172,916.75	497.25
422	0	0	0	0	0	0	0	1	0	0	0	0	0	0	0	0	0	0	0	0	173414001	35,000	173,414.00	35
423	0	0	0	0	0	0	0	1	0	0	0	1	0	0	0	0	0	0	0	0	173449001	1,019,750	173,449.00	1,019.75
424	0	0	0	0	0	0	0	1	0	0	0	0	0	0	0	0	0	0	0	0	174468751	98,000	174,468.75	98
425	0	0	0	0	0	0	0	0	0	0	0	0	0	0	0	0	0	0	0	0	174566751	497,250	174,566.75	497.25
426	0	0	0	0	0	0	0	1	0	0	0	0	0	0	0	0	0	0	0	0	175064001	25,000	175,064.00	25
427	0	0	0	0	0	0	0	1	0	0	0	1	0	0	0	0	0	0	0	0	175089001	465,500	175,089.00	465.5
428	0	0	0	0	0	0	0	1	0	0	0	0	0	0	0	0	0	0	0	0	175554501	3,250	175,554.50	3.25
429	0	0	0	0	0	0	0	1	0	0	0	1	0	0	0	0	0	0	0	0	175557751	574,750	175,557.75	574.75
430	0	0	0	0	0	0	0	1	0	0	0	0	0	0	0	0	0	0	0	0	176132501	84,250	176,132.50	84.25
431	0	0	0	0	0	0	0	0	0	0	0	0	0	0	0	0	0	0	0	0	176216751	497,250	176,216.75	497.25
432	0	0	0	0	0	0	0	1	0	0	0	0	0	0	0	0	0	0	0	0	176714001	25,000	176,714.00	25
433	0	0	0	0	0	0	0	1	0	0	0	1	0	0	0	0	0	0	0	0	176739001	1,023,500	176,739.00	1,023.50
434	0	0	0	0	0	0	0	1	0	0	0	0	0	0	0	0	0	0	0	0	177762501	70,750	177,762.50	70.75
435	0	0	0	0	0	0	0	0	0	0	0	0	0	0	0	0	0	0	0	0	177833251	497,500	177,833.25	497.5
436	0	0	0	0	0	0	0	1	0	0	0	0	0	0	0	0	0	0	0	0	178330751	28,250	178,330.75	28.25
437	0	0	0	0	0	0	0	1	0	0	0	1	0	0	0	0	0	0	0	0	178359001	1,023,500	178,359.00	1,023.50
438	0	0	0	0	0	0	0	1	0	0	0	0	0	0	0	0	0	0	0	0	179382501	67,500	179,382.50	67.5
439	0	0	0	0	0	0	0	0	0	0	0	0	0	0	0	0	0	0	0	0	179450001	497,500	179,450.00	497.5
440	0	0	0	0	0	0	0	1	0	0	0	0	0	0	0	0	0	0	0	0	179947501	31,500	179,947.50	31.5
441	0	0	0	0	0	0	0	1	0	0	0	1	0	0	0	0	0	0	0	0	179979001		179,979.00
