# Supplementary material for: Auditory presentation and synchronization in Adobe Flash and HTML5/JavaScript Web experiments
Source: Behav Res Methods. 2016 Jul 15;48(3):897–908. doi: 10.3758/s13428-016-0758-5 (PMC5003904; doi:10.3758/s13428-016-0758-5)
Supplement: Supplementary file 1 — (ZIP 1310 kb) [file 13428_2016_758_MOESM1_ESM.zip › Data/S3/jswa-lenlap-cr-js.csv]

	Keypad 4	Keypad 3	Keypad 2	Keypad 1	Opto 4	Opto 3	Opto 2	Opto 1	TTL in 2	TTL in 1	Mic 2	Mic 1	Act close 4	Act close 3	Act close 3	Act close 1	TTL out 2	TTL out 1	Sounder 2	Sounder 1	Elapsed uS	Active uS	Elapsed mS	Active mS
1	0	0	0	0	0	0	0	0	0	0	0	0	0	0	0	0	0	0	0	0	0	2,470,750	0	2,470.75
2	0	0	0	0	0	0	1	0	0	0	0	0	0	0	0	0	0	0	0	0	2470750	13,750	2,470.75	13.75
3	0	0	0	0	0	0	1	0	0	0	0	1	0	0	0	0	0	0	0	0	2484500	987,750	2,484.50	987.75
4	0	0	0	0	0	0	0	0	0	0	0	1	0	0	0	0	0	0	0	0	3472250	32,250	3,472.25	32.25
5	0	0	0	0	0	0	0	0	0	0	0	0	0	0	0	0	0	0	0	0	3504500	449,500	3,504.50	449.5
6	0	0	0	0	0	0	1	0	0	0	0	0	0	0	0	0	0	0	0	0	3954000	29,001	3,954.00	29
7	0	0	0	0	0	0	1	0	0	0	0	1	0	0	0	0	0	0	0	0	3983001	988,749	3,983.00	988.75
8	0	0	0	0	0	0	0	0	0	0	0	1	0	0	0	0	0	0	0	0	4971750	31,500	4,971.75	31.5
9	0	0	0	0	0	0	0	0	0	0	0	0	0	0	0	0	0	0	0	0	5003250	450,250	5,003.25	450.25
10	0	0	0	0	0	0	1	0	0	0	0	0	0	0	0	0	0	0	0	0	5453500	30,750	5,453.50	30.75
11	0	0	0	0	0	0	1	0	0	0	0	1	0	0	0	0	0	0	0	0	5484250	987,250	5,484.25	987.25
12	0	0	0	0	0	0	0	0	0	0	0	1	0	0	0	0	0	0	0	0	6471500	33,001	6,471.50	33
13	0	0	0	0	0	0	0	0	0	0	0	0	0	0	0	0	0	0	0	0	6504501	448,749	6,504.50	448.75
14	0	0	0	0	0	0	1	0	0	0	0	0	0	0	0	0	0	0	0	0	6953250	19,000	6,953.25	19
15	0	0	0	0	0	0	1	0	0	0	0	1	0	0	0	0	0	0	0	0	6972250	982,500	6,972.25	982.5
16	0	0	0	0	0	0	0	0	0	0	0	1	0	0	0	0	0	0	0	0	7954750	37,750	7,954.75	37.75
17	0	0	0	0	0	0	0	0	0	0	0	0	0	0	0	0	0	0	0	0	7992500	444,001	7,992.50	444
18	0	0	0	0	0	0	1	0	0	0	0	0	0	0	0	0	0	0	0	0	8436501	26,499	8,436.50	26.5
19	0	0	0	0	0	0	1	0	0	0	0	1	0	0	0	0	0	0	0	0	8463000	991,500	8,463.00	991.5
20	0	0	0	0	0	0	0	0	0	0	0	1	0	0	0	0	0	0	0	0	9454500	28,500	9,454.50	28.5
21	0	0	0	0	0	0	0	0	0	0	0	0	0	0	0	0	0	0	0	0	9483000	453,250	9,483.00	453.25
22	0	0	0	0	0	0	1	0	0	0	0	0	0	0	0	0	0	0	0	0	9936250	28,000	9,936.25	28
23	0	0	0	0	0	0	1	0	0	0	0	1	0	0	0	0	0	0	0	0	9964250	990,000	9,964.25	990
24	0	0	0	0	0	0	0	0	0	0	0	1	0	0	0	0	0	0	0	0	10954250	30,000	10,954.25	30
25	0	0	0	0	0	0	0	0	0	0	0	0	0	0	0	0	0	0	0	0	10984250	451,500	10,984.25	451.5
26	0	0	0	0	0	0	1	0	0	0	0	0	0	0	0	0	0	0	0	0	11435750	27,000	11,435.75	27
27	0	0	0	0	0	0	1	0	0	0	0	1	0	0	0	0	0	0	0	0	11462750	991,250	11,462.75	991.25
28	0	0	0	0	0	0	0	0	0	0	0	1	0	0	0	0	0	0	0	0	12454000	29,000	12,454.00	29
29	0	0	0	0	0	0	0	0	0	0	0	0	0	0	0	0	0	0	0	0	12483000	452,500	12,483.00	452.5
30	0	0	0	0	0	0	1	0	0	0	0	0	0	0	0	0	0	0	0	0	12935500	28,500	12,935.50	28.5
31	0	0	0	0	0	0	1	0	0	0	0	1	0	0	0	0	0	0	0	0	12964000	989,501	12,964.00	989.5
32	0	0	0	0	0	0	0	0	0	0	0	1	0	0	0	0	0	0	0	0	13953501	30,749	13,953.50	30.75
33	0	0	0	0	0	0	0	0	0	0	0	0	0	0	0	0	0	0	0	0	13984250	451,000	13,984.25	451
34	0	0	0	0	0	0	1	0	0	0	0	0	0	0	0	0	0	0	0	0	14435250	16,750	14,435.25	16.75
35	0	0	0	0	0	0	1	0	0	0	0	1	0	0	0	0	0	0	0	0	14452000	984,750	14,452.00	984.75
36	0	0	0	0	0	0	0	0	0	0	0	1	0	0	0	0	0	0	0	0	15436750	35,500	15,436.75	35.5
37	0	0	0	0	0	0	0	0	0	0	0	0	0	0	0	0	0	0	0	0	15472250	446,250	15,472.25	446.25
38	0	0	0	0	0	0	1	0	0	0	0	0	0	0	0	0	0	0	0	0	15918500	35,000	15,918.50	35
39	0	0	0	0	0	0	1	0	0	0	0	1	0	0	0	0	0	0	0	0	15953500	983,001	15,953.50	983
40	0	0	0	0	0	0	0	0	0	0	0	1	0	0	0	0	0	0	0	0	16936501	36,999	16,936.50	37
41	0	0	0	0	0	0	0	0	0	0	0	0	0	0	0	0	0	0	0	0	16973500	444,750	16,973.50	444.75
42	0	0	0	0	0	0	1	0	0	0	0	0	0	0	0	0	0	0	0	0	17418250	33,750	17,418.25	33.75
43	0	0	0	0	0	0	1	0	0	0	0	1	0	0	0	0	0	0	0	0	17452000	984,250	17,452.00	984.25
44	0	0	0	0	0	0	0	0	0	0	0	1	0	0	0	0	0	0	0	0	18436250	36,000	18,436.25	36
45	0	0	0	0	0	0	0	0	0	0	0	0	0	0	0	0	0	0	0	0	18472250	445,500	18,472.25	445.5
46	0	0	0	0	0	0	1	0	0	0	0	0	0	0	0	0	0	0	0	0	18917750	35,500	18,917.75	35.5
47	0	0	0	0	0	0	1	0	0	0	0	1	0	0	0	0	0	0	0	0	18953250	982,500	18,953.25	982.5
48	0	0	0	0	0	0	0	0	0	0	0	1	0	0	0	0	0	0	0	0	19935750	37,750	19,935.75	37.75
49	0	0	0	0	0	0	0	0	0	0	0	0	0	0	0	0	0	0	0	0	19973500	444,001	19,973.50	444
50	0	0	0	0	0	0	1	0	0	0	0	0	0	0	0	0	0	0	0	0	20417501	34,499	20,417.50	34.5
51	0	0	0	0	0	0	1	0	0	0	0	1	0	0	0	0	0	0	0	0	20452000	983,500	20,452.00	983.5
52	0	0	0	0	0	0	0	0	0	0	0	1	0	0	0	0	0	0	0	0	21435500	36,500	21,435.50	36.5
53	0	0	0	0	0	0	0	0	0	0	0	0	0	0	0	0	0	0	0	0	21472000	445,250	21,472.00	445.25
54	0	0	0	0	0	0	1	0	0	0	0	0	0	0	0	0	0	0	0	0	21917250	36,000	21,917.25	36
55	0	0	0	0	0	0	1	0	0	0	0	1	0	0	0	0	0	0	0	0	21953250	982,000	21,953.25	982
56	0	0	0	0	0	0	0	0	0	0	0	1	0	0	0	0	0	0	0	0	22935250	38,000	22,935.25	38
57	0	0	0	0	0	0	0	0	0	0	0	0	0	0	0	0	0	0	0	0	22973250	443,751	22,973.25	443.75
58	0	0	0	0	0	0	1	0	0	0	0	0	0	0	0	0	0	0	0	0	23417001	34,749	23,417.00	34.75
59	0	0	0	0	0	0	1	0	0	0	0	1	0	0	0	0	0	0	0	0	23451750	983,250	23,451.75	983.25
60	0	0	0	0	0	0	0	0	0	0	0	1	0	0	0	0	0	0	0	0	24435000	37,000	24,435.00	37
61	0	0	0	0	0	0	0	0	0	0	0	0	0	0	0	0	0	0	0	0	24472000	444,750	24,472.00	444.75
62	0	0	0	0	0	0	1	0	0	0	0	0	0	0	0	0	0	0	0	0	24916750	36,500	24,916.75	36.5
63	0	0	0	0	0	0	1	0	0	0	0	1	0	0	0	0	0	0	0	0	24953250	981,500	24,953.25	981.5
64	0	0	0	0	0	0	0	0	0	0	0	1	0	0	0	0	0	0	0	0	25934750	38,500	25,934.75	38.5
65	0	0	0	0	0	0	0	0	0	0	0	0	0	0	0	0	0	0	0	0	25973250	443,251	25,973.25	443.25
66	0	0	0	0	0	0	1	0	0	0	0	0	0	0	0	0	0	0	0	0	26416501	35,249	26,416.50	35.25
67	0	0	0	0	0	0	1	0	0	0	0	1	0	0	0	0	0	0	0	0	26451750	982,750	26,451.75	982.75
68	0	0	0	0	0	0	0	0	0	0	0	1	0	0	0	0	0	0	0	0	27434500	37,500	27,434.50	37.5
69	0	0	0	0	0	0	0	0	0	0	0	0	0	0	0	0	0	0	0	0	27472000	444,250	27,472.00	444.25
70	0	0	0	0	0	0	1	0	0	0	0	0	0	0	0	0	0	0	0	0	27916250	36,750	27,916.25	36.75
71	0	0	0	0	0	0	1	0	0	0	0	1	0	0	0	0	0	0	0	0	27953000	981,250	27,953.00	981.25
72	0	0	0	0	0	0	0	0	0	0	0	1	0	0	0	0	0	0	0	0	28934250	39,000	28,934.25	39
73	0	0	0	0	0	0	0	0	0	0	0	0	0	0	0	0	0	0	0	0	28973250	442,750	28,973.25	442.75
74	0	0	0	0	0	0	1	0	0	0	0	0	0	0	0	0	0	0	0	0	29416000	27,750	29,416.00	27.75
75	0	0	0	0	0	0	1	0	0	0	0	1	0	0	0	0	0	0	0	0	29443750	990,250	29,443.75	990.25
76	0	0	0	0	0	0	0	0	0	0	0	1	0	0	0	0	0	0	0	0	30434000	29,750	30,434.00	29.75
77	0	0	0	0	0	0	0	0	0	0	0	0	0	0	0	0	0	0	0	0	30463750	452,000	30,463.75	452
78	0	0	0	0	0	0	1	0	0	0	0	0	0	0	0	0	0	0	0	0	30915750	26,500	30,915.75	26.5
79	0	0	0	0	0	0	1	0	0	0	0	1	0	0	0	0	0	0	0	0	30942250	974,750	30,942.25	974.75
80	0	0	0	0	0	0	0	0	0	0	0	1	0	0	0	0	0	0	0	0	31917000	45,500	31,917.00	45.5
81	0	0	0	0	0	0	0	0	0	0	0	0	0	0	0	0	0	0	0	0	31962500	453,000	31,962.50	453
82	0	0	0	0	0	0	1	0	0	0	0	0	0	0	0	0	0	0	0	0	32415500	17,500	32,415.50	17.5
83	0	0	0	0	0	0	1	0	0	0	0	1	0	0	0	0	0	0	0	0	32433000	983,750	32,433.00	983.75
84	0	0	0	0	0	0	0	0	0	0	0	1	0	0	0	0	0	0	0	0	33416750	36,250	33,416.75	36.25
85	0	0	0	0	0	0	0	0	0	0	0	0	0	0	0	0	0	0	0	0	33453000	445,500	33,453.00	445.5
86	0	0	0	0	0	0	1	0	0	0	0	0	0	0	0	0	0	0	0	0	33898500	33,001	33,898.50	33
87	0	0	0	0	0	0	1	0	0	0	0	1	0	0	0	0	0	0	0	0	33931501	984,999	33,931.50	985
88	0	0	0	0	0	0	0	0	0	0	0	1	0	0	0	0	0	0	0	0	34916500	35,250	34,916.50	35.25
89	0	0	0	0	0	0	0	0	0	0	0	0	0	0	0	0	0	0	0	0	34951750	446,500	34,951.75	446.5
90	0	0	0	0	0	0	1	0	0	0	0	0	0	0	0	0	0	0	0	0	35398250	34,750	35,398.25	34.75
91	0	0	0	0	0	0	1	0	0	0	0	1	0	0	0	0	0	0	0	0	35433000	983,250	35,433.00	983.25
92	0	0	0	0	0	0	0	0	0	0	0	1	0	0	0	0	0	0	0	0	36416250	36,750	36,416.25	36.75
93	0	0	0	0	0	0	0	0	0	0	0	0	0	0	0	0	0	0	0	0	36453000	445,000	36,453.00	445
94	0	0	0	0	0	0	1	0	0	0	0	0	0	0	0	0	0	0	0	0	36898000	33,500	36,898.00	33.5
95	0	0	0	0	0	0	1	0	0	0	0	1	0	0	0	0	0	0	0	0	36931500	984,501	36,931.50	984.5
96	0	0	0	0	0	0	0	0	0	0	0	1	0	0	0	0	0	0	0	0	37916001	35,749	37,916.00	35.75
97	0	0	0	0	0	0	0	0	0	0	0	0	0	0	0	0	0	0	0	0	37951750	462,500	37,951.75	462.5
98	0	0	0	0	0	0	1	0	0	0	0	0	0	0	0	0	0	0	0	0	38414250	29,250	38,414.25	29.25
99	0	0	0	0	0	0	1	0	0	0	0	1	0	0	0	0	0	0	0	0	38443500	988,750	38,443.50	988.75
100	0	0	0	0	0	0	0	0	0	0	0	1	0	0	0	0	0	0	0	0	39432250	31,500	39,432.25	31.5
101	0	0	0	0	0	0	0	0	0	0	0	0	0	0	0	0	0	0	0	0	39463750	450,250	39,463.75	450.25
102	0	0	0	0	0	0	1	0	0	0	0	0	0	0	0	0	0	0	0	0	39914000	28,000	39,914.00	28
103	0	0	0	0	0	0	1	0	0	0	0	1	0	0	0	0	0	0	0	0	39942000	990,000	39,942.00	990
104	0	0	0	0	0	0	0	0	0	0	0	1	0	0	0	0	0	0	0	0	40932000	30,250	40,932.00	30.25
105	0	0	0	0	0	0	0	0	0	0	0	0	0	0	0	0	0	0	0	0	40962250	451,500	40,962.25	451.5
106	0	0	0	0	0	0	1	0	0	0	0	0	0	0	0	0	0	0	0	0	41413750	29,750	41,413.75	29.75
107	0	0	0	0	0	0	1	0	0	0	0	1	0	0	0	0	0	0	0	0	41443500	988,250	41,443.50	988.25
108	0	0	0	0	0	0	0	0	0	0	0	1	0	0	0	0	0	0	0	0	42431750	31,750	42,431.75	31.75
109	0	0	0	0	0	0	0	0	0	0	0	0	0	0	0	0	0	0	0	0	42463500	450,001	42,463.50	450
110	0	0	0	0	0	0	1	0	0	0	0	0	0	0	0	0	0	0	0	0	42913501	28,499	42,913.50	28.5
111	0	0	0	0	0	0	1	0	0	0	0	1	0	0	0	0	0	0	0	0	42942000	989,500	42,942.00	989.5
112	0	0	0	0	0	0	0	0	0	0	0	1	0	0	0	0	0	0	0	0	43931500	30,750	43,931.50	30.75
113	0	0	0	0	0	0	0	0	0	0	0	0	0	0	0	0	0	0	0	0	43962250	451,000	43,962.25	451
114	0	0	0	0	0	0	1	0	0	0	0	0	0	0	0	0	0	0	0	0	44413250	30,000	44,413.25	30
115	0	0	0	0	0	0	1	0	0	0	0	1	0	0	0	0	0	0	0	0	44443250	988,000	44,443.25	988
116	0	0	0	0	0	0	0	0	0	0	0	1	0	0	0	0	0	0	0	0	45431250	32,250	45,431.25	32.25
117	0	0	0	0	0	0	0	0	0	0	0	0	0	0	0	0	0	0	0	0	45463500	449,500	45,463.50	449.5
118	0	0	0	0	0	0	1	0	0	0	0	0	0	0	0	0	0	0	0	0	45913000	29,000	45,913.00	29
119	0	0	0	0	0	0	1	0	0	0	0	1	0	0	0	0	0	0	0	0	45942000	989,001	45,942.00	989
120	0	0	0	0	0	0	0	0	0	0	0	1	0	0	0	0	0	0	0	0	46931001	30,999	46,931.00	31
121	0	0	0	0	0	0	0	0	0	0	0	0	0	0	0	0	0	0	0	0	46962000	450,500	46,962.00	450.5
122	0	0	0	0	0	0	1	0	0	0	0	0	0	0	0	0	0	0	0	0	47412500	30,750	47,412.50	30.75
123	0	0	0	0	0	0	1	0	0	0	0	1	0	0	0	0	0	0	0	0	47443250	987,500	47,443.25	987.5
124	0	0	0	0	0	0	0	0	0	0	0	1	0	0	0	0	0	0	0	0	48430750	32,750	48,430.75	32.75
125	0	0	0	0	0	0	0	0	0	0	0	0	0	0	0	0	0	0	0	0	48463500	449,000	48,463.50	449
126	0	0	0	0	0	0	1	0	0	0	0	0	0	0	0	0	0	0	0	0	48912500	29,500	48,912.50	29.5
127	0	0	0	0	0	0	1	0	0	0	0	1	0	0	0	0	0	0	0	0	48942000	988,500	48,942.00	988.5
128	0	0	0	0	0	0	0	0	0	0	0	1	0	0	0	0	0	0	0	0	49930500	31,500	49,930.50	31.5
129	0	0	0	0	0	0	0	0	0	0	0	0	0	0	0	0	0	0	0	0	49962000	450,250	49,962.00	450.25
130	0	0	0	0	0	0	1	0	0	0	0	0	0	0	0	0	0	0	0	0	50412250	31,000	50,412.25	31
131	0	0	0	0	0	0	1	0	0	0	0	1	0	0	0	0	0	0	0	0	50443250	987,000	50,443.25	987
132	0	0	0	0	0	0	0	0	0	0	0	1	0	0	0	0	0	0	0	0	51430250	33,000	51,430.25	33
133	0	0	0	0	0	0	0	0	0	0	0	0	0	0	0	0	0	0	0	0	51463250	448,750	51,463.25	448.75
134	0	0	0	0	0	0	1	0	0	0	0	0	0	0	0	0	0	0	0	0	51912000	29,750	51,912.00	29.75
135	0	0	0	0	0	0	1	0	0	0	0	1	0	0	0	0	0	0	0	0	51941750	988,250	51,941.75	988.25
136	0	0	0	0	0	0	0	0	0	0	0	1	0	0	0	0	0	0	0	0	52930000	32,001	52,930.00	32
137	0	0	0	0	0	0	0	0	0	0	0	0	0	0	0	0	0	0	0	0	52962001	449,500	52,962.00	449.5
138	0	0	0	0	0	0	1	0	0	0	0	0	0	0	0	0	0	0	0	0	53411501	31,499	53,411.50	31.5
139	0	0	0	0	0	0	1	0	0	0	0	1	0	0	0	0	0	0	0	0	53443000	986,750	53,443.00	986.75
140	0	0	0	0	0	0	0	0	0	0	0	1	0	0	0	0	0	0	0	0	54429750	33,500	54,429.75	33.5
141	0	0	0	0	0	0	0	0	0	0	0	0	0	0	0	0	0	0	0	0	54463250	448,000	54,463.25	448
142	0	0	0	0	0	0	1	0	0	0	0	0	0	0	0	0	0	0	0	0	54911250	30,500	54,911.25	30.5
143	0	0	0	0	0	0	1	0	0	0	0	1	0	0	0	0	0	0	0	0	54941750	987,750	54,941.75	987.75
144	0	0	0	0	0	0	0	0	0	0	0	1	0	0	0	0	0	0	0	0	55929500	32,250	55,929.50	32.25
145	0	0	0	0	0	0	0	0	0	0	0	0	0	0	0	0	0	0	0	0	55961750	449,250	55,961.75	449.25
146	0	0	0	0	0	0	1	0	0	0	0	0	0	0	0	0	0	0	0	0	56411000	32,000	56,411.00	32
147	0	0	0	0	0	0	1	0	0	0	0	1	0	0	0	0	0	0	0	0	56443000	1,002,750	56,443.00	1,002.75
148	0	0	0	0	0	0	0	0	0	0	0	1	0	0	0	0	0	0	0	0	57445750	17,500	57,445.75	17.5
149	0	0	0	0	0	0	0	0	0	0	0	0	0	0	0	0	0	0	0	0	57463250	447,500	57,463.25	447.5
150	0	0	0	0	0	0	1	0	0	0	0	0	0	0	0	0	0	0	0	0	57910750	31,000	57,910.75	31
151	0	0	0	0	0	0	1	0	0	0	0	1	0	0	0	0	0	0	0	0	57941750	987,000	57,941.75	987
152	0	0	0	0	0	0	0	0	0	0	0	1	0	0	0	0	0	0	0	0	58928750	33,000	58,928.75	33
153	0	0	0	0	0	0	0	0	0	0	0	0	0	0	0	0	0	0	0	0	58961750	448,750	58,961.75	448.75
154	0	0	0	0	0	0	1	0	0	0	0	0	0	0	0	0	0	0	0	0	59410500	21,750	59,410.50	21.75
155	0	0	0	0	0	0	1	0	0	0	0	1	0	0	0	0	0	0	0	0	59432250	979,750	59,432.25	979.75
156	0	0	0	0	0	0	0	0	0	0	0	1	0	0	0	0	0	0	0	0	60412000	40,501	60,412.00	40.5
157	0	0	0	0	0	0	0	0	0	0	0	0	0	0	0	0	0	0	0	0	60452501	441,249	60,452.50	441.25
158	0	0	0	0	0	0	1	0	0	0	0	0	0	0	0	0	0	0	0	0	60893750	37,250	60,893.75	37.25
159	0	0	0	0	0	0	1	0	0	0	0	1	0	0	0	0	0	0	0	0	60931000	980,500	60,931.00	980.5
160	0	0	0	0	0	0	0	0	0	0	0	1	0	0	0	0	0	0	0	0	61911500	39,501	61,911.50	39.5
161	0	0	0	0	0	0	0	0	0	0	0	0	0	0	0	0	0	0	0	0	61951001	442,249	61,951.00	442.25
162	0	0	0	0	0	0	1	0	0	0	0	0	0	0	0	0	0	0	0	0	62393250	39,000	62,393.25	39
163	0	0	0	0	0	0	1	0	0	0	0	1	0	0	0	0	0	0	0	0	62432250	979,000	62,432.25	979
164	0	0	0	0	0	0	0	0	0	0	0	1	0	0	0	0	0	0	0	0	63411250	41,000	63,411.25	41
165	0	0	0	0	0	0	0	0	0	0	0	0	0	0	0	0	0	0	0	0	63452250	440,750	63,452.25	440.75
166	0	0	0	0	0	0	1	0	0	0	0	0	0	0	0	0	0	0	0	0	63893000	37,750	63,893.00	37.75
167	0	0	0	0	0	0	1	0	0	0	0	1	0	0	0	0	0	0	0	0	63930750	980,250	63,930.75	980.25
168	0	0	0	0	0	0	0	0	0	0	0	1	0	0	0	0	0	0	0	0	64911000	40,001	64,911.00	40
169	0	0	0	0	0	0	0	0	0	0	0	0	0	0	0	0	0	0	0	0	64951001	441,749	64,951.00	441.75
170	0	0	0	0	0	0	1	0	0	0	0	0	0	0	0	0	0	0	0	0	65392750	39,500	65,392.75	39.5
171	0	0	0	0	0	0	1	0	0	0	0	1	0	0	0	0	0	0	0	0	65432250	978,500	65,432.25	978.5
172	0	0	0	0	0	0	0	0	0	0	0	1	0	0	0	0	0	0	0	0	66410750	41,500	66,410.75	41.5
173	0	0	0	0	0	0	0	0	0	0	0	0	0	0	0	0	0	0	0	0	66452250	440,250	66,452.25	440.25
174	0	0	0	0	0	0	1	0	0	0	0	0	0	0	0	0	0	0	0	0	66892500	30,250	66,892.50	30.25
175	0	0	0	0	0	0	1	0	0	0	0	1	0	0	0	0	0	0	0	0	66922750	987,750	66,922.75	987.75
176	0	0	0	0	0	0	0	0	0	0	0	1	0	0	0	0	0	0	0	0	67910500	32,501	67,910.50	32.5
177	0	0	0	0	0	0	0	0	0	0	0	0	0	0	0	0	0	0	0	0	67943001	449,249	67,943.00	449.25
178	0	0	0	0	0	0	1	0	0	0	0	0	0	0	0	0	0	0	0	0	68392250	29,250	68,392.25	29.25
179	0	0	0	0	0	0	1	0	0	0	0	1	0	0	0	0	0	0	0	0	68421500	988,750	68,421.50	988.75
180	0	0	0	0	0	0	0	0	0	0	0	1	0	0	0	0	0	0	0	0	69410250	31,250	69,410.25	31.25
181	0	0	0	0	0	0	0	0	0	0	0	0	0	0	0	0	0	0	0	0	69441500	450,501	69,441.50	450.5
182	0	0	0	0	0	0	1	0	0	0	0	0	0	0	0	0	0	0	0	0	69892001	30,749	69,892.00	30.75
183	0	0	0	0	0	0	1	0	0	0	0	1	0	0	0	0	0	0	0	0	69922750	987,250	69,922.75	987.25
184	0	0	0	0	0	0	0	0	0	0	0	1	0	0	0	0	0	0	0	0	70910000	32,750	70,910.00	32.75
185	0	0	0	0	0	0	0	0	0	0	0	0	0	0	0	0	0	0	0	0	70942750	449,000	70,942.75	449
186	0	0	0	0	0	0	1	0	0	0	0	0	0	0	0	0	0	0	0	0	71391750	29,500	71,391.75	29.5
187	0	0	0	0	0	0	1	0	0	0	0	1	0	0	0	0	0	0	0	0	71421250	988,500	71,421.25	988.5
188	0	0	0	0	0	0	0	0	0	0	0	1	0	0	0	0	0	0	0	0	72409750	31,750	72,409.75	31.75
189	0	0	0	0	0	0	0	0	0	0	0	0	0	0	0	0	0	0	0	0	72441500	450,000	72,441.50	450
190	0	0	0	0	0	0	1	0	0	0	0	0	0	0	0	0	0	0	0	0	72891500	31,250	72,891.50	31.25
191	0	0	0	0	0	0	1	0	0	0	0	1	0	0	0	0	0	0	0	0	72922750	986,750	72,922.75	986.75
192	0	0	0	0	0	0	0	0	0	0	0	1	0	0	0	0	0	0	0	0	73909500	33,250	73,909.50	33.25
193	0	0	0	0	0	0	0	0	0	0	0	0	0	0	0	0	0	0	0	0	73942750	448,500	73,942.75	448.5
194	0	0	0	0	0	0	1	0	0	0	0	0	0	0	0	0	0	0	0	0	74391250	30,000	74,391.25	30
195	0	0	0	0	0	0	1	0	0	0	0	1	0	0	0	0	0	0	0	0	74421250	988,000	74,421.25	988
196	0	0	0	0	0	0	0	0	0	0	0	1	0	0	0	0	0	0	0	0	75409250	32,250	75,409.25	32.25
197	0	0	0	0	0	0	0	0	0	0	0	0	0	0	0	0	0	0	0	0	75441500	449,500	75,441.50	449.5
198	0	0	0	0	0	0	1	0	0	0	0	0	0	0	0	0	0	0	0	0	75891000	31,500	75,891.00	31.5
199	0	0	0	0	0	0	1	0	0	0	0	1	0	0	0	0	0	0	0	0	75922500	986,501	75,922.50	986.5
200	0	0	0	0	0	0	0	0	0	0	0	1	0	0	0	0	0	0	0	0	76909001	33,749	76,909.00	33.75
201	0	0	0	0	0	0	0	0	0	0	0	0	0	0	0	0	0	0	0	0	76942750	448,000	76,942.75	448
202	0	0	0	0	0	0	1	0	0	0	0	0	0	0	0	0	0	0	0	0	77390750	30,500	77,390.75	30.5
203	0	0	0	0	0	0	1	0	0	0	0	1	0	0	0	0	0	0	0	0	77421250	987,250	77,421.25	987.25
204	0	0	0	0	0	0	0	0	0	0	0	1	0	0	0	0	0	0	0	0	78408500	32,750	78,408.50	32.75
205	0	0	0	0	0	0	0	0	0	0	0	0	0	0	0	0	0	0	0	0	78441250	449,250	78,441.25	449.25
206	0	0	0	0	0	0	1	0	0	0	0	0	0	0	0	0	0	0	0	0	78890500	32,000	78,890.50	32
207	0	0	0	0	0	0	1	0	0	0	0	1	0	0	0	0	0	0	0	0	78922500	986,001	78,922.50	986
208	0	0	0	0	0	0	0	0	0	0	0	1	0	0	0	0	0	0	0	0	79908501	33,999	79,908.50	34
209	0	0	0	0	0	0	0	0	0	0	0	0	0	0	0	0	0	0	0	0	79942500	447,750	79,942.50	447.75
210	0	0	0	0	0	0	1	0	0	0	0	0	0	0	0	0	0	0	0	0	80390250	30,750	80,390.25	30.75
211	0	0	0	0	0	0	1	0	0	0	0	1	0	0	0	0	0	0	0	0	80421000	987,000	80,421.00	987
212	0	0	0	0	0	0	0	0	0	0	0	1	0	0	0	0	0	0	0	0	81408000	33,250	81,408.00	33.25
213	0	0	0	0	0	0	0	0	0	0	0	0	0	0	0	0	0	0	0	0	81441250	448,500	81,441.25	448.5
214	0	0	0	0	0	0	1	0	0	0	0	0	0	0	0	0	0	0	0	0	81889750	22,000	81,889.75	22
215	0	0	0	0	0	0	1	0	0	0	0	1	0	0	0	0	0	0	0	0	81911750	979,500	81,911.75	979.5
216	0	0	0	0	0	0	0	0	0	0	0	1	0	0	0	0	0	0	0	0	82891250	40,500	82,891.25	40.5
217	0	0	0	0	0	0	0	0	0	0	0	0	0	0	0	0	0	0	0	0	82931750	441,000	82,931.75	441
218	0	0	0	0	0	0	1	0	0	0	0	0	0	0	0	0	0	0	0	0	83372750	37,500	83,372.75	37.5
219	0	0	0	0	0	0	1	0	0	0	0	1	0	0	0	0	0	0	0	0	83410250	980,750	83,410.25	980.75
220	0	0	0	0	0	0	0	0	0	0	0	1	0	0	0	0	0	0	0	0	84391000	39,500	84,391.00	39.5
221	0	0	0	0	0	0	0	0	0	0	0	0	0	0	0	0	0	0	0	0	84430500	442,250	84,430.50	442.25
222	0	0	0	0	0	0	1	0	0	0	0	0	0	0	0	0	0	0	0	0	84872750	39,000	84,872.75	39
223	0	0	0	0	0	0	1	0	0	0	0	1	0	0	0	0	0	0	0	0	84911750	995,500	84,911.75	995.5
224	0	0	0	0	0	0	0	0	0	0	0	1	0	0	0	0	0	0	0	0	85907250	24,500	85,907.25	24.5
225	0	0	0	0	0	0	0	0	0	0	0	0	0	0	0	0	0	0	0	0	85931750	440,500	85,931.75	440.5
226	0	0	0	0	0	0	1	0	0	0	0	0	0	0	0	0	0	0	0	0	86372250	38,000	86,372.25	38
227	0	0	0	0	0	0	1	0	0	0	0	1	0	0	0	0	0	0	0	0	86410250	980,000	86,410.25	980
228	0	0	0	0	0	0	0	0	0	0	0	1	0	0	0	0	0	0	0	0	87390250	40,250	87,390.25	40.25
229	0	0	0	0	0	0	0	0	0	0	0	0	0	0	0	0	0	0	0	0	87430500	458,250	87,430.50	458.25
230	0	0	0	0	0	0	1	0	0	0	0	0	0	0	0	0	0	0	0	0	87888750	22,750	87,888.75	22.75
231	0	0	0	0	0	0	1	0	0	0	0	1	0	0	0	0	0	0	0	0	87911500	978,501	87,911.50	978.5
232	0	0	0	0	0	0	0	0	0	0	0	1	0	0	0	0	0	0	0	0	88890001	41,749	88,890.00	41.75
233	0	0	0	0	0	0	0	0	0	0	0	0	0	0	0	0	0	0	0	0	88931750	440,000	88,931.75	440
234	0	0	0	0	0	0	1	0	0	0	0	0	0	0	0	0	0	0	0	0	89371750	38,500	89,371.75	38.5
235	0	0	0	0	0	0	1	0	0	0	0	1	0	0	0	0	0	0	0	0	89410250	979,500	89,410.25	979.5
236	0	0	0	0	0	0	0	0	0	0	0	1	0	0	0	0	0	0	0	0	90389750	40,500	90,389.75	40.5
237	0	0	0	0	0	0	0	0	0	0	0	0	0	0	0	0	0	0	0	0	90430250	441,250	90,430.25	441.25
238	0	0	0	0	0	0	1	0	0	0	0	0	0	0	0	0	0	0	0	0	90871500	40,000	90,871.50	40
239	0	0	0	0	0	0	1	0	0	0	0	1	0	0	0	0	0	0	0	0	90911500	994,750	90,911.50	994.75
240	0	0	0	0	0	0	0	0	0	0	0	1	0	0	0	0	0	0	0	0	91906250	25,500	91,906.25	25.5
241	0	0	0	0	0	0	0	0	0	0	0	0	0	0	0	0	0	0	0	0	91931750	439,500	91,931.75	439.5
242	0	0	0	0	0	0	1	0	0	0	0	0	0	0	0	0	0	0	0	0	92371250	39,000	92,371.25	39
243	0	0	0	0	0	0	1	0	0	0	0	1	0	0	0	0	0	0	0	0	92410250	995,750	92,410.25	995.75
244	0	0	0	0	0	0	0	0	0	0	0	1	0	0	0	0	0	0	0	0	93406000	24,250	93,406.00	24.25
245	0	0	0	0	0	0	0	0	0	0	0	0	0	0	0	0	0	0	0	0	93430250	457,500	93,430.25	457.5
246	0	0	0	0	0	0	1	0	0	0	0	0	0	0	0	0	0	0	0	0	93887750	23,750	93,887.75	23.75
247	0	0	0	0	0	0	1	0	0	0	0	1	0	0	0	0	0	0	0	0	93911500	977,500	93,911.50	977.5
248	0	0	0	0	0	0	0	0	0	0	0	1	0	0	0	0	0	0	0	0	94889000	42,500	94,889.00	42.5
249	0	0	0	0	0	0	0	0	0	0	0	0	0	0	0	0	0	0	0	0	94931500	439,250	94,931.50	439.25
250	0	0	0	0	0	0	1	0	0	0	0	0	0	0	0	0	0	0	0	0	95370750	39,250	95,370.75	39.25
251	0	0	0	0	0	0	1	0	0	0	0	1	0	0	0	0	0	0	0	0	95410000	978,500	95,410.00	978.5
252	0	0	0	0	0	0	0	0	0	0	0	1	0	0	0	0	0	0	0	0	96388500	41,750	96,388.50	41.75
253	0	0	0	0	0	0	0	0	0	0	0	0	0	0	0	0	0	0	0	0	96430250	440,250	96,430.25	440.25
254	0	0	0	0	0	0	1	0	0	0	0	0	0	0	0	0	0	0	0	0	96870500	30,250	96,870.50	30.25
255	0	0	0	0	0	0	1	0	0	0	0	1	0	0	0	0	0	0	0	0	96900750	987,751	96,900.75	987.75
256	0	0	0	0	0	0	0	0	0	0	0	1	0	0	0	0	0	0	0	0	97888501	32,249	97,888.50	32.25
257	0	0	0	0	0	0	0	0	0	0	0	0	0	0	0	0	0	0	0	0	97920750	449,500	97,920.75	449.5
258	0	0	0	0	0	0	1	0	0	0	0	0	0	0	0	0	0	0	0	0	98370250	31,750	98,370.25	31.75
259	0	0	0	0	0	0	1	0	0	0	0	1	0	0	0	0	0	0	0	0	98402000	986,250	98,402.00	986.25
260	0	0	0	0	0	0	0	0	0	0	0	1	0	0	0	0	0	0	0	0	99388250	33,750	99,388.25	33.75
261	0	0	0	0	0	0	0	0	0	0	0	0	0	0	0	0	0	0	0	0	99422000	448,001	99,422.00	448
262	0	0	0	0	0	0	1	0	0	0	0	0	0	0	0	0	0	0	0	0	99870001	30,499	99,870.00	30.5
263	0	0	0	0	0	0	1	0	0	0	0	1	0	0	0	0	0	0	0	0	99900500	987,500	99,900.50	987.5
264	0	0	0	0	0	0	0	0	0	0	0	1	0	0	0	0	0	0	0	0	100888000	32,750	100,888.00	32.75
265	0	0	0	0	0	0	0	0	0	0	0	0	0	0	0	0	0	0	0	0	100920750	449,000	100,920.75	449
266	0	0	0	0	0	0	1	0	0	0	0	0	0	0	0	0	0	0	0	0	101369750	32,250	101,369.75	32.25
267	0	0	0	0	0	0	1	0	0	0	0	1	0	0	0	0	0	0	0	0	101402000	985,750	101,402.00	985.75
268	0	0	0	0	0	0	0	0	0	0	0	1	0	0	0	0	0	0	0	0	102387750	34,250	102,387.75	34.25
269	0	0	0	0	0	0	0	0	0	0	0	0	0	0	0	0	0	0	0	0	102422000	447,250	102,422.00	447.25
270	0	0	0	0	0	0	1	0	0	0	0	0	0	0	0	0	0	0	0	0	102869250	31,250	102,869.25	31.25
271	0	0	0	0	0	0	1	0	0	0	0	1	0	0	0	0	0	0	0	0	102900500	986,750	102,900.50	986.75
272	0	0	0	0	0	0	0	0	0	0	0	1	0	0	0	0	0	0	0	0	103887250	34,000	103,887.25	34
273	0	0	0	0	0	0	0	0	0	0	0	0	0	0	0	0	0	0	0	0	103921250	447,750	103,921.25	447.75
274	0	0	0	0	0	0	1	0	0	0	0	0	0	0	0	0	0	0	0	0	104369000	32,750	104,369.00	32.75
275	0	0	0	0	0	0	1	0	0	0	0	1	0	0	0	0	0	0	0	0	104401750	985,250	104,401.75	985.25
276	0	0	0	0	0	0	0	0	0	0	0	1	0	0	0	0	0	0	0	0	105387000	35,001	105,387.00	35
277	0	0	0	0	0	0	0	0	0	0	0	0	0	0	0	0	0	0	0	0	105422001	446,749	105,422.00	446.75
278	0	0	0	0	0	0	1	0	0	0	0	0	0	0	0	0	0	0	0	0	105868750	31,750	105,868.75	31.75
279	0	0	0	0	0	0	1	0	0	0	0	1	0	0	0	0	0	0	0	0	105900500	986,250	105,900.50	986.25
280	0	0	0	0	0	0	0	0	0	0	0	1	0	0	0	0	0	0	0	0	106886750	33,750	106,886.75	33.75
281	0	0	0	0	0	0	0	0	0	0	0	0	0	0	0	0	0	0	0	0	106920500	448,000	106,920.50	448
282	0	0	0	0	0	0	1	0	0	0	0	0	0	0	0	0	0	0	0	0	107368500	33,250	107,368.50	33.25
283	0	0	0	0	0	0	1	0	0	0	0	1	0	0	0	0	0	0	0	0	107401750	984,750	107,401.75	984.75
284	0	0	0	0	0	0	0	0	0	0	0	1	0	0	0	0	0	0	0	0	108386500	35,501	108,386.50	35.5
285	0	0	0	0	0	0	0	0	0	0	0	0	0	0	0	0	0	0	0	0	108422001	446,249	108,422.00	446.25
286	0	0	0	0	0	0	1	0	0	0	0	0	0	0	0	0	0	0	0	0	108868250	32,250	108,868.25	32.25
287	0	0	0	0	0	0	1	0	0	0	0	1	0	0	0	0	0	0	0	0	108900500	985,750	108,900.50	985.75
288	0	0	0	0	0	0	0	0	0	0	0	1	0	0	0	0	0	0	0	0	109886250	34,250	109,886.25	34.25
289	0	0	0	0	0	0	0	0	0	0	0	0	0	0	0	0	0	0	0	0	109920500	447,500	109,920.50	447.5
290	0	0	0	0	0	0	1	0	0	0	0	0	0	0	0	0	0	0	0	0	110368000	33,750	110,368.00	33.75
291	0	0	0	0	0	0	1	0	0	0	0	1	0	0	0	0	0	0	0	0	110401750	984,250	110,401.75	984.25
292	0	0	0	0	0	0	0	0	0	0	0	1	0	0	0	0	0	0	0	0	111386000	35,750	111,386.00	35.75
293	0	0	0	0	0	0	0	0	0	0	0	0	0	0	0	0	0	0	0	0	111421750	446,000	111,421.75	446
294	0	0	0	0	0	0	1	0	0	0	0	0	0	0	0	0	0	0	0	0	111867750	32,500	111,867.75	32.5
295	0	0	0	0	0	0	1	0	0	0	0	1	0	0	0	0	0	0	0	0	111900250	985,500	111,900.25	985.5
296	0	0	0	0	0	0	0	0	0	0	0	1	0	0	0	0	0	0	0	0	112885750	34,750	112,885.75	34.75
297	0	0	0	0	0	0	0	0	0	0	0	0	0	0	0	0	0	0	0	0	112920500	447,000	112,920.50	447
298	0	0	0	0	0	0	1	0	0	0	0	0	0	0	0	0	0	0	0	0	113367500	34,000	113,367.50	34
299	0	0	0	0	0	0	1	0	0	0	0	1	0	0	0	0	0	0	0	0	113401500	984,001	113,401.50	984
300	0	0	0	0	0	0	0	0	0	0	0	1	0	0	0	0	0	0	0	0	114385501	36,249	114,385.50	36.25
301	0	0	0	0	0	0	0	0	0	0	0	0	0	0	0	0	0	0	0	0	114421750	445,500	114,421.75	445.5
302	0	0	0	0	0	0	1	0	0	0	0	0	0	0	0	0	0	0	0	0	114867250	33,000	114,867.25	33
303	0	0	0	0	0	0	1	0	0	0	0	1	0	0	0	0	0	0	0	0	114900250	985,000	114,900.25	985
304	0	0	0	0	0	0	0	0	0	0	0	1	0	0	0	0	0	0	0	0	115885250	35,250	115,885.25	35.25
305	0	0	0	0	0	0	0	0	0	0	0	0	0	0	0	0	0	0	0	0	115920500	446,500	115,920.50	446.5
306	0	0	0	0	0	0	1	0	0	0	0	0	0	0	0	0	0	0	0	0	116367000	34,500	116,367.00	34.5
307	0	0	0	0	0	0	1	0	0	0	0	1	0	0	0	0	0	0	0	0	116401500	983,501	116,401.50	983.5
308	0	0	0	0	0	0	0	0	0	0	0	1	0	0	0	0	0	0	0	0	117385001	36,749	117,385.00	36.75
309	0	0	0	0	0	0	0	0	0	0	0	0	0	0	0	0	0	0	0	0	117421750	444,750	117,421.75	444.75
310	0	0	0	0	0	0	1	0	0	0	0	0	0	0	0	0	0	0	0	0	117866500	33,750	117,866.50	33.75
311	0	0	0	0	0	0	1	0	0	0	0	1	0	0	0	0	0	0	0	0	117900250	984,500	117,900.25	984.5
312	0	0	0	0	0	0	0	0	0	0	0	1	0	0	0	0	0	0	0	0	118884750	35,500	118,884.75	35.5
313	0	0	0	0	0	0	0	0	0	0	0	0	0	0	0	0	0	0	0	0	118920250	446,250	118,920.25	446.25
314	0	0	0	0	0	0	1	0	0	0	0	0	0	0	0	0	0	0	0	0	119366500	35,000	119,366.50	35
315	0	0	0	0	0	0	1	0	0	0	0	1	0	0	0	0	0	0	0	0	119401500	983,001	119,401.50	983
316	0	0	0	0	0	0	0	0	0	0	0	1	0	0	0	0	0	0	0	0	120384501	36,999	120,384.50	37
317	0	0	0	0	0	0	0	0	0	0	0	0	0	0	0	0	0	0	0	0	120421500	444,500	120,421.50	444.5
318	0	0	0	0	0	0	1	0	0	0	0	0	0	0	0	0	0	0	0	0	120866000	23,500	120,866.00	23.5
319	0	0	0	0	0	0	1	0	0	0	0	1	0	0	0	0	0	0	0	0	120889500	978,000	120,889.50	978
320	0	0	0	0	0	0	0	0	0	0	0	1	0	0	0	0	0	0	0	0	121867500	42,000	121,867.50	42
321	0	0	0	0	0	0	0	0	0	0	0	0	0	0	0	0	0	0	0	0	121909500	456,250	121,909.50	456.25
322	0	0	0	0	0	0	1	0	0	0	0	0	0	0	0	0	0	0	0	0	122365750	25,000	122,365.75	25
323	0	0	0	0	0	0	1	0	0	0	0	1	0	0	0	0	0	0	0	0	122390750	993,000	122,390.75	993
324	0	0	0	0	0	0	0	0	0	0	0	1	0	0	0	0	0	0	0	0	123383750	27,000	123,383.75	27
325	0	0	0	0	0	0	0	0	0	0	0	0	0	0	0	0	0	0	0	0	123410750	454,750	123,410.75	454.75
326	0	0	0	0	0	0	1	0	0	0	0	0	0	0	0	0	0	0	0	0	123865500	23,750	123,865.50	23.75
327	0	0	0	0	0	0	1	0	0	0	0	1	0	0	0	0	0	0	0	0	123889250	994,250	123,889.25	994.25
328	0	0	0	0	0	0	0	0	0	0	0	1	0	0	0	0	0	0	0	0	124883500	26,000	124,883.50	26
329	0	0	0	0	0	0	0	0	0	0	0	0	0	0	0	0	0	0	0	0	124909500	455,750	124,909.50	455.75
330	0	0	0	0	0	0	1	0	0	0	0	0	0	0	0	0	0	0	0	0	125365250	25,500	125,365.25	25.5
331	0	0	0	0	0	0	1	0	0	0	0	1	0	0	0	0	0	0	0	0	125390750	992,500	125,390.75	992.5
332	0	0	0	0	0	0	0	0	0	0	0	1	0	0	0	0	0	0	0	0	126383250	27,500	126,383.25	27.5
333	0	0	0	0	0	0	0	0	0	0	0	0	0	0	0	0	0	0	0	0	126410750	454,250	126,410.75	454.25
334	0	0	0	0	0	0	1	0	0	0	0	0	0	0	0	0	0	0	0	0	126865000	24,250	126,865.00	24.25
335	0	0	0	0	0	0	1	0	0	0	0	1	0	0	0	0	0	0	0	0	126889250	993,750	126,889.25	993.75
336	0	0	0	0	0	0	0	0	0	0	0	1	0	0	0	0	0	0	0	0	127883000	26,501	127,883.00	26.5
337	0	0	0	0	0	0	0	0	0	0	0	0	0	0	0	0	0	0	0	0	127909501	455,249	127,909.50	455.25
338	0	0	0	0	0	0	1	0	0	0	0	0	0	0	0	0	0	0	0	0	128364750	25,750	128,364.75	25.75
339	0	0	0	0	0	0	1	0	0	0	0	1	0	0	0	0	0	0	0	0	128390500	992,250	128,390.50	992.25
340	0	0	0	0	0	0	0	0	0	0	0	1	0	0	0	0	0	0	0	0	129382750	28,000	129,382.75	28
341	0	0	0	0	0	0	0	0	0	0	0	0	0	0	0	0	0	0	0	0	129410750	453,750	129,410.75	453.75
342	0	0	0	0	0	0	1	0	0	0	0	0	0	0	0	0	0	0	0	0	129864500	24,750	129,864.50	24.75
343	0	0	0	0	0	0	1	0	0	0	0	1	0	0	0	0	0	0	0	0	129889250	993,250	129,889.25	993.25
344	0	0	0	0	0	0	0	0	0	0	0	1	0	0	0	0	0	0	0	0	130882500	26,750	130,882.50	26.75
345	0	0	0	0	0	0	0	0	0	0	0	0	0	0	0	0	0	0	0	0	130909250	455,000	130,909.25	455
346	0	0	0	0	0	0	1	0	0	0	0	0	0	0	0	0	0	0	0	0	131364250	26,250	131,364.25	26.25
347	0	0	0	0	0	0	1	0	0	0	0	1	0	0	0	0	0	0	0	0	131390500	991,750	131,390.50	991.75
348	0	0	0	0	0	0	0	0	0	0	0	1	0	0	0	0	0	0	0	0	132382250	29,000	132,382.25	29
349	0	0	0	0	0	0	0	0	0	0	0	0	0	0	0	0	0	0	0	0	132411250	436,000	132,411.25	436
350	0	0	0	0	0	0	1	0	0	0	0	0	0	0	0	0	0	0	0	0	132847250	41,750	132,847.25	41.75
351	0	0	0	0	0	0	1	0	0	0	0	1	0	0	0	0	0	0	0	0	132889000	993,000	132,889.00	993
352	0	0	0	0	0	0	0	0	0	0	0	1	0	0	0	0	0	0	0	0	133882000	27,250	133,882.00	27.25
353	0	0	0	0	0	0	0	0	0	0	0	0	0	0	0	0	0	0	0	0	133909250	454,500	133,909.25	454.5
354	0	0	0	0	0	0	1	0	0	0	0	0	0	0	0	0	0	0	0	0	134363750	26,750	134,363.75	26.75
355	0	0	0	0	0	0	1	0	0	0	0	1	0	0	0	0	0	0	0	0	134390500	991,250	134,390.50	991.25
356	0	0	0	0	0	0	0	0	0	0	0	1	0	0	0	0	0	0	0	0	135381750	28,750	135,381.75	28.75
357	0	0	0	0	0	0	0	0	0	0	0	0	0	0	0	0	0	0	0	0	135410500	453,001	135,410.50	453
358	0	0	0	0	0	0	1	0	0	0	0	0	0	0	0	0	0	0	0	0	135863501	25,499	135,863.50	25.5
359	0	0	0	0	0	0	1	0	0	0	0	1	0	0	0	0	0	0	0	0	135889000	975,750	135,889.00	975.75
360	0	0	0	0	0	0	0	0	0	0	0	1	0	0	0	0	0	0	0	0	136864750	44,500	136,864.75	44.5
361	0	0	0	0	0	0	0	0	0	0	0	0	0	0	0	0	0	0	0	0	136909250	454,000	136,909.25	454
362	0	0	0	0	0	0	1	0	0	0	0	0	0	0	0	0	0	0	0	0	137363250	16,500	137,363.25	16.5
363	0	0	0	0	0	0	1	0	0	0	0	1	0	0	0	0	0	0	0	0	137379750	984,750	137,379.75	984.75
364	0	0	0	0	0	0	0	0	0	0	0	1	0	0	0	0	0	0	0	0	138364500	35,250	138,364.50	35.25
365	0	0	0	0	0	0	0	0	0	0	0	0	0	0	0	0	0	0	0	0	138399750	446,500	138,399.75	446.5
366	0	0	0	0	0	0	1	0	0	0	0	0	0	0	0	0	0	0	0	0	138846250	24,000	138,846.25	24
367	0	0	0	0	0	0	1	0	0	0	0	1	0	0	0	0	0	0	0	0	138870250	977,250	138,870.25	977.25
368	0	0	0	0	0	0	0	0	0	0	0	1	0	0	0	0	0	0	0	0	139847500	43,000	139,847.50	43
369	0	0	0	0	0	0	0	0	0	0	0	0	0	0	0	0	0	0	0	0	139890500	438,750	139,890.50	438.75
370	0	0	0	0	0	0	1	0	0	0	0	0	0	0	0	0	0	0	0	0	140329250	31,750	140,329.25	31.75
371	0	0	0	0	0	0	1	0	0	0	0	1	0	0	0	0	0	0	0	0	140361000	986,250	140,361.00	986.25
372	0	0	0	0	0	0	0	0	0	0	0	1	0	0	0	0	0	0	0	0	141347250	33,750	141,347.25	33.75
373	0	0	0	0	0	0	0	0	0	0	0	0	0	0	0	0	0	0	0	0	141381000	448,000	141,381.00	448
374	0	0	0	0	0	0	1	0	0	0	0	0	0	0	0	0	0	0	0	0	141829000	30,500	141,829.00	30.5
375	0	0	0	0	0	0	1	0	0	0	0	1	0	0	0	0	0	0	0	0	141859500	987,500	141,859.50	987.5
376	0	0	0	0	0	0	0	0	0	0	0	1	0	0	0	0	0	0	0	0	142847000	32,750	142,847.00	32.75
377	0	0	0	0	0	0	0	0	0	0	0	0	0	0	0	0	0	0	0	0	142879750	449,000	142,879.75	449
378	0	0	0	0	0	0	1	0	0	0	0	0	0	0	0	0	0	0	0	0	143328750	32,000	143,328.75	32
379	0	0	0	0	0	0	1	0	0	0	0	1	0	0	0	0	0	0	0	0	143360750	986,000	143,360.75	986
380	0	0	0	0	0	0	0	0	0	0	0	1	0	0	0	0	0	0	0	0	144346750	34,250	144,346.75	34.25
381	0	0	0	0	0	0	0	0	0	0	0	0	0	0	0	0	0	0	0	0	144381000	447,500	144,381.00	447.5
382	0	0	0	0	0	0	1	0	0	0	0	0	0	0	0	0	0	0	0	0	144828500	31,000	144,828.50	31
383	0	0	0	0	0	0	1	0	0	0	0	1	0	0	0	0	0	0	0	0	144859500	987,001	144,859.50	987
384	0	0	0	0	0	0	0	0	0	0	0	1	0	0	0	0	0	0	0	0	145846501	32,999	145,846.50	33
385	0	0	0	0	0	0	0	0	0	0	0	0	0	0	0	0	0	0	0	0	145879500	448,750	145,879.50	448.75
386	0	0	0	0	0	0	1	0	0	0	0	0	0	0	0	0	0	0	0	0	146328250	32,500	146,328.25	32.5
387	0	0	0	0	0	0	1	0	0	0	0	1	0	0	0	0	0	0	0	0	146360750	985,500	146,360.75	985.5
388	0	0	0	0	0	0	0	0	0	0	0	1	0	0	0	0	0	0	0	0	147346250	34,750	147,346.25	34.75
389	0	0	0	0	0	0	0	0	0	0	0	0	0	0	0	0	0	0	0	0	147381000	447,000	147,381.00	447
390	0	0	0	0	0	0	1	0	0	0	0	0	0	0	0	0	0	0	0	0	147828000	31,501	147,828.00	31.5
391	0	0	0	0	0	0	1	0	0	0	0	1	0	0	0	0	0	0	0	0	147859501	986,499	147,859.50	986.5
392	0	0	0	0	0	0	0	0	0	0	0	1	0	0	0	0	0	0	0	0	148846000	33,500	148,846.00	33.5
393	0	0	0	0	0	0	0	0	0	0	0	0	0	0	0	0	0	0	0	0	148879500	448,000	148,879.50	448
394	0	0	0	0	0	0	1	0	0	0	0	0	0	0	0	0	0	0	0	0	149327500	33,250	149,327.50	33.25
395	0	0	0	0	0	0	1	0	0	0	0	1	0	0	0	0	0	0	0	0	149360750	985,000	149,360.75	985
396	0	0	0	0	0	0	0	0	0	0	0	1	0	0	0	0	0	0	0	0	150345750	35,000	150,345.75	35
397	0	0	0	0	0	0	0	0	0	0	0	0	0	0	0	0	0	0	0	0	150380750	446,750	150,380.75	446.75
398	0	0	0	0	0	0	1	0	0	0	0	0	0	0	0	0	0	0	0	0	150827500	31,750	150,827.50	31.75
399	0	0	0	0	0	0	1	0	0	0	0	1	0	0	0	0	0	0	0	0	150859250	986,250	150,859.25	986.25
400	0	0	0	0	0	0	0	0	0	0	0	1	0	0	0	0	0	0	0	0	151845500	34,000	151,845.50	34
401	0	0	0	0	0	0	0	0	0	0	0	0	0	0	0	0	0	0	0	0	151879500	447,500	151,879.50	447.5
402	0	0	0	0	0	0	1	0	0	0	0	0	0	0	0	0	0	0	0	0	152327000	33,501	152,327.00	33.5
403	0	0	0	0	0	0	1	0	0	0	0	1	0	0	0	0	0	0	0	0	152360501	984,499	152,360.50	984.5
404	0	0	0	0	0	0	0	0	0	0	0	1	0	0	0	0	0	0	0	0	153345000	35,750	153,345.00	35.75
405	0	0	0	0	0	0	0	0	0	0	0	0	0	0	0	0	0	0	0	0	153380750	446,000	153,380.75	446
406	0	0	0	0	0	0	1	0	0	0	0	0	0	0	0	0	0	0	0	0	153826750	32,500	153,826.75	32.5
407	0	0	0	0	0	0	1	0	0	0	0	1	0	0	0	0	0	0	0	0	153859250	985,500	153,859.25	985.5
408	0	0	0	0	0	0	0	0	0	0	0	1	0	0	0	0	0	0	0	0	154844750	34,750	154,844.75	34.75
409	0	0	0	0	0	0	0	0	0	0	0	0	0	0	0	0	0	0	0	0	154879500	447,000	154,879.50	447
410	0	0	0	0	0	0	1	0	0	0	0	0	0	0	0	0	0	0	0	0	155326500	34,000	155,326.50	34
411	0	0	0	0	0	0	1	0	0	0	0	1	0	0	0	0	0	0	0	0	155360500	984,001	155,360.50	984
412	0	0	0	0	0	0	0	0	0	0	0	1	0	0	0	0	0	0	0	0	156344501	36,249	156,344.50	36.25
413	0	0	0	0	0	0	0	0	0	0	0	0	0	0	0	0	0	0	0	0	156380750	445,500	156,380.75	445.5
414	0	0	0	0	0	0	1	0	0	0	0	0	0	0	0	0	0	0	0	0	156826250	33,000	156,826.25	33
415	0	0	0	0	0	0	1	0	0	0	0	1	0	0	0	0	0	0	0	0	156859250	985,000	156,859.25	985
416	0	0	0	0	0	0	0	0	0	0	0	1	0	0	0	0	0	0	0	0	157844250	35,000	157,844.25	35
417	0	0	0	0	0	0	0	0	0	0	0	0	0	0	0	0	0	0	0	0	157879250	446,750	157,879.25	446.75
418	0	0	0	0	0	0	1	0	0	0	0	0	0	0	0	0	0	0	0	0	158326000	34,500	158,326.00	34.5
419	0	0	0	0	0	0	1	0	0	0	0	1	0	0	0	0	0	0	0	0	158360500	983,500	158,360.50	983.5
420	0	0	0	0	0	0	0	0	0	0	0	1	0	0	0	0	0	0	0	0	159344000	36,500	159,344.00	36.5
421	0	0	0	0	0	0	0	0	0	0	0	0	0	0	0	0	0	0	0	0	159380500	445,250	159,380.50	445.25
422	0	0	0	0	0	0	1	0	0	0	0	0	0	0	0	0	0	0	0	0	159825750	33,250	159,825.75	33.25
423	0	0	0	0	0	0	1	0	0	0	0	1	0	0	0	0	0	0	0	0	159859000	984,750	159,859.00	984.75
424	0	0	0	0	0	0	0	0	0	0	0	1	0	0	0	0	0	0	0	0	160843750	35,500	160,843.75	35.5
425	0	0	0	0	0	0	0	0	0	0	0	0	0	0	0	0	0	0	0	0	160879250	446,250	160,879.25	446.25
426	0	0	0	0	0	0	1	0	0	0	0	0	0	0	0	0	0	0	0	0	161325500	35,000	161,325.50	35
427	0	0	0	0	0	0	1	0	0	0	0	1	0	0	0	0	0	0	0	0	161360500	983,000	161,360.50	983
428	0	0	0	0	0	0	0	0	0	0	0	1	0	0	0	0	0	0	0	0	162343500	37,000	162,343.50	37
429	0	0	0	0	0	0	0	0	0	0	0	0	0	0	0	0	0	0	0	0	162380500	444,750	162,380.50	444.75
430	0	0	0	0	0	0	1	0	0	0	0	0	0	0	0	0	0	0	0	0	162825250	33,750	162,825.25	33.75
431	0	0	0	0	0	0	1	0	0	0	0	1	0	0	0	0	0	0	0	0	162859000	984,250	162,859.00	984.25
432	0	0	0	0	0	0	0	0	0	0	0	1	0	0	0	0	0	0	0	0	163843250	36,000	163,843.25	36
433	0	0	0	0	0	0	0	0	0	0	0	0	0	0	0	0	0	0	0	0	163879250	445,750	163,879.25	445.75
434	0	0	0	0	0	0	1	0	0	0	0	0	0	0	0	0	0	0	0	0	164325000	35,250	164,325.00	35.25
435	0	0	0	0	0	0	1	0	0	0	0	1	0	0	0	0	0	0	0	0	164360250	982,751	164,360.25	982.75
436	0	0	0	0	0	0	0	0	0	0	0	1	0	0	0	0	0	0	0	0	165343001	37,499	165,343.00	37.5
437	0	0	0	0	0	0	0	0	0	0	0	0	0	0	0	0	0	0	0	0	165380500	444,250	165,380.50	444.25
438	0	0	0	0	0	0	1	0	0	0	0	0	0	0	0	0	0	0	0	0	165824750	34,250	165,824.75	34.25
439	0	0	0	0	0	0	1	0	0	0	0	1	0	0	0	0	0	0	0	0	165859000	983,750	165,859.00	983.75
440	0	0	0	0	0	0	0	0	0	0	0	1	0	0	0	0	0	0	0	0	166842750	36,250	166,842.75	36.25
441	0	0	0	0	0	0	0	0	0	0	0	0	0	0	0	0	0	0	0	0	166879000	445,500	166,879.00	445.5
442	0	0	0	0	0	0	1	0	0	0	0	0	0	0	0	0	0	0	0	0	167324500	25,000	167,324.50	25
443	0	0	0	0	0	0	1	0	0	0	0	1	0	0	0	0	0	0	0	0	167349500	976,250	167,349.50	976.25
444	0	0	0	0	0	0	0	0	0	0	0	1	0	0	0	0	0	0	0	0	168325750	44,000	168,325.75	44
445	0	0	0	0	0	0	0	0	0	0	0	0	0	0	0	0	0	0	0	0	168369750	437,750	168,369.75	437.75
446	0	0	0	0	0	0	1	0	0	0	0	0	0	0	0	0	0	0	0	0	168807500	40,750	168,807.50	40.75
447	0	0	0	0	0	0	1	0	0	0	0	1	0	0	0	0	0	0	0	0	168848250	994,000	168,848.25	994
448	0	0	0	0	0	0	0	0	0	0	0	1	0	0	0	0	0	0	0	0	169842250	26,000	169,842.25	26
449	0	0	0	0	0	0	0	0	0	0	0	0	0	0	0	0	0	0	0	0	169868250	455,500	169,868.25	455.5
450	0	0	0	0	0	0	1	0	0	0	0	0	0	0	0	0	0	0	0	0	170323750	25,750	170,323.75	25.75
451	0	0	0	0	0	0	1	0	0	0	0	1	0	0	0	0	0	0	0	0	170349500	992,250	170,349.50	992.25
452	0	0	0	0	0	0	0	0	0	0	0	1	0	0	0	0	0	0	0	0	171341750	28,000	171,341.75	28
453	0	0	0	0	0	0	0	0	0	0	0	0	0	0	0	0	0	0	0	0	171369750	453,750	171,369.75	453.75
454	0	0	0	0	0	0	1	0	0	0	0	0	0	0	0	0	0	0	0	0	171823500	24,750	171,823.50	24.75
455	0	0	0	0	0	0	1	0	0	0	0	1	0	0	0	0	0	0	0	0	171848250	993,250	171,848.25	993.25
456	0	0	0	0	0	0	0	0	0	0	0	1	0	0	0	0	0	0	0	0	172841500	26,750	172,841.50	26.75
457	0	0	0	0	0	0	0	0	0	0	0	0	0	0	0	0	0	0	0	0	172868250	455,000	172,868.25	455
458	0	0	0	0	0	0	1	0	0	0	0	0	0	0	0	0	0	0	0	0	173323250	26,250	173,323.25	26.25
459	0	0	0	0	0	0	1	0	0	0	0	1	0	0	0	0	0	0	0	0	173349500	991,750	173,349.50	991.75
460	0	0	0	0	0	0	0	0	0	0	0	1	0	0	0	0	0	0	0	0	174341250	28,250	174,341.25	28.25
461	0	0	0	0	0	0	0	0	0	0	0	0	0	0	0	0	0	0	0	0	174369500	453,501	174,369.50	453.5
462	0	0	0	0	0	0	1	0	0	0	0	0	0	0	0	0	0	0	0	0	174823001	24,999	174,823.00	25
463	0	0	0	0	0	0	1	0	0	0	0	1	0	0	0	0	0	0	0	0	174848000	993,000	174,848.00	993
464	0	0	0	0	0	0	0	0	0	0	0	1	0	0	0	0	0	0	0	0	175841000	27,250	175,841.00	27.25
465	0	0	0	0	0	0	0	0	0	0	0	0	0	0	0	0	0	0	0	0	175868250	454,500	175,868.25	454.5
466	0	0	0	0	0	0	1	0	0	0	0	0	0	0	0	0	0	0	0	0	176322750	26,500	176,322.75	26.5
467	0	0	0	0	0	0	1	0	0	0	0	1	0	0	0	0	0	0	0	0	176349250	991,500	176,349.25	991.5
468	0	0	0	0	0	0	0	0	0	0	0	1	0	0	0	0	0	0	0	0	177340750	28,750	177,340.75	28.75
469	0	0	0	0	0	0	0	0	0	0	0	0	0	0	0	0	0	0	0	0	177369500	453,000	177,369.50	453
470	0	0	0	0	0	0	1	0	0	0	0	0	0	0	0	0	0	0	0	0	177822500	25,500	177,822.50	25.5
471	0	0	0	0	0	0	1	0	0	0	0	1	0	0	0	0	0	0	0	0	177848000	992,501	177,848.00	992.5
472	0	0	0	0	0	0	0	0	0	0	0	1	0	0	0	0	0	0	0	0	178840501	27,499	178,840.50	27.5
473	0	0	0	0	0	0	0	0	0	0	0	0	0	0	0	0	0	0	0	0	178868000	454,250	178,868.00	454.25
474	0	0	0	0	0	0	1	0	0	0	0	0	0	0	0	0	0	0	0	0	179322250	27,000	179,322.25	27
475	0	0	0	0	0	0	1	0	0	0	0	1	0	0	0	0	0	0	0	0	179349250		179,349.25
