# Supplementary material for: Auditory presentation and synchronization in Adobe Flash and HTML5/JavaScript Web experiments
Source: Behav Res Methods. 2016 Jul 15;48(3):897–908. doi: 10.3758/s13428-016-0758-5 (PMC5003904; doi:10.3758/s13428-016-0758-5)
Supplement: Supplementary file 1 — (ZIP 1310 kb) [file 13428_2016_758_MOESM1_ESM.zip › Data/S3/jswa-lenlap-cr-js-wav.csv]

	Keypad 4	Keypad 3	Keypad 2	Keypad 1	Opto 4	Opto 3	Opto 2	Opto 1	TTL in 2	TTL in 1	Mic 2	Mic 1	Act close 4	Act close 3	Act close 3	Act close 1	TTL out 2	TTL out 1	Sounder 2	Sounder 1	Elapsed uS	Active uS	Elapsed mS	Active mS
1	0	0	0	0	0	0	0	0	0	0	0	0	0	0	0	0	0	0	0	0	0	1,516,000	0	1,516.00
2	0	0	0	0	0	0	1	0	0	0	0	0	0	0	0	0	0	0	0	0	1516000	14,750	1,516.00	14.75
3	0	0	0	0	0	0	1	0	0	0	0	1	0	0	0	0	0	0	0	0	1530750	985,750	1,530.75	985.75
4	0	0	0	0	0	0	0	0	0	0	0	1	0	0	0	0	0	0	0	0	2516500	34,250	2,516.50	34.25
5	0	0	0	0	0	0	0	0	0	0	0	0	0	0	0	0	0	0	0	0	2550750	448,500	2,550.75	448.5
6	0	0	0	0	0	0	1	0	0	0	0	0	0	0	0	0	0	0	0	0	2999250	32,750	2,999.25	32.75
7	0	0	0	0	0	0	1	0	0	0	0	1	0	0	0	0	0	0	0	0	3032000	984,000	3,032.00	984
8	0	0	0	0	0	0	0	0	0	0	0	1	0	0	0	0	0	0	0	0	4016000	36,000	4,016.00	36
9	0	0	0	0	0	0	0	0	0	0	0	0	0	0	0	0	0	0	0	0	4052000	446,750	4,052.00	446.75
10	0	0	0	0	0	0	1	0	0	0	0	0	0	0	0	0	0	0	0	0	4498750	31,750	4,498.75	31.75
11	0	0	0	0	0	0	1	0	0	0	0	1	0	0	0	0	0	0	0	0	4530500	985,250	4,530.50	985.25
12	0	0	0	0	0	0	0	0	0	0	0	1	0	0	0	0	0	0	0	0	5515750	35,000	5,515.75	35
13	0	0	0	0	0	0	0	0	0	0	0	0	0	0	0	0	0	0	0	0	5550750	447,750	5,550.75	447.75
14	0	0	0	0	0	0	1	0	0	0	0	0	0	0	0	0	0	0	0	0	5998500	33,500	5,998.50	33.5
15	0	0	0	0	0	0	1	0	0	0	0	1	0	0	0	0	0	0	0	0	6032000	983,500	6,032.00	983.5
16	0	0	0	0	0	0	0	0	0	0	0	1	0	0	0	0	0	0	0	0	7015500	36,500	7,015.50	36.5
17	0	0	0	0	0	0	0	0	0	0	0	0	0	0	0	0	0	0	0	0	7052000	446,250	7,052.00	446.25
18	0	0	0	0	0	0	1	0	0	0	0	0	0	0	0	0	0	0	0	0	7498250	32,250	7,498.25	32.25
19	0	0	0	0	0	0	1	0	0	0	0	1	0	0	0	0	0	0	0	0	7530500	984,750	7,530.50	984.75
20	0	0	0	0	0	0	0	0	0	0	0	1	0	0	0	0	0	0	0	0	8515250	35,500	8,515.25	35.5
21	0	0	0	0	0	0	0	0	0	0	0	0	0	0	0	0	0	0	0	0	8550750	447,250	8,550.75	447.25
22	0	0	0	0	0	0	1	0	0	0	0	0	0	0	0	0	0	0	0	0	8998000	33,750	8,998.00	33.75
23	0	0	0	0	0	0	1	0	0	0	0	1	0	0	0	0	0	0	0	0	9031750	983,250	9,031.75	983.25
24	0	0	0	0	0	0	0	0	0	0	0	1	0	0	0	0	0	0	0	0	10015000	37,000	10,015.00	37
25	0	0	0	0	0	0	0	0	0	0	0	0	0	0	0	0	0	0	0	0	10052000	445,750	10,052.00	445.75
26	0	0	0	0	0	0	1	0	0	0	0	0	0	0	0	0	0	0	0	0	10497750	32,750	10,497.75	32.75
27	0	0	0	0	0	0	1	0	0	0	0	1	0	0	0	0	0	0	0	0	10530500	984,250	10,530.50	984.25
28	0	0	0	0	0	0	0	0	0	0	0	1	0	0	0	0	0	0	0	0	11514750	35,750	11,514.75	35.75
29	0	0	0	0	0	0	0	0	0	0	0	0	0	0	0	0	0	0	0	0	11550500	447,000	11,550.50	447
30	0	0	0	0	0	0	1	0	0	0	0	0	0	0	0	0	0	0	0	0	11997500	34,250	11,997.50	34.25
31	0	0	0	0	0	0	1	0	0	0	0	1	0	0	0	0	0	0	0	0	12031750	982,750	12,031.75	982.75
32	0	0	0	0	0	0	0	0	0	0	0	1	0	0	0	0	0	0	0	0	13014500	37,500	13,014.50	37.5
33	0	0	0	0	0	0	0	0	0	0	0	0	0	0	0	0	0	0	0	0	13052000	445,250	13,052.00	445.25
34	0	0	0	0	0	0	1	0	0	0	0	0	0	0	0	0	0	0	0	0	13497250	33,250	13,497.25	33.25
35	0	0	0	0	0	0	1	0	0	0	0	1	0	0	0	0	0	0	0	0	13530500	983,750	13,530.50	983.75
36	0	0	0	0	0	0	0	0	0	0	0	1	0	0	0	0	0	0	0	0	14514250	36,250	14,514.25	36.25
37	0	0	0	0	0	0	0	0	0	0	0	0	0	0	0	0	0	0	0	0	14550500	446,500	14,550.50	446.5
38	0	0	0	0	0	0	1	0	0	0	0	0	0	0	0	0	0	0	0	0	14997000	34,750	14,997.00	34.75
39	0	0	0	0	0	0	1	0	0	0	0	1	0	0	0	0	0	0	0	0	15031750	982,250	15,031.75	982.25
40	0	0	0	0	0	0	0	0	0	0	0	1	0	0	0	0	0	0	0	0	16014000	37,750	16,014.00	37.75
41	0	0	0	0	0	0	0	0	0	0	0	0	0	0	0	0	0	0	0	0	16051750	445,000	16,051.75	445
42	0	0	0	0	0	0	1	0	0	0	0	0	0	0	0	0	0	0	0	0	16496750	33,500	16,496.75	33.5
43	0	0	0	0	0	0	1	0	0	0	0	1	0	0	0	0	0	0	0	0	16530250	983,500	16,530.25	983.5
44	0	0	0	0	0	0	0	0	0	0	0	1	0	0	0	0	0	0	0	0	17513750	36,750	17,513.75	36.75
45	0	0	0	0	0	0	0	0	0	0	0	0	0	0	0	0	0	0	0	0	17550500	446,000	17,550.50	446
46	0	0	0	0	0	0	1	0	0	0	0	0	0	0	0	0	0	0	0	0	17996500	35,000	17,996.50	35
47	0	0	0	0	0	0	1	0	0	0	0	1	0	0	0	0	0	0	0	0	18031500	982,000	18,031.50	982
48	0	0	0	0	0	0	0	0	0	0	0	1	0	0	0	0	0	0	0	0	19013500	38,250	19,013.50	38.25
49	0	0	0	0	0	0	0	0	0	0	0	0	0	0	0	0	0	0	0	0	19051750	444,500	19,051.75	444.5
50	0	0	0	0	0	0	1	0	0	0	0	0	0	0	0	0	0	0	0	0	19496250	34,000	19,496.25	34
51	0	0	0	0	0	0	1	0	0	0	0	1	0	0	0	0	0	0	0	0	19530250	982,750	19,530.25	982.75
52	0	0	0	0	0	0	0	0	0	0	0	1	0	0	0	0	0	0	0	0	20513000	37,250	20,513.00	37.25
53	0	0	0	0	0	0	0	0	0	0	0	0	0	0	0	0	0	0	0	0	20550250	445,750	20,550.25	445.75
54	0	0	0	0	0	0	1	0	0	0	0	0	0	0	0	0	0	0	0	0	20996000	35,500	20,996.00	35.5
55	0	0	0	0	0	0	1	0	0	0	0	1	0	0	0	0	0	0	0	0	21031500	981,500	21,031.50	981.5
56	0	0	0	0	0	0	0	0	0	0	0	1	0	0	0	0	0	0	0	0	22013000	38,750	22,013.00	38.75
57	0	0	0	0	0	0	0	0	0	0	0	0	0	0	0	0	0	0	0	0	22051750	443,750	22,051.75	443.75
58	0	0	0	0	0	0	1	0	0	0	0	0	0	0	0	0	0	0	0	0	22495500	34,750	22,495.50	34.75
59	0	0	0	0	0	0	1	0	0	0	0	1	0	0	0	0	0	0	0	0	22530250	982,250	22,530.25	982.25
60	0	0	0	0	0	0	0	0	0	0	0	1	0	0	0	0	0	0	0	0	23512500	37,750	23,512.50	37.75
61	0	0	0	0	0	0	0	0	0	0	0	0	0	0	0	0	0	0	0	0	23550250	445,000	23,550.25	445
62	0	0	0	0	0	0	1	0	0	0	0	0	0	0	0	0	0	0	0	0	23995250	36,250	23,995.25	36.25
63	0	0	0	0	0	0	1	0	0	0	0	1	0	0	0	0	0	0	0	0	24031500	980,750	24,031.50	980.75
64	0	0	0	0	0	0	0	0	0	0	0	1	0	0	0	0	0	0	0	0	25012250	39,250	25,012.25	39.25
65	0	0	0	0	0	0	0	0	0	0	0	0	0	0	0	0	0	0	0	0	25051500	443,500	25,051.50	443.5
66	0	0	0	0	0	0	1	0	0	0	0	0	0	0	0	0	0	0	0	0	25495000	35,000	25,495.00	35
67	0	0	0	0	0	0	1	0	0	0	0	1	0	0	0	0	0	0	0	0	25530000	982,000	25,530.00	982
68	0	0	0	0	0	0	0	0	0	0	0	1	0	0	0	0	0	0	0	0	26512000	38,250	26,512.00	38.25
69	0	0	0	0	0	0	0	0	0	0	0	0	0	0	0	0	0	0	0	0	26550250	444,500	26,550.25	444.5
70	0	0	0	0	0	0	1	0	0	0	0	0	0	0	0	0	0	0	0	0	26994750	36,750	26,994.75	36.75
71	0	0	0	0	0	0	1	0	0	0	0	1	0	0	0	0	0	0	0	0	27031500	980,250	27,031.50	980.25
72	0	0	0	0	0	0	0	0	0	0	0	1	0	0	0	0	0	0	0	0	28011750	39,750	28,011.75	39.75
73	0	0	0	0	0	0	0	0	0	0	0	0	0	0	0	0	0	0	0	0	28051500	443,000	28,051.50	443
74	0	0	0	0	0	0	1	0	0	0	0	0	0	0	0	0	0	0	0	0	28494500	24,750	28,494.50	24.75
75	0	0	0	0	0	0	1	0	0	0	0	1	0	0	0	0	0	0	0	0	28519250	975,750	28,519.25	975.75
76	0	0	0	0	0	0	0	0	0	0	0	1	0	0	0	0	0	0	0	0	29495000	44,500	29,495.00	44.5
77	0	0	0	0	0	0	0	0	0	0	0	0	0	0	0	0	0	0	0	0	29539500	454,750	29,539.50	454.75
78	0	0	0	0	0	0	1	0	0	0	0	0	0	0	0	0	0	0	0	0	29994250	26,500	29,994.25	26.5
79	0	0	0	0	0	0	1	0	0	0	0	1	0	0	0	0	0	0	0	0	30020750	973,750	30,020.75	973.75
80	0	0	0	0	0	0	0	0	0	0	0	1	0	0	0	0	0	0	0	0	30994500	46,250	30,994.50	46.25
81	0	0	0	0	0	0	0	0	0	0	0	0	0	0	0	0	0	0	0	0	31040750	436,500	31,040.75	436.5
82	0	0	0	0	0	0	1	0	0	0	0	0	0	0	0	0	0	0	0	0	31477250	42,000	31,477.25	42
83	0	0	0	0	0	0	1	0	0	0	0	1	0	0	0	0	0	0	0	0	31519250	991,750	31,519.25	991.75
84	0	0	0	0	0	0	0	0	0	0	0	1	0	0	0	0	0	0	0	0	32511000	28,500	32,511.00	28.5
85	0	0	0	0	0	0	0	0	0	0	0	0	0	0	0	0	0	0	0	0	32539500	454,250	32,539.50	454.25
86	0	0	0	0	0	0	1	0	0	0	0	0	0	0	0	0	0	0	0	0	32993750	26,750	32,993.75	26.75
87	0	0	0	0	0	0	1	0	0	0	0	1	0	0	0	0	0	0	0	0	33020500	990,250	33,020.50	990.25
88	0	0	0	0	0	0	0	0	0	0	0	1	0	0	0	0	0	0	0	0	34010750	30,000	34,010.75	30
89	0	0	0	0	0	0	0	0	0	0	0	0	0	0	0	0	0	0	0	0	34040750	452,750	34,040.75	452.75
90	0	0	0	0	0	0	1	0	0	0	0	0	0	0	0	0	0	0	0	0	34493500	25,750	34,493.50	25.75
91	0	0	0	0	0	0	1	0	0	0	0	1	0	0	0	0	0	0	0	0	34519250	991,250	34,519.25	991.25
92	0	0	0	0	0	0	0	0	0	0	0	1	0	0	0	0	0	0	0	0	35510500	28,750	35,510.50	28.75
93	0	0	0	0	0	0	0	0	0	0	0	0	0	0	0	0	0	0	0	0	35539250	454,000	35,539.25	454
94	0	0	0	0	0	0	1	0	0	0	0	0	0	0	0	0	0	0	0	0	35993250	27,250	35,993.25	27.25
95	0	0	0	0	0	0	1	0	0	0	0	1	0	0	0	0	0	0	0	0	36020500	989,750	36,020.50	989.75
96	0	0	0	0	0	0	0	0	0	0	0	1	0	0	0	0	0	0	0	0	37010250	30,250	37,010.25	30.25
97	0	0	0	0	0	0	0	0	0	0	0	0	0	0	0	0	0	0	0	0	37040500	435,750	37,040.50	435.75
98	0	0	0	0	0	0	1	0	0	0	0	0	0	0	0	0	0	0	0	0	37476250	42,750	37,476.25	42.75
99	0	0	0	0	0	0	1	0	0	0	0	1	0	0	0	0	0	0	0	0	37519000	990,750	37,519.00	990.75
100	0	0	0	0	0	0	0	0	0	0	0	1	0	0	0	0	0	0	0	0	38509750	29,500	38,509.75	29.5
101	0	0	0	0	0	0	0	0	0	0	0	0	0	0	0	0	0	0	0	0	38539250	453,250	38,539.25	453.25
102	0	0	0	0	0	0	1	0	0	0	0	0	0	0	0	0	0	0	0	0	38992500	28,000	38,992.50	28
103	0	0	0	0	0	0	1	0	0	0	0	1	0	0	0	0	0	0	0	0	39020500	989,000	39,020.50	989
104	0	0	0	0	0	0	0	0	0	0	0	1	0	0	0	0	0	0	0	0	40009500	31,000	40,009.50	31
105	0	0	0	0	0	0	0	0	0	0	0	0	0	0	0	0	0	0	0	0	40040500	451,750	40,040.50	451.75
106	0	0	0	0	0	0	1	0	0	0	0	0	0	0	0	0	0	0	0	0	40492250	26,750	40,492.25	26.75
107	0	0	0	0	0	0	1	0	0	0	0	1	0	0	0	0	0	0	0	0	40519000	990,250	40,519.00	990.25
108	0	0	0	0	0	0	0	0	0	0	0	1	0	0	0	0	0	0	0	0	41509250	30,000	41,509.25	30
109	0	0	0	0	0	0	0	0	0	0	0	0	0	0	0	0	0	0	0	0	41539250	452,750	41,539.25	452.75
110	0	0	0	0	0	0	1	0	0	0	0	0	0	0	0	0	0	0	0	0	41992000	28,250	41,992.00	28.25
111	0	0	0	0	0	0	1	0	0	0	0	1	0	0	0	0	0	0	0	0	42020250	988,750	42,020.25	988.75
112	0	0	0	0	0	0	0	0	0	0	0	1	0	0	0	0	0	0	0	0	43009000	31,500	43,009.00	31.5
113	0	0	0	0	0	0	0	0	0	0	0	0	0	0	0	0	0	0	0	0	43040500	451,250	43,040.50	451.25
114	0	0	0	0	0	0	1	0	0	0	0	0	0	0	0	0	0	0	0	0	43491750	27,250	43,491.75	27.25
115	0	0	0	0	0	0	1	0	0	0	0	1	0	0	0	0	0	0	0	0	43519000	989,750	43,519.00	989.75
116	0	0	0	0	0	0	0	0	0	0	0	1	0	0	0	0	0	0	0	0	44508750	30,250	44,508.75	30.25
117	0	0	0	0	0	0	0	0	0	0	0	0	0	0	0	0	0	0	0	0	44539000	452,500	44,539.00	452.5
118	0	0	0	0	0	0	1	0	0	0	0	0	0	0	0	0	0	0	0	0	44991500	18,000	44,991.50	18
119	0	0	0	0	0	0	1	0	0	0	0	1	0	0	0	0	0	0	0	0	45009500	982,500	45,009.50	982.5
120	0	0	0	0	0	0	0	0	0	0	0	1	0	0	0	0	0	0	0	0	45992000	37,750	45,992.00	37.75
121	0	0	0	0	0	0	0	0	0	0	0	0	0	0	0	0	0	0	0	0	46029750	445,000	46,029.75	445
122	0	0	0	0	0	0	1	0	0	0	0	0	0	0	0	0	0	0	0	0	46474750	36,250	46,474.75	36.25
123	0	0	0	0	0	0	1	0	0	0	0	1	0	0	0	0	0	0	0	0	46511000	980,500	46,511.00	980.5
124	0	0	0	0	0	0	0	0	0	0	0	1	0	0	0	0	0	0	0	0	47491500	39,500	47,491.50	39.5
125	0	0	0	0	0	0	0	0	0	0	0	0	0	0	0	0	0	0	0	0	47531000	443,250	47,531.00	443.25
126	0	0	0	0	0	0	1	0	0	0	0	0	0	0	0	0	0	0	0	0	47974250	35,250	47,974.25	35.25
127	0	0	0	0	0	0	1	0	0	0	0	1	0	0	0	0	0	0	0	0	48009500	981,750	48,009.50	981.75
128	0	0	0	0	0	0	0	0	0	0	0	1	0	0	0	0	0	0	0	0	48991250	38,500	48,991.25	38.5
129	0	0	0	0	0	0	0	0	0	0	0	0	0	0	0	0	0	0	0	0	49029750	444,250	49,029.75	444.25
130	0	0	0	0	0	0	1	0	0	0	0	0	0	0	0	0	0	0	0	0	49474000	36,750	49,474.00	36.75
131	0	0	0	0	0	0	1	0	0	0	0	1	0	0	0	0	0	0	0	0	49510750	980,250	49,510.75	980.25
132	0	0	0	0	0	0	0	0	0	0	0	1	0	0	0	0	0	0	0	0	50491000	40,000	50,491.00	40
133	0	0	0	0	0	0	0	0	0	0	0	0	0	0	0	0	0	0	0	0	50531000	442,750	50,531.00	442.75
134	0	0	0	0	0	0	1	0	0	0	0	0	0	0	0	0	0	0	0	0	50973750	35,750	50,973.75	35.75
135	0	0	0	0	0	0	1	0	0	0	0	1	0	0	0	0	0	0	0	0	51009500	981,250	51,009.50	981.25
136	0	0	0	0	0	0	0	0	0	0	0	1	0	0	0	0	0	0	0	0	51990750	38,750	51,990.75	38.75
137	0	0	0	0	0	0	0	0	0	0	0	0	0	0	0	0	0	0	0	0	52029500	444,000	52,029.50	444
138	0	0	0	0	0	0	1	0	0	0	0	0	0	0	0	0	0	0	0	0	52473500	37,250	52,473.50	37.25
139	0	0	0	0	0	0	1	0	0	0	0	1	0	0	0	0	0	0	0	0	52510750	979,750	52,510.75	979.75
140	0	0	0	0	0	0	0	0	0	0	0	1	0	0	0	0	0	0	0	0	53490500	40,250	53,490.50	40.25
141	0	0	0	0	0	0	0	0	0	0	0	0	0	0	0	0	0	0	0	0	53530750	442,500	53,530.75	442.5
142	0	0	0	0	0	0	1	0	0	0	0	0	0	0	0	0	0	0	0	0	53973250	36,250	53,973.25	36.25
143	0	0	0	0	0	0	1	0	0	0	0	1	0	0	0	0	0	0	0	0	54009500	980,750	54,009.50	980.75
144	0	0	0	0	0	0	0	0	0	0	0	1	0	0	0	0	0	0	0	0	54990250	39,250	54,990.25	39.25
145	0	0	0	0	0	0	0	0	0	0	0	0	0	0	0	0	0	0	0	0	55029500	443,500	55,029.50	443.5
146	0	0	0	0	0	0	1	0	0	0	0	0	0	0	0	0	0	0	0	0	55473000	37,750	55,473.00	37.75
147	0	0	0	0	0	0	1	0	0	0	0	1	0	0	0	0	0	0	0	0	55510750	979,250	55,510.75	979.25
148	0	0	0	0	0	0	0	0	0	0	0	1	0	0	0	0	0	0	0	0	56490000	40,750	56,490.00	40.75
149	0	0	0	0	0	0	0	0	0	0	0	0	0	0	0	0	0	0	0	0	56530750	442,000	56,530.75	442
150	0	0	0	0	0	0	1	0	0	0	0	0	0	0	0	0	0	0	0	0	56972750	36,500	56,972.75	36.5
151	0	0	0	0	0	0	1	0	0	0	0	1	0	0	0	0	0	0	0	0	57009250	980,500	57,009.25	980.5
152	0	0	0	0	0	0	0	0	0	0	0	1	0	0	0	0	0	0	0	0	57989750	39,750	57,989.75	39.75
153	0	0	0	0	0	0	0	0	0	0	0	0	0	0	0	0	0	0	0	0	58029500	443,000	58,029.50	443
154	0	0	0	0	0	0	1	0	0	0	0	0	0	0	0	0	0	0	0	0	58472500	38,000	58,472.50	38
155	0	0	0	0	0	0	1	0	0	0	0	1	0	0	0	0	0	0	0	0	58510500	979,000	58,510.50	979
156	0	0	0	0	0	0	0	0	0	0	0	1	0	0	0	0	0	0	0	0	59489500	41,250	59,489.50	41.25
157	0	0	0	0	0	0	0	0	0	0	0	0	0	0	0	0	0	0	0	0	59530750	441,500	59,530.75	441.5
158	0	0	0	0	0	0	1	0	0	0	0	0	0	0	0	0	0	0	0	0	59972250	37,000	59,972.25	37
159	0	0	0	0	0	0	1	0	0	0	0	1	0	0	0	0	0	0	0	0	60009250	980,000	60,009.25	980
160	0	0	0	0	0	0	0	0	0	0	0	1	0	0	0	0	0	0	0	0	60989250	40,000	60,989.25	40
161	0	0	0	0	0	0	0	0	0	0	0	0	0	0	0	0	0	0	0	0	61029250	442,500	61,029.25	442.5
162	0	0	0	0	0	0	1	0	0	0	0	0	0	0	0	0	0	0	0	0	61471750	38,750	61,471.75	38.75
163	0	0	0	0	0	0	1	0	0	0	0	1	0	0	0	0	0	0	0	0	61510500	978,500	61,510.50	978.5
164	0	0	0	0	0	0	0	0	0	0	0	1	0	0	0	0	0	0	0	0	62489000	41,750	62,489.00	41.75
165	0	0	0	0	0	0	0	0	0	0	0	0	0	0	0	0	0	0	0	0	62530750	440,750	62,530.75	440.75
166	0	0	0	0	0	0	1	0	0	0	0	0	0	0	0	0	0	0	0	0	62971500	37,750	62,971.50	37.75
167	0	0	0	0	0	0	1	0	0	0	0	1	0	0	0	0	0	0	0	0	63009250	979,500	63,009.25	979.5
168	0	0	0	0	0	0	0	0	0	0	0	1	0	0	0	0	0	0	0	0	63988750	40,500	63,988.75	40.5
169	0	0	0	0	0	0	0	0	0	0	0	0	0	0	0	0	0	0	0	0	64029250	442,000	64,029.25	442
170	0	0	0	0	0	0	1	0	0	0	0	0	0	0	0	0	0	0	0	0	64471250	39,250	64,471.25	39.25
171	0	0	0	0	0	0	1	0	0	0	0	1	0	0	0	0	0	0	0	0	64510500	977,750	64,510.50	977.75
172	0	0	0	0	0	0	0	0	0	0	0	1	0	0	0	0	0	0	0	0	65488250	42,250	65,488.25	42.25
173	0	0	0	0	0	0	0	0	0	0	0	0	0	0	0	0	0	0	0	0	65530500	440,500	65,530.50	440.5
174	0	0	0	0	0	0	1	0	0	0	0	0	0	0	0	0	0	0	0	0	65971000	38,000	65,971.00	38
175	0	0	0	0	0	0	1	0	0	0	0	1	0	0	0	0	0	0	0	0	66009000	979,000	66,009.00	979
176	0	0	0	0	0	0	0	0	0	0	0	1	0	0	0	0	0	0	0	0	66988000	41,250	66,988.00	41.25
177	0	0	0	0	0	0	0	0	0	0	0	0	0	0	0	0	0	0	0	0	67029250	441,500	67,029.25	441.5
178	0	0	0	0	0	0	1	0	0	0	0	0	0	0	0	0	0	0	0	0	67470750	39,500	67,470.75	39.5
179	0	0	0	0	0	0	1	0	0	0	0	1	0	0	0	0	0	0	0	0	67510250	977,500	67,510.25	977.5
180	0	0	0	0	0	0	0	0	0	0	0	1	0	0	0	0	0	0	0	0	68487750	42,750	68,487.75	42.75
181	0	0	0	0	0	0	0	0	0	0	0	0	0	0	0	0	0	0	0	0	68530500	440,000	68,530.50	440
182	0	0	0	0	0	0	1	0	0	0	0	0	0	0	0	0	0	0	0	0	68970500	38,500	68,970.50	38.5
183	0	0	0	0	0	0	1	0	0	0	0	1	0	0	0	0	0	0	0	0	69009000	978,500	69,009.00	978.5
184	0	0	0	0	0	0	0	0	0	0	0	1	0	0	0	0	0	0	0	0	69987500	41,500	69,987.50	41.5
185	0	0	0	0	0	0	0	0	0	0	0	0	0	0	0	0	0	0	0	0	70029000	441,250	70,029.00	441.25
186	0	0	0	0	0	0	1	0	0	0	0	0	0	0	0	0	0	0	0	0	70470250	29,250	70,470.25	29.25
187	0	0	0	0	0	0	1	0	0	0	0	1	0	0	0	0	0	0	0	0	70499500	987,750	70,499.50	987.75
188	0	0	0	0	0	0	0	0	0	0	0	1	0	0	0	0	0	0	0	0	71487250	32,500	71,487.25	32.5
189	0	0	0	0	0	0	0	0	0	0	0	0	0	0	0	0	0	0	0	0	71519750	450,250	71,519.75	450.25
190	0	0	0	0	0	0	1	0	0	0	0	0	0	0	0	0	0	0	0	0	71970000	28,250	71,970.00	28.25
191	0	0	0	0	0	0	1	0	0	0	0	1	0	0	0	0	0	0	0	0	71998250	988,750	71,998.25	988.75
192	0	0	0	0	0	0	0	0	0	0	0	1	0	0	0	0	0	0	0	0	72987000	31,250	72,987.00	31.25
193	0	0	0	0	0	0	0	0	0	0	0	0	0	0	0	0	0	0	0	0	73018250	451,500	73,018.25	451.5
194	0	0	0	0	0	0	1	0	0	0	0	0	0	0	0	0	0	0	0	0	73469750	29,750	73,469.75	29.75
195	0	0	0	0	0	0	1	0	0	0	0	1	0	0	0	0	0	0	0	0	73499500	987,250	73,499.50	987.25
196	0	0	0	0	0	0	0	0	0	0	0	1	0	0	0	0	0	0	0	0	74486750	33,000	74,486.75	33
197	0	0	0	0	0	0	0	0	0	0	0	0	0	0	0	0	0	0	0	0	74519750	449,750	74,519.75	449.75
198	0	0	0	0	0	0	1	0	0	0	0	0	0	0	0	0	0	0	0	0	74969500	28,750	74,969.50	28.75
199	0	0	0	0	0	0	1	0	0	0	0	1	0	0	0	0	0	0	0	0	74998250	988,250	74,998.25	988.25
200	0	0	0	0	0	0	0	0	0	0	0	1	0	0	0	0	0	0	0	0	75986500	31,750	75,986.50	31.75
201	0	0	0	0	0	0	0	0	0	0	0	0	0	0	0	0	0	0	0	0	76018250	451,000	76,018.25	451
202	0	0	0	0	0	0	1	0	0	0	0	0	0	0	0	0	0	0	0	0	76469250	19,500	76,469.25	19.5
203	0	0	0	0	0	0	1	0	0	0	0	1	0	0	0	0	0	0	0	0	76488750	980,750	76,488.75	980.75
204	0	0	0	0	0	0	0	0	0	0	0	1	0	0	0	0	0	0	0	0	77469500	39,500	77,469.50	39.5
205	0	0	0	0	0	0	0	0	0	0	0	0	0	0	0	0	0	0	0	0	77509000	443,250	77,509.00	443.25
206	0	0	0	0	0	0	1	0	0	0	0	0	0	0	0	0	0	0	0	0	77952250	37,750	77,952.25	37.75
207	0	0	0	0	0	0	1	0	0	0	0	1	0	0	0	0	0	0	0	0	77990000	979,250	77,990.00	979.25
208	0	0	0	0	0	0	0	0	0	0	0	1	0	0	0	0	0	0	0	0	78969250	41,000	78,969.25	41
209	0	0	0	0	0	0	0	0	0	0	0	0	0	0	0	0	0	0	0	0	79010250	441,750	79,010.25	441.75
210	0	0	0	0	0	0	1	0	0	0	0	0	0	0	0	0	0	0	0	0	79452000	26,000	79,452.00	26
211	0	0	0	0	0	0	1	0	0	0	0	1	0	0	0	0	0	0	0	0	79478000	991,000	79,478.00	991
212	0	0	0	0	0	0	0	0	0	0	0	1	0	0	0	0	0	0	0	0	80469000	29,250	80,469.00	29.25
213	0	0	0	0	0	0	0	0	0	0	0	0	0	0	0	0	0	0	0	0	80498250	453,500	80,498.25	453.5
214	0	0	0	0	0	0	1	0	0	0	0	0	0	0	0	0	0	0	0	0	80951750	27,500	80,951.75	27.5
215	0	0	0	0	0	0	1	0	0	0	0	1	0	0	0	0	0	0	0	0	80979250	989,500	80,979.25	989.5
216	0	0	0	0	0	0	0	0	0	0	0	1	0	0	0	0	0	0	0	0	81968750	30,750	81,968.75	30.75
217	0	0	0	0	0	0	0	0	0	0	0	0	0	0	0	0	0	0	0	0	81999500	452,000	81,999.50	452
218	0	0	0	0	0	0	1	0	0	0	0	0	0	0	0	0	0	0	0	0	82451500	26,500	82,451.50	26.5
219	0	0	0	0	0	0	1	0	0	0	0	1	0	0	0	0	0	0	0	0	82478000	990,500	82,478.00	990.5
220	0	0	0	0	0	0	0	0	0	0	0	1	0	0	0	0	0	0	0	0	83468500	29,500	83,468.50	29.5
221	0	0	0	0	0	0	0	0	0	0	0	0	0	0	0	0	0	0	0	0	83498000	453,250	83,498.00	453.25
222	0	0	0	0	0	0	1	0	0	0	0	0	0	0	0	0	0	0	0	0	83951250	28,000	83,951.25	28
223	0	0	0	0	0	0	1	0	0	0	0	1	0	0	0	0	0	0	0	0	83979250	989,000	83,979.25	989
224	0	0	0	0	0	0	0	0	0	0	0	1	0	0	0	0	0	0	0	0	84968250	31,250	84,968.25	31.25
225	0	0	0	0	0	0	0	0	0	0	0	0	0	0	0	0	0	0	0	0	84999500	451,500	84,999.50	451.5
226	0	0	0	0	0	0	1	0	0	0	0	0	0	0	0	0	0	0	0	0	85451000	27,000	85,451.00	27
227	0	0	0	0	0	0	1	0	0	0	0	1	0	0	0	0	0	0	0	0	85478000	989,750	85,478.00	989.75
228	0	0	0	0	0	0	0	0	0	0	0	1	0	0	0	0	0	0	0	0	86467750	30,250	86,467.75	30.25
229	0	0	0	0	0	0	0	0	0	0	0	0	0	0	0	0	0	0	0	0	86498000	452,750	86,498.00	452.75
230	0	0	0	0	0	0	1	0	0	0	0	0	0	0	0	0	0	0	0	0	86950750	28,500	86,950.75	28.5
231	0	0	0	0	0	0	1	0	0	0	0	1	0	0	0	0	0	0	0	0	86979250	988,500	86,979.25	988.5
232	0	0	0	0	0	0	0	0	0	0	0	1	0	0	0	0	0	0	0	0	87967750	31,500	87,967.75	31.5
233	0	0	0	0	0	0	0	0	0	0	0	0	0	0	0	0	0	0	0	0	87999250	467,750	87,999.25	467.75
234	0	0	0	0	0	0	1	0	0	0	0	0	0	0	0	0	0	0	0	0	88467000	21,500	88,467.00	21.5
235	0	0	0	0	0	0	1	0	0	0	0	1	0	0	0	0	0	0	0	0	88488500	978,750	88,488.50	978.75
236	0	0	0	0	0	0	0	0	0	0	0	1	0	0	0	0	0	0	0	0	89467250	41,250	89,467.25	41.25
237	0	0	0	0	0	0	0	0	0	0	0	0	0	0	0	0	0	0	0	0	89508500	441,500	89,508.50	441.5
238	0	0	0	0	0	0	1	0	0	0	0	0	0	0	0	0	0	0	0	0	89950000	39,750	89,950.00	39.75
239	0	0	0	0	0	0	1	0	0	0	0	1	0	0	0	0	0	0	0	0	89989750	977,250	89,989.75	977.25
240	0	0	0	0	0	0	0	0	0	0	0	1	0	0	0	0	0	0	0	0	90967000	43,000	90,967.00	43
241	0	0	0	0	0	0	0	0	0	0	0	0	0	0	0	0	0	0	0	0	91010000	439,750	91,010.00	439.75
242	0	0	0	0	0	0	1	0	0	0	0	0	0	0	0	0	0	0	0	0	91449750	38,750	91,449.75	38.75
243	0	0	0	0	0	0	1	0	0	0	0	1	0	0	0	0	0	0	0	0	91488500	978,250	91,488.50	978.25
244	0	0	0	0	0	0	0	0	0	0	0	1	0	0	0	0	0	0	0	0	92466750	41,750	92,466.75	41.75
245	0	0	0	0	0	0	0	0	0	0	0	0	0	0	0	0	0	0	0	0	92508500	441,000	92,508.50	441
246	0	0	0	0	0	0	1	0	0	0	0	0	0	0	0	0	0	0	0	0	92949500	40,250	92,949.50	40.25
247	0	0	0	0	0	0	1	0	0	0	0	1	0	0	0	0	0	0	0	0	92989750	976,750	92,989.75	976.75
248	0	0	0	0	0	0	0	0	0	0	0	1	0	0	0	0	0	0	0	0	93966500	43,250	93,966.50	43.25
249	0	0	0	0	0	0	0	0	0	0	0	0	0	0	0	0	0	0	0	0	94009750	439,500	94,009.75	439.5
250	0	0	0	0	0	0	1	0	0	0	0	0	0	0	0	0	0	0	0	0	94449250	39,000	94,449.25	39
251	0	0	0	0	0	0	1	0	0	0	0	1	0	0	0	0	0	0	0	0	94488250	978,000	94,488.25	978
252	0	0	0	0	0	0	0	0	0	0	0	1	0	0	0	0	0	0	0	0	95466250	42,250	95,466.25	42.25
253	0	0	0	0	0	0	0	0	0	0	0	0	0	0	0	0	0	0	0	0	95508500	440,500	95,508.50	440.5
254	0	0	0	0	0	0	1	0	0	0	0	0	0	0	0	0	0	0	0	0	95949000	40,750	95,949.00	40.75
255	0	0	0	0	0	0	1	0	0	0	0	1	0	0	0	0	0	0	0	0	95989750	976,250	95,989.75	976.25
256	0	0	0	0	0	0	0	0	0	0	0	1	0	0	0	0	0	0	0	0	96966000	43,750	96,966.00	43.75
257	0	0	0	0	0	0	0	0	0	0	0	0	0	0	0	0	0	0	0	0	97009750	439,000	97,009.75	439
258	0	0	0	0	0	0	1	0	0	0	0	0	0	0	0	0	0	0	0	0	97448750	39,500	97,448.75	39.5
259	0	0	0	0	0	0	1	0	0	0	0	1	0	0	0	0	0	0	0	0	97488250	977,500	97,488.25	977.5
260	0	0	0	0	0	0	0	0	0	0	0	1	0	0	0	0	0	0	0	0	98465750	42,750	98,465.75	42.75
261	0	0	0	0	0	0	0	0	0	0	0	0	0	0	0	0	0	0	0	0	98508500	440,000	98,508.50	440
262	0	0	0	0	0	0	1	0	0	0	0	0	0	0	0	0	0	0	0	0	98948500	41,000	98,948.50	41
263	0	0	0	0	0	0	1	0	0	0	0	1	0	0	0	0	0	0	0	0	98989500	992,500	98,989.50	992.5
264	0	0	0	0	0	0	0	0	0	0	0	1	0	0	0	0	0	0	0	0	99982000	27,750	99,982.00	27.75
265	0	0	0	0	0	0	0	0	0	0	0	0	0	0	0	0	0	0	0	0	100009750	455,000	100,009.75	455
266	0	0	0	0	0	0	1	0	0	0	0	0	0	0	0	0	0	0	0	0	100464750	23,500	100,464.75	23.5
267	0	0	0	0	0	0	1	0	0	0	0	1	0	0	0	0	0	0	0	0	100488250	977,000	100,488.25	977
268	0	0	0	0	0	0	0	0	0	0	0	1	0	0	0	0	0	0	0	0	101465250	43,000	101,465.25	43
269	0	0	0	0	0	0	0	0	0	0	0	0	0	0	0	0	0	0	0	0	101508250	439,750	101,508.25	439.75
270	0	0	0	0	0	0	1	0	0	0	0	0	0	0	0	0	0	0	0	0	101948000	41,500	101,948.00	41.5
271	0	0	0	0	0	0	1	0	0	0	0	1	0	0	0	0	0	0	0	0	101989500	975,250	101,989.50	975.25
272	0	0	0	0	0	0	0	0	0	0	0	1	0	0	0	0	0	0	0	0	102964750	44,750	102,964.75	44.75
273	0	0	0	0	0	0	0	0	0	0	0	0	0	0	0	0	0	0	0	0	103009500	438,000	103,009.50	438
274	0	0	0	0	0	0	1	0	0	0	0	0	0	0	0	0	0	0	0	0	103447500	40,500	103,447.50	40.5
275	0	0	0	0	0	0	1	0	0	0	0	1	0	0	0	0	0	0	0	0	103488000	976,750	103,488.00	976.75
276	0	0	0	0	0	0	0	0	0	0	0	1	0	0	0	0	0	0	0	0	104464750	43,500	104,464.75	43.5
277	0	0	0	0	0	0	0	0	0	0	0	0	0	0	0	0	0	0	0	0	104508250	439,250	104,508.25	439.25
278	0	0	0	0	0	0	1	0	0	0	0	0	0	0	0	0	0	0	0	0	104947500	31,250	104,947.50	31.25
279	0	0	0	0	0	0	1	0	0	0	0	1	0	0	0	0	0	0	0	0	104978750	985,500	104,978.75	985.5
280	0	0	0	0	0	0	0	0	0	0	0	1	0	0	0	0	0	0	0	0	105964250	34,500	105,964.25	34.5
281	0	0	0	0	0	0	0	0	0	0	0	0	0	0	0	0	0	0	0	0	105998750	448,250	105,998.75	448.25
282	0	0	0	0	0	0	1	0	0	0	0	0	0	0	0	0	0	0	0	0	106447000	30,250	106,447.00	30.25
283	0	0	0	0	0	0	1	0	0	0	0	1	0	0	0	0	0	0	0	0	106477250	986,750	106,477.25	986.75
284	0	0	0	0	0	0	0	0	0	0	0	1	0	0	0	0	0	0	0	0	107464000	33,500	107,464.00	33.5
285	0	0	0	0	0	0	0	0	0	0	0	0	0	0	0	0	0	0	0	0	107497500	449,250	107,497.50	449.25
286	0	0	0	0	0	0	1	0	0	0	0	0	0	0	0	0	0	0	0	0	107946750	32,000	107,946.75	32
287	0	0	0	0	0	0	1	0	0	0	0	1	0	0	0	0	0	0	0	0	107978750	985,000	107,978.75	985
288	0	0	0	0	0	0	0	0	0	0	0	1	0	0	0	0	0	0	0	0	108963750	35,000	108,963.75	35
289	0	0	0	0	0	0	0	0	0	0	0	0	0	0	0	0	0	0	0	0	108998750	447,750	108,998.75	447.75
290	0	0	0	0	0	0	1	0	0	0	0	0	0	0	0	0	0	0	0	0	109446500	30,750	109,446.50	30.75
291	0	0	0	0	0	0	1	0	0	0	0	1	0	0	0	0	0	0	0	0	109477250	986,250	109,477.25	986.25
292	0	0	0	0	0	0	0	0	0	0	0	1	0	0	0	0	0	0	0	0	110463500	34,000	110,463.50	34
293	0	0	0	0	0	0	0	0	0	0	0	0	0	0	0	0	0	0	0	0	110497500	448,750	110,497.50	448.75
294	0	0	0	0	0	0	1	0	0	0	0	0	0	0	0	0	0	0	0	0	110946250	32,250	110,946.25	32.25
295	0	0	0	0	0	0	1	0	0	0	0	1	0	0	0	0	0	0	0	0	110978500	984,750	110,978.50	984.75
296	0	0	0	0	0	0	0	0	0	0	0	1	0	0	0	0	0	0	0	0	111963250	35,500	111,963.25	35.5
297	0	0	0	0	0	0	0	0	0	0	0	0	0	0	0	0	0	0	0	0	111998750	447,250	111,998.75	447.25
298	0	0	0	0	0	0	1	0	0	0	0	0	0	0	0	0	0	0	0	0	112446000	31,250	112,446.00	31.25
299	0	0	0	0	0	0	1	0	0	0	0	1	0	0	0	0	0	0	0	0	112477250	985,750	112,477.25	985.75
300	0	0	0	0	0	0	0	0	0	0	0	1	0	0	0	0	0	0	0	0	113463000	34,250	113,463.00	34.25
301	0	0	0	0	0	0	0	0	0	0	0	0	0	0	0	0	0	0	0	0	113497250	448,500	113,497.25	448.5
302	0	0	0	0	0	0	1	0	0	0	0	0	0	0	0	0	0	0	0	0	113945750	32,750	113,945.75	32.75
303	0	0	0	0	0	0	1	0	0	0	0	1	0	0	0	0	0	0	0	0	113978500	984,250	113,978.50	984.25
304	0	0	0	0	0	0	0	0	0	0	0	1	0	0	0	0	0	0	0	0	114962750	36,000	114,962.75	36
305	0	0	0	0	0	0	0	0	0	0	0	0	0	0	0	0	0	0	0	0	114998750	446,750	114,998.75	446.75
306	0	0	0	0	0	0	1	0	0	0	0	0	0	0	0	0	0	0	0	0	115445500	31,750	115,445.50	31.75
307	0	0	0	0	0	0	1	0	0	0	0	1	0	0	0	0	0	0	0	0	115477250	985,250	115,477.25	985.25
308	0	0	0	0	0	0	0	0	0	0	0	1	0	0	0	0	0	0	0	0	116462500	34,750	116,462.50	34.75
309	0	0	0	0	0	0	0	0	0	0	0	0	0	0	0	0	0	0	0	0	116497250	448,000	116,497.25	448
310	0	0	0	0	0	0	1	0	0	0	0	0	0	0	0	0	0	0	0	0	116945250	33,250	116,945.25	33.25
311	0	0	0	0	0	0	1	0	0	0	0	1	0	0	0	0	0	0	0	0	116978500	983,750	116,978.50	983.75
312	0	0	0	0	0	0	0	0	0	0	0	1	0	0	0	0	0	0	0	0	117962250	36,250	117,962.25	36.25
313	0	0	0	0	0	0	0	0	0	0	0	0	0	0	0	0	0	0	0	0	117998500	446,500	117,998.50	446.5
314	0	0	0	0	0	0	1	0	0	0	0	0	0	0	0	0	0	0	0	0	118445000	32,000	118,445.00	32
315	0	0	0	0	0	0	1	0	0	0	0	1	0	0	0	0	0	0	0	0	118477000	985,000	118,477.00	985
316	0	0	0	0	0	0	0	0	0	0	0	1	0	0	0	0	0	0	0	0	119462000	35,250	119,462.00	35.25
317	0	0	0	0	0	0	0	0	0	0	0	0	0	0	0	0	0	0	0	0	119497250	447,500	119,497.25	447.5
318	0	0	0	0	0	0	1	0	0	0	0	0	0	0	0	0	0	0	0	0	119944750	33,500	119,944.75	33.5
319	0	0	0	0	0	0	1	0	0	0	0	1	0	0	0	0	0	0	0	0	119978250	983,500	119,978.25	983.5
320	0	0	0	0	0	0	0	0	0	0	0	1	0	0	0	0	0	0	0	0	120961750	36,750	120,961.75	36.75
321	0	0	0	0	0	0	0	0	0	0	0	0	0	0	0	0	0	0	0	0	120998500	446,000	120,998.50	446
322	0	0	0	0	0	0	1	0	0	0	0	0	0	0	0	0	0	0	0	0	121444500	32,500	121,444.50	32.5
323	0	0	0	0	0	0	1	0	0	0	0	1	0	0	0	0	0	0	0	0	121477000	984,250	121,477.00	984.25
324	0	0	0	0	0	0	0	0	0	0	0	1	0	0	0	0	0	0	0	0	122461250	35,750	122,461.25	35.75
325	0	0	0	0	0	0	0	0	0	0	0	0	0	0	0	0	0	0	0	0	122497000	447,000	122,497.00	447
326	0	0	0	0	0	0	1	0	0	0	0	0	0	0	0	0	0	0	0	0	122944000	34,250	122,944.00	34.25
327	0	0	0	0	0	0	1	0	0	0	0	1	0	0	0	0	0	0	0	0	122978250	983,000	122,978.25	983
328	0	0	0	0	0	0	0	0	0	0	0	1	0	0	0	0	0	0	0	0	123961250	37,250	123,961.25	37.25
329	0	0	0	0	0	0	0	0	0	0	0	0	0	0	0	0	0	0	0	0	123998500	445,250	123,998.50	445.25
330	0	0	0	0	0	0	1	0	0	0	0	0	0	0	0	0	0	0	0	0	124443750	33,250	124,443.75	33.25
331	0	0	0	0	0	0	1	0	0	0	0	1	0	0	0	0	0	0	0	0	124477000	983,750	124,477.00	983.75
332	0	0	0	0	0	0	0	0	0	0	0	1	0	0	0	0	0	0	0	0	125460750	36,250	125,460.75	36.25
333	0	0	0	0	0	0	0	0	0	0	0	0	0	0	0	0	0	0	0	0	125497000	446,500	125,497.00	446.5
334	0	0	0	0	0	0	1	0	0	0	0	0	0	0	0	0	0	0	0	0	125943500	34,750	125,943.50	34.75
335	0	0	0	0	0	0	1	0	0	0	0	1	0	0	0	0	0	0	0	0	125978250	982,250	125,978.25	982.25
336	0	0	0	0	0	0	0	0	0	0	0	1	0	0	0	0	0	0	0	0	126960500	37,750	126,960.50	37.75
337	0	0	0	0	0	0	0	0	0	0	0	0	0	0	0	0	0	0	0	0	126998250	445,000	126,998.25	445
338	0	0	0	0	0	0	1	0	0	0	0	0	0	0	0	0	0	0	0	0	127443250	33,500	127,443.25	33.5
339	0	0	0	0	0	0	1	0	0	0	0	1	0	0	0	0	0	0	0	0	127476750	983,500	127,476.75	983.5
340	0	0	0	0	0	0	0	0	0	0	0	1	0	0	0	0	0	0	0	0	128460250	36,750	128,460.25	36.75
341	0	0	0	0	0	0	0	0	0	0	0	0	0	0	0	0	0	0	0	0	128497000	446,000	128,497.00	446
342	0	0	0	0	0	0	1	0	0	0	0	0	0	0	0	0	0	0	0	0	128943000	35,250	128,943.00	35.25
343	0	0	0	0	0	0	1	0	0	0	0	1	0	0	0	0	0	0	0	0	128978250	981,750	128,978.25	981.75
344	0	0	0	0	0	0	0	0	0	0	0	1	0	0	0	0	0	0	0	0	129960000	38,250	129,960.00	38.25
345	0	0	0	0	0	0	0	0	0	0	0	0	0	0	0	0	0	0	0	0	129998250	444,500	129,998.25	444.5
346	0	0	0	0	0	0	1	0	0	0	0	0	0	0	0	0	0	0	0	0	130442750	34,000	130,442.75	34
347	0	0	0	0	0	0	1	0	0	0	0	1	0	0	0	0	0	0	0	0	130476750	983,000	130,476.75	983
348	0	0	0	0	0	0	0	0	0	0	0	1	0	0	0	0	0	0	0	0	131459750	37,250	131,459.75	37.25
349	0	0	0	0	0	0	0	0	0	0	0	0	0	0	0	0	0	0	0	0	131497000	445,500	131,497.00	445.5
350	0	0	0	0	0	0	1	0	0	0	0	0	0	0	0	0	0	0	0	0	131942500	35,500	131,942.50	35.5
351	0	0	0	0	0	0	1	0	0	0	0	1	0	0	0	0	0	0	0	0	131978000	981,500	131,978.00	981.5
352	0	0	0	0	0	0	0	0	0	0	0	1	0	0	0	0	0	0	0	0	132959500	38,750	132,959.50	38.75
353	0	0	0	0	0	0	0	0	0	0	0	0	0	0	0	0	0	0	0	0	132998250	444,000	132,998.25	444
354	0	0	0	0	0	0	1	0	0	0	0	0	0	0	0	0	0	0	0	0	133442250	34,500	133,442.25	34.5
355	0	0	0	0	0	0	1	0	0	0	0	1	0	0	0	0	0	0	0	0	133476750	982,500	133,476.75	982.5
356	0	0	0	0	0	0	0	0	0	0	0	1	0	0	0	0	0	0	0	0	134459250	37,500	134,459.25	37.5
357	0	0	0	0	0	0	0	0	0	0	0	0	0	0	0	0	0	0	0	0	134496750	445,250	134,496.75	445.25
358	0	0	0	0	0	0	1	0	0	0	0	0	0	0	0	0	0	0	0	0	134942000	36,000	134,942.00	36
359	0	0	0	0	0	0	1	0	0	0	0	1	0	0	0	0	0	0	0	0	134978000	981,000	134,978.00	981
360	0	0	0	0	0	0	0	0	0	0	0	1	0	0	0	0	0	0	0	0	135959000	39,000	135,959.00	39
361	0	0	0	0	0	0	0	0	0	0	0	0	0	0	0	0	0	0	0	0	135998000	443,750	135,998.00	443.75
362	0	0	0	0	0	0	1	0	0	0	0	0	0	0	0	0	0	0	0	0	136441750	34,750	136,441.75	34.75
363	0	0	0	0	0	0	1	0	0	0	0	1	0	0	0	0	0	0	0	0	136476500	982,250	136,476.50	982.25
364	0	0	0	0	0	0	0	0	0	0	0	1	0	0	0	0	0	0	0	0	137458750	38,000	137,458.75	38
365	0	0	0	0	0	0	0	0	0	0	0	0	0	0	0	0	0	0	0	0	137496750	444,750	137,496.75	444.75
366	0	0	0	0	0	0	1	0	0	0	0	0	0	0	0	0	0	0	0	0	137941500	36,500	137,941.50	36.5
367	0	0	0	0	0	0	1	0	0	0	0	1	0	0	0	0	0	0	0	0	137978000	980,500	137,978.00	980.5
368	0	0	0	0	0	0	0	0	0	0	0	1	0	0	0	0	0	0	0	0	138958500	39,500	138,958.50	39.5
369	0	0	0	0	0	0	0	0	0	0	0	0	0	0	0	0	0	0	0	0	138998000	443,250	138,998.00	443.25
370	0	0	0	0	0	0	1	0	0	0	0	0	0	0	0	0	0	0	0	0	139441250	35,250	139,441.25	35.25
371	0	0	0	0	0	0	1	0	0	0	0	1	0	0	0	0	0	0	0	0	139476500	981,500	139,476.50	981.5
372	0	0	0	0	0	0	0	0	0	0	0	1	0	0	0	0	0	0	0	0	140458000	38,750	140,458.00	38.75
373	0	0	0	0	0	0	0	0	0	0	0	0	0	0	0	0	0	0	0	0	140496750	444,000	140,496.75	444
374	0	0	0	0	0	0	1	0	0	0	0	0	0	0	0	0	0	0	0	0	140940750	37,000	140,940.75	37
375	0	0	0	0	0	0	1	0	0	0	0	1	0	0	0	0	0	0	0	0	140977750	980,000	140,977.75	980
376	0	0	0	0	0	0	0	0	0	0	0	1	0	0	0	0	0	0	0	0	141957750	40,250	141,957.75	40.25
377	0	0	0	0	0	0	0	0	0	0	0	0	0	0	0	0	0	0	0	0	141998000	442,750	141,998.00	442.75
378	0	0	0	0	0	0	1	0	0	0	0	0	0	0	0	0	0	0	0	0	142440750	35,750	142,440.75	35.75
379	0	0	0	0	0	0	1	0	0	0	0	1	0	0	0	0	0	0	0	0	142476500	981,000	142,476.50	981
380	0	0	0	0	0	0	0	0	0	0	0	1	0	0	0	0	0	0	0	0	143457500	39,000	143,457.50	39
381	0	0	0	0	0	0	0	0	0	0	0	0	0	0	0	0	0	0	0	0	143496500	443,750	143,496.50	443.75
382	0	0	0	0	0	0	1	0	0	0	0	0	0	0	0	0	0	0	0	0	143940250	37,500	143,940.25	37.5
383	0	0	0	0	0	0	1	0	0	0	0	1	0	0	0	0	0	0	0	0	143977750	979,500	143,977.75	979.5
384	0	0	0	0	0	0	0	0	0	0	0	1	0	0	0	0	0	0	0	0	144957250	40,750	144,957.25	40.75
385	0	0	0	0	0	0	0	0	0	0	0	0	0	0	0	0	0	0	0	0	144998000	442,000	144,998.00	442
386	0	0	0	0	0	0	1	0	0	0	0	0	0	0	0	0	0	0	0	0	145440000	36,500	145,440.00	36.5
387	0	0	0	0	0	0	1	0	0	0	0	1	0	0	0	0	0	0	0	0	145476500	980,500	145,476.50	980.5
388	0	0	0	0	0	0	0	0	0	0	0	1	0	0	0	0	0	0	0	0	146457000	39,500	146,457.00	39.5
389	0	0	0	0	0	0	0	0	0	0	0	0	0	0	0	0	0	0	0	0	146496500	443,250	146,496.50	443.25
390	0	0	0	0	0	0	1	0	0	0	0	0	0	0	0	0	0	0	0	0	146939750	38,000	146,939.75	38
391	0	0	0	0	0	0	1	0	0	0	0	1	0	0	0	0	0	0	0	0	146977750	979,000	146,977.75	979
392	0	0	0	0	0	0	0	0	0	0	0	1	0	0	0	0	0	0	0	0	147956750	41,000	147,956.75	41
393	0	0	0	0	0	0	0	0	0	0	0	0	0	0	0	0	0	0	0	0	147997750	441,750	147,997.75	441.75
394	0	0	0	0	0	0	1	0	0	0	0	0	0	0	0	0	0	0	0	0	148439500	36,750	148,439.50	36.75
395	0	0	0	0	0	0	1	0	0	0	0	1	0	0	0	0	0	0	0	0	148476250	980,250	148,476.25	980.25
396	0	0	0	0	0	0	0	0	0	0	0	1	0	0	0	0	0	0	0	0	149456500	40,000	149,456.50	40
397	0	0	0	0	0	0	0	0	0	0	0	0	0	0	0	0	0	0	0	0	149496500	442,750	149,496.50	442.75
398	0	0	0	0	0	0	1	0	0	0	0	0	0	0	0	0	0	0	0	0	149939250	38,250	149,939.25	38.25
399	0	0	0	0	0	0	1	0	0	0	0	1	0	0	0	0	0	0	0	0	149977500	978,750	149,977.50	978.75
400	0	0	0	0	0	0	0	0	0	0	0	1	0	0	0	0	0	0	0	0	150956250	41,500	150,956.25	41.5
401	0	0	0	0	0	0	0	0	0	0	0	0	0	0	0	0	0	0	0	0	150997750	441,250	150,997.75	441.25
402	0	0	0	0	0	0	1	0	0	0	0	0	0	0	0	0	0	0	0	0	151439000	37,250	151,439.00	37.25
403	0	0	0	0	0	0	1	0	0	0	0	1	0	0	0	0	0	0	0	0	151476250	979,750	151,476.25	979.75
404	0	0	0	0	0	0	0	0	0	0	0	1	0	0	0	0	0	0	0	0	152456000	40,250	152,456.00	40.25
405	0	0	0	0	0	0	0	0	0	0	0	0	0	0	0	0	0	0	0	0	152496250	442,500	152,496.25	442.5
406	0	0	0	0	0	0	1	0	0	0	0	0	0	0	0	0	0	0	0	0	152938750	38,750	152,938.75	38.75
407	0	0	0	0	0	0	1	0	0	0	0	1	0	0	0	0	0	0	0	0	152977500	978,250	152,977.50	978.25
408	0	0	0	0	0	0	0	0	0	0	0	1	0	0	0	0	0	0	0	0	153955750	42,000	153,955.75	42
409	0	0	0	0	0	0	0	0	0	0	0	0	0	0	0	0	0	0	0	0	153997750	440,750	153,997.75	440.75
410	0	0	0	0	0	0	1	0	0	0	0	0	0	0	0	0	0	0	0	0	154438500	37,750	154,438.50	37.75
411	0	0	0	0	0	0	1	0	0	0	0	1	0	0	0	0	0	0	0	0	154476250	979,250	154,476.25	979.25
412	0	0	0	0	0	0	0	0	0	0	0	1	0	0	0	0	0	0	0	0	155455500	40,750	155,455.50	40.75
413	0	0	0	0	0	0	0	0	0	0	0	0	0	0	0	0	0	0	0	0	155496250	442,000	155,496.25	442
414	0	0	0	0	0	0	1	0	0	0	0	0	0	0	0	0	0	0	0	0	155938250	39,250	155,938.25	39.25
415	0	0	0	0	0	0	1	0	0	0	0	1	0	0	0	0	0	0	0	0	155977500	977,750	155,977.50	977.75
416	0	0	0	0	0	0	0	0	0	0	0	1	0	0	0	0	0	0	0	0	156955250	42,250	156,955.25	42.25
417	0	0	0	0	0	0	0	0	0	0	0	0	0	0	0	0	0	0	0	0	156997500	440,500	156,997.50	440.5
418	0	0	0	0	0	0	1	0	0	0	0	0	0	0	0	0	0	0	0	0	157438000	38,000	157,438.00	38
419	0	0	0	0	0	0	1	0	0	0	0	1	0	0	0	0	0	0	0	0	157476000	979,000	157,476.00	979
420	0	0	0	0	0	0	0	0	0	0	0	1	0	0	0	0	0	0	0	0	158455000	41,250	158,455.00	41.25
421	0	0	0	0	0	0	0	0	0	0	0	0	0	0	0	0	0	0	0	0	158496250	441,250	158,496.25	441.25
422	0	0	0	0	0	0	1	0	0	0	0	0	0	0	0	0	0	0	0	0	158937500	40,000	158,937.50	40
423	0	0	0	0	0	0	1	0	0	0	0	1	0	0	0	0	0	0	0	0	158977500	977,000	158,977.50	977
424	0	0	0	0	0	0	0	0	0	0	0	1	0	0	0	0	0	0	0	0	159954500	43,000	159,954.50	43
425	0	0	0	0	0	0	0	0	0	0	0	0	0	0	0	0	0	0	0	0	159997500	439,750	159,997.50	439.75
426	0	0	0	0	0	0	1	0	0	0	0	0	0	0	0	0	0	0	0	0	160437250	30,750	160,437.25	30.75
427	0	0	0	0	0	0	1	0	0	0	0	1	0	0	0	0	0	0	0	0	160468000	986,250	160,468.00	986.25
428	0	0	0	0	0	0	0	0	0	0	0	1	0	0	0	0	0	0	0	0	161454250	33,750	161,454.25	33.75
429	0	0	0	0	0	0	0	0	0	0	0	0	0	0	0	0	0	0	0	0	161488000	449,000	161,488.00	449
430	0	0	0	0	0	0	1	0	0	0	0	0	0	0	0	0	0	0	0	0	161937000	29,750	161,937.00	29.75
431	0	0	0	0	0	0	1	0	0	0	0	1	0	0	0	0	0	0	0	0	161966750	987,250	161,966.75	987.25
432	0	0	0	0	0	0	0	0	0	0	0	1	0	0	0	0	0	0	0	0	162954000	32,750	162,954.00	32.75
433	0	0	0	0	0	0	0	0	0	0	0	0	0	0	0	0	0	0	0	0	162986750	450,000	162,986.75	450
434	0	0	0	0	0	0	1	0	0	0	0	0	0	0	0	0	0	0	0	0	163436750	31,250	163,436.75	31.25
435	0	0	0	0	0	0	1	0	0	0	0	1	0	0	0	0	0	0	0	0	163468000	985,750	163,468.00	985.75
436	0	0	0	0	0	0	0	0	0	0	0	1	0	0	0	0	0	0	0	0	164453750	34,250	164,453.75	34.25
437	0	0	0	0	0	0	0	0	0	0	0	0	0	0	0	0	0	0	0	0	164488000	448,500	164,488.00	448.5
438	0	0	0	0	0	0	1	0	0	0	0	0	0	0	0	0	0	0	0	0	164936500	30,000	164,936.50	30
439	0	0	0	0	0	0	1	0	0	0	0	1	0	0	0	0	0	0	0	0	164966500	987,000	164,966.50	987
440	0	0	0	0	0	0	0	0	0	0	0	1	0	0	0	0	0	0	0	0	165953500	33,250	165,953.50	33.25
441	0	0	0	0	0	0	0	0	0	0	0	0	0	0	0	0	0	0	0	0	165986750	449,500	165,986.75	449.5
442	0	0	0	0	0	0	1	0	0	0	0	0	0	0	0	0	0	0	0	0	166436250	31,500	166,436.25	31.5
443	0	0	0	0	0	0	1	0	0	0	0	1	0	0	0	0	0	0	0	0	166467750	985,500	166,467.75	985.5
444	0	0	0	0	0	0	0	0	0	0	0	1	0	0	0	0	0	0	0	0	167453250	34,750	167,453.25	34.75
445	0	0	0	0	0	0	0	0	0	0	0	0	0	0	0	0	0	0	0	0	167488000	448,000	167,488.00	448
446	0	0	0	0	0	0	1	0	0	0	0	0	0	0	0	0	0	0	0	0	167936000	30,500	167,936.00	30.5
447	0	0	0	0	0	0	1	0	0	0	0	1	0	0	0	0	0	0	0	0	167966500	986,500	167,966.50	986.5
448	0	0	0	0	0	0	0	0	0	0	0	1	0	0	0	0	0	0	0	0	168953000	33,500	168,953.00	33.5
449	0	0	0	0	0	0	0	0	0	0	0	0	0	0	0	0	0	0	0	0	168986500	449,250	168,986.50	449.25
450	0	0	0	0	0	0	1	0	0	0	0	0	0	0	0	0	0	0	0	0	169435750	32,000	169,435.75	32
451	0	0	0	0	0	0	1	0	0	0	0	1	0	0	0	0	0	0	0	0	169467750	985,000	169,467.75	985
452	0	0	0	0	0	0	0	0	0	0	0	1	0	0	0	0	0	0	0	0	170452750	35,250	170,452.75	35.25
453	0	0	0	0	0	0	0	0	0	0	0	0	0	0	0	0	0	0	0	0	170488000	447,500	170,488.00	447.5
454	0	0	0	0	0	0	1	0	0	0	0	0	0	0	0	0	0	0	0	0	170935500	31,000	170,935.50	31
455	0	0	0	0	0	0	1	0	0	0	0	1	0	0	0	0	0	0	0	0	170966500	986,000	170,966.50	986
456	0	0	0	0	0	0	0	0	0	0	0	1	0	0	0	0	0	0	0	0	171952500	34,000	171,952.50	34
457	0	0	0	0	0	0	0	0	0	0	0	0	0	0	0	0	0	0	0	0	171986500	448,750	171,986.50	448.75
458	0	0	0	0	0	0	1	0	0	0	0	0	0	0	0	0	0	0	0	0	172435250	32,500	172,435.25	32.5
459	0	0	0	0	0	0	1	0	0	0	0	1	0	0	0	0	0	0	0	0	172467750	984,500	172,467.75	984.5
460	0	0	0	0	0	0	0	0	0	0	0	1	0	0	0	0	0	0	0	0	173452250	35,500	173,452.25	35.5
461	0	0	0	0	0	0	0	0	0	0	0	0	0	0	0	0	0	0	0	0	173487750	447,250	173,487.75	447.25
462	0	0	0	0	0	0	1	0	0	0	0	0	0	0	0	0	0	0	0	0	173935000	31,250	173,935.00	31.25
463	0	0	0	0	0	0	1	0	0	0	0	1	0	0	0	0	0	0	0	0	173966250	985,750	173,966.25	985.75
464	0	0	0	0	0	0	0	0	0	0	0	1	0	0	0	0	0	0	0	0	174952000	34,500	174,952.00	34.5
465	0	0	0	0	0	0	0	0	0	0	0	0	0	0	0	0	0	0	0	0	174986500	448,250	174,986.50	448.25
466	0	0	0	0	0	0	1	0	0	0	0	0	0	0	0	0	0	0	0	0	175434750	33,000	175,434.75	33
467	0	0	0	0	0	0	1	0	0	0	0	1	0	0	0	0	0	0	0	0	175467750	984,000	175,467.75	984
468	0	0	0	0	0	0	0	0	0	0	0	1	0	0	0	0	0	0	0	0	176451750	36,000	176,451.75	36
469	0	0	0	0	0	0	0	0	0	0	0	0	0	0	0	0	0	0	0	0	176487750	446,500	176,487.75	446.5
470	0	0	0	0	0	0	1	0	0	0	0	0	0	0	0	0	0	0	0	0	176934250	32,000	176,934.25	32
471	0	0	0	0	0	0	1	0	0	0	0	1	0	0	0	0	0	0	0	0	176966250	985,000	176,966.25	985
472	0	0	0	0	0	0	0	0	0	0	0	1	0	0	0	0	0	0	0	0	177951250	35,000	177,951.25	35
473	0	0	0	0	0	0	0	0	0	0	0	0	0	0	0	0	0	0	0	0	177986250	447,750	177,986.25	447.75
474	0	0	0	0	0	0	1	0	0	0	0	0	0	0	0	0	0	0	0	0	178434000	33,500	178,434.00	33.5
475	0	0	0	0	0	0	1	0	0	0	0	1	0	0	0	0	0	0	0	0	178467500	983,500	178,467.50	983.5
476	0	0	0	0	0	0	0	0	0	0	0	1	0	0	0	0	0	0	0	0	179451000	36,750	179,451.00	36.75
477	0	0	0	0	0	0	0	0	0	0	0	0	0	0	0	0	0	0	0	0	179487750	446,000	179,487.75	446
478	0	0	0	0	0	0	1	0	0	0	0	0	0	0	0	0	0	0	0	0	179933750	32,500	179,933.75	32.5
479	0	0	0	0	0	0	1	0	0	0	0	1	0	0	0	0	0	0	0	0	179966250		179,966.25
