# Supplementary material for: Auditory presentation and synchronization in Adobe Flash and HTML5/JavaScript Web experiments
Source: Behav Res Methods. 2016 Jul 15;48(3):897–908. doi: 10.3758/s13428-016-0758-5 (PMC5003904; doi:10.3758/s13428-016-0758-5)
Supplement: Supplementary file 1 — (ZIP 1310 kb) [file 13428_2016_758_MOESM1_ESM.zip › Data/S3/jswa-lenlap-ed-js.csv]

	Keypad 4	Keypad 3	Keypad 2	Keypad 1	Opto 4	Opto 3	Opto 2	Opto 1	TTL in 2	TTL in 1	Mic 2	Mic 1	Act close 4	Act close 3	Act close 3	Act close 1	TTL out 2	TTL out 1	Sounder 2	Sounder 1	Elapsed uS	Active uS	Elapsed mS	Active mS
1	0	0	0	0	0	0	0	0	0	0	0	0	0	0	0	0	0	0	0	0	0	1,623,750	0	1,623.75
2	0	0	0	0	0	0	1	0	0	0	0	0	0	0	0	0	0	0	0	0	1623750	82,000	1,623.75	82
3	0	0	0	0	0	0	1	0	0	0	0	1	0	0	0	0	0	0	0	0	1705750	1,019,500	1,705.75	1,019.50
4	0	0	0	0	0	0	0	0	0	0	0	1	0	0	0	0	0	0	0	0	2725250	500	2,725.25	0.5
5	0	0	0	0	0	0	0	0	0	0	0	0	0	0	0	0	0	0	0	0	2725750	481,250	2,725.75	481.25
6	0	0	0	0	0	0	1	0	0	0	0	0	0	0	0	0	0	0	0	0	3207000	58,750	3,207.00	58.75
7	0	0	0	0	0	0	1	0	0	0	0	1	0	0	0	0	0	0	0	0	3265750	1,009,000	3,265.75	1,009.00
8	0	0	0	0	0	0	0	0	0	0	0	1	0	0	0	0	0	0	0	0	4274750	11,000	4,274.75	11
9	0	0	0	0	0	0	0	0	0	0	0	0	0	0	0	0	0	0	0	0	4285750	487,500	4,285.75	487.5
10	0	0	0	0	0	0	1	0	0	0	0	0	0	0	0	0	0	0	0	0	4773250	52,250	4,773.25	52.25
11	0	0	0	0	0	0	1	0	0	0	0	1	0	0	0	0	0	0	0	0	4825500	1,015,750	4,825.50	1,015.75
12	0	0	0	0	0	0	0	0	0	0	0	1	0	0	0	0	0	0	0	0	5841250	4,500	5,841.25	4.5
13	0	0	0	0	0	0	0	0	0	0	0	0	0	0	0	0	0	0	0	0	5845750	494,000	5,845.75	494
14	0	0	0	0	0	0	1	0	0	0	0	0	0	0	0	0	0	0	0	0	6339750	56,500	6,339.75	56.5
15	0	0	0	0	0	0	1	0	0	0	0	1	0	0	0	0	0	0	0	0	6396250	1,020,000	6,396.25	1,020.00
16	0	0	0	0	0	0	1	0	0	0	0	0	0	0	0	0	0	0	0	0	7416250	8,000	7,416.25	8
17	0	0	0	0	0	0	0	0	0	0	0	0	0	0	0	0	0	0	0	0	7424250	481,750	7,424.25	481.75
18	0	0	0	0	0	0	1	0	0	0	0	0	0	0	0	0	0	0	0	0	7906000	60,750	7,906.00	60.75
19	0	0	0	0	0	0	1	0	0	0	0	1	0	0	0	0	0	0	0	0	7966750	1,020,250	7,966.75	1,020.25
20	0	0	0	0	0	0	1	0	0	0	0	0	0	0	0	0	0	0	0	0	8987000	3,750	8,987.00	3.75
21	0	0	0	0	0	0	0	0	0	0	0	0	0	0	0	0	0	0	0	0	8990750	498,250	8,990.75	498.25
22	0	0	0	0	0	0	1	0	0	0	0	0	0	0	0	0	0	0	0	0	9489000	56,500	9,489.00	56.5
23	0	0	0	0	0	0	1	0	0	0	0	1	0	0	0	0	0	0	0	0	9545500	1,011,500	9,545.50	1,011.50
24	0	0	0	0	0	0	0	0	0	0	0	1	0	0	0	0	0	0	0	0	10557000	8,750	10,557.00	8.75
25	0	0	0	0	0	0	0	0	0	0	0	0	0	0	0	0	0	0	0	0	10565750	489,750	10,565.75	489.75
26	0	0	0	0	0	0	1	0	0	0	0	0	0	0	0	0	0	0	0	0	11055500	60,750	11,055.50	60.75
27	0	0	0	0	0	0	1	0	0	0	0	1	0	0	0	0	0	0	0	0	11116250	1,020,000	11,116.25	1,020.00
28	0	0	0	0	0	0	1	0	0	0	0	0	0	0	0	0	0	0	0	0	12136250	3,750	12,136.25	3.75
29	0	0	0	0	0	0	0	0	0	0	0	0	0	0	0	0	0	0	0	0	12140000	498,500	12,140.00	498.5
30	0	0	0	0	0	0	1	0	0	0	0	0	0	0	0	0	0	0	0	0	12638500	56,250	12,638.50	56.25
31	0	0	0	0	0	0	1	0	0	0	0	1	0	0	0	0	0	0	0	0	12694750	1,011,750	12,694.75	1,011.75
32	0	0	0	0	0	0	0	0	0	0	0	1	0	0	0	0	0	0	0	0	13706500	8,250	13,706.50	8.25
33	0	0	0	0	0	0	0	0	0	0	0	0	0	0	0	0	0	0	0	0	13714750	490,250	13,714.75	490.25
34	0	0	0	0	0	0	1	0	0	0	0	0	0	0	0	0	0	0	0	0	14205000	49,750	14,205.00	49.75
35	0	0	0	0	0	0	1	0	0	0	0	1	0	0	0	0	0	0	0	0	14254750	1,018,250	14,254.75	1,018.25
36	0	0	0	0	0	0	0	0	0	0	0	1	0	0	0	0	0	0	0	0	15273000	1,750	15,273.00	1.75
37	0	0	0	0	0	0	0	0	0	0	0	0	0	0	0	0	0	0	0	0	15274750	496,500	15,274.75	496.5
38	0	0	0	0	0	0	1	0	0	0	0	0	0	0	0	0	0	0	0	0	15771250	54,000	15,771.25	54
39	0	0	0	0	0	0	1	0	0	0	0	1	0	0	0	0	0	0	0	0	15825250	1,014,000	15,825.25	1,014.00
40	0	0	0	0	0	0	0	0	0	0	0	1	0	0	0	0	0	0	0	0	16839250	6,250	16,839.25	6.25
41	0	0	0	0	0	0	0	0	0	0	0	0	0	0	0	0	0	0	0	0	16845500	492,250	16,845.50	492.25
42	0	0	0	0	0	0	1	0	0	0	0	0	0	0	0	0	0	0	0	0	17337750	58,250	17,337.75	58.25
43	0	0	0	0	0	0	1	0	0	0	0	1	0	0	0	0	0	0	0	0	17396000	1,020,000	17,396.00	1,020.00
44	0	0	0	0	0	0	1	0	0	0	0	0	0	0	0	0	0	0	0	0	18416000	6,250	18,416.00	6.25
45	0	0	0	0	0	0	0	0	0	0	0	0	0	0	0	0	0	0	0	0	18422250	498,500	18,422.25	498.5
46	0	0	0	0	0	0	1	0	0	0	0	0	0	0	0	0	0	0	0	0	18920750	53,750	18,920.75	53.75
47	0	0	0	0	0	0	1	0	0	0	0	1	0	0	0	0	0	0	0	0	18974500	1,014,250	18,974.50	1,014.25
48	0	0	0	0	0	0	0	0	0	0	0	1	0	0	0	0	0	0	0	0	19988750	6,000	19,988.75	6
49	0	0	0	0	0	0	0	0	0	0	0	0	0	0	0	0	0	0	0	0	19994750	492,500	19,994.75	492.5
50	0	0	0	0	0	0	1	0	0	0	0	0	0	0	0	0	0	0	0	0	20487250	58,000	20,487.25	58
51	0	0	0	0	0	0	1	0	0	0	0	1	0	0	0	0	0	0	0	0	20545250	1,009,750	20,545.25	1,009.75
52	0	0	0	0	0	0	0	0	0	0	0	1	0	0	0	0	0	0	0	0	21555000	10,250	21,555.00	10.25
53	0	0	0	0	0	0	0	0	0	0	0	0	0	0	0	0	0	0	0	0	21565250	488,250	21,565.25	488.25
54	0	0	0	0	0	0	1	0	0	0	0	0	0	0	0	0	0	0	0	0	22053500	51,750	22,053.50	51.75
55	0	0	0	0	0	0	1	0	0	0	0	1	0	0	0	0	0	0	0	0	22105250	1,016,250	22,105.25	1,016.25
56	0	0	0	0	0	0	0	0	0	0	0	1	0	0	0	0	0	0	0	0	23121500	3,750	23,121.50	3.75
57	0	0	0	0	0	0	0	0	0	0	0	0	0	0	0	0	0	0	0	0	23125250	494,750	23,125.25	494.75
58	0	0	0	0	0	0	1	0	0	0	0	0	0	0	0	0	0	0	0	0	23620000	55,750	23,620.00	55.75
59	0	0	0	0	0	0	1	0	0	0	0	1	0	0	0	0	0	0	0	0	23675750	1,020,250	23,675.75	1,020.25
60	0	0	0	0	0	0	1	0	0	0	0	0	0	0	0	0	0	0	0	0	24696000	8,500	24,696.00	8.5
61	0	0	0	0	0	0	0	0	0	0	0	0	0	0	0	0	0	0	0	0	24704500	498,500	24,704.50	498.5
62	0	0	0	0	0	0	1	0	0	0	0	0	0	0	0	0	0	0	0	0	25203000	51,500	25,203.00	51.5
63	0	0	0	0	0	0	1	0	0	0	0	1	0	0	0	0	0	0	0	0	25254500	1,016,500	25,254.50	1,016.50
64	0	0	0	0	0	0	0	0	0	0	0	1	0	0	0	0	0	0	0	0	26271000	3,500	26,271.00	3.5
65	0	0	0	0	0	0	0	0	0	0	0	0	0	0	0	0	0	0	0	0	26274500	494,750	26,274.50	494.75
66	0	0	0	0	0	0	1	0	0	0	0	0	0	0	0	0	0	0	0	0	26769250	55,750	26,769.25	55.75
67	0	0	0	0	0	0	1	0	0	0	0	1	0	0	0	0	0	0	0	0	26825000	1,012,250	26,825.00	1,012.25
68	0	0	0	0	0	0	0	0	0	0	0	1	0	0	0	0	0	0	0	0	27837250	8,000	27,837.25	8
69	0	0	0	0	0	0	0	0	0	0	0	0	0	0	0	0	0	0	0	0	27845250	490,500	27,845.25	490.5
70	0	0	0	0	0	0	1	0	0	0	0	0	0	0	0	0	0	0	0	0	28335750	60,000	28,335.75	60
71	0	0	0	0	0	0	1	0	0	0	0	1	0	0	0	0	0	0	0	0	28395750	1,020,000	28,395.75	1,020.00
72	0	0	0	0	0	0	1	0	0	0	0	0	0	0	0	0	0	0	0	0	29415750	4,500	29,415.75	4.5
73	0	0	0	0	0	0	0	0	0	0	0	0	0	0	0	0	0	0	0	0	29420250	498,500	29,420.25	498.5
74	0	0	0	0	0	0	1	0	0	0	0	0	0	0	0	0	0	0	0	0	29918750	55,500	29,918.75	55.5
75	0	0	0	0	0	0	1	0	0	0	0	1	0	0	0	0	0	0	0	0	29974250	1,012,500	29,974.25	1,012.50
76	0	0	0	0	0	0	0	0	0	0	0	1	0	0	0	0	0	0	0	0	30986750	7,750	30,986.75	7.75
77	0	0	0	0	0	0	0	0	0	0	0	0	0	0	0	0	0	0	0	0	30994500	490,750	30,994.50	490.75
78	0	0	0	0	0	0	1	0	0	0	0	0	0	0	0	0	0	0	0	0	31485250	59,750	31,485.25	59.75
79	0	0	0	0	0	0	1	0	0	0	0	1	0	0	0	0	0	0	0	0	31545000	1,008,000	31,545.00	1,008.00
80	0	0	0	0	0	0	0	0	0	0	0	1	0	0	0	0	0	0	0	0	32553000	12,000	32,553.00	12
81	0	0	0	0	0	0	0	0	0	0	0	0	0	0	0	0	0	0	0	0	32565000	486,500	32,565.00	486.5
82	0	0	0	0	0	0	1	0	0	0	0	0	0	0	0	0	0	0	0	0	33051500	53,500	33,051.50	53.5
83	0	0	0	0	0	0	1	0	0	0	0	1	0	0	0	0	0	0	0	0	33105000	1,014,500	33,105.00	1,014.50
84	0	0	0	0	0	0	0	0	0	0	0	1	0	0	0	0	0	0	0	0	34119500	5,500	34,119.50	5.5
85	0	0	0	0	0	0	0	0	0	0	0	0	0	0	0	0	0	0	0	0	34125000	493,000	34,125.00	493
86	0	0	0	0	0	0	1	0	0	0	0	0	0	0	0	0	0	0	0	0	34618000	57,500	34,618.00	57.5
87	0	0	0	0	0	0	1	0	0	0	0	1	0	0	0	0	0	0	0	0	34675500	1,020,250	34,675.50	1,020.25
88	0	0	0	0	0	0	1	0	0	0	0	0	0	0	0	0	0	0	0	0	35695750	6,750	35,695.75	6.75
89	0	0	0	0	0	0	0	0	0	0	0	0	0	0	0	0	0	0	0	0	35702500	498,500	35,702.50	498.5
90	0	0	0	0	0	0	1	0	0	0	0	0	0	0	0	0	0	0	0	0	36201000	53,250	36,201.00	53.25
91	0	0	0	0	0	0	1	0	0	0	0	1	0	0	0	0	0	0	0	0	36254250	1,014,750	36,254.25	1,014.75
92	0	0	0	0	0	0	0	0	0	0	0	1	0	0	0	0	0	0	0	0	37269000	5,250	37,269.00	5.25
93	0	0	0	0	0	0	0	0	0	0	0	0	0	0	0	0	0	0	0	0	37274250	493,250	37,274.25	493.25
94	0	0	0	0	0	0	1	0	0	0	0	0	0	0	0	0	0	0	0	0	37767500	57,250	37,767.50	57.25
95	0	0	0	0	0	0	1	0	0	0	0	1	0	0	0	0	0	0	0	0	37824750	1,010,500	37,824.75	1,010.50
96	0	0	0	0	0	0	0	0	0	0	0	1	0	0	0	0	0	0	0	0	38835250	9,750	38,835.25	9.75
97	0	0	0	0	0	0	0	0	0	0	0	0	0	0	0	0	0	0	0	0	38845000	488,750	38,845.00	488.75
98	0	0	0	0	0	0	1	0	0	0	0	0	0	0	0	0	0	0	0	0	39333750	51,000	39,333.75	51
99	0	0	0	0	0	0	1	0	0	0	0	1	0	0	0	0	0	0	0	0	39384750	1,017,000	39,384.75	1,017.00
100	0	0	0	0	0	0	0	0	0	0	0	1	0	0	0	0	0	0	0	0	40401750	3,000	40,401.75	3
101	0	0	0	0	0	0	0	0	0	0	0	0	0	0	0	0	0	0	0	0	40404750	495,250	40,404.75	495.25
102	0	0	0	0	0	0	1	0	0	0	0	0	0	0	0	0	0	0	0	0	40900000	55,500	40,900.00	55.5
103	0	0	0	0	0	0	1	0	0	0	0	1	0	0	0	0	0	0	0	0	40955500	1,012,500	40,955.50	1,012.50
104	0	0	0	0	0	0	0	0	0	0	0	1	0	0	0	0	0	0	0	0	41968000	7,500	41,968.00	7.5
105	0	0	0	0	0	0	0	0	0	0	0	0	0	0	0	0	0	0	0	0	41975500	491,000	41,975.50	491
106	0	0	0	0	0	0	1	0	0	0	0	0	0	0	0	0	0	0	0	0	42466500	59,500	42,466.50	59.5
107	0	0	0	0	0	0	1	0	0	0	0	1	0	0	0	0	0	0	0	0	42526000	1,020,250	42,526.00	1,020.25
108	0	0	0	0	0	0	1	0	0	0	0	0	0	0	0	0	0	0	0	0	43546250	5,000	43,546.25	5
109	0	0	0	0	0	0	0	0	0	0	0	0	0	0	0	0	0	0	0	0	43551250	498,250	43,551.25	498.25
110	0	0	0	0	0	0	1	0	0	0	0	0	0	0	0	0	0	0	0	0	44049500	55,250	44,049.50	55.25
111	0	0	0	0	0	0	1	0	0	0	0	1	0	0	0	0	0	0	0	0	44104750	1,012,750	44,104.75	1,012.75
112	0	0	0	0	0	0	0	0	0	0	0	1	0	0	0	0	0	0	0	0	45117500	7,250	45,117.50	7.25
113	0	0	0	0	0	0	0	0	0	0	0	0	0	0	0	0	0	0	0	0	45124750	491,250	45,124.75	491.25
114	0	0	0	0	0	0	1	0	0	0	0	0	0	0	0	0	0	0	0	0	45616000	59,250	45,616.00	59.25
115	0	0	0	0	0	0	1	0	0	0	0	1	0	0	0	0	0	0	0	0	45675250	1,020,250	45,675.25	1,020.25
116	0	0	0	0	0	0	1	0	0	0	0	0	0	0	0	0	0	0	0	0	46695500	5,000	46,695.50	5
117	0	0	0	0	0	0	0	0	0	0	0	0	0	0	0	0	0	0	0	0	46700500	498,500	46,700.50	498.5
118	0	0	0	0	0	0	1	0	0	0	0	0	0	0	0	0	0	0	0	0	47199000	55,000	47,199.00	55
119	0	0	0	0	0	0	1	0	0	0	0	1	0	0	0	0	0	0	0	0	47254000	1,013,000	47,254.00	1,013.00
120	0	0	0	0	0	0	0	0	0	0	0	1	0	0	0	0	0	0	0	0	48267000	7,000	48,267.00	7
121	0	0	0	0	0	0	0	0	0	0	0	0	0	0	0	0	0	0	0	0	48274000	491,250	48,274.00	491.25
122	0	0	0	0	0	0	1	0	0	0	0	0	0	0	0	0	0	0	0	0	48765250	59,250	48,765.25	59.25
123	0	0	0	0	0	0	1	0	0	0	0	1	0	0	0	0	0	0	0	0	48824500	1,008,750	48,824.50	1,008.75
124	0	0	0	0	0	0	0	0	0	0	0	1	0	0	0	0	0	0	0	0	49833250	11,500	49,833.25	11.5
125	0	0	0	0	0	0	0	0	0	0	0	0	0	0	0	0	0	0	0	0	49844750	487,000	49,844.75	487
126	0	0	0	0	0	0	1	0	0	0	0	0	0	0	0	0	0	0	0	0	50331750	52,750	50,331.75	52.75
127	0	0	0	0	0	0	1	0	0	0	0	1	0	0	0	0	0	0	0	0	50384500	1,015,250	50,384.50	1,015.25
128	0	0	0	0	0	0	0	0	0	0	0	1	0	0	0	0	0	0	0	0	51399750	4,750	51,399.75	4.75
129	0	0	0	0	0	0	0	0	0	0	0	0	0	0	0	0	0	0	0	0	51404500	493,500	51,404.50	493.5
130	0	0	0	0	0	0	1	0	0	0	0	0	0	0	0	0	0	0	0	0	51898000	57,000	51,898.00	57
131	0	0	0	0	0	0	1	0	0	0	0	1	0	0	0	0	0	0	0	0	51955000	1,020,250	51,955.00	1,020.25
132	0	0	0	0	0	0	1	0	0	0	0	0	0	0	0	0	0	0	0	0	52975250	7,500	52,975.25	7.5
133	0	0	0	0	0	0	0	0	0	0	0	0	0	0	0	0	0	0	0	0	52982750	498,500	52,982.75	498.5
134	0	0	0	0	0	0	1	0	0	0	0	0	0	0	0	0	0	0	0	0	53481250	52,500	53,481.25	52.5
135	0	0	0	0	0	0	1	0	0	0	0	1	0	0	0	0	0	0	0	0	53533750	1,015,500	53,533.75	1,015.50
136	0	0	0	0	0	0	0	0	0	0	0	1	0	0	0	0	0	0	0	0	54549250	4,500	54,549.25	4.5
137	0	0	0	0	0	0	0	0	0	0	0	0	0	0	0	0	0	0	0	0	54553750	493,750	54,553.75	493.75
138	0	0	0	0	0	0	1	0	0	0	0	0	0	0	0	0	0	0	0	0	55047500	56,750	55,047.50	56.75
139	0	0	0	0	0	0	1	0	0	0	0	1	0	0	0	0	0	0	0	0	55104250	1,011,250	55,104.25	1,011.25
140	0	0	0	0	0	0	0	0	0	0	0	1	0	0	0	0	0	0	0	0	56115500	9,000	56,115.50	9
141	0	0	0	0	0	0	0	0	0	0	0	0	0	0	0	0	0	0	0	0	56124500	489,500	56,124.50	489.5
142	0	0	0	0	0	0	1	0	0	0	0	0	0	0	0	0	0	0	0	0	56614000	50,250	56,614.00	50.25
143	0	0	0	0	0	0	1	0	0	0	0	1	0	0	0	0	0	0	0	0	56664250	1,017,750	56,664.25	1,017.75
144	0	0	0	0	0	0	0	0	0	0	0	1	0	0	0	0	0	0	0	0	57682000	2,500	57,682.00	2.5
145	0	0	0	0	0	0	0	0	0	0	0	0	0	0	0	0	0	0	0	0	57684500	495,750	57,684.50	495.75
146	0	0	0	0	0	0	1	0	0	0	0	0	0	0	0	0	0	0	0	0	58180250	54,750	58,180.25	54.75
147	0	0	0	0	0	0	1	0	0	0	0	1	0	0	0	0	0	0	0	0	58235000	1,013,250	58,235.00	1,013.25
148	0	0	0	0	0	0	0	0	0	0	0	1	0	0	0	0	0	0	0	0	59248250	6,750	59,248.25	6.75
149	0	0	0	0	0	0	0	0	0	0	0	0	0	0	0	0	0	0	0	0	59255000	491,750	59,255.00	491.75
150	0	0	0	0	0	0	1	0	0	0	0	0	0	0	0	0	0	0	0	0	59746750	58,750	59,746.75	58.75
151	0	0	0	0	0	0	1	0	0	0	0	1	0	0	0	0	0	0	0	0	59805500	1,020,250	59,805.50	1,020.25
152	0	0	0	0	0	0	1	0	0	0	0	0	0	0	0	0	0	0	0	0	60825750	5,500	60,825.75	5.5
153	0	0	0	0	0	0	0	0	0	0	0	0	0	0	0	0	0	0	0	0	60831250	498,500	60,831.25	498.5
154	0	0	0	0	0	0	1	0	0	0	0	0	0	0	0	0	0	0	0	0	61329750	54,500	61,329.75	54.5
155	0	0	0	0	0	0	1	0	0	0	0	1	0	0	0	0	0	0	0	0	61384250	1,013,500	61,384.25	1,013.50
156	0	0	0	0	0	0	0	0	0	0	0	1	0	0	0	0	0	0	0	0	62397750	6,500	62,397.75	6.5
157	0	0	0	0	0	0	0	0	0	0	0	0	0	0	0	0	0	0	0	0	62404250	492,000	62,404.25	492
158	0	0	0	0	0	0	1	0	0	0	0	0	0	0	0	0	0	0	0	0	62896250	58,500	62,896.25	58.5
159	0	0	0	0	0	0	1	0	0	0	0	1	0	0	0	0	0	0	0	0	62954750	1,020,250	62,954.75	1,020.25
160	0	0	0	0	0	0	1	0	0	0	0	0	0	0	0	0	0	0	0	0	63975000	5,750	63,975.00	5.75
161	0	0	0	0	0	0	0	0	0	0	0	0	0	0	0	0	0	0	0	0	63980750	498,500	63,980.75	498.5
162	0	0	0	0	0	0	1	0	0	0	0	0	0	0	0	0	0	0	0	0	64479250	54,250	64,479.25	54.25
163	0	0	0	0	0	0	1	0	0	0	0	1	0	0	0	0	0	0	0	0	64533500	1,013,750	64,533.50	1,013.75
164	0	0	0	0	0	0	0	0	0	0	0	1	0	0	0	0	0	0	0	0	65547250	6,250	65,547.25	6.25
165	0	0	0	0	0	0	0	0	0	0	0	0	0	0	0	0	0	0	0	0	65553500	492,000	65,553.50	492
166	0	0	0	0	0	0	1	0	0	0	0	0	0	0	0	0	0	0	0	0	66045500	58,500	66,045.50	58.5
167	0	0	0	0	0	0	1	0	0	0	0	1	0	0	0	0	0	0	0	0	66104000	1,009,500	66,104.00	1,009.50
168	0	0	0	0	0	0	0	0	0	0	0	1	0	0	0	0	0	0	0	0	67113500	10,750	67,113.50	10.75
169	0	0	0	0	0	0	0	0	0	0	0	0	0	0	0	0	0	0	0	0	67124250	487,750	67,124.25	487.75
170	0	0	0	0	0	0	1	0	0	0	0	0	0	0	0	0	0	0	0	0	67612000	52,000	67,612.00	52
171	0	0	0	0	0	0	1	0	0	0	0	1	0	0	0	0	0	0	0	0	67664000	1,016,000	67,664.00	1,016.00
172	0	0	0	0	0	0	0	0	0	0	0	1	0	0	0	0	0	0	0	0	68680000	4,250	68,680.00	4.25
173	0	0	0	0	0	0	0	0	0	0	0	0	0	0	0	0	0	0	0	0	68684250	494,000	68,684.25	494
174	0	0	0	0	0	0	1	0	0	0	0	0	0	0	0	0	0	0	0	0	69178250	56,500	69,178.25	56.5
175	0	0	0	0	0	0	1	0	0	0	0	1	0	0	0	0	0	0	0	0	69234750	1,020,000	69,234.75	1,020.00
176	0	0	0	0	0	0	1	0	0	0	0	0	0	0	0	0	0	0	0	0	70254750	8,250	70,254.75	8.25
177	0	0	0	0	0	0	0	0	0	0	0	0	0	0	0	0	0	0	0	0	70263000	481,750	70,263.00	481.75
178	0	0	0	0	0	0	1	0	0	0	0	0	0	0	0	0	0	0	0	0	70744750	60,500	70,744.75	60.5
179	0	0	0	0	0	0	1	0	0	0	0	1	0	0	0	0	0	0	0	0	70805250	1,020,250	70,805.25	1,020.25
180	0	0	0	0	0	0	1	0	0	0	0	0	0	0	0	0	0	0	0	0	71825500	3,750	71,825.50	3.75
181	0	0	0	0	0	0	0	0	0	0	0	0	0	0	0	0	0	0	0	0	71829250	498,500	71,829.25	498.5
182	0	0	0	0	0	0	1	0	0	0	0	0	0	0	0	0	0	0	0	0	72327750	56,250	72,327.75	56.25
183	0	0	0	0	0	0	1	0	0	0	0	1	0	0	0	0	0	0	0	0	72384000	1,011,750	72,384.00	1,011.75
184	0	0	0	0	0	0	0	0	0	0	0	1	0	0	0	0	0	0	0	0	73395750	8,250	73,395.75	8.25
185	0	0	0	0	0	0	0	0	0	0	0	0	0	0	0	0	0	0	0	0	73404000	490,000	73,404.00	490
186	0	0	0	0	0	0	1	0	0	0	0	0	0	0	0	0	0	0	0	0	73894000	60,500	73,894.00	60.5
187	0	0	0	0	0	0	1	0	0	0	0	1	0	0	0	0	0	0	0	0	73954500	1,020,250	73,954.50	1,020.25
188	0	0	0	0	0	0	1	0	0	0	0	0	0	0	0	0	0	0	0	0	74974750	4,000	74,974.75	4
189	0	0	0	0	0	0	0	0	0	0	0	0	0	0	0	0	0	0	0	0	74978750	498,500	74,978.75	498.5
190	0	0	0	0	0	0	1	0	0	0	0	0	0	0	0	0	0	0	0	0	75477250	56,000	75,477.25	56
191	0	0	0	0	0	0	1	0	0	0	0	1	0	0	0	0	0	0	0	0	75533250	1,012,000	75,533.25	1,012.00
192	0	0	0	0	0	0	0	0	0	0	0	1	0	0	0	0	0	0	0	0	76545250	8,000	76,545.25	8
193	0	0	0	0	0	0	0	0	0	0	0	0	0	0	0	0	0	0	0	0	76553250	490,250	76,553.25	490.25
194	0	0	0	0	0	0	1	0	0	0	0	0	0	0	0	0	0	0	0	0	77043500	49,750	77,043.50	49.75
195	0	0	0	0	0	0	1	0	0	0	0	1	0	0	0	0	0	0	0	0	77093250	1,018,250	77,093.25	1,018.25
196	0	0	0	0	0	0	0	0	0	0	0	1	0	0	0	0	0	0	0	0	78111500	1,750	78,111.50	1.75
197	0	0	0	0	0	0	0	0	0	0	0	0	0	0	0	0	0	0	0	0	78113250	496,750	78,113.25	496.75
198	0	0	0	0	0	0	1	0	0	0	0	0	0	0	0	0	0	0	0	0	78610000	53,750	78,610.00	53.75
199	0	0	0	0	0	0	1	0	0	0	0	1	0	0	0	0	0	0	0	0	78663750	1,014,250	78,663.75	1,014.25
200	0	0	0	0	0	0	0	0	0	0	0	1	0	0	0	0	0	0	0	0	79678000	6,000	79,678.00	6
201	0	0	0	0	0	0	0	0	0	0	0	0	0	0	0	0	0	0	0	0	79684000	492,250	79,684.00	492.25
202	0	0	0	0	0	0	1	0	0	0	0	0	0	0	0	0	0	0	0	0	80176250	58,250	80,176.25	58.25
203	0	0	0	0	0	0	1	0	0	0	0	1	0	0	0	0	0	0	0	0	80234500	1,020,000	80,234.50	1,020.00
204	0	0	0	0	0	0	1	0	0	0	0	0	0	0	0	0	0	0	0	0	81254500	6,500	81,254.50	6.5
205	0	0	0	0	0	0	0	0	0	0	0	0	0	0	0	0	0	0	0	0	81261000	498,250	81,261.00	498.25
206	0	0	0	0	0	0	1	0	0	0	0	0	0	0	0	0	0	0	0	0	81759250	53,750	81,759.25	53.75
207	0	0	0	0	0	0	1	0	0	0	0	1	0	0	0	0	0	0	0	0	81813000	1,014,250	81,813.00	1,014.25
208	0	0	0	0	0	0	0	0	0	0	0	1	0	0	0	0	0	0	0	0	82827250	6,000	82,827.25	6
209	0	0	0	0	0	0	0	0	0	0	0	0	0	0	0	0	0	0	0	0	82833250	492,500	82,833.25	492.5
210	0	0	0	0	0	0	1	0	0	0	0	0	0	0	0	0	0	0	0	0	83325750	58,000	83,325.75	58
211	0	0	0	0	0	0	1	0	0	0	0	1	0	0	0	0	0	0	0	0	83383750	1,010,000	83,383.75	1,010.00
212	0	0	0	0	0	0	0	0	0	0	0	1	0	0	0	0	0	0	0	0	84393750	10,000	84,393.75	10
213	0	0	0	0	0	0	0	0	0	0	0	0	0	0	0	0	0	0	0	0	84403750	488,500	84,403.75	488.5
214	0	0	0	0	0	0	1	0	0	0	0	0	0	0	0	0	0	0	0	0	84892250	51,250	84,892.25	51.25
215	0	0	0	0	0	0	1	0	0	0	0	1	0	0	0	0	0	0	0	0	84943500	1,016,500	84,943.50	1,016.50
216	0	0	0	0	0	0	0	0	0	0	0	1	0	0	0	0	0	0	0	0	85960000	3,750	85,960.00	3.75
217	0	0	0	0	0	0	0	0	0	0	0	0	0	0	0	0	0	0	0	0	85963750	494,750	85,963.75	494.75
218	0	0	0	0	0	0	1	0	0	0	0	0	0	0	0	0	0	0	0	0	86458500	55,750	86,458.50	55.75
219	0	0	0	0	0	0	1	0	0	0	0	1	0	0	0	0	0	0	0	0	86514250	1,020,000	86,514.25	1,020.00
220	0	0	0	0	0	0	1	0	0	0	0	0	0	0	0	0	0	0	0	0	87534250	9,000	87,534.25	9
221	0	0	0	0	0	0	0	0	0	0	0	0	0	0	0	0	0	0	0	0	87543250	481,750	87,543.25	481.75
222	0	0	0	0	0	0	1	0	0	0	0	0	0	0	0	0	0	0	0	0	88025000	59,750	88,025.00	59.75
223	0	0	0	0	0	0	1	0	0	0	0	1	0	0	0	0	0	0	0	0	88084750	1,020,250	88,084.75	1,020.25
224	0	0	0	0	0	0	1	0	0	0	0	0	0	0	0	0	0	0	0	0	89105000	4,500	89,105.00	4.5
225	0	0	0	0	0	0	0	0	0	0	0	0	0	0	0	0	0	0	0	0	89109500	498,500	89,109.50	498.5
226	0	0	0	0	0	0	1	0	0	0	0	0	0	0	0	0	0	0	0	0	89608000	55,500	89,608.00	55.5
227	0	0	0	0	0	0	1	0	0	0	0	1	0	0	0	0	0	0	0	0	89663500	1,012,500	89,663.50	1,012.50
228	0	0	0	0	0	0	0	0	0	0	0	1	0	0	0	0	0	0	0	0	90676000	7,500	90,676.00	7.5
229	0	0	0	0	0	0	0	0	0	0	0	0	0	0	0	0	0	0	0	0	90683500	491,000	90,683.50	491
230	0	0	0	0	0	0	1	0	0	0	0	0	0	0	0	0	0	0	0	0	91174500	59,500	91,174.50	59.5
231	0	0	0	0	0	0	1	0	0	0	0	1	0	0	0	0	0	0	0	0	91234000	1,020,250	91,234.00	1,020.25
232	0	0	0	0	0	0	1	0	0	0	0	0	0	0	0	0	0	0	0	0	92254250	4,750	92,254.25	4.75
233	0	0	0	0	0	0	0	0	0	0	0	0	0	0	0	0	0	0	0	0	92259000	498,500	92,259.00	498.5
234	0	0	0	0	0	0	1	0	0	0	0	0	0	0	0	0	0	0	0	0	92757500	55,250	92,757.50	55.25
235	0	0	0	0	0	0	1	0	0	0	0	1	0	0	0	0	0	0	0	0	92812750	1,012,500	92,812.75	1,012.50
236	0	0	0	0	0	0	0	0	0	0	0	1	0	0	0	0	0	0	0	0	93825250	7,500	93,825.25	7.5
237	0	0	0	0	0	0	0	0	0	0	0	0	0	0	0	0	0	0	0	0	93832750	491,000	93,832.75	491
238	0	0	0	0	0	0	1	0	0	0	0	0	0	0	0	0	0	0	0	0	94323750	59,750	94,323.75	59.75
239	0	0	0	0	0	0	1	0	0	0	0	1	0	0	0	0	0	0	0	0	94383500	1,008,250	94,383.50	1,008.25
240	0	0	0	0	0	0	0	0	0	0	0	1	0	0	0	0	0	0	0	0	95391750	11,750	95,391.75	11.75
241	0	0	0	0	0	0	0	0	0	0	0	0	0	0	0	0	0	0	0	0	95403500	486,750	95,403.50	486.75
242	0	0	0	0	0	0	1	0	0	0	0	0	0	0	0	0	0	0	0	0	95890250	53,000	95,890.25	53
243	0	0	0	0	0	0	1	0	0	0	0	1	0	0	0	0	0	0	0	0	95943250	1,015,000	95,943.25	1,015.00
244	0	0	0	0	0	0	0	0	0	0	0	1	0	0	0	0	0	0	0	0	96958250	5,250	96,958.25	5.25
245	0	0	0	0	0	0	0	0	0	0	0	0	0	0	0	0	0	0	0	0	96963500	493,000	96,963.50	493
246	0	0	0	0	0	0	1	0	0	0	0	0	0	0	0	0	0	0	0	0	97456500	57,500	97,456.50	57.5
247	0	0	0	0	0	0	1	0	0	0	0	1	0	0	0	0	0	0	0	0	97514000	1,020,000	97,514.00	1,020.00
248	0	0	0	0	0	0	1	0	0	0	0	0	0	0	0	0	0	0	0	0	98534000	7,250	98,534.00	7.25
249	0	0	0	0	0	0	0	0	0	0	0	0	0	0	0	0	0	0	0	0	98541250	498,250	98,541.25	498.25
250	0	0	0	0	0	0	1	0	0	0	0	0	0	0	0	0	0	0	0	0	99039500	53,000	99,039.50	53
251	0	0	0	0	0	0	1	0	0	0	0	1	0	0	0	0	0	0	0	0	99092500	1,015,000	99,092.50	1,015.00
252	0	0	0	0	0	0	0	0	0	0	0	1	0	0	0	0	0	0	0	0	100107500	5,250	100,107.50	5.25
253	0	0	0	0	0	0	0	0	0	0	0	0	0	0	0	0	0	0	0	0	100112750	493,250	100,112.75	493.25
254	0	0	0	0	0	0	1	0	0	0	0	0	0	0	0	0	0	0	0	0	100606000	57,250	100,606.00	57.25
255	0	0	0	0	0	0	1	0	0	0	0	1	0	0	0	0	0	0	0	0	100663250	1,010,750	100,663.25	1,010.75
256	0	0	0	0	0	0	0	0	0	0	0	1	0	0	0	0	0	0	0	0	101674000	9,250	101,674.00	9.25
257	0	0	0	0	0	0	0	0	0	0	0	0	0	0	0	0	0	0	0	0	101683250	489,000	101,683.25	489
258	0	0	0	0	0	0	1	0	0	0	0	0	0	0	0	0	0	0	0	0	102172250	51,000	102,172.25	51
259	0	0	0	0	0	0	1	0	0	0	0	1	0	0	0	0	0	0	0	0	102223250	1,017,250	102,223.25	1,017.25
260	0	0	0	0	0	0	0	0	0	0	0	1	0	0	0	0	0	0	0	0	103240500	2,750	103,240.50	2.75
261	0	0	0	0	0	0	0	0	0	0	0	0	0	0	0	0	0	0	0	0	103243250	495,500	103,243.25	495.5
262	0	0	0	0	0	0	1	0	0	0	0	0	0	0	0	0	0	0	0	0	103738750	55,000	103,738.75	55
263	0	0	0	0	0	0	1	0	0	0	0	1	0	0	0	0	0	0	0	0	103793750	1,013,000	103,793.75	1,013.00
264	0	0	0	0	0	0	0	0	0	0	0	1	0	0	0	0	0	0	0	0	104806750	7,250	104,806.75	7.25
265	0	0	0	0	0	0	0	0	0	0	0	0	0	0	0	0	0	0	0	0	104814000	491,250	104,814.00	491.25
266	0	0	0	0	0	0	1	0	0	0	0	0	0	0	0	0	0	0	0	0	105305250	59,250	105,305.25	59.25
267	0	0	0	0	0	0	1	0	0	0	0	1	0	0	0	0	0	0	0	0	105364500	1,020,000	105,364.50	1,020.00
268	0	0	0	0	0	0	1	0	0	0	0	0	0	0	0	0	0	0	0	0	106384500	5,250	106,384.50	5.25
269	0	0	0	0	0	0	0	0	0	0	0	0	0	0	0	0	0	0	0	0	106389750	498,500	106,389.75	498.5
270	0	0	0	0	0	0	1	0	0	0	0	0	0	0	0	0	0	0	0	0	106888250	54,750	106,888.25	54.75
271	0	0	0	0	0	0	1	0	0	0	0	1	0	0	0	0	0	0	0	0	106943000	1,013,250	106,943.00	1,013.25
272	0	0	0	0	0	0	0	0	0	0	0	1	0	0	0	0	0	0	0	0	107956250	7,000	107,956.25	7
273	0	0	0	0	0	0	0	0	0	0	0	0	0	0	0	0	0	0	0	0	107963250	491,250	107,963.25	491.25
274	0	0	0	0	0	0	1	0	0	0	0	0	0	0	0	0	0	0	0	0	108454500	59,250	108,454.50	59.25
275	0	0	0	0	0	0	1	0	0	0	0	1	0	0	0	0	0	0	0	0	108513750	1,020,000	108,513.75	1,020.00
276	0	0	0	0	0	0	1	0	0	0	0	0	0	0	0	0	0	0	0	0	109533750	5,500	109,533.75	5.5
277	0	0	0	0	0	0	0	0	0	0	0	0	0	0	0	0	0	0	0	0	109539250	498,250	109,539.25	498.25
278	0	0	0	0	0	0	1	0	0	0	0	0	0	0	0	0	0	0	0	0	110037500	54,750	110,037.50	54.75
279	0	0	0	0	0	0	1	0	0	0	0	1	0	0	0	0	0	0	0	0	110092250	1,013,250	110,092.25	1,013.25
280	0	0	0	0	0	0	0	0	0	0	0	1	0	0	0	0	0	0	0	0	111105500	7,000	111,105.50	7
281	0	0	0	0	0	0	0	0	0	0	0	0	0	0	0	0	0	0	0	0	111112500	491,500	111,112.50	491.5
282	0	0	0	0	0	0	1	0	0	0	0	0	0	0	0	0	0	0	0	0	111604000	59,000	111,604.00	59
283	0	0	0	0	0	0	1	0	0	0	0	1	0	0	0	0	0	0	0	0	111663000	1,009,000	111,663.00	1,009.00
284	0	0	0	0	0	0	0	0	0	0	0	1	0	0	0	0	0	0	0	0	112672000	11,000	112,672.00	11
285	0	0	0	0	0	0	0	0	0	0	0	0	0	0	0	0	0	0	0	0	112683000	487,500	112,683.00	487.5
286	0	0	0	0	0	0	1	0	0	0	0	0	0	0	0	0	0	0	0	0	113170500	52,500	113,170.50	52.5
287	0	0	0	0	0	0	1	0	0	0	0	1	0	0	0	0	0	0	0	0	113223000	1,015,250	113,223.00	1,015.25
288	0	0	0	0	0	0	0	0	0	0	0	1	0	0	0	0	0	0	0	0	114238250	4,750	114,238.25	4.75
289	0	0	0	0	0	0	0	0	0	0	0	0	0	0	0	0	0	0	0	0	114243000	493,750	114,243.00	493.75
290	0	0	0	0	0	0	1	0	0	0	0	0	0	0	0	0	0	0	0	0	114736750	56,750	114,736.75	56.75
291	0	0	0	0	0	0	1	0	0	0	0	1	0	0	0	0	0	0	0	0	114793500	1,020,250	114,793.50	1,020.25
292	0	0	0	0	0	0	1	0	0	0	0	0	0	0	0	0	0	0	0	0	115813750	7,500	115,813.75	7.5
293	0	0	0	0	0	0	0	0	0	0	0	0	0	0	0	0	0	0	0	0	115821250	482,000	115,821.25	482
294	0	0	0	0	0	0	1	0	0	0	0	0	0	0	0	0	0	0	0	0	116303250	60,750	116,303.25	60.75
295	0	0	0	0	0	0	1	0	0	0	0	1	0	0	0	0	0	0	0	0	116364000	1,020,250	116,364.00	1,020.25
296	0	0	0	0	0	0	1	0	0	0	0	0	0	0	0	0	0	0	0	0	117384250	3,500	117,384.25	3.5
297	0	0	0	0	0	0	0	0	0	0	0	0	0	0	0	0	0	0	0	0	117387750	498,500	117,387.75	498.5
298	0	0	0	0	0	0	1	0	0	0	0	0	0	0	0	0	0	0	0	0	117886250	56,500	117,886.25	56.5
299	0	0	0	0	0	0	1	0	0	0	0	1	0	0	0	0	0	0	0	0	117942750	1,011,500	117,942.75	1,011.50
300	0	0	0	0	0	0	0	0	0	0	0	1	0	0	0	0	0	0	0	0	118954250	8,750	118,954.25	8.75
301	0	0	0	0	0	0	0	0	0	0	0	0	0	0	0	0	0	0	0	0	118963000	489,500	118,963.00	489.5
302	0	0	0	0	0	0	1	0	0	0	0	0	0	0	0	0	0	0	0	0	119452500	50,250	119,452.50	50.25
303	0	0	0	0	0	0	1	0	0	0	0	1	0	0	0	0	0	0	0	0	119502750	1,017,750	119,502.75	1,017.75
304	0	0	0	0	0	0	0	0	0	0	0	1	0	0	0	0	0	0	0	0	120520500	2,250	120,520.50	2.25
305	0	0	0	0	0	0	0	0	0	0	0	0	0	0	0	0	0	0	0	0	120522750	496,250	120,522.75	496.25
306	0	0	0	0	0	0	1	0	0	0	0	0	0	0	0	0	0	0	0	0	121019000	54,250	121,019.00	54.25
307	0	0	0	0	0	0	1	0	0	0	0	1	0	0	0	0	0	0	0	0	121073250	1,013,750	121,073.25	1,013.75
308	0	0	0	0	0	0	0	0	0	0	0	1	0	0	0	0	0	0	0	0	122087000	6,500	122,087.00	6.5
309	0	0	0	0	0	0	0	0	0	0	0	0	0	0	0	0	0	0	0	0	122093500	491,750	122,093.50	491.75
310	0	0	0	0	0	0	1	0	0	0	0	0	0	0	0	0	0	0	0	0	122585250	58,750	122,585.25	58.75
311	0	0	0	0	0	0	1	0	0	0	0	1	0	0	0	0	0	0	0	0	122644000	1,020,000	122,644.00	1,020.00
312	0	0	0	0	0	0	1	0	0	0	0	0	0	0	0	0	0	0	0	0	123664000	6,000	123,664.00	6
313	0	0	0	0	0	0	0	0	0	0	0	0	0	0	0	0	0	0	0	0	123670000	498,500	123,670.00	498.5
314	0	0	0	0	0	0	1	0	0	0	0	0	0	0	0	0	0	0	0	0	124168500	54,000	124,168.50	54
315	0	0	0	0	0	0	1	0	0	0	0	1	0	0	0	0	0	0	0	0	124222500	1,013,750	124,222.50	1,013.75
316	0	0	0	0	0	0	0	0	0	0	0	1	0	0	0	0	0	0	0	0	125236250	6,500	125,236.25	6.5
317	0	0	0	0	0	0	0	0	0	0	0	0	0	0	0	0	0	0	0	0	125242750	492,000	125,242.75	492
318	0	0	0	0	0	0	1	0	0	0	0	0	0	0	0	0	0	0	0	0	125734750	58,500	125,734.75	58.5
319	0	0	0	0	0	0	1	0	0	0	0	1	0	0	0	0	0	0	0	0	125793250	1,020,000	125,793.25	1,020.00
320	0	0	0	0	0	0	1	0	0	0	0	0	0	0	0	0	0	0	0	0	126813250	6,250	126,813.25	6.25
321	0	0	0	0	0	0	0	0	0	0	0	0	0	0	0	0	0	0	0	0	126819500	498,250	126,819.50	498.25
322	0	0	0	0	0	0	1	0	0	0	0	0	0	0	0	0	0	0	0	0	127317750	54,000	127,317.75	54
323	0	0	0	0	0	0	1	0	0	0	0	1	0	0	0	0	0	0	0	0	127371750	1,014,000	127,371.75	1,014.00
324	0	0	0	0	0	0	0	0	0	0	0	1	0	0	0	0	0	0	0	0	128385750	6,250	128,385.75	6.25
325	0	0	0	0	0	0	0	0	0	0	0	0	0	0	0	0	0	0	0	0	128392000	492,250	128,392.00	492.25
326	0	0	0	0	0	0	1	0	0	0	0	0	0	0	0	0	0	0	0	0	128884250	58,250	128,884.25	58.25
327	0	0	0	0	0	0	1	0	0	0	0	1	0	0	0	0	0	0	0	0	128942500	1,009,500	128,942.50	1,009.50
328	0	0	0	0	0	0	0	0	0	0	0	1	0	0	0	0	0	0	0	0	129952000	10,500	129,952.00	10.5
329	0	0	0	0	0	0	0	0	0	0	0	0	0	0	0	0	0	0	0	0	129962500	488,250	129,962.50	488.25
330	0	0	0	0	0	0	1	0	0	0	0	0	0	0	0	0	0	0	0	0	130450750	51,750	130,450.75	51.75
331	0	0	0	0	0	0	1	0	0	0	0	1	0	0	0	0	0	0	0	0	130502500	1,016,000	130,502.50	1,016.00
332	0	0	0	0	0	0	0	0	0	0	0	1	0	0	0	0	0	0	0	0	131518500	4,000	131,518.50	4
333	0	0	0	0	0	0	0	0	0	0	0	0	0	0	0	0	0	0	0	0	131522500	494,500	131,522.50	494.5
334	0	0	0	0	0	0	1	0	0	0	0	0	0	0	0	0	0	0	0	0	132017000	56,000	132,017.00	56
335	0	0	0	0	0	0	1	0	0	0	0	1	0	0	0	0	0	0	0	0	132073000	1,020,250	132,073.00	1,020.25
336	0	0	0	0	0	0	1	0	0	0	0	0	0	0	0	0	0	0	0	0	133093250	8,250	133,093.25	8.25
337	0	0	0	0	0	0	0	0	0	0	0	0	0	0	0	0	0	0	0	0	133101500	482,000	133,101.50	482
338	0	0	0	0	0	0	1	0	0	0	0	0	0	0	0	0	0	0	0	0	133583500	60,250	133,583.50	60.25
339	0	0	0	0	0	0	1	0	0	0	0	1	0	0	0	0	0	0	0	0	133643750	1,020,000	133,643.75	1,020.00
340	0	0	0	0	0	0	1	0	0	0	0	0	0	0	0	0	0	0	0	0	134663750	4,250	134,663.75	4.25
341	0	0	0	0	0	0	0	0	0	0	0	0	0	0	0	0	0	0	0	0	134668000	498,250	134,668.00	498.25
342	0	0	0	0	0	0	1	0	0	0	0	0	0	0	0	0	0	0	0	0	135166250	56,000	135,166.25	56
343	0	0	0	0	0	0	1	0	0	0	0	1	0	0	0	0	0	0	0	0	135222250	1,012,250	135,222.25	1,012.25
344	0	0	0	0	0	0	0	0	0	0	0	1	0	0	0	0	0	0	0	0	136234500	8,000	136,234.50	8
345	0	0	0	0	0	0	0	0	0	0	0	0	0	0	0	0	0	0	0	0	136242500	490,250	136,242.50	490.25
346	0	0	0	0	0	0	1	0	0	0	0	0	0	0	0	0	0	0	0	0	136732750	60,250	136,732.75	60.25
347	0	0	0	0	0	0	1	0	0	0	0	1	0	0	0	0	0	0	0	0	136793000	1,020,000	136,793.00	1,020.00
348	0	0	0	0	0	0	1	0	0	0	0	0	0	0	0	0	0	0	0	0	137813000	4,500	137,813.00	4.5
349	0	0	0	0	0	0	0	0	0	0	0	0	0	0	0	0	0	0	0	0	137817500	498,250	137,817.50	498.25
350	0	0	0	0	0	0	1	0	0	0	0	0	0	0	0	0	0	0	0	0	138315750	55,750	138,315.75	55.75
351	0	0	0	0	0	0	1	0	0	0	0	1	0	0	0	0	0	0	0	0	138371500	1,012,250	138,371.50	1,012.25
352	0	0	0	0	0	0	0	0	0	0	0	1	0	0	0	0	0	0	0	0	139383750	8,000	139,383.75	8
353	0	0	0	0	0	0	0	0	0	0	0	0	0	0	0	0	0	0	0	0	139391750	490,500	139,391.75	490.5
354	0	0	0	0	0	0	1	0	0	0	0	0	0	0	0	0	0	0	0	0	139882250	60,000	139,882.25	60
355	0	0	0	0	0	0	1	0	0	0	0	1	0	0	0	0	0	0	0	0	139942250	1,008,000	139,942.25	1,008.00
356	0	0	0	0	0	0	0	0	0	0	0	1	0	0	0	0	0	0	0	0	140950250	12,000	140,950.25	12
357	0	0	0	0	0	0	0	0	0	0	0	0	0	0	0	0	0	0	0	0	140962250	486,250	140,962.25	486.25
358	0	0	0	0	0	0	1	0	0	0	0	0	0	0	0	0	0	0	0	0	141448500	53,750	141,448.50	53.75
359	0	0	0	0	0	0	1	0	0	0	0	1	0	0	0	0	0	0	0	0	141502250	1,014,250	141,502.25	1,014.25
360	0	0	0	0	0	0	0	0	0	0	0	1	0	0	0	0	0	0	0	0	142516500	5,750	142,516.50	5.75
361	0	0	0	0	0	0	0	0	0	0	0	0	0	0	0	0	0	0	0	0	142522250	492,750	142,522.25	492.75
362	0	0	0	0	0	0	1	0	0	0	0	0	0	0	0	0	0	0	0	0	143015000	57,750	143,015.00	57.75
363	0	0	0	0	0	0	1	0	0	0	0	1	0	0	0	0	0	0	0	0	143072750	1,020,250	143,072.75	1,020.25
364	0	0	0	0	0	0	1	0	0	0	0	0	0	0	0	0	0	0	0	0	144093000	6,500	144,093.00	6.5
365	0	0	0	0	0	0	0	0	0	0	0	0	0	0	0	0	0	0	0	0	144099500	498,500	144,099.50	498.5
366	0	0	0	0	0	0	1	0	0	0	0	0	0	0	0	0	0	0	0	0	144598000	53,500	144,598.00	53.5
367	0	0	0	0	0	0	1	0	0	0	0	1	0	0	0	0	0	0	0	0	144651500	1,014,500	144,651.50	1,014.50
368	0	0	0	0	0	0	0	0	0	0	0	1	0	0	0	0	0	0	0	0	145666000	5,500	145,666.00	5.5
369	0	0	0	0	0	0	0	0	0	0	0	0	0	0	0	0	0	0	0	0	145671500	493,000	145,671.50	493
370	0	0	0	0	0	0	1	0	0	0	0	0	0	0	0	0	0	0	0	0	146164500	57,500	146,164.50	57.5
371	0	0	0	0	0	0	1	0	0	0	0	1	0	0	0	0	0	0	0	0	146222000	1,010,500	146,222.00	1,010.50
372	0	0	0	0	0	0	0	0	0	0	0	1	0	0	0	0	0	0	0	0	147232500	9,750	147,232.50	9.75
373	0	0	0	0	0	0	0	0	0	0	0	0	0	0	0	0	0	0	0	0	147242250	488,500	147,242.25	488.5
374	0	0	0	0	0	0	1	0	0	0	0	0	0	0	0	0	0	0	0	0	147730750	51,250	147,730.75	51.25
375	0	0	0	0	0	0	1	0	0	0	0	1	0	0	0	0	0	0	0	0	147782000	1,016,750	147,782.00	1,016.75
376	0	0	0	0	0	0	0	0	0	0	0	1	0	0	0	0	0	0	0	0	148798750	3,500	148,798.75	3.5
377	0	0	0	0	0	0	0	0	0	0	0	0	0	0	0	0	0	0	0	0	148802250	495,000	148,802.25	495
378	0	0	0	0	0	0	1	0	0	0	0	0	0	0	0	0	0	0	0	0	149297250	55,500	149,297.25	55.5
379	0	0	0	0	0	0	1	0	0	0	0	1	0	0	0	0	0	0	0	0	149352750	1,020,000	149,352.75	1,020.00
380	0	0	0	0	0	0	1	0	0	0	0	0	0	0	0	0	0	0	0	0	150372750	9,000	150,372.75	9
381	0	0	0	0	0	0	0	0	0	0	0	0	0	0	0	0	0	0	0	0	150381750	481,750	150,381.75	481.75
382	0	0	0	0	0	0	1	0	0	0	0	0	0	0	0	0	0	0	0	0	150863500	59,750	150,863.50	59.75
383	0	0	0	0	0	0	1	0	0	0	0	1	0	0	0	0	0	0	0	0	150923250	1,020,250	150,923.25	1,020.25
384	0	0	0	0	0	0	1	0	0	0	0	0	0	0	0	0	0	0	0	0	151943500	4,750	151,943.50	4.75
385	0	0	0	0	0	0	0	0	0	0	0	0	0	0	0	0	0	0	0	0	151948250	498,250	151,948.25	498.25
386	0	0	0	0	0	0	1	0	0	0	0	0	0	0	0	0	0	0	0	0	152446500	55,500	152,446.50	55.5
387	0	0	0	0	0	0	1	0	0	0	0	1	0	0	0	0	0	0	0	0	152502000	1,012,500	152,502.00	1,012.50
388	0	0	0	0	0	0	0	0	0	0	0	1	0	0	0	0	0	0	0	0	153514500	7,500	153,514.50	7.5
389	0	0	0	0	0	0	0	0	0	0	0	0	0	0	0	0	0	0	0	0	153522000	491,000	153,522.00	491
390	0	0	0	0	0	0	1	0	0	0	0	0	0	0	0	0	0	0	0	0	154013000	59,500	154,013.00	59.5
391	0	0	0	0	0	0	1	0	0	0	0	1	0	0	0	0	0	0	0	0	154072500	1,020,250	154,072.50	1,020.25
392	0	0	0	0	0	0	1	0	0	0	0	0	0	0	0	0	0	0	0	0	155092750	4,750	155,092.75	4.75
393	0	0	0	0	0	0	0	0	0	0	0	0	0	0	0	0	0	0	0	0	155097500	498,500	155,097.50	498.5
394	0	0	0	0	0	0	1	0	0	0	0	0	0	0	0	0	0	0	0	0	155596000	55,250	155,596.00	55.25
395	0	0	0	0	0	0	1	0	0	0	0	1	0	0	0	0	0	0	0	0	155651250	1,012,750	155,651.25	1,012.75
396	0	0	0	0	0	0	0	0	0	0	0	1	0	0	0	0	0	0	0	0	156664000	7,250	156,664.00	7.25
397	0	0	0	0	0	0	0	0	0	0	0	0	0	0	0	0	0	0	0	0	156671250	491,250	156,671.25	491.25
398	0	0	0	0	0	0	1	0	0	0	0	0	0	0	0	0	0	0	0	0	157162500	59,250	157,162.50	59.25
399	0	0	0	0	0	0	1	0	0	0	0	1	0	0	0	0	0	0	0	0	157221750	1,008,500	157,221.75	1,008.50
400	0	0	0	0	0	0	0	0	0	0	0	1	0	0	0	0	0	0	0	0	158230250	11,750	158,230.25	11.75
401	0	0	0	0	0	0	0	0	0	0	0	0	0	0	0	0	0	0	0	0	158242000	486,750	158,242.00	486.75
402	0	0	0	0	0	0	1	0	0	0	0	0	0	0	0	0	0	0	0	0	158728750	53,000	158,728.75	53
403	0	0	0	0	0	0	1	0	0	0	0	1	0	0	0	0	0	0	0	0	158781750	1,015,000	158,781.75	1,015.00
404	0	0	0	0	0	0	0	0	0	0	0	1	0	0	0	0	0	0	0	0	159796750	5,000	159,796.75	5
405	0	0	0	0	0	0	0	0	0	0	0	0	0	0	0	0	0	0	0	0	159801750	493,500	159,801.75	493.5
406	0	0	0	0	0	0	1	0	0	0	0	0	0	0	0	0	0	0	0	0	160295250	57,000	160,295.25	57
407	0	0	0	0	0	0	1	0	0	0	0	1	0	0	0	0	0	0	0	0	160352250	1,020,250	160,352.25	1,020.25
408	0	0	0	0	0	0	1	0	0	0	0	0	0	0	0	0	0	0	0	0	161372500	7,250	161,372.50	7.25
409	0	0	0	0	0	0	0	0	0	0	0	0	0	0	0	0	0	0	0	0	161379750	481,750	161,379.75	481.75
410	0	0	0	0	0	0	1	0	0	0	0	0	0	0	0	0	0	0	0	0	161861500	61,500	161,861.50	61.5
411	0	0	0	0	0	0	1	0	0	0	0	1	0	0	0	0	0	0	0	0	161923000	1,020,000	161,923.00	1,020.00
412	0	0	0	0	0	0	1	0	0	0	0	0	0	0	0	0	0	0	0	0	162943000	3,250	162,943.00	3.25
413	0	0	0	0	0	0	0	0	0	0	0	0	0	0	0	0	0	0	0	0	162946250	498,500	162,946.25	498.5
414	0	0	0	0	0	0	1	0	0	0	0	0	0	0	0	0	0	0	0	0	163444750	57,000	163,444.75	57
415	0	0	0	0	0	0	1	0	0	0	0	1	0	0	0	0	0	0	0	0	163501750	1,010,750	163,501.75	1,010.75
416	0	0	0	0	0	0	0	0	0	0	0	1	0	0	0	0	0	0	0	0	164512500	9,250	164,512.50	9.25
417	0	0	0	0	0	0	0	0	0	0	0	0	0	0	0	0	0	0	0	0	164521750	489,250	164,521.75	489.25
418	0	0	0	0	0	0	1	0	0	0	0	0	0	0	0	0	0	0	0	0	165011000	50,500	165,011.00	50.5
419	0	0	0	0	0	0	1	0	0	0	0	1	0	0	0	0	0	0	0	0	165061500	1,017,500	165,061.50	1,017.50
420	0	0	0	0	0	0	0	0	0	0	0	1	0	0	0	0	0	0	0	0	166079000	2,750	166,079.00	2.75
421	0	0	0	0	0	0	0	0	0	0	0	0	0	0	0	0	0	0	0	0	166081750	495,750	166,081.75	495.75
422	0	0	0	0	0	0	1	0	0	0	0	0	0	0	0	0	0	0	0	0	166577500	54,750	166,577.50	54.75
423	0	0	0	0	0	0	1	0	0	0	0	1	0	0	0	0	0	0	0	0	166632250	1,020,000	166,632.25	1,020.00
424	0	0	0	0	0	0	1	0	0	0	0	0	0	0	0	0	0	0	0	0	167652250	9,750	167,652.25	9.75
425	0	0	0	0	0	0	0	0	0	0	0	0	0	0	0	0	0	0	0	0	167662000	481,750	167,662.00	481.75
426	0	0	0	0	0	0	1	0	0	0	0	0	0	0	0	0	0	0	0	0	168143750	59,000	168,143.75	59
427	0	0	0	0	0	0	1	0	0	0	0	1	0	0	0	0	0	0	0	0	168202750	1,020,250	168,202.75	1,020.25
428	0	0	0	0	0	0	1	0	0	0	0	0	0	0	0	0	0	0	0	0	169223000	5,500	169,223.00	5.5
429	0	0	0	0	0	0	0	0	0	0	0	0	0	0	0	0	0	0	0	0	169228500	498,250	169,228.50	498.25
430	0	0	0	0	0	0	1	0	0	0	0	0	0	0	0	0	0	0	0	0	169726750	54,750	169,726.75	54.75
431	0	0	0	0	0	0	1	0	0	0	0	1	0	0	0	0	0	0	0	0	169781500	1,013,250	169,781.50	1,013.25
432	0	0	0	0	0	0	0	0	0	0	0	1	0	0	0	0	0	0	0	0	170794750	6,750	170,794.75	6.75
433	0	0	0	0	0	0	0	0	0	0	0	0	0	0	0	0	0	0	0	0	170801500	491,750	170,801.50	491.75
434	0	0	0	0	0	0	1	0	0	0	0	0	0	0	0	0	0	0	0	0	171293250	58,750	171,293.25	58.75
435	0	0	0	0	0	0	1	0	0	0	0	1	0	0	0	0	0	0	0	0	171352000	1,020,250	171,352.00	1,020.25
436	0	0	0	0	0	0	1	0	0	0	0	0	0	0	0	0	0	0	0	0	172372250	5,500	172,372.25	5.5
437	0	0	0	0	0	0	0	0	0	0	0	0	0	0	0	0	0	0	0	0	172377750	498,500	172,377.75	498.5
438	0	0	0	0	0	0	1	0	0	0	0	0	0	0	0	0	0	0	0	0	172876250	54,500	172,876.25	54.5
439	0	0	0	0	0	0	1	0	0	0	0	1	0	0	0	0	0	0	0	0	172930750	1,013,500	172,930.75	1,013.50
440	0	0	0	0	0	0	0	0	0	0	0	1	0	0	0	0	0	0	0	0	173944250	6,500	173,944.25	6.5
441	0	0	0	0	0	0	0	0	0	0	0	0	0	0	0	0	0	0	0	0	173950750	492,000	173,950.75	492
442	0	0	0	0	0	0	1	0	0	0	0	0	0	0	0	0	0	0	0	0	174442750	58,500	174,442.75	58.5
443	0	0	0	0	0	0	1	0	0	0	0	1	0	0	0	0	0	0	0	0	174501250	1,009,500	174,501.25	1,009.50
444	0	0	0	0	0	0	0	0	0	0	0	1	0	0	0	0	0	0	0	0	175510750	10,750	175,510.75	10.75
445	0	0	0	0	0	0	0	0	0	0	0	0	0	0	0	0	0	0	0	0	175521500	487,500	175,521.50	487.5
446	0	0	0	0	0	0	1	0	0	0	0	0	0	0	0	0	0	0	0	0	176009000	52,250	176,009.00	52.25
447	0	0	0	0	0	0	1	0	0	0	0	1	0	0	0	0	0	0	0	0	176061250	1,015,750	176,061.25	1,015.75
448	0	0	0	0	0	0	0	0	0	0	0	1	0	0	0	0	0	0	0	0	177077000	4,500	177,077.00	4.5
449	0	0	0	0	0	0	0	0	0	0	0	0	0	0	0	0	0	0	0	0	177081500	494,000	177,081.50	494
450	0	0	0	0	0	0	1	0	0	0	0	0	0	0	0	0	0	0	0	0	177575500	56,500	177,575.50	56.5
451	0	0	0	0	0	0	1	0	0	0	0	1	0	0	0	0	0	0	0	0	177632000	1,020,000	177,632.00	1,020.00
452	0	0	0	0	0	0	1	0	0	0	0	0	0	0	0	0	0	0	0	0	178652000	8,000	178,652.00	8
453	0	0	0	0	0	0	0	0	0	0	0	0	0	0	0	0	0	0	0	0	178660000	481,750	178,660.00	481.75
454	0	0	0	0	0	0	1	0	0	0	0	0	0	0	0	0	0	0	0	0	179141750	60,750	179,141.75	60.75
455	0	0	0	0	0	0	1	0	0	0	0	1	0	0	0	0	0	0	0	0	179202500		179,202.50
