# Supplementary material for: Auditory presentation and synchronization in Adobe Flash and HTML5/JavaScript Web experiments
Source: Behav Res Methods. 2016 Jul 15;48(3):897–908. doi: 10.3758/s13428-016-0758-5 (PMC5003904; doi:10.3758/s13428-016-0758-5)
Supplement: Supplementary file 1 — (ZIP 1310 kb) [file 13428_2016_758_MOESM1_ESM.zip › Data/S3/jswa-lenlap-ed-js-wav.csv]

	Keypad 4	Keypad 3	Keypad 2	Keypad 1	Opto 4	Opto 3	Opto 2	Opto 1	TTL in 2	TTL in 1	Mic 2	Mic 1	Act close 4	Act close 3	Act close 3	Act close 1	TTL out 2	TTL out 1	Sounder 2	Sounder 1	Elapsed uS	Active uS	Elapsed mS	Active mS
1	0	0	0	0	0	0	0	0	0	0	0	0	0	0	0	0	0	0	0	0	0	4,845,500	0	4,845.50
2	0	0	0	0	0	0	1	0	0	0	0	0	0	0	0	0	0	0	0	0	4845500	47,000	4,845.50	47
3	0	0	0	0	0	0	1	0	0	0	0	1	0	0	0	0	0	0	0	0	4892500	987,000	4,892.50	987
4	0	0	0	0	0	0	0	0	0	0	0	1	0	0	0	0	0	0	0	0	5879500	33,250	5,879.50	33.25
5	0	0	0	0	0	0	0	0	0	0	0	0	0	0	0	0	0	0	0	0	5912750	466,000	5,912.75	466
6	0	0	0	0	0	0	1	0	0	0	0	0	0	0	0	0	0	0	0	0	6378750	15,000	6,378.75	15
7	0	0	0	0	0	0	1	0	0	0	0	1	0	0	0	0	0	0	0	0	6393750	985,500	6,393.75	985.5
8	0	0	0	0	0	0	0	0	0	0	0	1	0	0	0	0	0	0	0	0	7379250	34,750	7,379.25	34.75
9	0	0	0	0	0	0	0	0	0	0	0	0	0	0	0	0	0	0	0	0	7414000	464,250	7,414.00	464.25
10	0	0	0	0	0	0	1	0	0	0	0	0	0	0	0	0	0	0	0	0	7878250	14,250	7,878.25	14.25
11	0	0	0	0	0	0	1	0	0	0	0	1	0	0	0	0	0	0	0	0	7892500	986,500	7,892.50	986.5
12	0	0	0	0	0	0	0	0	0	0	0	1	0	0	0	0	0	0	0	0	8879000	33,500	8,879.00	33.5
13	0	0	0	0	0	0	0	0	0	0	0	0	0	0	0	0	0	0	0	0	8912500	465,750	8,912.50	465.75
14	0	0	0	0	0	0	1	0	0	0	0	0	0	0	0	0	0	0	0	0	9378250	15,500	9,378.25	15.5
15	0	0	0	0	0	0	1	0	0	0	0	1	0	0	0	0	0	0	0	0	9393750	985,000	9,393.75	985
16	0	0	0	0	0	0	0	0	0	0	0	1	0	0	0	0	0	0	0	0	10378750	35,250	10,378.75	35.25
17	0	0	0	0	0	0	0	0	0	0	0	0	0	0	0	0	0	0	0	0	10414000	464,000	10,414.00	464
18	0	0	0	0	0	0	1	0	0	0	0	0	0	0	0	0	0	0	0	0	10878000	14,500	10,878.00	14.5
19	0	0	0	0	0	0	1	0	0	0	0	1	0	0	0	0	0	0	0	0	10892500	986,000	10,892.50	986
20	0	0	0	0	0	0	0	0	0	0	0	1	0	0	0	0	0	0	0	0	11878500	34,000	11,878.50	34
21	0	0	0	0	0	0	0	0	0	0	0	0	0	0	0	0	0	0	0	0	11912500	465,000	11,912.50	465
22	0	0	0	0	0	0	1	0	0	0	0	0	0	0	0	0	0	0	0	0	12377500	16,250	12,377.50	16.25
23	0	0	0	0	0	0	1	0	0	0	0	1	0	0	0	0	0	0	0	0	12393750	984,500	12,393.75	984.5
24	0	0	0	0	0	0	0	0	0	0	0	1	0	0	0	0	0	0	0	0	13378250	35,500	13,378.25	35.5
25	0	0	0	0	0	0	0	0	0	0	0	0	0	0	0	0	0	0	0	0	13413750	463,750	13,413.75	463.75
26	0	0	0	0	0	0	1	0	0	0	0	0	0	0	0	0	0	0	0	0	13877500	14,750	13,877.50	14.75
27	0	0	0	0	0	0	1	0	0	0	0	1	0	0	0	0	0	0	0	0	13892250	985,750	13,892.25	985.75
28	0	0	0	0	0	0	0	0	0	0	0	1	0	0	0	0	0	0	0	0	14878000	34,500	14,878.00	34.5
29	0	0	0	0	0	0	0	0	0	0	0	0	0	0	0	0	0	0	0	0	14912500	464,500	14,912.50	464.5
30	0	0	0	0	0	0	1	0	0	0	0	0	0	0	0	0	0	0	0	0	15377000	16,750	15,377.00	16.75
31	0	0	0	0	0	0	1	0	0	0	0	1	0	0	0	0	0	0	0	0	15393750	984,000	15,393.75	984
32	0	0	0	0	0	0	0	0	0	0	0	1	0	0	0	0	0	0	0	0	16377750	36,000	16,377.75	36
33	0	0	0	0	0	0	0	0	0	0	0	0	0	0	0	0	0	0	0	0	16413750	463,000	16,413.75	463
34	0	0	0	0	0	0	1	0	0	0	0	0	0	0	0	0	0	0	0	0	16876750	15,500	16,876.75	15.5
35	0	0	0	0	0	0	1	0	0	0	0	1	0	0	0	0	0	0	0	0	16892250	985,000	16,892.25	985
36	0	0	0	0	0	0	0	0	0	0	0	1	0	0	0	0	0	0	0	0	17877250	35,250	17,877.25	35.25
37	0	0	0	0	0	0	0	0	0	0	0	0	0	0	0	0	0	0	0	0	17912500	464,000	17,912.50	464
38	0	0	0	0	0	0	1	0	0	0	0	0	0	0	0	0	0	0	0	0	18376500	17,000	18,376.50	17
39	0	0	0	0	0	0	1	0	0	0	0	1	0	0	0	0	0	0	0	0	18393500	983,500	18,393.50	983.5
40	0	0	0	0	0	0	0	0	0	0	0	1	0	0	0	0	0	0	0	0	19377000	36,750	19,377.00	36.75
41	0	0	0	0	0	0	0	0	0	0	0	0	0	0	0	0	0	0	0	0	19413750	462,500	19,413.75	462.5
42	0	0	0	0	0	0	1	0	0	0	0	0	0	0	0	0	0	0	0	0	19876250	16,000	19,876.25	16
43	0	0	0	0	0	0	1	0	0	0	0	1	0	0	0	0	0	0	0	0	19892250	984,500	19,892.25	984.5
44	0	0	0	0	0	0	0	0	0	0	0	1	0	0	0	0	0	0	0	0	20876750	35,500	20,876.75	35.5
45	0	0	0	0	0	0	0	0	0	0	0	0	0	0	0	0	0	0	0	0	20912250	463,750	20,912.25	463.75
46	0	0	0	0	0	0	1	0	0	0	0	0	0	0	0	0	0	0	0	0	21376000	17,500	21,376.00	17.5
47	0	0	0	0	0	0	1	0	0	0	0	1	0	0	0	0	0	0	0	0	21393500	983,000	21,393.50	983
48	0	0	0	0	0	0	0	0	0	0	0	1	0	0	0	0	0	0	0	0	22376500	37,000	22,376.50	37
49	0	0	0	0	0	0	0	0	0	0	0	0	0	0	0	0	0	0	0	0	22413500	462,250	22,413.50	462.25
50	0	0	0	0	0	0	1	0	0	0	0	0	0	0	0	0	0	0	0	0	22875750	16,250	22,875.75	16.25
51	0	0	0	0	0	0	1	0	0	0	0	1	0	0	0	0	0	0	0	0	22892000	984,250	22,892.00	984.25
52	0	0	0	0	0	0	0	0	0	0	0	1	0	0	0	0	0	0	0	0	23876250	36,000	23,876.25	36
53	0	0	0	0	0	0	0	0	0	0	0	0	0	0	0	0	0	0	0	0	23912250	463,250	23,912.25	463.25
54	0	0	0	0	0	0	1	0	0	0	0	0	0	0	0	0	0	0	0	0	24375500	18,000	24,375.50	18
55	0	0	0	0	0	0	1	0	0	0	0	1	0	0	0	0	0	0	0	0	24393500	982,500	24,393.50	982.5
56	0	0	0	0	0	0	0	0	0	0	0	1	0	0	0	0	0	0	0	0	25376000	37,500	25,376.00	37.5
57	0	0	0	0	0	0	0	0	0	0	0	0	0	0	0	0	0	0	0	0	25413500	461,750	25,413.50	461.75
58	0	0	0	0	0	0	1	0	0	0	0	0	0	0	0	0	0	0	0	0	25875250	16,750	25,875.25	16.75
59	0	0	0	0	0	0	1	0	0	0	0	1	0	0	0	0	0	0	0	0	25892000	983,750	25,892.00	983.75
60	0	0	0	0	0	0	0	0	0	0	0	1	0	0	0	0	0	0	0	0	26875750	36,500	26,875.75	36.5
61	0	0	0	0	0	0	0	0	0	0	0	0	0	0	0	0	0	0	0	0	26912250	462,750	26,912.25	462.75
62	0	0	0	0	0	0	1	0	0	0	0	0	0	0	0	0	0	0	0	0	27375000	18,250	27,375.00	18.25
63	0	0	0	0	0	0	1	0	0	0	0	1	0	0	0	0	0	0	0	0	27393250	982,000	27,393.25	982
64	0	0	0	0	0	0	0	0	0	0	0	1	0	0	0	0	0	0	0	0	28375250	38,250	28,375.25	38.25
65	0	0	0	0	0	0	0	0	0	0	0	0	0	0	0	0	0	0	0	0	28413500	461,250	28,413.50	461.25
66	0	0	0	0	0	0	1	0	0	0	0	0	0	0	0	0	0	0	0	0	28874750	17,250	28,874.75	17.25
67	0	0	0	0	0	0	1	0	0	0	0	1	0	0	0	0	0	0	0	0	28892000	983,000	28,892.00	983
68	0	0	0	0	0	0	0	0	0	0	0	1	0	0	0	0	0	0	0	0	29875000	37,000	29,875.00	37
69	0	0	0	0	0	0	0	0	0	0	0	0	0	0	0	0	0	0	0	0	29912000	462,500	29,912.00	462.5
70	0	0	0	0	0	0	1	0	0	0	0	0	0	0	0	0	0	0	0	0	30374500	18,750	30,374.50	18.75
71	0	0	0	0	0	0	1	0	0	0	0	1	0	0	0	0	0	0	0	0	30393250	981,500	30,393.25	981.5
72	0	0	0	0	0	0	0	0	0	0	0	1	0	0	0	0	0	0	0	0	31374750	38,750	31,374.75	38.75
73	0	0	0	0	0	0	0	0	0	0	0	0	0	0	0	0	0	0	0	0	31413500	460,750	31,413.50	460.75
74	0	0	0	0	0	0	1	0	0	0	0	0	0	0	0	0	0	0	0	0	31874250	17,750	31,874.25	17.75
75	0	0	0	0	0	0	1	0	0	0	0	1	0	0	0	0	0	0	0	0	31892000	982,500	31,892.00	982.5
76	0	0	0	0	0	0	0	0	0	0	0	1	0	0	0	0	0	0	0	0	32874500	37,500	32,874.50	37.5
77	0	0	0	0	0	0	0	0	0	0	0	0	0	0	0	0	0	0	0	0	32912000	462,000	32,912.00	462
78	0	0	0	0	0	0	1	0	0	0	0	0	0	0	0	0	0	0	0	0	33374000	19,250	33,374.00	19.25
79	0	0	0	0	0	0	1	0	0	0	0	1	0	0	0	0	0	0	0	0	33393250	981,000	33,393.25	981
80	0	0	0	0	0	0	0	0	0	0	0	1	0	0	0	0	0	0	0	0	34374250	39,000	34,374.25	39
81	0	0	0	0	0	0	0	0	0	0	0	0	0	0	0	0	0	0	0	0	34413250	460,500	34,413.25	460.5
82	0	0	0	0	0	0	1	0	0	0	0	0	0	0	0	0	0	0	0	0	34873750	18,000	34,873.75	18
83	0	0	0	0	0	0	1	0	0	0	0	1	0	0	0	0	0	0	0	0	34891750	982,250	34,891.75	982.25
84	0	0	0	0	0	0	0	0	0	0	0	1	0	0	0	0	0	0	0	0	35874000	38,000	35,874.00	38
85	0	0	0	0	0	0	0	0	0	0	0	0	0	0	0	0	0	0	0	0	35912000	461,500	35,912.00	461.5
86	0	0	0	0	0	0	1	0	0	0	0	0	0	0	0	0	0	0	0	0	36373500	19,500	36,373.50	19.5
87	0	0	0	0	0	0	1	0	0	0	0	1	0	0	0	0	0	0	0	0	36393000	980,750	36,393.00	980.75
88	0	0	0	0	0	0	0	0	0	0	0	1	0	0	0	0	0	0	0	0	37373750	39,500	37,373.75	39.5
89	0	0	0	0	0	0	0	0	0	0	0	0	0	0	0	0	0	0	0	0	37413250	460,000	37,413.25	460
90	0	0	0	0	0	0	1	0	0	0	0	0	0	0	0	0	0	0	0	0	37873250	18,500	37,873.25	18.5
91	0	0	0	0	0	0	1	0	0	0	0	1	0	0	0	0	0	0	0	0	37891750	981,750	37,891.75	981.75
92	0	0	0	0	0	0	0	0	0	0	0	1	0	0	0	0	0	0	0	0	38873500	38,250	38,873.50	38.25
93	0	0	0	0	0	0	0	0	0	0	0	0	0	0	0	0	0	0	0	0	38911750	461,000	38,911.75	461
94	0	0	0	0	0	0	1	0	0	0	0	0	0	0	0	0	0	0	0	0	39372750	20,250	39,372.75	20.25
95	0	0	0	0	0	0	1	0	0	0	0	1	0	0	0	0	0	0	0	0	39393000	996,750	39,393.00	996.75
96	0	0	0	0	0	0	0	0	0	0	0	1	0	0	0	0	0	0	0	0	40389750	23,500	40,389.75	23.5
97	0	0	0	0	0	0	0	0	0	0	0	0	0	0	0	0	0	0	0	0	40413250	459,250	40,413.25	459.25
98	0	0	0	0	0	0	1	0	0	0	0	0	0	0	0	0	0	0	0	0	40872500	19,250	40,872.50	19.25
99	0	0	0	0	0	0	1	0	0	0	0	1	0	0	0	0	0	0	0	0	40891750	997,750	40,891.75	997.75
100	0	0	0	0	0	0	0	0	0	0	0	1	0	0	0	0	0	0	0	0	41889500	22,250	41,889.50	22.25
101	0	0	0	0	0	0	0	0	0	0	0	0	0	0	0	0	0	0	0	0	41911750	460,500	41,911.75	460.5
102	0	0	0	0	0	0	1	0	0	0	0	0	0	0	0	0	0	0	0	0	42372250	20,750	42,372.25	20.75
103	0	0	0	0	0	0	1	0	0	0	0	1	0	0	0	0	0	0	0	0	42393000	996,250	42,393.00	996.25
104	0	0	0	0	0	0	0	0	0	0	0	1	0	0	0	0	0	0	0	0	43389250	23,750	43,389.25	23.75
105	0	0	0	0	0	0	0	0	0	0	0	0	0	0	0	0	0	0	0	0	43413000	459,000	43,413.00	459
106	0	0	0	0	0	0	1	0	0	0	0	0	0	0	0	0	0	0	0	0	43872000	19,500	43,872.00	19.5
107	0	0	0	0	0	0	1	0	0	0	0	1	0	0	0	0	0	0	0	0	43891500	997,500	43,891.50	997.5
108	0	0	0	0	0	0	0	0	0	0	0	1	0	0	0	0	0	0	0	0	44889000	22,750	44,889.00	22.75
109	0	0	0	0	0	0	0	0	0	0	0	0	0	0	0	0	0	0	0	0	44911750	460,000	44,911.75	460
110	0	0	0	0	0	0	1	0	0	0	0	0	0	0	0	0	0	0	0	0	45371750	21,250	45,371.75	21.25
111	0	0	0	0	0	0	1	0	0	0	0	1	0	0	0	0	0	0	0	0	45393000	995,750	45,393.00	995.75
112	0	0	0	0	0	0	0	0	0	0	0	1	0	0	0	0	0	0	0	0	46388750	24,250	46,388.75	24.25
113	0	0	0	0	0	0	0	0	0	0	0	0	0	0	0	0	0	0	0	0	46413000	458,500	46,413.00	458.5
114	0	0	0	0	0	0	1	0	0	0	0	0	0	0	0	0	0	0	0	0	46871500	20,000	46,871.50	20
115	0	0	0	0	0	0	1	0	0	0	0	1	0	0	0	0	0	0	0	0	46891500	997,000	46,891.50	997
116	0	0	0	0	0	0	0	0	0	0	0	1	0	0	0	0	0	0	0	0	47888500	23,250	47,888.50	23.25
117	0	0	0	0	0	0	0	0	0	0	0	0	0	0	0	0	0	0	0	0	47911750	459,500	47,911.75	459.5
118	0	0	0	0	0	0	1	0	0	0	0	0	0	0	0	0	0	0	0	0	48371250	21,500	48,371.25	21.5
119	0	0	0	0	0	0	1	0	0	0	0	1	0	0	0	0	0	0	0	0	48392750	995,500	48,392.75	995.5
120	0	0	0	0	0	0	0	0	0	0	0	1	0	0	0	0	0	0	0	0	49388250	24,750	49,388.25	24.75
121	0	0	0	0	0	0	0	0	0	0	0	0	0	0	0	0	0	0	0	0	49413000	458,000	49,413.00	458
122	0	0	0	0	0	0	1	0	0	0	0	0	0	0	0	0	0	0	0	0	49871000	20,500	49,871.00	20.5
123	0	0	0	0	0	0	1	0	0	0	0	1	0	0	0	0	0	0	0	0	49891500	996,500	49,891.50	996.5
124	0	0	0	0	0	0	0	0	0	0	0	1	0	0	0	0	0	0	0	0	50888000	23,500	50,888.00	23.5
125	0	0	0	0	0	0	0	0	0	0	0	0	0	0	0	0	0	0	0	0	50911500	475,750	50,911.50	475.75
126	0	0	0	0	0	0	1	0	0	0	0	0	0	0	0	0	0	0	0	0	51387250	13,500	51,387.25	13.5
127	0	0	0	0	0	0	1	0	0	0	0	1	0	0	0	0	0	0	0	0	51400750	987,000	51,400.75	987
128	0	0	0	0	0	0	0	0	0	0	0	1	0	0	0	0	0	0	0	0	52387750	33,000	52,387.75	33
129	0	0	0	0	0	0	0	0	0	0	0	0	0	0	0	0	0	0	0	0	52420750	466,250	52,420.75	466.25
130	0	0	0	0	0	0	1	0	0	0	0	0	0	0	0	0	0	0	0	0	52887000	15,000	52,887.00	15
131	0	0	0	0	0	0	1	0	0	0	0	1	0	0	0	0	0	0	0	0	52902000	985,500	52,902.00	985.5
132	0	0	0	0	0	0	0	0	0	0	0	1	0	0	0	0	0	0	0	0	53887500	34,750	53,887.50	34.75
133	0	0	0	0	0	0	0	0	0	0	0	0	0	0	0	0	0	0	0	0	53922250	464,500	53,922.25	464.5
134	0	0	0	0	0	0	1	0	0	0	0	0	0	0	0	0	0	0	0	0	54386750	14,000	54,386.75	14
135	0	0	0	0	0	0	1	0	0	0	0	1	0	0	0	0	0	0	0	0	54400750	986,500	54,400.75	986.5
136	0	0	0	0	0	0	0	0	0	0	0	1	0	0	0	0	0	0	0	0	55387250	33,500	55,387.25	33.5
137	0	0	0	0	0	0	0	0	0	0	0	0	0	0	0	0	0	0	0	0	55420750	465,750	55,420.75	465.75
138	0	0	0	0	0	0	1	0	0	0	0	0	0	0	0	0	0	0	0	0	55886500	15,500	55,886.50	15.5
139	0	0	0	0	0	0	1	0	0	0	0	1	0	0	0	0	0	0	0	0	55902000	985,000	55,902.00	985
140	0	0	0	0	0	0	0	0	0	0	0	1	0	0	0	0	0	0	0	0	56887000	35,000	56,887.00	35
141	0	0	0	0	0	0	0	0	0	0	0	0	0	0	0	0	0	0	0	0	56922000	464,250	56,922.00	464.25
142	0	0	0	0	0	0	1	0	0	0	0	0	0	0	0	0	0	0	0	0	57386250	14,250	57,386.25	14.25
143	0	0	0	0	0	0	1	0	0	0	0	1	0	0	0	0	0	0	0	0	57400500	986,000	57,400.50	986
144	0	0	0	0	0	0	0	0	0	0	0	1	0	0	0	0	0	0	0	0	58386500	34,250	58,386.50	34.25
145	0	0	0	0	0	0	0	0	0	0	0	0	0	0	0	0	0	0	0	0	58420750	465,250	58,420.75	465.25
146	0	0	0	0	0	0	1	0	0	0	0	0	0	0	0	0	0	0	0	0	58886000	15,750	58,886.00	15.75
147	0	0	0	0	0	0	1	0	0	0	0	1	0	0	0	0	0	0	0	0	58901750	984,500	58,901.75	984.5
148	0	0	0	0	0	0	0	0	0	0	0	1	0	0	0	0	0	0	0	0	59886250	35,750	59,886.25	35.75
149	0	0	0	0	0	0	0	0	0	0	0	0	0	0	0	0	0	0	0	0	59922000	463,750	59,922.00	463.75
150	0	0	0	0	0	0	1	0	0	0	0	0	0	0	0	0	0	0	0	0	60385750	14,750	60,385.75	14.75
151	0	0	0	0	0	0	1	0	0	0	0	1	0	0	0	0	0	0	0	0	60400500	985,500	60,400.50	985.5
152	0	0	0	0	0	0	0	0	0	0	0	1	0	0	0	0	0	0	0	0	61386000	34,750	61,386.00	34.75
153	0	0	0	0	0	0	0	0	0	0	0	0	0	0	0	0	0	0	0	0	61420750	464,750	61,420.75	464.75
154	0	0	0	0	0	0	1	0	0	0	0	0	0	0	0	0	0	0	0	0	61885500	16,250	61,885.50	16.25
155	0	0	0	0	0	0	1	0	0	0	0	1	0	0	0	0	0	0	0	0	61901750	984,000	61,901.75	984
156	0	0	0	0	0	0	0	0	0	0	0	1	0	0	0	0	0	0	0	0	62885750	36,250	62,885.75	36.25
157	0	0	0	0	0	0	0	0	0	0	0	0	0	0	0	0	0	0	0	0	62922000	463,250	62,922.00	463.25
158	0	0	0	0	0	0	1	0	0	0	0	0	0	0	0	0	0	0	0	0	63385250	15,250	63,385.25	15.25
159	0	0	0	0	0	0	1	0	0	0	0	1	0	0	0	0	0	0	0	0	63400500	985,000	63,400.50	985
160	0	0	0	0	0	0	0	0	0	0	0	1	0	0	0	0	0	0	0	0	64385500	35,000	64,385.50	35
161	0	0	0	0	0	0	0	0	0	0	0	0	0	0	0	0	0	0	0	0	64420500	464,250	64,420.50	464.25
162	0	0	0	0	0	0	1	0	0	0	0	0	0	0	0	0	0	0	0	0	64884750	17,000	64,884.75	17
163	0	0	0	0	0	0	1	0	0	0	0	1	0	0	0	0	0	0	0	0	64901750	983,500	64,901.75	983.5
164	0	0	0	0	0	0	0	0	0	0	0	1	0	0	0	0	0	0	0	0	65885250	36,500	65,885.25	36.5
165	0	0	0	0	0	0	0	0	0	0	0	0	0	0	0	0	0	0	0	0	65921750	462,750	65,921.75	462.75
166	0	0	0	0	0	0	1	0	0	0	0	0	0	0	0	0	0	0	0	0	66384500	15,750	66,384.50	15.75
167	0	0	0	0	0	0	1	0	0	0	0	1	0	0	0	0	0	0	0	0	66400250	984,750	66,400.25	984.75
168	0	0	0	0	0	0	0	0	0	0	0	1	0	0	0	0	0	0	0	0	67385000	35,500	67,385.00	35.5
169	0	0	0	0	0	0	0	0	0	0	0	0	0	0	0	0	0	0	0	0	67420500	463,750	67,420.50	463.75
170	0	0	0	0	0	0	1	0	0	0	0	0	0	0	0	0	0	0	0	0	67884250	17,500	67,884.25	17.5
171	0	0	0	0	0	0	1	0	0	0	0	1	0	0	0	0	0	0	0	0	67901750	983,000	67,901.75	983
172	0	0	0	0	0	0	0	0	0	0	0	1	0	0	0	0	0	0	0	0	68884750	37,000	68,884.75	37
173	0	0	0	0	0	0	0	0	0	0	0	0	0	0	0	0	0	0	0	0	68921750	462,250	68,921.75	462.25
174	0	0	0	0	0	0	1	0	0	0	0	0	0	0	0	0	0	0	0	0	69384000	16,250	69,384.00	16.25
175	0	0	0	0	0	0	1	0	0	0	0	1	0	0	0	0	0	0	0	0	69400250	984,250	69,400.25	984.25
176	0	0	0	0	0	0	0	0	0	0	0	1	0	0	0	0	0	0	0	0	70384500	36,000	70,384.50	36
177	0	0	0	0	0	0	0	0	0	0	0	0	0	0	0	0	0	0	0	0	70420500	463,250	70,420.50	463.25
178	0	0	0	0	0	0	1	0	0	0	0	0	0	0	0	0	0	0	0	0	70883750	17,750	70,883.75	17.75
179	0	0	0	0	0	0	1	0	0	0	0	1	0	0	0	0	0	0	0	0	70901500	982,750	70,901.50	982.75
180	0	0	0	0	0	0	0	0	0	0	0	1	0	0	0	0	0	0	0	0	71884250	37,500	71,884.25	37.5
181	0	0	0	0	0	0	0	0	0	0	0	0	0	0	0	0	0	0	0	0	71921750	461,750	71,921.75	461.75
182	0	0	0	0	0	0	1	0	0	0	0	0	0	0	0	0	0	0	0	0	72383500	16,750	72,383.50	16.75
183	0	0	0	0	0	0	1	0	0	0	0	1	0	0	0	0	0	0	0	0	72400250	983,750	72,400.25	983.75
184	0	0	0	0	0	0	0	0	0	0	0	1	0	0	0	0	0	0	0	0	73384000	36,250	73,384.00	36.25
185	0	0	0	0	0	0	0	0	0	0	0	0	0	0	0	0	0	0	0	0	73420250	463,000	73,420.25	463
186	0	0	0	0	0	0	1	0	0	0	0	0	0	0	0	0	0	0	0	0	73883250	18,250	73,883.25	18.25
187	0	0	0	0	0	0	1	0	0	0	0	1	0	0	0	0	0	0	0	0	73901500	982,250	73,901.50	982.25
188	0	0	0	0	0	0	0	0	0	0	0	1	0	0	0	0	0	0	0	0	74883750	37,750	74,883.75	37.75
189	0	0	0	0	0	0	0	0	0	0	0	0	0	0	0	0	0	0	0	0	74921500	461,500	74,921.50	461.5
190	0	0	0	0	0	0	1	0	0	0	0	0	0	0	0	0	0	0	0	0	75383000	17,000	75,383.00	17
191	0	0	0	0	0	0	1	0	0	0	0	1	0	0	0	0	0	0	0	0	75400000	983,500	75,400.00	983.5
192	0	0	0	0	0	0	0	0	0	0	0	1	0	0	0	0	0	0	0	0	76383500	36,750	76,383.50	36.75
193	0	0	0	0	0	0	0	0	0	0	0	0	0	0	0	0	0	0	0	0	76420250	462,500	76,420.25	462.5
194	0	0	0	0	0	0	1	0	0	0	0	0	0	0	0	0	0	0	0	0	76882750	18,750	76,882.75	18.75
195	0	0	0	0	0	0	1	0	0	0	0	1	0	0	0	0	0	0	0	0	76901500	981,750	76,901.50	981.75
196	0	0	0	0	0	0	0	0	0	0	0	1	0	0	0	0	0	0	0	0	77883250	38,250	77,883.25	38.25
197	0	0	0	0	0	0	0	0	0	0	0	0	0	0	0	0	0	0	0	0	77921500	461,000	77,921.50	461
198	0	0	0	0	0	0	1	0	0	0	0	0	0	0	0	0	0	0	0	0	78382500	17,500	78,382.50	17.5
199	0	0	0	0	0	0	1	0	0	0	0	1	0	0	0	0	0	0	0	0	78400000	982,750	78,400.00	982.75
200	0	0	0	0	0	0	0	0	0	0	0	1	0	0	0	0	0	0	0	0	79382750	37,500	79,382.75	37.5
201	0	0	0	0	0	0	0	0	0	0	0	0	0	0	0	0	0	0	0	0	79420250	462,000	79,420.25	462
202	0	0	0	0	0	0	1	0	0	0	0	0	0	0	0	0	0	0	0	0	79882250	19,000	79,882.25	19
203	0	0	0	0	0	0	1	0	0	0	0	1	0	0	0	0	0	0	0	0	79901250	981,250	79,901.25	981.25
204	0	0	0	0	0	0	0	0	0	0	0	1	0	0	0	0	0	0	0	0	80882500	39,000	80,882.50	39
205	0	0	0	0	0	0	0	0	0	0	0	0	0	0	0	0	0	0	0	0	80921500	460,500	80,921.50	460.5
206	0	0	0	0	0	0	1	0	0	0	0	0	0	0	0	0	0	0	0	0	81382000	18,000	81,382.00	18
207	0	0	0	0	0	0	1	0	0	0	0	1	0	0	0	0	0	0	0	0	81400000	999,000	81,400.00	999
208	0	0	0	0	0	0	0	0	0	0	0	1	0	0	0	0	0	0	0	0	82399000	21,000	82,399.00	21
209	0	0	0	0	0	0	0	0	0	0	0	0	0	0	0	0	0	0	0	0	82420000	461,750	82,420.00	461.75
210	0	0	0	0	0	0	1	0	0	0	0	0	0	0	0	0	0	0	0	0	82881750	19,500	82,881.75	19.5
211	0	0	0	0	0	0	1	0	0	0	0	1	0	0	0	0	0	0	0	0	82901250	997,500	82,901.25	997.5
212	0	0	0	0	0	0	0	0	0	0	0	1	0	0	0	0	0	0	0	0	83898750	22,750	83,898.75	22.75
213	0	0	0	0	0	0	0	0	0	0	0	0	0	0	0	0	0	0	0	0	83921500	459,750	83,921.50	459.75
214	0	0	0	0	0	0	1	0	0	0	0	0	0	0	0	0	0	0	0	0	84381250	18,750	84,381.25	18.75
215	0	0	0	0	0	0	1	0	0	0	0	1	0	0	0	0	0	0	0	0	84400000	998,500	84,400.00	998.5
216	0	0	0	0	0	0	0	0	0	0	0	1	0	0	0	0	0	0	0	0	85398500	21,500	85,398.50	21.5
217	0	0	0	0	0	0	0	0	0	0	0	0	0	0	0	0	0	0	0	0	85420000	461,000	85,420.00	461
218	0	0	0	0	0	0	1	0	0	0	0	0	0	0	0	0	0	0	0	0	85881000	20,250	85,881.00	20.25
219	0	0	0	0	0	0	1	0	0	0	0	1	0	0	0	0	0	0	0	0	85901250	997,000	85,901.25	997
220	0	0	0	0	0	0	0	0	0	0	0	1	0	0	0	0	0	0	0	0	86898250	23,000	86,898.25	23
221	0	0	0	0	0	0	0	0	0	0	0	0	0	0	0	0	0	0	0	0	86921250	459,500	86,921.25	459.5
222	0	0	0	0	0	0	1	0	0	0	0	0	0	0	0	0	0	0	0	0	87380750	19,000	87,380.75	19
223	0	0	0	0	0	0	1	0	0	0	0	1	0	0	0	0	0	0	0	0	87399750	998,250	87,399.75	998.25
224	0	0	0	0	0	0	0	0	0	0	0	1	0	0	0	0	0	0	0	0	88398000	22,000	88,398.00	22
225	0	0	0	0	0	0	0	0	0	0	0	0	0	0	0	0	0	0	0	0	88420000	460,500	88,420.00	460.5
226	0	0	0	0	0	0	1	0	0	0	0	0	0	0	0	0	0	0	0	0	88880500	20,500	88,880.50	20.5
227	0	0	0	0	0	0	1	0	0	0	0	1	0	0	0	0	0	0	0	0	88901000	996,500	88,901.00	996.5
228	0	0	0	0	0	0	0	0	0	0	0	1	0	0	0	0	0	0	0	0	89897500	23,750	89,897.50	23.75
229	0	0	0	0	0	0	0	0	0	0	0	0	0	0	0	0	0	0	0	0	89921250	459,000	89,921.25	459
230	0	0	0	0	0	0	1	0	0	0	0	0	0	0	0	0	0	0	0	0	90380250	19,500	90,380.25	19.5
231	0	0	0	0	0	0	1	0	0	0	0	1	0	0	0	0	0	0	0	0	90399750	997,500	90,399.75	997.5
232	0	0	0	0	0	0	0	0	0	0	0	1	0	0	0	0	0	0	0	0	91397250	22,500	91,397.25	22.5
233	0	0	0	0	0	0	0	0	0	0	0	0	0	0	0	0	0	0	0	0	91419750	460,250	91,419.75	460.25
234	0	0	0	0	0	0	1	0	0	0	0	0	0	0	0	0	0	0	0	0	91880000	21,000	91,880.00	21
235	0	0	0	0	0	0	1	0	0	0	0	1	0	0	0	0	0	0	0	0	91901000	996,000	91,901.00	996
236	0	0	0	0	0	0	0	0	0	0	0	1	0	0	0	0	0	0	0	0	92897000	24,250	92,897.00	24.25
237	0	0	0	0	0	0	0	0	0	0	0	0	0	0	0	0	0	0	0	0	92921250	475,250	92,921.25	475.25
238	0	0	0	0	0	0	1	0	0	0	0	0	0	0	0	0	0	0	0	0	93396500	13,750	93,396.50	13.75
239	0	0	0	0	0	0	1	0	0	0	0	1	0	0	0	0	0	0	0	0	93410250	986,500	93,410.25	986.5
240	0	0	0	0	0	0	0	0	0	0	0	1	0	0	0	0	0	0	0	0	94396750	33,750	94,396.75	33.75
241	0	0	0	0	0	0	0	0	0	0	0	0	0	0	0	0	0	0	0	0	94430500	465,750	94,430.50	465.75
242	0	0	0	0	0	0	1	0	0	0	0	0	0	0	0	0	0	0	0	0	94896250	15,250	94,896.25	15.25
243	0	0	0	0	0	0	1	0	0	0	0	1	0	0	0	0	0	0	0	0	94911500	985,000	94,911.50	985
244	0	0	0	0	0	0	0	0	0	0	0	1	0	0	0	0	0	0	0	0	95896500	35,250	95,896.50	35.25
245	0	0	0	0	0	0	0	0	0	0	0	0	0	0	0	0	0	0	0	0	95931750	464,250	95,931.75	464.25
246	0	0	0	0	0	0	1	0	0	0	0	0	0	0	0	0	0	0	0	0	96396000	14,250	96,396.00	14.25
247	0	0	0	0	0	0	1	0	0	0	0	1	0	0	0	0	0	0	0	0	96410250	986,000	96,410.25	986
248	0	0	0	0	0	0	0	0	0	0	0	1	0	0	0	0	0	0	0	0	97396250	34,250	97,396.25	34.25
249	0	0	0	0	0	0	0	0	0	0	0	0	0	0	0	0	0	0	0	0	97430500	465,000	97,430.50	465
250	0	0	0	0	0	0	1	0	0	0	0	0	0	0	0	0	0	0	0	0	97895500	16,000	97,895.50	16
251	0	0	0	0	0	0	1	0	0	0	0	1	0	0	0	0	0	0	0	0	97911500	984,500	97,911.50	984.5
252	0	0	0	0	0	0	0	0	0	0	0	1	0	0	0	0	0	0	0	0	98896000	35,750	98,896.00	35.75
253	0	0	0	0	0	0	0	0	0	0	0	0	0	0	0	0	0	0	0	0	98931750	463,750	98,931.75	463.75
254	0	0	0	0	0	0	1	0	0	0	0	0	0	0	0	0	0	0	0	0	99395500	14,750	99,395.50	14.75
255	0	0	0	0	0	0	1	0	0	0	0	1	0	0	0	0	0	0	0	0	99410250	985,500	99,410.25	985.5
256	0	0	0	0	0	0	0	0	0	0	0	1	0	0	0	0	0	0	0	0	100395750	34,500	100,395.75	34.5
257	0	0	0	0	0	0	0	0	0	0	0	0	0	0	0	0	0	0	0	0	100430250	464,750	100,430.25	464.75
258	0	0	0	0	0	0	1	0	0	0	0	0	0	0	0	0	0	0	0	0	100895000	16,500	100,895.00	16.5
259	0	0	0	0	0	0	1	0	0	0	0	1	0	0	0	0	0	0	0	0	100911500	984,000	100,911.50	984
260	0	0	0	0	0	0	0	0	0	0	0	1	0	0	0	0	0	0	0	0	101895500	36,000	101,895.50	36
261	0	0	0	0	0	0	0	0	0	0	0	0	0	0	0	0	0	0	0	0	101931500	463,250	101,931.50	463.25
262	0	0	0	0	0	0	1	0	0	0	0	0	0	0	0	0	0	0	0	0	102394750	15,250	102,394.75	15.25
263	0	0	0	0	0	0	1	0	0	0	0	1	0	0	0	0	0	0	0	0	102410000	985,250	102,410.00	985.25
264	0	0	0	0	0	0	0	0	0	0	0	1	0	0	0	0	0	0	0	0	103395250	35,000	103,395.25	35
265	0	0	0	0	0	0	0	0	0	0	0	0	0	0	0	0	0	0	0	0	103430250	464,250	103,430.25	464.25
266	0	0	0	0	0	0	1	0	0	0	0	0	0	0	0	0	0	0	0	0	103894500	17,000	103,894.50	17
267	0	0	0	0	0	0	1	0	0	0	0	1	0	0	0	0	0	0	0	0	103911500	983,250	103,911.50	983.25
268	0	0	0	0	0	0	0	0	0	0	0	1	0	0	0	0	0	0	0	0	104894750	36,750	104,894.75	36.75
269	0	0	0	0	0	0	0	0	0	0	0	0	0	0	0	0	0	0	0	0	104931500	462,750	104,931.50	462.75
270	0	0	0	0	0	0	1	0	0	0	0	0	0	0	0	0	0	0	0	0	105394250	15,750	105,394.25	15.75
271	0	0	0	0	0	0	1	0	0	0	0	1	0	0	0	0	0	0	0	0	105410000	984,750	105,410.00	984.75
272	0	0	0	0	0	0	0	0	0	0	0	1	0	0	0	0	0	0	0	0	106394750	35,500	106,394.75	35.5
273	0	0	0	0	0	0	0	0	0	0	0	0	0	0	0	0	0	0	0	0	106430250	463,750	106,430.25	463.75
274	0	0	0	0	0	0	1	0	0	0	0	0	0	0	0	0	0	0	0	0	106894000	17,250	106,894.00	17.25
275	0	0	0	0	0	0	1	0	0	0	0	1	0	0	0	0	0	0	0	0	106911250	983,000	106,911.25	983
276	0	0	0	0	0	0	0	0	0	0	0	1	0	0	0	0	0	0	0	0	107894250	37,250	107,894.25	37.25
277	0	0	0	0	0	0	0	0	0	0	0	0	0	0	0	0	0	0	0	0	107931500	462,250	107,931.50	462.25
278	0	0	0	0	0	0	1	0	0	0	0	0	0	0	0	0	0	0	0	0	108393750	16,250	108,393.75	16.25
279	0	0	0	0	0	0	1	0	0	0	0	1	0	0	0	0	0	0	0	0	108410000	984,000	108,410.00	984
280	0	0	0	0	0	0	0	0	0	0	0	1	0	0	0	0	0	0	0	0	109394000	36,000	109,394.00	36
281	0	0	0	0	0	0	0	0	0	0	0	0	0	0	0	0	0	0	0	0	109430000	463,500	109,430.00	463.5
282	0	0	0	0	0	0	1	0	0	0	0	0	0	0	0	0	0	0	0	0	109893500	17,750	109,893.50	17.75
283	0	0	0	0	0	0	1	0	0	0	0	1	0	0	0	0	0	0	0	0	109911250	982,500	109,911.25	982.5
284	0	0	0	0	0	0	0	0	0	0	0	1	0	0	0	0	0	0	0	0	110893750	37,500	110,893.75	37.5
285	0	0	0	0	0	0	0	0	0	0	0	0	0	0	0	0	0	0	0	0	110931250	462,000	110,931.25	462
286	0	0	0	0	0	0	1	0	0	0	0	0	0	0	0	0	0	0	0	0	111393250	16,500	111,393.25	16.5
287	0	0	0	0	0	0	1	0	0	0	0	1	0	0	0	0	0	0	0	0	111409750	983,750	111,409.75	983.75
288	0	0	0	0	0	0	0	0	0	0	0	1	0	0	0	0	0	0	0	0	112393500	36,500	112,393.50	36.5
289	0	0	0	0	0	0	0	0	0	0	0	0	0	0	0	0	0	0	0	0	112430000	462,750	112,430.00	462.75
290	0	0	0	0	0	0	1	0	0	0	0	0	0	0	0	0	0	0	0	0	112892750	18,500	112,892.75	18.5
291	0	0	0	0	0	0	1	0	0	0	0	1	0	0	0	0	0	0	0	0	112911250	982,000	112,911.25	982
292	0	0	0	0	0	0	0	0	0	0	0	1	0	0	0	0	0	0	0	0	113893250	38,000	113,893.25	38
293	0	0	0	0	0	0	0	0	0	0	0	0	0	0	0	0	0	0	0	0	113931250	461,500	113,931.25	461.5
294	0	0	0	0	0	0	1	0	0	0	0	0	0	0	0	0	0	0	0	0	114392750	17,000	114,392.75	17
295	0	0	0	0	0	0	1	0	0	0	0	1	0	0	0	0	0	0	0	0	114409750	983,250	114,409.75	983.25
296	0	0	0	0	0	0	0	0	0	0	0	1	0	0	0	0	0	0	0	0	115393000	37,000	115,393.00	37
297	0	0	0	0	0	0	0	0	0	0	0	0	0	0	0	0	0	0	0	0	115430000	462,250	115,430.00	462.25
298	0	0	0	0	0	0	1	0	0	0	0	0	0	0	0	0	0	0	0	0	115892250	18,750	115,892.25	18.75
299	0	0	0	0	0	0	1	0	0	0	0	1	0	0	0	0	0	0	0	0	115911000	981,750	115,911.00	981.75
300	0	0	0	0	0	0	0	0	0	0	0	1	0	0	0	0	0	0	0	0	116892750	38,500	116,892.75	38.5
301	0	0	0	0	0	0	0	0	0	0	0	0	0	0	0	0	0	0	0	0	116931250	460,750	116,931.25	460.75
302	0	0	0	0	0	0	1	0	0	0	0	0	0	0	0	0	0	0	0	0	117392000	17,750	117,392.00	17.75
303	0	0	0	0	0	0	1	0	0	0	0	1	0	0	0	0	0	0	0	0	117409750	982,750	117,409.75	982.75
304	0	0	0	0	0	0	0	0	0	0	0	1	0	0	0	0	0	0	0	0	118392500	37,250	118,392.50	37.25
305	0	0	0	0	0	0	0	0	0	0	0	0	0	0	0	0	0	0	0	0	118429750	462,000	118,429.75	462
306	0	0	0	0	0	0	1	0	0	0	0	0	0	0	0	0	0	0	0	0	118891750	19,250	118,891.75	19.25
307	0	0	0	0	0	0	1	0	0	0	0	1	0	0	0	0	0	0	0	0	118911000	981,250	118,911.00	981.25
308	0	0	0	0	0	0	0	0	0	0	0	1	0	0	0	0	0	0	0	0	119892250	39,000	119,892.25	39
309	0	0	0	0	0	0	0	0	0	0	0	0	0	0	0	0	0	0	0	0	119931250	460,250	119,931.25	460.25
310	0	0	0	0	0	0	1	0	0	0	0	0	0	0	0	0	0	0	0	0	120391500	18,250	120,391.50	18.25
311	0	0	0	0	0	0	1	0	0	0	0	1	0	0	0	0	0	0	0	0	120409750	982,250	120,409.75	982.25
312	0	0	0	0	0	0	0	0	0	0	0	1	0	0	0	0	0	0	0	0	121392000	37,750	121,392.00	37.75
313	0	0	0	0	0	0	0	0	0	0	0	0	0	0	0	0	0	0	0	0	121429750	461,500	121,429.75	461.5
314	0	0	0	0	0	0	1	0	0	0	0	0	0	0	0	0	0	0	0	0	121891250	19,750	121,891.25	19.75
315	0	0	0	0	0	0	1	0	0	0	0	1	0	0	0	0	0	0	0	0	121911000	980,750	121,911.00	980.75
316	0	0	0	0	0	0	0	0	0	0	0	1	0	0	0	0	0	0	0	0	122891750	39,250	122,891.75	39.25
317	0	0	0	0	0	0	0	0	0	0	0	0	0	0	0	0	0	0	0	0	122931000	460,000	122,931.00	460
318	0	0	0	0	0	0	1	0	0	0	0	0	0	0	0	0	0	0	0	0	123391000	18,500	123,391.00	18.5
319	0	0	0	0	0	0	1	0	0	0	0	1	0	0	0	0	0	0	0	0	123409500	981,750	123,409.50	981.75
320	0	0	0	0	0	0	0	0	0	0	0	1	0	0	0	0	0	0	0	0	124391250	38,500	124,391.25	38.5
321	0	0	0	0	0	0	0	0	0	0	0	0	0	0	0	0	0	0	0	0	124429750	461,000	124,429.75	461
322	0	0	0	0	0	0	1	0	0	0	0	0	0	0	0	0	0	0	0	0	124890750	20,000	124,890.75	20
323	0	0	0	0	0	0	1	0	0	0	0	1	0	0	0	0	0	0	0	0	124910750	997,000	124,910.75	997
324	0	0	0	0	0	0	0	0	0	0	0	1	0	0	0	0	0	0	0	0	125907750	23,250	125,907.75	23.25
325	0	0	0	0	0	0	0	0	0	0	0	0	0	0	0	0	0	0	0	0	125931000	459,500	125,931.00	459.5
326	0	0	0	0	0	0	1	0	0	0	0	0	0	0	0	0	0	0	0	0	126390500	19,000	126,390.50	19
327	0	0	0	0	0	0	1	0	0	0	0	1	0	0	0	0	0	0	0	0	126409500	998,000	126,409.50	998
328	0	0	0	0	0	0	0	0	0	0	0	1	0	0	0	0	0	0	0	0	127407500	22,000	127,407.50	22
329	0	0	0	0	0	0	0	0	0	0	0	0	0	0	0	0	0	0	0	0	127429500	460,750	127,429.50	460.75
330	0	0	0	0	0	0	1	0	0	0	0	0	0	0	0	0	0	0	0	0	127890250	20,500	127,890.25	20.5
331	0	0	0	0	0	0	1	0	0	0	0	1	0	0	0	0	0	0	0	0	127910750	996,500	127,910.75	996.5
332	0	0	0	0	0	0	0	0	0	0	0	1	0	0	0	0	0	0	0	0	128907250	23,750	128,907.25	23.75
333	0	0	0	0	0	0	0	0	0	0	0	0	0	0	0	0	0	0	0	0	128931000	459,000	128,931.00	459
334	0	0	0	0	0	0	1	0	0	0	0	0	0	0	0	0	0	0	0	0	129390000	19,500	129,390.00	19.5
335	0	0	0	0	0	0	1	0	0	0	0	1	0	0	0	0	0	0	0	0	129409500	997,500	129,409.50	997.5
336	0	0	0	0	0	0	0	0	0	0	0	1	0	0	0	0	0	0	0	0	130407000	22,500	130,407.00	22.5
337	0	0	0	0	0	0	0	0	0	0	0	0	0	0	0	0	0	0	0	0	130429500	460,250	130,429.50	460.25
338	0	0	0	0	0	0	1	0	0	0	0	0	0	0	0	0	0	0	0	0	130889750	21,000	130,889.75	21
339	0	0	0	0	0	0	1	0	0	0	0	1	0	0	0	0	0	0	0	0	130910750	996,000	130,910.75	996
340	0	0	0	0	0	0	0	0	0	0	0	1	0	0	0	0	0	0	0	0	131906750	24,000	131,906.75	24
341	0	0	0	0	0	0	0	0	0	0	0	0	0	0	0	0	0	0	0	0	131930750	458,500	131,930.75	458.5
342	0	0	0	0	0	0	1	0	0	0	0	0	0	0	0	0	0	0	0	0	132389250	20,000	132,389.25	20
343	0	0	0	0	0	0	1	0	0	0	0	1	0	0	0	0	0	0	0	0	132409250	997,250	132,409.25	997.25
344	0	0	0	0	0	0	0	0	0	0	0	1	0	0	0	0	0	0	0	0	133406500	23,000	133,406.50	23
345	0	0	0	0	0	0	0	0	0	0	0	0	0	0	0	0	0	0	0	0	133429500	459,500	133,429.50	459.5
346	0	0	0	0	0	0	1	0	0	0	0	0	0	0	0	0	0	0	0	0	133889000	21,750	133,889.00	21.75
347	0	0	0	0	0	0	1	0	0	0	0	1	0	0	0	0	0	0	0	0	133910750	995,250	133,910.75	995.25
348	0	0	0	0	0	0	0	0	0	0	0	1	0	0	0	0	0	0	0	0	134906000	24,750	134,906.00	24.75
349	0	0	0	0	0	0	0	0	0	0	0	0	0	0	0	0	0	0	0	0	134930750	458,000	134,930.75	458
350	0	0	0	0	0	0	1	0	0	0	0	0	0	0	0	0	0	0	0	0	135388750	20,500	135,388.75	20.5
351	0	0	0	0	0	0	1	0	0	0	0	1	0	0	0	0	0	0	0	0	135409250	996,750	135,409.25	996.75
352	0	0	0	0	0	0	0	0	0	0	0	1	0	0	0	0	0	0	0	0	136406000	23,500	136,406.00	23.5
353	0	0	0	0	0	0	0	0	0	0	0	0	0	0	0	0	0	0	0	0	136429500	475,750	136,429.50	475.75
354	0	0	0	0	0	0	1	0	0	0	0	0	0	0	0	0	0	0	0	0	136905250	13,250	136,905.25	13.25
355	0	0	0	0	0	0	1	0	0	0	0	1	0	0	0	0	0	0	0	0	136918500	987,000	136,918.50	987
356	0	0	0	0	0	0	0	0	0	0	0	1	0	0	0	0	0	0	0	0	137905500	33,250	137,905.50	33.25
357	0	0	0	0	0	0	0	0	0	0	0	0	0	0	0	0	0	0	0	0	137938750	466,250	137,938.75	466.25
358	0	0	0	0	0	0	1	0	0	0	0	0	0	0	0	0	0	0	0	0	138405000	14,750	138,405.00	14.75
359	0	0	0	0	0	0	1	0	0	0	0	1	0	0	0	0	0	0	0	0	138419750	985,500	138,419.75	985.5
360	0	0	0	0	0	0	0	0	0	0	0	1	0	0	0	0	0	0	0	0	139405250	34,750	139,405.25	34.75
361	0	0	0	0	0	0	0	0	0	0	0	0	0	0	0	0	0	0	0	0	139440000	464,750	139,440.00	464.75
362	0	0	0	0	0	0	1	0	0	0	0	0	0	0	0	0	0	0	0	0	139904750	13,750	139,904.75	13.75
363	0	0	0	0	0	0	1	0	0	0	0	1	0	0	0	0	0	0	0	0	139918500	986,500	139,918.50	986.5
364	0	0	0	0	0	0	0	0	0	0	0	1	0	0	0	0	0	0	0	0	140905000	33,500	140,905.00	33.5
365	0	0	0	0	0	0	0	0	0	0	0	0	0	0	0	0	0	0	0	0	140938500	466,000	140,938.50	466
366	0	0	0	0	0	0	1	0	0	0	0	0	0	0	0	0	0	0	0	0	141404500	15,250	141,404.50	15.25
367	0	0	0	0	0	0	1	0	0	0	0	1	0	0	0	0	0	0	0	0	141419750	985,000	141,419.75	985
368	0	0	0	0	0	0	0	0	0	0	0	1	0	0	0	0	0	0	0	0	142404750	35,250	142,404.75	35.25
369	0	0	0	0	0	0	0	0	0	0	0	0	0	0	0	0	0	0	0	0	142440000	464,250	142,440.00	464.25
370	0	0	0	0	0	0	1	0	0	0	0	0	0	0	0	0	0	0	0	0	142904250	14,250	142,904.25	14.25
371	0	0	0	0	0	0	1	0	0	0	0	1	0	0	0	0	0	0	0	0	142918500	986,000	142,918.50	986
372	0	0	0	0	0	0	0	0	0	0	0	1	0	0	0	0	0	0	0	0	143904500	34,000	143,904.50	34
373	0	0	0	0	0	0	0	0	0	0	0	0	0	0	0	0	0	0	0	0	143938500	465,250	143,938.50	465.25
374	0	0	0	0	0	0	1	0	0	0	0	0	0	0	0	0	0	0	0	0	144403750	16,000	144,403.75	16
375	0	0	0	0	0	0	1	0	0	0	0	1	0	0	0	0	0	0	0	0	144419750	984,500	144,419.75	984.5
376	0	0	0	0	0	0	0	0	0	0	0	1	0	0	0	0	0	0	0	0	145404250	35,500	145,404.25	35.5
377	0	0	0	0	0	0	0	0	0	0	0	0	0	0	0	0	0	0	0	0	145439750	463,750	145,439.75	463.75
378	0	0	0	0	0	0	1	0	0	0	0	0	0	0	0	0	0	0	0	0	145903500	14,750	145,903.50	14.75
379	0	0	0	0	0	0	1	0	0	0	0	1	0	0	0	0	0	0	0	0	145918250	985,750	145,918.25	985.75
380	0	0	0	0	0	0	0	0	0	0	0	1	0	0	0	0	0	0	0	0	146904000	34,500	146,904.00	34.5
381	0	0	0	0	0	0	0	0	0	0	0	0	0	0	0	0	0	0	0	0	146938500	464,750	146,938.50	464.75
382	0	0	0	0	0	0	1	0	0	0	0	0	0	0	0	0	0	0	0	0	147403250	16,250	147,403.25	16.25
383	0	0	0	0	0	0	1	0	0	0	0	1	0	0	0	0	0	0	0	0	147419500	984,250	147,419.50	984.25
384	0	0	0	0	0	0	0	0	0	0	0	1	0	0	0	0	0	0	0	0	148403750	36,000	148,403.75	36
385	0	0	0	0	0	0	0	0	0	0	0	0	0	0	0	0	0	0	0	0	148439750	463,250	148,439.75	463.25
386	0	0	0	0	0	0	1	0	0	0	0	0	0	0	0	0	0	0	0	0	148903000	15,250	148,903.00	15.25
387	0	0	0	0	0	0	1	0	0	0	0	1	0	0	0	0	0	0	0	0	148918250	985,250	148,918.25	985.25
388	0	0	0	0	0	0	0	0	0	0	0	1	0	0	0	0	0	0	0	0	149903500	34,750	149,903.50	34.75
389	0	0	0	0	0	0	0	0	0	0	0	0	0	0	0	0	0	0	0	0	149938250	464,500	149,938.25	464.5
390	0	0	0	0	0	0	1	0	0	0	0	0	0	0	0	0	0	0	0	0	150402750	16,750	150,402.75	16.75
391	0	0	0	0	0	0	1	0	0	0	0	1	0	0	0	0	0	0	0	0	150419500	983,750	150,419.50	983.75
392	0	0	0	0	0	0	0	0	0	0	0	1	0	0	0	0	0	0	0	0	151403250	36,500	151,403.25	36.5
393	0	0	0	0	0	0	0	0	0	0	0	0	0	0	0	0	0	0	0	0	151439750	462,750	151,439.75	462.75
394	0	0	0	0	0	0	1	0	0	0	0	0	0	0	0	0	0	0	0	0	151902500	15,750	151,902.50	15.75
395	0	0	0	0	0	0	1	0	0	0	0	1	0	0	0	0	0	0	0	0	151918250	984,500	151,918.25	984.5
396	0	0	0	0	0	0	0	0	0	0	0	1	0	0	0	0	0	0	0	0	152902750	35,500	152,902.75	35.5
397	0	0	0	0	0	0	0	0	0	0	0	0	0	0	0	0	0	0	0	0	152938250	464,000	152,938.25	464
398	0	0	0	0	0	0	1	0	0	0	0	0	0	0	0	0	0	0	0	0	153402250	17,250	153,402.25	17.25
399	0	0	0	0	0	0	1	0	0	0	0	1	0	0	0	0	0	0	0	0	153419500	983,000	153,419.50	983
400	0	0	0	0	0	0	0	0	0	0	0	1	0	0	0	0	0	0	0	0	154402500	37,000	154,402.50	37
401	0	0	0	0	0	0	0	0	0	0	0	0	0	0	0	0	0	0	0	0	154439500	462,500	154,439.50	462.5
402	0	0	0	0	0	0	1	0	0	0	0	0	0	0	0	0	0	0	0	0	154902000	16,000	154,902.00	16
403	0	0	0	0	0	0	1	0	0	0	0	1	0	0	0	0	0	0	0	0	154918000	984,250	154,918.00	984.25
404	0	0	0	0	0	0	0	0	0	0	0	1	0	0	0	0	0	0	0	0	155902250	36,000	155,902.25	36
405	0	0	0	0	0	0	0	0	0	0	0	0	0	0	0	0	0	0	0	0	155938250	463,500	155,938.25	463.5
406	0	0	0	0	0	0	1	0	0	0	0	0	0	0	0	0	0	0	0	0	156401750	17,750	156,401.75	17.75
407	0	0	0	0	0	0	1	0	0	0	0	1	0	0	0	0	0	0	0	0	156419500	982,500	156,419.50	982.5
408	0	0	0	0	0	0	0	0	0	0	0	1	0	0	0	0	0	0	0	0	157402000	37,500	157,402.00	37.5
409	0	0	0	0	0	0	0	0	0	0	0	0	0	0	0	0	0	0	0	0	157439500	462,000	157,439.50	462
410	0	0	0	0	0	0	1	0	0	0	0	0	0	0	0	0	0	0	0	0	157901500	16,500	157,901.50	16.5
411	0	0	0	0	0	0	1	0	0	0	0	1	0	0	0	0	0	0	0	0	157918000	983,750	157,918.00	983.75
412	0	0	0	0	0	0	0	0	0	0	0	1	0	0	0	0	0	0	0	0	158901750	36,500	158,901.75	36.5
413	0	0	0	0	0	0	0	0	0	0	0	0	0	0	0	0	0	0	0	0	158938250	463,000	158,938.25	463
414	0	0	0	0	0	0	1	0	0	0	0	0	0	0	0	0	0	0	0	0	159401250	18,000	159,401.25	18
415	0	0	0	0	0	0	1	0	0	0	0	1	0	0	0	0	0	0	0	0	159419250	982,250	159,419.25	982.25
416	0	0	0	0	0	0	0	0	0	0	0	1	0	0	0	0	0	0	0	0	160401500	38,000	160,401.50	38
417	0	0	0	0	0	0	0	0	0	0	0	0	0	0	0	0	0	0	0	0	160439500	461,250	160,439.50	461.25
418	0	0	0	0	0	0	1	0	0	0	0	0	0	0	0	0	0	0	0	0	160900750	17,250	160,900.75	17.25
419	0	0	0	0	0	0	1	0	0	0	0	1	0	0	0	0	0	0	0	0	160918000	983,250	160,918.00	983.25
420	0	0	0	0	0	0	0	0	0	0	0	1	0	0	0	0	0	0	0	0	161901250	36,750	161,901.25	36.75
421	0	0	0	0	0	0	0	0	0	0	0	0	0	0	0	0	0	0	0	0	161938000	462,500	161,938.00	462.5
422	0	0	0	0	0	0	1	0	0	0	0	0	0	0	0	0	0	0	0	0	162400500	18,750	162,400.50	18.75
423	0	0	0	0	0	0	1	0	0	0	0	1	0	0	0	0	0	0	0	0	162419250	981,750	162,419.25	981.75
424	0	0	0	0	0	0	0	0	0	0	0	1	0	0	0	0	0	0	0	0	163401000	38,250	163,401.00	38.25
425	0	0	0	0	0	0	0	0	0	0	0	0	0	0	0	0	0	0	0	0	163439250	461,000	163,439.25	461
426	0	0	0	0	0	0	1	0	0	0	0	0	0	0	0	0	0	0	0	0	163900250	17,500	163,900.25	17.5
427	0	0	0	0	0	0	1	0	0	0	0	1	0	0	0	0	0	0	0	0	163917750	983,000	163,917.75	983
428	0	0	0	0	0	0	0	0	0	0	0	1	0	0	0	0	0	0	0	0	164900750	37,250	164,900.75	37.25
429	0	0	0	0	0	0	0	0	0	0	0	0	0	0	0	0	0	0	0	0	164938000	462,000	164,938.00	462
430	0	0	0	0	0	0	1	0	0	0	0	0	0	0	0	0	0	0	0	0	165400000	19,250	165,400.00	19.25
431	0	0	0	0	0	0	1	0	0	0	0	1	0	0	0	0	0	0	0	0	165419250	981,250	165,419.25	981.25
432	0	0	0	0	0	0	0	0	0	0	0	1	0	0	0	0	0	0	0	0	166400500	38,750	166,400.50	38.75
433	0	0	0	0	0	0	0	0	0	0	0	0	0	0	0	0	0	0	0	0	166439250	460,500	166,439.25	460.5
434	0	0	0	0	0	0	1	0	0	0	0	0	0	0	0	0	0	0	0	0	166899750	18,000	166,899.75	18
435	0	0	0	0	0	0	1	0	0	0	0	1	0	0	0	0	0	0	0	0	166917750	999,000	166,917.75	999
436	0	0	0	0	0	0	0	0	0	0	0	1	0	0	0	0	0	0	0	0	167916750	21,250	167,916.75	21.25
437	0	0	0	0	0	0	0	0	0	0	0	0	0	0	0	0	0	0	0	0	167938000	461,500	167,938.00	461.5
438	0	0	0	0	0	0	1	0	0	0	0	0	0	0	0	0	0	0	0	0	168399500	19,500	168,399.50	19.5
439	0	0	0	0	0	0	1	0	0	0	0	1	0	0	0	0	0	0	0	0	168419000	981,000	168,419.00	981
440	0	0	0	0	0	0	0	0	0	0	0	1	0	0	0	0	0	0	0	0	169400000	39,250	169,400.00	39.25
441	0	0	0	0	0	0	0	0	0	0	0	0	0	0	0	0	0	0	0	0	169439250	460,000	169,439.25	460
442	0	0	0	0	0	0	1	0	0	0	0	0	0	0	0	0	0	0	0	0	169899250	18,500	169,899.25	18.5
443	0	0	0	0	0	0	1	0	0	0	0	1	0	0	0	0	0	0	0	0	169917750	998,500	169,917.75	998.5
444	0	0	0	0	0	0	0	0	0	0	0	1	0	0	0	0	0	0	0	0	170916250	21,500	170,916.25	21.5
445	0	0	0	0	0	0	0	0	0	0	0	0	0	0	0	0	0	0	0	0	170937750	461,250	170,937.75	461.25
446	0	0	0	0	0	0	1	0	0	0	0	0	0	0	0	0	0	0	0	0	171399000	20,000	171,399.00	20
447	0	0	0	0	0	0	1	0	0	0	0	1	0	0	0	0	0	0	0	0	171419000	997,000	171,419.00	997
448	0	0	0	0	0	0	0	0	0	0	0	1	0	0	0	0	0	0	0	0	172416000	23,000	172,416.00	23
449	0	0	0	0	0	0	0	0	0	0	0	0	0	0	0	0	0	0	0	0	172439000	459,750	172,439.00	459.75
450	0	0	0	0	0	0	1	0	0	0	0	0	0	0	0	0	0	0	0	0	172898750	19,000	172,898.75	19
451	0	0	0	0	0	0	1	0	0	0	0	1	0	0	0	0	0	0	0	0	172917750	998,000	172,917.75	998
452	0	0	0	0	0	0	0	0	0	0	0	1	0	0	0	0	0	0	0	0	173915750	22,000	173,915.75	22
453	0	0	0	0	0	0	0	0	0	0	0	0	0	0	0	0	0	0	0	0	173937750	460,750	173,937.75	460.75
454	0	0	0	0	0	0	1	0	0	0	0	0	0	0	0	0	0	0	0	0	174398500	20,500	174,398.50	20.5
455	0	0	0	0	0	0	1	0	0	0	0	1	0	0	0	0	0	0	0	0	174419000	996,500	174,419.00	996.5
456	0	0	0	0	0	0	0	0	0	0	0	1	0	0	0	0	0	0	0	0	175415500	23,500	175,415.50	23.5
457	0	0	0	0	0	0	0	0	0	0	0	0	0	0	0	0	0	0	0	0	175439000	459,250	175,439.00	459.25
458	0	0	0	0	0	0	1	0	0	0	0	0	0	0	0	0	0	0	0	0	175898250	19,250	175,898.25	19.25
459	0	0	0	0	0	0	1	0	0	0	0	1	0	0	0	0	0	0	0	0	175917500	997,750	175,917.50	997.75
460	0	0	0	0	0	0	0	0	0	0	0	1	0	0	0	0	0	0	0	0	176915250	22,500	176,915.25	22.5
461	0	0	0	0	0	0	0	0	0	0	0	0	0	0	0	0	0	0	0	0	176937750	460,000	176,937.75	460
462	0	0	0	0	0	0	1	0	0	0	0	0	0	0	0	0	0	0	0	0	177397750	21,000	177,397.75	21
463	0	0	0	0	0	0	1	0	0	0	0	1	0	0	0	0	0	0	0	0	177418750	996,250	177,418.75	996.25
464	0	0	0	0	0	0	0	0	0	0	0	1	0	0	0	0	0	0	0	0	178415000	24,000	178,415.00	24
465	0	0	0	0	0	0	0	0	0	0	0	0	0	0	0	0	0	0	0	0	178439000	475,250	178,439.00	475.25
466	0	0	0	0	0	0	1	0	0	0	0	0	0	0	0	0	0	0	0	0	178914250	14,000	178,914.25	14
467	0	0	0	0	0	0	1	0	0	0	0	1	0	0	0	0	0	0	0	0	178928250	986,500	178,928.25	986.5
468	0	0	0	0	0	0	0	0	0	0	0	1	0	0	0	0	0	0	0	0	179914750	33,500	179,914.75	33.5
469	0	0	0	0	0	0	0	0	0	0	0	0	0	0	0	0	0	0	0	0	179948250		179,948.25
