# Supplementary material for: Auditory presentation and synchronization in Adobe Flash and HTML5/JavaScript Web experiments
Source: Behav Res Methods. 2016 Jul 15;48(3):897–908. doi: 10.3758/s13428-016-0758-5 (PMC5003904; doi:10.3758/s13428-016-0758-5)
Supplement: Supplementary file 1 — (ZIP 1310 kb) [file 13428_2016_758_MOESM1_ESM.zip › Data/S3/jswa-lenlap-ff-js.csv]

	Keypad 4	Keypad 3	Keypad 2	Keypad 1	Opto 4	Opto 3	Opto 2	Opto 1	TTL in 2	TTL in 1	Mic 2	Mic 1	Act close 4	Act close 3	Act close 3	Act close 1	TTL out 2	TTL out 1	Sounder 2	Sounder 1	Elapsed uS	Active uS	Elapsed mS	Active mS
1	0	0	0	0	0	0	0	0	0	0	0	0	0	0	0	0	0	0	0	0	0	1,409,500	0	1,409.50
2	0	0	0	0	0	0	1	0	0	0	0	0	0	0	0	0	0	0	0	0	1409500	44,000	1,409.50	44
3	0	0	0	0	0	0	1	0	0	0	0	1	0	0	0	0	0	0	0	0	1453500	1,020,250	1,453.50	1,020.25
4	0	0	0	0	0	0	1	0	0	0	0	0	0	0	0	0	0	0	0	0	2473750	70,251	2,473.75	70.25
5	0	0	0	0	0	0	0	0	0	0	0	0	0	0	0	0	0	0	0	0	2544001	465,249	2,544.00	465.25
6	0	0	0	0	0	0	1	0	0	0	0	0	0	0	0	0	0	0	0	0	3009250	36,250	3,009.25	36.25
7	0	0	0	0	0	0	1	0	0	0	0	1	0	0	0	0	0	0	0	0	3045500	1,020,001	3,045.50	1,020.00
8	0	0	0	0	0	0	1	0	0	0	0	0	0	0	0	0	0	0	0	0	4065501	61,499	4,065.50	61.5
9	0	0	0	0	0	0	0	0	0	0	0	0	0	0	0	0	0	0	0	0	4127000	482,000	4,127.00	482
10	0	0	0	0	0	0	1	0	0	0	0	0	0	0	0	0	0	0	0	0	4609000	36,500	4,609.00	36.5
11	0	0	0	0	0	0	1	0	0	0	0	1	0	0	0	0	0	0	0	0	4645500	1,020,001	4,645.50	1,020.00
12	0	0	0	0	0	0	1	0	0	0	0	0	0	0	0	0	0	0	0	0	5665501	61,249	5,665.50	61.25
13	0	0	0	0	0	0	0	0	0	0	0	0	0	0	0	0	0	0	0	0	5726750	481,750	5,726.75	481.75
14	0	0	0	0	0	0	1	0	0	0	0	0	0	0	0	0	0	0	0	0	6208500	37,000	6,208.50	37
15	0	0	0	0	0	0	1	0	0	0	0	1	0	0	0	0	0	0	0	0	6245500	1,020,001	6,245.50	1,020.00
16	0	0	0	0	0	0	1	0	0	0	0	0	0	0	0	0	0	0	0	0	7265501	60,999	7,265.50	61
17	0	0	0	0	0	0	0	0	0	0	0	0	0	0	0	0	0	0	0	0	7326500	481,750	7,326.50	481.75
18	0	0	0	0	0	0	1	0	0	0	0	0	0	0	0	0	0	0	0	0	7808250	37,000	7,808.25	37
19	0	0	0	0	0	0	1	0	0	0	0	1	0	0	0	0	0	0	0	0	7845250	1,020,250	7,845.25	1,020.25
20	0	0	0	0	0	0	1	0	0	0	0	0	0	0	0	0	0	0	0	0	8865500	60,750	8,865.50	60.75
21	0	0	0	0	0	0	0	0	0	0	0	0	0	0	0	0	0	0	0	0	8926250	481,750	8,926.25	481.75
22	0	0	0	0	0	0	1	0	0	0	0	0	0	0	0	0	0	0	0	0	9408000	37,250	9,408.00	37.25
23	0	0	0	0	0	0	1	0	0	0	0	1	0	0	0	0	0	0	0	0	9445250	1,020,250	9,445.25	1,020.25
24	0	0	0	0	0	0	1	0	0	0	0	0	0	0	0	0	0	0	0	0	10465500	60,501	10,465.50	60.5
25	0	0	0	0	0	0	0	0	0	0	0	0	0	0	0	0	0	0	0	0	10526001	481,749	10,526.00	481.75
26	0	0	0	0	0	0	1	0	0	0	0	0	0	0	0	0	0	0	0	0	11007750	37,500	11,007.75	37.5
27	0	0	0	0	0	0	1	0	0	0	0	1	0	0	0	0	0	0	0	0	11045250	1,020,250	11,045.25	1,020.25
28	0	0	0	0	0	0	1	0	0	0	0	0	0	0	0	0	0	0	0	0	12065500	60,001	12,065.50	60
29	0	0	0	0	0	0	0	0	0	0	0	0	0	0	0	0	0	0	0	0	12125501	481,999	12,125.50	482
30	0	0	0	0	0	0	1	0	0	0	0	0	0	0	0	0	0	0	0	0	12607500	37,750	12,607.50	37.75
31	0	0	0	0	0	0	1	0	0	0	0	1	0	0	0	0	0	0	0	0	12645250	1,020,000	12,645.25	1,020.00
32	0	0	0	0	0	0	1	0	0	0	0	0	0	0	0	0	0	0	0	0	13665250	60,000	13,665.25	60
33	0	0	0	0	0	0	0	0	0	0	0	0	0	0	0	0	0	0	0	0	13725250	481,751	13,725.25	481.75
34	0	0	0	0	0	0	1	0	0	0	0	0	0	0	0	0	0	0	0	0	14207001	38,249	14,207.00	38.25
35	0	0	0	0	0	0	1	0	0	0	0	1	0	0	0	0	0	0	0	0	14245250	1,020,000	14,245.25	1,020.00
36	0	0	0	0	0	0	1	0	0	0	0	0	0	0	0	0	0	0	0	0	15265250	59,750	15,265.25	59.75
37	0	0	0	0	0	0	0	0	0	0	0	0	0	0	0	0	0	0	0	0	15325000	481,750	15,325.00	481.75
38	0	0	0	0	0	0	1	0	0	0	0	0	0	0	0	0	0	0	0	0	15806750	38,500	15,806.75	38.5
39	0	0	0	0	0	0	1	0	0	0	0	1	0	0	0	0	0	0	0	0	15845250	1,020,000	15,845.25	1,020.00
40	0	0	0	0	0	0	1	0	0	0	0	0	0	0	0	0	0	0	0	0	16865250	59,500	16,865.25	59.5
41	0	0	0	0	0	0	0	0	0	0	0	0	0	0	0	0	0	0	0	0	16924750	481,750	16,924.75	481.75
42	0	0	0	0	0	0	1	0	0	0	0	0	0	0	0	0	0	0	0	0	17406500	38,500	17,406.50	38.5
43	0	0	0	0	0	0	1	0	0	0	0	1	0	0	0	0	0	0	0	0	17445000	1,020,250	17,445.00	1,020.25
44	0	0	0	0	0	0	1	0	0	0	0	0	0	0	0	0	0	0	0	0	18465250	59,251	18,465.25	59.25
45	0	0	0	0	0	0	0	0	0	0	0	0	0	0	0	0	0	0	0	0	18524501	481,499	18,524.50	481.5
46	0	0	0	0	0	0	1	0	0	0	0	0	0	0	0	0	0	0	0	0	19006000	39,000	19,006.00	39
47	0	0	0	0	0	0	1	0	0	0	0	1	0	0	0	0	0	0	0	0	19045000	1,020,250	19,045.00	1,020.25
48	0	0	0	0	0	0	1	0	0	0	0	0	0	0	0	0	0	0	0	0	20065250	59,000	20,065.25	59
49	0	0	0	0	0	0	0	0	0	0	0	0	0	0	0	0	0	0	0	0	20124250	481,750	20,124.25	481.75
50	0	0	0	0	0	0	1	0	0	0	0	0	0	0	0	0	0	0	0	0	20606000	39,000	20,606.00	39
51	0	0	0	0	0	0	1	0	0	0	0	1	0	0	0	0	0	0	0	0	20645000	1,020,250	20,645.00	1,020.25
52	0	0	0	0	0	0	1	0	0	0	0	0	0	0	0	0	0	0	0	0	21665250	58,751	21,665.25	58.75
53	0	0	0	0	0	0	0	0	0	0	0	0	0	0	0	0	0	0	0	0	21724001	481,499	21,724.00	481.5
54	0	0	0	0	0	0	1	0	0	0	0	0	0	0	0	0	0	0	0	0	22205500	39,500	22,205.50	39.5
55	0	0	0	0	0	0	1	0	0	0	0	1	0	0	0	0	0	0	0	0	22245000	1,020,001	22,245.00	1,020.00
56	0	0	0	0	0	0	1	0	0	0	0	0	0	0	0	0	0	0	0	0	23265001	58,749	23,265.00	58.75
57	0	0	0	0	0	0	0	0	0	0	0	0	0	0	0	0	0	0	0	0	23323750	481,500	23,323.75	481.5
58	0	0	0	0	0	0	1	0	0	0	0	0	0	0	0	0	0	0	0	0	23805250	39,750	23,805.25	39.75
59	0	0	0	0	0	0	1	0	0	0	0	1	0	0	0	0	0	0	0	0	23845000	1,020,001	23,845.00	1,020.00
60	0	0	0	0	0	0	1	0	0	0	0	0	0	0	0	0	0	0	0	0	24865001	58,249	24,865.00	58.25
61	0	0	0	0	0	0	0	0	0	0	0	0	0	0	0	0	0	0	0	0	24923250	481,750	24,923.25	481.75
62	0	0	0	0	0	0	1	0	0	0	0	0	0	0	0	0	0	0	0	0	25405000	40,000	25,405.00	40
63	0	0	0	0	0	0	1	0	0	0	0	1	0	0	0	0	0	0	0	0	25445000	1,020,001	25,445.00	1,020.00
64	0	0	0	0	0	0	1	0	0	0	0	0	0	0	0	0	0	0	0	0	26465001	57,999	26,465.00	58
65	0	0	0	0	0	0	0	0	0	0	0	0	0	0	0	0	0	0	0	0	26523000	481,750	26,523.00	481.75
66	0	0	0	0	0	0	1	0	0	0	0	0	0	0	0	0	0	0	0	0	27004750	40,250	27,004.75	40.25
67	0	0	0	0	0	0	1	0	0	0	0	1	0	0	0	0	0	0	0	0	27045000	1,020,001	27,045.00	1,020.00
68	0	0	0	0	0	0	1	0	0	0	0	0	0	0	0	0	0	0	0	0	28065001	57,749	28,065.00	57.75
69	0	0	0	0	0	0	0	0	0	0	0	0	0	0	0	0	0	0	0	0	28122750	481,750	28,122.75	481.75
70	0	0	0	0	0	0	1	0	0	0	0	0	0	0	0	0	0	0	0	0	28604500	40,250	28,604.50	40.25
71	0	0	0	0	0	0	1	0	0	0	0	1	0	0	0	0	0	0	0	0	28644750	1,020,250	28,644.75	1,020.25
72	0	0	0	0	0	0	1	0	0	0	0	0	0	0	0	0	0	0	0	0	29665000	57,501	29,665.00	57.5
73	0	0	0	0	0	0	0	0	0	0	0	0	0	0	0	0	0	0	0	0	29722501	481,749	29,722.50	481.75
74	0	0	0	0	0	0	1	0	0	0	0	0	0	0	0	0	0	0	0	0	30204250	40,500	30,204.25	40.5
75	0	0	0	0	0	0	1	0	0	0	0	1	0	0	0	0	0	0	0	0	30244750	1,020,250	30,244.75	1,020.25
76	0	0	0	0	0	0	1	0	0	0	0	0	0	0	0	0	0	0	0	0	31265000	57,250	31,265.00	57.25
77	0	0	0	0	0	0	0	0	0	0	0	0	0	0	0	0	0	0	0	0	31322250	498,250	31,322.25	498.25
78	0	0	0	0	0	0	1	0	0	0	0	0	0	0	0	0	0	0	0	0	31820500	24,250	31,820.50	24.25
79	0	0	0	0	0	0	1	0	0	0	0	1	0	0	0	0	0	0	0	0	31844750	1,020,000	31,844.75	1,020.00
80	0	0	0	0	0	0	1	0	0	0	0	0	0	0	0	0	0	0	0	0	32864750	57,250	32,864.75	57.25
81	0	0	0	0	0	0	0	0	0	0	0	0	0	0	0	0	0	0	0	0	32922000	498,250	32,922.00	498.25
82	0	0	0	0	0	0	1	0	0	0	0	0	0	0	0	0	0	0	0	0	33420250	24,500	33,420.25	24.5
83	0	0	0	0	0	0	1	0	0	0	0	1	0	0	0	0	0	0	0	0	33444750	1,020,000	33,444.75	1,020.00
84	0	0	0	0	0	0	1	0	0	0	0	0	0	0	0	0	0	0	0	0	34464750	56,750	34,464.75	56.75
85	0	0	0	0	0	0	0	0	0	0	0	0	0	0	0	0	0	0	0	0	34521500	498,500	34,521.50	498.5
86	0	0	0	0	0	0	1	0	0	0	0	0	0	0	0	0	0	0	0	0	35020000	24,750	35,020.00	24.75
87	0	0	0	0	0	0	1	0	0	0	0	1	0	0	0	0	0	0	0	0	35044750	1,020,000	35,044.75	1,020.00
88	0	0	0	0	0	0	1	0	0	0	0	0	0	0	0	0	0	0	0	0	36064750	56,500	36,064.75	56.5
89	0	0	0	0	0	0	0	0	0	0	0	0	0	0	0	0	0	0	0	0	36121250	498,500	36,121.25	498.5
90	0	0	0	0	0	0	1	0	0	0	0	0	0	0	0	0	0	0	0	0	36619750	25,000	36,619.75	25
91	0	0	0	0	0	0	1	0	0	0	0	1	0	0	0	0	0	0	0	0	36644750	1,020,000	36,644.75	1,020.00
92	0	0	0	0	0	0	1	0	0	0	0	0	0	0	0	0	0	0	0	0	37664750	56,250	37,664.75	56.25
93	0	0	0	0	0	0	0	0	0	0	0	0	0	0	0	0	0	0	0	0	37721000	498,500	37,721.00	498.5
94	0	0	0	0	0	0	1	0	0	0	0	0	0	0	0	0	0	0	0	0	38219500	25,000	38,219.50	25
95	0	0	0	0	0	0	1	0	0	0	0	1	0	0	0	0	0	0	0	0	38244500	1,020,250	38,244.50	1,020.25
96	0	0	0	0	0	0	1	0	0	0	0	0	0	0	0	0	0	0	0	0	39264750	56,000	39,264.75	56
97	0	0	0	0	0	0	0	0	0	0	0	0	0	0	0	0	0	0	0	0	39320750	498,250	39,320.75	498.25
98	0	0	0	0	0	0	1	0	0	0	0	0	0	0	0	0	0	0	0	0	39819000	25,500	39,819.00	25.5
99	0	0	0	0	0	0	1	0	0	0	0	1	0	0	0	0	0	0	0	0	39844500	1,020,250	39,844.50	1,020.25
100	0	0	0	0	0	0	1	0	0	0	0	0	0	0	0	0	0	0	0	0	40864750	55,751	40,864.75	55.75
101	0	0	0	0	0	0	0	0	0	0	0	0	0	0	0	0	0	0	0	0	40920501	498,249	40,920.50	498.25
102	0	0	0	0	0	0	1	0	0	0	0	0	0	0	0	0	0	0	0	0	41418750	25,750	41,418.75	25.75
103	0	0	0	0	0	0	1	0	0	0	0	1	0	0	0	0	0	0	0	0	41444500	1,020,250	41,444.50	1,020.25
104	0	0	0	0	0	0	1	0	0	0	0	0	0	0	0	0	0	0	0	0	42464750	72,000	42,464.75	72
105	0	0	0	0	0	0	0	0	0	0	0	0	0	0	0	0	0	0	0	0	42536750	481,750	42,536.75	481.75
106	0	0	0	0	0	0	1	0	0	0	0	0	0	0	0	0	0	0	0	0	43018500	26,000	43,018.50	26
107	0	0	0	0	0	0	1	0	0	0	0	1	0	0	0	0	0	0	0	0	43044500	1,020,001	43,044.50	1,020.00
108	0	0	0	0	0	0	1	0	0	0	0	0	0	0	0	0	0	0	0	0	44064501	55,249	44,064.50	55.25
109	0	0	0	0	0	0	0	0	0	0	0	0	0	0	0	0	0	0	0	0	44119750	498,500	44,119.75	498.5
110	0	0	0	0	0	0	1	0	0	0	0	0	0	0	0	0	0	0	0	0	44618250	26,250	44,618.25	26.25
111	0	0	0	0	0	0	1	0	0	0	0	1	0	0	0	0	0	0	0	0	44644500	1,020,001	44,644.50	1,020.00
112	0	0	0	0	0	0	1	0	0	0	0	0	0	0	0	0	0	0	0	0	45664501	71,749	45,664.50	71.75
113	0	0	0	0	0	0	0	0	0	0	0	0	0	0	0	0	0	0	0	0	45736250	481,750	45,736.25	481.75
114	0	0	0	0	0	0	1	0	0	0	0	0	0	0	0	0	0	0	0	0	46218000	26,500	46,218.00	26.5
115	0	0	0	0	0	0	1	0	0	0	0	1	0	0	0	0	0	0	0	0	46244500	1,020,001	46,244.50	1,020.00
116	0	0	0	0	0	0	1	0	0	0	0	0	0	0	0	0	0	0	0	0	47264501	71,499	47,264.50	71.5
117	0	0	0	0	0	0	0	0	0	0	0	0	0	0	0	0	0	0	0	0	47336000	481,750	47,336.00	481.75
118	0	0	0	0	0	0	1	0	0	0	0	0	0	0	0	0	0	0	0	0	47817750	26,500	47,817.75	26.5
119	0	0	0	0	0	0	1	0	0	0	0	1	0	0	0	0	0	0	0	0	47844250	1,020,250	47,844.25	1,020.25
120	0	0	0	0	0	0	1	0	0	0	0	0	0	0	0	0	0	0	0	0	48864500	71,001	48,864.50	71
121	0	0	0	0	0	0	0	0	0	0	0	0	0	0	0	0	0	0	0	0	48935501	481,749	48,935.50	481.75
122	0	0	0	0	0	0	1	0	0	0	0	0	0	0	0	0	0	0	0	0	49417250	27,000	49,417.25	27
123	0	0	0	0	0	0	1	0	0	0	0	1	0	0	0	0	0	0	0	0	49444250	1,020,250	49,444.25	1,020.25
124	0	0	0	0	0	0	1	0	0	0	0	0	0	0	0	0	0	0	0	0	50464500	70,750	50,464.50	70.75
125	0	0	0	0	0	0	0	0	0	0	0	0	0	0	0	0	0	0	0	0	50535250	481,750	50,535.25	481.75
126	0	0	0	0	0	0	1	0	0	0	0	0	0	0	0	0	0	0	0	0	51017000	27,250	51,017.00	27.25
127	0	0	0	0	0	0	1	0	0	0	0	1	0	0	0	0	0	0	0	0	51044250	1,020,250	51,044.25	1,020.25
128	0	0	0	0	0	0	1	0	0	0	0	0	0	0	0	0	0	0	0	0	52064500	70,501	52,064.50	70.5
129	0	0	0	0	0	0	0	0	0	0	0	0	0	0	0	0	0	0	0	0	52135001	481,749	52,135.00	481.75
130	0	0	0	0	0	0	1	0	0	0	0	0	0	0	0	0	0	0	0	0	52616750	27,500	52,616.75	27.5
131	0	0	0	0	0	0	1	0	0	0	0	1	0	0	0	0	0	0	0	0	52644250	1,020,000	52,644.25	1,020.00
132	0	0	0	0	0	0	1	0	0	0	0	0	0	0	0	0	0	0	0	0	53664250	70,500	53,664.25	70.5
133	0	0	0	0	0	0	0	0	0	0	0	0	0	0	0	0	0	0	0	0	53734750	481,750	53,734.75	481.75
134	0	0	0	0	0	0	1	0	0	0	0	0	0	0	0	0	0	0	0	0	54216500	27,750	54,216.50	27.75
135	0	0	0	0	0	0	1	0	0	0	0	1	0	0	0	0	0	0	0	0	54244250	1,020,000	54,244.25	1,020.00
136	0	0	0	0	0	0	1	0	0	0	0	0	0	0	0	0	0	0	0	0	55264250	70,250	55,264.25	70.25
137	0	0	0	0	0	0	0	0	0	0	0	0	0	0	0	0	0	0	0	0	55334500	481,750	55,334.50	481.75
138	0	0	0	0	0	0	1	0	0	0	0	0	0	0	0	0	0	0	0	0	55816250	28,000	55,816.25	28
139	0	0	0	0	0	0	1	0	0	0	0	1	0	0	0	0	0	0	0	0	55844250	1,020,000	55,844.25	1,020.00
140	0	0	0	0	0	0	1	0	0	0	0	0	0	0	0	0	0	0	0	0	56864250	70,000	56,864.25	70
141	0	0	0	0	0	0	0	0	0	0	0	0	0	0	0	0	0	0	0	0	56934250	481,750	56,934.25	481.75
142	0	0	0	0	0	0	1	0	0	0	0	0	0	0	0	0	0	0	0	0	57416000	28,000	57,416.00	28
143	0	0	0	0	0	0	1	0	0	0	0	1	0	0	0	0	0	0	0	0	57444000	1,020,250	57,444.00	1,020.25
144	0	0	0	0	0	0	1	0	0	0	0	0	0	0	0	0	0	0	0	0	58464250	69,751	58,464.25	69.75
145	0	0	0	0	0	0	0	0	0	0	0	0	0	0	0	0	0	0	0	0	58534001	481,749	58,534.00	481.75
146	0	0	0	0	0	0	1	0	0	0	0	0	0	0	0	0	0	0	0	0	59015750	28,250	59,015.75	28.25
147	0	0	0	0	0	0	1	0	0	0	0	1	0	0	0	0	0	0	0	0	59044000	1,020,250	59,044.00	1,020.25
148	0	0	0	0	0	0	1	0	0	0	0	0	0	0	0	0	0	0	0	0	60064250	69,500	60,064.25	69.5
149	0	0	0	0	0	0	0	0	0	0	0	0	0	0	0	0	0	0	0	0	60133750	481,500	60,133.75	481.5
150	0	0	0	0	0	0	1	0	0	0	0	0	0	0	0	0	0	0	0	0	60615250	28,750	60,615.25	28.75
151	0	0	0	0	0	0	1	0	0	0	0	1	0	0	0	0	0	0	0	0	60644000	1,020,250	60,644.00	1,020.25
152	0	0	0	0	0	0	1	0	0	0	0	0	0	0	0	0	0	0	0	0	61664250	69,000	61,664.25	69
153	0	0	0	0	0	0	0	0	0	0	0	0	0	0	0	0	0	0	0	0	61733250	481,751	61,733.25	481.75
154	0	0	0	0	0	0	1	0	0	0	0	0	0	0	0	0	0	0	0	0	62215001	28,999	62,215.00	29
155	0	0	0	0	0	0	1	0	0	0	0	1	0	0	0	0	0	0	0	0	62244000	1,020,001	62,244.00	1,020.00
156	0	0	0	0	0	0	1	0	0	0	0	0	0	0	0	0	0	0	0	0	63264001	68,999	63,264.00	69
157	0	0	0	0	0	0	0	0	0	0	0	0	0	0	0	0	0	0	0	0	63333000	481,750	63,333.00	481.75
158	0	0	0	0	0	0	1	0	0	0	0	0	0	0	0	0	0	0	0	0	63814750	29,250	63,814.75	29.25
159	0	0	0	0	0	0	1	0	0	0	0	1	0	0	0	0	0	0	0	0	63844000	1,020,001	63,844.00	1,020.00
160	0	0	0	0	0	0	1	0	0	0	0	0	0	0	0	0	0	0	0	0	64864001	68,749	64,864.00	68.75
161	0	0	0	0	0	0	0	0	0	0	0	0	0	0	0	0	0	0	0	0	64932750	481,750	64,932.75	481.75
162	0	0	0	0	0	0	1	0	0	0	0	0	0	0	0	0	0	0	0	0	65414500	29,500	65,414.50	29.5
163	0	0	0	0	0	0	1	0	0	0	0	1	0	0	0	0	0	0	0	0	65444000	1,020,001	65,444.00	1,020.00
164	0	0	0	0	0	0	1	0	0	0	0	0	0	0	0	0	0	0	0	0	66464001	68,499	66,464.00	68.5
165	0	0	0	0	0	0	0	0	0	0	0	0	0	0	0	0	0	0	0	0	66532500	481,750	66,532.50	481.75
166	0	0	0	0	0	0	1	0	0	0	0	0	0	0	0	0	0	0	0	0	67014250	29,500	67,014.25	29.5
167	0	0	0	0	0	0	1	0	0	0	0	1	0	0	0	0	0	0	0	0	67043750	1,020,250	67,043.75	1,020.25
168	0	0	0	0	0	0	1	0	0	0	0	0	0	0	0	0	0	0	0	0	68064000	68,250	68,064.00	68.25
169	0	0	0	0	0	0	0	0	0	0	0	0	0	0	0	0	0	0	0	0	68132250	481,751	68,132.25	481.75
170	0	0	0	0	0	0	1	0	0	0	0	0	0	0	0	0	0	0	0	0	68614001	29,749	68,614.00	29.75
171	0	0	0	0	0	0	1	0	0	0	0	1	0	0	0	0	0	0	0	0	68643750	1,020,250	68,643.75	1,020.25
172	0	0	0	0	0	0	1	0	0	0	0	0	0	0	0	0	0	0	0	0	69664000	67,750	69,664.00	67.75
173	0	0	0	0	0	0	0	0	0	0	0	0	0	0	0	0	0	0	0	0	69731750	482,000	69,731.75	482
174	0	0	0	0	0	0	1	0	0	0	0	0	0	0	0	0	0	0	0	0	70213750	30,000	70,213.75	30
175	0	0	0	0	0	0	1	0	0	0	0	1	0	0	0	0	0	0	0	0	70243750	1,020,250	70,243.75	1,020.25
176	0	0	0	0	0	0	1	0	0	0	0	0	0	0	0	0	0	0	0	0	71264000	67,501	71,264.00	67.5
177	0	0	0	0	0	0	0	0	0	0	0	0	0	0	0	0	0	0	0	0	71331501	481,749	71,331.50	481.75
178	0	0	0	0	0	0	1	0	0	0	0	0	0	0	0	0	0	0	0	0	71813250	30,500	71,813.25	30.5
179	0	0	0	0	0	0	1	0	0	0	0	1	0	0	0	0	0	0	0	0	71843750	1,020,000	71,843.75	1,020.00
180	0	0	0	0	0	0	1	0	0	0	0	0	0	0	0	0	0	0	0	0	72863750	67,500	72,863.75	67.5
181	0	0	0	0	0	0	0	0	0	0	0	0	0	0	0	0	0	0	0	0	72931250	481,750	72,931.25	481.75
182	0	0	0	0	0	0	1	0	0	0	0	0	0	0	0	0	0	0	0	0	73413000	30,750	73,413.00	30.75
183	0	0	0	0	0	0	1	0	0	0	0	1	0	0	0	0	0	0	0	0	73443750	1,020,000	73,443.75	1,020.00
184	0	0	0	0	0	0	1	0	0	0	0	0	0	0	0	0	0	0	0	0	74463750	67,250	74,463.75	67.25
185	0	0	0	0	0	0	0	0	0	0	0	0	0	0	0	0	0	0	0	0	74531000	481,750	74,531.00	481.75
186	0	0	0	0	0	0	1	0	0	0	0	0	0	0	0	0	0	0	0	0	75012750	31,000	75,012.75	31
187	0	0	0	0	0	0	1	0	0	0	0	1	0	0	0	0	0	0	0	0	75043750	1,020,000	75,043.75	1,020.00
188	0	0	0	0	0	0	1	0	0	0	0	0	0	0	0	0	0	0	0	0	76063750	66,750	76,063.75	66.75
189	0	0	0	0	0	0	0	0	0	0	0	0	0	0	0	0	0	0	0	0	76130500	482,000	76,130.50	482
190	0	0	0	0	0	0	1	0	0	0	0	0	0	0	0	0	0	0	0	0	76612500	31,250	76,612.50	31.25
191	0	0	0	0	0	0	1	0	0	0	0	1	0	0	0	0	0	0	0	0	76643750	1,020,000	76,643.75	1,020.00
192	0	0	0	0	0	0	1	0	0	0	0	0	0	0	0	0	0	0	0	0	77663750	66,750	77,663.75	66.75
193	0	0	0	0	0	0	0	0	0	0	0	0	0	0	0	0	0	0	0	0	77730500	481,750	77,730.50	481.75
194	0	0	0	0	0	0	1	0	0	0	0	0	0	0	0	0	0	0	0	0	78212250	31,250	78,212.25	31.25
195	0	0	0	0	0	0	1	0	0	0	0	1	0	0	0	0	0	0	0	0	78243500	1,020,250	78,243.50	1,020.25
196	0	0	0	0	0	0	1	0	0	0	0	0	0	0	0	0	0	0	0	0	79263750	66,500	79,263.75	66.5
197	0	0	0	0	0	0	0	0	0	0	0	0	0	0	0	0	0	0	0	0	79330250	481,750	79,330.25	481.75
198	0	0	0	0	0	0	1	0	0	0	0	0	0	0	0	0	0	0	0	0	79812000	31,500	79,812.00	31.5
199	0	0	0	0	0	0	1	0	0	0	0	1	0	0	0	0	0	0	0	0	79843500	1,020,250	79,843.50	1,020.25
200	0	0	0	0	0	0	1	0	0	0	0	0	0	0	0	0	0	0	0	0	80863750	66,000	80,863.75	66
201	0	0	0	0	0	0	0	0	0	0	0	0	0	0	0	0	0	0	0	0	80929750	482,000	80,929.75	482
202	0	0	0	0	0	0	1	0	0	0	0	0	0	0	0	0	0	0	0	0	81411750	31,750	81,411.75	31.75
203	0	0	0	0	0	0	1	0	0	0	0	1	0	0	0	0	0	0	0	0	81443500	1,020,001	81,443.50	1,020.00
204	0	0	0	0	0	0	1	0	0	0	0	0	0	0	0	0	0	0	0	0	82463501	65,999	82,463.50	66
205	0	0	0	0	0	0	0	0	0	0	0	0	0	0	0	0	0	0	0	0	82529500	481,750	82,529.50	481.75
206	0	0	0	0	0	0	1	0	0	0	0	0	0	0	0	0	0	0	0	0	83011250	32,250	83,011.25	32.25
207	0	0	0	0	0	0	1	0	0	0	0	1	0	0	0	0	0	0	0	0	83043500	1,020,001	83,043.50	1,020.00
208	0	0	0	0	0	0	1	0	0	0	0	0	0	0	0	0	0	0	0	0	84063501	65,749	84,063.50	65.75
209	0	0	0	0	0	0	0	0	0	0	0	0	0	0	0	0	0	0	0	0	84129250	481,750	84,129.25	481.75
210	0	0	0	0	0	0	1	0	0	0	0	0	0	0	0	0	0	0	0	0	84611000	32,500	84,611.00	32.5
211	0	0	0	0	0	0	1	0	0	0	0	1	0	0	0	0	0	0	0	0	84643500	1,020,001	84,643.50	1,020.00
212	0	0	0	0	0	0	1	0	0	0	0	0	0	0	0	0	0	0	0	0	85663501	65,499	85,663.50	65.5
213	0	0	0	0	0	0	0	0	0	0	0	0	0	0	0	0	0	0	0	0	85729000	481,750	85,729.00	481.75
214	0	0	0	0	0	0	1	0	0	0	0	0	0	0	0	0	0	0	0	0	86210750	32,750	86,210.75	32.75
215	0	0	0	0	0	0	1	0	0	0	0	1	0	0	0	0	0	0	0	0	86243500	1,020,001	86,243.50	1,020.00
216	0	0	0	0	0	0	1	0	0	0	0	0	0	0	0	0	0	0	0	0	87263501	65,249	87,263.50	65.25
217	0	0	0	0	0	0	0	0	0	0	0	0	0	0	0	0	0	0	0	0	87328750	481,750	87,328.75	481.75
218	0	0	0	0	0	0	1	0	0	0	0	0	0	0	0	0	0	0	0	0	87810500	32,750	87,810.50	32.75
219	0	0	0	0	0	0	1	0	0	0	0	1	0	0	0	0	0	0	0	0	87843250	1,020,250	87,843.25	1,020.25
220	0	0	0	0	0	0	1	0	0	0	0	0	0	0	0	0	0	0	0	0	88863500	65,001	88,863.50	65
221	0	0	0	0	0	0	0	0	0	0	0	0	0	0	0	0	0	0	0	0	88928501	481,749	88,928.50	481.75
222	0	0	0	0	0	0	1	0	0	0	0	0	0	0	0	0	0	0	0	0	89410250	33,000	89,410.25	33
223	0	0	0	0	0	0	1	0	0	0	0	1	0	0	0	0	0	0	0	0	89443250	1,020,250	89,443.25	1,020.25
224	0	0	0	0	0	0	1	0	0	0	0	0	0	0	0	0	0	0	0	0	90463500	64,501	90,463.50	64.5
225	0	0	0	0	0	0	0	0	0	0	0	0	0	0	0	0	0	0	0	0	90528001	481,749	90,528.00	481.75
226	0	0	0	0	0	0	1	0	0	0	0	0	0	0	0	0	0	0	0	0	91009750	33,500	91,009.75	33.5
227	0	0	0	0	0	0	1	0	0	0	0	1	0	0	0	0	0	0	0	0	91043250	1,020,000	91,043.25	1,020.00
228	0	0	0	0	0	0	1	0	0	0	0	0	0	0	0	0	0	0	0	0	92063250	64,500	92,063.25	64.5
229	0	0	0	0	0	0	0	0	0	0	0	0	0	0	0	0	0	0	0	0	92127750	481,750	92,127.75	481.75
230	0	0	0	0	0	0	1	0	0	0	0	0	0	0	0	0	0	0	0	0	92609500	33,750	92,609.50	33.75
231	0	0	0	0	0	0	1	0	0	0	0	1	0	0	0	0	0	0	0	0	92643250	1,020,000	92,643.25	1,020.00
232	0	0	0	0	0	0	1	0	0	0	0	0	0	0	0	0	0	0	0	0	93663250	64,250	93,663.25	64.25
233	0	0	0	0	0	0	0	0	0	0	0	0	0	0	0	0	0	0	0	0	93727500	481,750	93,727.50	481.75
234	0	0	0	0	0	0	1	0	0	0	0	0	0	0	0	0	0	0	0	0	94209250	34,000	94,209.25	34
235	0	0	0	0	0	0	1	0	0	0	0	1	0	0	0	0	0	0	0	0	94243250	1,020,000	94,243.25	1,020.00
236	0	0	0	0	0	0	1	0	0	0	0	0	0	0	0	0	0	0	0	0	95263250	64,000	95,263.25	64
237	0	0	0	0	0	0	0	0	0	0	0	0	0	0	0	0	0	0	0	0	95327250	481,750	95,327.25	481.75
238	0	0	0	0	0	0	1	0	0	0	0	0	0	0	0	0	0	0	0	0	95809000	34,250	95,809.00	34.25
239	0	0	0	0	0	0	1	0	0	0	0	1	0	0	0	0	0	0	0	0	95843250	1,020,000	95,843.25	1,020.00
240	0	0	0	0	0	0	1	0	0	0	0	0	0	0	0	0	0	0	0	0	96863250	63,750	96,863.25	63.75
241	0	0	0	0	0	0	0	0	0	0	0	0	0	0	0	0	0	0	0	0	96927000	481,750	96,927.00	481.75
242	0	0	0	0	0	0	1	0	0	0	0	0	0	0	0	0	0	0	0	0	97408750	34,250	97,408.75	34.25
243	0	0	0	0	0	0	1	0	0	0	0	1	0	0	0	0	0	0	0	0	97443000	1,020,250	97,443.00	1,020.25
244	0	0	0	0	0	0	1	0	0	0	0	0	0	0	0	0	0	0	0	0	98463250	63,500	98,463.25	63.5
245	0	0	0	0	0	0	0	0	0	0	0	0	0	0	0	0	0	0	0	0	98526750	481,750	98,526.75	481.75
246	0	0	0	0	0	0	1	0	0	0	0	0	0	0	0	0	0	0	0	0	99008500	34,500	99,008.50	34.5
247	0	0	0	0	0	0	1	0	0	0	0	1	0	0	0	0	0	0	0	0	99043000	1,020,250	99,043.00	1,020.25
248	0	0	0	0	0	0	1	0	0	0	0	0	0	0	0	0	0	0	0	0	100063250	63,251	100,063.25	63.25
249	0	0	0	0	0	0	0	0	0	0	0	0	0	0	0	0	0	0	0	0	100126501	481,749	100,126.50	481.75
250	0	0	0	0	0	0	1	0	0	0	0	0	0	0	0	0	0	0	0	0	100608250	34,750	100,608.25	34.75
251	0	0	0	0	0	0	1	0	0	0	0	1	0	0	0	0	0	0	0	0	100643000	1,020,250	100,643.00	1,020.25
252	0	0	0	0	0	0	1	0	0	0	0	0	0	0	0	0	0	0	0	0	101663250	62,751	101,663.25	62.75
253	0	0	0	0	0	0	0	0	0	0	0	0	0	0	0	0	0	0	0	0	101726001	481,749	101,726.00	481.75
254	0	0	0	0	0	0	1	0	0	0	0	0	0	0	0	0	0	0	0	0	102207750	35,250	102,207.75	35.25
255	0	0	0	0	0	0	1	0	0	0	0	1	0	0	0	0	0	0	0	0	102243000	1,020,001	102,243.00	1,020.00
256	0	0	0	0	0	0	1	0	0	0	0	0	0	0	0	0	0	0	0	0	103263001	62,749	103,263.00	62.75
257	0	0	0	0	0	0	0	0	0	0	0	0	0	0	0	0	0	0	0	0	103325750	481,750	103,325.75	481.75
258	0	0	0	0	0	0	1	0	0	0	0	0	0	0	0	0	0	0	0	0	103807500	35,500	103,807.50	35.5
259	0	0	0	0	0	0	1	0	0	0	0	1	0	0	0	0	0	0	0	0	103843000	1,020,001	103,843.00	1,020.00
260	0	0	0	0	0	0	1	0	0	0	0	0	0	0	0	0	0	0	0	0	104863001	62,499	104,863.00	62.5
261	0	0	0	0	0	0	0	0	0	0	0	0	0	0	0	0	0	0	0	0	104925500	481,750	104,925.50	481.75
262	0	0	0	0	0	0	1	0	0	0	0	0	0	0	0	0	0	0	0	0	105407250	35,750	105,407.25	35.75
263	0	0	0	0	0	0	1	0	0	0	0	1	0	0	0	0	0	0	0	0	105443000	1,020,001	105,443.00	1,020.00
264	0	0	0	0	0	0	1	0	0	0	0	0	0	0	0	0	0	0	0	0	106463001	62,249	106,463.00	62.25
265	0	0	0	0	0	0	0	0	0	0	0	0	0	0	0	0	0	0	0	0	106525250	481,750	106,525.25	481.75
266	0	0	0	0	0	0	1	0	0	0	0	0	0	0	0	0	0	0	0	0	107007000	35,750	107,007.00	35.75
267	0	0	0	0	0	0	1	0	0	0	0	1	0	0	0	0	0	0	0	0	107042750	1,020,250	107,042.75	1,020.25
268	0	0	0	0	0	0	1	0	0	0	0	0	0	0	0	0	0	0	0	0	108063000	62,001	108,063.00	62
269	0	0	0	0	0	0	0	0	0	0	0	0	0	0	0	0	0	0	0	0	108125001	481,749	108,125.00	481.75
270	0	0	0	0	0	0	1	0	0	0	0	0	0	0	0	0	0	0	0	0	108606750	36,000	108,606.75	36
271	0	0	0	0	0	0	1	0	0	0	0	1	0	0	0	0	0	0	0	0	108642750	1,020,250	108,642.75	1,020.25
272	0	0	0	0	0	0	1	0	0	0	0	0	0	0	0	0	0	0	0	0	109663000	61,750	109,663.00	61.75
273	0	0	0	0	0	0	0	0	0	0	0	0	0	0	0	0	0	0	0	0	109724750	481,500	109,724.75	481.5
274	0	0	0	0	0	0	1	0	0	0	0	0	0	0	0	0	0	0	0	0	110206250	36,500	110,206.25	36.5
275	0	0	0	0	0	0	1	0	0	0	0	1	0	0	0	0	0	0	0	0	110242750	1,020,250	110,242.75	1,020.25
276	0	0	0	0	0	0	1	0	0	0	0	0	0	0	0	0	0	0	0	0	111263000	61,501	111,263.00	61.5
277	0	0	0	0	0	0	0	0	0	0	0	0	0	0	0	0	0	0	0	0	111324501	481,499	111,324.50	481.5
278	0	0	0	0	0	0	1	0	0	0	0	0	0	0	0	0	0	0	0	0	111806000	36,750	111,806.00	36.75
279	0	0	0	0	0	0	1	0	0	0	0	1	0	0	0	0	0	0	0	0	111842750	1,020,000	111,842.75	1,020.00
280	0	0	0	0	0	0	1	0	0	0	0	0	0	0	0	0	0	0	0	0	112862750	61,250	112,862.75	61.25
281	0	0	0	0	0	0	0	0	0	0	0	0	0	0	0	0	0	0	0	0	112924000	481,750	112,924.00	481.75
282	0	0	0	0	0	0	1	0	0	0	0	0	0	0	0	0	0	0	0	0	113405750	37,000	113,405.75	37
283	0	0	0	0	0	0	1	0	0	0	0	1	0	0	0	0	0	0	0	0	113442750	1,020,000	113,442.75	1,020.00
284	0	0	0	0	0	0	1	0	0	0	0	0	0	0	0	0	0	0	0	0	114462750	61,000	114,462.75	61
285	0	0	0	0	0	0	0	0	0	0	0	0	0	0	0	0	0	0	0	0	114523750	481,750	114,523.75	481.75
286	0	0	0	0	0	0	1	0	0	0	0	0	0	0	0	0	0	0	0	0	115005500	37,250	115,005.50	37.25
287	0	0	0	0	0	0	1	0	0	0	0	1	0	0	0	0	0	0	0	0	115042750	1,020,000	115,042.75	1,020.00
288	0	0	0	0	0	0	1	0	0	0	0	0	0	0	0	0	0	0	0	0	116062750	60,750	116,062.75	60.75
289	0	0	0	0	0	0	0	0	0	0	0	0	0	0	0	0	0	0	0	0	116123500	481,750	116,123.50	481.75
290	0	0	0	0	0	0	1	0	0	0	0	0	0	0	0	0	0	0	0	0	116605250	37,250	116,605.25	37.25
291	0	0	0	0	0	0	1	0	0	0	0	1	0	0	0	0	0	0	0	0	116642500	1,020,250	116,642.50	1,020.25
292	0	0	0	0	0	0	1	0	0	0	0	0	0	0	0	0	0	0	0	0	117662750	60,500	117,662.75	60.5
293	0	0	0	0	0	0	0	0	0	0	0	0	0	0	0	0	0	0	0	0	117723250	481,750	117,723.25	481.75
294	0	0	0	0	0	0	1	0	0	0	0	0	0	0	0	0	0	0	0	0	118205000	37,500	118,205.00	37.5
295	0	0	0	0	0	0	1	0	0	0	0	1	0	0	0	0	0	0	0	0	118242500	1,020,250	118,242.50	1,020.25
296	0	0	0	0	0	0	1	0	0	0	0	0	0	0	0	0	0	0	0	0	119262750	60,251	119,262.75	60.25
297	0	0	0	0	0	0	0	0	0	0	0	0	0	0	0	0	0	0	0	0	119323001	481,749	119,323.00	481.75
298	0	0	0	0	0	0	1	0	0	0	0	0	0	0	0	0	0	0	0	0	119804750	37,750	119,804.75	37.75
299	0	0	0	0	0	0	1	0	0	0	0	1	0	0	0	0	0	0	0	0	119842500	1,020,250	119,842.50	1,020.25
300	0	0	0	0	0	0	1	0	0	0	0	0	0	0	0	0	0	0	0	0	120862750	59,751	120,862.75	59.75
301	0	0	0	0	0	0	0	0	0	0	0	0	0	0	0	0	0	0	0	0	120922501	481,999	120,922.50	482
302	0	0	0	0	0	0	1	0	0	0	0	0	0	0	0	0	0	0	0	0	121404500	38,000	121,404.50	38
303	0	0	0	0	0	0	1	0	0	0	0	1	0	0	0	0	0	0	0	0	121442500	1,020,001	121,442.50	1,020.00
304	0	0	0	0	0	0	1	0	0	0	0	0	0	0	0	0	0	0	0	0	122462501	59,749	122,462.50	59.75
305	0	0	0	0	0	0	0	0	0	0	0	0	0	0	0	0	0	0	0	0	122522250	482,000	122,522.25	482
306	0	0	0	0	0	0	1	0	0	0	0	0	0	0	0	0	0	0	0	0	123004250	38,250	123,004.25	38.25
307	0	0	0	0	0	0	1	0	0	0	0	1	0	0	0	0	0	0	0	0	123042500	1,020,001	123,042.50	1,020.00
308	0	0	0	0	0	0	1	0	0	0	0	0	0	0	0	0	0	0	0	0	124062501	59,499	124,062.50	59.5
309	0	0	0	0	0	0	0	0	0	0	0	0	0	0	0	0	0	0	0	0	124122000	481,750	124,122.00	481.75
310	0	0	0	0	0	0	1	0	0	0	0	0	0	0	0	0	0	0	0	0	124603750	38,750	124,603.75	38.75
311	0	0	0	0	0	0	1	0	0	0	0	1	0	0	0	0	0	0	0	0	124642500	1,020,001	124,642.50	1,020.00
312	0	0	0	0	0	0	1	0	0	0	0	0	0	0	0	0	0	0	0	0	125662501	59,249	125,662.50	59.25
313	0	0	0	0	0	0	0	0	0	0	0	0	0	0	0	0	0	0	0	0	125721750	481,750	125,721.75	481.75
314	0	0	0	0	0	0	1	0	0	0	0	0	0	0	0	0	0	0	0	0	126203500	38,750	126,203.50	38.75
315	0	0	0	0	0	0	1	0	0	0	0	1	0	0	0	0	0	0	0	0	126242250	1,020,250	126,242.25	1,020.25
316	0	0	0	0	0	0	1	0	0	0	0	0	0	0	0	0	0	0	0	0	127262500	58,750	127,262.50	58.75
317	0	0	0	0	0	0	0	0	0	0	0	0	0	0	0	0	0	0	0	0	127321250	482,000	127,321.25	482
318	0	0	0	0	0	0	1	0	0	0	0	0	0	0	0	0	0	0	0	0	127803250	39,000	127,803.25	39
319	0	0	0	0	0	0	1	0	0	0	0	1	0	0	0	0	0	0	0	0	127842250	1,020,250	127,842.25	1,020.25
320	0	0	0	0	0	0	1	0	0	0	0	0	0	0	0	0	0	0	0	0	128862500	58,750	128,862.50	58.75
321	0	0	0	0	0	0	0	0	0	0	0	0	0	0	0	0	0	0	0	0	128921250	481,750	128,921.25	481.75
322	0	0	0	0	0	0	1	0	0	0	0	0	0	0	0	0	0	0	0	0	129403000	39,250	129,403.00	39.25
323	0	0	0	0	0	0	1	0	0	0	0	1	0	0	0	0	0	0	0	0	129442250	1,020,250	129,442.25	1,020.25
324	0	0	0	0	0	0	1	0	0	0	0	0	0	0	0	0	0	0	0	0	130462500	58,250	130,462.50	58.25
325	0	0	0	0	0	0	0	0	0	0	0	0	0	0	0	0	0	0	0	0	130520750	482,000	130,520.75	482
326	0	0	0	0	0	0	1	0	0	0	0	0	0	0	0	0	0	0	0	0	131002750	39,500	131,002.75	39.5
327	0	0	0	0	0	0	1	0	0	0	0	1	0	0	0	0	0	0	0	0	131042250	1,020,000	131,042.25	1,020.00
328	0	0	0	0	0	0	1	0	0	0	0	0	0	0	0	0	0	0	0	0	132062250	58,250	132,062.25	58.25
329	0	0	0	0	0	0	0	0	0	0	0	0	0	0	0	0	0	0	0	0	132120500	498,500	132,120.50	498.5
330	0	0	0	0	0	0	1	0	0	0	0	0	0	0	0	0	0	0	0	0	132619000	23,250	132,619.00	23.25
331	0	0	0	0	0	0	1	0	0	0	0	1	0	0	0	0	0	0	0	0	132642250	1,020,000	132,642.25	1,020.00
332	0	0	0	0	0	0	1	0	0	0	0	0	0	0	0	0	0	0	0	0	133662250	58,000	133,662.25	58
333	0	0	0	0	0	0	0	0	0	0	0	0	0	0	0	0	0	0	0	0	133720250	498,500	133,720.25	498.5
334	0	0	0	0	0	0	1	0	0	0	0	0	0	0	0	0	0	0	0	0	134218750	23,500	134,218.75	23.5
335	0	0	0	0	0	0	1	0	0	0	0	1	0	0	0	0	0	0	0	0	134242250	1,020,000	134,242.25	1,020.00
336	0	0	0	0	0	0	1	0	0	0	0	0	0	0	0	0	0	0	0	0	135262250	57,750	135,262.25	57.75
337	0	0	0	0	0	0	0	0	0	0	0	0	0	0	0	0	0	0	0	0	135320000	498,501	135,320.00	498.5
338	0	0	0	0	0	0	1	0	0	0	0	0	0	0	0	0	0	0	0	0	135818501	23,499	135,818.50	23.5
339	0	0	0	0	0	0	1	0	0	0	0	1	0	0	0	0	0	0	0	0	135842000	1,020,250	135,842.00	1,020.25
340	0	0	0	0	0	0	1	0	0	0	0	0	0	0	0	0	0	0	0	0	136862250	57,500	136,862.25	57.5
341	0	0	0	0	0	0	0	0	0	0	0	0	0	0	0	0	0	0	0	0	136919750	498,500	136,919.75	498.5
342	0	0	0	0	0	0	1	0	0	0	0	0	0	0	0	0	0	0	0	0	137418250	23,750	137,418.25	23.75
343	0	0	0	0	0	0	1	0	0	0	0	1	0	0	0	0	0	0	0	0	137442000	1,020,250	137,442.00	1,020.25
344	0	0	0	0	0	0	1	0	0	0	0	0	0	0	0	0	0	0	0	0	138462250	57,251	138,462.25	57.25
345	0	0	0	0	0	0	0	0	0	0	0	0	0	0	0	0	0	0	0	0	138519501	498,249	138,519.50	498.25
346	0	0	0	0	0	0	1	0	0	0	0	0	0	0	0	0	0	0	0	0	139017750	24,250	139,017.75	24.25
347	0	0	0	0	0	0	1	0	0	0	0	1	0	0	0	0	0	0	0	0	139042000	1,020,250	139,042.00	1,020.25
348	0	0	0	0	0	0	1	0	0	0	0	0	0	0	0	0	0	0	0	0	140062250	57,000	140,062.25	57
349	0	0	0	0	0	0	0	0	0	0	0	0	0	0	0	0	0	0	0	0	140119250	498,250	140,119.25	498.25
350	0	0	0	0	0	0	1	0	0	0	0	0	0	0	0	0	0	0	0	0	140617500	24,500	140,617.50	24.5
351	0	0	0	0	0	0	1	0	0	0	0	1	0	0	0	0	0	0	0	0	140642000	1,020,001	140,642.00	1,020.00
352	0	0	0	0	0	0	1	0	0	0	0	0	0	0	0	0	0	0	0	0	141662001	56,749	141,662.00	56.75
353	0	0	0	0	0	0	0	0	0	0	0	0	0	0	0	0	0	0	0	0	141718750	498,500	141,718.75	498.5
354	0	0	0	0	0	0	1	0	0	0	0	0	0	0	0	0	0	0	0	0	142217250	24,750	142,217.25	24.75
355	0	0	0	0	0	0	1	0	0	0	0	1	0	0	0	0	0	0	0	0	142242000	1,020,001	142,242.00	1,020.00
356	0	0	0	0	0	0	1	0	0	0	0	0	0	0	0	0	0	0	0	0	143262001	56,499	143,262.00	56.5
357	0	0	0	0	0	0	0	0	0	0	0	0	0	0	0	0	0	0	0	0	143318500	498,500	143,318.50	498.5
358	0	0	0	0	0	0	1	0	0	0	0	0	0	0	0	0	0	0	0	0	143817000	25,000	143,817.00	25
359	0	0	0	0	0	0	1	0	0	0	0	1	0	0	0	0	0	0	0	0	143842000	1,020,001	143,842.00	1,020.00
360	0	0	0	0	0	0	1	0	0	0	0	0	0	0	0	0	0	0	0	0	144862001	56,249	144,862.00	56.25
361	0	0	0	0	0	0	0	0	0	0	0	0	0	0	0	0	0	0	0	0	144918250	498,500	144,918.25	498.5
362	0	0	0	0	0	0	1	0	0	0	0	0	0	0	0	0	0	0	0	0	145416750	25,250	145,416.75	25.25
363	0	0	0	0	0	0	1	0	0	0	0	1	0	0	0	0	0	0	0	0	145442000	1,020,001	145,442.00	1,020.00
364	0	0	0	0	0	0	1	0	0	0	0	0	0	0	0	0	0	0	0	0	146462001	55,999	146,462.00	56
365	0	0	0	0	0	0	0	0	0	0	0	0	0	0	0	0	0	0	0	0	146518000	498,500	146,518.00	498.5
366	0	0	0	0	0	0	1	0	0	0	0	0	0	0	0	0	0	0	0	0	147016500	25,250	147,016.50	25.25
367	0	0	0	0	0	0	1	0	0	0	0	1	0	0	0	0	0	0	0	0	147041750	1,020,250	147,041.75	1,020.25
368	0	0	0	0	0	0	1	0	0	0	0	0	0	0	0	0	0	0	0	0	148062000	55,750	148,062.00	55.75
369	0	0	0	0	0	0	0	0	0	0	0	0	0	0	0	0	0	0	0	0	148117750	498,250	148,117.75	498.25
370	0	0	0	0	0	0	1	0	0	0	0	0	0	0	0	0	0	0	0	0	148616000	25,750	148,616.00	25.75
371	0	0	0	0	0	0	1	0	0	0	0	1	0	0	0	0	0	0	0	0	148641750	1,020,250	148,641.75	1,020.25
372	0	0	0	0	0	0	1	0	0	0	0	0	0	0	0	0	0	0	0	0	149662000	55,501	149,662.00	55.5
373	0	0	0	0	0	0	0	0	0	0	0	0	0	0	0	0	0	0	0	0	149717501	498,249	149,717.50	498.25
374	0	0	0	0	0	0	1	0	0	0	0	0	0	0	0	0	0	0	0	0	150215750	26,000	150,215.75	26
375	0	0	0	0	0	0	1	0	0	0	0	1	0	0	0	0	0	0	0	0	150241750	1,020,000	150,241.75	1,020.00
376	0	0	0	0	0	0	1	0	0	0	0	0	0	0	0	0	0	0	0	0	151261750	55,500	151,261.75	55.5
377	0	0	0	0	0	0	0	0	0	0	0	0	0	0	0	0	0	0	0	0	151317250	498,250	151,317.25	498.25
378	0	0	0	0	0	0	1	0	0	0	0	0	0	0	0	0	0	0	0	0	151815500	26,250	151,815.50	26.25
379	0	0	0	0	0	0	1	0	0	0	0	1	0	0	0	0	0	0	0	0	151841750	1,020,000	151,841.75	1,020.00
380	0	0	0	0	0	0	1	0	0	0	0	0	0	0	0	0	0	0	0	0	152861750	55,000	152,861.75	55
381	0	0	0	0	0	0	0	0	0	0	0	0	0	0	0	0	0	0	0	0	152916750	498,500	152,916.75	498.5
382	0	0	0	0	0	0	1	0	0	0	0	0	0	0	0	0	0	0	0	0	153415250	26,500	153,415.25	26.5
383	0	0	0	0	0	0	1	0	0	0	0	1	0	0	0	0	0	0	0	0	153441750	1,020,000	153,441.75	1,020.00
384	0	0	0	0	0	0	1	0	0	0	0	0	0	0	0	0	0	0	0	0	154461750	71,500	154,461.75	71.5
385	0	0	0	0	0	0	0	0	0	0	0	0	0	0	0	0	0	0	0	0	154533250	481,750	154,533.25	481.75
386	0	0	0	0	0	0	1	0	0	0	0	0	0	0	0	0	0	0	0	0	155015000	26,750	155,015.00	26.75
387	0	0	0	0	0	0	1	0	0	0	0	1	0	0	0	0	0	0	0	0	155041750	1,020,000	155,041.75	1,020.00
388	0	0	0	0	0	0	1	0	0	0	0	0	0	0	0	0	0	0	0	0	156061750	71,250	156,061.75	71.25
389	0	0	0	0	0	0	0	0	0	0	0	0	0	0	0	0	0	0	0	0	156133000	481,750	156,133.00	481.75
390	0	0	0	0	0	0	1	0	0	0	0	0	0	0	0	0	0	0	0	0	156614750	26,750	156,614.75	26.75
391	0	0	0	0	0	0	1	0	0	0	0	1	0	0	0	0	0	0	0	0	156641500	1,020,250	156,641.50	1,020.25
392	0	0	0	0	0	0	1	0	0	0	0	0	0	0	0	0	0	0	0	0	157661750	71,000	157,661.75	71
393	0	0	0	0	0	0	0	0	0	0	0	0	0	0	0	0	0	0	0	0	157732750	481,500	157,732.75	481.5
394	0	0	0	0	0	0	1	0	0	0	0	0	0	0	0	0	0	0	0	0	158214250	27,250	158,214.25	27.25
395	0	0	0	0	0	0	1	0	0	0	0	1	0	0	0	0	0	0	0	0	158241500	1,020,250	158,241.50	1,020.25
396	0	0	0	0	0	0	1	0	0	0	0	0	0	0	0	0	0	0	0	0	159261750	70,500	159,261.75	70.5
397	0	0	0	0	0	0	0	0	0	0	0	0	0	0	0	0	0	0	0	0	159332250	481,750	159,332.25	481.75
398	0	0	0	0	0	0	1	0	0	0	0	0	0	0	0	0	0	0	0	0	159814000	27,500	159,814.00	27.5
399	0	0	0	0	0	0	1	0	0	0	0	1	0	0	0	0	0	0	0	0	159841500	1,020,001	159,841.50	1,020.00
400	0	0	0	0	0	0	1	0	0	0	0	0	0	0	0	0	0	0	0	0	160861501	70,499	160,861.50	70.5
401	0	0	0	0	0	0	0	0	0	0	0	0	0	0	0	0	0	0	0	0	160932000	481,750	160,932.00	481.75
402	0	0	0	0	0	0	1	0	0	0	0	0	0	0	0	0	0	0	0	0	161413750	27,750	161,413.75	27.75
403	0	0	0	0	0	0	1	0	0	0	0	1	0	0	0	0	0	0	0	0	161441500	1,020,001	161,441.50	1,020.00
404	0	0	0	0	0	0	1	0	0	0	0	0	0	0	0	0	0	0	0	0	162461501	70,249	162,461.50	70.25
405	0	0	0	0	0	0	0	0	0	0	0	0	0	0	0	0	0	0	0	0	162531750	481,750	162,531.75	481.75
406	0	0	0	0	0	0	1	0	0	0	0	0	0	0	0	0	0	0	0	0	163013500	28,000	163,013.50	28
407	0	0	0	0	0	0	1	0	0	0	0	1	0	0	0	0	0	0	0	0	163041500	1,020,001	163,041.50	1,020.00
408	0	0	0	0	0	0	1	0	0	0	0	0	0	0	0	0	0	0	0	0	164061501	69,999	164,061.50	70
409	0	0	0	0	0	0	0	0	0	0	0	0	0	0	0	0	0	0	0	0	164131500	481,750	164,131.50	481.75
410	0	0	0	0	0	0	1	0	0	0	0	0	0	0	0	0	0	0	0	0	164613250	28,250	164,613.25	28.25
411	0	0	0	0	0	0	1	0	0	0	0	1	0	0	0	0	0	0	0	0	164641500	1,020,001	164,641.50	1,020.00
412	0	0	0	0	0	0	1	0	0	0	0	0	0	0	0	0	0	0	0	0	165661501	69,749	165,661.50	69.75
413	0	0	0	0	0	0	0	0	0	0	0	0	0	0	0	0	0	0	0	0	165731250	481,750	165,731.25	481.75
414	0	0	0	0	0	0	1	0	0	0	0	0	0	0	0	0	0	0	0	0	166213000	28,250	166,213.00	28.25
415	0	0	0	0	0	0	1	0	0	0	0	1	0	0	0	0	0	0	0	0	166241250	1,020,250	166,241.25	1,020.25
416	0	0	0	0	0	0	1	0	0	0	0	0	0	0	0	0	0	0	0	0	167261500	69,501	167,261.50	69.5
417	0	0	0	0	0	0	0	0	0	0	0	0	0	0	0	0	0	0	0	0	167331001	481,749	167,331.00	481.75
418	0	0	0	0	0	0	1	0	0	0	0	0	0	0	0	0	0	0	0	0	167812750	28,500	167,812.75	28.5
419	0	0	0	0	0	0	1	0	0	0	0	1	0	0	0	0	0	0	0	0	167841250	1,020,250	167,841.25	1,020.25
420	0	0	0	0	0	0	1	0	0	0	0	0	0	0	0	0	0	0	0	0	168861500	69,001	168,861.50	69
421	0	0	0	0	0	0	0	0	0	0	0	0	0	0	0	0	0	0	0	0	168930501	481,999	168,930.50	482
422	0	0	0	0	0	0	1	0	0	0	0	0	0	0	0	0	0	0	0	0	169412500	28,750	169,412.50	28.75
423	0	0	0	0	0	0	1	0	0	0	0	1	0	0	0	0	0	0	0	0	169441250	1,020,250	169,441.25	1,020.25
424	0	0	0	0	0	0	1	0	0	0	0	0	0	0	0	0	0	0	0	0	170461500	68,750	170,461.50	68.75
425	0	0	0	0	0	0	0	0	0	0	0	0	0	0	0	0	0	0	0	0	170530250	481,750	170,530.25	481.75
426	0	0	0	0	0	0	1	0	0	0	0	0	0	0	0	0	0	0	0	0	171012000	29,250	171,012.00	29.25
427	0	0	0	0	0	0	1	0	0	0	0	1	0	0	0	0	0	0	0	0	171041250	1,020,000	171,041.25	1,020.00
428	0	0	0	0	0	0	1	0	0	0	0	0	0	0	0	0	0	0	0	0	172061250	68,750	172,061.25	68.75
429	0	0	0	0	0	0	0	0	0	0	0	0	0	0	0	0	0	0	0	0	172130000	481,750	172,130.00	481.75
430	0	0	0	0	0	0	1	0	0	0	0	0	0	0	0	0	0	0	0	0	172611750	29,500	172,611.75	29.5
431	0	0	0	0	0	0	1	0	0	0	0	1	0	0	0	0	0	0	0	0	172641250	1,020,000	172,641.25	1,020.00
432	0	0	0	0	0	0	1	0	0	0	0	0	0	0	0	0	0	0	0	0	173661250	68,500	173,661.25	68.5
433	0	0	0	0	0	0	0	0	0	0	0	0	0	0	0	0	0	0	0	0	173729750	481,750	173,729.75	481.75
434	0	0	0	0	0	0	1	0	0	0	0	0	0	0	0	0	0	0	0	0	174211500	29,750	174,211.50	29.75
435	0	0	0	0	0	0	1	0	0	0	0	1	0	0	0	0	0	0	0	0	174241250	1,020,000	174,241.25	1,020.00
436	0	0	0	0	0	0	1	0	0	0	0	0	0	0	0	0	0	0	0	0	175261250	68,250	175,261.25	68.25
437	0	0	0	0	0	0	0	0	0	0	0	0	0	0	0	0	0	0	0	0	175329500	481,750	175,329.50	481.75
438	0	0	0	0	0	0	1	0	0	0	0	0	0	0	0	0	0	0	0	0	175811250	29,750	175,811.25	29.75
439	0	0	0	0	0	0	1	0	0	0	0	1	0	0	0	0	0	0	0	0	175841000	1,020,250	175,841.00	1,020.25
440	0	0	0	0	0	0	1	0	0	0	0	0	0	0	0	0	0	0	0	0	176861250	68,000	176,861.25	68
441	0	0	0	0	0	0	0	0	0	0	0	0	0	0	0	0	0	0	0	0	176929250	481,750	176,929.25	481.75
442	0	0	0	0	0	0	1	0	0	0	0	0	0	0	0	0	0	0	0	0	177411000	30,000	177,411.00	30
443	0	0	0	0	0	0	1	0	0	0	0	1	0	0	0	0	0	0	0	0	177441000	1,020,250	177,441.00	1,020.25
444	0	0	0	0	0	0	1	0	0	0	0	0	0	0	0	0	0	0	0	0	178461250	67,500	178,461.25	67.5
445	0	0	0	0	0	0	0	0	0	0	0	0	0	0	0	0	0	0	0	0	178528750	482,000	178,528.75	482
446	0	0	0	0	0	0	1	0	0	0	0	0	0	0	0	0	0	0	0	0	179010750	30,250	179,010.75	30.25
447	0	0	0	0	0	0	1	0	0	0	0	1	0	0	0	0	0	0	0	0	179041000		179,041.00
