# Supplementary material for: Auditory presentation and synchronization in Adobe Flash and HTML5/JavaScript Web experiments
Source: Behav Res Methods. 2016 Jul 15;48(3):897–908. doi: 10.3758/s13428-016-0758-5 (PMC5003904; doi:10.3758/s13428-016-0758-5)
Supplement: Supplementary file 1 — (ZIP 1310 kb) [file 13428_2016_758_MOESM1_ESM.zip › Data/S3/jswa-lenlap-ff-js-wav.csv]

	Keypad 4	Keypad 3	Keypad 2	Keypad 1	Opto 4	Opto 3	Opto 2	Opto 1	TTL in 2	TTL in 1	Mic 2	Mic 1	Act close 4	Act close 3	Act close 3	Act close 1	TTL out 2	TTL out 1	Sounder 2	Sounder 1	Elapsed uS	Active uS	Elapsed mS	Active mS
1	0	0	0	0	0	0	0	0	0	0	0	0	0	0	0	0	0	0	0	0	0	1,422,250	0	1,422.25
2	0	0	0	0	0	0	1	0	0	0	0	0	0	0	0	0	0	0	0	0	1422250	25,500	1,422.25	25.5
3	0	0	0	0	0	0	1	0	0	0	0	1	0	0	0	0	0	0	0	0	1447750	1,020,250	1,447.75	1,020.25
4	0	0	0	0	0	0	1	0	0	0	0	0	0	0	0	0	0	0	0	0	2468000	37,750	2,468.00	37.75
5	0	0	0	0	0	0	0	0	0	0	0	0	0	0	0	0	0	0	0	0	2505750	470,000	2,505.75	470
6	0	0	0	0	0	0	0	0	0	0	0	1	0	0	0	0	0	0	0	0	2975750	13,000	2,975.75	13
7	0	0	0	0	0	0	1	0	0	0	0	1	0	0	0	0	0	0	0	0	2988750	1,007,000	2,988.75	1,007.00
8	0	0	0	0	0	0	1	0	0	0	0	0	0	0	0	0	0	0	0	0	3995750	43,250	3,995.75	43.25
9	0	0	0	0	0	0	0	0	0	0	0	0	0	0	0	0	0	0	0	0	4039000	466,000	4,039.00	466
10	0	0	0	0	0	0	1	0	0	0	0	0	0	0	0	0	0	0	0	0	4505000	1,250	4,505.00	1.25
11	0	0	0	0	0	0	1	0	0	0	0	1	0	0	0	0	0	0	0	0	4506250	1,020,250	4,506.25	1,020.25
12	0	0	0	0	0	0	1	0	0	0	0	0	0	0	0	0	0	0	0	0	5526500	45,500	5,526.50	45.5
13	0	0	0	0	0	0	0	0	0	0	0	0	0	0	0	0	0	0	0	0	5572000	465,000	5,572.00	465
14	0	0	0	0	0	0	1	0	0	0	0	1	0	0	0	0	0	0	0	0	6037000	1,020,000	6,037.00	1,020.00
15	0	0	0	0	0	0	1	0	0	0	0	0	0	0	0	0	0	0	0	0	7057000	64,750	7,057.00	64.75
16	0	0	0	0	0	0	0	0	0	0	0	0	0	0	0	0	0	0	0	0	7121750	445,750	7,121.75	445.75
17	0	0	0	0	0	0	1	0	0	0	0	1	0	0	0	0	0	0	0	0	7567500	1,020,250	7,567.50	1,020.25
18	0	0	0	0	0	0	1	0	0	0	0	0	0	0	0	0	0	0	0	0	8587750	33,750	8,587.75	33.75
19	0	0	0	0	0	0	0	0	0	0	0	0	0	0	0	0	0	0	0	0	8621500	474,000	8,621.50	474
20	0	0	0	0	0	0	0	0	0	0	0	1	0	0	0	0	0	0	0	0	9095500	8,750	9,095.50	8.75
21	0	0	0	0	0	0	1	0	0	0	0	1	0	0	0	0	0	0	0	0	9104250	1,011,500	9,104.25	1,011.50
22	0	0	0	0	0	0	1	0	0	0	0	0	0	0	0	0	0	0	0	0	10115750	38,750	10,115.75	38.75
23	0	0	0	0	0	0	0	0	0	0	0	0	0	0	0	0	0	0	0	0	10154500	471,750	10,154.50	471.75
24	0	0	0	0	0	0	0	0	0	0	0	1	0	0	0	0	0	0	0	0	10626250	11,250	10,626.25	11.25
25	0	0	0	0	0	0	1	0	0	0	0	1	0	0	0	0	0	0	0	0	10637500	1,008,750	10,637.50	1,008.75
26	0	0	0	0	0	0	1	0	0	0	0	0	0	0	0	0	0	0	0	0	11646250	41,250	11,646.25	41.25
27	0	0	0	0	0	0	0	0	0	0	0	0	0	0	0	0	0	0	0	0	11687500	469,250	11,687.50	469.25
28	0	0	0	0	0	0	0	0	0	0	0	1	0	0	0	0	0	0	0	0	12156750	13,750	12,156.75	13.75
29	0	0	0	0	0	0	1	0	0	0	0	1	0	0	0	0	0	0	0	0	12170500	1,006,500	12,170.50	1,006.50
30	0	0	0	0	0	0	1	0	0	0	0	0	0	0	0	0	0	0	0	0	13177000	43,500	13,177.00	43.5
31	0	0	0	0	0	0	0	0	0	0	0	0	0	0	0	0	0	0	0	0	13220500	466,500	13,220.50	466.5
32	0	0	0	0	0	0	1	0	0	0	0	0	0	0	0	0	0	0	0	0	13687000	501	13,687.00	0.5
33	0	0	0	0	0	0	1	0	0	0	0	1	0	0	0	0	0	0	0	0	13687501	1,019,999	13,687.50	1,020.00
34	0	0	0	0	0	0	1	0	0	0	0	0	0	0	0	0	0	0	0	0	14707500	46,250	14,707.50	46.25
35	0	0	0	0	0	0	0	0	0	0	0	0	0	0	0	0	0	0	0	0	14753750	461,750	14,753.75	461.75
36	0	0	0	0	0	0	1	0	0	0	0	1	0	0	0	0	0	0	0	0	15215500	1,020,000	15,215.50	1,020.00
37	0	0	0	0	0	0	1	0	0	0	0	0	0	0	0	0	0	0	0	0	16235500	34,500	16,235.50	34.5
38	0	0	0	0	0	0	0	0	0	0	0	0	0	0	0	0	0	0	0	0	16270000	476,000	16,270.00	476
39	0	0	0	0	0	0	0	0	0	0	0	1	0	0	0	0	0	0	0	0	16746000	7,000	16,746.00	7
40	0	0	0	0	0	0	1	0	0	0	0	1	0	0	0	0	0	0	0	0	16753000	1,013,250	16,753.00	1,013.25
41	0	0	0	0	0	0	1	0	0	0	0	0	0	0	0	0	0	0	0	0	17766250	36,750	17,766.25	36.75
42	0	0	0	0	0	0	0	0	0	0	0	0	0	0	0	0	0	0	0	0	17803000	473,750	17,803.00	473.75
43	0	0	0	0	0	0	0	0	0	0	0	1	0	0	0	0	0	0	0	0	18276750	9,250	18,276.75	9.25
44	0	0	0	0	0	0	1	0	0	0	0	1	0	0	0	0	0	0	0	0	18286000	1,010,750	18,286.00	1,010.75
45	0	0	0	0	0	0	1	0	0	0	0	0	0	0	0	0	0	0	0	0	19296750	39,250	19,296.75	39.25
46	0	0	0	0	0	0	0	0	0	0	0	0	0	0	0	0	0	0	0	0	19336000	471,250	19,336.00	471.25
47	0	0	0	0	0	0	0	0	0	0	0	1	0	0	0	0	0	0	0	0	19807250	11,750	19,807.25	11.75
48	0	0	0	0	0	0	1	0	0	0	0	1	0	0	0	0	0	0	0	0	19819000	1,008,500	19,819.00	1,008.50
49	0	0	0	0	0	0	1	0	0	0	0	0	0	0	0	0	0	0	0	0	20827500	41,750	20,827.50	41.75
50	0	0	0	0	0	0	0	0	0	0	0	0	0	0	0	0	0	0	0	0	20869250	466,000	20,869.25	466
51	0	0	0	0	0	0	1	0	0	0	0	1	0	0	0	0	0	0	0	0	21335250	1,020,000	21,335.25	1,020.00
52	0	0	0	0	0	0	1	0	0	0	0	0	0	0	0	0	0	0	0	0	22355250	47,000	22,355.25	47
53	0	0	0	0	0	0	0	0	0	0	0	0	0	0	0	0	0	0	0	0	22402250	463,500	22,402.25	463.5
54	0	0	0	0	0	0	1	0	0	0	0	1	0	0	0	0	0	0	0	0	22865750	1,020,250	22,865.75	1,020.25
55	0	0	0	0	0	0	1	0	0	0	0	0	0	0	0	0	0	0	0	0	23886000	32,750	23,886.00	32.75
56	0	0	0	0	0	0	0	0	0	0	0	0	0	0	0	0	0	0	0	0	23918750	477,750	23,918.75	477.75
57	0	0	0	0	0	0	0	0	0	0	0	1	0	0	0	0	0	0	0	0	24396500	5,000	24,396.50	5
58	0	0	0	0	0	0	1	0	0	0	0	1	0	0	0	0	0	0	0	0	24401500	1,015,000	24,401.50	1,015.00
59	0	0	0	0	0	0	1	0	0	0	0	0	0	0	0	0	0	0	0	0	25416500	35,250	25,416.50	35.25
60	0	0	0	0	0	0	0	0	0	0	0	0	0	0	0	0	0	0	0	0	25451750	475,250	25,451.75	475.25
61	0	0	0	0	0	0	0	0	0	0	0	1	0	0	0	0	0	0	0	0	25927000	7,500	25,927.00	7.5
62	0	0	0	0	0	0	1	0	0	0	0	1	0	0	0	0	0	0	0	0	25934500	1,012,750	25,934.50	1,012.75
63	0	0	0	0	0	0	1	0	0	0	0	0	0	0	0	0	0	0	0	0	26947250	37,500	26,947.25	37.5
64	0	0	0	0	0	0	0	0	0	0	0	0	0	0	0	0	0	0	0	0	26984750	470,250	26,984.75	470.25
65	0	0	0	0	0	0	0	0	0	0	0	1	0	0	0	0	0	0	0	0	27455000	12,750	27,455.00	12.75
66	0	0	0	0	0	0	1	0	0	0	0	1	0	0	0	0	0	0	0	0	27467750	1,007,500	27,467.75	1,007.50
67	0	0	0	0	0	0	1	0	0	0	0	0	0	0	0	0	0	0	0	0	28475250	42,500	28,475.25	42.5
68	0	0	0	0	0	0	0	0	0	0	0	0	0	0	0	0	0	0	0	0	28517750	466,250	28,517.75	466.25
69	0	0	0	0	0	0	1	0	0	0	0	0	0	0	0	0	0	0	0	0	28984000	1,750	28,984.00	1.75
70	0	0	0	0	0	0	1	0	0	0	0	1	0	0	0	0	0	0	0	0	28985750	1,020,000	28,985.75	1,020.00
71	0	0	0	0	0	0	1	0	0	0	0	0	0	0	0	0	0	0	0	0	30005750	45,250	30,005.75	45.25
72	0	0	0	0	0	0	0	0	0	0	0	0	0	0	0	0	0	0	0	0	30051000	465,250	30,051.00	465.25
73	0	0	0	0	0	0	1	0	0	0	0	1	0	0	0	0	0	0	0	0	30516250	1,020,250	30,516.25	1,020.25
74	0	0	0	0	0	0	1	0	0	0	0	0	0	0	0	0	0	0	0	0	31536500	47,500	31,536.50	47.5
75	0	0	0	0	0	0	0	0	0	0	0	0	0	0	0	0	0	0	0	0	31584000	463,000	31,584.00	463
76	0	0	0	0	0	0	1	0	0	0	0	1	0	0	0	0	0	0	0	0	32047000	1,020,000	32,047.00	1,020.00
77	0	0	0	0	0	0	1	0	0	0	0	0	0	0	0	0	0	0	0	0	33067000	33,250	33,067.00	33.25
78	0	0	0	0	0	0	0	0	0	0	0	0	0	0	0	0	0	0	0	0	33100250	474,750	33,100.25	474.75
79	0	0	0	0	0	0	0	0	0	0	0	1	0	0	0	0	0	0	0	0	33575000	8,250	33,575.00	8.25
80	0	0	0	0	0	0	1	0	0	0	0	1	0	0	0	0	0	0	0	0	33583250	1,011,750	33,583.25	1,011.75
81	0	0	0	0	0	0	1	0	0	0	0	0	0	0	0	0	0	0	0	0	34595000	38,500	34,595.00	38.5
82	0	0	0	0	0	0	0	0	0	0	0	0	0	0	0	0	0	0	0	0	34633500	472,000	34,633.50	472
83	0	0	0	0	0	0	0	0	0	0	0	1	0	0	0	0	0	0	0	0	35105500	10,750	35,105.50	10.75
84	0	0	0	0	0	0	1	0	0	0	0	1	0	0	0	0	0	0	0	0	35116250	1,009,500	35,116.25	1,009.50
85	0	0	0	0	0	0	1	0	0	0	0	0	0	0	0	0	0	0	0	0	36125750	40,750	36,125.75	40.75
86	0	0	0	0	0	0	0	0	0	0	0	0	0	0	0	0	0	0	0	0	36166500	469,750	36,166.50	469.75
87	0	0	0	0	0	0	0	0	0	0	0	1	0	0	0	0	0	0	0	0	36636250	13,000	36,636.25	13
88	0	0	0	0	0	0	1	0	0	0	0	1	0	0	0	0	0	0	0	0	36649250	1,007,000	36,649.25	1,007.00
89	0	0	0	0	0	0	1	0	0	0	0	0	0	0	0	0	0	0	0	0	37656250	43,250	37,656.25	43.25
90	0	0	0	0	0	0	0	0	0	0	0	0	0	0	0	0	0	0	0	0	37699500	466,250	37,699.50	466.25
91	0	0	0	0	0	0	1	0	0	0	0	0	0	0	0	0	0	0	0	0	38165750	1,000	38,165.75	1
92	0	0	0	0	0	0	1	0	0	0	0	1	0	0	0	0	0	0	0	0	38166750	1,020,250	38,166.75	1,020.25
93	0	0	0	0	0	0	1	0	0	0	0	0	0	0	0	0	0	0	0	0	39187000	45,500	39,187.00	45.5
94	0	0	0	0	0	0	0	0	0	0	0	0	0	0	0	0	0	0	0	0	39232500	462,250	39,232.50	462.25
95	0	0	0	0	0	0	1	0	0	0	0	1	0	0	0	0	0	0	0	0	39694750	1,020,250	39,694.75	1,020.25
96	0	0	0	0	0	0	1	0	0	0	0	0	0	0	0	0	0	0	0	0	40715000	34,000	40,715.00	34
97	0	0	0	0	0	0	0	0	0	0	0	0	0	0	0	0	0	0	0	0	40749000	476,500	40,749.00	476.5
98	0	0	0	0	0	0	0	0	0	0	0	1	0	0	0	0	0	0	0	0	41225500	6,250	41,225.50	6.25
99	0	0	0	0	0	0	1	0	0	0	0	1	0	0	0	0	0	0	0	0	41231750	1,014,250	41,231.75	1,014.25
100	0	0	0	0	0	0	1	0	0	0	0	0	0	0	0	0	0	0	0	0	42246000	36,000	42,246.00	36
101	0	0	0	0	0	0	0	0	0	0	0	0	0	0	0	0	0	0	0	0	42282000	474,000	42,282.00	474
102	0	0	0	0	0	0	0	0	0	0	0	1	0	0	0	0	0	0	0	0	42756000	9,000	42,756.00	9
103	0	0	0	0	0	0	1	0	0	0	0	1	0	0	0	0	0	0	0	0	42765000	1,011,250	42,765.00	1,011.25
104	0	0	0	0	0	0	1	0	0	0	0	0	0	0	0	0	0	0	0	0	43776250	38,750	43,776.25	38.75
105	0	0	0	0	0	0	0	0	0	0	0	0	0	0	0	0	0	0	0	0	43815000	471,750	43,815.00	471.75
106	0	0	0	0	0	0	0	0	0	0	0	1	0	0	0	0	0	0	0	0	44286750	11,250	44,286.75	11.25
107	0	0	0	0	0	0	1	0	0	0	0	1	0	0	0	0	0	0	0	0	44298000	1,008,750	44,298.00	1,008.75
108	0	0	0	0	0	0	1	0	0	0	0	0	0	0	0	0	0	0	0	0	45306750	41,500	45,306.75	41.5
109	0	0	0	0	0	0	0	0	0	0	0	0	0	0	0	0	0	0	0	0	45348250	466,250	45,348.25	466.25
110	0	0	0	0	0	0	1	0	0	0	0	1	0	0	0	0	0	0	0	0	45814500	1,020,250	45,814.50	1,020.25
111	0	0	0	0	0	0	1	0	0	0	0	0	0	0	0	0	0	0	0	0	46834750	46,500	46,834.75	46.5
112	0	0	0	0	0	0	0	0	0	0	0	0	0	0	0	0	0	0	0	0	46881250	464,000	46,881.25	464
113	0	0	0	0	0	0	1	0	0	0	0	1	0	0	0	0	0	0	0	0	47345250	1,020,000	47,345.25	1,020.00
114	0	0	0	0	0	0	1	0	0	0	0	0	0	0	0	0	0	0	0	0	48365250	32,250	48,365.25	32.25
115	0	0	0	0	0	0	0	0	0	0	0	0	0	0	0	0	0	0	0	0	48397500	478,250	48,397.50	478.25
116	0	0	0	0	0	0	0	0	0	0	0	1	0	0	0	0	0	0	0	0	48875750	250	48,875.75	0.25
117	0	0	0	0	0	0	1	0	0	0	0	1	0	0	0	0	0	0	0	0	48876000	1,020,000	48,876.00	1,020.00
118	0	0	0	0	0	0	1	0	0	0	0	0	0	0	0	0	0	0	0	0	49896000	34,750	49,896.00	34.75
119	0	0	0	0	0	0	0	0	0	0	0	0	0	0	0	0	0	0	0	0	49930750	475,750	49,930.75	475.75
120	0	0	0	0	0	0	0	0	0	0	0	1	0	0	0	0	0	0	0	0	50406500	7,000	50,406.50	7
121	0	0	0	0	0	0	1	0	0	0	0	1	0	0	0	0	0	0	0	0	50413500	1,013,250	50,413.50	1,013.25
122	0	0	0	0	0	0	1	0	0	0	0	0	0	0	0	0	0	0	0	0	51426750	37,000	51,426.75	37
123	0	0	0	0	0	0	0	0	0	0	0	0	0	0	0	0	0	0	0	0	51463750	470,750	51,463.75	470.75
124	0	0	0	0	0	0	0	0	0	0	0	1	0	0	0	0	0	0	0	0	51934500	12,000	51,934.50	12
125	0	0	0	0	0	0	1	0	0	0	0	1	0	0	0	0	0	0	0	0	51946500	1,008,000	51,946.50	1,008.00
126	0	0	0	0	0	0	1	0	0	0	0	0	0	0	0	0	0	0	0	0	52954500	42,250	52,954.50	42.25
127	0	0	0	0	0	0	0	0	0	0	0	0	0	0	0	0	0	0	0	0	52996750	468,250	52,996.75	468.25
128	0	0	0	0	0	0	0	0	0	0	0	1	0	0	0	0	0	0	0	0	53465000	14,750	53,465.00	14.75
129	0	0	0	0	0	0	1	0	0	0	0	1	0	0	0	0	0	0	0	0	53479750	1,005,500	53,479.75	1,005.50
130	0	0	0	0	0	0	1	0	0	0	0	0	0	0	0	0	0	0	0	0	54485250	44,500	54,485.25	44.5
131	0	0	0	0	0	0	0	0	0	0	0	0	0	0	0	0	0	0	0	0	54529750	466,000	54,529.75	466
132	0	0	0	0	0	0	1	0	0	0	0	1	0	0	0	0	0	0	0	0	54995750	1,020,000	54,995.75	1,020.00
133	0	0	0	0	0	0	1	0	0	0	0	0	0	0	0	0	0	0	0	0	56015750	47,000	56,015.75	47
134	0	0	0	0	0	0	0	0	0	0	0	0	0	0	0	0	0	0	0	0	56062750	463,500	56,062.75	463.5
135	0	0	0	0	0	0	1	0	0	0	0	1	0	0	0	0	0	0	0	0	56526250	1,020,250	56,526.25	1,020.25
136	0	0	0	0	0	0	1	0	0	0	0	0	0	0	0	0	0	0	0	0	57546500	32,750	57,546.50	32.75
137	0	0	0	0	0	0	0	0	0	0	0	0	0	0	0	0	0	0	0	0	57579250	475,000	57,579.25	475
138	0	0	0	0	0	0	0	0	0	0	0	1	0	0	0	0	0	0	0	0	58054250	7,750	58,054.25	7.75
139	0	0	0	0	0	0	1	0	0	0	0	1	0	0	0	0	0	0	0	0	58062000	1,012,500	58,062.00	1,012.50
140	0	0	0	0	0	0	1	0	0	0	0	0	0	0	0	0	0	0	0	0	59074500	37,750	59,074.50	37.75
141	0	0	0	0	0	0	0	0	0	0	0	0	0	0	0	0	0	0	0	0	59112250	472,750	59,112.25	472.75
142	0	0	0	0	0	0	0	0	0	0	0	1	0	0	0	0	0	0	0	0	59585000	10,250	59,585.00	10.25
143	0	0	0	0	0	0	1	0	0	0	0	1	0	0	0	0	0	0	0	0	59595250	1,009,750	59,595.25	1,009.75
144	0	0	0	0	0	0	1	0	0	0	0	0	0	0	0	0	0	0	0	0	60605000	40,500	60,605.00	40.5
145	0	0	0	0	0	0	0	0	0	0	0	0	0	0	0	0	0	0	0	0	60645500	470,000	60,645.50	470
146	0	0	0	0	0	0	0	0	0	0	0	1	0	0	0	0	0	0	0	0	61115500	12,750	61,115.50	12.75
147	0	0	0	0	0	0	1	0	0	0	0	1	0	0	0	0	0	0	0	0	61128250	1,007,500	61,128.25	1,007.50
148	0	0	0	0	0	0	1	0	0	0	0	0	0	0	0	0	0	0	0	0	62135750	42,750	62,135.75	42.75
149	0	0	0	0	0	0	0	0	0	0	0	0	0	0	0	0	0	0	0	0	62178500	466,250	62,178.50	466.25
150	0	0	0	0	0	0	1	0	0	0	0	0	0	0	0	0	0	0	0	0	62644750	1,500	62,644.75	1.5
151	0	0	0	0	0	0	1	0	0	0	0	1	0	0	0	0	0	0	0	0	62646250	1,020,000	62,646.25	1,020.00
152	0	0	0	0	0	0	1	0	0	0	0	0	0	0	0	0	0	0	0	0	63666250	45,250	63,666.25	45.25
153	0	0	0	0	0	0	0	0	0	0	0	0	0	0	0	0	0	0	0	0	63711500	462,750	63,711.50	462.75
154	0	0	0	0	0	0	1	0	0	0	0	1	0	0	0	0	0	0	0	0	64174250	1,020,000	64,174.25	1,020.00
155	0	0	0	0	0	0	1	0	0	0	0	0	0	0	0	0	0	0	0	0	65194250	33,500	65,194.25	33.5
156	0	0	0	0	0	0	0	0	0	0	0	0	0	0	0	0	0	0	0	0	65227750	477,000	65,227.75	477
157	0	0	0	0	0	0	0	0	0	0	0	1	0	0	0	0	0	0	0	0	65704750	6,000	65,704.75	6
158	0	0	0	0	0	0	1	0	0	0	0	1	0	0	0	0	0	0	0	0	65710750	1,014,250	65,710.75	1,014.25
159	0	0	0	0	0	0	1	0	0	0	0	0	0	0	0	0	0	0	0	0	66725000	36,000	66,725.00	36
160	0	0	0	0	0	0	0	0	0	0	0	0	0	0	0	0	0	0	0	0	66761000	474,500	66,761.00	474.5
161	0	0	0	0	0	0	0	0	0	0	0	1	0	0	0	0	0	0	0	0	67235500	8,250	67,235.50	8.25
162	0	0	0	0	0	0	1	0	0	0	0	1	0	0	0	0	0	0	0	0	67243750	1,011,750	67,243.75	1,011.75
163	0	0	0	0	0	0	1	0	0	0	0	0	0	0	0	0	0	0	0	0	68255500	38,500	68,255.50	38.5
164	0	0	0	0	0	0	0	0	0	0	0	0	0	0	0	0	0	0	0	0	68294000	472,000	68,294.00	472
165	0	0	0	0	0	0	0	0	0	0	0	1	0	0	0	0	0	0	0	0	68766000	11,000	68,766.00	11
166	0	0	0	0	0	0	1	0	0	0	0	1	0	0	0	0	0	0	0	0	68777000	1,009,250	68,777.00	1,009.25
167	0	0	0	0	0	0	1	0	0	0	0	0	0	0	0	0	0	0	0	0	69786250	40,500	69,786.25	40.5
168	0	0	0	0	0	0	0	0	0	0	0	0	0	0	0	0	0	0	0	0	69826750	466,500	69,826.75	466.5
169	0	0	0	0	0	0	1	0	0	0	0	0	0	0	0	0	0	0	0	0	70293250	750	70,293.25	0.75
170	0	0	0	0	0	0	1	0	0	0	0	1	0	0	0	0	0	0	0	0	70294000	1,020,250	70,294.00	1,020.25
171	0	0	0	0	0	0	1	0	0	0	0	0	0	0	0	0	0	0	0	0	71314250	45,750	71,314.25	45.75
172	0	0	0	0	0	0	0	0	0	0	0	0	0	0	0	0	0	0	0	0	71360000	464,750	71,360.00	464.75
173	0	0	0	0	0	0	1	0	0	0	0	1	0	0	0	0	0	0	0	0	71824750	1,020,000	71,824.75	1,020.00
174	0	0	0	0	0	0	1	0	0	0	0	0	0	0	0	0	0	0	0	0	72844750	48,500	72,844.75	48.5
175	0	0	0	0	0	0	0	0	0	0	0	0	0	0	0	0	0	0	0	0	72893250	462,000	72,893.25	462
176	0	0	0	0	0	0	1	0	0	0	0	1	0	0	0	0	0	0	0	0	73355250	1,020,250	73,355.25	1,020.25
177	0	0	0	0	0	0	1	0	0	0	0	0	0	0	0	0	0	0	0	0	74375500	34,000	74,375.50	34
178	0	0	0	0	0	0	0	0	0	0	0	0	0	0	0	0	0	0	0	0	74409500	476,500	74,409.50	476.5
179	0	0	0	0	0	0	0	0	0	0	0	1	0	0	0	0	0	0	0	0	74886000	6,500	74,886.00	6.5
180	0	0	0	0	0	0	1	0	0	0	0	1	0	0	0	0	0	0	0	0	74892500	1,013,500	74,892.50	1,013.50
181	0	0	0	0	0	0	1	0	0	0	0	0	0	0	0	0	0	0	0	0	75906000	36,500	75,906.00	36.5
182	0	0	0	0	0	0	0	0	0	0	0	0	0	0	0	0	0	0	0	0	75942500	471,250	75,942.50	471.25
183	0	0	0	0	0	0	0	0	0	0	0	1	0	0	0	0	0	0	0	0	76413750	11,750	76,413.75	11.75
184	0	0	0	0	0	0	1	0	0	0	0	1	0	0	0	0	0	0	0	0	76425500	1,008,500	76,425.50	1,008.50
185	0	0	0	0	0	0	1	0	0	0	0	0	0	0	0	0	0	0	0	0	77434000	41,750	77,434.00	41.75
186	0	0	0	0	0	0	0	0	0	0	0	0	0	0	0	0	0	0	0	0	77475750	468,750	77,475.75	468.75
187	0	0	0	0	0	0	0	0	0	0	0	1	0	0	0	0	0	0	0	0	77944500	14,000	77,944.50	14
188	0	0	0	0	0	0	1	0	0	0	0	1	0	0	0	0	0	0	0	0	77958500	1,006,000	77,958.50	1,006.00
189	0	0	0	0	0	0	1	0	0	0	0	0	0	0	0	0	0	0	0	0	78964500	44,250	78,964.50	44.25
190	0	0	0	0	0	0	0	0	0	0	0	0	0	0	0	0	0	0	0	0	79008750	465,750	79,008.75	465.75
191	0	0	0	0	0	0	1	0	0	0	0	0	0	0	0	0	0	0	0	0	79474500	500	79,474.50	0.5
192	0	0	0	0	0	0	1	0	0	0	0	1	0	0	0	0	0	0	0	0	79475000	1,020,250	79,475.00	1,020.25
193	0	0	0	0	0	0	1	0	0	0	0	0	0	0	0	0	0	0	0	0	80495250	46,500	80,495.25	46.5
194	0	0	0	0	0	0	0	0	0	0	0	0	0	0	0	0	0	0	0	0	80541750	464,000	80,541.75	464
195	0	0	0	0	0	0	1	0	0	0	0	1	0	0	0	0	0	0	0	0	81005750	1,020,000	81,005.75	1,020.00
196	0	0	0	0	0	0	1	0	0	0	0	0	0	0	0	0	0	0	0	0	82025750	32,500	82,025.75	32.5
197	0	0	0	0	0	0	0	0	0	0	0	0	0	0	0	0	0	0	0	0	82058250	475,500	82,058.25	475.5
198	0	0	0	0	0	0	0	0	0	0	0	1	0	0	0	0	0	0	0	0	82533750	7,250	82,533.75	7.25
199	0	0	0	0	0	0	1	0	0	0	0	1	0	0	0	0	0	0	0	0	82541000	1,012,750	82,541.00	1,012.75
200	0	0	0	0	0	0	1	0	0	0	0	0	0	0	0	0	0	0	0	0	83553750	37,500	83,553.75	37.5
201	0	0	0	0	0	0	0	0	0	0	0	0	0	0	0	0	0	0	0	0	83591250	473,000	83,591.25	473
202	0	0	0	0	0	0	0	0	0	0	0	1	0	0	0	0	0	0	0	0	84064250	9,750	84,064.25	9.75
203	0	0	0	0	0	0	1	0	0	0	0	1	0	0	0	0	0	0	0	0	84074000	1,010,500	84,074.00	1,010.50
204	0	0	0	0	0	0	1	0	0	0	0	0	0	0	0	0	0	0	0	0	85084500	39,750	85,084.50	39.75
205	0	0	0	0	0	0	0	0	0	0	0	0	0	0	0	0	0	0	0	0	85124250	470,750	85,124.25	470.75
206	0	0	0	0	0	0	0	0	0	0	0	1	0	0	0	0	0	0	0	0	85595000	12,250	85,595.00	12.25
207	0	0	0	0	0	0	1	0	0	0	0	1	0	0	0	0	0	0	0	0	85607250	1,007,750	85,607.25	1,007.75
208	0	0	0	0	0	0	1	0	0	0	0	0	0	0	0	0	0	0	0	0	86615000	42,250	86,615.00	42.25
209	0	0	0	0	0	0	0	0	0	0	0	0	0	0	0	0	0	0	0	0	86657250	466,250	86,657.25	466.25
210	0	0	0	0	0	0	1	0	0	0	0	0	0	0	0	0	0	0	0	0	87123500	2,000	87,123.50	2
211	0	0	0	0	0	0	1	0	0	0	0	1	0	0	0	0	0	0	0	0	87125500	1,020,250	87,125.50	1,020.25
212	0	0	0	0	0	0	1	0	0	0	0	0	0	0	0	0	0	0	0	0	88145750	44,750	88,145.75	44.75
213	0	0	0	0	0	0	0	0	0	0	0	0	0	0	0	0	0	0	0	0	88190500	463,000	88,190.50	463
214	0	0	0	0	0	0	1	0	0	0	0	1	0	0	0	0	0	0	0	0	88653500	1,020,250	88,653.50	1,020.25
215	0	0	0	0	0	0	1	0	0	0	0	0	0	0	0	0	0	0	0	0	89673750	33,000	89,673.75	33
216	0	0	0	0	0	0	0	0	0	0	0	0	0	0	0	0	0	0	0	0	89706750	477,500	89,706.75	477.5
217	0	0	0	0	0	0	0	0	0	0	0	1	0	0	0	0	0	0	0	0	90184250	5,500	90,184.25	5.5
218	0	0	0	0	0	0	1	0	0	0	0	1	0	0	0	0	0	0	0	0	90189750	1,014,500	90,189.75	1,014.50
219	0	0	0	0	0	0	1	0	0	0	0	0	0	0	0	0	0	0	0	0	91204250	35,500	91,204.25	35.5
220	0	0	0	0	0	0	0	0	0	0	0	0	0	0	0	0	0	0	0	0	91239750	475,000	91,239.75	475
221	0	0	0	0	0	0	0	0	0	0	0	1	0	0	0	0	0	0	0	0	91714750	8,000	91,714.75	8
222	0	0	0	0	0	0	1	0	0	0	0	1	0	0	0	0	0	0	0	0	91722750	1,012,250	91,722.75	1,012.25
223	0	0	0	0	0	0	1	0	0	0	0	0	0	0	0	0	0	0	0	0	92735000	38,000	92,735.00	38
224	0	0	0	0	0	0	0	0	0	0	0	0	0	0	0	0	0	0	0	0	92773000	472,500	92,773.00	472.5
225	0	0	0	0	0	0	0	0	0	0	0	1	0	0	0	0	0	0	0	0	93245500	10,250	93,245.50	10.25
226	0	0	0	0	0	0	1	0	0	0	0	1	0	0	0	0	0	0	0	0	93255750	1,009,750	93,255.75	1,009.75
227	0	0	0	0	0	0	1	0	0	0	0	0	0	0	0	0	0	0	0	0	94265500	40,500	94,265.50	40.5
228	0	0	0	0	0	0	0	0	0	0	0	0	0	0	0	0	0	0	0	0	94306000	467,500	94,306.00	467.5
229	0	0	0	0	0	0	0	0	0	0	0	1	0	0	0	0	0	0	0	0	94773500	15,500	94,773.50	15.5
230	0	0	0	0	0	0	1	0	0	0	0	1	0	0	0	0	0	0	0	0	94789000	1,004,500	94,789.00	1,004.50
231	0	0	0	0	0	0	1	0	0	0	0	0	0	0	0	0	0	0	0	0	95793500	45,500	95,793.50	45.5
232	0	0	0	0	0	0	0	0	0	0	0	0	0	0	0	0	0	0	0	0	95839000	465,000	95,839.00	465
233	0	0	0	0	0	0	1	0	0	0	0	1	0	0	0	0	0	0	0	0	96304000	1,020,250	96,304.00	1,020.25
234	0	0	0	0	0	0	1	0	0	0	0	0	0	0	0	0	0	0	0	0	97324250	47,750	97,324.25	47.75
235	0	0	0	0	0	0	0	0	0	0	0	0	0	0	0	0	0	0	0	0	97372000	462,750	97,372.00	462.75
236	0	0	0	0	0	0	1	0	0	0	0	1	0	0	0	0	0	0	0	0	97834750	1,020,000	97,834.75	1,020.00
237	0	0	0	0	0	0	1	0	0	0	0	0	0	0	0	0	0	0	0	0	98854750	33,750	98,854.75	33.75
238	0	0	0	0	0	0	0	0	0	0	0	0	0	0	0	0	0	0	0	0	98888500	476,750	98,888.50	476.75
239	0	0	0	0	0	0	0	0	0	0	0	1	0	0	0	0	0	0	0	0	99365250	6,000	99,365.25	6
240	0	0	0	0	0	0	1	0	0	0	0	1	0	0	0	0	0	0	0	0	99371250	1,014,250	99,371.25	1,014.25
241	0	0	0	0	0	0	1	0	0	0	0	0	0	0	0	0	0	0	0	0	100385500	36,000	100,385.50	36
242	0	0	0	0	0	0	0	0	0	0	0	0	0	0	0	0	0	0	0	0	100421500	471,750	100,421.50	471.75
243	0	0	0	0	0	0	0	0	0	0	0	1	0	0	0	0	0	0	0	0	100893250	11,000	100,893.25	11
244	0	0	0	0	0	0	1	0	0	0	0	1	0	0	0	0	0	0	0	0	100904250	1,009,000	100,904.25	1,009.00
245	0	0	0	0	0	0	1	0	0	0	0	0	0	0	0	0	0	0	0	0	101913250	41,250	101,913.25	41.25
246	0	0	0	0	0	0	0	0	0	0	0	0	0	0	0	0	0	0	0	0	101954500	469,250	101,954.50	469.25
247	0	0	0	0	0	0	0	0	0	0	0	1	0	0	0	0	0	0	0	0	102423750	13,750	102,423.75	13.75
248	0	0	0	0	0	0	1	0	0	0	0	1	0	0	0	0	0	0	0	0	102437500	1,006,500	102,437.50	1,006.50
249	0	0	0	0	0	0	1	0	0	0	0	0	0	0	0	0	0	0	0	0	103444000	43,750	103,444.00	43.75
250	0	0	0	0	0	0	0	0	0	0	0	0	0	0	0	0	0	0	0	0	103487750	466,000	103,487.75	466
251	0	0	0	0	0	0	1	0	0	0	0	0	0	0	0	0	0	0	0	0	103953750	750	103,953.75	0.75
252	0	0	0	0	0	0	1	0	0	0	0	1	0	0	0	0	0	0	0	0	103954500	1,020,000	103,954.50	1,020.00
253	0	0	0	0	0	0	1	0	0	0	0	0	0	0	0	0	0	0	0	0	104974500	46,250	104,974.50	46.25
254	0	0	0	0	0	0	0	0	0	0	0	0	0	0	0	0	0	0	0	0	105020750	464,250	105,020.75	464.25
255	0	0	0	0	0	0	1	0	0	0	0	1	0	0	0	0	0	0	0	0	105485000	1,020,250	105,485.00	1,020.25
256	0	0	0	0	0	0	1	0	0	0	0	0	0	0	0	0	0	0	0	0	106505250	31,750	106,505.25	31.75
257	0	0	0	0	0	0	0	0	0	0	0	0	0	0	0	0	0	0	0	0	106537000	476,000	106,537.00	476
258	0	0	0	0	0	0	0	0	0	0	0	1	0	0	0	0	0	0	0	0	107013000	7,000	107,013.00	7
259	0	0	0	0	0	0	1	0	0	0	0	1	0	0	0	0	0	0	0	0	107020000	1,013,250	107,020.00	1,013.25
260	0	0	0	0	0	0	1	0	0	0	0	0	0	0	0	0	0	0	0	0	108033250	36,750	108,033.25	36.75
261	0	0	0	0	0	0	0	0	0	0	0	0	0	0	0	0	0	0	0	0	108070000	473,750	108,070.00	473.75
262	0	0	0	0	0	0	0	0	0	0	0	1	0	0	0	0	0	0	0	0	108543750	9,250	108,543.75	9.25
263	0	0	0	0	0	0	1	0	0	0	0	1	0	0	0	0	0	0	0	0	108553000	1,010,750	108,553.00	1,010.75
264	0	0	0	0	0	0	1	0	0	0	0	0	0	0	0	0	0	0	0	0	109563750	39,500	109,563.75	39.5
265	0	0	0	0	0	0	0	0	0	0	0	0	0	0	0	0	0	0	0	0	109603250	471,000	109,603.25	471
266	0	0	0	0	0	0	0	0	0	0	0	1	0	0	0	0	0	0	0	0	110074250	11,750	110,074.25	11.75
267	0	0	0	0	0	0	1	0	0	0	0	1	0	0	0	0	0	0	0	0	110086000	1,008,500	110,086.00	1,008.50
268	0	0	0	0	0	0	1	0	0	0	0	0	0	0	0	0	0	0	0	0	111094500	41,750	111,094.50	41.75
269	0	0	0	0	0	0	0	0	0	0	0	0	0	0	0	0	0	0	0	0	111136250	466,250	111,136.25	466.25
270	0	0	0	0	0	0	1	0	0	0	0	0	0	0	0	0	0	0	0	0	111602500	2,500	111,602.50	2.5
271	0	0	0	0	0	0	1	0	0	0	0	1	0	0	0	0	0	0	0	0	111605000	1,020,000	111,605.00	1,020.00
272	0	0	0	0	0	0	1	0	0	0	0	0	0	0	0	0	0	0	0	0	112625000	44,250	112,625.00	44.25
273	0	0	0	0	0	0	0	0	0	0	0	0	0	0	0	0	0	0	0	0	112669250	463,750	112,669.25	463.75
274	0	0	0	0	0	0	1	0	0	0	0	1	0	0	0	0	0	0	0	0	113133000	1,020,000	113,133.00	1,020.00
275	0	0	0	0	0	0	1	0	0	0	0	0	0	0	0	0	0	0	0	0	114153000	49,250	114,153.00	49.25
276	0	0	0	0	0	0	0	0	0	0	0	0	0	0	0	0	0	0	0	0	114202250	461,250	114,202.25	461.25
277	0	0	0	0	0	0	0	0	0	0	0	1	0	0	0	0	0	0	0	0	114663500	5,000	114,663.50	5
278	0	0	0	0	0	0	1	0	0	0	0	1	0	0	0	0	0	0	0	0	114668500	1,015,250	114,668.50	1,015.25
279	0	0	0	0	0	0	1	0	0	0	0	0	0	0	0	0	0	0	0	0	115683750	35,000	115,683.75	35
280	0	0	0	0	0	0	0	0	0	0	0	0	0	0	0	0	0	0	0	0	115718750	475,500	115,718.75	475.5
281	0	0	0	0	0	0	0	0	0	0	0	1	0	0	0	0	0	0	0	0	116194250	7,500	116,194.25	7.5
282	0	0	0	0	0	0	1	0	0	0	0	1	0	0	0	0	0	0	0	0	116201750	1,012,500	116,201.75	1,012.50
283	0	0	0	0	0	0	1	0	0	0	0	0	0	0	0	0	0	0	0	0	117214250	37,500	117,214.25	37.5
284	0	0	0	0	0	0	0	0	0	0	0	0	0	0	0	0	0	0	0	0	117251750	473,000	117,251.75	473
285	0	0	0	0	0	0	0	0	0	0	0	1	0	0	0	0	0	0	0	0	117724750	10,000	117,724.75	10
286	0	0	0	0	0	0	1	0	0	0	0	1	0	0	0	0	0	0	0	0	117734750	1,010,250	117,734.75	1,010.25
287	0	0	0	0	0	0	1	0	0	0	0	0	0	0	0	0	0	0	0	0	118745000	40,000	118,745.00	40
288	0	0	0	0	0	0	0	0	0	0	0	0	0	0	0	0	0	0	0	0	118785000	467,750	118,785.00	467.75
289	0	0	0	0	0	0	0	0	0	0	0	1	0	0	0	0	0	0	0	0	119252750	15,000	119,252.75	15
290	0	0	0	0	0	0	1	0	0	0	0	1	0	0	0	0	0	0	0	0	119267750	1,005,250	119,267.75	1,005.25
291	0	0	0	0	0	0	1	0	0	0	0	0	0	0	0	0	0	0	0	0	120273000	45,000	120,273.00	45
292	0	0	0	0	0	0	0	0	0	0	0	0	0	0	0	0	0	0	0	0	120318000	465,500	120,318.00	465.5
293	0	0	0	0	0	0	1	0	0	0	0	1	0	0	0	0	0	0	0	0	120783500	1,020,000	120,783.50	1,020.00
294	0	0	0	0	0	0	1	0	0	0	0	0	0	0	0	0	0	0	0	0	121803500	47,500	121,803.50	47.5
295	0	0	0	0	0	0	0	0	0	0	0	0	0	0	0	0	0	0	0	0	121851000	463,000	121,851.00	463
296	0	0	0	0	0	0	1	0	0	0	0	1	0	0	0	0	0	0	0	0	122314000	1,020,250	122,314.00	1,020.25
297	0	0	0	0	0	0	1	0	0	0	0	0	0	0	0	0	0	0	0	0	123334250	33,000	123,334.25	33
298	0	0	0	0	0	0	0	0	0	0	0	0	0	0	0	0	0	0	0	0	123367250	477,500	123,367.25	477.5
299	0	0	0	0	0	0	0	0	0	0	0	1	0	0	0	0	0	0	0	0	123844750	5,500	123,844.75	5.5
300	0	0	0	0	0	0	1	0	0	0	0	1	0	0	0	0	0	0	0	0	123850250	1,014,500	123,850.25	1,014.50
301	0	0	0	0	0	0	1	0	0	0	0	0	0	0	0	0	0	0	0	0	124864750	35,750	124,864.75	35.75
302	0	0	0	0	0	0	0	0	0	0	0	0	0	0	0	0	0	0	0	0	124900500	472,000	124,900.50	472
303	0	0	0	0	0	0	0	0	0	0	0	1	0	0	0	0	0	0	0	0	125372500	10,750	125,372.50	10.75
304	0	0	0	0	0	0	1	0	0	0	0	1	0	0	0	0	0	0	0	0	125383250	1,009,500	125,383.25	1,009.50
305	0	0	0	0	0	0	1	0	0	0	0	0	0	0	0	0	0	0	0	0	126392750	40,750	126,392.75	40.75
306	0	0	0	0	0	0	0	0	0	0	0	0	0	0	0	0	0	0	0	0	126433500	469,750	126,433.50	469.75
307	0	0	0	0	0	0	0	0	0	0	0	1	0	0	0	0	0	0	0	0	126903250	13,000	126,903.25	13
308	0	0	0	0	0	0	1	0	0	0	0	1	0	0	0	0	0	0	0	0	126916250	1,007,000	126,916.25	1,007.00
309	0	0	0	0	0	0	1	0	0	0	0	0	0	0	0	0	0	0	0	0	127923250	43,250	127,923.25	43.25
310	0	0	0	0	0	0	0	0	0	0	0	0	0	0	0	0	0	0	0	0	127966500	466,000	127,966.50	466
311	0	0	0	0	0	0	1	0	0	0	0	0	0	0	0	0	0	0	0	0	128432500	1,250	128,432.50	1.25
312	0	0	0	0	0	0	1	0	0	0	0	1	0	0	0	0	0	0	0	0	128433750	1,020,250	128,433.75	1,020.25
313	0	0	0	0	0	0	1	0	0	0	0	0	0	0	0	0	0	0	0	0	129454000	45,500	129,454.00	45.5
314	0	0	0	0	0	0	0	0	0	0	0	0	0	0	0	0	0	0	0	0	129499500	465,000	129,499.50	465
315	0	0	0	0	0	0	1	0	0	0	0	1	0	0	0	0	0	0	0	0	129964500	1,020,000	129,964.50	1,020.00
316	0	0	0	0	0	0	1	0	0	0	0	0	0	0	0	0	0	0	0	0	130984500	31,500	130,984.50	31.5
317	0	0	0	0	0	0	0	0	0	0	0	0	0	0	0	0	0	0	0	0	131016000	476,500	131,016.00	476.5
318	0	0	0	0	0	0	0	0	0	0	0	1	0	0	0	0	0	0	0	0	131492500	6,250	131,492.50	6.25
319	0	0	0	0	0	0	1	0	0	0	0	1	0	0	0	0	0	0	0	0	131498750	1,013,750	131,498.75	1,013.75
320	0	0	0	0	0	0	1	0	0	0	0	0	0	0	0	0	0	0	0	0	132512500	36,500	132,512.50	36.5
321	0	0	0	0	0	0	0	0	0	0	0	0	0	0	0	0	0	0	0	0	132549000	474,000	132,549.00	474
322	0	0	0	0	0	0	0	0	0	0	0	1	0	0	0	0	0	0	0	0	133023000	9,000	133,023.00	9
323	0	0	0	0	0	0	1	0	0	0	0	1	0	0	0	0	0	0	0	0	133032000	1,011,250	133,032.00	1,011.25
324	0	0	0	0	0	0	1	0	0	0	0	0	0	0	0	0	0	0	0	0	134043250	38,750	134,043.25	38.75
325	0	0	0	0	0	0	0	0	0	0	0	0	0	0	0	0	0	0	0	0	134082000	471,750	134,082.00	471.75
326	0	0	0	0	0	0	0	0	0	0	0	1	0	0	0	0	0	0	0	0	134553750	11,250	134,553.75	11.25
327	0	0	0	0	0	0	1	0	0	0	0	1	0	0	0	0	0	0	0	0	134565000	1,008,750	134,565.00	1,008.75
328	0	0	0	0	0	0	1	0	0	0	0	0	0	0	0	0	0	0	0	0	135573750	41,500	135,573.75	41.5
329	0	0	0	0	0	0	0	0	0	0	0	0	0	0	0	0	0	0	0	0	135615250	469,000	135,615.25	469
330	0	0	0	0	0	0	0	0	0	0	0	1	0	0	0	0	0	0	0	0	136084250	13,750	136,084.25	13.75
331	0	0	0	0	0	0	1	0	0	0	0	1	0	0	0	0	0	0	0	0	136098000	1,006,500	136,098.00	1,006.50
332	0	0	0	0	0	0	1	0	0	0	0	0	0	0	0	0	0	0	0	0	137104500	43,750	137,104.50	43.75
333	0	0	0	0	0	0	0	0	0	0	0	0	0	0	0	0	0	0	0	0	137148250	464,000	137,148.25	464
334	0	0	0	0	0	0	1	0	0	0	0	1	0	0	0	0	0	0	0	0	137612250	1,020,250	137,612.25	1,020.25
335	0	0	0	0	0	0	1	0	0	0	0	0	0	0	0	0	0	0	0	0	138632500	48,750	138,632.50	48.75
336	0	0	0	0	0	0	0	0	0	0	0	0	0	0	0	0	0	0	0	0	138681250	461,750	138,681.25	461.75
337	0	0	0	0	0	0	0	0	0	0	0	1	0	0	0	0	0	0	0	0	139143000	4,500	139,143.00	4.5
338	0	0	0	0	0	0	1	0	0	0	0	1	0	0	0	0	0	0	0	0	139147500	1,015,500	139,147.50	1,015.50
339	0	0	0	0	0	0	1	0	0	0	0	0	0	0	0	0	0	0	0	0	140163000	34,750	140,163.00	34.75
340	0	0	0	0	0	0	0	0	0	0	0	0	0	0	0	0	0	0	0	0	140197750	475,750	140,197.75	475.75
341	0	0	0	0	0	0	0	0	0	0	0	1	0	0	0	0	0	0	0	0	140673500	7,000	140,673.50	7
342	0	0	0	0	0	0	1	0	0	0	0	1	0	0	0	0	0	0	0	0	140680500	1,013,250	140,680.50	1,013.25
343	0	0	0	0	0	0	1	0	0	0	0	0	0	0	0	0	0	0	0	0	141693750	37,000	141,693.75	37
344	0	0	0	0	0	0	0	0	0	0	0	0	0	0	0	0	0	0	0	0	141730750	473,500	141,730.75	473.5
345	0	0	0	0	0	0	0	0	0	0	0	1	0	0	0	0	0	0	0	0	142204250	9,250	142,204.25	9.25
346	0	0	0	0	0	0	1	0	0	0	0	1	0	0	0	0	0	0	0	0	142213500	1,010,750	142,213.50	1,010.75
347	0	0	0	0	0	0	1	0	0	0	0	0	0	0	0	0	0	0	0	0	143224250	39,500	143,224.25	39.5
348	0	0	0	0	0	0	0	0	0	0	0	0	0	0	0	0	0	0	0	0	143263750	468,500	143,263.75	468.5
349	0	0	0	0	0	0	0	0	0	0	0	1	0	0	0	0	0	0	0	0	143732250	14,250	143,732.25	14.25
350	0	0	0	0	0	0	1	0	0	0	0	1	0	0	0	0	0	0	0	0	143746500	1,005,750	143,746.50	1,005.75
351	0	0	0	0	0	0	1	0	0	0	0	0	0	0	0	0	0	0	0	0	144752250	44,500	144,752.25	44.5
352	0	0	0	0	0	0	0	0	0	0	0	0	0	0	0	0	0	0	0	0	144796750	466,000	144,796.75	466
353	0	0	0	0	0	0	1	0	0	0	0	1	0	0	0	0	0	0	0	0	145262750	1,020,250	145,262.75	1,020.25
354	0	0	0	0	0	0	1	0	0	0	0	0	0	0	0	0	0	0	0	0	146283000	47,000	146,283.00	47
355	0	0	0	0	0	0	0	0	0	0	0	0	0	0	0	0	0	0	0	0	146330000	463,500	146,330.00	463.5
356	0	0	0	0	0	0	1	0	0	0	0	1	0	0	0	0	0	0	0	0	146793500	1,020,000	146,793.50	1,020.00
357	0	0	0	0	0	0	1	0	0	0	0	0	0	0	0	0	0	0	0	0	147813500	32,750	147,813.50	32.75
358	0	0	0	0	0	0	0	0	0	0	0	0	0	0	0	0	0	0	0	0	147846250	477,750	147,846.25	477.75
359	0	0	0	0	0	0	0	0	0	0	0	1	0	0	0	0	0	0	0	0	148324000	5,000	148,324.00	5
360	0	0	0	0	0	0	1	0	0	0	0	1	0	0	0	0	0	0	0	0	148329000	1,015,250	148,329.00	1,015.25
361	0	0	0	0	0	0	1	0	0	0	0	0	0	0	0	0	0	0	0	0	149344250	34,750	149,344.25	34.75
362	0	0	0	0	0	0	0	0	0	0	0	0	0	0	0	0	0	0	0	0	149379000	473,000	149,379.00	473
363	0	0	0	0	0	0	0	0	0	0	0	1	0	0	0	0	0	0	0	0	149852000	10,250	149,852.00	10.25
364	0	0	0	0	0	0	1	0	0	0	0	1	0	0	0	0	0	0	0	0	149862250	1,009,750	149,862.25	1,009.75
365	0	0	0	0	0	0	1	0	0	0	0	0	0	0	0	0	0	0	0	0	150872000	40,500	150,872.00	40.5
366	0	0	0	0	0	0	0	0	0	0	0	0	0	0	0	0	0	0	0	0	150912500	470,000	150,912.50	470
367	0	0	0	0	0	0	0	0	0	0	0	1	0	0	0	0	0	0	0	0	151382500	12,750	151,382.50	12.75
368	0	0	0	0	0	0	1	0	0	0	0	1	0	0	0	0	0	0	0	0	151395250	1,007,500	151,395.25	1,007.50
369	0	0	0	0	0	0	1	0	0	0	0	0	0	0	0	0	0	0	0	0	152402750	42,750	152,402.75	42.75
370	0	0	0	0	0	0	0	0	0	0	0	0	0	0	0	0	0	0	0	0	152445500	466,250	152,445.50	466.25
371	0	0	0	0	0	0	1	0	0	0	0	0	0	0	0	0	0	0	0	0	152911750	1,500	152,911.75	1.5
372	0	0	0	0	0	0	1	0	0	0	0	1	0	0	0	0	0	0	0	0	152913250	1,020,000	152,913.25	1,020.00
373	0	0	0	0	0	0	1	0	0	0	0	0	0	0	0	0	0	0	0	0	153933250	45,250	153,933.25	45.25
374	0	0	0	0	0	0	0	0	0	0	0	0	0	0	0	0	0	0	0	0	153978500	465,250	153,978.50	465.25
375	0	0	0	0	0	0	1	0	0	0	0	1	0	0	0	0	0	0	0	0	154443750	1,020,250	154,443.75	1,020.25
376	0	0	0	0	0	0	1	0	0	0	0	0	0	0	0	0	0	0	0	0	155464000	30,750	155,464.00	30.75
377	0	0	0	0	0	0	0	0	0	0	0	0	0	0	0	0	0	0	0	0	155494750	477,000	155,494.75	477
378	0	0	0	0	0	0	0	0	0	0	0	1	0	0	0	0	0	0	0	0	155971750	6,000	155,971.75	6
379	0	0	0	0	0	0	1	0	0	0	0	1	0	0	0	0	0	0	0	0	155977750	1,014,250	155,977.75	1,014.25
380	0	0	0	0	0	0	1	0	0	0	0	0	0	0	0	0	0	0	0	0	156992000	36,000	156,992.00	36
381	0	0	0	0	0	0	0	0	0	0	0	0	0	0	0	0	0	0	0	0	157028000	474,500	157,028.00	474.5
382	0	0	0	0	0	0	0	0	0	0	0	1	0	0	0	0	0	0	0	0	157502500	8,250	157,502.50	8.25
383	0	0	0	0	0	0	1	0	0	0	0	1	0	0	0	0	0	0	0	0	157510750	1,011,750	157,510.75	1,011.75
384	0	0	0	0	0	0	1	0	0	0	0	0	0	0	0	0	0	0	0	0	158522500	38,500	158,522.50	38.5
385	0	0	0	0	0	0	0	0	0	0	0	0	0	0	0	0	0	0	0	0	158561000	472,000	158,561.00	472
386	0	0	0	0	0	0	0	0	0	0	0	1	0	0	0	0	0	0	0	0	159033000	11,000	159,033.00	11
387	0	0	0	0	0	0	1	0	0	0	0	1	0	0	0	0	0	0	0	0	159044000	1,009,250	159,044.00	1,009.25
388	0	0	0	0	0	0	1	0	0	0	0	0	0	0	0	0	0	0	0	0	160053250	40,750	160,053.25	40.75
389	0	0	0	0	0	0	0	0	0	0	0	0	0	0	0	0	0	0	0	0	160094000	469,750	160,094.00	469.75
390	0	0	0	0	0	0	0	0	0	0	0	1	0	0	0	0	0	0	0	0	160563750	13,250	160,563.75	13.25
391	0	0	0	0	0	0	1	0	0	0	0	1	0	0	0	0	0	0	0	0	160577000	1,006,750	160,577.00	1,006.75
392	0	0	0	0	0	0	1	0	0	0	0	0	0	0	0	0	0	0	0	0	161583750	43,500	161,583.75	43.5
393	0	0	0	0	0	0	0	0	0	0	0	0	0	0	0	0	0	0	0	0	161627250	464,500	161,627.25	464.5
394	0	0	0	0	0	0	1	0	0	0	0	1	0	0	0	0	0	0	0	0	162091750	1,020,000	162,091.75	1,020.00
395	0	0	0	0	0	0	1	0	0	0	0	0	0	0	0	0	0	0	0	0	163111750	48,500	163,111.75	48.5
396	0	0	0	0	0	0	0	0	0	0	0	0	0	0	0	0	0	0	0	0	163160250	462,000	163,160.25	462
397	0	0	0	0	0	0	1	0	0	0	0	1	0	0	0	0	0	0	0	0	163622250	1,020,250	163,622.25	1,020.25
398	0	0	0	0	0	0	1	0	0	0	0	0	0	0	0	0	0	0	0	0	164642500	34,000	164,642.50	34
399	0	0	0	0	0	0	0	0	0	0	0	0	0	0	0	0	0	0	0	0	164676500	476,500	164,676.50	476.5
400	0	0	0	0	0	0	0	0	0	0	0	1	0	0	0	0	0	0	0	0	165153000	6,500	165,153.00	6.5
401	0	0	0	0	0	0	1	0	0	0	0	1	0	0	0	0	0	0	0	0	165159500	1,013,500	165,159.50	1,013.50
402	0	0	0	0	0	0	1	0	0	0	0	0	0	0	0	0	0	0	0	0	166173000	36,500	166,173.00	36.5
403	0	0	0	0	0	0	0	0	0	0	0	0	0	0	0	0	0	0	0	0	166209500	474,000	166,209.50	474
404	0	0	0	0	0	0	0	0	0	0	0	1	0	0	0	0	0	0	0	0	166683500	9,000	166,683.50	9
405	0	0	0	0	0	0	1	0	0	0	0	1	0	0	0	0	0	0	0	0	166692500	1,011,250	166,692.50	1,011.25
406	0	0	0	0	0	0	1	0	0	0	0	0	0	0	0	0	0	0	0	0	167703750	39,000	167,703.75	39
407	0	0	0	0	0	0	0	0	0	0	0	0	0	0	0	0	0	0	0	0	167742750	468,750	167,742.75	468.75
408	0	0	0	0	0	0	0	0	0	0	0	1	0	0	0	0	0	0	0	0	168211500	14,000	168,211.50	14
409	0	0	0	0	0	0	1	0	0	0	0	1	0	0	0	0	0	0	0	0	168225500	1,006,250	168,225.50	1,006.25
410	0	0	0	0	0	0	1	0	0	0	0	0	0	0	0	0	0	0	0	0	169231750	44,000	169,231.75	44
411	0	0	0	0	0	0	0	0	0	0	0	0	0	0	0	0	0	0	0	0	169275750	466,250	169,275.75	466.25
412	0	0	0	0	0	0	1	0	0	0	0	0	0	0	0	0	0	0	0	0	169742000	250	169,742.00	0.25
413	0	0	0	0	0	0	1	0	0	0	0	1	0	0	0	0	0	0	0	0	169742250	1,020,000	169,742.25	1,020.00
414	0	0	0	0	0	0	1	0	0	0	0	0	0	0	0	0	0	0	0	0	170762250	46,500	170,762.25	46.5
415	0	0	0	0	0	0	0	0	0	0	0	0	0	0	0	0	0	0	0	0	170808750	464,000	170,808.75	464
416	0	0	0	0	0	0	1	0	0	0	0	1	0	0	0	0	0	0	0	0	171272750	1,020,250	171,272.75	1,020.25
417	0	0	0	0	0	0	1	0	0	0	0	0	0	0	0	0	0	0	0	0	172293000	32,250	172,293.00	32.25
418	0	0	0	0	0	0	0	0	0	0	0	0	0	0	0	0	0	0	0	0	172325250	478,250	172,325.25	478.25
419	0	0	0	0	0	0	0	0	0	0	0	1	0	0	0	0	0	0	0	0	172803500	4,500	172,803.50	4.5
420	0	0	0	0	0	0	1	0	0	0	0	1	0	0	0	0	0	0	0	0	172808000	1,015,500	172,808.00	1,015.50
421	0	0	0	0	0	0	1	0	0	0	0	0	0	0	0	0	0	0	0	0	173823500	34,750	173,823.50	34.75
422	0	0	0	0	0	0	0	0	0	0	0	0	0	0	0	0	0	0	0	0	173858250	473,000	173,858.25	473
423	0	0	0	0	0	0	0	0	0	0	0	1	0	0	0	0	0	0	0	0	174331250	10,000	174,331.25	10
424	0	0	0	0	0	0	1	0	0	0	0	1	0	0	0	0	0	0	0	0	174341250	1,010,250	174,341.25	1,010.25
425	0	0	0	0	0	0	1	0	0	0	0	0	0	0	0	0	0	0	0	0	175351500	39,750	175,351.50	39.75
426	0	0	0	0	0	0	0	0	0	0	0	0	0	0	0	0	0	0	0	0	175391250	470,750	175,391.25	470.75
427	0	0	0	0	0	0	0	0	0	0	0	1	0	0	0	0	0	0	0	0	175862000	12,250	175,862.00	12.25
428	0	0	0	0	0	0	1	0	0	0	0	1	0	0	0	0	0	0	0	0	175874250	1,007,750	175,874.25	1,007.75
429	0	0	0	0	0	0	1	0	0	0	0	0	0	0	0	0	0	0	0	0	176882000	42,250	176,882.00	42.25
430	0	0	0	0	0	0	0	0	0	0	0	0	0	0	0	0	0	0	0	0	176924250	468,250	176,924.25	468.25
431	0	0	0	0	0	0	0	0	0	0	0	1	0	0	0	0	0	0	0	0	177392500	14,750	177,392.50	14.75
432	0	0	0	0	0	0	1	0	0	0	0	1	0	0	0	0	0	0	0	0	177407250	1,005,500	177,407.25	1,005.50
433	0	0	0	0	0	0	1	0	0	0	0	0	0	0	0	0	0	0	0	0	178412750	44,750	178,412.75	44.75
434	0	0	0	0	0	0	0	0	0	0	0	0	0	0	0	0	0	0	0	0	178457500	465,750	178,457.50	465.75
435	0	0	0	0	0	0	1	0	0	0	0	1	0	0	0	0	0	0	0	0	178923250	1,020,250	178,923.25	1,020.25
436	0	0	0	0	0	0	1	0	0	0	0	0	0	0	0	0	0	0	0	0	179943500	47,000	179,943.50	47
437	0	0	0	0	0	0	0	0	0	0	0	0	0	0	0	0	0	0	0	0	179990500		179,990.50
