# Supplementary material for: Auditory presentation and synchronization in Adobe Flash and HTML5/JavaScript Web experiments
Source: Behav Res Methods. 2016 Jul 15;48(3):897–908. doi: 10.3758/s13428-016-0758-5 (PMC5003904; doi:10.3758/s13428-016-0758-5)
Supplement: Supplementary file 1 — (ZIP 1310 kb) [file 13428_2016_758_MOESM1_ESM.zip › Data/S3/jswa-officepc-cr-js.csv]

	Keypad 4	Keypad 3	Keypad 2	Keypad 1	Opto 4	Opto 3	Opto 2	Opto 1	TTL in 2	TTL in 1	Mic 2	Mic 1	Act close 4	Act close 3	Act close 3	Act close 1	TTL out 2	TTL out 1	Sounder 2	Sounder 1	Elapsed uS	Active uS	Elapsed mS	Active mS
1	0	0	0	0	0	0	0	0	0	0	0	0	0	0	0	0	0	0	0	0	0	2,508,750	0	2,508.75
2	0	0	0	0	0	0	1	0	0	0	0	0	0	0	0	0	0	0	0	0	2508750	15,251	2,508.75	15.25
3	0	0	0	0	0	0	1	0	0	0	0	1	0	0	0	0	0	0	0	0	2524001	1,018,749	2,524.00	1,018.75
4	0	0	0	0	0	0	0	0	0	0	0	1	0	0	0	0	0	0	0	0	3542750	1,000	3,542.75	1
5	0	0	0	0	0	0	0	0	0	0	0	0	0	0	0	0	0	0	0	0	3543750	465,000	3,543.75	465
6	0	0	0	0	0	0	1	0	0	0	0	0	0	0	0	0	0	0	0	0	4008750	24,500	4,008.75	24.5
7	0	0	0	0	0	0	1	0	0	0	0	1	0	0	0	0	0	0	0	0	4033250	1,009,500	4,033.25	1,009.50
8	0	0	0	0	0	0	0	0	0	0	0	1	0	0	0	0	0	0	0	0	5042750	10,251	5,042.75	10.25
9	0	0	0	0	0	0	0	0	0	0	0	0	0	0	0	0	0	0	0	0	5053001	472,249	5,053.00	472.25
10	0	0	0	0	0	0	1	0	0	0	0	0	0	0	0	0	0	0	0	0	5525250	17,251	5,525.25	17.25
11	0	0	0	0	0	0	1	0	0	0	0	1	0	0	0	0	0	0	0	0	5542501	1,000,249	5,542.50	1,000.25
12	0	0	0	0	0	0	0	0	0	0	0	1	0	0	0	0	0	0	0	0	6542750	19,500	6,542.75	19.5
13	0	0	0	0	0	0	0	0	0	0	0	0	0	0	0	0	0	0	0	0	6562250	463,251	6,562.25	463.25
14	0	0	0	0	0	0	1	0	0	0	0	0	0	0	0	0	0	0	0	0	7025501	6,000	7,025.50	6
15	0	0	0	0	0	0	1	0	0	0	0	1	0	0	0	0	0	0	0	0	7031501	994,749	7,031.50	994.75
16	0	0	0	0	0	0	0	0	0	0	0	1	0	0	0	0	0	0	0	0	8026250	25,000	8,026.25	25
17	0	0	0	0	0	0	0	0	0	0	0	0	0	0	0	0	0	0	0	0	8051250	457,500	8,051.25	457.5
18	0	0	0	0	0	0	1	0	0	0	0	0	0	0	0	0	0	0	0	0	8508750	23,500	8,508.75	23.5
19	0	0	0	0	0	0	1	0	0	0	0	1	0	0	0	0	0	0	0	0	8532250	994,000	8,532.25	994
20	0	0	0	0	0	0	0	0	0	0	0	1	0	0	0	0	0	0	0	0	9526250	25,751	9,526.25	25.75
21	0	0	0	0	0	0	0	0	0	0	0	0	0	0	0	0	0	0	0	0	9552001	456,749	9,552.00	456.75
22	0	0	0	0	0	0	1	0	0	0	0	0	0	0	0	0	0	0	0	0	10008750	24,000	10,008.75	24
23	0	0	0	0	0	0	1	0	0	0	0	1	0	0	0	0	0	0	0	0	10032750	993,500	10,032.75	993.5
24	0	0	0	0	0	0	0	0	0	0	0	1	0	0	0	0	0	0	0	0	11026250	26,251	11,026.25	26.25
25	0	0	0	0	0	0	0	0	0	0	0	0	0	0	0	0	0	0	0	0	11052501	456,249	11,052.50	456.25
26	0	0	0	0	0	0	1	0	0	0	0	0	0	0	0	0	0	0	0	0	11508750	24,500	11,508.75	24.5
27	0	0	0	0	0	0	1	0	0	0	0	1	0	0	0	0	0	0	0	0	11533250	1,009,751	11,533.25	1,009.75
28	0	0	0	0	0	0	0	0	0	0	0	1	0	0	0	0	0	0	0	0	12543001	10,000	12,543.00	10
29	0	0	0	0	0	0	0	0	0	0	0	0	0	0	0	0	0	0	0	0	12553001	472,500	12,553.00	472.5
30	0	0	0	0	0	0	1	0	0	0	0	0	0	0	0	0	0	0	0	0	13025501	8,500	13,025.50	8.5
31	0	0	0	0	0	0	1	0	0	0	0	1	0	0	0	0	0	0	0	0	13034001	1,009,000	13,034.00	1,009.00
32	0	0	0	0	0	0	0	0	0	0	0	1	0	0	0	0	0	0	0	0	14043001	10,749	14,043.00	10.75
33	0	0	0	0	0	0	0	0	0	0	0	0	0	0	0	0	0	0	0	0	14053750	471,751	14,053.75	471.75
34	0	0	0	0	0	0	1	0	0	0	0	0	0	0	0	0	0	0	0	0	14525501	17,749	14,525.50	17.75
35	0	0	0	0	0	0	1	0	0	0	0	1	0	0	0	0	0	0	0	0	14543250	1,016,251	14,543.25	1,016.25
36	0	0	0	0	0	0	0	0	0	0	0	1	0	0	0	0	0	0	0	0	15559501	3,500	15,559.50	3.5
37	0	0	0	0	0	0	0	0	0	0	0	0	0	0	0	0	0	0	0	0	15563001	479,249	15,563.00	479.25
38	0	0	0	0	0	0	1	0	0	0	0	0	0	0	0	0	0	0	0	0	16042250	10,251	16,042.25	10.25
39	0	0	0	0	0	0	1	0	0	0	0	1	0	0	0	0	0	0	0	0	16052501	1,007,000	16,052.50	1,007.00
40	0	0	0	0	0	0	0	0	0	0	0	1	0	0	0	0	0	0	0	0	17059501	12,749	17,059.50	12.75
41	0	0	0	0	0	0	0	0	0	0	0	0	0	0	0	0	0	0	0	0	17072250	469,751	17,072.25	469.75
42	0	0	0	0	0	0	1	0	0	0	0	0	0	0	0	0	0	0	0	0	17542001	11,249	17,542.00	11.25
43	0	0	0	0	0	0	1	0	0	0	0	1	0	0	0	0	0	0	0	0	17553250	1,006,251	17,553.25	1,006.25
44	0	0	0	0	0	0	0	0	0	0	0	1	0	0	0	0	0	0	0	0	18559501	13,500	18,559.50	13.5
45	0	0	0	0	0	0	0	0	0	0	0	0	0	0	0	0	0	0	0	0	18573001	469,249	18,573.00	469.25
46	0	0	0	0	0	0	1	0	0	0	0	0	0	0	0	0	0	0	0	0	19042250	20,251	19,042.25	20.25
47	0	0	0	0	0	0	1	0	0	0	0	1	0	0	0	0	0	0	0	0	19062501	997,249	19,062.50	997.25
48	0	0	0	0	0	0	0	0	0	0	0	1	0	0	0	0	0	0	0	0	20059750	22,500	20,059.75	22.5
49	0	0	0	0	0	0	0	0	0	0	0	0	0	0	0	0	0	0	0	0	20082250	460,000	20,082.25	460
50	0	0	0	0	0	0	1	0	0	0	0	0	0	0	0	0	0	0	0	0	20542250	20,751	20,542.25	20.75
51	0	0	0	0	0	0	1	0	0	0	0	1	0	0	0	0	0	0	0	0	20563001	1,013,249	20,563.00	1,013.25
52	0	0	0	0	0	0	0	0	0	0	0	1	0	0	0	0	0	0	0	0	21576250	6,500	21,576.25	6.5
53	0	0	0	0	0	0	0	0	0	0	0	0	0	0	0	0	0	0	0	0	21582750	476,000	21,582.75	476
54	0	0	0	0	0	0	1	0	0	0	0	0	0	0	0	0	0	0	0	0	22058750	13,751	22,058.75	13.75
55	0	0	0	0	0	0	1	0	0	0	0	1	0	0	0	0	0	0	0	0	22072501	1,003,749	22,072.50	1,003.75
56	0	0	0	0	0	0	0	0	0	0	0	1	0	0	0	0	0	0	0	0	23076250	16,000	23,076.25	16
57	0	0	0	0	0	0	0	0	0	0	0	0	0	0	0	0	0	0	0	0	23092250	466,500	23,092.25	466.5
58	0	0	0	0	0	0	1	0	0	0	0	0	0	0	0	0	0	0	0	0	23558750	14,251	23,558.75	14.25
59	0	0	0	0	0	0	1	0	0	0	0	1	0	0	0	0	0	0	0	0	23573001	1,003,249	23,573.00	1,003.25
60	0	0	0	0	0	0	0	0	0	0	0	1	0	0	0	0	0	0	0	0	24576250	16,500	24,576.25	16.5
61	0	0	0	0	0	0	0	0	0	0	0	0	0	0	0	0	0	0	0	0	24592750	466,251	24,592.75	466.25
62	0	0	0	0	0	0	1	0	0	0	0	0	0	0	0	0	0	0	0	0	25059001	23,249	25,059.00	23.25
63	0	0	0	0	0	0	1	0	0	0	0	1	0	0	0	0	0	0	0	0	25082250	994,000	25,082.25	994
64	0	0	0	0	0	0	0	0	0	0	0	1	0	0	0	0	0	0	0	0	26076250	25,751	26,076.25	25.75
65	0	0	0	0	0	0	0	0	0	0	0	0	0	0	0	0	0	0	0	0	26102001	457,000	26,102.00	457
66	0	0	0	0	0	0	1	0	0	0	0	0	0	0	0	0	0	0	0	0	26559001	24,000	26,559.00	24
67	0	0	0	0	0	0	1	0	0	0	0	1	0	0	0	0	0	0	0	0	26583001	993,249	26,583.00	993.25
68	0	0	0	0	0	0	0	0	0	0	0	1	0	0	0	0	0	0	0	0	27576250	26,500	27,576.25	26.5
69	0	0	0	0	0	0	0	0	0	0	0	0	0	0	0	0	0	0	0	0	27602750	456,251	27,602.75	456.25
70	0	0	0	0	0	0	1	0	0	0	0	0	0	0	0	0	0	0	0	0	28059001	24,500	28,059.00	24.5
71	0	0	0	0	0	0	1	0	0	0	0	1	0	0	0	0	0	0	0	0	28083501	1,009,500	28,083.50	1,009.50
72	0	0	0	0	0	0	0	0	0	0	0	1	0	0	0	0	0	0	0	0	29093001	10,249	29,093.00	10.25
73	0	0	0	0	0	0	0	0	0	0	0	0	0	0	0	0	0	0	0	0	29103250	472,251	29,103.25	472.25
74	0	0	0	0	0	0	1	0	0	0	0	0	0	0	0	0	0	0	0	0	29575501	17,249	29,575.50	17.25
75	0	0	0	0	0	0	1	0	0	0	0	1	0	0	0	0	0	0	0	0	29592750	1,000,251	29,592.75	1,000.25
76	0	0	0	0	0	0	0	0	0	0	0	1	0	0	0	0	0	0	0	0	30593001	19,500	30,593.00	19.5
77	0	0	0	0	0	0	0	0	0	0	0	0	0	0	0	0	0	0	0	0	30612501	463,000	30,612.50	463
78	0	0	0	0	0	0	1	0	0	0	0	0	0	0	0	0	0	0	0	0	31075501	18,000	31,075.50	18
79	0	0	0	0	0	0	1	0	0	0	0	1	0	0	0	0	0	0	0	0	31093501	1,016,249	31,093.50	1,016.25
80	0	0	0	0	0	0	0	0	0	0	0	1	0	0	0	0	0	0	0	0	32109750	3,500	32,109.75	3.5
81	0	0	0	0	0	0	0	0	0	0	0	0	0	0	0	0	0	0	0	0	32113250	479,000	32,113.25	479
82	0	0	0	0	0	0	1	0	0	0	0	0	0	0	0	0	0	0	0	0	32592250	1,751	32,592.25	1.75
83	0	0	0	0	0	0	1	0	0	0	0	1	0	0	0	0	0	0	0	0	32594001	1,015,749	32,594.00	1,015.75
84	0	0	0	0	0	0	0	0	0	0	0	1	0	0	0	0	0	0	0	0	33609750	4,000	33,609.75	4
85	0	0	0	0	0	0	0	0	0	0	0	0	0	0	0	0	0	0	0	0	33613750	478,500	33,613.75	478.5
86	0	0	0	0	0	0	1	0	0	0	0	0	0	0	0	0	0	0	0	0	34092250	11,000	34,092.25	11
87	0	0	0	0	0	0	1	0	0	0	0	1	0	0	0	0	0	0	0	0	34103250	1,006,500	34,103.25	1,006.50
88	0	0	0	0	0	0	0	0	0	0	0	1	0	0	0	0	0	0	0	0	35109750	13,251	35,109.75	13.25
89	0	0	0	0	0	0	0	0	0	0	0	0	0	0	0	0	0	0	0	0	35123001	469,249	35,123.00	469.25
90	0	0	0	0	0	0	1	0	0	0	0	0	0	0	0	0	0	0	0	0	35592250	20,500	35,592.25	20.5
91	0	0	0	0	0	0	1	0	0	0	0	1	0	0	0	0	0	0	0	0	35612750	997,000	35,612.75	997
92	0	0	0	0	0	0	0	0	0	0	0	1	0	0	0	0	0	0	0	0	36609750	22,500	36,609.75	22.5
93	0	0	0	0	0	0	0	0	0	0	0	0	0	0	0	0	0	0	0	0	36632250	460,000	36,632.25	460
94	0	0	0	0	0	0	1	0	0	0	0	0	0	0	0	0	0	0	0	0	37092250	21,000	37,092.25	21
95	0	0	0	0	0	0	1	0	0	0	0	1	0	0	0	0	0	0	0	0	37113250	1,013,251	37,113.25	1,013.25
96	0	0	0	0	0	0	0	0	0	0	0	1	0	0	0	0	0	0	0	0	38126501	6,500	38,126.50	6.5
97	0	0	0	0	0	0	0	0	0	0	0	0	0	0	0	0	0	0	0	0	38133001	476,000	38,133.00	476
98	0	0	0	0	0	0	1	0	0	0	0	0	0	0	0	0	0	0	0	0	38609001	13,500	38,609.00	13.5
99	0	0	0	0	0	0	1	0	0	0	0	1	0	0	0	0	0	0	0	0	38622501	1,004,000	38,622.50	1,004.00
100	0	0	0	0	0	0	0	0	0	0	0	1	0	0	0	0	0	0	0	0	39626501	15,749	39,626.50	15.75
101	0	0	0	0	0	0	0	0	0	0	0	0	0	0	0	0	0	0	0	0	39642250	466,751	39,642.25	466.75
102	0	0	0	0	0	0	1	0	0	0	0	0	0	0	0	0	0	0	0	0	40109001	14,249	40,109.00	14.25
103	0	0	0	0	0	0	1	0	0	0	0	1	0	0	0	0	0	0	0	0	40123250	1,003,251	40,123.25	1,003.25
104	0	0	0	0	0	0	0	0	0	0	0	1	0	0	0	0	0	0	0	0	41126501	16,500	41,126.50	16.5
105	0	0	0	0	0	0	0	0	0	0	0	0	0	0	0	0	0	0	0	0	41143001	466,000	41,143.00	466
106	0	0	0	0	0	0	1	0	0	0	0	0	0	0	0	0	0	0	0	0	41609001	23,500	41,609.00	23.5
107	0	0	0	0	0	0	1	0	0	0	0	1	0	0	0	0	0	0	0	0	41632501	994,000	41,632.50	994
108	0	0	0	0	0	0	0	0	0	0	0	1	0	0	0	0	0	0	0	0	42626501	25,749	42,626.50	25.75
109	0	0	0	0	0	0	0	0	0	0	0	0	0	0	0	0	0	0	0	0	42652250	473,500	42,652.25	473.5
110	0	0	0	0	0	0	1	0	0	0	0	0	0	0	0	0	0	0	0	0	43125750	7,251	43,125.75	7.25
111	0	0	0	0	0	0	1	0	0	0	0	1	0	0	0	0	0	0	0	0	43133001	993,500	43,133.00	993.5
112	0	0	0	0	0	0	0	0	0	0	0	1	0	0	0	0	0	0	0	0	44126501	26,249	44,126.50	26.25
113	0	0	0	0	0	0	0	0	0	0	0	0	0	0	0	0	0	0	0	0	44152750	456,251	44,152.75	456.25
114	0	0	0	0	0	0	1	0	0	0	0	0	0	0	0	0	0	0	0	0	44609001	24,749	44,609.00	24.75
115	0	0	0	0	0	0	1	0	0	0	0	1	0	0	0	0	0	0	0	0	44633750	1,009,500	44,633.75	1,009.50
116	0	0	0	0	0	0	0	0	0	0	0	1	0	0	0	0	0	0	0	0	45643250	10,251	45,643.25	10.25
117	0	0	0	0	0	0	0	0	0	0	0	0	0	0	0	0	0	0	0	0	45653501	472,249	45,653.50	472.25
118	0	0	0	0	0	0	1	0	0	0	0	0	0	0	0	0	0	0	0	0	46125750	17,251	46,125.75	17.25
119	0	0	0	0	0	0	1	0	0	0	0	1	0	0	0	0	0	0	0	0	46143001	1,000,249	46,143.00	1,000.25
120	0	0	0	0	0	0	0	0	0	0	0	1	0	0	0	0	0	0	0	0	47143250	19,500	47,143.25	19.5
121	0	0	0	0	0	0	0	0	0	0	0	0	0	0	0	0	0	0	0	0	47162750	463,000	47,162.75	463
122	0	0	0	0	0	0	1	0	0	0	0	0	0	0	0	0	0	0	0	0	47625750	17,751	47,625.75	17.75
123	0	0	0	0	0	0	1	0	0	0	0	1	0	0	0	0	0	0	0	0	47643501	1,016,249	47,643.50	1,016.25
124	0	0	0	0	0	0	0	0	0	0	0	1	0	0	0	0	0	0	0	0	48659750	3,500	48,659.75	3.5
125	0	0	0	0	0	0	0	0	0	0	0	0	0	0	0	0	0	0	0	0	48663250	479,000	48,663.25	479
126	0	0	0	0	0	0	1	0	0	0	0	0	0	0	0	0	0	0	0	0	49142250	10,751	49,142.25	10.75
127	0	0	0	0	0	0	1	0	0	0	0	1	0	0	0	0	0	0	0	0	49153001	1,006,749	49,153.00	1,006.75
128	0	0	0	0	0	0	0	0	0	0	0	1	0	0	0	0	0	0	0	0	50159750	12,751	50,159.75	12.75
129	0	0	0	0	0	0	0	0	0	0	0	0	0	0	0	0	0	0	0	0	50172501	469,749	50,172.50	469.75
130	0	0	0	0	0	0	1	0	0	0	0	0	0	0	0	0	0	0	0	0	50642250	11,251	50,642.25	11.25
131	0	0	0	0	0	0	1	0	0	0	0	1	0	0	0	0	0	0	0	0	50653501	1,006,500	50,653.50	1,006.50
132	0	0	0	0	0	0	0	0	0	0	0	1	0	0	0	0	0	0	0	0	51660001	13,249	51,660.00	13.25
133	0	0	0	0	0	0	0	0	0	0	0	0	0	0	0	0	0	0	0	0	51673250	469,000	51,673.25	469
134	0	0	0	0	0	0	1	0	0	0	0	0	0	0	0	0	0	0	0	0	52142250	11,751	52,142.25	11.75
135	0	0	0	0	0	0	1	0	0	0	0	1	0	0	0	0	0	0	0	0	52154001	1,006,000	52,154.00	1,006.00
136	0	0	0	0	0	0	0	0	0	0	0	1	0	0	0	0	0	0	0	0	53160001	13,749	53,160.00	13.75
137	0	0	0	0	0	0	0	0	0	0	0	0	0	0	0	0	0	0	0	0	53173750	468,751	53,173.75	468.75
138	0	0	0	0	0	0	1	0	0	0	0	0	0	0	0	0	0	0	0	0	53642501	21,000	53,642.50	21
139	0	0	0	0	0	0	1	0	0	0	0	1	0	0	0	0	0	0	0	0	53663501	1,013,000	53,663.50	1,013.00
140	0	0	0	0	0	0	0	0	0	0	0	1	0	0	0	0	0	0	0	0	54676501	6,749	54,676.50	6.75
141	0	0	0	0	0	0	0	0	0	0	0	0	0	0	0	0	0	0	0	0	54683250	475,751	54,683.25	475.75
142	0	0	0	0	0	0	1	0	0	0	0	0	0	0	0	0	0	0	0	0	55159001	13,749	55,159.00	13.75
143	0	0	0	0	0	0	1	0	0	0	0	1	0	0	0	0	0	0	0	0	55172750	1,003,751	55,172.75	1,003.75
144	0	0	0	0	0	0	0	0	0	0	0	1	0	0	0	0	0	0	0	0	56176501	16,000	56,176.50	16
145	0	0	0	0	0	0	0	0	0	0	0	0	0	0	0	0	0	0	0	0	56192501	466,500	56,192.50	466.5
146	0	0	0	0	0	0	1	0	0	0	0	0	0	0	0	0	0	0	0	0	56659001	14,249	56,659.00	14.25
147	0	0	0	0	0	0	1	0	0	0	0	1	0	0	0	0	0	0	0	0	56673250	1,019,751	56,673.25	1,019.75
148	0	0	0	0	0	0	1	0	0	0	0	0	0	0	0	0	0	0	0	0	57693001	249	57,693.00	0.25
149	0	0	0	0	0	0	0	0	0	0	0	0	0	0	0	0	0	0	0	0	57693250	465,751	57,693.25	465.75
150	0	0	0	0	0	0	1	0	0	0	0	0	0	0	0	0	0	0	0	0	58159001	23,749	58,159.00	23.75
151	0	0	0	0	0	0	1	0	0	0	0	1	0	0	0	0	0	0	0	0	58182750	993,751	58,182.75	993.75
152	0	0	0	0	0	0	0	0	0	0	0	1	0	0	0	0	0	0	0	0	59176501	25,749	59,176.50	25.75
153	0	0	0	0	0	0	0	0	0	0	0	0	0	0	0	0	0	0	0	0	59202250	457,000	59,202.25	457
154	0	0	0	0	0	0	1	0	0	0	0	0	0	0	0	0	0	0	0	0	59659250	24,000	59,659.25	24
155	0	0	0	0	0	0	1	0	0	0	0	1	0	0	0	0	0	0	0	0	59683250	1,010,000	59,683.25	1,010.00
156	0	0	0	0	0	0	0	0	0	0	0	1	0	0	0	0	0	0	0	0	60693250	9,751	60,693.25	9.75
157	0	0	0	0	0	0	0	0	0	0	0	0	0	0	0	0	0	0	0	0	60703001	456,000	60,703.00	456
158	0	0	0	0	0	0	1	0	0	0	0	0	0	0	0	0	0	0	0	0	61159001	24,749	61,159.00	24.75
159	0	0	0	0	0	0	1	0	0	0	0	1	0	0	0	0	0	0	0	0	61183750	1,009,500	61,183.75	1,009.50
160	0	0	0	0	0	0	0	0	0	0	0	1	0	0	0	0	0	0	0	0	62193250	10,251	62,193.25	10.25
161	0	0	0	0	0	0	0	0	0	0	0	0	0	0	0	0	0	0	0	0	62203501	472,249	62,203.50	472.25
162	0	0	0	0	0	0	1	0	0	0	0	0	0	0	0	0	0	0	0	0	62675750	17,500	62,675.75	17.5
163	0	0	0	0	0	0	1	0	0	0	0	1	0	0	0	0	0	0	0	0	62693250	1,000,000	62,693.25	1,000.00
164	0	0	0	0	0	0	0	0	0	0	0	1	0	0	0	0	0	0	0	0	63693250	19,500	63,693.25	19.5
165	0	0	0	0	0	0	0	0	0	0	0	0	0	0	0	0	0	0	0	0	63712750	463,000	63,712.75	463
166	0	0	0	0	0	0	1	0	0	0	0	0	0	0	0	0	0	0	0	0	64175750	18,000	64,175.75	18
167	0	0	0	0	0	0	1	0	0	0	0	1	0	0	0	0	0	0	0	0	64193750	1,016,251	64,193.75	1,016.25
168	0	0	0	0	0	0	0	0	0	0	0	1	0	0	0	0	0	0	0	0	65210001	3,500	65,210.00	3.5
169	0	0	0	0	0	0	0	0	0	0	0	0	0	0	0	0	0	0	0	0	65213501	479,000	65,213.50	479
170	0	0	0	0	0	0	1	0	0	0	0	0	0	0	0	0	0	0	0	0	65692501	10,500	65,692.50	10.5
171	0	0	0	0	0	0	1	0	0	0	0	1	0	0	0	0	0	0	0	0	65703001	1,007,000	65,703.00	1,007.00
172	0	0	0	0	0	0	0	0	0	0	0	1	0	0	0	0	0	0	0	0	66710001	12,749	66,710.00	12.75
173	0	0	0	0	0	0	0	0	0	0	0	0	0	0	0	0	0	0	0	0	66722750	469,751	66,722.75	469.75
174	0	0	0	0	0	0	1	0	0	0	0	0	0	0	0	0	0	0	0	0	67192501	11,249	67,192.50	11.25
175	0	0	0	0	0	0	1	0	0	0	0	1	0	0	0	0	0	0	0	0	67203750	1,006,251	67,203.75	1,006.25
176	0	0	0	0	0	0	0	0	0	0	0	1	0	0	0	0	0	0	0	0	68210001	13,249	68,210.00	13.25
177	0	0	0	0	0	0	0	0	0	0	0	0	0	0	0	0	0	0	0	0	68223250	469,251	68,223.25	469.25
178	0	0	0	0	0	0	1	0	0	0	0	0	0	0	0	0	0	0	0	0	68692501	20,500	68,692.50	20.5
179	0	0	0	0	0	0	1	0	0	0	0	1	0	0	0	0	0	0	0	0	68713001	997,000	68,713.00	997
180	0	0	0	0	0	0	0	0	0	0	0	1	0	0	0	0	0	0	0	0	69710001	22,749	69,710.00	22.75
181	0	0	0	0	0	0	0	0	0	0	0	0	0	0	0	0	0	0	0	0	69732750	459,751	69,732.75	459.75
182	0	0	0	0	0	0	1	0	0	0	0	0	0	0	0	0	0	0	0	0	70192501	21,000	70,192.50	21
183	0	0	0	0	0	0	1	0	0	0	0	1	0	0	0	0	0	0	0	0	70213501	1,013,249	70,213.50	1,013.25
184	0	0	0	0	0	0	0	0	0	0	0	1	0	0	0	0	0	0	0	0	71226750	6,500	71,226.75	6.5
185	0	0	0	0	0	0	0	0	0	0	0	0	0	0	0	0	0	0	0	0	71233250	476,000	71,233.25	476
186	0	0	0	0	0	0	1	0	0	0	0	0	0	0	0	0	0	0	0	0	71709250	5,000	71,709.25	5
187	0	0	0	0	0	0	1	0	0	0	0	1	0	0	0	0	0	0	0	0	71714250	1,012,500	71,714.25	1,012.50
188	0	0	0	0	0	0	0	0	0	0	0	1	0	0	0	0	0	0	0	0	72726750	7,251	72,726.75	7.25
189	0	0	0	0	0	0	0	0	0	0	0	0	0	0	0	0	0	0	0	0	72734001	475,249	72,734.00	475.25
190	0	0	0	0	0	0	1	0	0	0	0	0	0	0	0	0	0	0	0	0	73209250	14,251	73,209.25	14.25
191	0	0	0	0	0	0	1	0	0	0	0	1	0	0	0	0	0	0	0	0	73223501	1,003,249	73,223.50	1,003.25
192	0	0	0	0	0	0	0	0	0	0	0	1	0	0	0	0	0	0	0	0	74226750	16,500	74,226.75	16.5
193	0	0	0	0	0	0	0	0	0	0	0	0	0	0	0	0	0	0	0	0	74243250	466,000	74,243.25	466
194	0	0	0	0	0	0	1	0	0	0	0	0	0	0	0	0	0	0	0	0	74709250	23,500	74,709.25	23.5
195	0	0	0	0	0	0	1	0	0	0	0	1	0	0	0	0	0	0	0	0	74732750	994,000	74,732.75	994
196	0	0	0	0	0	0	0	0	0	0	0	1	0	0	0	0	0	0	0	0	75726750	25,751	75,726.75	25.75
197	0	0	0	0	0	0	0	0	0	0	0	0	0	0	0	0	0	0	0	0	75752501	456,749	75,752.50	456.75
198	0	0	0	0	0	0	1	0	0	0	0	0	0	0	0	0	0	0	0	0	76209250	24,251	76,209.25	24.25
199	0	0	0	0	0	0	1	0	0	0	0	1	0	0	0	0	0	0	0	0	76233501	1,010,000	76,233.50	1,010.00
200	0	0	0	0	0	0	0	0	0	0	0	1	0	0	0	0	0	0	0	0	77243501	9,500	77,243.50	9.5
201	0	0	0	0	0	0	0	0	0	0	0	0	0	0	0	0	0	0	0	0	77253001	473,000	77,253.00	473
202	0	0	0	0	0	0	1	0	0	0	0	0	0	0	0	0	0	0	0	0	77726001	16,749	77,726.00	16.75
203	0	0	0	0	0	0	1	0	0	0	0	1	0	0	0	0	0	0	0	0	77742750	1,000,751	77,742.75	1,000.75
204	0	0	0	0	0	0	0	0	0	0	0	1	0	0	0	0	0	0	0	0	78743501	19,000	78,743.50	19
205	0	0	0	0	0	0	0	0	0	0	0	0	0	0	0	0	0	0	0	0	78762501	463,500	78,762.50	463.5
206	0	0	0	0	0	0	1	0	0	0	0	0	0	0	0	0	0	0	0	0	79226001	17,249	79,226.00	17.25
207	0	0	0	0	0	0	1	0	0	0	0	1	0	0	0	0	0	0	0	0	79243250	1,000,251	79,243.25	1,000.25
208	0	0	0	0	0	0	0	0	0	0	0	1	0	0	0	0	0	0	0	0	80243501	19,500	80,243.50	19.5
209	0	0	0	0	0	0	0	0	0	0	0	0	0	0	0	0	0	0	0	0	80263001	463,000	80,263.00	463
210	0	0	0	0	0	0	1	0	0	0	0	0	0	0	0	0	0	0	0	0	80726001	18,000	80,726.00	18
211	0	0	0	0	0	0	1	0	0	0	0	1	0	0	0	0	0	0	0	0	80744001	1,016,000	80,744.00	1,016.00
212	0	0	0	0	0	0	0	0	0	0	0	1	0	0	0	0	0	0	0	0	81760001	3,500	81,760.00	3.5
213	0	0	0	0	0	0	0	0	0	0	0	0	0	0	0	0	0	0	0	0	81763501	479,249	81,763.50	479.25
214	0	0	0	0	0	0	1	0	0	0	0	0	0	0	0	0	0	0	0	0	82242750	10,500	82,242.75	10.5
215	0	0	0	0	0	0	1	0	0	0	0	1	0	0	0	0	0	0	0	0	82253250	1,007,000	82,253.25	1,007.00
216	0	0	0	0	0	0	0	0	0	0	0	1	0	0	0	0	0	0	0	0	83260250	12,751	83,260.25	12.75
217	0	0	0	0	0	0	0	0	0	0	0	0	0	0	0	0	0	0	0	0	83273001	469,749	83,273.00	469.75
218	0	0	0	0	0	0	1	0	0	0	0	0	0	0	0	0	0	0	0	0	83742750	11,000	83,742.75	11
219	0	0	0	0	0	0	1	0	0	0	0	1	0	0	0	0	0	0	0	0	83753750	1,006,500	83,753.75	1,006.50
220	0	0	0	0	0	0	0	0	0	0	0	1	0	0	0	0	0	0	0	0	84760250	13,251	84,760.25	13.25
221	0	0	0	0	0	0	0	0	0	0	0	0	0	0	0	0	0	0	0	0	84773501	469,249	84,773.50	469.25
222	0	0	0	0	0	0	1	0	0	0	0	0	0	0	0	0	0	0	0	0	85242750	20,251	85,242.75	20.25
223	0	0	0	0	0	0	1	0	0	0	0	1	0	0	0	0	0	0	0	0	85263001	997,249	85,263.00	997.25
224	0	0	0	0	0	0	0	0	0	0	0	1	0	0	0	0	0	0	0	0	86260250	22,500	86,260.25	22.5
225	0	0	0	0	0	0	0	0	0	0	0	0	0	0	0	0	0	0	0	0	86282750	460,000	86,282.75	460
226	0	0	0	0	0	0	1	0	0	0	0	0	0	0	0	0	0	0	0	0	86742750	21,000	86,742.75	21
227	0	0	0	0	0	0	1	0	0	0	0	1	0	0	0	0	0	0	0	0	86763750	1,013,000	86,763.75	1,013.00
228	0	0	0	0	0	0	0	0	0	0	0	1	0	0	0	0	0	0	0	0	87776750	6,751	87,776.75	6.75
229	0	0	0	0	0	0	0	0	0	0	0	0	0	0	0	0	0	0	0	0	87783501	475,749	87,783.50	475.75
230	0	0	0	0	0	0	1	0	0	0	0	0	0	0	0	0	0	0	0	0	88259250	13,751	88,259.25	13.75
231	0	0	0	0	0	0	1	0	0	0	0	1	0	0	0	0	0	0	0	0	88273001	1,003,749	88,273.00	1,003.75
232	0	0	0	0	0	0	0	0	0	0	0	1	0	0	0	0	0	0	0	0	89276750	16,000	89,276.75	16
233	0	0	0	0	0	0	0	0	0	0	0	0	0	0	0	0	0	0	0	0	89292750	466,500	89,292.75	466.5
234	0	0	0	0	0	0	1	0	0	0	0	0	0	0	0	0	0	0	0	0	89759250	14,500	89,759.25	14.5
235	0	0	0	0	0	0	1	0	0	0	0	1	0	0	0	0	0	0	0	0	89773750	1,003,000	89,773.75	1,003.00
236	0	0	0	0	0	0	0	0	0	0	0	1	0	0	0	0	0	0	0	0	90776750	16,500	90,776.75	16.5
237	0	0	0	0	0	0	0	0	0	0	0	0	0	0	0	0	0	0	0	0	90793250	466,000	90,793.25	466
238	0	0	0	0	0	0	1	0	0	0	0	0	0	0	0	0	0	0	0	0	91259250	15,000	91,259.25	15
239	0	0	0	0	0	0	1	0	0	0	0	1	0	0	0	0	0	0	0	0	91274250	1,002,500	91,274.25	1,002.50
240	0	0	0	0	0	0	0	0	0	0	0	1	0	0	0	0	0	0	0	0	92276750	17,251	92,276.75	17.25
241	0	0	0	0	0	0	0	0	0	0	0	0	0	0	0	0	0	0	0	0	92294001	465,249	92,294.00	465.25
242	0	0	0	0	0	0	1	0	0	0	0	0	0	0	0	0	0	0	0	0	92759250	24,251	92,759.25	24.25
243	0	0	0	0	0	0	1	0	0	0	0	1	0	0	0	0	0	0	0	0	92783501	1,010,000	92,783.50	1,010.00
244	0	0	0	0	0	0	0	0	0	0	0	1	0	0	0	0	0	0	0	0	93793501	9,749	93,793.50	9.75
245	0	0	0	0	0	0	0	0	0	0	0	0	0	0	0	0	0	0	0	0	93803250	472,751	93,803.25	472.75
246	0	0	0	0	0	0	1	0	0	0	0	0	0	0	0	0	0	0	0	0	94276001	16,749	94,276.00	16.75
247	0	0	0	0	0	0	1	0	0	0	0	1	0	0	0	0	0	0	0	0	94292750	1,000,751	94,292.75	1,000.75
248	0	0	0	0	0	0	0	0	0	0	0	1	0	0	0	0	0	0	0	0	95293501	19,000	95,293.50	19
249	0	0	0	0	0	0	0	0	0	0	0	0	0	0	0	0	0	0	0	0	95312501	463,500	95,312.50	463.5
250	0	0	0	0	0	0	1	0	0	0	0	0	0	0	0	0	0	0	0	0	95776001	17,500	95,776.00	17.5
251	0	0	0	0	0	0	1	0	0	0	0	1	0	0	0	0	0	0	0	0	95793501	1,000,000	95,793.50	1,000.00
252	0	0	0	0	0	0	0	0	0	0	0	1	0	0	0	0	0	0	0	0	96793501	19,749	96,793.50	19.75
253	0	0	0	0	0	0	0	0	0	0	0	0	0	0	0	0	0	0	0	0	96813250	462,751	96,813.25	462.75
254	0	0	0	0	0	0	1	0	0	0	0	0	0	0	0	0	0	0	0	0	97276001	18,000	97,276.00	18
255	0	0	0	0	0	0	1	0	0	0	0	1	0	0	0	0	0	0	0	0	97294001	1,016,249	97,294.00	1,016.25
256	0	0	0	0	0	0	0	0	0	0	0	1	0	0	0	0	0	0	0	0	98310250	4,751	98,310.25	4.75
257	0	0	0	0	0	0	0	0	0	0	0	0	0	0	0	0	0	0	0	0	98315001	477,749	98,315.00	477.75
258	0	0	0	0	0	0	1	0	0	0	0	0	0	0	0	0	0	0	0	0	98792750	10,500	98,792.75	10.5
259	0	0	0	0	0	0	1	0	0	0	0	1	0	0	0	0	0	0	0	0	98803250	1,007,000	98,803.25	1,007.00
260	0	0	0	0	0	0	0	0	0	0	0	1	0	0	0	0	0	0	0	0	99810250	12,751	99,810.25	12.75
261	0	0	0	0	0	0	0	0	0	0	0	0	0	0	0	0	0	0	0	0	99823001	469,749	99,823.00	469.75
262	0	0	0	0	0	0	1	0	0	0	0	0	0	0	0	0	0	0	0	0	100292750	11,251	100,292.75	11.25
263	0	0	0	0	0	0	1	0	0	0	0	1	0	0	0	0	0	0	0	0	100304001	1,006,249	100,304.00	1,006.25
264	0	0	0	0	0	0	0	0	0	0	0	1	0	0	0	0	0	0	0	0	101310250	13,500	101,310.25	13.5
265	0	0	0	0	0	0	0	0	0	0	0	0	0	0	0	0	0	0	0	0	101323750	469,000	101,323.75	469
266	0	0	0	0	0	0	1	0	0	0	0	0	0	0	0	0	0	0	0	0	101792750	20,500	101,792.75	20.5
267	0	0	0	0	0	0	1	0	0	0	0	1	0	0	0	0	0	0	0	0	101813250	997,000	101,813.25	997
268	0	0	0	0	0	0	0	0	0	0	0	1	0	0	0	0	0	0	0	0	102810250	22,751	102,810.25	22.75
269	0	0	0	0	0	0	0	0	0	0	0	0	0	0	0	0	0	0	0	0	102833001	459,749	102,833.00	459.75
270	0	0	0	0	0	0	1	0	0	0	0	0	0	0	0	0	0	0	0	0	103292750	21,251	103,292.75	21.25
271	0	0	0	0	0	0	1	0	0	0	0	1	0	0	0	0	0	0	0	0	103314001	1,013,000	103,314.00	1,013.00
272	0	0	0	0	0	0	0	0	0	0	0	1	0	0	0	0	0	0	0	0	104327001	6,500	104,327.00	6.5
273	0	0	0	0	0	0	0	0	0	0	0	0	0	0	0	0	0	0	0	0	104333501	476,000	104,333.50	476
274	0	0	0	0	0	0	1	0	0	0	0	0	0	0	0	0	0	0	0	0	104809501	13,749	104,809.50	13.75
275	0	0	0	0	0	0	1	0	0	0	0	1	0	0	0	0	0	0	0	0	104823250	1,003,751	104,823.25	1,003.75
276	0	0	0	0	0	0	0	0	0	0	0	1	0	0	0	0	0	0	0	0	105827001	16,000	105,827.00	16
277	0	0	0	0	0	0	0	0	0	0	0	0	0	0	0	0	0	0	0	0	105843001	466,500	105,843.00	466.5
278	0	0	0	0	0	0	1	0	0	0	0	0	0	0	0	0	0	0	0	0	106309501	14,249	106,309.50	14.25
279	0	0	0	0	0	0	1	0	0	0	0	1	0	0	0	0	0	0	0	0	106323750	1,003,251	106,323.75	1,003.25
280	0	0	0	0	0	0	0	0	0	0	0	1	0	0	0	0	0	0	0	0	107327001	16,500	107,327.00	16.5
281	0	0	0	0	0	0	0	0	0	0	0	0	0	0	0	0	0	0	0	0	107343501	466,000	107,343.50	466
282	0	0	0	0	0	0	1	0	0	0	0	0	0	0	0	0	0	0	0	0	107809501	23,500	107,809.50	23.5
283	0	0	0	0	0	0	1	0	0	0	0	1	0	0	0	0	0	0	0	0	107833001	994,000	107,833.00	994
284	0	0	0	0	0	0	0	0	0	0	0	1	0	0	0	0	0	0	0	0	108827001	25,749	108,827.00	25.75
285	0	0	0	0	0	0	0	0	0	0	0	0	0	0	0	0	0	0	0	0	108852750	456,751	108,852.75	456.75
286	0	0	0	0	0	0	1	0	0	0	0	0	0	0	0	0	0	0	0	0	109309501	24,249	109,309.50	24.25
287	0	0	0	0	0	0	1	0	0	0	0	1	0	0	0	0	0	0	0	0	109333750	1,010,000	109,333.75	1,010.00
288	0	0	0	0	0	0	0	0	0	0	0	1	0	0	0	0	0	0	0	0	110343750	9,751	110,343.75	9.75
289	0	0	0	0	0	0	0	0	0	0	0	0	0	0	0	0	0	0	0	0	110353501	472,749	110,353.50	472.75
290	0	0	0	0	0	0	1	0	0	0	0	0	0	0	0	0	0	0	0	0	110826250	8,000	110,826.25	8
291	0	0	0	0	0	0	1	0	0	0	0	1	0	0	0	0	0	0	0	0	110834250	1,009,500	110,834.25	1,009.50
292	0	0	0	0	0	0	0	0	0	0	0	1	0	0	0	0	0	0	0	0	111843750	10,251	111,843.75	10.25
293	0	0	0	0	0	0	0	0	0	0	0	0	0	0	0	0	0	0	0	0	111854001	472,249	111,854.00	472.25
294	0	0	0	0	0	0	1	0	0	0	0	0	0	0	0	0	0	0	0	0	112326250	17,251	112,326.25	17.25
295	0	0	0	0	0	0	1	0	0	0	0	1	0	0	0	0	0	0	0	0	112343501	1,000,249	112,343.50	1,000.25
296	0	0	0	0	0	0	0	0	0	0	0	1	0	0	0	0	0	0	0	0	113343750	19,500	113,343.75	19.5
297	0	0	0	0	0	0	0	0	0	0	0	0	0	0	0	0	0	0	0	0	113363250	463,000	113,363.25	463
298	0	0	0	0	0	0	1	0	0	0	0	0	0	0	0	0	0	0	0	0	113826250	6,251	113,826.25	6.25
299	0	0	0	0	0	0	1	0	0	0	0	1	0	0	0	0	0	0	0	0	113832501	994,500	113,832.50	994.5
300	0	0	0	0	0	0	0	0	0	0	0	1	0	0	0	0	0	0	0	0	114827001	25,249	114,827.00	25.25
301	0	0	0	0	0	0	0	0	0	0	0	0	0	0	0	0	0	0	0	0	114852250	457,251	114,852.25	457.25
302	0	0	0	0	0	0	1	0	0	0	0	0	0	0	0	0	0	0	0	0	115309501	23,749	115,309.50	23.75
303	0	0	0	0	0	0	1	0	0	0	0	1	0	0	0	0	0	0	0	0	115333250	993,751	115,333.25	993.75
304	0	0	0	0	0	0	0	0	0	0	0	1	0	0	0	0	0	0	0	0	116327001	26,000	116,327.00	26
305	0	0	0	0	0	0	0	0	0	0	0	0	0	0	0	0	0	0	0	0	116353001	456,500	116,353.00	456.5
306	0	0	0	0	0	0	1	0	0	0	0	0	0	0	0	0	0	0	0	0	116809501	24,249	116,809.50	24.25
307	0	0	0	0	0	0	1	0	0	0	0	1	0	0	0	0	0	0	0	0	116833750	1,010,000	116,833.75	1,010.00
308	0	0	0	0	0	0	0	0	0	0	0	1	0	0	0	0	0	0	0	0	117843750	9,751	117,843.75	9.75
309	0	0	0	0	0	0	0	0	0	0	0	0	0	0	0	0	0	0	0	0	117853501	472,749	117,853.50	472.75
310	0	0	0	0	0	0	1	0	0	0	0	0	0	0	0	0	0	0	0	0	118326250	16,751	118,326.25	16.75
311	0	0	0	0	0	0	1	0	0	0	0	1	0	0	0	0	0	0	0	0	118343001	1,000,749	118,343.00	1,000.75
312	0	0	0	0	0	0	0	0	0	0	0	1	0	0	0	0	0	0	0	0	119343750	19,000	119,343.75	19
313	0	0	0	0	0	0	0	0	0	0	0	0	0	0	0	0	0	0	0	0	119362750	463,500	119,362.75	463.5
314	0	0	0	0	0	0	1	0	0	0	0	0	0	0	0	0	0	0	0	0	119826250	8,751	119,826.25	8.75
315	0	0	0	0	0	0	1	0	0	0	0	1	0	0	0	0	0	0	0	0	119835001	1,008,749	119,835.00	1,008.75
316	0	0	0	0	0	0	0	0	0	0	0	1	0	0	0	0	0	0	0	0	120843750	11,000	120,843.75	11
317	0	0	0	0	0	0	0	0	0	0	0	0	0	0	0	0	0	0	0	0	120854750	471,500	120,854.75	471.5
318	0	0	0	0	0	0	1	0	0	0	0	0	0	0	0	0	0	0	0	0	121326250	18,000	121,326.25	18
319	0	0	0	0	0	0	1	0	0	0	0	1	0	0	0	0	0	0	0	0	121344250	1,016,251	121,344.25	1,016.25
320	0	0	0	0	0	0	0	0	0	0	0	1	0	0	0	0	0	0	0	0	122360501	3,500	122,360.50	3.5
321	0	0	0	0	0	0	0	0	0	0	0	0	0	0	0	0	0	0	0	0	122364001	479,000	122,364.00	479
322	0	0	0	0	0	0	1	0	0	0	0	0	0	0	0	0	0	0	0	0	122843001	10,500	122,843.00	10.5
323	0	0	0	0	0	0	1	0	0	0	0	1	0	0	0	0	0	0	0	0	122853501	1,007,000	122,853.50	1,007.00
324	0	0	0	0	0	0	0	0	0	0	0	1	0	0	0	0	0	0	0	0	123860501	12,749	123,860.50	12.75
325	0	0	0	0	0	0	0	0	0	0	0	0	0	0	0	0	0	0	0	0	123873250	469,751	123,873.25	469.75
326	0	0	0	0	0	0	1	0	0	0	0	0	0	0	0	0	0	0	0	0	124343001	11,249	124,343.00	11.25
327	0	0	0	0	0	0	1	0	0	0	0	1	0	0	0	0	0	0	0	0	124354250	1,006,251	124,354.25	1,006.25
328	0	0	0	0	0	0	0	0	0	0	0	1	0	0	0	0	0	0	0	0	125360501	13,500	125,360.50	13.5
329	0	0	0	0	0	0	0	0	0	0	0	0	0	0	0	0	0	0	0	0	125374001	469,000	125,374.00	469
330	0	0	0	0	0	0	1	0	0	0	0	0	0	0	0	0	0	0	0	0	125843001	20,500	125,843.00	20.5
331	0	0	0	0	0	0	1	0	0	0	0	1	0	0	0	0	0	0	0	0	125863501	997,000	125,863.50	997
332	0	0	0	0	0	0	0	0	0	0	0	1	0	0	0	0	0	0	0	0	126860501	22,749	126,860.50	22.75
333	0	0	0	0	0	0	0	0	0	0	0	0	0	0	0	0	0	0	0	0	126883250	459,751	126,883.25	459.75
334	0	0	0	0	0	0	1	0	0	0	0	0	0	0	0	0	0	0	0	0	127343001	21,249	127,343.00	21.25
335	0	0	0	0	0	0	1	0	0	0	0	1	0	0	0	0	0	0	0	0	127364250	1,013,000	127,364.25	1,013.00
336	0	0	0	0	0	0	0	0	0	0	0	1	0	0	0	0	0	0	0	0	128377250	6,500	128,377.25	6.5
337	0	0	0	0	0	0	0	0	0	0	0	0	0	0	0	0	0	0	0	0	128383750	475,751	128,383.75	475.75
338	0	0	0	0	0	0	1	0	0	0	0	0	0	0	0	0	0	0	0	0	128859501	14,000	128,859.50	14
339	0	0	0	0	0	0	1	0	0	0	0	1	0	0	0	0	0	0	0	0	128873501	1,003,749	128,873.50	1,003.75
340	0	0	0	0	0	0	0	0	0	0	0	1	0	0	0	0	0	0	0	0	129877250	16,000	129,877.25	16
341	0	0	0	0	0	0	0	0	0	0	0	0	0	0	0	0	0	0	0	0	129893250	466,500	129,893.25	466.5
342	0	0	0	0	0	0	1	0	0	0	0	0	0	0	0	0	0	0	0	0	130359750	14,251	130,359.75	14.25
343	0	0	0	0	0	0	1	0	0	0	0	1	0	0	0	0	0	0	0	0	130374001	1,003,249	130,374.00	1,003.25
344	0	0	0	0	0	0	0	0	0	0	0	1	0	0	0	0	0	0	0	0	131377250	16,500	131,377.25	16.5
345	0	0	0	0	0	0	0	0	0	0	0	0	0	0	0	0	0	0	0	0	131393750	466,000	131,393.75	466
346	0	0	0	0	0	0	1	0	0	0	0	0	0	0	0	0	0	0	0	0	131859750	23,500	131,859.75	23.5
347	0	0	0	0	0	0	1	0	0	0	0	1	0	0	0	0	0	0	0	0	131883250	994,000	131,883.25	994
348	0	0	0	0	0	0	0	0	0	0	0	1	0	0	0	0	0	0	0	0	132877250	25,751	132,877.25	25.75
349	0	0	0	0	0	0	0	0	0	0	0	0	0	0	0	0	0	0	0	0	132903001	456,749	132,903.00	456.75
350	0	0	0	0	0	0	1	0	0	0	0	0	0	0	0	0	0	0	0	0	133359750	24,251	133,359.75	24.25
351	0	0	0	0	0	0	1	0	0	0	0	1	0	0	0	0	0	0	0	0	133384001	1,009,749	133,384.00	1,009.75
352	0	0	0	0	0	0	0	0	0	0	0	1	0	0	0	0	0	0	0	0	134393750	10,000	134,393.75	10
353	0	0	0	0	0	0	0	0	0	0	0	0	0	0	0	0	0	0	0	0	134403750	472,500	134,403.75	472.5
354	0	0	0	0	0	0	1	0	0	0	0	0	0	0	0	0	0	0	0	0	134876250	17,000	134,876.25	17
355	0	0	0	0	0	0	1	0	0	0	0	1	0	0	0	0	0	0	0	0	134893250	1,000,751	134,893.25	1,000.75
356	0	0	0	0	0	0	0	0	0	0	0	1	0	0	0	0	0	0	0	0	135894001	19,000	135,894.00	19
357	0	0	0	0	0	0	0	0	0	0	0	0	0	0	0	0	0	0	0	0	135913001	463,500	135,913.00	463.5
358	0	0	0	0	0	0	1	0	0	0	0	0	0	0	0	0	0	0	0	0	136376501	17,249	136,376.50	17.25
359	0	0	0	0	0	0	1	0	0	0	0	1	0	0	0	0	0	0	0	0	136393750	1,016,751	136,393.75	1,016.75
360	0	0	0	0	0	0	0	0	0	0	0	1	0	0	0	0	0	0	0	0	137410501	3,000	137,410.50	3
361	0	0	0	0	0	0	0	0	0	0	0	0	0	0	0	0	0	0	0	0	137413501	479,500	137,413.50	479.5
362	0	0	0	0	0	0	1	0	0	0	0	0	0	0	0	0	0	0	0	0	137893001	10,249	137,893.00	10.25
363	0	0	0	0	0	0	1	0	0	0	0	1	0	0	0	0	0	0	0	0	137903250	1,007,251	137,903.25	1,007.25
364	0	0	0	0	0	0	0	0	0	0	0	1	0	0	0	0	0	0	0	0	138910501	12,500	138,910.50	12.5
365	0	0	0	0	0	0	0	0	0	0	0	0	0	0	0	0	0	0	0	0	138923001	470,000	138,923.00	470
366	0	0	0	0	0	0	1	0	0	0	0	0	0	0	0	0	0	0	0	0	139393001	2,000	139,393.00	2
367	0	0	0	0	0	0	1	0	0	0	0	1	0	0	0	0	0	0	0	0	139395001	1,015,500	139,395.00	1,015.50
368	0	0	0	0	0	0	0	0	0	0	0	1	0	0	0	0	0	0	0	0	140410501	4,249	140,410.50	4.25
369	0	0	0	0	0	0	0	0	0	0	0	0	0	0	0	0	0	0	0	0	140414750	478,251	140,414.75	478.25
370	0	0	0	0	0	0	1	0	0	0	0	0	0	0	0	0	0	0	0	0	140893001	11,500	140,893.00	11.5
371	0	0	0	0	0	0	1	0	0	0	0	1	0	0	0	0	0	0	0	0	140904501	1,006,000	140,904.50	1,006.00
372	0	0	0	0	0	0	0	0	0	0	0	1	0	0	0	0	0	0	0	0	141910501	13,500	141,910.50	13.5
373	0	0	0	0	0	0	0	0	0	0	0	0	0	0	0	0	0	0	0	0	141924001	469,000	141,924.00	469
374	0	0	0	0	0	0	1	0	0	0	0	0	0	0	0	0	0	0	0	0	142393001	20,749	142,393.00	20.75
375	0	0	0	0	0	0	1	0	0	0	0	1	0	0	0	0	0	0	0	0	142413750	996,751	142,413.75	996.75
376	0	0	0	0	0	0	0	0	0	0	0	1	0	0	0	0	0	0	0	0	143410501	23,000	143,410.50	23
377	0	0	0	0	0	0	0	0	0	0	0	0	0	0	0	0	0	0	0	0	143433501	459,500	143,433.50	459.5
378	0	0	0	0	0	0	1	0	0	0	0	0	0	0	0	0	0	0	0	0	143893001	21,249	143,893.00	21.25
379	0	0	0	0	0	0	1	0	0	0	0	1	0	0	0	0	0	0	0	0	143914250	1,013,000	143,914.25	1,013.00
380	0	0	0	0	0	0	0	0	0	0	0	1	0	0	0	0	0	0	0	0	144927250	6,751	144,927.25	6.75
381	0	0	0	0	0	0	0	0	0	0	0	0	0	0	0	0	0	0	0	0	144934001	475,749	144,934.00	475.75
382	0	0	0	0	0	0	1	0	0	0	0	0	0	0	0	0	0	0	0	0	145409750	13,751	145,409.75	13.75
383	0	0	0	0	0	0	1	0	0	0	0	1	0	0	0	0	0	0	0	0	145423501	1,003,749	145,423.50	1,003.75
384	0	0	0	0	0	0	0	0	0	0	0	1	0	0	0	0	0	0	0	0	146427250	16,000	146,427.25	16
385	0	0	0	0	0	0	0	0	0	0	0	0	0	0	0	0	0	0	0	0	146443250	466,500	146,443.25	466.5
386	0	0	0	0	0	0	1	0	0	0	0	0	0	0	0	0	0	0	0	0	146909750	14,500	146,909.75	14.5
387	0	0	0	0	0	0	1	0	0	0	0	1	0	0	0	0	0	0	0	0	146924250	1,003,000	146,924.25	1,003.00
388	0	0	0	0	0	0	0	0	0	0	0	1	0	0	0	0	0	0	0	0	147927250	16,751	147,927.25	16.75
389	0	0	0	0	0	0	0	0	0	0	0	0	0	0	0	0	0	0	0	0	147944001	465,749	147,944.00	465.75
390	0	0	0	0	0	0	1	0	0	0	0	0	0	0	0	0	0	0	0	0	148409750	23,751	148,409.75	23.75
391	0	0	0	0	0	0	1	0	0	0	0	1	0	0	0	0	0	0	0	0	148433501	993,749	148,433.50	993.75
392	0	0	0	0	0	0	0	0	0	0	0	1	0	0	0	0	0	0	0	0	149427250	26,000	149,427.25	26
393	0	0	0	0	0	0	0	0	0	0	0	0	0	0	0	0	0	0	0	0	149453250	456,500	149,453.25	456.5
394	0	0	0	0	0	0	1	0	0	0	0	0	0	0	0	0	0	0	0	0	149909750	24,251	149,909.75	24.25
395	0	0	0	0	0	0	1	0	0	0	0	1	0	0	0	0	0	0	0	0	149934001	1,010,000	149,934.00	1,010.00
396	0	0	0	0	0	0	0	0	0	0	0	1	0	0	0	0	0	0	0	0	150944001	9,749	150,944.00	9.75
397	0	0	0	0	0	0	0	0	0	0	0	0	0	0	0	0	0	0	0	0	150953750	472,751	150,953.75	472.75
398	0	0	0	0	0	0	1	0	0	0	0	0	0	0	0	0	0	0	0	0	151426501	17,000	151,426.50	17
399	0	0	0	0	0	0	1	0	0	0	0	1	0	0	0	0	0	0	0	0	151443501	1,000,500	151,443.50	1,000.50
400	0	0	0	0	0	0	0	0	0	0	0	1	0	0	0	0	0	0	0	0	152444001	19,000	152,444.00	19
401	0	0	0	0	0	0	0	0	0	0	0	0	0	0	0	0	0	0	0	0	152463001	463,500	152,463.00	463.5
402	0	0	0	0	0	0	1	0	0	0	0	0	0	0	0	0	0	0	0	0	152926501	17,500	152,926.50	17.5
403	0	0	0	0	0	0	1	0	0	0	0	1	0	0	0	0	0	0	0	0	152944001	1,016,749	152,944.00	1,016.75
404	0	0	0	0	0	0	0	0	0	0	0	1	0	0	0	0	0	0	0	0	153960750	3,000	153,960.75	3
405	0	0	0	0	0	0	0	0	0	0	0	0	0	0	0	0	0	0	0	0	153963750	479,500	153,963.75	479.5
406	0	0	0	0	0	0	1	0	0	0	0	0	0	0	0	0	0	0	0	0	154443250	10,000	154,443.25	10
407	0	0	0	0	0	0	1	0	0	0	0	1	0	0	0	0	0	0	0	0	154453250	1,007,500	154,453.25	1,007.50
408	0	0	0	0	0	0	0	0	0	0	0	1	0	0	0	0	0	0	0	0	155460750	12,251	155,460.75	12.25
409	0	0	0	0	0	0	0	0	0	0	0	0	0	0	0	0	0	0	0	0	155473001	470,249	155,473.00	470.25
410	0	0	0	0	0	0	1	0	0	0	0	0	0	0	0	0	0	0	0	0	155943250	10,751	155,943.25	10.75
411	0	0	0	0	0	0	1	0	0	0	0	1	0	0	0	0	0	0	0	0	155954001	1,006,749	155,954.00	1,006.75
412	0	0	0	0	0	0	0	0	0	0	0	1	0	0	0	0	0	0	0	0	156960750	13,000	156,960.75	13
413	0	0	0	0	0	0	0	0	0	0	0	0	0	0	0	0	0	0	0	0	156973750	469,500	156,973.75	469.5
414	0	0	0	0	0	0	1	0	0	0	0	0	0	0	0	0	0	0	0	0	157443250	11,251	157,443.25	11.25
415	0	0	0	0	0	0	1	0	0	0	0	1	0	0	0	0	0	0	0	0	157454501	1,006,249	157,454.50	1,006.25
416	0	0	0	0	0	0	0	0	0	0	0	1	0	0	0	0	0	0	0	0	158460750	13,500	158,460.75	13.5
417	0	0	0	0	0	0	0	0	0	0	0	0	0	0	0	0	0	0	0	0	158474250	469,000	158,474.25	469
418	0	0	0	0	0	0	1	0	0	0	0	0	0	0	0	0	0	0	0	0	158943250	12,000	158,943.25	12
419	0	0	0	0	0	0	1	0	0	0	0	1	0	0	0	0	0	0	0	0	158955250	1,005,500	158,955.25	1,005.50
420	0	0	0	0	0	0	0	0	0	0	0	1	0	0	0	0	0	0	0	0	159960750	14,000	159,960.75	14
421	0	0	0	0	0	0	0	0	0	0	0	0	0	0	0	0	0	0	0	0	159974750	468,500	159,974.75	468.5
422	0	0	0	0	0	0	1	0	0	0	0	0	0	0	0	0	0	0	0	0	160443250	21,251	160,443.25	21.25
423	0	0	0	0	0	0	1	0	0	0	0	1	0	0	0	0	0	0	0	0	160464501	1,013,000	160,464.50	1,013.00
424	0	0	0	0	0	0	0	0	0	0	0	1	0	0	0	0	0	0	0	0	161477501	6,749	161,477.50	6.75
425	0	0	0	0	0	0	0	0	0	0	0	0	0	0	0	0	0	0	0	0	161484250	475,751	161,484.25	475.75
426	0	0	0	0	0	0	1	0	0	0	0	0	0	0	0	0	0	0	0	0	161960001	13,749	161,960.00	13.75
427	0	0	0	0	0	0	1	0	0	0	0	1	0	0	0	0	0	0	0	0	161973750	1,003,751	161,973.75	1,003.75
428	0	0	0	0	0	0	0	0	0	0	0	1	0	0	0	0	0	0	0	0	162977501	16,000	162,977.50	16
429	0	0	0	0	0	0	0	0	0	0	0	0	0	0	0	0	0	0	0	0	162993501	466,500	162,993.50	466.5
430	0	0	0	0	0	0	1	0	0	0	0	0	0	0	0	0	0	0	0	0	163460001	14,249	163,460.00	14.25
431	0	0	0	0	0	0	1	0	0	0	0	1	0	0	0	0	0	0	0	0	163474250	1,019,751	163,474.25	1,019.75
432	0	0	0	0	0	0	0	0	0	0	0	0	0	0	0	0	0	0	0	0	164494001	466,000	164,494.00	466
433	0	0	0	0	0	0	1	0	0	0	0	0	0	0	0	0	0	0	0	0	164960001	23,749	164,960.00	23.75
434	0	0	0	0	0	0	1	0	0	0	0	1	0	0	0	0	0	0	0	0	164983750	993,751	164,983.75	993.75
435	0	0	0	0	0	0	0	0	0	0	0	1	0	0	0	0	0	0	0	0	165977501	25,749	165,977.50	25.75
436	0	0	0	0	0	0	0	0	0	0	0	0	0	0	0	0	0	0	0	0	166003250	456,751	166,003.25	456.75
437	0	0	0	0	0	0	1	0	0	0	0	0	0	0	0	0	0	0	0	0	166460001	24,249	166,460.00	24.25
438	0	0	0	0	0	0	1	0	0	0	0	1	0	0	0	0	0	0	0	0	166484250	1,009,751	166,484.25	1,009.75
439	0	0	0	0	0	0	0	0	0	0	0	1	0	0	0	0	0	0	0	0	167494001	10,000	167,494.00	10
440	0	0	0	0	0	0	0	0	0	0	0	0	0	0	0	0	0	0	0	0	167504001	472,500	167,504.00	472.5
441	0	0	0	0	0	0	1	0	0	0	0	0	0	0	0	0	0	0	0	0	167976501	17,000	167,976.50	17
442	0	0	0	0	0	0	1	0	0	0	0	1	0	0	0	0	0	0	0	0	167993501	1,000,749	167,993.50	1,000.75
443	0	0	0	0	0	0	0	0	0	0	0	1	0	0	0	0	0	0	0	0	168994250	19,000	168,994.25	19
444	0	0	0	0	0	0	0	0	0	0	0	0	0	0	0	0	0	0	0	0	169013250	463,251	169,013.25	463.25
445	0	0	0	0	0	0	1	0	0	0	0	0	0	0	0	0	0	0	0	0	169476501	17,749	169,476.50	17.75
446	0	0	0	0	0	0	1	0	0	0	0	1	0	0	0	0	0	0	0	0	169494250	1,016,500	169,494.25	1,016.50
447	0	0	0	0	0	0	0	0	0	0	0	1	0	0	0	0	0	0	0	0	170510750	3,251	170,510.75	3.25
448	0	0	0	0	0	0	0	0	0	0	0	0	0	0	0	0	0	0	0	0	170514001	479,249	170,514.00	479.25
449	0	0	0	0	0	0	1	0	0	0	0	0	0	0	0	0	0	0	0	0	170993250	10,251	170,993.25	10.25
450	0	0	0	0	0	0	1	0	0	0	0	1	0	0	0	0	0	0	0	0	171003501	1,007,249	171,003.50	1,007.25
451	0	0	0	0	0	0	0	0	0	0	0	1	0	0	0	0	0	0	0	0	172010750	12,500	172,010.75	12.5
452	0	0	0	0	0	0	0	0	0	0	0	0	0	0	0	0	0	0	0	0	172023250	470,000	172,023.25	470
453	0	0	0	0	0	0	1	0	0	0	0	0	0	0	0	0	0	0	0	0	172493250	10,751	172,493.25	10.75
454	0	0	0	0	0	0	1	0	0	0	0	1	0	0	0	0	0	0	0	0	172504001	1,006,749	172,504.00	1,006.75
455	0	0	0	0	0	0	0	0	0	0	0	1	0	0	0	0	0	0	0	0	173510750	13,000	173,510.75	13
456	0	0	0	0	0	0	0	0	0	0	0	0	0	0	0	0	0	0	0	0	173523750	469,500	173,523.75	469.5
457	0	0	0	0	0	0	1	0	0	0	0	0	0	0	0	0	0	0	0	0	173993250	11,500	173,993.25	11.5
458	0	0	0	0	0	0	1	0	0	0	0	1	0	0	0	0	0	0	0	0	174004750	1,006,000	174,004.75	1,006.00
459	0	0	0	0	0	0	0	0	0	0	0	1	0	0	0	0	0	0	0	0	175010750	13,751	175,010.75	13.75
460	0	0	0	0	0	0	0	0	0	0	0	0	0	0	0	0	0	0	0	0	175024501	468,749	175,024.50	468.75
461	0	0	0	0	0	0	1	0	0	0	0	0	0	0	0	0	0	0	0	0	175493250	20,751	175,493.25	20.75
462	0	0	0	0	0	0	1	0	0	0	0	1	0	0	0	0	0	0	0	0	175514001	996,749	175,514.00	996.75
463	0	0	0	0	0	0	0	0	0	0	0	1	0	0	0	0	0	0	0	0	176510750	23,000	176,510.75	23
464	0	0	0	0	0	0	0	0	0	0	0	0	0	0	0	0	0	0	0	0	176533750	459,500	176,533.75	459.5
465	0	0	0	0	0	0	1	0	0	0	0	0	0	0	0	0	0	0	0	0	176993250	21,251	176,993.25	21.25
466	0	0	0	0	0	0	1	0	0	0	0	1	0	0	0	0	0	0	0	0	177014501	1,013,000	177,014.50	1,013.00
467	0	0	0	0	0	0	0	0	0	0	0	1	0	0	0	0	0	0	0	0	178027501	6,749	178,027.50	6.75
468	0	0	0	0	0	0	0	0	0	0	0	0	0	0	0	0	0	0	0	0	178034250	475,751	178,034.25	475.75
469	0	0	0	0	0	0	1	0	0	0	0	0	0	0	0	0	0	0	0	0	178510001	5,249	178,510.00	5.25
470	0	0	0	0	0	0	1	0	0	0	0	1	0	0	0	0	0	0	0	0	178515250	1,012,251	178,515.25	1,012.25
471	0	0	0	0	0	0	0	0	0	0	0	1	0	0	0	0	0	0	0	0	179527501	7,500	179,527.50	7.5
472	0	0	0	0	0	0	0	0	0	0	0	0	0	0	0	0	0	0	0	0	179535001		179,535.00
