# Supplementary material for: Auditory presentation and synchronization in Adobe Flash and HTML5/JavaScript Web experiments
Source: Behav Res Methods. 2016 Jul 15;48(3):897–908. doi: 10.3758/s13428-016-0758-5 (PMC5003904; doi:10.3758/s13428-016-0758-5)
Supplement: Supplementary file 1 — (ZIP 1310 kb) [file 13428_2016_758_MOESM1_ESM.zip › Data/S3/jswa-officepc-cr-js-wav.csv]

	Keypad 4	Keypad 3	Keypad 2	Keypad 1	Opto 4	Opto 3	Opto 2	Opto 1	TTL in 2	TTL in 1	Mic 2	Mic 1	Act close 4	Act close 3	Act close 3	Act close 1	TTL out 2	TTL out 1	Sounder 2	Sounder 1	Elapsed uS	Active uS	Elapsed mS	Active mS
1	0	0	0	0	0	0	0	0	0	0	0	0	0	0	0	0	0	0	0	0	0	2,340,752	0	2,340.75
2	0	0	0	0	0	0	1	0	0	0	0	0	0	0	0	0	0	0	0	0	2340752	8,249	2,340.75	8.25
3	0	0	0	0	0	0	1	0	0	0	0	1	0	0	0	0	0	0	0	0	2349001	1,009,750	2,349.00	1,009.75
4	0	0	0	0	0	0	0	0	0	0	0	1	0	0	0	0	0	0	0	0	3358751	10,000	3,358.75	10
5	0	0	0	0	0	0	0	0	0	0	0	0	0	0	0	0	0	0	0	0	3368751	472,000	3,368.75	472
6	0	0	0	0	0	0	1	0	0	0	0	0	0	0	0	0	0	0	0	0	3840751	17,500	3,840.75	17.5
7	0	0	0	0	0	0	1	0	0	0	0	1	0	0	0	0	0	0	0	0	3858251	1,017,001	3,858.25	1,017.00
8	0	0	0	0	0	0	0	0	0	0	0	1	0	0	0	0	0	0	0	0	4875252	2,749	4,875.25	2.75
9	0	0	0	0	0	0	0	0	0	0	0	0	0	0	0	0	0	0	0	0	4878001	479,500	4,878.00	479.5
10	0	0	0	0	0	0	1	0	0	0	0	0	0	0	0	0	0	0	0	0	5357501	10,000	5,357.50	10
11	0	0	0	0	0	0	1	0	0	0	0	1	0	0	0	0	0	0	0	0	5367501	1,008,000	5,367.50	1,008.00
12	0	0	0	0	0	0	0	0	0	0	0	1	0	0	0	0	0	0	0	0	6375501	11,750	6,375.50	11.75
13	0	0	0	0	0	0	0	0	0	0	0	0	0	0	0	0	0	0	0	0	6387251	470,250	6,387.25	470.25
14	0	0	0	0	0	0	1	0	0	0	0	0	0	0	0	0	0	0	0	0	6857501	10,750	6,857.50	10.75
15	0	0	0	0	0	0	1	0	0	0	0	1	0	0	0	0	0	0	0	0	6868251	1,007,000	6,868.25	1,007.00
16	0	0	0	0	0	0	0	0	0	0	0	1	0	0	0	0	0	0	0	0	7875251	12,501	7,875.25	12.5
17	0	0	0	0	0	0	0	0	0	0	0	0	0	0	0	0	0	0	0	0	7887752	469,749	7,887.75	469.75
18	0	0	0	0	0	0	1	0	0	0	0	0	0	0	0	0	0	0	0	0	8357501	20,000	8,357.50	20
19	0	0	0	0	0	0	1	0	0	0	0	1	0	0	0	0	0	0	0	0	8377501	998,000	8,377.50	998
20	0	0	0	0	0	0	0	0	0	0	0	1	0	0	0	0	0	0	0	0	9375501	21,750	9,375.50	21.75
21	0	0	0	0	0	0	0	0	0	0	0	0	0	0	0	0	0	0	0	0	9397251	460,250	9,397.25	460.25
22	0	0	0	0	0	0	1	0	0	0	0	0	0	0	0	0	0	0	0	0	9857501	11,750	9,857.50	11.75
23	0	0	0	0	0	0	1	0	0	0	0	1	0	0	0	0	0	0	0	0	9869251	1,006,250	9,869.25	1,006.25
24	0	0	0	0	0	0	0	0	0	0	0	1	0	0	0	0	0	0	0	0	10875501	13,500	10,875.50	13.5
25	0	0	0	0	0	0	0	0	0	0	0	0	0	0	0	0	0	0	0	0	10889001	468,500	10,889.00	468.5
26	0	0	0	0	0	0	1	0	0	0	0	0	0	0	0	0	0	0	0	0	11357501	21,250	11,357.50	21.25
27	0	0	0	0	0	0	1	0	0	0	0	1	0	0	0	0	0	0	0	0	11378751	1,013,250	11,378.75	1,013.25
28	0	0	0	0	0	0	0	0	0	0	0	1	0	0	0	0	0	0	0	0	12392001	6,250	12,392.00	6.25
29	0	0	0	0	0	0	0	0	0	0	0	0	0	0	0	0	0	0	0	0	12398251	476,001	12,398.25	476
30	0	0	0	0	0	0	1	0	0	0	0	0	0	0	0	0	0	0	0	0	12874252	13,749	12,874.25	13.75
31	0	0	0	0	0	0	1	0	0	0	0	1	0	0	0	0	0	0	0	0	12888001	1,004,000	12,888.00	1,004.00
32	0	0	0	0	0	0	0	0	0	0	0	1	0	0	0	0	0	0	0	0	13892001	15,750	13,892.00	15.75
33	0	0	0	0	0	0	0	0	0	0	0	0	0	0	0	0	0	0	0	0	13907751	466,500	13,907.75	466.5
34	0	0	0	0	0	0	1	0	0	0	0	0	0	0	0	0	0	0	0	0	14374251	14,250	14,374.25	14.25
35	0	0	0	0	0	0	1	0	0	0	0	1	0	0	0	0	0	0	0	0	14388501	1,003,500	14,388.50	1,003.50
36	0	0	0	0	0	0	0	0	0	0	0	1	0	0	0	0	0	0	0	0	15392001	16,250	15,392.00	16.25
37	0	0	0	0	0	0	0	0	0	0	0	0	0	0	0	0	0	0	0	0	15408251	482,750	15,408.25	482.75
38	0	0	0	0	0	0	1	0	0	0	0	0	0	0	0	0	0	0	0	0	15891001	7,000	15,891.00	7
39	0	0	0	0	0	0	1	0	0	0	0	1	0	0	0	0	0	0	0	0	15898001	994,000	15,898.00	994
40	0	0	0	0	0	0	0	0	0	0	0	1	0	0	0	0	0	0	0	0	16892001	25,500	16,892.00	25.5
41	0	0	0	0	0	0	0	0	0	0	0	0	0	0	0	0	0	0	0	0	16917501	473,500	16,917.50	473.5
42	0	0	0	0	0	0	1	0	0	0	0	0	0	0	0	0	0	0	0	0	17391001	7,500	17,391.00	7.5
43	0	0	0	0	0	0	1	0	0	0	0	1	0	0	0	0	0	0	0	0	17398501	1,010,250	17,398.50	1,010.25
44	0	0	0	0	0	0	0	0	0	0	0	1	0	0	0	0	0	0	0	0	18408751	9,500	18,408.75	9.5
45	0	0	0	0	0	0	0	0	0	0	0	0	0	0	0	0	0	0	0	0	18418251	472,750	18,418.25	472.75
46	0	0	0	0	0	0	1	0	0	0	0	0	0	0	0	0	0	0	0	0	18891001	16,750	18,891.00	16.75
47	0	0	0	0	0	0	1	0	0	0	0	1	0	0	0	0	0	0	0	0	18907751	1,001,000	18,907.75	1,001.00
48	0	0	0	0	0	0	0	0	0	0	0	1	0	0	0	0	0	0	0	0	19908751	18,750	19,908.75	18.75
49	0	0	0	0	0	0	0	0	0	0	0	0	0	0	0	0	0	0	0	0	19927501	463,500	19,927.50	463.5
50	0	0	0	0	0	0	1	0	0	0	0	0	0	0	0	0	0	0	0	0	20391001	17,500	20,391.00	17.5
51	0	0	0	0	0	0	1	0	0	0	0	1	0	0	0	0	0	0	0	0	20408501	1,017,000	20,408.50	1,017.00
52	0	0	0	0	0	0	0	0	0	0	0	1	0	0	0	0	0	0	0	0	21425501	2,500	21,425.50	2.5
53	0	0	0	0	0	0	0	0	0	0	0	0	0	0	0	0	0	0	0	0	21428001	479,500	21,428.00	479.5
54	0	0	0	0	0	0	1	0	0	0	0	0	0	0	0	0	0	0	0	0	21907501	10,250	21,907.50	10.25
55	0	0	0	0	0	0	1	0	0	0	0	1	0	0	0	0	0	0	0	0	21917751	1,007,750	21,917.75	1,007.75
56	0	0	0	0	0	0	0	0	0	0	0	1	0	0	0	0	0	0	0	0	22925501	12,000	22,925.50	12
57	0	0	0	0	0	0	0	0	0	0	0	0	0	0	0	0	0	0	0	0	22937501	470,250	22,937.50	470.25
58	0	0	0	0	0	0	1	0	0	0	0	0	0	0	0	0	0	0	0	0	23407751	10,500	23,407.75	10.5
59	0	0	0	0	0	0	1	0	0	0	0	1	0	0	0	0	0	0	0	0	23418251	1,007,250	23,418.25	1,007.25
60	0	0	0	0	0	0	0	0	0	0	0	1	0	0	0	0	0	0	0	0	24425501	12,500	24,425.50	12.5
61	0	0	0	0	0	0	0	0	0	0	0	0	0	0	0	0	0	0	0	0	24438001	469,750	24,438.00	469.75
62	0	0	0	0	0	0	1	0	0	0	0	0	0	0	0	0	0	0	0	0	24907751	20,000	24,907.75	20
63	0	0	0	0	0	0	1	0	0	0	0	1	0	0	0	0	0	0	0	0	24927751	997,750	24,927.75	997.75
64	0	0	0	0	0	0	0	0	0	0	0	1	0	0	0	0	0	0	0	0	25925501	21,750	25,925.50	21.75
65	0	0	0	0	0	0	0	0	0	0	0	0	0	0	0	0	0	0	0	0	25947251	460,500	25,947.25	460.5
66	0	0	0	0	0	0	1	0	0	0	0	0	0	0	0	0	0	0	0	0	26407751	20,500	26,407.75	20.5
67	0	0	0	0	0	0	1	0	0	0	0	1	0	0	0	0	0	0	0	0	26428251	1,014,000	26,428.25	1,014.00
68	0	0	0	0	0	0	0	0	0	0	0	1	0	0	0	0	0	0	0	0	27442251	5,750	27,442.25	5.75
69	0	0	0	0	0	0	0	0	0	0	0	0	0	0	0	0	0	0	0	0	27448001	476,500	27,448.00	476.5
70	0	0	0	0	0	0	1	0	0	0	0	0	0	0	0	0	0	0	0	0	27924501	13,000	27,924.50	13
71	0	0	0	0	0	0	1	0	0	0	0	1	0	0	0	0	0	0	0	0	27937501	1,004,750	27,937.50	1,004.75
72	0	0	0	0	0	0	0	0	0	0	0	1	0	0	0	0	0	0	0	0	28942251	15,000	28,942.25	15
73	0	0	0	0	0	0	0	0	0	0	0	0	0	0	0	0	0	0	0	0	28957251	467,000	28,957.25	467
74	0	0	0	0	0	0	1	0	0	0	0	0	0	0	0	0	0	0	0	0	29424251	14,000	29,424.25	14
75	0	0	0	0	0	0	1	0	0	0	0	1	0	0	0	0	0	0	0	0	29438251	1,004,000	29,438.25	1,004.00
76	0	0	0	0	0	0	0	0	0	0	0	1	0	0	0	0	0	0	0	0	30442251	15,500	30,442.25	15.5
77	0	0	0	0	0	0	0	0	0	0	0	0	0	0	0	0	0	0	0	0	30457751	466,501	30,457.75	466.5
78	0	0	0	0	0	0	1	0	0	0	0	0	0	0	0	0	0	0	0	0	30924252	14,499	30,924.25	14.5
79	0	0	0	0	0	0	1	0	0	0	0	1	0	0	0	0	0	0	0	0	30938751	1,003,500	30,938.75	1,003.50
80	0	0	0	0	0	0	0	0	0	0	0	1	0	0	0	0	0	0	0	0	31942251	16,250	31,942.25	16.25
81	0	0	0	0	0	0	0	0	0	0	0	0	0	0	0	0	0	0	0	0	31958501	482,500	31,958.50	482.5
82	0	0	0	0	0	0	1	0	0	0	0	0	0	0	0	0	0	0	0	0	32441001	7,000	32,441.00	7
83	0	0	0	0	0	0	1	0	0	0	0	1	0	0	0	0	0	0	0	0	32448001	994,250	32,448.00	994.25
84	0	0	0	0	0	0	0	0	0	0	0	1	0	0	0	0	0	0	0	0	33442251	25,500	33,442.25	25.5
85	0	0	0	0	0	0	0	0	0	0	0	0	0	0	0	0	0	0	0	0	33467751	473,250	33,467.75	473.25
86	0	0	0	0	0	0	1	0	0	0	0	0	0	0	0	0	0	0	0	0	33941001	7,750	33,941.00	7.75
87	0	0	0	0	0	0	1	0	0	0	0	1	0	0	0	0	0	0	0	0	33948751	1,010,250	33,948.75	1,010.25
88	0	0	0	0	0	0	0	0	0	0	0	1	0	0	0	0	0	0	0	0	34959001	9,250	34,959.00	9.25
89	0	0	0	0	0	0	0	0	0	0	0	0	0	0	0	0	0	0	0	0	34968251	472,750	34,968.25	472.75
90	0	0	0	0	0	0	1	0	0	0	0	0	0	0	0	0	0	0	0	0	35441001	17,000	35,441.00	17
91	0	0	0	0	0	0	1	0	0	0	0	1	0	0	0	0	0	0	0	0	35458001	1,001,000	35,458.00	1,001.00
92	0	0	0	0	0	0	0	0	0	0	0	1	0	0	0	0	0	0	0	0	36459001	18,750	36,459.00	18.75
93	0	0	0	0	0	0	0	0	0	0	0	0	0	0	0	0	0	0	0	0	36477751	463,250	36,477.75	463.25
94	0	0	0	0	0	0	1	0	0	0	0	0	0	0	0	0	0	0	0	0	36941001	17,500	36,941.00	17.5
95	0	0	0	0	0	0	1	0	0	0	0	1	0	0	0	0	0	0	0	0	36958501	1,017,000	36,958.50	1,017.00
96	0	0	0	0	0	0	0	0	0	0	0	1	0	0	0	0	0	0	0	0	37975501	2,750	37,975.50	2.75
97	0	0	0	0	0	0	0	0	0	0	0	0	0	0	0	0	0	0	0	0	37978251	479,501	37,978.25	479.5
98	0	0	0	0	0	0	1	0	0	0	0	0	0	0	0	0	0	0	0	0	38457752	9,999	38,457.75	10
99	0	0	0	0	0	0	1	0	0	0	0	1	0	0	0	0	0	0	0	0	38467751	1,007,750	38,467.75	1,007.75
100	0	0	0	0	0	0	0	0	0	0	0	1	0	0	0	0	0	0	0	0	39475501	12,000	39,475.50	12
101	0	0	0	0	0	0	0	0	0	0	0	0	0	0	0	0	0	0	0	0	39487501	470,250	39,487.50	470.25
102	0	0	0	0	0	0	1	0	0	0	0	0	0	0	0	0	0	0	0	0	39957751	10,750	39,957.75	10.75
103	0	0	0	0	0	0	1	0	0	0	0	1	0	0	0	0	0	0	0	0	39968501	1,007,250	39,968.50	1,007.25
104	0	0	0	0	0	0	0	0	0	0	0	1	0	0	0	0	0	0	0	0	40975751	12,501	40,975.75	12.5
105	0	0	0	0	0	0	0	0	0	0	0	0	0	0	0	0	0	0	0	0	40988252	469,500	40,988.25	469.5
106	0	0	0	0	0	0	1	0	0	0	0	0	0	0	0	0	0	0	0	0	41457752	19,999	41,457.75	20
107	0	0	0	0	0	0	1	0	0	0	0	1	0	0	0	0	0	0	0	0	41477751	998,000	41,477.75	998
108	0	0	0	0	0	0	0	0	0	0	0	1	0	0	0	0	0	0	0	0	42475751	21,750	42,475.75	21.75
109	0	0	0	0	0	0	0	0	0	0	0	0	0	0	0	0	0	0	0	0	42497501	477,000	42,497.50	477
110	0	0	0	0	0	0	1	0	0	0	0	0	0	0	0	0	0	0	0	0	42974501	4,000	42,974.50	4
111	0	0	0	0	0	0	1	0	0	0	0	1	0	0	0	0	0	0	0	0	42978501	1,013,750	42,978.50	1,013.75
112	0	0	0	0	0	0	0	0	0	0	0	1	0	0	0	0	0	0	0	0	43992251	5,750	43,992.25	5.75
113	0	0	0	0	0	0	0	0	0	0	0	0	0	0	0	0	0	0	0	0	43998001	476,500	43,998.00	476.5
114	0	0	0	0	0	0	1	0	0	0	0	0	0	0	0	0	0	0	0	0	44474501	13,250	44,474.50	13.25
115	0	0	0	0	0	0	1	0	0	0	0	1	0	0	0	0	0	0	0	0	44487751	1,004,500	44,487.75	1,004.50
116	0	0	0	0	0	0	0	0	0	0	0	1	0	0	0	0	0	0	0	0	45492251	15,250	45,492.25	15.25
117	0	0	0	0	0	0	0	0	0	0	0	0	0	0	0	0	0	0	0	0	45507501	467,000	45,507.50	467
118	0	0	0	0	0	0	1	0	0	0	0	0	0	0	0	0	0	0	0	0	45974501	13,750	45,974.50	13.75
119	0	0	0	0	0	0	1	0	0	0	0	1	0	0	0	0	0	0	0	0	45988251	1,004,000	45,988.25	1,004.00
120	0	0	0	0	0	0	0	0	0	0	0	1	0	0	0	0	0	0	0	0	46992251	15,750	46,992.25	15.75
121	0	0	0	0	0	0	0	0	0	0	0	0	0	0	0	0	0	0	0	0	47008001	466,500	47,008.00	466.5
122	0	0	0	0	0	0	1	0	0	0	0	0	0	0	0	0	0	0	0	0	47474501	14,500	47,474.50	14.5
123	0	0	0	0	0	0	1	0	0	0	0	1	0	0	0	0	0	0	0	0	47489001	1,003,250	47,489.00	1,003.25
124	0	0	0	0	0	0	0	0	0	0	0	1	0	0	0	0	0	0	0	0	48492251	16,250	48,492.25	16.25
125	0	0	0	0	0	0	0	0	0	0	0	0	0	0	0	0	0	0	0	0	48508501	482,750	48,508.50	482.75
126	0	0	0	0	0	0	1	0	0	0	0	0	0	0	0	0	0	0	0	0	48991251	7,000	48,991.25	7
127	0	0	0	0	0	0	1	0	0	0	0	1	0	0	0	0	0	0	0	0	48998251	994,250	48,998.25	994.25
128	0	0	0	0	0	0	0	0	0	0	0	1	0	0	0	0	0	0	0	0	49992501	25,500	49,992.50	25.5
129	0	0	0	0	0	0	0	0	0	0	0	0	0	0	0	0	0	0	0	0	50018001	473,250	50,018.00	473.25
130	0	0	0	0	0	0	1	0	0	0	0	0	0	0	0	0	0	0	0	0	50491251	7,500	50,491.25	7.5
131	0	0	0	0	0	0	1	0	0	0	0	1	0	0	0	0	0	0	0	0	50498751	1,010,250	50,498.75	1,010.25
132	0	0	0	0	0	0	0	0	0	0	0	1	0	0	0	0	0	0	0	0	51509001	9,500	51,509.00	9.5
133	0	0	0	0	0	0	0	0	0	0	0	0	0	0	0	0	0	0	0	0	51518501	472,750	51,518.50	472.75
134	0	0	0	0	0	0	1	0	0	0	0	0	0	0	0	0	0	0	0	0	51991251	16,750	51,991.25	16.75
135	0	0	0	0	0	0	1	0	0	0	0	1	0	0	0	0	0	0	0	0	52008001	1,001,000	52,008.00	1,001.00
136	0	0	0	0	0	0	0	0	0	0	0	1	0	0	0	0	0	0	0	0	53009001	18,750	53,009.00	18.75
137	0	0	0	0	0	0	0	0	0	0	0	0	0	0	0	0	0	0	0	0	53027751	463,500	53,027.75	463.5
138	0	0	0	0	0	0	1	0	0	0	0	0	0	0	0	0	0	0	0	0	53491251	17,500	53,491.25	17.5
139	0	0	0	0	0	0	1	0	0	0	0	1	0	0	0	0	0	0	0	0	53508751	1,017,001	53,508.75	1,017.00
140	0	0	0	0	0	0	0	0	0	0	0	1	0	0	0	0	0	0	0	0	54525752	2,749	54,525.75	2.75
141	0	0	0	0	0	0	0	0	0	0	0	0	0	0	0	0	0	0	0	0	54528501	479,500	54,528.50	479.5
142	0	0	0	0	0	0	1	0	0	0	0	0	0	0	0	0	0	0	0	0	55008001	10,000	55,008.00	10
143	0	0	0	0	0	0	1	0	0	0	0	1	0	0	0	0	0	0	0	0	55018001	1,007,750	55,018.00	1,007.75
144	0	0	0	0	0	0	0	0	0	0	0	1	0	0	0	0	0	0	0	0	56025751	12,000	56,025.75	12
145	0	0	0	0	0	0	0	0	0	0	0	0	0	0	0	0	0	0	0	0	56037751	470,001	56,037.75	470
146	0	0	0	0	0	0	1	0	0	0	0	0	0	0	0	0	0	0	0	0	56507752	10,999	56,507.75	11
147	0	0	0	0	0	0	1	0	0	0	0	1	0	0	0	0	0	0	0	0	56518751	1,007,000	56,518.75	1,007.00
148	0	0	0	0	0	0	0	0	0	0	0	1	0	0	0	0	0	0	0	0	57525751	12,500	57,525.75	12.5
149	0	0	0	0	0	0	0	0	0	0	0	0	0	0	0	0	0	0	0	0	57538251	469,750	57,538.25	469.75
150	0	0	0	0	0	0	1	0	0	0	0	0	0	0	0	0	0	0	0	0	58008001	20,000	58,008.00	20
151	0	0	0	0	0	0	1	0	0	0	0	1	0	0	0	0	0	0	0	0	58028001	997,750	58,028.00	997.75
152	0	0	0	0	0	0	0	0	0	0	0	1	0	0	0	0	0	0	0	0	59025751	22,000	59,025.75	22
153	0	0	0	0	0	0	0	0	0	0	0	0	0	0	0	0	0	0	0	0	59047751	476,750	59,047.75	476.75
154	0	0	0	0	0	0	1	0	0	0	0	0	0	0	0	0	0	0	0	0	59524501	4,000	59,524.50	4
155	0	0	0	0	0	0	1	0	0	0	0	1	0	0	0	0	0	0	0	0	59528501	1,014,000	59,528.50	1,014.00
156	0	0	0	0	0	0	0	0	0	0	0	1	0	0	0	0	0	0	0	0	60542501	5,750	60,542.50	5.75
157	0	0	0	0	0	0	0	0	0	0	0	0	0	0	0	0	0	0	0	0	60548251	476,250	60,548.25	476.25
158	0	0	0	0	0	0	1	0	0	0	0	0	0	0	0	0	0	0	0	0	61024501	13,250	61,024.50	13.25
159	0	0	0	0	0	0	1	0	0	0	0	1	0	0	0	0	0	0	0	0	61037751	1,004,750	61,037.75	1,004.75
160	0	0	0	0	0	0	0	0	0	0	0	1	0	0	0	0	0	0	0	0	62042501	15,000	62,042.50	15
161	0	0	0	0	0	0	0	0	0	0	0	0	0	0	0	0	0	0	0	0	62057501	467,250	62,057.50	467.25
162	0	0	0	0	0	0	1	0	0	0	0	0	0	0	0	0	0	0	0	0	62524751	13,750	62,524.75	13.75
163	0	0	0	0	0	0	1	0	0	0	0	1	0	0	0	0	0	0	0	0	62538501	1,004,000	62,538.50	1,004.00
164	0	0	0	0	0	0	0	0	0	0	0	1	0	0	0	0	0	0	0	0	63542501	15,750	63,542.50	15.75
165	0	0	0	0	0	0	0	0	0	0	0	0	0	0	0	0	0	0	0	0	63558251	466,250	63,558.25	466.25
166	0	0	0	0	0	0	1	0	0	0	0	0	0	0	0	0	0	0	0	0	64024501	14,500	64,024.50	14.5
167	0	0	0	0	0	0	1	0	0	0	0	1	0	0	0	0	0	0	0	0	64039001	1,003,500	64,039.00	1,003.50
168	0	0	0	0	0	0	0	0	0	0	0	1	0	0	0	0	0	0	0	0	65042501	16,250	65,042.50	16.25
169	0	0	0	0	0	0	0	0	0	0	0	0	0	0	0	0	0	0	0	0	65058751	482,501	65,058.75	482.5
170	0	0	0	0	0	0	1	0	0	0	0	0	0	0	0	0	0	0	0	0	65541252	6,999	65,541.25	7
171	0	0	0	0	0	0	1	0	0	0	0	1	0	0	0	0	0	0	0	0	65548251	994,250	65,548.25	994.25
172	0	0	0	0	0	0	0	0	0	0	0	1	0	0	0	0	0	0	0	0	66542501	25,500	66,542.50	25.5
173	0	0	0	0	0	0	0	0	0	0	0	0	0	0	0	0	0	0	0	0	66568001	473,250	66,568.00	473.25
174	0	0	0	0	0	0	1	0	0	0	0	0	0	0	0	0	0	0	0	0	67041251	7,750	67,041.25	7.75
175	0	0	0	0	0	0	1	0	0	0	0	1	0	0	0	0	0	0	0	0	67049001	1,010,250	67,049.00	1,010.25
176	0	0	0	0	0	0	0	0	0	0	0	1	0	0	0	0	0	0	0	0	68059251	9,501	68,059.25	9.5
177	0	0	0	0	0	0	0	0	0	0	0	0	0	0	0	0	0	0	0	0	68068752	472,499	68,068.75	472.5
178	0	0	0	0	0	0	1	0	0	0	0	0	0	0	0	0	0	0	0	0	68541251	17,000	68,541.25	17
179	0	0	0	0	0	0	1	0	0	0	0	1	0	0	0	0	0	0	0	0	68558251	1,001,001	68,558.25	1,001.00
180	0	0	0	0	0	0	0	0	0	0	0	1	0	0	0	0	0	0	0	0	69559252	18,749	69,559.25	18.75
181	0	0	0	0	0	0	0	0	0	0	0	0	0	0	0	0	0	0	0	0	69578001	463,250	69,578.00	463.25
182	0	0	0	0	0	0	1	0	0	0	0	0	0	0	0	0	0	0	0	0	70041251	17,500	70,041.25	17.5
183	0	0	0	0	0	0	1	0	0	0	0	1	0	0	0	0	0	0	0	0	70058751	1,017,000	70,058.75	1,017.00
184	0	0	0	0	0	0	0	0	0	0	0	1	0	0	0	0	0	0	0	0	71075751	2,750	71,075.75	2.75
185	0	0	0	0	0	0	0	0	0	0	0	0	0	0	0	0	0	0	0	0	71078501	479,500	71,078.50	479.5
186	0	0	0	0	0	0	1	0	0	0	0	0	0	0	0	0	0	0	0	0	71558001	10,250	71,558.00	10.25
187	0	0	0	0	0	0	1	0	0	0	0	1	0	0	0	0	0	0	0	0	71568251	1,007,500	71,568.25	1,007.50
188	0	0	0	0	0	0	0	0	0	0	0	1	0	0	0	0	0	0	0	0	72575751	12,000	72,575.75	12
189	0	0	0	0	0	0	0	0	0	0	0	0	0	0	0	0	0	0	0	0	72587751	470,250	72,587.75	470.25
190	0	0	0	0	0	0	1	0	0	0	0	0	0	0	0	0	0	0	0	0	73058001	10,750	73,058.00	10.75
191	0	0	0	0	0	0	1	0	0	0	0	1	0	0	0	0	0	0	0	0	73068751	1,007,250	73,068.75	1,007.25
192	0	0	0	0	0	0	0	0	0	0	0	1	0	0	0	0	0	0	0	0	74076001	12,500	74,076.00	12.5
193	0	0	0	0	0	0	0	0	0	0	0	0	0	0	0	0	0	0	0	0	74088501	469,500	74,088.50	469.5
194	0	0	0	0	0	0	1	0	0	0	0	0	0	0	0	0	0	0	0	0	74558001	20,000	74,558.00	20
195	0	0	0	0	0	0	1	0	0	0	0	1	0	0	0	0	0	0	0	0	74578001	998,000	74,578.00	998
196	0	0	0	0	0	0	0	0	0	0	0	1	0	0	0	0	0	0	0	0	75576001	21,750	75,576.00	21.75
197	0	0	0	0	0	0	0	0	0	0	0	0	0	0	0	0	0	0	0	0	75597751	460,250	75,597.75	460.25
198	0	0	0	0	0	0	1	0	0	0	0	0	0	0	0	0	0	0	0	0	76058001	20,750	76,058.00	20.75
199	0	0	0	0	0	0	1	0	0	0	0	1	0	0	0	0	0	0	0	0	76078751	1,013,750	76,078.75	1,013.75
200	0	0	0	0	0	0	0	0	0	0	0	1	0	0	0	0	0	0	0	0	77092501	5,750	77,092.50	5.75
201	0	0	0	0	0	0	0	0	0	0	0	0	0	0	0	0	0	0	0	0	77098251	476,501	77,098.25	476.5
202	0	0	0	0	0	0	1	0	0	0	0	0	0	0	0	0	0	0	0	0	77574752	13,249	77,574.75	13.25
203	0	0	0	0	0	0	1	0	0	0	0	1	0	0	0	0	0	0	0	0	77588001	1,004,500	77,588.00	1,004.50
204	0	0	0	0	0	0	0	0	0	0	0	1	0	0	0	0	0	0	0	0	78592501	15,250	78,592.50	15.25
205	0	0	0	0	0	0	0	0	0	0	0	0	0	0	0	0	0	0	0	0	78607751	467,000	78,607.75	467
206	0	0	0	0	0	0	1	0	0	0	0	0	0	0	0	0	0	0	0	0	79074751	13,750	79,074.75	13.75
207	0	0	0	0	0	0	1	0	0	0	0	1	0	0	0	0	0	0	0	0	79088501	1,004,000	79,088.50	1,004.00
208	0	0	0	0	0	0	0	0	0	0	0	1	0	0	0	0	0	0	0	0	80092501	15,750	80,092.50	15.75
209	0	0	0	0	0	0	0	0	0	0	0	0	0	0	0	0	0	0	0	0	80108251	466,500	80,108.25	466.5
210	0	0	0	0	0	0	1	0	0	0	0	0	0	0	0	0	0	0	0	0	80574751	14,500	80,574.75	14.5
211	0	0	0	0	0	0	1	0	0	0	0	1	0	0	0	0	0	0	0	0	80589251	1,003,250	80,589.25	1,003.25
212	0	0	0	0	0	0	0	0	0	0	0	1	0	0	0	0	0	0	0	0	81592501	16,500	81,592.50	16.5
213	0	0	0	0	0	0	0	0	0	0	0	0	0	0	0	0	0	0	0	0	81609001	482,500	81,609.00	482.5
214	0	0	0	0	0	0	1	0	0	0	0	0	0	0	0	0	0	0	0	0	82091501	7,000	82,091.50	7
215	0	0	0	0	0	0	1	0	0	0	0	1	0	0	0	0	0	0	0	0	82098501	994,000	82,098.50	994
216	0	0	0	0	0	0	0	0	0	0	0	1	0	0	0	0	0	0	0	0	83092501	25,750	83,092.50	25.75
217	0	0	0	0	0	0	0	0	0	0	0	0	0	0	0	0	0	0	0	0	83118251	473,250	83,118.25	473.25
218	0	0	0	0	0	0	1	0	0	0	0	0	0	0	0	0	0	0	0	0	83591501	7,500	83,591.50	7.5
219	0	0	0	0	0	0	1	0	0	0	0	1	0	0	0	0	0	0	0	0	83599001	1,010,250	83,599.00	1,010.25
220	0	0	0	0	0	0	0	0	0	0	0	1	0	0	0	0	0	0	0	0	84609251	9,500	84,609.25	9.5
221	0	0	0	0	0	0	0	0	0	0	0	0	0	0	0	0	0	0	0	0	84618751	472,750	84,618.75	472.75
222	0	0	0	0	0	0	1	0	0	0	0	0	0	0	0	0	0	0	0	0	85091501	17,000	85,091.50	17
223	0	0	0	0	0	0	1	0	0	0	0	1	0	0	0	0	0	0	0	0	85108501	1,000,750	85,108.50	1,000.75
224	0	0	0	0	0	0	0	0	0	0	0	1	0	0	0	0	0	0	0	0	86109251	18,750	86,109.25	18.75
225	0	0	0	0	0	0	0	0	0	0	0	0	0	0	0	0	0	0	0	0	86128001	463,500	86,128.00	463.5
226	0	0	0	0	0	0	1	0	0	0	0	0	0	0	0	0	0	0	0	0	86591501	17,500	86,591.50	17.5
227	0	0	0	0	0	0	1	0	0	0	0	1	0	0	0	0	0	0	0	0	86609001	1,017,000	86,609.00	1,017.00
228	0	0	0	0	0	0	0	0	0	0	0	1	0	0	0	0	0	0	0	0	87626001	2,750	87,626.00	2.75
229	0	0	0	0	0	0	0	0	0	0	0	0	0	0	0	0	0	0	0	0	87628751	479,500	87,628.75	479.5
230	0	0	0	0	0	0	1	0	0	0	0	0	0	0	0	0	0	0	0	0	88108251	10,000	88,108.25	10
231	0	0	0	0	0	0	1	0	0	0	0	1	0	0	0	0	0	0	0	0	88118251	1,007,750	88,118.25	1,007.75
232	0	0	0	0	0	0	0	0	0	0	0	1	0	0	0	0	0	0	0	0	89126001	12,000	89,126.00	12
233	0	0	0	0	0	0	0	0	0	0	0	0	0	0	0	0	0	0	0	0	89138001	470,250	89,138.00	470.25
234	0	0	0	0	0	0	1	0	0	0	0	0	0	0	0	0	0	0	0	0	89608251	10,750	89,608.25	10.75
235	0	0	0	0	0	0	1	0	0	0	0	1	0	0	0	0	0	0	0	0	89619001	1,007,000	89,619.00	1,007.00
236	0	0	0	0	0	0	0	0	0	0	0	1	0	0	0	0	0	0	0	0	90626001	12,750	90,626.00	12.75
237	0	0	0	0	0	0	0	0	0	0	0	0	0	0	0	0	0	0	0	0	90638751	469,501	90,638.75	469.5
238	0	0	0	0	0	0	1	0	0	0	0	0	0	0	0	0	0	0	0	0	91108252	19,999	91,108.25	20
239	0	0	0	0	0	0	1	0	0	0	0	1	0	0	0	0	0	0	0	0	91128251	997,750	91,128.25	997.75
240	0	0	0	0	0	0	0	0	0	0	0	1	0	0	0	0	0	0	0	0	92126001	22,000	92,126.00	22
241	0	0	0	0	0	0	0	0	0	0	0	0	0	0	0	0	0	0	0	0	92148001	460,250	92,148.00	460.25
242	0	0	0	0	0	0	1	0	0	0	0	0	0	0	0	0	0	0	0	0	92608251	20,500	92,608.25	20.5
243	0	0	0	0	0	0	1	0	0	0	0	1	0	0	0	0	0	0	0	0	92628751	1,014,001	92,628.75	1,014.00
244	0	0	0	0	0	0	0	0	0	0	0	1	0	0	0	0	0	0	0	0	93642752	5,749	93,642.75	5.75
245	0	0	0	0	0	0	0	0	0	0	0	0	0	0	0	0	0	0	0	0	93648501	476,250	93,648.50	476.25
246	0	0	0	0	0	0	1	0	0	0	0	0	0	0	0	0	0	0	0	0	94124751	13,500	94,124.75	13.5
247	0	0	0	0	0	0	1	0	0	0	0	1	0	0	0	0	0	0	0	0	94138251	1,004,500	94,138.25	1,004.50
248	0	0	0	0	0	0	0	0	0	0	0	1	0	0	0	0	0	0	0	0	95142751	15,000	95,142.75	15
249	0	0	0	0	0	0	0	0	0	0	0	0	0	0	0	0	0	0	0	0	95157751	467,000	95,157.75	467
250	0	0	0	0	0	0	1	0	0	0	0	0	0	0	0	0	0	0	0	0	95624751	14,000	95,624.75	14
251	0	0	0	0	0	0	1	0	0	0	0	1	0	0	0	0	0	0	0	0	95638751	1,019,750	95,638.75	1,019.75
252	0	0	0	0	0	0	1	0	0	0	0	0	0	0	0	0	0	0	0	0	96658501	1,000	96,658.50	1
253	0	0	0	0	0	0	0	0	0	0	0	0	0	0	0	0	0	0	0	0	96659501	482,000	96,659.50	482
254	0	0	0	0	0	0	1	0	0	0	0	0	0	0	0	0	0	0	0	0	97141501	6,500	97,141.50	6.5
255	0	0	0	0	0	0	1	0	0	0	0	1	0	0	0	0	0	0	0	0	97148001	994,750	97,148.00	994.75
256	0	0	0	0	0	0	0	0	0	0	0	1	0	0	0	0	0	0	0	0	98142751	25,000	98,142.75	25
257	0	0	0	0	0	0	0	0	0	0	0	0	0	0	0	0	0	0	0	0	98167751	473,750	98,167.75	473.75
258	0	0	0	0	0	0	1	0	0	0	0	0	0	0	0	0	0	0	0	0	98641501	7,250	98,641.50	7.25
259	0	0	0	0	0	0	1	0	0	0	0	1	0	0	0	0	0	0	0	0	98648751	994,000	98,648.75	994
260	0	0	0	0	0	0	0	0	0	0	0	1	0	0	0	0	0	0	0	0	99642751	25,500	99,642.75	25.5
261	0	0	0	0	0	0	0	0	0	0	0	0	0	0	0	0	0	0	0	0	99668251	473,250	99,668.25	473.25
262	0	0	0	0	0	0	1	0	0	0	0	0	0	0	0	0	0	0	0	0	100141501	7,750	100,141.50	7.75
263	0	0	0	0	0	0	1	0	0	0	0	1	0	0	0	0	0	0	0	0	100149251	1,010,250	100,149.25	1,010.25
264	0	0	0	0	0	0	0	0	0	0	0	1	0	0	0	0	0	0	0	0	101159501	9,500	101,159.50	9.5
265	0	0	0	0	0	0	0	0	0	0	0	0	0	0	0	0	0	0	0	0	101169001	472,500	101,169.00	472.5
266	0	0	0	0	0	0	1	0	0	0	0	0	0	0	0	0	0	0	0	0	101641501	17,000	101,641.50	17
267	0	0	0	0	0	0	1	0	0	0	0	1	0	0	0	0	0	0	0	0	101658501	1,001,000	101,658.50	1,001.00
268	0	0	0	0	0	0	0	0	0	0	0	1	0	0	0	0	0	0	0	0	102659501	18,750	102,659.50	18.75
269	0	0	0	0	0	0	0	0	0	0	0	0	0	0	0	0	0	0	0	0	102678251	463,250	102,678.25	463.25
270	0	0	0	0	0	0	1	0	0	0	0	0	0	0	0	0	0	0	0	0	103141501	17,750	103,141.50	17.75
271	0	0	0	0	0	0	1	0	0	0	0	1	0	0	0	0	0	0	0	0	103159251	1,016,750	103,159.25	1,016.75
272	0	0	0	0	0	0	0	0	0	0	0	1	0	0	0	0	0	0	0	0	104176001	2,750	104,176.00	2.75
273	0	0	0	0	0	0	0	0	0	0	0	0	0	0	0	0	0	0	0	0	104178751	479,500	104,178.75	479.5
274	0	0	0	0	0	0	1	0	0	0	0	0	0	0	0	0	0	0	0	0	104658251	10,250	104,658.25	10.25
275	0	0	0	0	0	0	1	0	0	0	0	1	0	0	0	0	0	0	0	0	104668501	1,007,750	104,668.50	1,007.75
276	0	0	0	0	0	0	0	0	0	0	0	1	0	0	0	0	0	0	0	0	105676251	12,001	105,676.25	12
277	0	0	0	0	0	0	0	0	0	0	0	0	0	0	0	0	0	0	0	0	105688252	469,999	105,688.25	470
278	0	0	0	0	0	0	1	0	0	0	0	0	0	0	0	0	0	0	0	0	106158251	10,750	106,158.25	10.75
279	0	0	0	0	0	0	1	0	0	0	0	1	0	0	0	0	0	0	0	0	106169001	1,007,250	106,169.00	1,007.25
280	0	0	0	0	0	0	0	0	0	0	0	1	0	0	0	0	0	0	0	0	107176251	12,501	107,176.25	12.5
281	0	0	0	0	0	0	0	0	0	0	0	0	0	0	0	0	0	0	0	0	107188752	469,499	107,188.75	469.5
282	0	0	0	0	0	0	1	0	0	0	0	0	0	0	0	0	0	0	0	0	107658251	11,500	107,658.25	11.5
283	0	0	0	0	0	0	1	0	0	0	0	1	0	0	0	0	0	0	0	0	107669751	1,006,500	107,669.75	1,006.50
284	0	0	0	0	0	0	0	0	0	0	0	1	0	0	0	0	0	0	0	0	108676251	13,000	108,676.25	13
285	0	0	0	0	0	0	0	0	0	0	0	0	0	0	0	0	0	0	0	0	108689251	469,000	108,689.25	469
286	0	0	0	0	0	0	1	0	0	0	0	0	0	0	0	0	0	0	0	0	109158251	20,750	109,158.25	20.75
287	0	0	0	0	0	0	1	0	0	0	0	1	0	0	0	0	0	0	0	0	109179001	1,013,750	109,179.00	1,013.75
288	0	0	0	0	0	0	0	0	0	0	0	1	0	0	0	0	0	0	0	0	110192751	6,001	110,192.75	6
289	0	0	0	0	0	0	0	0	0	0	0	0	0	0	0	0	0	0	0	0	110198752	476,249	110,198.75	476.25
290	0	0	0	0	0	0	1	0	0	0	0	0	0	0	0	0	0	0	0	0	110675001	13,250	110,675.00	13.25
291	0	0	0	0	0	0	1	0	0	0	0	1	0	0	0	0	0	0	0	0	110688251	1,004,500	110,688.25	1,004.50
292	0	0	0	0	0	0	0	0	0	0	0	1	0	0	0	0	0	0	0	0	111692751	15,250	111,692.75	15.25
293	0	0	0	0	0	0	0	0	0	0	0	0	0	0	0	0	0	0	0	0	111708001	467,000	111,708.00	467
294	0	0	0	0	0	0	1	0	0	0	0	0	0	0	0	0	0	0	0	0	112175001	14,000	112,175.00	14
295	0	0	0	0	0	0	1	0	0	0	0	1	0	0	0	0	0	0	0	0	112189001	1,003,750	112,189.00	1,003.75
296	0	0	0	0	0	0	0	0	0	0	0	1	0	0	0	0	0	0	0	0	113192751	15,750	113,192.75	15.75
297	0	0	0	0	0	0	0	0	0	0	0	0	0	0	0	0	0	0	0	0	113208501	483,250	113,208.50	483.25
298	0	0	0	0	0	0	1	0	0	0	0	0	0	0	0	0	0	0	0	0	113691751	6,500	113,691.75	6.5
299	0	0	0	0	0	0	1	0	0	0	0	1	0	0	0	0	0	0	0	0	113698251	994,501	113,698.25	994.5
300	0	0	0	0	0	0	0	0	0	0	0	1	0	0	0	0	0	0	0	0	114692752	25,249	114,692.75	25.25
301	0	0	0	0	0	0	0	0	0	0	0	0	0	0	0	0	0	0	0	0	114718001	473,750	114,718.00	473.75
302	0	0	0	0	0	0	1	0	0	0	0	0	0	0	0	0	0	0	0	0	115191751	7,000	115,191.75	7
303	0	0	0	0	0	0	1	0	0	0	0	1	0	0	0	0	0	0	0	0	115198751	994,250	115,198.75	994.25
304	0	0	0	0	0	0	0	0	0	0	0	1	0	0	0	0	0	0	0	0	116193001	25,500	116,193.00	25.5
305	0	0	0	0	0	0	0	0	0	0	0	0	0	0	0	0	0	0	0	0	116218501	473,250	116,218.50	473.25
306	0	0	0	0	0	0	1	0	0	0	0	0	0	0	0	0	0	0	0	0	116691751	7,750	116,691.75	7.75
307	0	0	0	0	0	0	1	0	0	0	0	1	0	0	0	0	0	0	0	0	116699501	1,010,000	116,699.50	1,010.00
308	0	0	0	0	0	0	0	0	0	0	0	1	0	0	0	0	0	0	0	0	117709501	9,500	117,709.50	9.5
309	0	0	0	0	0	0	0	0	0	0	0	0	0	0	0	0	0	0	0	0	117719001	472,750	117,719.00	472.75
310	0	0	0	0	0	0	1	0	0	0	0	0	0	0	0	0	0	0	0	0	118191751	17,000	118,191.75	17
311	0	0	0	0	0	0	1	0	0	0	0	1	0	0	0	0	0	0	0	0	118208751	1,000,750	118,208.75	1,000.75
312	0	0	0	0	0	0	0	0	0	0	0	1	0	0	0	0	0	0	0	0	119209501	19,000	119,209.50	19
313	0	0	0	0	0	0	0	0	0	0	0	0	0	0	0	0	0	0	0	0	119228501	463,250	119,228.50	463.25
314	0	0	0	0	0	0	1	0	0	0	0	0	0	0	0	0	0	0	0	0	119691751	17,500	119,691.75	17.5
315	0	0	0	0	0	0	1	0	0	0	0	1	0	0	0	0	0	0	0	0	119709251	1,017,001	119,709.25	1,017.00
316	0	0	0	0	0	0	0	0	0	0	0	1	0	0	0	0	0	0	0	0	120726252	2,749	120,726.25	2.75
317	0	0	0	0	0	0	0	0	0	0	0	0	0	0	0	0	0	0	0	0	120729001	479,500	120,729.00	479.5
318	0	0	0	0	0	0	1	0	0	0	0	0	0	0	0	0	0	0	0	0	121208501	10,250	121,208.50	10.25
319	0	0	0	0	0	0	1	0	0	0	0	1	0	0	0	0	0	0	0	0	121218751	1,007,500	121,218.75	1,007.50
320	0	0	0	0	0	0	0	0	0	0	0	1	0	0	0	0	0	0	0	0	122226251	12,000	122,226.25	12
321	0	0	0	0	0	0	0	0	0	0	0	0	0	0	0	0	0	0	0	0	122238251	470,250	122,238.25	470.25
322	0	0	0	0	0	0	1	0	0	0	0	0	0	0	0	0	0	0	0	0	122708501	10,750	122,708.50	10.75
323	0	0	0	0	0	0	1	0	0	0	0	1	0	0	0	0	0	0	0	0	122719251	1,007,000	122,719.25	1,007.00
324	0	0	0	0	0	0	0	0	0	0	0	1	0	0	0	0	0	0	0	0	123726251	12,750	123,726.25	12.75
325	0	0	0	0	0	0	0	0	0	0	0	0	0	0	0	0	0	0	0	0	123739001	469,500	123,739.00	469.5
326	0	0	0	0	0	0	1	0	0	0	0	0	0	0	0	0	0	0	0	0	124208501	20,000	124,208.50	20
327	0	0	0	0	0	0	1	0	0	0	0	1	0	0	0	0	0	0	0	0	124228501	997,750	124,228.50	997.75
328	0	0	0	0	0	0	0	0	0	0	0	1	0	0	0	0	0	0	0	0	125226251	22,000	125,226.25	22
329	0	0	0	0	0	0	0	0	0	0	0	0	0	0	0	0	0	0	0	0	125248251	460,250	125,248.25	460.25
330	0	0	0	0	0	0	1	0	0	0	0	0	0	0	0	0	0	0	0	0	125708501	20,750	125,708.50	20.75
331	0	0	0	0	0	0	1	0	0	0	0	1	0	0	0	0	0	0	0	0	125729251	1,013,750	125,729.25	1,013.75
332	0	0	0	0	0	0	0	0	0	0	0	1	0	0	0	0	0	0	0	0	126743001	5,750	126,743.00	5.75
333	0	0	0	0	0	0	0	0	0	0	0	0	0	0	0	0	0	0	0	0	126748751	476,250	126,748.75	476.25
334	0	0	0	0	0	0	1	0	0	0	0	0	0	0	0	0	0	0	0	0	127225001	13,500	127,225.00	13.5
335	0	0	0	0	0	0	1	0	0	0	0	1	0	0	0	0	0	0	0	0	127238501	1,004,500	127,238.50	1,004.50
336	0	0	0	0	0	0	0	0	0	0	0	1	0	0	0	0	0	0	0	0	128243001	15,250	128,243.00	15.25
337	0	0	0	0	0	0	0	0	0	0	0	0	0	0	0	0	0	0	0	0	128258251	467,000	128,258.25	467
338	0	0	0	0	0	0	1	0	0	0	0	0	0	0	0	0	0	0	0	0	128725251	13,750	128,725.25	13.75
339	0	0	0	0	0	0	1	0	0	0	0	1	0	0	0	0	0	0	0	0	128739001	1,004,000	128,739.00	1,004.00
340	0	0	0	0	0	0	0	0	0	0	0	1	0	0	0	0	0	0	0	0	129743001	15,750	129,743.00	15.75
341	0	0	0	0	0	0	0	0	0	0	0	0	0	0	0	0	0	0	0	0	129758751	483,000	129,758.75	483
342	0	0	0	0	0	0	1	0	0	0	0	0	0	0	0	0	0	0	0	0	130241751	6,500	130,241.75	6.5
343	0	0	0	0	0	0	1	0	0	0	0	1	0	0	0	0	0	0	0	0	130248251	994,750	130,248.25	994.75
344	0	0	0	0	0	0	0	0	0	0	0	1	0	0	0	0	0	0	0	0	131243001	25,000	131,243.00	25
345	0	0	0	0	0	0	0	0	0	0	0	0	0	0	0	0	0	0	0	0	131268001	473,750	131,268.00	473.75
346	0	0	0	0	0	0	1	0	0	0	0	0	0	0	0	0	0	0	0	0	131741751	7,250	131,741.75	7.25
347	0	0	0	0	0	0	1	0	0	0	0	1	0	0	0	0	0	0	0	0	131749001	994,000	131,749.00	994
348	0	0	0	0	0	0	0	0	0	0	0	1	0	0	0	0	0	0	0	0	132743001	25,750	132,743.00	25.75
349	0	0	0	0	0	0	0	0	0	0	0	0	0	0	0	0	0	0	0	0	132768751	473,000	132,768.75	473
350	0	0	0	0	0	0	1	0	0	0	0	0	0	0	0	0	0	0	0	0	133241751	7,750	133,241.75	7.75
351	0	0	0	0	0	0	1	0	0	0	0	1	0	0	0	0	0	0	0	0	133249501	1,010,250	133,249.50	1,010.25
352	0	0	0	0	0	0	0	0	0	0	0	1	0	0	0	0	0	0	0	0	134259751	9,501	134,259.75	9.5
353	0	0	0	0	0	0	0	0	0	0	0	0	0	0	0	0	0	0	0	0	134269252	472,499	134,269.25	472.5
354	0	0	0	0	0	0	1	0	0	0	0	0	0	0	0	0	0	0	0	0	134741751	17,001	134,741.75	17
355	0	0	0	0	0	0	1	0	0	0	0	1	0	0	0	0	0	0	0	0	134758752	1,000,999	134,758.75	1,001.00
356	0	0	0	0	0	0	0	0	0	0	0	1	0	0	0	0	0	0	0	0	135759751	18,750	135,759.75	18.75
357	0	0	0	0	0	0	0	0	0	0	0	0	0	0	0	0	0	0	0	0	135778501	463,250	135,778.50	463.25
358	0	0	0	0	0	0	1	0	0	0	0	0	0	0	0	0	0	0	0	0	136241751	17,750	136,241.75	17.75
359	0	0	0	0	0	0	1	0	0	0	0	1	0	0	0	0	0	0	0	0	136259501	1,017,000	136,259.50	1,017.00
360	0	0	0	0	0	0	0	0	0	0	0	1	0	0	0	0	0	0	0	0	137276501	2,750	137,276.50	2.75
361	0	0	0	0	0	0	0	0	0	0	0	0	0	0	0	0	0	0	0	0	137279251	479,250	137,279.25	479.25
362	0	0	0	0	0	0	1	0	0	0	0	0	0	0	0	0	0	0	0	0	137758501	10,250	137,758.50	10.25
363	0	0	0	0	0	0	1	0	0	0	0	1	0	0	0	0	0	0	0	0	137768751	1,007,750	137,768.75	1,007.75
364	0	0	0	0	0	0	0	0	0	0	0	1	0	0	0	0	0	0	0	0	138776501	12,000	138,776.50	12
365	0	0	0	0	0	0	0	0	0	0	0	0	0	0	0	0	0	0	0	0	138788501	470,000	138,788.50	470
366	0	0	0	0	0	0	1	0	0	0	0	0	0	0	0	0	0	0	0	0	139258501	11,000	139,258.50	11
367	0	0	0	0	0	0	1	0	0	0	0	1	0	0	0	0	0	0	0	0	139269501	1,007,000	139,269.50	1,007.00
368	0	0	0	0	0	0	0	0	0	0	0	1	0	0	0	0	0	0	0	0	140276501	12,500	140,276.50	12.5
369	0	0	0	0	0	0	0	0	0	0	0	0	0	0	0	0	0	0	0	0	140289001	469,500	140,289.00	469.5
370	0	0	0	0	0	0	1	0	0	0	0	0	0	0	0	0	0	0	0	0	140758501	20,250	140,758.50	20.25
371	0	0	0	0	0	0	1	0	0	0	0	1	0	0	0	0	0	0	0	0	140778751	997,750	140,778.75	997.75
372	0	0	0	0	0	0	0	0	0	0	0	1	0	0	0	0	0	0	0	0	141776501	22,000	141,776.50	22
373	0	0	0	0	0	0	0	0	0	0	0	0	0	0	0	0	0	0	0	0	141798501	460,000	141,798.50	460
374	0	0	0	0	0	0	1	0	0	0	0	0	0	0	0	0	0	0	0	0	142258501	20,750	142,258.50	20.75
375	0	0	0	0	0	0	1	0	0	0	0	1	0	0	0	0	0	0	0	0	142279251	1,013,750	142,279.25	1,013.75
376	0	0	0	0	0	0	0	0	0	0	0	1	0	0	0	0	0	0	0	0	143293001	6,000	143,293.00	6
377	0	0	0	0	0	0	0	0	0	0	0	0	0	0	0	0	0	0	0	0	143299001	476,250	143,299.00	476.25
378	0	0	0	0	0	0	1	0	0	0	0	0	0	0	0	0	0	0	0	0	143775251	13,250	143,775.25	13.25
379	0	0	0	0	0	0	1	0	0	0	0	1	0	0	0	0	0	0	0	0	143788501	1,004,500	143,788.50	1,004.50
380	0	0	0	0	0	0	0	0	0	0	0	1	0	0	0	0	0	0	0	0	144793001	15,250	144,793.00	15.25
381	0	0	0	0	0	0	0	0	0	0	0	0	0	0	0	0	0	0	0	0	144808251	467,000	144,808.25	467
382	0	0	0	0	0	0	1	0	0	0	0	0	0	0	0	0	0	0	0	0	145275251	14,000	145,275.25	14
383	0	0	0	0	0	0	1	0	0	0	0	1	0	0	0	0	0	0	0	0	145289251	1,003,750	145,289.25	1,003.75
384	0	0	0	0	0	0	0	0	0	0	0	1	0	0	0	0	0	0	0	0	146293001	16,000	146,293.00	16
385	0	0	0	0	0	0	0	0	0	0	0	0	0	0	0	0	0	0	0	0	146309001	483,000	146,309.00	483
386	0	0	0	0	0	0	1	0	0	0	0	0	0	0	0	0	0	0	0	0	146792001	6,500	146,792.00	6.5
387	0	0	0	0	0	0	1	0	0	0	0	1	0	0	0	0	0	0	0	0	146798501	994,750	146,798.50	994.75
388	0	0	0	0	0	0	0	0	0	0	0	1	0	0	0	0	0	0	0	0	147793251	25,000	147,793.25	25
389	0	0	0	0	0	0	0	0	0	0	0	0	0	0	0	0	0	0	0	0	147818251	473,750	147,818.25	473.75
390	0	0	0	0	0	0	1	0	0	0	0	0	0	0	0	0	0	0	0	0	148292001	7,000	148,292.00	7
391	0	0	0	0	0	0	1	0	0	0	0	1	0	0	0	0	0	0	0	0	148299001	994,250	148,299.00	994.25
392	0	0	0	0	0	0	0	0	0	0	0	1	0	0	0	0	0	0	0	0	149293251	25,500	149,293.25	25.5
393	0	0	0	0	0	0	0	0	0	0	0	0	0	0	0	0	0	0	0	0	149318751	473,250	149,318.75	473.25
394	0	0	0	0	0	0	1	0	0	0	0	0	0	0	0	0	0	0	0	0	149792001	7,750	149,792.00	7.75
395	0	0	0	0	0	0	1	0	0	0	0	1	0	0	0	0	0	0	0	0	149799751	1,010,000	149,799.75	1,010.00
396	0	0	0	0	0	0	0	0	0	0	0	1	0	0	0	0	0	0	0	0	150809751	9,750	150,809.75	9.75
397	0	0	0	0	0	0	0	0	0	0	0	0	0	0	0	0	0	0	0	0	150819501	472,500	150,819.50	472.5
398	0	0	0	0	0	0	1	0	0	0	0	0	0	0	0	0	0	0	0	0	151292001	17,000	151,292.00	17
399	0	0	0	0	0	0	1	0	0	0	0	1	0	0	0	0	0	0	0	0	151309001	1,000,750	151,309.00	1,000.75
400	0	0	0	0	0	0	0	0	0	0	0	1	0	0	0	0	0	0	0	0	152309751	19,000	152,309.75	19
401	0	0	0	0	0	0	0	0	0	0	0	0	0	0	0	0	0	0	0	0	152328751	463,250	152,328.75	463.25
402	0	0	0	0	0	0	1	0	0	0	0	0	0	0	0	0	0	0	0	0	152792001	17,500	152,792.00	17.5
403	0	0	0	0	0	0	1	0	0	0	0	1	0	0	0	0	0	0	0	0	152809501	1,017,000	152,809.50	1,017.00
404	0	0	0	0	0	0	0	0	0	0	0	1	0	0	0	0	0	0	0	0	153826501	2,750	153,826.50	2.75
405	0	0	0	0	0	0	0	0	0	0	0	0	0	0	0	0	0	0	0	0	153829251	479,500	153,829.25	479.5
406	0	0	0	0	0	0	1	0	0	0	0	0	0	0	0	0	0	0	0	0	154308751	10,250	154,308.75	10.25
407	0	0	0	0	0	0	1	0	0	0	0	1	0	0	0	0	0	0	0	0	154319001	1,007,500	154,319.00	1,007.50
408	0	0	0	0	0	0	0	0	0	0	0	1	0	0	0	0	0	0	0	0	155326501	12,250	155,326.50	12.25
409	0	0	0	0	0	0	0	0	0	0	0	0	0	0	0	0	0	0	0	0	155338751	470,000	155,338.75	470
410	0	0	0	0	0	0	1	0	0	0	0	0	0	0	0	0	0	0	0	0	155808751	10,750	155,808.75	10.75
411	0	0	0	0	0	0	1	0	0	0	0	1	0	0	0	0	0	0	0	0	155819501	1,007,000	155,819.50	1,007.00
412	0	0	0	0	0	0	0	0	0	0	0	1	0	0	0	0	0	0	0	0	156826501	12,750	156,826.50	12.75
413	0	0	0	0	0	0	0	0	0	0	0	0	0	0	0	0	0	0	0	0	156839251	469,500	156,839.25	469.5
414	0	0	0	0	0	0	1	0	0	0	0	0	0	0	0	0	0	0	0	0	157308751	20,000	157,308.75	20
415	0	0	0	0	0	0	1	0	0	0	0	1	0	0	0	0	0	0	0	0	157328751	997,750	157,328.75	997.75
416	0	0	0	0	0	0	0	0	0	0	0	1	0	0	0	0	0	0	0	0	158326501	22,000	158,326.50	22
417	0	0	0	0	0	0	0	0	0	0	0	0	0	0	0	0	0	0	0	0	158348501	460,250	158,348.50	460.25
418	0	0	0	0	0	0	1	0	0	0	0	0	0	0	0	0	0	0	0	0	158808751	20,750	158,808.75	20.75
419	0	0	0	0	0	0	1	0	0	0	0	1	0	0	0	0	0	0	0	0	158829501	1,013,750	158,829.50	1,013.75
420	0	0	0	0	0	0	0	0	0	0	0	1	0	0	0	0	0	0	0	0	159843251	6,001	159,843.25	6
421	0	0	0	0	0	0	0	0	0	0	0	0	0	0	0	0	0	0	0	0	159849252	475,999	159,849.25	476
422	0	0	0	0	0	0	1	0	0	0	0	0	0	0	0	0	0	0	0	0	160325251	13,500	160,325.25	13.5
423	0	0	0	0	0	0	1	0	0	0	0	1	0	0	0	0	0	0	0	0	160338751	1,004,501	160,338.75	1,004.50
424	0	0	0	0	0	0	0	0	0	0	0	1	0	0	0	0	0	0	0	0	161343252	15,249	161,343.25	15.25
425	0	0	0	0	0	0	0	0	0	0	0	0	0	0	0	0	0	0	0	0	161358501	466,750	161,358.50	466.75
426	0	0	0	0	0	0	1	0	0	0	0	0	0	0	0	0	0	0	0	0	161825251	14,000	161,825.25	14
427	0	0	0	0	0	0	1	0	0	0	0	1	0	0	0	0	0	0	0	0	161839251	1,004,001	161,839.25	1,004.00
428	0	0	0	0	0	0	0	0	0	0	0	1	0	0	0	0	0	0	0	0	162843252	15,749	162,843.25	15.75
429	0	0	0	0	0	0	0	0	0	0	0	0	0	0	0	0	0	0	0	0	162859001	483,000	162,859.00	483
430	0	0	0	0	0	0	1	0	0	0	0	0	0	0	0	0	0	0	0	0	163342001	6,750	163,342.00	6.75
431	0	0	0	0	0	0	1	0	0	0	0	1	0	0	0	0	0	0	0	0	163348751	994,500	163,348.75	994.5
432	0	0	0	0	0	0	0	0	0	0	0	1	0	0	0	0	0	0	0	0	164343251	25,000	164,343.25	25
433	0	0	0	0	0	0	0	0	0	0	0	0	0	0	0	0	0	0	0	0	164368251	473,750	164,368.25	473.75
434	0	0	0	0	0	0	1	0	0	0	0	0	0	0	0	0	0	0	0	0	164842001	7,250	164,842.00	7.25
435	0	0	0	0	0	0	1	0	0	0	0	1	0	0	0	0	0	0	0	0	164849251	994,001	164,849.25	994
436	0	0	0	0	0	0	0	0	0	0	0	1	0	0	0	0	0	0	0	0	165843252	25,749	165,843.25	25.75
437	0	0	0	0	0	0	0	0	0	0	0	0	0	0	0	0	0	0	0	0	165869001	473,000	165,869.00	473
438	0	0	0	0	0	0	1	0	0	0	0	0	0	0	0	0	0	0	0	0	166342001	7,750	166,342.00	7.75
439	0	0	0	0	0	0	1	0	0	0	0	1	0	0	0	0	0	0	0	0	166349751	1,010,250	166,349.75	1,010.25
440	0	0	0	0	0	0	0	0	0	0	0	1	0	0	0	0	0	0	0	0	167360001	9,500	167,360.00	9.5
441	0	0	0	0	0	0	0	0	0	0	0	0	0	0	0	0	0	0	0	0	167369501	472,500	167,369.50	472.5
442	0	0	0	0	0	0	1	0	0	0	0	0	0	0	0	0	0	0	0	0	167842001	17,250	167,842.00	17.25
443	0	0	0	0	0	0	1	0	0	0	0	1	0	0	0	0	0	0	0	0	167859251	1,000,750	167,859.25	1,000.75
444	0	0	0	0	0	0	0	0	0	0	0	1	0	0	0	0	0	0	0	0	168860001	18,750	168,860.00	18.75
445	0	0	0	0	0	0	0	0	0	0	0	0	0	0	0	0	0	0	0	0	168878751	463,500	168,878.75	463.5
446	0	0	0	0	0	0	1	0	0	0	0	0	0	0	0	0	0	0	0	0	169342251	17,501	169,342.25	17.5
447	0	0	0	0	0	0	1	0	0	0	0	1	0	0	0	0	0	0	0	0	169359752	1,016,749	169,359.75	1,016.75
448	0	0	0	0	0	0	0	0	0	0	0	1	0	0	0	0	0	0	0	0	170376501	3,000	170,376.50	3
449	0	0	0	0	0	0	0	0	0	0	0	0	0	0	0	0	0	0	0	0	170379501	479,250	170,379.50	479.25
450	0	0	0	0	0	0	1	0	0	0	0	0	0	0	0	0	0	0	0	0	170858751	10,250	170,858.75	10.25
451	0	0	0	0	0	0	1	0	0	0	0	1	0	0	0	0	0	0	0	0	170869001	1,007,500	170,869.00	1,007.50
452	0	0	0	0	0	0	0	0	0	0	0	1	0	0	0	0	0	0	0	0	171876501	12,250	171,876.50	12.25
453	0	0	0	0	0	0	0	0	0	0	0	0	0	0	0	0	0	0	0	0	171888751	470,000	171,888.75	470
454	0	0	0	0	0	0	1	0	0	0	0	0	0	0	0	0	0	0	0	0	172358751	11,000	172,358.75	11
455	0	0	0	0	0	0	1	0	0	0	0	1	0	0	0	0	0	0	0	0	172369751	1,007,001	172,369.75	1,007.00
456	0	0	0	0	0	0	0	0	0	0	0	1	0	0	0	0	0	0	0	0	173376752	12,749	173,376.75	12.75
457	0	0	0	0	0	0	0	0	0	0	0	0	0	0	0	0	0	0	0	0	173389501	469,250	173,389.50	469.25
458	0	0	0	0	0	0	1	0	0	0	0	0	0	0	0	0	0	0	0	0	173858751	20,250	173,858.75	20.25
459	0	0	0	0	0	0	1	0	0	0	0	1	0	0	0	0	0	0	0	0	173879001	997,750	173,879.00	997.75
460	0	0	0	0	0	0	0	0	0	0	0	1	0	0	0	0	0	0	0	0	174876751	22,001	174,876.75	22
461	0	0	0	0	0	0	0	0	0	0	0	0	0	0	0	0	0	0	0	0	174898752	459,999	174,898.75	460
462	0	0	0	0	0	0	1	0	0	0	0	0	0	0	0	0	0	0	0	0	175358751	20,750	175,358.75	20.75
463	0	0	0	0	0	0	1	0	0	0	0	1	0	0	0	0	0	0	0	0	175379501	1,013,750	175,379.50	1,013.75
464	0	0	0	0	0	0	0	0	0	0	0	1	0	0	0	0	0	0	0	0	176393251	6,001	176,393.25	6
465	0	0	0	0	0	0	0	0	0	0	0	0	0	0	0	0	0	0	0	0	176399252	476,249	176,399.25	476.25
466	0	0	0	0	0	0	1	0	0	0	0	0	0	0	0	0	0	0	0	0	176875501	13,500	176,875.50	13.5
467	0	0	0	0	0	0	1	0	0	0	0	1	0	0	0	0	0	0	0	0	176889001	1,004,250	176,889.00	1,004.25
468	0	0	0	0	0	0	0	0	0	0	0	1	0	0	0	0	0	0	0	0	177893251	15,250	177,893.25	15.25
469	0	0	0	0	0	0	0	0	0	0	0	0	0	0	0	0	0	0	0	0	177908501	467,000	177,908.50	467
470	0	0	0	0	0	0	1	0	0	0	0	0	0	0	0	0	0	0	0	0	178375501	14,000	178,375.50	14
471	0	0	0	0	0	0	1	0	0	0	0	1	0	0	0	0	0	0	0	0	178389501	1,003,750	178,389.50	1,003.75
472	0	0	0	0	0	0	0	0	0	0	0	1	0	0	0	0	0	0	0	0	179393251	16,000	179,393.25	16
473	0	0	0	0	0	0	0	0	0	0	0	0	0	0	0	0	0	0	0	0	179409251	483,000	179,409.25	483
474	0	0	0	0	0	0	1	0	0	0	0	0	0	0	0	0	0	0	0	0	179892251	6,500	179,892.25	6.5
475	0	0	0	0	0	0	1	0	0	0	0	1	0	0	0	0	0	0	0	0	179898751		179,898.75
