# Supplementary material for: Auditory presentation and synchronization in Adobe Flash and HTML5/JavaScript Web experiments
Source: Behav Res Methods. 2016 Jul 15;48(3):897–908. doi: 10.3758/s13428-016-0758-5 (PMC5003904; doi:10.3758/s13428-016-0758-5)
Supplement: Supplementary file 1 — (ZIP 1310 kb) [file 13428_2016_758_MOESM1_ESM.zip › Data/S3/jswa-officepc-ff-js.csv]

	Keypad 4	Keypad 3	Keypad 2	Keypad 1	Opto 4	Opto 3	Opto 2	Opto 1	TTL in 2	TTL in 1	Mic 2	Mic 1	Act close 4	Act close 3	Act close 3	Act close 1	TTL out 2	TTL out 1	Sounder 2	Sounder 1	Elapsed uS	Active uS	Elapsed mS	Active mS
1	0	0	0	0	0	0	0	0	0	0	0	0	0	0	0	0	0	0	0	0	0	2,374,001	0	2,374.00
2	0	0	0	0	0	0	1	0	0	0	0	0	0	0	0	0	0	0	0	0	2374001	52,750	2,374.00	52.75
3	0	0	0	0	0	0	1	0	0	0	0	1	0	0	0	0	0	0	0	0	2426751	1,019,750	2,426.75	1,019.75
4	0	0	0	0	0	0	1	0	0	0	0	0	0	0	0	0	0	0	0	0	3446501	61,750	3,446.50	61.75
5	0	0	0	0	0	0	0	0	0	0	0	0	0	0	0	0	0	0	0	0	3508251	482,250	3,508.25	482.25
6	0	0	0	0	0	0	1	0	0	0	0	0	0	0	0	0	0	0	0	0	3990501	38,500	3,990.50	38.5
7	0	0	0	0	0	0	1	0	0	0	0	1	0	0	0	0	0	0	0	0	4029001	1,019,750	4,029.00	1,019.75
8	0	0	0	0	0	0	1	0	0	0	0	0	0	0	0	0	0	0	0	0	5048751	76,250	5,048.75	76.25
9	0	0	0	0	0	0	0	0	0	0	0	0	0	0	0	0	0	0	0	0	5125001	465,750	5,125.00	465.75
10	0	0	0	0	0	0	1	0	0	0	0	0	0	0	0	0	0	0	0	0	5590751	46,250	5,590.75	46.25
11	0	0	0	0	0	0	1	0	0	0	0	1	0	0	0	0	0	0	0	0	5637001	1,019,750	5,637.00	1,019.75
12	0	0	0	0	0	0	1	0	0	0	0	0	0	0	0	0	0	0	0	0	6656751	68,250	6,656.75	68.25
13	0	0	0	0	0	0	0	0	0	0	0	0	0	0	0	0	0	0	0	0	6725001	465,750	6,725.00	465.75
14	0	0	0	0	0	0	1	0	0	0	0	0	0	0	0	0	0	0	0	0	7190751	48,500	7,190.75	48.5
15	0	0	0	0	0	0	1	0	0	0	0	1	0	0	0	0	0	0	0	0	7239251	1,019,750	7,239.25	1,019.75
16	0	0	0	0	0	0	1	0	0	0	0	0	0	0	0	0	0	0	0	0	8259001	82,500	8,259.00	82.5
17	0	0	0	0	0	0	0	0	0	0	0	0	0	0	0	0	0	0	0	0	8341501	466,000	8,341.50	466
18	0	0	0	0	0	0	1	0	0	0	0	0	0	0	0	0	0	0	0	0	8807501	39,750	8,807.50	39.75
19	0	0	0	0	0	0	1	0	0	0	0	1	0	0	0	0	0	0	0	0	8847251	1,019,750	8,847.25	1,019.75
20	0	0	0	0	0	0	1	0	0	0	0	0	0	0	0	0	0	0	0	0	9867001	74,500	9,867.00	74.5
21	0	0	0	0	0	0	0	0	0	0	0	0	0	0	0	0	0	0	0	0	9941501	466,000	9,941.50	466
22	0	0	0	0	0	0	1	0	0	0	0	0	0	0	0	0	0	0	0	0	10407501	39,000	10,407.50	39
23	0	0	0	0	0	0	1	0	0	0	0	1	0	0	0	0	0	0	0	0	10446501	1,019,750	10,446.50	1,019.75
24	0	0	0	0	0	0	1	0	0	0	0	0	0	0	0	0	0	0	0	0	11466251	75,250	11,466.25	75.25
25	0	0	0	0	0	0	0	0	0	0	0	0	0	0	0	0	0	0	0	0	11541501	465,750	11,541.50	465.75
26	0	0	0	0	0	0	1	0	0	0	0	0	0	0	0	0	0	0	0	0	12007251	41,500	12,007.25	41.5
27	0	0	0	0	0	0	1	0	0	0	0	1	0	0	0	0	0	0	0	0	12048751	1,019,500	12,048.75	1,019.50
28	0	0	0	0	0	0	1	0	0	0	0	0	0	0	0	0	0	0	0	0	13068251	73,250	13,068.25	73.25
29	0	0	0	0	0	0	0	0	0	0	0	0	0	0	0	0	0	0	0	0	13141501	466,000	13,141.50	466
30	0	0	0	0	0	0	1	0	0	0	0	0	0	0	0	0	0	0	0	0	13607501	49,250	13,607.50	49.25
31	0	0	0	0	0	0	1	0	0	0	0	1	0	0	0	0	0	0	0	0	13656751	1,019,500	13,656.75	1,019.50
32	0	0	0	0	0	0	1	0	0	0	0	0	0	0	0	0	0	0	0	0	14676251	65,500	14,676.25	65.5
33	0	0	0	0	0	0	0	0	0	0	0	0	0	0	0	0	0	0	0	0	14741751	465,750	14,741.75	465.75
34	0	0	0	0	0	0	1	0	0	0	0	0	0	0	0	0	0	0	0	0	15207501	51,250	15,207.50	51.25
35	0	0	0	0	0	0	1	0	0	0	0	1	0	0	0	0	0	0	0	0	15258751	1,019,750	15,258.75	1,019.75
36	0	0	0	0	0	0	1	0	0	0	0	0	0	0	0	0	0	0	0	0	16278501	79,750	16,278.50	79.75
37	0	0	0	0	0	0	0	0	0	0	0	0	0	0	0	0	0	0	0	0	16358251	466,000	16,358.25	466
38	0	0	0	0	0	0	1	0	0	0	0	0	0	0	0	0	0	0	0	0	16824251	42,500	16,824.25	42.5
39	0	0	0	0	0	0	1	0	0	0	0	1	0	0	0	0	0	0	0	0	16866751	1,019,750	16,866.75	1,019.75
40	0	0	0	0	0	0	1	0	0	0	0	0	0	0	0	0	0	0	0	0	17886501	71,750	17,886.50	71.75
41	0	0	0	0	0	0	0	0	0	0	0	0	0	0	0	0	0	0	0	0	17958251	466,000	17,958.25	466
42	0	0	0	0	0	0	1	0	0	0	0	0	0	0	0	0	0	0	0	0	18424251	44,750	18,424.25	44.75
43	0	0	0	0	0	0	1	0	0	0	0	1	0	0	0	0	0	0	0	0	18469001	1,019,750	18,469.00	1,019.75
44	0	0	0	0	0	0	1	0	0	0	0	0	0	0	0	0	0	0	0	0	19488751	69,500	19,488.75	69.5
45	0	0	0	0	0	0	0	0	0	0	0	0	0	0	0	0	0	0	0	0	19558251	482,500	19,558.25	482.5
46	0	0	0	0	0	0	1	0	0	0	0	0	0	0	0	0	0	0	0	0	20040751	36,250	20,040.75	36.25
47	0	0	0	0	0	0	1	0	0	0	0	1	0	0	0	0	0	0	0	0	20077001	1,019,750	20,077.00	1,019.75
48	0	0	0	0	0	0	1	0	0	0	0	0	0	0	0	0	0	0	0	0	21096751	61,500	21,096.75	61.5
49	0	0	0	0	0	0	0	0	0	0	0	0	0	0	0	0	0	0	0	0	21158251	466,000	21,158.25	466
50	0	0	0	0	0	0	1	0	0	0	0	0	0	0	0	0	0	0	0	0	21624251	55,000	21,624.25	55
51	0	0	0	0	0	0	1	0	0	0	0	1	0	0	0	0	0	0	0	0	21679251	1,019,750	21,679.25	1,019.75
52	0	0	0	0	0	0	1	0	0	0	0	0	0	0	0	0	0	0	0	0	22699001	76,000	22,699.00	76
53	0	0	0	0	0	0	0	0	0	0	0	0	0	0	0	0	0	0	0	0	22775001	465,750	22,775.00	465.75
54	0	0	0	0	0	0	1	0	0	0	0	0	0	0	0	0	0	0	0	0	23240751	46,500	23,240.75	46.5
55	0	0	0	0	0	0	1	0	0	0	0	1	0	0	0	0	0	0	0	0	23287251	1,019,750	23,287.25	1,019.75
56	0	0	0	0	0	0	1	0	0	0	0	0	0	0	0	0	0	0	0	0	24307001	68,000	24,307.00	68
57	0	0	0	0	0	0	0	0	0	0	0	0	0	0	0	0	0	0	0	0	24375001	465,750	24,375.00	465.75
58	0	0	0	0	0	0	1	0	0	0	0	0	0	0	0	0	0	0	0	0	24840751	45,750	24,840.75	45.75
59	0	0	0	0	0	0	1	0	0	0	0	1	0	0	0	0	0	0	0	0	24886501	1,019,750	24,886.50	1,019.75
60	0	0	0	0	0	0	1	0	0	0	0	0	0	0	0	0	0	0	0	0	25906251	68,750	25,906.25	68.75
61	0	0	0	0	0	0	0	0	0	0	0	0	0	0	0	0	0	0	0	0	25975001	465,750	25,975.00	465.75
62	0	0	0	0	0	0	1	0	0	0	0	0	0	0	0	0	0	0	0	0	26440751	48,000	26,440.75	48
63	0	0	0	0	0	0	1	0	0	0	0	1	0	0	0	0	0	0	0	0	26488751	1,019,750	26,488.75	1,019.75
64	0	0	0	0	0	0	1	0	0	0	0	0	0	0	0	0	0	0	0	0	27508501	83,250	27,508.50	83.25
65	0	0	0	0	0	0	0	0	0	0	0	0	0	0	0	0	0	0	0	0	27591751	465,750	27,591.75	465.75
66	0	0	0	0	0	0	1	0	0	0	0	0	0	0	0	0	0	0	0	0	28057501	39,250	28,057.50	39.25
67	0	0	0	0	0	0	1	0	0	0	0	1	0	0	0	0	0	0	0	0	28096751	1,019,750	28,096.75	1,019.75
68	0	0	0	0	0	0	1	0	0	0	0	0	0	0	0	0	0	0	0	0	29116501	75,250	29,116.50	75.25
69	0	0	0	0	0	0	0	0	0	0	0	0	0	0	0	0	0	0	0	0	29191751	465,750	29,191.75	465.75
70	0	0	0	0	0	0	1	0	0	0	0	0	0	0	0	0	0	0	0	0	29657501	41,250	29,657.50	41.25
71	0	0	0	0	0	0	1	0	0	0	0	1	0	0	0	0	0	0	0	0	29698751	1,019,750	29,698.75	1,019.75
72	0	0	0	0	0	0	1	0	0	0	0	0	0	0	0	0	0	0	0	0	30718501	73,250	30,718.50	73.25
73	0	0	0	0	0	0	0	0	0	0	0	0	0	0	0	0	0	0	0	0	30791751	465,750	30,791.75	465.75
74	0	0	0	0	0	0	1	0	0	0	0	0	0	0	0	0	0	0	0	0	31257501	49,250	31,257.50	49.25
75	0	0	0	0	0	0	1	0	0	0	0	1	0	0	0	0	0	0	0	0	31306751	1,019,750	31,306.75	1,019.75
76	0	0	0	0	0	0	1	0	0	0	0	0	0	0	0	0	0	0	0	0	32326501	65,250	32,326.50	65.25
77	0	0	0	0	0	0	0	0	0	0	0	0	0	0	0	0	0	0	0	0	32391751	465,750	32,391.75	465.75
78	0	0	0	0	0	0	1	0	0	0	0	0	0	0	0	0	0	0	0	0	32857501	51,500	32,857.50	51.5
79	0	0	0	0	0	0	1	0	0	0	0	1	0	0	0	0	0	0	0	0	32909001	1,019,750	32,909.00	1,019.75
80	0	0	0	0	0	0	1	0	0	0	0	0	0	0	0	0	0	0	0	0	33928751	79,750	33,928.75	79.75
81	0	0	0	0	0	0	0	0	0	0	0	0	0	0	0	0	0	0	0	0	34008501	465,750	34,008.50	465.75
82	0	0	0	0	0	0	1	0	0	0	0	0	0	0	0	0	0	0	0	0	34474251	42,750	34,474.25	42.75
83	0	0	0	0	0	0	1	0	0	0	0	1	0	0	0	0	0	0	0	0	34517001	1,019,750	34,517.00	1,019.75
84	0	0	0	0	0	0	1	0	0	0	0	0	0	0	0	0	0	0	0	0	35536751	71,750	35,536.75	71.75
85	0	0	0	0	0	0	0	0	0	0	0	0	0	0	0	0	0	0	0	0	35608501	465,750	35,608.50	465.75
86	0	0	0	0	0	0	1	0	0	0	0	0	0	0	0	0	0	0	0	0	36074251	45,000	36,074.25	45
87	0	0	0	0	0	0	1	0	0	0	0	1	0	0	0	0	0	0	0	0	36119251	1,019,750	36,119.25	1,019.75
88	0	0	0	0	0	0	1	0	0	0	0	0	0	0	0	0	0	0	0	0	37139001	69,500	37,139.00	69.5
89	0	0	0	0	0	0	0	0	0	0	0	0	0	0	0	0	0	0	0	0	37208501	465,750	37,208.50	465.75
90	0	0	0	0	0	0	1	0	0	0	0	0	0	0	0	0	0	0	0	0	37674251	53,000	37,674.25	53
91	0	0	0	0	0	0	1	0	0	0	0	1	0	0	0	0	0	0	0	0	37727251	1,019,750	37,727.25	1,019.75
92	0	0	0	0	0	0	1	0	0	0	0	0	0	0	0	0	0	0	0	0	38747001	61,500	38,747.00	61.5
93	0	0	0	0	0	0	0	0	0	0	0	0	0	0	0	0	0	0	0	0	38808501	465,750	38,808.50	465.75
94	0	0	0	0	0	0	1	0	0	0	0	0	0	0	0	0	0	0	0	0	39274251	55,250	39,274.25	55.25
95	0	0	0	0	0	0	1	0	0	0	0	1	0	0	0	0	0	0	0	0	39329501	1,019,750	39,329.50	1,019.75
96	0	0	0	0	0	0	1	0	0	0	0	0	0	0	0	0	0	0	0	0	40349251	76,000	40,349.25	76
97	0	0	0	0	0	0	0	0	0	0	0	0	0	0	0	0	0	0	0	0	40425251	465,750	40,425.25	465.75
98	0	0	0	0	0	0	1	0	0	0	0	0	0	0	0	0	0	0	0	0	40891001	46,500	40,891.00	46.5
99	0	0	0	0	0	0	1	0	0	0	0	1	0	0	0	0	0	0	0	0	40937501	1,019,500	40,937.50	1,019.50
100	0	0	0	0	0	0	1	0	0	0	0	0	0	0	0	0	0	0	0	0	41957001	68,250	41,957.00	68.25
101	0	0	0	0	0	0	0	0	0	0	0	0	0	0	0	0	0	0	0	0	42025251	465,750	42,025.25	465.75
102	0	0	0	0	0	0	1	0	0	0	0	0	0	0	0	0	0	0	0	0	42491001	45,750	42,491.00	45.75
103	0	0	0	0	0	0	1	0	0	0	0	1	0	0	0	0	0	0	0	0	42536751	1,019,750	42,536.75	1,019.75
104	0	0	0	0	0	0	1	0	0	0	0	0	0	0	0	0	0	0	0	0	43556501	68,750	43,556.50	68.75
105	0	0	0	0	0	0	0	0	0	0	0	0	0	0	0	0	0	0	0	0	43625251	465,750	43,625.25	465.75
106	0	0	0	0	0	0	1	0	0	0	0	0	0	0	0	0	0	0	0	0	44091001	48,000	44,091.00	48
107	0	0	0	0	0	0	1	0	0	0	0	1	0	0	0	0	0	0	0	0	44139001	1,019,500	44,139.00	1,019.50
108	0	0	0	0	0	0	1	0	0	0	0	0	0	0	0	0	0	0	0	0	45158501	83,250	45,158.50	83.25
109	0	0	0	0	0	0	0	0	0	0	0	0	0	0	0	0	0	0	0	0	45241751	466,000	45,241.75	466
110	0	0	0	0	0	0	1	0	0	0	0	0	0	0	0	0	0	0	0	0	45707751	39,250	45,707.75	39.25
111	0	0	0	0	0	0	1	0	0	0	0	1	0	0	0	0	0	0	0	0	45747001	1,019,500	45,747.00	1,019.50
112	0	0	0	0	0	0	1	0	0	0	0	0	0	0	0	0	0	0	0	0	46766501	75,250	46,766.50	75.25
113	0	0	0	0	0	0	0	0	0	0	0	0	0	0	0	0	0	0	0	0	46841751	466,000	46,841.75	466
114	0	0	0	0	0	0	1	0	0	0	0	0	0	0	0	0	0	0	0	0	47307751	41,250	47,307.75	41.25
115	0	0	0	0	0	0	1	0	0	0	0	1	0	0	0	0	0	0	0	0	47349001	1,019,750	47,349.00	1,019.75
116	0	0	0	0	0	0	1	0	0	0	0	0	0	0	0	0	0	0	0	0	48368751	73,250	48,368.75	73.25
117	0	0	0	0	0	0	0	0	0	0	0	0	0	0	0	0	0	0	0	0	48442001	465,750	48,442.00	465.75
118	0	0	0	0	0	0	1	0	0	0	0	0	0	0	0	0	0	0	0	0	48907751	49,250	48,907.75	49.25
119	0	0	0	0	0	0	1	0	0	0	0	1	0	0	0	0	0	0	0	0	48957001	1,019,750	48,957.00	1,019.75
120	0	0	0	0	0	0	1	0	0	0	0	0	0	0	0	0	0	0	0	0	49976751	65,250	49,976.75	65.25
121	0	0	0	0	0	0	0	0	0	0	0	0	0	0	0	0	0	0	0	0	50042001	465,750	50,042.00	465.75
122	0	0	0	0	0	0	1	0	0	0	0	0	0	0	0	0	0	0	0	0	50507751	51,500	50,507.75	51.5
123	0	0	0	0	0	0	1	0	0	0	0	1	0	0	0	0	0	0	0	0	50559251	1,019,750	50,559.25	1,019.75
124	0	0	0	0	0	0	1	0	0	0	0	0	0	0	0	0	0	0	0	0	51579001	79,500	51,579.00	79.5
125	0	0	0	0	0	0	0	0	0	0	0	0	0	0	0	0	0	0	0	0	51658501	466,000	51,658.50	466
126	0	0	0	0	0	0	1	0	0	0	0	0	0	0	0	0	0	0	0	0	52124501	42,750	52,124.50	42.75
127	0	0	0	0	0	0	1	0	0	0	0	1	0	0	0	0	0	0	0	0	52167251	1,019,750	52,167.25	1,019.75
128	0	0	0	0	0	0	1	0	0	0	0	0	0	0	0	0	0	0	0	0	53187001	71,500	53,187.00	71.5
129	0	0	0	0	0	0	0	0	0	0	0	0	0	0	0	0	0	0	0	0	53258501	466,000	53,258.50	466
130	0	0	0	0	0	0	1	0	0	0	0	0	0	0	0	0	0	0	0	0	53724501	45,000	53,724.50	45
131	0	0	0	0	0	0	1	0	0	0	0	1	0	0	0	0	0	0	0	0	53769501	1,019,750	53,769.50	1,019.75
132	0	0	0	0	0	0	1	0	0	0	0	0	0	0	0	0	0	0	0	0	54789251	69,250	54,789.25	69.25
133	0	0	0	0	0	0	0	0	0	0	0	0	0	0	0	0	0	0	0	0	54858501	482,500	54,858.50	482.5
134	0	0	0	0	0	0	1	0	0	0	0	0	0	0	0	0	0	0	0	0	55341001	36,500	55,341.00	36.5
135	0	0	0	0	0	0	1	0	0	0	0	1	0	0	0	0	0	0	0	0	55377501	1,019,750	55,377.50	1,019.75
136	0	0	0	0	0	0	1	0	0	0	0	0	0	0	0	0	0	0	0	0	56397251	61,250	56,397.25	61.25
137	0	0	0	0	0	0	0	0	0	0	0	0	0	0	0	0	0	0	0	0	56458501	466,000	56,458.50	466
138	0	0	0	0	0	0	1	0	0	0	0	0	0	0	0	0	0	0	0	0	56924501	55,000	56,924.50	55
139	0	0	0	0	0	0	1	0	0	0	0	1	0	0	0	0	0	0	0	0	56979501	1,019,750	56,979.50	1,019.75
140	0	0	0	0	0	0	1	0	0	0	0	0	0	0	0	0	0	0	0	0	57999251	76,000	57,999.25	76
141	0	0	0	0	0	0	0	0	0	0	0	0	0	0	0	0	0	0	0	0	58075251	465,750	58,075.25	465.75
142	0	0	0	0	0	0	1	0	0	0	0	0	0	0	0	0	0	0	0	0	58541001	46,500	58,541.00	46.5
143	0	0	0	0	0	0	1	0	0	0	0	1	0	0	0	0	0	0	0	0	58587501	1,019,750	58,587.50	1,019.75
144	0	0	0	0	0	0	1	0	0	0	0	0	0	0	0	0	0	0	0	0	59607251	68,000	59,607.25	68
145	0	0	0	0	0	0	0	0	0	0	0	0	0	0	0	0	0	0	0	0	59675251	466,000	59,675.25	466
146	0	0	0	0	0	0	1	0	0	0	0	0	0	0	0	0	0	0	0	0	60141251	45,750	60,141.25	45.75
147	0	0	0	0	0	0	1	0	0	0	0	1	0	0	0	0	0	0	0	0	60187001	1,019,500	60,187.00	1,019.50
148	0	0	0	0	0	0	1	0	0	0	0	0	0	0	0	0	0	0	0	0	61206501	68,750	61,206.50	68.75
149	0	0	0	0	0	0	0	0	0	0	0	0	0	0	0	0	0	0	0	0	61275251	466,000	61,275.25	466
150	0	0	0	0	0	0	1	0	0	0	0	0	0	0	0	0	0	0	0	0	61741251	47,750	61,741.25	47.75
151	0	0	0	0	0	0	1	0	0	0	0	1	0	0	0	0	0	0	0	0	61789001	1,019,750	61,789.00	1,019.75
152	0	0	0	0	0	0	1	0	0	0	0	0	0	0	0	0	0	0	0	0	62808751	83,250	62,808.75	83.25
153	0	0	0	0	0	0	0	0	0	0	0	0	0	0	0	0	0	0	0	0	62892001	465,750	62,892.00	465.75
154	0	0	0	0	0	0	1	0	0	0	0	0	0	0	0	0	0	0	0	0	63357751	39,250	63,357.75	39.25
155	0	0	0	0	0	0	1	0	0	0	0	1	0	0	0	0	0	0	0	0	63397001	1,019,750	63,397.00	1,019.75
156	0	0	0	0	0	0	1	0	0	0	0	0	0	0	0	0	0	0	0	0	64416751	75,250	64,416.75	75.25
157	0	0	0	0	0	0	0	0	0	0	0	0	0	0	0	0	0	0	0	0	64492001	465,750	64,492.00	465.75
158	0	0	0	0	0	0	1	0	0	0	0	0	0	0	0	0	0	0	0	0	64957751	41,500	64,957.75	41.5
159	0	0	0	0	0	0	1	0	0	0	0	1	0	0	0	0	0	0	0	0	64999251	1,019,750	64,999.25	1,019.75
160	0	0	0	0	0	0	1	0	0	0	0	0	0	0	0	0	0	0	0	0	66019001	73,000	66,019.00	73
161	0	0	0	0	0	0	0	0	0	0	0	0	0	0	0	0	0	0	0	0	66092001	466,000	66,092.00	466
162	0	0	0	0	0	0	1	0	0	0	0	0	0	0	0	0	0	0	0	0	66558001	49,250	66,558.00	49.25
163	0	0	0	0	0	0	1	0	0	0	0	1	0	0	0	0	0	0	0	0	66607251	1,019,750	66,607.25	1,019.75
164	0	0	0	0	0	0	1	0	0	0	0	0	0	0	0	0	0	0	0	0	67627001	65,000	67,627.00	65
165	0	0	0	0	0	0	0	0	0	0	0	0	0	0	0	0	0	0	0	0	67692001	466,000	67,692.00	466
166	0	0	0	0	0	0	1	0	0	0	0	0	0	0	0	0	0	0	0	0	68158001	51,500	68,158.00	51.5
167	0	0	0	0	0	0	1	0	0	0	0	1	0	0	0	0	0	0	0	0	68209501	1,019,750	68,209.50	1,019.75
168	0	0	0	0	0	0	1	0	0	0	0	0	0	0	0	0	0	0	0	0	69229251	79,500	69,229.25	79.5
169	0	0	0	0	0	0	0	0	0	0	0	0	0	0	0	0	0	0	0	0	69308751	465,750	69,308.75	465.75
170	0	0	0	0	0	0	1	0	0	0	0	0	0	0	0	0	0	0	0	0	69774501	43,000	69,774.50	43
171	0	0	0	0	0	0	1	0	0	0	0	1	0	0	0	0	0	0	0	0	69817501	1,019,750	69,817.50	1,019.75
172	0	0	0	0	0	0	1	0	0	0	0	0	0	0	0	0	0	0	0	0	70837251	71,500	70,837.25	71.5
173	0	0	0	0	0	0	0	0	0	0	0	0	0	0	0	0	0	0	0	0	70908751	465,750	70,908.75	465.75
174	0	0	0	0	0	0	1	0	0	0	0	0	0	0	0	0	0	0	0	0	71374501	45,250	71,374.50	45.25
175	0	0	0	0	0	0	1	0	0	0	0	1	0	0	0	0	0	0	0	0	71419751	1,019,500	71,419.75	1,019.50
176	0	0	0	0	0	0	1	0	0	0	0	0	0	0	0	0	0	0	0	0	72439251	69,500	72,439.25	69.5
177	0	0	0	0	0	0	0	0	0	0	0	0	0	0	0	0	0	0	0	0	72508751	465,750	72,508.75	465.75
178	0	0	0	0	0	0	1	0	0	0	0	0	0	0	0	0	0	0	0	0	72974501	53,250	72,974.50	53.25
179	0	0	0	0	0	0	1	0	0	0	0	1	0	0	0	0	0	0	0	0	73027751	1,019,500	73,027.75	1,019.50
180	0	0	0	0	0	0	1	0	0	0	0	0	0	0	0	0	0	0	0	0	74047251	61,500	74,047.25	61.5
181	0	0	0	0	0	0	0	0	0	0	0	0	0	0	0	0	0	0	0	0	74108751	465,750	74,108.75	465.75
182	0	0	0	0	0	0	1	0	0	0	0	0	0	0	0	0	0	0	0	0	74574501	52,500	74,574.50	52.5
183	0	0	0	0	0	0	1	0	0	0	0	1	0	0	0	0	0	0	0	0	74627001	1,019,750	74,627.00	1,019.75
184	0	0	0	0	0	0	1	0	0	0	0	0	0	0	0	0	0	0	0	0	75646751	62,000	75,646.75	62
185	0	0	0	0	0	0	0	0	0	0	0	0	0	0	0	0	0	0	0	0	75708751	482,500	75,708.75	482.5
186	0	0	0	0	0	0	1	0	0	0	0	0	0	0	0	0	0	0	0	0	76191251	37,750	76,191.25	37.75
187	0	0	0	0	0	0	1	0	0	0	0	1	0	0	0	0	0	0	0	0	76229001	1,019,750	76,229.00	1,019.75
188	0	0	0	0	0	0	1	0	0	0	0	0	0	0	0	0	0	0	0	0	77248751	76,750	77,248.75	76.75
189	0	0	0	0	0	0	0	0	0	0	0	0	0	0	0	0	0	0	0	0	77325501	465,750	77,325.50	465.75
190	0	0	0	0	0	0	1	0	0	0	0	0	0	0	0	0	0	0	0	0	77791251	45,750	77,791.25	45.75
191	0	0	0	0	0	0	1	0	0	0	0	1	0	0	0	0	0	0	0	0	77837001	1,019,750	77,837.00	1,019.75
192	0	0	0	0	0	0	1	0	0	0	0	0	0	0	0	0	0	0	0	0	78856751	68,750	78,856.75	68.75
193	0	0	0	0	0	0	0	0	0	0	0	0	0	0	0	0	0	0	0	0	78925501	465,750	78,925.50	465.75
194	0	0	0	0	0	0	1	0	0	0	0	0	0	0	0	0	0	0	0	0	79391251	48,000	79,391.25	48
195	0	0	0	0	0	0	1	0	0	0	0	1	0	0	0	0	0	0	0	0	79439251	1,019,750	79,439.25	1,019.75
196	0	0	0	0	0	0	1	0	0	0	0	0	0	0	0	0	0	0	0	0	80459001	83,250	80,459.00	83.25
197	0	0	0	0	0	0	0	0	0	0	0	0	0	0	0	0	0	0	0	0	80542251	465,750	80,542.25	465.75
198	0	0	0	0	0	0	1	0	0	0	0	0	0	0	0	0	0	0	0	0	81008001	39,250	81,008.00	39.25
199	0	0	0	0	0	0	1	0	0	0	0	1	0	0	0	0	0	0	0	0	81047251	1,019,750	81,047.25	1,019.75
200	0	0	0	0	0	0	1	0	0	0	0	0	0	0	0	0	0	0	0	0	82067001	75,250	82,067.00	75.25
201	0	0	0	0	0	0	0	0	0	0	0	0	0	0	0	0	0	0	0	0	82142251	465,750	82,142.25	465.75
202	0	0	0	0	0	0	1	0	0	0	0	0	0	0	0	0	0	0	0	0	82608001	41,500	82,608.00	41.5
203	0	0	0	0	0	0	1	0	0	0	0	1	0	0	0	0	0	0	0	0	82649501	1,019,750	82,649.50	1,019.75
204	0	0	0	0	0	0	1	0	0	0	0	0	0	0	0	0	0	0	0	0	83669251	73,000	83,669.25	73
205	0	0	0	0	0	0	0	0	0	0	0	0	0	0	0	0	0	0	0	0	83742251	465,750	83,742.25	465.75
206	0	0	0	0	0	0	1	0	0	0	0	0	0	0	0	0	0	0	0	0	84208001	49,500	84,208.00	49.5
207	0	0	0	0	0	0	1	0	0	0	0	1	0	0	0	0	0	0	0	0	84257501	1,019,750	84,257.50	1,019.75
208	0	0	0	0	0	0	1	0	0	0	0	0	0	0	0	0	0	0	0	0	85277251	65,000	85,277.25	65
209	0	0	0	0	0	0	0	0	0	0	0	0	0	0	0	0	0	0	0	0	85342251	465,750	85,342.25	465.75
210	0	0	0	0	0	0	1	0	0	0	0	0	0	0	0	0	0	0	0	0	85808001	51,750	85,808.00	51.75
211	0	0	0	0	0	0	1	0	0	0	0	1	0	0	0	0	0	0	0	0	85859751	1,019,500	85,859.75	1,019.50
212	0	0	0	0	0	0	1	0	0	0	0	0	0	0	0	0	0	0	0	0	86879251	79,500	86,879.25	79.5
213	0	0	0	0	0	0	0	0	0	0	0	0	0	0	0	0	0	0	0	0	86958751	466,000	86,958.75	466
214	0	0	0	0	0	0	1	0	0	0	0	0	0	0	0	0	0	0	0	0	87424751	43,000	87,424.75	43
215	0	0	0	0	0	0	1	0	0	0	0	1	0	0	0	0	0	0	0	0	87467751	1,019,500	87,467.75	1,019.50
216	0	0	0	0	0	0	1	0	0	0	0	0	0	0	0	0	0	0	0	0	88487251	71,750	88,487.25	71.75
217	0	0	0	0	0	0	0	0	0	0	0	0	0	0	0	0	0	0	0	0	88559001	465,750	88,559.00	465.75
218	0	0	0	0	0	0	1	0	0	0	0	0	0	0	0	0	0	0	0	0	89024751	45,000	89,024.75	45
219	0	0	0	0	0	0	1	0	0	0	0	1	0	0	0	0	0	0	0	0	89069751	1,019,750	89,069.75	1,019.75
220	0	0	0	0	0	0	1	0	0	0	0	0	0	0	0	0	0	0	0	0	90089501	69,500	90,089.50	69.5
221	0	0	0	0	0	0	0	0	0	0	0	0	0	0	0	0	0	0	0	0	90159001	465,750	90,159.00	465.75
222	0	0	0	0	0	0	1	0	0	0	0	0	0	0	0	0	0	0	0	0	90624751	53,000	90,624.75	53
223	0	0	0	0	0	0	1	0	0	0	0	1	0	0	0	0	0	0	0	0	90677751	1,019,750	90,677.75	1,019.75
224	0	0	0	0	0	0	1	0	0	0	0	0	0	0	0	0	0	0	0	0	91697501	61,500	91,697.50	61.5
225	0	0	0	0	0	0	0	0	0	0	0	0	0	0	0	0	0	0	0	0	91759001	482,250	91,759.00	482.25
226	0	0	0	0	0	0	1	0	0	0	0	0	0	0	0	0	0	0	0	0	92241251	36,000	92,241.25	36
227	0	0	0	0	0	0	1	0	0	0	0	1	0	0	0	0	0	0	0	0	92277251	1,019,500	92,277.25	1,019.50
228	0	0	0	0	0	0	1	0	0	0	0	0	0	0	0	0	0	0	0	0	93296751	62,250	93,296.75	62.25
229	0	0	0	0	0	0	0	0	0	0	0	0	0	0	0	0	0	0	0	0	93359001	482,500	93,359.00	482.5
230	0	0	0	0	0	0	1	0	0	0	0	0	0	0	0	0	0	0	0	0	93841501	37,750	93,841.50	37.75
231	0	0	0	0	0	0	1	0	0	0	0	1	0	0	0	0	0	0	0	0	93879251	1,019,750	93,879.25	1,019.75
232	0	0	0	0	0	0	1	0	0	0	0	0	0	0	0	0	0	0	0	0	94899001	76,500	94,899.00	76.5
233	0	0	0	0	0	0	0	0	0	0	0	0	0	0	0	0	0	0	0	0	94975501	466,000	94,975.50	466
234	0	0	0	0	0	0	1	0	0	0	0	0	0	0	0	0	0	0	0	0	95441501	45,750	95,441.50	45.75
235	0	0	0	0	0	0	1	0	0	0	0	1	0	0	0	0	0	0	0	0	95487251	1,019,750	95,487.25	1,019.75
236	0	0	0	0	0	0	1	0	0	0	0	0	0	0	0	0	0	0	0	0	96507001	68,500	96,507.00	68.5
237	0	0	0	0	0	0	0	0	0	0	0	0	0	0	0	0	0	0	0	0	96575501	466,000	96,575.50	466
238	0	0	0	0	0	0	1	0	0	0	0	0	0	0	0	0	0	0	0	0	97041501	48,000	97,041.50	48
239	0	0	0	0	0	0	1	0	0	0	0	1	0	0	0	0	0	0	0	0	97089501	1,019,750	97,089.50	1,019.75
240	0	0	0	0	0	0	1	0	0	0	0	0	0	0	0	0	0	0	0	0	98109251	83,000	98,109.25	83
241	0	0	0	0	0	0	0	0	0	0	0	0	0	0	0	0	0	0	0	0	98192251	465,750	98,192.25	465.75
242	0	0	0	0	0	0	1	0	0	0	0	0	0	0	0	0	0	0	0	0	98658001	39,500	98,658.00	39.5
243	0	0	0	0	0	0	1	0	0	0	0	1	0	0	0	0	0	0	0	0	98697501	1,019,750	98,697.50	1,019.75
244	0	0	0	0	0	0	1	0	0	0	0	0	0	0	0	0	0	0	0	0	99717251	75,000	99,717.25	75
245	0	0	0	0	0	0	0	0	0	0	0	0	0	0	0	0	0	0	0	0	99792251	466,000	99,792.25	466
246	0	0	0	0	0	0	1	0	0	0	0	0	0	0	0	0	0	0	0	0	100258251	41,500	100,258.25	41.5
247	0	0	0	0	0	0	1	0	0	0	0	1	0	0	0	0	0	0	0	0	100299751	1,019,750	100,299.75	1,019.75
248	0	0	0	0	0	0	1	0	0	0	0	0	0	0	0	0	0	0	0	0	101319501	72,750	101,319.50	72.75
249	0	0	0	0	0	0	0	0	0	0	0	0	0	0	0	0	0	0	0	0	101392251	466,000	101,392.25	466
250	0	0	0	0	0	0	1	0	0	0	0	0	0	0	0	0	0	0	0	0	101858251	49,500	101,858.25	49.5
251	0	0	0	0	0	0	1	0	0	0	0	1	0	0	0	0	0	0	0	0	101907751	1,019,750	101,907.75	1,019.75
252	0	0	0	0	0	0	1	0	0	0	0	0	0	0	0	0	0	0	0	0	102927501	64,750	102,927.50	64.75
253	0	0	0	0	0	0	0	0	0	0	0	0	0	0	0	0	0	0	0	0	102992251	466,000	102,992.25	466
254	0	0	0	0	0	0	1	0	0	0	0	0	0	0	0	0	0	0	0	0	103458251	51,500	103,458.25	51.5
255	0	0	0	0	0	0	1	0	0	0	0	1	0	0	0	0	0	0	0	0	103509751	1,019,750	103,509.75	1,019.75
256	0	0	0	0	0	0	1	0	0	0	0	0	0	0	0	0	0	0	0	0	104529501	79,500	104,529.50	79.5
257	0	0	0	0	0	0	0	0	0	0	0	0	0	0	0	0	0	0	0	0	104609001	465,750	104,609.00	465.75
258	0	0	0	0	0	0	1	0	0	0	0	0	0	0	0	0	0	0	0	0	105074751	43,000	105,074.75	43
259	0	0	0	0	0	0	1	0	0	0	0	1	0	0	0	0	0	0	0	0	105117751	1,019,750	105,117.75	1,019.75
260	0	0	0	0	0	0	1	0	0	0	0	0	0	0	0	0	0	0	0	0	106137501	71,500	106,137.50	71.5
261	0	0	0	0	0	0	0	0	0	0	0	0	0	0	0	0	0	0	0	0	106209001	466,000	106,209.00	466
262	0	0	0	0	0	0	1	0	0	0	0	0	0	0	0	0	0	0	0	0	106675001	42,250	106,675.00	42.25
263	0	0	0	0	0	0	1	0	0	0	0	1	0	0	0	0	0	0	0	0	106717251	1,019,500	106,717.25	1,019.50
264	0	0	0	0	0	0	1	0	0	0	0	0	0	0	0	0	0	0	0	0	107736751	72,250	107,736.75	72.25
265	0	0	0	0	0	0	0	0	0	0	0	0	0	0	0	0	0	0	0	0	107809001	465,750	107,809.00	465.75
266	0	0	0	0	0	0	1	0	0	0	0	0	0	0	0	0	0	0	0	0	108274751	44,500	108,274.75	44.5
267	0	0	0	0	0	0	1	0	0	0	0	1	0	0	0	0	0	0	0	0	108319251	1,019,750	108,319.25	1,019.75
268	0	0	0	0	0	0	1	0	0	0	0	0	0	0	0	0	0	0	0	0	109339001	70,000	109,339.00	70
269	0	0	0	0	0	0	0	0	0	0	0	0	0	0	0	0	0	0	0	0	109409001	482,500	109,409.00	482.5
270	0	0	0	0	0	0	1	0	0	0	0	0	0	0	0	0	0	0	0	0	109891501	35,750	109,891.50	35.75
271	0	0	0	0	0	0	1	0	0	0	0	1	0	0	0	0	0	0	0	0	109927251	1,019,750	109,927.25	1,019.75
272	0	0	0	0	0	0	1	0	0	0	0	0	0	0	0	0	0	0	0	0	110947001	62,000	110,947.00	62
273	0	0	0	0	0	0	0	0	0	0	0	0	0	0	0	0	0	0	0	0	111009001	482,500	111,009.00	482.5
274	0	0	0	0	0	0	1	0	0	0	0	0	0	0	0	0	0	0	0	0	111491501	38,000	111,491.50	38
275	0	0	0	0	0	0	1	0	0	0	0	1	0	0	0	0	0	0	0	0	111529501	1,019,750	111,529.50	1,019.75
276	0	0	0	0	0	0	1	0	0	0	0	0	0	0	0	0	0	0	0	0	112549251	76,500	112,549.25	76.5
277	0	0	0	0	0	0	0	0	0	0	0	0	0	0	0	0	0	0	0	0	112625751	465,750	112,625.75	465.75
278	0	0	0	0	0	0	1	0	0	0	0	0	0	0	0	0	0	0	0	0	113091501	46,000	113,091.50	46
279	0	0	0	0	0	0	1	0	0	0	0	1	0	0	0	0	0	0	0	0	113137501	1,019,750	113,137.50	1,019.75
280	0	0	0	0	0	0	1	0	0	0	0	0	0	0	0	0	0	0	0	0	114157251	68,500	114,157.25	68.5
281	0	0	0	0	0	0	0	0	0	0	0	0	0	0	0	0	0	0	0	0	114225751	465,750	114,225.75	465.75
282	0	0	0	0	0	0	1	0	0	0	0	0	0	0	0	0	0	0	0	0	114691501	48,250	114,691.50	48.25
283	0	0	0	0	0	0	1	0	0	0	0	1	0	0	0	0	0	0	0	0	114739751	1,019,750	114,739.75	1,019.75
284	0	0	0	0	0	0	1	0	0	0	0	0	0	0	0	0	0	0	0	0	115759501	83,000	115,759.50	83
285	0	0	0	0	0	0	0	0	0	0	0	0	0	0	0	0	0	0	0	0	115842501	465,750	115,842.50	465.75
286	0	0	0	0	0	0	1	0	0	0	0	0	0	0	0	0	0	0	0	0	116308251	39,500	116,308.25	39.5
287	0	0	0	0	0	0	1	0	0	0	0	1	0	0	0	0	0	0	0	0	116347751	1,019,750	116,347.75	1,019.75
288	0	0	0	0	0	0	1	0	0	0	0	0	0	0	0	0	0	0	0	0	117367501	75,000	117,367.50	75
289	0	0	0	0	0	0	0	0	0	0	0	0	0	0	0	0	0	0	0	0	117442501	465,750	117,442.50	465.75
290	0	0	0	0	0	0	1	0	0	0	0	0	0	0	0	0	0	0	0	0	117908251	41,750	117,908.25	41.75
291	0	0	0	0	0	0	1	0	0	0	0	1	0	0	0	0	0	0	0	0	117950001	1,019,500	117,950.00	1,019.50
292	0	0	0	0	0	0	1	0	0	0	0	0	0	0	0	0	0	0	0	0	118969501	73,000	118,969.50	73
293	0	0	0	0	0	0	0	0	0	0	0	0	0	0	0	0	0	0	0	0	119042501	465,750	119,042.50	465.75
294	0	0	0	0	0	0	1	0	0	0	0	0	0	0	0	0	0	0	0	0	119508251	49,750	119,508.25	49.75
295	0	0	0	0	0	0	1	0	0	0	0	1	0	0	0	0	0	0	0	0	119558001	1,019,500	119,558.00	1,019.50
296	0	0	0	0	0	0	1	0	0	0	0	0	0	0	0	0	0	0	0	0	120577501	65,000	120,577.50	65
297	0	0	0	0	0	0	0	0	0	0	0	0	0	0	0	0	0	0	0	0	120642501	465,750	120,642.50	465.75
298	0	0	0	0	0	0	1	0	0	0	0	0	0	0	0	0	0	0	0	0	121108251	51,750	121,108.25	51.75
299	0	0	0	0	0	0	1	0	0	0	0	1	0	0	0	0	0	0	0	0	121160001	1,019,750	121,160.00	1,019.75
300	0	0	0	0	0	0	1	0	0	0	0	0	0	0	0	0	0	0	0	0	122179751	79,500	122,179.75	79.5
301	0	0	0	0	0	0	0	0	0	0	0	0	0	0	0	0	0	0	0	0	122259251	465,750	122,259.25	465.75
302	0	0	0	0	0	0	1	0	0	0	0	0	0	0	0	0	0	0	0	0	122725001	43,000	122,725.00	43
303	0	0	0	0	0	0	1	0	0	0	0	1	0	0	0	0	0	0	0	0	122768001	1,019,750	122,768.00	1,019.75
304	0	0	0	0	0	0	1	0	0	0	0	0	0	0	0	0	0	0	0	0	123787751	71,500	123,787.75	71.5
305	0	0	0	0	0	0	0	0	0	0	0	0	0	0	0	0	0	0	0	0	123859251	465,750	123,859.25	465.75
306	0	0	0	0	0	0	1	0	0	0	0	0	0	0	0	0	0	0	0	0	124325001	42,250	124,325.00	42.25
307	0	0	0	0	0	0	1	0	0	0	0	1	0	0	0	0	0	0	0	0	124367251	1,019,750	124,367.25	1,019.75
308	0	0	0	0	0	0	1	0	0	0	0	0	0	0	0	0	0	0	0	0	125387001	72,250	125,387.00	72.25
309	0	0	0	0	0	0	0	0	0	0	0	0	0	0	0	0	0	0	0	0	125459251	465,750	125,459.25	465.75
310	0	0	0	0	0	0	1	0	0	0	0	0	0	0	0	0	0	0	0	0	125925001	44,500	125,925.00	44.5
311	0	0	0	0	0	0	1	0	0	0	0	1	0	0	0	0	0	0	0	0	125969501	1,019,750	125,969.50	1,019.75
312	0	0	0	0	0	0	1	0	0	0	0	0	0	0	0	0	0	0	0	0	126989251	70,000	126,989.25	70
313	0	0	0	0	0	0	0	0	0	0	0	0	0	0	0	0	0	0	0	0	127059251	482,500	127,059.25	482.5
314	0	0	0	0	0	0	1	0	0	0	0	0	0	0	0	0	0	0	0	0	127541751	35,750	127,541.75	35.75
315	0	0	0	0	0	0	1	0	0	0	0	1	0	0	0	0	0	0	0	0	127577501	1,019,750	127,577.50	1,019.75
316	0	0	0	0	0	0	1	0	0	0	0	0	0	0	0	0	0	0	0	0	128597251	62,000	128,597.25	62
317	0	0	0	0	0	0	0	0	0	0	0	0	0	0	0	0	0	0	0	0	128659251	482,500	128,659.25	482.5
318	0	0	0	0	0	0	1	0	0	0	0	0	0	0	0	0	0	0	0	0	129141751	38,000	129,141.75	38
319	0	0	0	0	0	0	1	0	0	0	0	1	0	0	0	0	0	0	0	0	129179751	1,019,750	129,179.75	1,019.75
320	0	0	0	0	0	0	1	0	0	0	0	0	0	0	0	0	0	0	0	0	130199501	76,250	130,199.50	76.25
321	0	0	0	0	0	0	0	0	0	0	0	0	0	0	0	0	0	0	0	0	130275751	466,000	130,275.75	466
322	0	0	0	0	0	0	1	0	0	0	0	0	0	0	0	0	0	0	0	0	130741751	46,000	130,741.75	46
323	0	0	0	0	0	0	1	0	0	0	0	1	0	0	0	0	0	0	0	0	130787751	1,019,750	130,787.75	1,019.75
324	0	0	0	0	0	0	1	0	0	0	0	0	0	0	0	0	0	0	0	0	131807501	68,250	131,807.50	68.25
325	0	0	0	0	0	0	0	0	0	0	0	0	0	0	0	0	0	0	0	0	131875751	466,000	131,875.75	466
326	0	0	0	0	0	0	1	0	0	0	0	0	0	0	0	0	0	0	0	0	132341751	48,250	132,341.75	48.25
327	0	0	0	0	0	0	1	0	0	0	0	1	0	0	0	0	0	0	0	0	132390001	1,019,750	132,390.00	1,019.75
328	0	0	0	0	0	0	1	0	0	0	0	0	0	0	0	0	0	0	0	0	133409751	82,750	133,409.75	82.75
329	0	0	0	0	0	0	0	0	0	0	0	0	0	0	0	0	0	0	0	0	133492501	465,750	133,492.50	465.75
330	0	0	0	0	0	0	1	0	0	0	0	0	0	0	0	0	0	0	0	0	133958251	39,750	133,958.25	39.75
331	0	0	0	0	0	0	1	0	0	0	0	1	0	0	0	0	0	0	0	0	133998001	1,019,500	133,998.00	1,019.50
332	0	0	0	0	0	0	1	0	0	0	0	0	0	0	0	0	0	0	0	0	135017501	75,000	135,017.50	75
333	0	0	0	0	0	0	0	0	0	0	0	0	0	0	0	0	0	0	0	0	135092501	466,000	135,092.50	466
334	0	0	0	0	0	0	1	0	0	0	0	0	0	0	0	0	0	0	0	0	135558501	41,500	135,558.50	41.5
335	0	0	0	0	0	0	1	0	0	0	0	1	0	0	0	0	0	0	0	0	135600001	1,019,750	135,600.00	1,019.75
336	0	0	0	0	0	0	1	0	0	0	0	0	0	0	0	0	0	0	0	0	136619751	72,750	136,619.75	72.75
337	0	0	0	0	0	0	0	0	0	0	0	0	0	0	0	0	0	0	0	0	136692501	466,000	136,692.50	466
338	0	0	0	0	0	0	1	0	0	0	0	0	0	0	0	0	0	0	0	0	137158501	49,500	137,158.50	49.5
339	0	0	0	0	0	0	1	0	0	0	0	1	0	0	0	0	0	0	0	0	137208001	1,019,750	137,208.00	1,019.75
340	0	0	0	0	0	0	1	0	0	0	0	0	0	0	0	0	0	0	0	0	138227751	64,750	138,227.75	64.75
341	0	0	0	0	0	0	0	0	0	0	0	0	0	0	0	0	0	0	0	0	138292501	466,000	138,292.50	466
342	0	0	0	0	0	0	1	0	0	0	0	0	0	0	0	0	0	0	0	0	138758501	49,000	138,758.50	49
343	0	0	0	0	0	0	1	0	0	0	0	1	0	0	0	0	0	0	0	0	138807501	1,019,500	138,807.50	1,019.50
344	0	0	0	0	0	0	1	0	0	0	0	0	0	0	0	0	0	0	0	0	139827001	65,500	139,827.00	65.5
345	0	0	0	0	0	0	0	0	0	0	0	0	0	0	0	0	0	0	0	0	139892501	466,000	139,892.50	466
346	0	0	0	0	0	0	1	0	0	0	0	0	0	0	0	0	0	0	0	0	140358501	51,000	140,358.50	51
347	0	0	0	0	0	0	1	0	0	0	0	1	0	0	0	0	0	0	0	0	140409501	1,019,750	140,409.50	1,019.75
348	0	0	0	0	0	0	1	0	0	0	0	0	0	0	0	0	0	0	0	0	141429251	80,000	141,429.25	80
349	0	0	0	0	0	0	0	0	0	0	0	0	0	0	0	0	0	0	0	0	141509251	465,750	141,509.25	465.75
350	0	0	0	0	0	0	1	0	0	0	0	0	0	0	0	0	0	0	0	0	141975001	42,500	141,975.00	42.5
351	0	0	0	0	0	0	1	0	0	0	0	1	0	0	0	0	0	0	0	0	142017501	1,019,750	142,017.50	1,019.75
352	0	0	0	0	0	0	1	0	0	0	0	0	0	0	0	0	0	0	0	0	143037251	72,000	143,037.25	72
353	0	0	0	0	0	0	0	0	0	0	0	0	0	0	0	0	0	0	0	0	143109251	466,000	143,109.25	466
354	0	0	0	0	0	0	1	0	0	0	0	0	0	0	0	0	0	0	0	0	143575251	44,500	143,575.25	44.5
355	0	0	0	0	0	0	1	0	0	0	0	1	0	0	0	0	0	0	0	0	143619751	1,019,750	143,619.75	1,019.75
356	0	0	0	0	0	0	1	0	0	0	0	0	0	0	0	0	0	0	0	0	144639501	69,750	144,639.50	69.75
357	0	0	0	0	0	0	0	0	0	0	0	0	0	0	0	0	0	0	0	0	144709251	466,000	144,709.25	466
358	0	0	0	0	0	0	1	0	0	0	0	0	0	0	0	0	0	0	0	0	145175251	52,500	145,175.25	52.5
359	0	0	0	0	0	0	1	0	0	0	0	1	0	0	0	0	0	0	0	0	145227751	1,019,750	145,227.75	1,019.75
360	0	0	0	0	0	0	1	0	0	0	0	0	0	0	0	0	0	0	0	0	146247501	61,750	146,247.50	61.75
361	0	0	0	0	0	0	0	0	0	0	0	0	0	0	0	0	0	0	0	0	146309251	466,000	146,309.25	466
362	0	0	0	0	0	0	1	0	0	0	0	0	0	0	0	0	0	0	0	0	146775251	54,750	146,775.25	54.75
363	0	0	0	0	0	0	1	0	0	0	0	1	0	0	0	0	0	0	0	0	146830001	1,019,750	146,830.00	1,019.75
364	0	0	0	0	0	0	1	0	0	0	0	0	0	0	0	0	0	0	0	0	147849751	76,250	147,849.75	76.25
365	0	0	0	0	0	0	0	0	0	0	0	0	0	0	0	0	0	0	0	0	147926001	465,750	147,926.00	465.75
366	0	0	0	0	0	0	1	0	0	0	0	0	0	0	0	0	0	0	0	0	148391751	46,250	148,391.75	46.25
367	0	0	0	0	0	0	1	0	0	0	0	1	0	0	0	0	0	0	0	0	148438001	1,019,750	148,438.00	1,019.75
368	0	0	0	0	0	0	1	0	0	0	0	0	0	0	0	0	0	0	0	0	149457751	68,250	149,457.75	68.25
369	0	0	0	0	0	0	0	0	0	0	0	0	0	0	0	0	0	0	0	0	149526001	465,750	149,526.00	465.75
370	0	0	0	0	0	0	1	0	0	0	0	0	0	0	0	0	0	0	0	0	149991751	48,250	149,991.75	48.25
371	0	0	0	0	0	0	1	0	0	0	0	1	0	0	0	0	0	0	0	0	150040001	1,019,750	150,040.00	1,019.75
372	0	0	0	0	0	0	1	0	0	0	0	0	0	0	0	0	0	0	0	0	151059751	83,000	151,059.75	83
373	0	0	0	0	0	0	0	0	0	0	0	0	0	0	0	0	0	0	0	0	151142751	465,750	151,142.75	465.75
374	0	0	0	0	0	0	1	0	0	0	0	0	0	0	0	0	0	0	0	0	151608501	39,500	151,608.50	39.5
375	0	0	0	0	0	0	1	0	0	0	0	1	0	0	0	0	0	0	0	0	151648001	1,019,750	151,648.00	1,019.75
376	0	0	0	0	0	0	1	0	0	0	0	0	0	0	0	0	0	0	0	0	152667751	75,000	152,667.75	75
377	0	0	0	0	0	0	0	0	0	0	0	0	0	0	0	0	0	0	0	0	152742751	465,750	152,742.75	465.75
378	0	0	0	0	0	0	1	0	0	0	0	0	0	0	0	0	0	0	0	0	153208501	41,750	153,208.50	41.75
379	0	0	0	0	0	0	1	0	0	0	0	1	0	0	0	0	0	0	0	0	153250251	1,019,750	153,250.25	1,019.75
380	0	0	0	0	0	0	1	0	0	0	0	0	0	0	0	0	0	0	0	0	154270001	72,750	154,270.00	72.75
381	0	0	0	0	0	0	0	0	0	0	0	0	0	0	0	0	0	0	0	0	154342751	465,750	154,342.75	465.75
382	0	0	0	0	0	0	1	0	0	0	0	0	0	0	0	0	0	0	0	0	154808501	49,750	154,808.50	49.75
383	0	0	0	0	0	0	1	0	0	0	0	1	0	0	0	0	0	0	0	0	154858251	1,019,750	154,858.25	1,019.75
384	0	0	0	0	0	0	1	0	0	0	0	0	0	0	0	0	0	0	0	0	155878001	64,750	155,878.00	64.75
385	0	0	0	0	0	0	0	0	0	0	0	0	0	0	0	0	0	0	0	0	155942751	465,750	155,942.75	465.75
386	0	0	0	0	0	0	1	0	0	0	0	0	0	0	0	0	0	0	0	0	156408501	49,000	156,408.50	49
387	0	0	0	0	0	0	1	0	0	0	0	1	0	0	0	0	0	0	0	0	156457501	1,019,750	156,457.50	1,019.75
388	0	0	0	0	0	0	1	0	0	0	0	0	0	0	0	0	0	0	0	0	157477251	65,500	157,477.25	65.5
389	0	0	0	0	0	0	0	0	0	0	0	0	0	0	0	0	0	0	0	0	157542751	465,750	157,542.75	465.75
390	0	0	0	0	0	0	1	0	0	0	0	0	0	0	0	0	0	0	0	0	158008501	51,250	158,008.50	51.25
391	0	0	0	0	0	0	1	0	0	0	0	1	0	0	0	0	0	0	0	0	158059751	1,019,750	158,059.75	1,019.75
392	0	0	0	0	0	0	1	0	0	0	0	0	0	0	0	0	0	0	0	0	159079501	80,000	159,079.50	80
393	0	0	0	0	0	0	0	0	0	0	0	0	0	0	0	0	0	0	0	0	159159501	465,750	159,159.50	465.75
394	0	0	0	0	0	0	1	0	0	0	0	0	0	0	0	0	0	0	0	0	159625251	42,500	159,625.25	42.5
395	0	0	0	0	0	0	1	0	0	0	0	1	0	0	0	0	0	0	0	0	159667751	1,019,750	159,667.75	1,019.75
396	0	0	0	0	0	0	1	0	0	0	0	0	0	0	0	0	0	0	0	0	160687501	72,000	160,687.50	72
397	0	0	0	0	0	0	0	0	0	0	0	0	0	0	0	0	0	0	0	0	160759501	465,750	160,759.50	465.75
398	0	0	0	0	0	0	1	0	0	0	0	0	0	0	0	0	0	0	0	0	161225251	44,750	161,225.25	44.75
399	0	0	0	0	0	0	1	0	0	0	0	1	0	0	0	0	0	0	0	0	161270001	1,019,750	161,270.00	1,019.75
400	0	0	0	0	0	0	1	0	0	0	0	0	0	0	0	0	0	0	0	0	162289751	69,750	162,289.75	69.75
401	0	0	0	0	0	0	0	0	0	0	0	0	0	0	0	0	0	0	0	0	162359501	465,750	162,359.50	465.75
402	0	0	0	0	0	0	1	0	0	0	0	0	0	0	0	0	0	0	0	0	162825251	44,000	162,825.25	44
403	0	0	0	0	0	0	1	0	0	0	0	1	0	0	0	0	0	0	0	0	162869251	1,019,750	162,869.25	1,019.75
404	0	0	0	0	0	0	1	0	0	0	0	0	0	0	0	0	0	0	0	0	163889001	70,500	163,889.00	70.5
405	0	0	0	0	0	0	0	0	0	0	0	0	0	0	0	0	0	0	0	0	163959501	465,750	163,959.50	465.75
406	0	0	0	0	0	0	1	0	0	0	0	0	0	0	0	0	0	0	0	0	164425251	43,250	164,425.25	43.25
407	0	0	0	0	0	0	1	0	0	0	0	1	0	0	0	0	0	0	0	0	164468501	1,019,750	164,468.50	1,019.75
408	0	0	0	0	0	0	1	0	0	0	0	0	0	0	0	0	0	0	0	0	165488251	71,250	165,488.25	71.25
409	0	0	0	0	0	0	0	0	0	0	0	0	0	0	0	0	0	0	0	0	165559501	466,000	165,559.50	466
410	0	0	0	0	0	0	1	0	0	0	0	0	0	0	0	0	0	0	0	0	166025501	42,250	166,025.50	42.25
411	0	0	0	0	0	0	1	0	0	0	0	1	0	0	0	0	0	0	0	0	166067751	1,019,750	166,067.75	1,019.75
412	0	0	0	0	0	0	1	0	0	0	0	0	0	0	0	0	0	0	0	0	167087501	72,000	167,087.50	72
413	0	0	0	0	0	0	0	0	0	0	0	0	0	0	0	0	0	0	0	0	167159501	465,750	167,159.50	465.75
414	0	0	0	0	0	0	1	0	0	0	0	0	0	0	0	0	0	0	0	0	167625251	44,750	167,625.25	44.75
415	0	0	0	0	0	0	1	0	0	0	0	1	0	0	0	0	0	0	0	0	167670001	1,019,750	167,670.00	1,019.75
416	0	0	0	0	0	0	1	0	0	0	0	0	0	0	0	0	0	0	0	0	168689751	69,750	168,689.75	69.75
417	0	0	0	0	0	0	0	0	0	0	0	0	0	0	0	0	0	0	0	0	168759501	482,500	168,759.50	482.5
418	0	0	0	0	0	0	1	0	0	0	0	0	0	0	0	0	0	0	0	0	169242001	36,000	169,242.00	36
419	0	0	0	0	0	0	1	0	0	0	0	1	0	0	0	0	0	0	0	0	169278001	1,019,750	169,278.00	1,019.75
420	0	0	0	0	0	0	1	0	0	0	0	0	0	0	0	0	0	0	0	0	170297751	61,750	170,297.75	61.75
421	0	0	0	0	0	0	0	0	0	0	0	0	0	0	0	0	0	0	0	0	170359501	482,500	170,359.50	482.5
422	0	0	0	0	0	0	1	0	0	0	0	0	0	0	0	0	0	0	0	0	170842001	38,250	170,842.00	38.25
423	0	0	0	0	0	0	1	0	0	0	0	1	0	0	0	0	0	0	0	0	170880251	1,019,750	170,880.25	1,019.75
424	0	0	0	0	0	0	1	0	0	0	0	0	0	0	0	0	0	0	0	0	171900001	76,250	171,900.00	76.25
425	0	0	0	0	0	0	0	0	0	0	0	0	0	0	0	0	0	0	0	0	171976251	465,750	171,976.25	465.75
426	0	0	0	0	0	0	1	0	0	0	0	0	0	0	0	0	0	0	0	0	172442001	46,250	172,442.00	46.25
427	0	0	0	0	0	0	1	0	0	0	0	1	0	0	0	0	0	0	0	0	172488251	1,019,750	172,488.25	1,019.75
428	0	0	0	0	0	0	1	0	0	0	0	0	0	0	0	0	0	0	0	0	173508001	68,250	173,508.00	68.25
429	0	0	0	0	0	0	0	0	0	0	0	0	0	0	0	0	0	0	0	0	173576251	465,750	173,576.25	465.75
430	0	0	0	0	0	0	1	0	0	0	0	0	0	0	0	0	0	0	0	0	174042001	48,500	174,042.00	48.5
431	0	0	0	0	0	0	1	0	0	0	0	1	0	0	0	0	0	0	0	0	174090501	1,019,500	174,090.50	1,019.50
432	0	0	0	0	0	0	1	0	0	0	0	0	0	0	0	0	0	0	0	0	175110001	83,000	175,110.00	83
433	0	0	0	0	0	0	0	0	0	0	0	0	0	0	0	0	0	0	0	0	175193001	465,750	175,193.00	465.75
434	0	0	0	0	0	0	1	0	0	0	0	0	0	0	0	0	0	0	0	0	175658751	39,500	175,658.75	39.5
435	0	0	0	0	0	0	1	0	0	0	0	1	0	0	0	0	0	0	0	0	175698251	1,019,750	175,698.25	1,019.75
436	0	0	0	0	0	0	1	0	0	0	0	0	0	0	0	0	0	0	0	0	176718001	75,000	176,718.00	75
437	0	0	0	0	0	0	0	0	0	0	0	0	0	0	0	0	0	0	0	0	176793001	465,750	176,793.00	465.75
438	0	0	0	0	0	0	1	0	0	0	0	0	0	0	0	0	0	0	0	0	177258751	41,750	177,258.75	41.75
439	0	0	0	0	0	0	1	0	0	0	0	1	0	0	0	0	0	0	0	0	177300501	1,019,750	177,300.50	1,019.75
440	0	0	0	0	0	0	1	0	0	0	0	0	0	0	0	0	0	0	0	0	178320251	72,750	178,320.25	72.75
441	0	0	0	0	0	0	0	0	0	0	0	0	0	0	0	0	0	0	0	0	178393001	465,750	178,393.00	465.75
442	0	0	0	0	0	0	1	0	0	0	0	0	0	0	0	0	0	0	0	0	178858751	49,750	178,858.75	49.75
443	0	0	0	0	0	0	1	0	0	0	0	1	0	0	0	0	0	0	0	0	178908501	1,019,750	178,908.50	1,019.75
444	0	0	0	0	0	0	1	0	0	0	0	0	0	0	0	0	0	0	0	0	179928251	64,750	179,928.25	64.75
445	0	0	0	0	0	0	0	0	0	0	0	0	0	0	0	0	0	0	0	0	179993001		179,993.00
