# Supplementary material for: Auditory presentation and synchronization in Adobe Flash and HTML5/JavaScript Web experiments
Source: Behav Res Methods. 2016 Jul 15;48(3):897–908. doi: 10.3758/s13428-016-0758-5 (PMC5003904; doi:10.3758/s13428-016-0758-5)
Supplement: Supplementary file 1 — (ZIP 1310 kb) [file 13428_2016_758_MOESM1_ESM.zip › Data/S3/jswa-officepc-ff-js-wav.csv]

	Keypad 4	Keypad 3	Keypad 2	Keypad 1	Opto 4	Opto 3	Opto 2	Opto 1	TTL in 2	TTL in 1	Mic 2	Mic 1	Act close 4	Act close 3	Act close 3	Act close 1	TTL out 2	TTL out 1	Sounder 2	Sounder 1	Elapsed uS	Active uS	Elapsed mS	Active mS
1	0	0	0	0	0	0	0	0	0	0	0	0	0	0	0	0	0	0	0	0	0	1,102,751	0	1,102.75
2	0	0	0	0	0	0	0	0	0	0	0	1	0	0	0	0	0	0	0	0	1102751	1,750	1,102.75	1.75
3	0	0	0	0	0	0	1	0	0	0	0	1	0	0	0	0	0	0	0	0	1104501	1,018,000	1,104.50	1,018.00
4	0	0	0	0	0	0	1	0	0	0	0	0	0	0	0	0	0	0	0	0	2122501	49,750	2,122.50	49.75
5	0	0	0	0	0	0	0	0	0	0	0	0	0	0	0	0	0	0	0	0	2172251	463,000	2,172.25	463
6	0	0	0	0	0	0	0	0	0	0	0	1	0	0	0	0	0	0	0	0	2635251	19,250	2,635.25	19.25
7	0	0	0	0	0	0	1	0	0	0	0	1	0	0	0	0	0	0	0	0	2654501	1,000,500	2,654.50	1,000.50
8	0	0	0	0	0	0	1	0	0	0	0	0	0	0	0	0	0	0	0	0	3655001	50,750	3,655.00	50.75
9	0	0	0	0	0	0	0	0	0	0	0	0	0	0	0	0	0	0	0	0	3705751	468,000	3,705.75	468
10	0	0	0	0	0	0	0	0	0	0	0	1	0	0	0	0	0	0	0	0	4173751	14,000	4,173.75	14
11	0	0	0	0	0	0	1	0	0	0	0	1	0	0	0	0	0	0	0	0	4187751	1,005,500	4,187.75	1,005.50
12	0	0	0	0	0	0	1	0	0	0	0	0	0	0	0	0	0	0	0	0	5193251	45,750	5,193.25	45.75
13	0	0	0	0	0	0	0	0	0	0	0	0	0	0	0	0	0	0	0	0	5239001	464,250	5,239.00	464.25
14	0	0	0	0	0	0	0	0	0	0	0	1	0	0	0	0	0	0	0	0	5703251	1,250	5,703.25	1.25
15	0	0	0	0	0	0	1	0	0	0	0	1	0	0	0	0	0	0	0	0	5704501	1,018,500	5,704.50	1,018.50
16	0	0	0	0	0	0	1	0	0	0	0	0	0	0	0	0	0	0	0	0	6723001	49,500	6,723.00	49.5
17	0	0	0	0	0	0	0	0	0	0	0	0	0	0	0	0	0	0	0	0	6772501	460,500	6,772.50	460.5
18	0	0	0	0	0	0	0	0	0	0	0	1	0	0	0	0	0	0	0	0	7233001	5,000	7,233.00	5
19	0	0	0	0	0	0	1	0	0	0	0	1	0	0	0	0	0	0	0	0	7238001	1,014,500	7,238.00	1,014.50
20	0	0	0	0	0	0	1	0	0	0	0	0	0	0	0	0	0	0	0	0	8252501	53,250	8,252.50	53.25
21	0	0	0	0	0	0	0	0	0	0	0	0	0	0	0	0	0	0	0	0	8305751	459,750	8,305.75	459.75
22	0	0	0	0	0	0	0	0	0	0	0	1	0	0	0	0	0	0	0	0	8765501	5,750	8,765.50	5.75
23	0	0	0	0	0	0	1	0	0	0	0	1	0	0	0	0	0	0	0	0	8771251	1,014,000	8,771.25	1,014.00
24	0	0	0	0	0	0	1	0	0	0	0	0	0	0	0	0	0	0	0	0	9785251	53,750	9,785.25	53.75
25	0	0	0	0	0	0	0	0	0	0	0	0	0	0	0	0	0	0	0	0	9839001	464,750	9,839.00	464.75
26	0	0	0	0	0	0	0	0	0	0	0	1	0	0	0	0	0	0	0	0	10303751	750	10,303.75	0.75
27	0	0	0	0	0	0	1	0	0	0	0	1	0	0	0	0	0	0	0	0	10304501	1,019,000	10,304.50	1,019.00
28	0	0	0	0	0	0	1	0	0	0	0	0	0	0	0	0	0	0	0	0	11323501	49,000	11,323.50	49
29	0	0	0	0	0	0	0	0	0	0	0	0	0	0	0	0	0	0	0	0	11372501	461,000	11,372.50	461
30	0	0	0	0	0	0	0	0	0	0	0	1	0	0	0	0	0	0	0	0	11833501	4,500	11,833.50	4.5
31	0	0	0	0	0	0	1	0	0	0	0	1	0	0	0	0	0	0	0	0	11838001	1,015,000	11,838.00	1,015.00
32	0	0	0	0	0	0	1	0	0	0	0	0	0	0	0	0	0	0	0	0	12853001	52,750	12,853.00	52.75
33	0	0	0	0	0	0	0	0	0	0	0	0	0	0	0	0	0	0	0	0	12905751	457,250	12,905.75	457.25
34	0	0	0	0	0	0	0	0	0	0	0	1	0	0	0	0	0	0	0	0	13363001	8,250	13,363.00	8.25
35	0	0	0	0	0	0	1	0	0	0	0	1	0	0	0	0	0	0	0	0	13371251	1,011,500	13,371.25	1,011.50
36	0	0	0	0	0	0	1	0	0	0	0	0	0	0	0	0	0	0	0	0	14382751	56,500	14,382.75	56.5
37	0	0	0	0	0	0	0	0	0	0	0	0	0	0	0	0	0	0	0	0	14439251	456,250	14,439.25	456.25
38	0	0	0	0	0	0	0	0	0	0	0	1	0	0	0	0	0	0	0	0	14895501	9,000	14,895.50	9
39	0	0	0	0	0	0	1	0	0	0	0	1	0	0	0	0	0	0	0	0	14904501	1,010,750	14,904.50	1,010.75
40	0	0	0	0	0	0	1	0	0	0	0	0	0	0	0	0	0	0	0	0	15915251	57,250	15,915.25	57.25
41	0	0	0	0	0	0	0	0	0	0	0	0	0	0	0	0	0	0	0	0	15972501	461,500	15,972.50	461.5
42	0	0	0	0	0	0	0	0	0	0	0	1	0	0	0	0	0	0	0	0	16434001	4,000	16,434.00	4
43	0	0	0	0	0	0	1	0	0	0	0	1	0	0	0	0	0	0	0	0	16438001	1,015,500	16,438.00	1,015.50
44	0	0	0	0	0	0	1	0	0	0	0	0	0	0	0	0	0	0	0	0	17453501	52,250	17,453.50	52.25
45	0	0	0	0	0	0	0	0	0	0	0	0	0	0	0	0	0	0	0	0	17505751	457,750	17,505.75	457.75
46	0	0	0	0	0	0	0	0	0	0	0	1	0	0	0	0	0	0	0	0	17963501	7,750	17,963.50	7.75
47	0	0	0	0	0	0	1	0	0	0	0	1	0	0	0	0	0	0	0	0	17971251	1,012,000	17,971.25	1,012.00
48	0	0	0	0	0	0	1	0	0	0	0	0	0	0	0	0	0	0	0	0	18983251	56,000	18,983.25	56
49	0	0	0	0	0	0	0	0	0	0	0	0	0	0	0	0	0	0	0	0	19039251	454,000	19,039.25	454
50	0	0	0	0	0	0	0	0	0	0	0	1	0	0	0	0	0	0	0	0	19493251	11,250	19,493.25	11.25
51	0	0	0	0	0	0	1	0	0	0	0	1	0	0	0	0	0	0	0	0	19504501	1,008,250	19,504.50	1,008.25
52	0	0	0	0	0	0	1	0	0	0	0	0	0	0	0	0	0	0	0	0	20512751	43,000	20,512.75	43
53	0	0	0	0	0	0	0	0	0	0	0	0	0	0	0	0	0	0	0	0	20555751	465,500	20,555.75	465.5
54	0	0	0	0	0	0	1	0	0	0	0	0	0	0	0	0	0	0	0	0	21021251	4,500	21,021.25	4.5
55	0	0	0	0	0	0	1	0	0	0	0	1	0	0	0	0	0	0	0	0	21025751	1,019,750	21,025.75	1,019.75
56	0	0	0	0	0	0	1	0	0	0	0	0	0	0	0	0	0	0	0	0	22045501	60,250	22,045.50	60.25
57	0	0	0	0	0	0	0	0	0	0	0	0	0	0	0	0	0	0	0	0	22105751	458,250	22,105.75	458.25
58	0	0	0	0	0	0	0	0	0	0	0	1	0	0	0	0	0	0	0	0	22564001	7,250	22,564.00	7.25
59	0	0	0	0	0	0	1	0	0	0	0	1	0	0	0	0	0	0	0	0	22571251	1,012,500	22,571.25	1,012.50
60	0	0	0	0	0	0	1	0	0	0	0	0	0	0	0	0	0	0	0	0	23583751	55,500	23,583.75	55.5
61	0	0	0	0	0	0	0	0	0	0	0	0	0	0	0	0	0	0	0	0	23639251	454,500	23,639.25	454.5
62	0	0	0	0	0	0	0	0	0	0	0	1	0	0	0	0	0	0	0	0	24093751	11,000	24,093.75	11
63	0	0	0	0	0	0	1	0	0	0	0	1	0	0	0	0	0	0	0	0	24104751	1,008,500	24,104.75	1,008.50
64	0	0	0	0	0	0	1	0	0	0	0	0	0	0	0	0	0	0	0	0	25113251	42,500	25,113.25	42.5
65	0	0	0	0	0	0	0	0	0	0	0	0	0	0	0	0	0	0	0	0	25155751	465,500	25,155.75	465.5
66	0	0	0	0	0	0	1	0	0	0	0	0	0	0	0	0	0	0	0	0	25621251	2,000	25,621.25	2
67	0	0	0	0	0	0	1	0	0	0	0	1	0	0	0	0	0	0	0	0	25623251	1,019,750	25,623.25	1,019.75
68	0	0	0	0	0	0	1	0	0	0	0	0	0	0	0	0	0	0	0	0	26643001	46,250	26,643.00	46.25
69	0	0	0	0	0	0	0	0	0	0	0	0	0	0	0	0	0	0	0	0	26689251	463,750	26,689.25	463.75
70	0	0	0	0	0	0	0	0	0	0	0	1	0	0	0	0	0	0	0	0	27153001	1,750	27,153.00	1.75
71	0	0	0	0	0	0	1	0	0	0	0	1	0	0	0	0	0	0	0	0	27154751	1,017,750	27,154.75	1,017.75
72	0	0	0	0	0	0	1	0	0	0	0	0	0	0	0	0	0	0	0	0	28172501	50,000	28,172.50	50
73	0	0	0	0	0	0	0	0	0	0	0	0	0	0	0	0	0	0	0	0	28222501	463,000	28,222.50	463
74	0	0	0	0	0	0	0	0	0	0	0	1	0	0	0	0	0	0	0	0	28685501	2,500	28,685.50	2.5
75	0	0	0	0	0	0	1	0	0	0	0	1	0	0	0	0	0	0	0	0	28688001	1,017,000	28,688.00	1,017.00
76	0	0	0	0	0	0	1	0	0	0	0	0	0	0	0	0	0	0	0	0	29705001	67,500	29,705.00	67.5
77	0	0	0	0	0	0	0	0	0	0	0	0	0	0	0	0	0	0	0	0	29772501	449,000	29,772.50	449
78	0	0	0	0	0	0	1	0	0	0	0	0	0	0	0	0	0	0	0	0	30221501	2,250	30,221.50	2.25
79	0	0	0	0	0	0	1	0	0	0	0	1	0	0	0	0	0	0	0	0	30223751	1,019,750	30,223.75	1,019.75
80	0	0	0	0	0	0	1	0	0	0	0	0	0	0	0	0	0	0	0	0	31243501	45,750	31,243.50	45.75
81	0	0	0	0	0	0	0	0	0	0	0	0	0	0	0	0	0	0	0	0	31289251	464,250	31,289.25	464.25
82	0	0	0	0	0	0	0	0	0	0	0	1	0	0	0	0	0	0	0	0	31753501	1,250	31,753.50	1.25
83	0	0	0	0	0	0	1	0	0	0	0	1	0	0	0	0	0	0	0	0	31754751	1,018,250	31,754.75	1,018.25
84	0	0	0	0	0	0	1	0	0	0	0	0	0	0	0	0	0	0	0	0	32773001	49,500	32,773.00	49.5
85	0	0	0	0	0	0	0	0	0	0	0	0	0	0	0	0	0	0	0	0	32822501	460,500	32,822.50	460.5
86	0	0	0	0	0	0	0	0	0	0	0	1	0	0	0	0	0	0	0	0	33283001	5,000	33,283.00	5
87	0	0	0	0	0	0	1	0	0	0	0	1	0	0	0	0	0	0	0	0	33288001	1,014,750	33,288.00	1,014.75
88	0	0	0	0	0	0	1	0	0	0	0	0	0	0	0	0	0	0	0	0	34302751	53,250	34,302.75	53.25
89	0	0	0	0	0	0	0	0	0	0	0	0	0	0	0	0	0	0	0	0	34356001	459,500	34,356.00	459.5
90	0	0	0	0	0	0	0	0	0	0	0	1	0	0	0	0	0	0	0	0	34815501	6,000	34,815.50	6
91	0	0	0	0	0	0	1	0	0	0	0	1	0	0	0	0	0	0	0	0	34821501	1,013,750	34,821.50	1,013.75
92	0	0	0	0	0	0	1	0	0	0	0	0	0	0	0	0	0	0	0	0	35835251	54,000	35,835.25	54
93	0	0	0	0	0	0	0	0	0	0	0	0	0	0	0	0	0	0	0	0	35889251	464,500	35,889.25	464.5
94	0	0	0	0	0	0	0	0	0	0	0	1	0	0	0	0	0	0	0	0	36353751	1,000	36,353.75	1
95	0	0	0	0	0	0	1	0	0	0	0	1	0	0	0	0	0	0	0	0	36354751	1,018,750	36,354.75	1,018.75
96	0	0	0	0	0	0	1	0	0	0	0	0	0	0	0	0	0	0	0	0	37373501	49,250	37,373.50	49.25
97	0	0	0	0	0	0	0	0	0	0	0	0	0	0	0	0	0	0	0	0	37422751	460,750	37,422.75	460.75
98	0	0	0	0	0	0	0	0	0	0	0	1	0	0	0	0	0	0	0	0	37883501	4,500	37,883.50	4.5
99	0	0	0	0	0	0	1	0	0	0	0	1	0	0	0	0	0	0	0	0	37888001	1,015,250	37,888.00	1,015.25
100	0	0	0	0	0	0	1	0	0	0	0	0	0	0	0	0	0	0	0	0	38903251	52,750	38,903.25	52.75
101	0	0	0	0	0	0	0	0	0	0	0	0	0	0	0	0	0	0	0	0	38956001	457,250	38,956.00	457.25
102	0	0	0	0	0	0	0	0	0	0	0	1	0	0	0	0	0	0	0	0	39413251	8,250	39,413.25	8.25
103	0	0	0	0	0	0	1	0	0	0	0	1	0	0	0	0	0	0	0	0	39421501	1,011,250	39,421.50	1,011.25
104	0	0	0	0	0	0	1	0	0	0	0	0	0	0	0	0	0	0	0	0	40432751	56,500	40,432.75	56.5
105	0	0	0	0	0	0	0	0	0	0	0	0	0	0	0	0	0	0	0	0	40489251	456,500	40,489.25	456.5
106	0	0	0	0	0	0	0	0	0	0	0	1	0	0	0	0	0	0	0	0	40945751	9,000	40,945.75	9
107	0	0	0	0	0	0	1	0	0	0	0	1	0	0	0	0	0	0	0	0	40954751	1,010,500	40,954.75	1,010.50
108	0	0	0	0	0	0	1	0	0	0	0	0	0	0	0	0	0	0	0	0	41965251	57,500	41,965.25	57.5
109	0	0	0	0	0	0	0	0	0	0	0	0	0	0	0	0	0	0	0	0	42022751	461,250	42,022.75	461.25
110	0	0	0	0	0	0	0	0	0	0	0	1	0	0	0	0	0	0	0	0	42484001	4,000	42,484.00	4
111	0	0	0	0	0	0	1	0	0	0	0	1	0	0	0	0	0	0	0	0	42488001	1,015,750	42,488.00	1,015.75
112	0	0	0	0	0	0	1	0	0	0	0	0	0	0	0	0	0	0	0	0	43503751	52,250	43,503.75	52.25
113	0	0	0	0	0	0	0	0	0	0	0	0	0	0	0	0	0	0	0	0	43556001	457,500	43,556.00	457.5
114	0	0	0	0	0	0	0	0	0	0	0	1	0	0	0	0	0	0	0	0	44013501	8,000	44,013.50	8
115	0	0	0	0	0	0	1	0	0	0	0	1	0	0	0	0	0	0	0	0	44021501	1,011,750	44,021.50	1,011.75
116	0	0	0	0	0	0	1	0	0	0	0	0	0	0	0	0	0	0	0	0	45033251	56,000	45,033.25	56
117	0	0	0	0	0	0	0	0	0	0	0	0	0	0	0	0	0	0	0	0	45089251	454,000	45,089.25	454
118	0	0	0	0	0	0	0	0	0	0	0	1	0	0	0	0	0	0	0	0	45543251	11,500	45,543.25	11.5
119	0	0	0	0	0	0	1	0	0	0	0	1	0	0	0	0	0	0	0	0	45554751	1,008,250	45,554.75	1,008.25
120	0	0	0	0	0	0	1	0	0	0	0	0	0	0	0	0	0	0	0	0	46563001	43,000	46,563.00	43
121	0	0	0	0	0	0	0	0	0	0	0	0	0	0	0	0	0	0	0	0	46606001	465,500	46,606.00	465.5
122	0	0	0	0	0	0	1	0	0	0	0	0	0	0	0	0	0	0	0	0	47071501	4,250	47,071.50	4.25
123	0	0	0	0	0	0	1	0	0	0	0	1	0	0	0	0	0	0	0	0	47075751	1,019,750	47,075.75	1,019.75
124	0	0	0	0	0	0	1	0	0	0	0	0	0	0	0	0	0	0	0	0	48095501	60,500	48,095.50	60.5
125	0	0	0	0	0	0	0	0	0	0	0	0	0	0	0	0	0	0	0	0	48156001	458,000	48,156.00	458
126	0	0	0	0	0	0	0	0	0	0	0	1	0	0	0	0	0	0	0	0	48614001	7,500	48,614.00	7.5
127	0	0	0	0	0	0	1	0	0	0	0	1	0	0	0	0	0	0	0	0	48621501	1,012,250	48,621.50	1,012.25
128	0	0	0	0	0	0	1	0	0	0	0	0	0	0	0	0	0	0	0	0	49633751	55,750	49,633.75	55.75
129	0	0	0	0	0	0	0	0	0	0	0	0	0	0	0	0	0	0	0	0	49689501	445,500	49,689.50	445.5
130	0	0	0	0	0	0	0	0	0	0	0	1	0	0	0	0	0	0	0	0	50135001	20,000	50,135.00	20
131	0	0	0	0	0	0	1	0	0	0	0	1	0	0	0	0	0	0	0	0	50155001	999,750	50,155.00	999.75
132	0	0	0	0	0	0	1	0	0	0	0	0	0	0	0	0	0	0	0	0	51154751	51,250	51,154.75	51.25
133	0	0	0	0	0	0	0	0	0	0	0	0	0	0	0	0	0	0	0	0	51206001	465,500	51,206.00	465.5
134	0	0	0	0	0	0	1	0	0	0	0	0	0	0	0	0	0	0	0	0	51671501	1,750	51,671.50	1.75
135	0	0	0	0	0	0	1	0	0	0	0	1	0	0	0	0	0	0	0	0	51673251	1,019,750	51,673.25	1,019.75
136	0	0	0	0	0	0	1	0	0	0	0	0	0	0	0	0	0	0	0	0	52693001	46,500	52,693.00	46.5
137	0	0	0	0	0	0	0	0	0	0	0	0	0	0	0	0	0	0	0	0	52739501	465,500	52,739.50	465.5
138	0	0	0	0	0	0	1	0	0	0	0	0	0	0	0	0	0	0	0	0	53205001	1,000	53,205.00	1
139	0	0	0	0	0	0	1	0	0	0	0	1	0	0	0	0	0	0	0	0	53206001	1,019,500	53,206.00	1,019.50
140	0	0	0	0	0	0	1	0	0	0	0	0	0	0	0	0	0	0	0	0	54225501	64,000	54,225.50	64
141	0	0	0	0	0	0	0	0	0	0	0	0	0	0	0	0	0	0	0	0	54289501	454,750	54,289.50	454.75
142	0	0	0	0	0	0	0	0	0	0	0	1	0	0	0	0	0	0	0	0	54744251	10,500	54,744.25	10.5
143	0	0	0	0	0	0	1	0	0	0	0	1	0	0	0	0	0	0	0	0	54754751	1,009,250	54,754.75	1,009.25
144	0	0	0	0	0	0	1	0	0	0	0	0	0	0	0	0	0	0	0	0	55764001	42,000	55,764.00	42
145	0	0	0	0	0	0	0	0	0	0	0	0	0	0	0	0	0	0	0	0	55806001	465,500	55,806.00	465.5
146	0	0	0	0	0	0	1	0	0	0	0	0	0	0	0	0	0	0	0	0	56271501	2,250	56,271.50	2.25
147	0	0	0	0	0	0	1	0	0	0	0	1	0	0	0	0	0	0	0	0	56273751	1,019,750	56,273.75	1,019.75
148	0	0	0	0	0	0	1	0	0	0	0	0	0	0	0	0	0	0	0	0	57293501	46,000	57,293.50	46
149	0	0	0	0	0	0	0	0	0	0	0	0	0	0	0	0	0	0	0	0	57339501	464,000	57,339.50	464
150	0	0	0	0	0	0	0	0	0	0	0	1	0	0	0	0	0	0	0	0	57803501	1,500	57,803.50	1.5
151	0	0	0	0	0	0	1	0	0	0	0	1	0	0	0	0	0	0	0	0	57805001	1,018,250	57,805.00	1,018.25
152	0	0	0	0	0	0	1	0	0	0	0	0	0	0	0	0	0	0	0	0	58823251	49,500	58,823.25	49.5
153	0	0	0	0	0	0	0	0	0	0	0	0	0	0	0	0	0	0	0	0	58872751	463,250	58,872.75	463.25
154	0	0	0	0	0	0	0	0	0	0	0	1	0	0	0	0	0	0	0	0	59336001	2,250	59,336.00	2.25
155	0	0	0	0	0	0	1	0	0	0	0	1	0	0	0	0	0	0	0	0	59338251	1,017,500	59,338.25	1,017.50
156	0	0	0	0	0	0	1	0	0	0	0	0	0	0	0	0	0	0	0	0	60355751	50,500	60,355.75	50.5
157	0	0	0	0	0	0	0	0	0	0	0	0	0	0	0	0	0	0	0	0	60406251	465,250	60,406.25	465.25
158	0	0	0	0	0	0	1	0	0	0	0	0	0	0	0	0	0	0	0	0	60871501	2,750	60,871.50	2.75
159	0	0	0	0	0	0	1	0	0	0	0	1	0	0	0	0	0	0	0	0	60874251	1,019,750	60,874.25	1,019.75
160	0	0	0	0	0	0	1	0	0	0	0	0	0	0	0	0	0	0	0	0	61894001	45,500	61,894.00	45.5
161	0	0	0	0	0	0	0	0	0	0	0	0	0	0	0	0	0	0	0	0	61939501	464,500	61,939.50	464.5
162	0	0	0	0	0	0	0	0	0	0	0	1	0	0	0	0	0	0	0	0	62404001	1,000	62,404.00	1
163	0	0	0	0	0	0	1	0	0	0	0	1	0	0	0	0	0	0	0	0	62405001	1,018,750	62,405.00	1,018.75
164	0	0	0	0	0	0	1	0	0	0	0	0	0	0	0	0	0	0	0	0	63423751	49,000	63,423.75	49
165	0	0	0	0	0	0	0	0	0	0	0	0	0	0	0	0	0	0	0	0	63472751	460,750	63,472.75	460.75
166	0	0	0	0	0	0	0	0	0	0	0	1	0	0	0	0	0	0	0	0	63933501	4,750	63,933.50	4.75
167	0	0	0	0	0	0	1	0	0	0	0	1	0	0	0	0	0	0	0	0	63938251	1,015,000	63,938.25	1,015.00
168	0	0	0	0	0	0	1	0	0	0	0	0	0	0	0	0	0	0	0	0	64953251	53,000	64,953.25	53
169	0	0	0	0	0	0	0	0	0	0	0	0	0	0	0	0	0	0	0	0	65006251	457,000	65,006.25	457
170	0	0	0	0	0	0	0	0	0	0	0	1	0	0	0	0	0	0	0	0	65463251	8,500	65,463.25	8.5
171	0	0	0	0	0	0	1	0	0	0	0	1	0	0	0	0	0	0	0	0	65471751	1,011,250	65,471.75	1,011.25
172	0	0	0	0	0	0	1	0	0	0	0	0	0	0	0	0	0	0	0	0	66483001	56,500	66,483.00	56.5
173	0	0	0	0	0	0	0	0	0	0	0	0	0	0	0	0	0	0	0	0	66539501	456,250	66,539.50	456.25
174	0	0	0	0	0	0	0	0	0	0	0	1	0	0	0	0	0	0	0	0	66995751	9,250	66,995.75	9.25
175	0	0	0	0	0	0	1	0	0	0	0	1	0	0	0	0	0	0	0	0	67005001	1,010,500	67,005.00	1,010.50
176	0	0	0	0	0	0	1	0	0	0	0	0	0	0	0	0	0	0	0	0	68015501	57,250	68,015.50	57.25
177	0	0	0	0	0	0	0	0	0	0	0	0	0	0	0	0	0	0	0	0	68072751	461,250	68,072.75	461.25
178	0	0	0	0	0	0	0	0	0	0	0	1	0	0	0	0	0	0	0	0	68534001	4,250	68,534.00	4.25
179	0	0	0	0	0	0	1	0	0	0	0	1	0	0	0	0	0	0	0	0	68538251	1,015,500	68,538.25	1,015.50
180	0	0	0	0	0	0	1	0	0	0	0	0	0	0	0	0	0	0	0	0	69553751	52,500	69,553.75	52.5
181	0	0	0	0	0	0	0	0	0	0	0	0	0	0	0	0	0	0	0	0	69606251	448,750	69,606.25	448.75
182	0	0	0	0	0	0	0	0	0	0	0	1	0	0	0	0	0	0	0	0	70055001	16,750	70,055.00	16.75
183	0	0	0	0	0	0	1	0	0	0	0	1	0	0	0	0	0	0	0	0	70071751	1,003,000	70,071.75	1,003.00
184	0	0	0	0	0	0	1	0	0	0	0	0	0	0	0	0	0	0	0	0	71074751	64,750	71,074.75	64.75
185	0	0	0	0	0	0	0	0	0	0	0	0	0	0	0	0	0	0	0	0	71139501	453,750	71,139.50	453.75
186	0	0	0	0	0	0	0	0	0	0	0	1	0	0	0	0	0	0	0	0	71593251	11,750	71,593.25	11.75
187	0	0	0	0	0	0	1	0	0	0	0	1	0	0	0	0	0	0	0	0	71605001	1,008,000	71,605.00	1,008.00
188	0	0	0	0	0	0	1	0	0	0	0	0	0	0	0	0	0	0	0	0	72613001	43,250	72,613.00	43.25
189	0	0	0	0	0	0	0	0	0	0	0	0	0	0	0	0	0	0	0	0	72656251	465,500	72,656.25	465.5
190	0	0	0	0	0	0	1	0	0	0	0	0	0	0	0	0	0	0	0	0	73121751	4,000	73,121.75	4
191	0	0	0	0	0	0	1	0	0	0	0	1	0	0	0	0	0	0	0	0	73125751	1,019,750	73,125.75	1,019.75
192	0	0	0	0	0	0	1	0	0	0	0	0	0	0	0	0	0	0	0	0	74145501	60,750	74,145.50	60.75
193	0	0	0	0	0	0	0	0	0	0	0	0	0	0	0	0	0	0	0	0	74206251	458,000	74,206.25	458
194	0	0	0	0	0	0	0	0	0	0	0	1	0	0	0	0	0	0	0	0	74664251	7,500	74,664.25	7.5
195	0	0	0	0	0	0	1	0	0	0	0	1	0	0	0	0	0	0	0	0	74671751	1,012,250	74,671.75	1,012.25
196	0	0	0	0	0	0	1	0	0	0	0	0	0	0	0	0	0	0	0	0	75684001	55,500	75,684.00	55.5
197	0	0	0	0	0	0	0	0	0	0	0	0	0	0	0	0	0	0	0	0	75739501	454,250	75,739.50	454.25
198	0	0	0	0	0	0	0	0	0	0	0	1	0	0	0	0	0	0	0	0	76193751	11,250	76,193.75	11.25
199	0	0	0	0	0	0	1	0	0	0	0	1	0	0	0	0	0	0	0	0	76205001	1,008,500	76,205.00	1,008.50
200	0	0	0	0	0	0	1	0	0	0	0	0	0	0	0	0	0	0	0	0	77213501	42,750	77,213.50	42.75
201	0	0	0	0	0	0	0	0	0	0	0	0	0	0	0	0	0	0	0	0	77256251	465,500	77,256.25	465.5
202	0	0	0	0	0	0	1	0	0	0	0	0	0	0	0	0	0	0	0	0	77721751	1,750	77,721.75	1.75
203	0	0	0	0	0	0	1	0	0	0	0	1	0	0	0	0	0	0	0	0	77723501	1,019,750	77,723.50	1,019.75
204	0	0	0	0	0	0	1	0	0	0	0	0	0	0	0	0	0	0	0	0	78743251	46,250	78,743.25	46.25
205	0	0	0	0	0	0	0	0	0	0	0	0	0	0	0	0	0	0	0	0	78789501	465,500	78,789.50	465.5
206	0	0	0	0	0	0	1	0	0	0	0	0	0	0	0	0	0	0	0	0	79255001	1,000	79,255.00	1
207	0	0	0	0	0	0	1	0	0	0	0	1	0	0	0	0	0	0	0	0	79256001	1,019,750	79,256.00	1,019.75
208	0	0	0	0	0	0	1	0	0	0	0	0	0	0	0	0	0	0	0	0	80275751	63,750	80,275.75	63.75
209	0	0	0	0	0	0	0	0	0	0	0	0	0	0	0	0	0	0	0	0	80339501	454,750	80,339.50	454.75
210	0	0	0	0	0	0	0	0	0	0	0	1	0	0	0	0	0	0	0	0	80794251	11,000	80,794.25	11
211	0	0	0	0	0	0	1	0	0	0	0	1	0	0	0	0	0	0	0	0	80805251	1,008,750	80,805.25	1,008.75
212	0	0	0	0	0	0	1	0	0	0	0	0	0	0	0	0	0	0	0	0	81814001	42,250	81,814.00	42.25
213	0	0	0	0	0	0	0	0	0	0	0	0	0	0	0	0	0	0	0	0	81856251	467,750	81,856.25	467.75
214	0	0	0	0	0	0	0	0	0	0	0	1	0	0	0	0	0	0	0	0	82324001	14,500	82,324.00	14.5
215	0	0	0	0	0	0	1	0	0	0	0	1	0	0	0	0	0	0	0	0	82338501	1,005,000	82,338.50	1,005.00
216	0	0	0	0	0	0	1	0	0	0	0	0	0	0	0	0	0	0	0	0	83343501	46,250	83,343.50	46.25
217	0	0	0	0	0	0	0	0	0	0	0	0	0	0	0	0	0	0	0	0	83389751	463,750	83,389.75	463.75
218	0	0	0	0	0	0	0	0	0	0	0	1	0	0	0	0	0	0	0	0	83853501	1,750	83,853.50	1.75
219	0	0	0	0	0	0	1	0	0	0	0	1	0	0	0	0	0	0	0	0	83855251	1,018,000	83,855.25	1,018.00
220	0	0	0	0	0	0	1	0	0	0	0	0	0	0	0	0	0	0	0	0	84873251	49,750	84,873.25	49.75
221	0	0	0	0	0	0	0	0	0	0	0	0	0	0	0	0	0	0	0	0	84923001	463,000	84,923.00	463
222	0	0	0	0	0	0	0	0	0	0	0	1	0	0	0	0	0	0	0	0	85386001	2,500	85,386.00	2.5
223	0	0	0	0	0	0	1	0	0	0	0	1	0	0	0	0	0	0	0	0	85388501	1,017,250	85,388.50	1,017.25
224	0	0	0	0	0	0	1	0	0	0	0	0	0	0	0	0	0	0	0	0	86405751	50,500	86,405.75	50.5
225	0	0	0	0	0	0	0	0	0	0	0	0	0	0	0	0	0	0	0	0	86456251	465,500	86,456.25	465.5
226	0	0	0	0	0	0	1	0	0	0	0	0	0	0	0	0	0	0	0	0	86921751	2,750	86,921.75	2.75
227	0	0	0	0	0	0	1	0	0	0	0	1	0	0	0	0	0	0	0	0	86924501	1,019,500	86,924.50	1,019.50
228	0	0	0	0	0	0	1	0	0	0	0	0	0	0	0	0	0	0	0	0	87944001	45,750	87,944.00	45.75
229	0	0	0	0	0	0	0	0	0	0	0	0	0	0	0	0	0	0	0	0	87989751	464,250	87,989.75	464.25
230	0	0	0	0	0	0	0	0	0	0	0	1	0	0	0	0	0	0	0	0	88454001	1,250	88,454.00	1.25
231	0	0	0	0	0	0	1	0	0	0	0	1	0	0	0	0	0	0	0	0	88455251	1,018,500	88,455.25	1,018.50
232	0	0	0	0	0	0	1	0	0	0	0	0	0	0	0	0	0	0	0	0	89473751	49,250	89,473.75	49.25
233	0	0	0	0	0	0	0	0	0	0	0	0	0	0	0	0	0	0	0	0	89523001	460,750	89,523.00	460.75
234	0	0	0	0	0	0	0	0	0	0	0	1	0	0	0	0	0	0	0	0	89983751	4,750	89,983.75	4.75
235	0	0	0	0	0	0	1	0	0	0	0	1	0	0	0	0	0	0	0	0	89988501	1,014,750	89,988.50	1,014.75
236	0	0	0	0	0	0	1	0	0	0	0	0	0	0	0	0	0	0	0	0	91003251	53,000	91,003.25	53
237	0	0	0	0	0	0	0	0	0	0	0	0	0	0	0	0	0	0	0	0	91056251	460,000	91,056.25	460
238	0	0	0	0	0	0	0	0	0	0	0	1	0	0	0	0	0	0	0	0	91516251	5,500	91,516.25	5.5
239	0	0	0	0	0	0	1	0	0	0	0	1	0	0	0	0	0	0	0	0	91521751	1,014,250	91,521.75	1,014.25
240	0	0	0	0	0	0	1	0	0	0	0	0	0	0	0	0	0	0	0	0	92536001	53,750	92,536.00	53.75
241	0	0	0	0	0	0	0	0	0	0	0	0	0	0	0	0	0	0	0	0	92589751	464,750	92,589.75	464.75
242	0	0	0	0	0	0	1	0	0	0	0	1	0	0	0	0	0	0	0	0	93054501	1,019,750	93,054.50	1,019.75
243	0	0	0	0	0	0	1	0	0	0	0	0	0	0	0	0	0	0	0	0	94074251	48,750	94,074.25	48.75
244	0	0	0	0	0	0	0	0	0	0	0	0	0	0	0	0	0	0	0	0	94123001	461,250	94,123.00	461.25
245	0	0	0	0	0	0	0	0	0	0	0	1	0	0	0	0	0	0	0	0	94584251	4,250	94,584.25	4.25
246	0	0	0	0	0	0	1	0	0	0	0	1	0	0	0	0	0	0	0	0	94588501	1,015,250	94,588.50	1,015.25
247	0	0	0	0	0	0	1	0	0	0	0	0	0	0	0	0	0	0	0	0	95603751	52,750	95,603.75	52.75
248	0	0	0	0	0	0	0	0	0	0	0	0	0	0	0	0	0	0	0	0	95656501	457,250	95,656.50	457.25
249	0	0	0	0	0	0	0	0	0	0	0	1	0	0	0	0	0	0	0	0	96113751	8,250	96,113.75	8.25
250	0	0	0	0	0	0	1	0	0	0	0	1	0	0	0	0	0	0	0	0	96122001	1,011,500	96,122.00	1,011.50
251	0	0	0	0	0	0	1	0	0	0	0	0	0	0	0	0	0	0	0	0	97133501	56,250	97,133.50	56.25
252	0	0	0	0	0	0	0	0	0	0	0	0	0	0	0	0	0	0	0	0	97189751	456,500	97,189.75	456.5
253	0	0	0	0	0	0	0	0	0	0	0	1	0	0	0	0	0	0	0	0	97646251	9,000	97,646.25	9
254	0	0	0	0	0	0	1	0	0	0	0	1	0	0	0	0	0	0	0	0	97655251	1,010,750	97,655.25	1,010.75
255	0	0	0	0	0	0	1	0	0	0	0	0	0	0	0	0	0	0	0	0	98666001	57,000	98,666.00	57
256	0	0	0	0	0	0	0	0	0	0	0	0	0	0	0	0	0	0	0	0	98723001	461,750	98,723.00	461.75
257	0	0	0	0	0	0	0	0	0	0	0	1	0	0	0	0	0	0	0	0	99184751	3,750	99,184.75	3.75
258	0	0	0	0	0	0	1	0	0	0	0	1	0	0	0	0	0	0	0	0	99188501	1,015,750	99,188.50	1,015.75
259	0	0	0	0	0	0	1	0	0	0	0	0	0	0	0	0	0	0	0	0	100204251	52,250	100,204.25	52.25
260	0	0	0	0	0	0	0	0	0	0	0	0	0	0	0	0	0	0	0	0	100256501	457,750	100,256.50	457.75
261	0	0	0	0	0	0	0	0	0	0	0	1	0	0	0	0	0	0	0	0	100714251	7,750	100,714.25	7.75
262	0	0	0	0	0	0	1	0	0	0	0	1	0	0	0	0	0	0	0	0	100722001	1,012,000	100,722.00	1,012.00
263	0	0	0	0	0	0	1	0	0	0	0	0	0	0	0	0	0	0	0	0	101734001	55,750	101,734.00	55.75
264	0	0	0	0	0	0	0	0	0	0	0	0	0	0	0	0	0	0	0	0	101789751	454,250	101,789.75	454.25
265	0	0	0	0	0	0	0	0	0	0	0	1	0	0	0	0	0	0	0	0	102244001	11,250	102,244.00	11.25
266	0	0	0	0	0	0	1	0	0	0	0	1	0	0	0	0	0	0	0	0	102255251	1,008,250	102,255.25	1,008.25
267	0	0	0	0	0	0	1	0	0	0	0	0	0	0	0	0	0	0	0	0	103263501	43,000	103,263.50	43
268	0	0	0	0	0	0	0	0	0	0	0	0	0	0	0	0	0	0	0	0	103306501	465,500	103,306.50	465.5
269	0	0	0	0	0	0	1	0	0	0	0	0	0	0	0	0	0	0	0	0	103772001	1,500	103,772.00	1.5
270	0	0	0	0	0	0	1	0	0	0	0	1	0	0	0	0	0	0	0	0	103773501	1,019,750	103,773.50	1,019.75
271	0	0	0	0	0	0	1	0	0	0	0	0	0	0	0	0	0	0	0	0	104793251	63,250	104,793.25	63.25
272	0	0	0	0	0	0	0	0	0	0	0	0	0	0	0	0	0	0	0	0	104856501	458,250	104,856.50	458.25
273	0	0	0	0	0	0	0	0	0	0	0	1	0	0	0	0	0	0	0	0	105314751	7,250	105,314.75	7.25
274	0	0	0	0	0	0	1	0	0	0	0	1	0	0	0	0	0	0	0	0	105322001	1,012,500	105,322.00	1,012.50
275	0	0	0	0	0	0	1	0	0	0	0	0	0	0	0	0	0	0	0	0	106334501	55,250	106,334.50	55.25
276	0	0	0	0	0	0	0	0	0	0	0	0	0	0	0	0	0	0	0	0	106389751	454,750	106,389.75	454.75
277	0	0	0	0	0	0	0	0	0	0	0	1	0	0	0	0	0	0	0	0	106844501	10,750	106,844.50	10.75
278	0	0	0	0	0	0	1	0	0	0	0	1	0	0	0	0	0	0	0	0	106855251	1,008,750	106,855.25	1,008.75
279	0	0	0	0	0	0	1	0	0	0	0	0	0	0	0	0	0	0	0	0	107864001	42,500	107,864.00	42.5
280	0	0	0	0	0	0	0	0	0	0	0	0	0	0	0	0	0	0	0	0	107906501	465,500	107,906.50	465.5
281	0	0	0	0	0	0	1	0	0	0	0	0	0	0	0	0	0	0	0	0	108372001	2,000	108,372.00	2
282	0	0	0	0	0	0	1	0	0	0	0	1	0	0	0	0	0	0	0	0	108374001	1,019,750	108,374.00	1,019.75
283	0	0	0	0	0	0	1	0	0	0	0	0	0	0	0	0	0	0	0	0	109393751	46,000	109,393.75	46
284	0	0	0	0	0	0	0	0	0	0	0	0	0	0	0	0	0	0	0	0	109439751	464,000	109,439.75	464
285	0	0	0	0	0	0	0	0	0	0	0	1	0	0	0	0	0	0	0	0	109903751	1,500	109,903.75	1.5
286	0	0	0	0	0	0	1	0	0	0	0	1	0	0	0	0	0	0	0	0	109905251	1,018,000	109,905.25	1,018.00
287	0	0	0	0	0	0	1	0	0	0	0	0	0	0	0	0	0	0	0	0	110923251	50,000	110,923.25	50
288	0	0	0	0	0	0	0	0	0	0	0	0	0	0	0	0	0	0	0	0	110973251	463,000	110,973.25	463
289	0	0	0	0	0	0	0	0	0	0	0	1	0	0	0	0	0	0	0	0	111436251	2,500	111,436.25	2.5
290	0	0	0	0	0	0	1	0	0	0	0	1	0	0	0	0	0	0	0	0	111438751	1,017,250	111,438.75	1,017.25
291	0	0	0	0	0	0	1	0	0	0	0	0	0	0	0	0	0	0	0	0	112456001	50,500	112,456.00	50.5
292	0	0	0	0	0	0	0	0	0	0	0	0	0	0	0	0	0	0	0	0	112506501	465,500	112,506.50	465.5
293	0	0	0	0	0	0	1	0	0	0	0	0	0	0	0	0	0	0	0	0	112972001	2,500	112,972.00	2.5
294	0	0	0	0	0	0	1	0	0	0	0	1	0	0	0	0	0	0	0	0	112974501	1,019,750	112,974.50	1,019.75
295	0	0	0	0	0	0	1	0	0	0	0	0	0	0	0	0	0	0	0	0	113994251	45,750	113,994.25	45.75
296	0	0	0	0	0	0	0	0	0	0	0	0	0	0	0	0	0	0	0	0	114040001	464,250	114,040.00	464.25
297	0	0	0	0	0	0	0	0	0	0	0	1	0	0	0	0	0	0	0	0	114504251	1,000	114,504.25	1
298	0	0	0	0	0	0	1	0	0	0	0	1	0	0	0	0	0	0	0	0	114505251	1,018,500	114,505.25	1,018.50
299	0	0	0	0	0	0	1	0	0	0	0	0	0	0	0	0	0	0	0	0	115523751	49,500	115,523.75	49.5
300	0	0	0	0	0	0	0	0	0	0	0	0	0	0	0	0	0	0	0	0	115573251	460,500	115,573.25	460.5
301	0	0	0	0	0	0	0	0	0	0	0	1	0	0	0	0	0	0	0	0	116033751	5,000	116,033.75	5
302	0	0	0	0	0	0	1	0	0	0	0	1	0	0	0	0	0	0	0	0	116038751	1,014,750	116,038.75	1,014.75
303	0	0	0	0	0	0	1	0	0	0	0	0	0	0	0	0	0	0	0	0	117053501	53,000	117,053.50	53
304	0	0	0	0	0	0	0	0	0	0	0	0	0	0	0	0	0	0	0	0	117106501	459,750	117,106.50	459.75
305	0	0	0	0	0	0	0	0	0	0	0	1	0	0	0	0	0	0	0	0	117566251	5,750	117,566.25	5.75
306	0	0	0	0	0	0	1	0	0	0	0	1	0	0	0	0	0	0	0	0	117572001	1,014,000	117,572.00	1,014.00
307	0	0	0	0	0	0	1	0	0	0	0	0	0	0	0	0	0	0	0	0	118586001	54,000	118,586.00	54
308	0	0	0	0	0	0	0	0	0	0	0	0	0	0	0	0	0	0	0	0	118640001	464,500	118,640.00	464.5
309	0	0	0	0	0	0	0	0	0	0	0	1	0	0	0	0	0	0	0	0	119104501	1,000	119,104.50	1
310	0	0	0	0	0	0	1	0	0	0	0	1	0	0	0	0	0	0	0	0	119105501	1,018,750	119,105.50	1,018.75
311	0	0	0	0	0	0	1	0	0	0	0	0	0	0	0	0	0	0	0	0	120124251	49,000	120,124.25	49
312	0	0	0	0	0	0	0	0	0	0	0	0	0	0	0	0	0	0	0	0	120173251	461,000	120,173.25	461
313	0	0	0	0	0	0	0	0	0	0	0	1	0	0	0	0	0	0	0	0	120634251	4,500	120,634.25	4.5
314	0	0	0	0	0	0	1	0	0	0	0	1	0	0	0	0	0	0	0	0	120638751	1,015,250	120,638.75	1,015.25
315	0	0	0	0	0	0	1	0	0	0	0	0	0	0	0	0	0	0	0	0	121654001	52,500	121,654.00	52.5
316	0	0	0	0	0	0	0	0	0	0	0	0	0	0	0	0	0	0	0	0	121706501	457,500	121,706.50	457.5
317	0	0	0	0	0	0	0	0	0	0	0	1	0	0	0	0	0	0	0	0	122164001	8,000	122,164.00	8
318	0	0	0	0	0	0	1	0	0	0	0	1	0	0	0	0	0	0	0	0	122172001	1,011,500	122,172.00	1,011.50
319	0	0	0	0	0	0	1	0	0	0	0	0	0	0	0	0	0	0	0	0	123183501	56,500	123,183.50	56.5
320	0	0	0	0	0	0	0	0	0	0	0	0	0	0	0	0	0	0	0	0	123240001	456,500	123,240.00	456.5
321	0	0	0	0	0	0	0	0	0	0	0	1	0	0	0	0	0	0	0	0	123696501	9,000	123,696.50	9
322	0	0	0	0	0	0	1	0	0	0	0	1	0	0	0	0	0	0	0	0	123705501	1,010,500	123,705.50	1,010.50
323	0	0	0	0	0	0	1	0	0	0	0	0	0	0	0	0	0	0	0	0	124716001	57,250	124,716.00	57.25
324	0	0	0	0	0	0	0	0	0	0	0	0	0	0	0	0	0	0	0	0	124773251	461,500	124,773.25	461.5
325	0	0	0	0	0	0	0	0	0	0	0	1	0	0	0	0	0	0	0	0	125234751	4,000	125,234.75	4
326	0	0	0	0	0	0	1	0	0	0	0	1	0	0	0	0	0	0	0	0	125238751	1,015,750	125,238.75	1,015.75
327	0	0	0	0	0	0	1	0	0	0	0	0	0	0	0	0	0	0	0	0	126254501	52,250	126,254.50	52.25
328	0	0	0	0	0	0	0	0	0	0	0	0	0	0	0	0	0	0	0	0	126306751	457,750	126,306.75	457.75
329	0	0	0	0	0	0	0	0	0	0	0	1	0	0	0	0	0	0	0	0	126764501	7,750	126,764.50	7.75
330	0	0	0	0	0	0	1	0	0	0	0	1	0	0	0	0	0	0	0	0	126772251	1,011,750	126,772.25	1,011.75
331	0	0	0	0	0	0	1	0	0	0	0	0	0	0	0	0	0	0	0	0	127784001	56,000	127,784.00	56
332	0	0	0	0	0	0	0	0	0	0	0	0	0	0	0	0	0	0	0	0	127840001	454,000	127,840.00	454
333	0	0	0	0	0	0	0	0	0	0	0	1	0	0	0	0	0	0	0	0	128294001	11,500	128,294.00	11.5
334	0	0	0	0	0	0	1	0	0	0	0	1	0	0	0	0	0	0	0	0	128305501	1,008,250	128,305.50	1,008.25
335	0	0	0	0	0	0	1	0	0	0	0	0	0	0	0	0	0	0	0	0	129313751	43,000	129,313.75	43
336	0	0	0	0	0	0	0	0	0	0	0	0	0	0	0	0	0	0	0	0	129356751	458,250	129,356.75	458.25
337	0	0	0	0	0	0	0	0	0	0	0	1	0	0	0	0	0	0	0	0	129815001	7,250	129,815.00	7.25
338	0	0	0	0	0	0	1	0	0	0	0	1	0	0	0	0	0	0	0	0	129822251	1,012,250	129,822.25	1,012.25
339	0	0	0	0	0	0	1	0	0	0	0	0	0	0	0	0	0	0	0	0	130834501	55,500	130,834.50	55.5
340	0	0	0	0	0	0	0	0	0	0	0	0	0	0	0	0	0	0	0	0	130890001	454,500	130,890.00	454.5
341	0	0	0	0	0	0	0	0	0	0	0	1	0	0	0	0	0	0	0	0	131344501	11,000	131,344.50	11
342	0	0	0	0	0	0	1	0	0	0	0	1	0	0	0	0	0	0	0	0	131355501	1,008,750	131,355.50	1,008.75
343	0	0	0	0	0	0	1	0	0	0	0	0	0	0	0	0	0	0	0	0	132364251	42,500	132,364.25	42.5
344	0	0	0	0	0	0	0	0	0	0	0	0	0	0	0	0	0	0	0	0	132406751	465,500	132,406.75	465.5
345	0	0	0	0	0	0	1	0	0	0	0	0	0	0	0	0	0	0	0	0	132872251	2,000	132,872.25	2
346	0	0	0	0	0	0	1	0	0	0	0	1	0	0	0	0	0	0	0	0	132874251	1,019,500	132,874.25	1,019.50
347	0	0	0	0	0	0	1	0	0	0	0	0	0	0	0	0	0	0	0	0	133893751	46,250	133,893.75	46.25
348	0	0	0	0	0	0	0	0	0	0	0	0	0	0	0	0	0	0	0	0	133940001	463,750	133,940.00	463.75
349	0	0	0	0	0	0	0	0	0	0	0	1	0	0	0	0	0	0	0	0	134403751	1,750	134,403.75	1.75
350	0	0	0	0	0	0	1	0	0	0	0	1	0	0	0	0	0	0	0	0	134405501	1,018,000	134,405.50	1,018.00
351	0	0	0	0	0	0	1	0	0	0	0	0	0	0	0	0	0	0	0	0	135423501	49,750	135,423.50	49.75
352	0	0	0	0	0	0	0	0	0	0	0	0	0	0	0	0	0	0	0	0	135473251	463,000	135,473.25	463
353	0	0	0	0	0	0	0	0	0	0	0	1	0	0	0	0	0	0	0	0	135936251	2,500	135,936.25	2.5
354	0	0	0	0	0	0	1	0	0	0	0	1	0	0	0	0	0	0	0	0	135938751	1,017,250	135,938.75	1,017.25
355	0	0	0	0	0	0	1	0	0	0	0	0	0	0	0	0	0	0	0	0	136956001	67,500	136,956.00	67.5
356	0	0	0	0	0	0	0	0	0	0	0	0	0	0	0	0	0	0	0	0	137023501	448,750	137,023.50	448.75
357	0	0	0	0	0	0	1	0	0	0	0	0	0	0	0	0	0	0	0	0	137472251	2,500	137,472.25	2.5
358	0	0	0	0	0	0	1	0	0	0	0	1	0	0	0	0	0	0	0	0	137474751	1,019,500	137,474.75	1,019.50
359	0	0	0	0	0	0	1	0	0	0	0	0	0	0	0	0	0	0	0	0	138494251	45,750	138,494.25	45.75
360	0	0	0	0	0	0	0	0	0	0	0	0	0	0	0	0	0	0	0	0	138540001	464,250	138,540.00	464.25
361	0	0	0	0	0	0	0	0	0	0	0	1	0	0	0	0	0	0	0	0	139004251	1,250	139,004.25	1.25
362	0	0	0	0	0	0	1	0	0	0	0	1	0	0	0	0	0	0	0	0	139005501	1,018,500	139,005.50	1,018.50
363	0	0	0	0	0	0	1	0	0	0	0	0	0	0	0	0	0	0	0	0	140024001	49,500	140,024.00	49.5
364	0	0	0	0	0	0	0	0	0	0	0	0	0	0	0	0	0	0	0	0	140073501	460,500	140,073.50	460.5
365	0	0	0	0	0	0	0	0	0	0	0	1	0	0	0	0	0	0	0	0	140534001	5,000	140,534.00	5
366	0	0	0	0	0	0	1	0	0	0	0	1	0	0	0	0	0	0	0	0	140539001	1,014,500	140,539.00	1,014.50
367	0	0	0	0	0	0	1	0	0	0	0	0	0	0	0	0	0	0	0	0	141553501	53,250	141,553.50	53.25
368	0	0	0	0	0	0	0	0	0	0	0	0	0	0	0	0	0	0	0	0	141606751	459,750	141,606.75	459.75
369	0	0	0	0	0	0	0	0	0	0	0	1	0	0	0	0	0	0	0	0	142066501	5,750	142,066.50	5.75
370	0	0	0	0	0	0	1	0	0	0	0	1	0	0	0	0	0	0	0	0	142072251	1,014,000	142,072.25	1,014.00
371	0	0	0	0	0	0	1	0	0	0	0	0	0	0	0	0	0	0	0	0	143086251	53,750	143,086.25	53.75
372	0	0	0	0	0	0	0	0	0	0	0	0	0	0	0	0	0	0	0	0	143140001	464,750	143,140.00	464.75
373	0	0	0	0	0	0	0	0	0	0	0	1	0	0	0	0	0	0	0	0	143604751	750	143,604.75	0.75
374	0	0	0	0	0	0	1	0	0	0	0	1	0	0	0	0	0	0	0	0	143605501	1,019,000	143,605.50	1,019.00
375	0	0	0	0	0	0	1	0	0	0	0	0	0	0	0	0	0	0	0	0	144624501	49,000	144,624.50	49
376	0	0	0	0	0	0	0	0	0	0	0	0	0	0	0	0	0	0	0	0	144673501	461,000	144,673.50	461
377	0	0	0	0	0	0	0	0	0	0	0	1	0	0	0	0	0	0	0	0	145134501	4,500	145,134.50	4.5
378	0	0	0	0	0	0	1	0	0	0	0	1	0	0	0	0	0	0	0	0	145139001	1,015,000	145,139.00	1,015.00
379	0	0	0	0	0	0	1	0	0	0	0	0	0	0	0	0	0	0	0	0	146154001	52,750	146,154.00	52.75
380	0	0	0	0	0	0	0	0	0	0	0	0	0	0	0	0	0	0	0	0	146206751	457,250	146,206.75	457.25
381	0	0	0	0	0	0	0	0	0	0	0	1	0	0	0	0	0	0	0	0	146664001	8,250	146,664.00	8.25
382	0	0	0	0	0	0	1	0	0	0	0	1	0	0	0	0	0	0	0	0	146672251	1,011,500	146,672.25	1,011.50
383	0	0	0	0	0	0	1	0	0	0	0	0	0	0	0	0	0	0	0	0	147683751	56,500	147,683.75	56.5
384	0	0	0	0	0	0	0	0	0	0	0	0	0	0	0	0	0	0	0	0	147740251	456,250	147,740.25	456.25
385	0	0	0	0	0	0	0	0	0	0	0	1	0	0	0	0	0	0	0	0	148196501	9,250	148,196.50	9.25
386	0	0	0	0	0	0	1	0	0	0	0	1	0	0	0	0	0	0	0	0	148205751	1,010,500	148,205.75	1,010.50
387	0	0	0	0	0	0	1	0	0	0	0	0	0	0	0	0	0	0	0	0	149216251	57,250	149,216.25	57.25
388	0	0	0	0	0	0	0	0	0	0	0	0	0	0	0	0	0	0	0	0	149273501	461,500	149,273.50	461.5
389	0	0	0	0	0	0	0	0	0	0	0	1	0	0	0	0	0	0	0	0	149735001	4,000	149,735.00	4
390	0	0	0	0	0	0	1	0	0	0	0	1	0	0	0	0	0	0	0	0	149739001	1,015,500	149,739.00	1,015.50
391	0	0	0	0	0	0	1	0	0	0	0	0	0	0	0	0	0	0	0	0	150754501	52,250	150,754.50	52.25
392	0	0	0	0	0	0	0	0	0	0	0	0	0	0	0	0	0	0	0	0	150806751	457,750	150,806.75	457.75
393	0	0	0	0	0	0	0	0	0	0	0	1	0	0	0	0	0	0	0	0	151264501	7,750	151,264.50	7.75
394	0	0	0	0	0	0	1	0	0	0	0	1	0	0	0	0	0	0	0	0	151272251	1,012,000	151,272.25	1,012.00
395	0	0	0	0	0	0	1	0	0	0	0	0	0	0	0	0	0	0	0	0	152284251	56,000	152,284.25	56
396	0	0	0	0	0	0	0	0	0	0	0	0	0	0	0	0	0	0	0	0	152340251	454,000	152,340.25	454
397	0	0	0	0	0	0	0	0	0	0	0	1	0	0	0	0	0	0	0	0	152794251	11,500	152,794.25	11.5
398	0	0	0	0	0	0	1	0	0	0	0	1	0	0	0	0	0	0	0	0	152805751	1,008,000	152,805.75	1,008.00
399	0	0	0	0	0	0	1	0	0	0	0	0	0	0	0	0	0	0	0	0	153813751	43,000	153,813.75	43
400	0	0	0	0	0	0	0	0	0	0	0	0	0	0	0	0	0	0	0	0	153856751	465,500	153,856.75	465.5
401	0	0	0	0	0	0	1	0	0	0	0	0	0	0	0	0	0	0	0	0	154322251	4,500	154,322.25	4.5
402	0	0	0	0	0	0	1	0	0	0	0	1	0	0	0	0	0	0	0	0	154326751	1,019,750	154,326.75	1,019.75
403	0	0	0	0	0	0	1	0	0	0	0	0	0	0	0	0	0	0	0	0	155346501	60,250	155,346.50	60.25
404	0	0	0	0	0	0	0	0	0	0	0	0	0	0	0	0	0	0	0	0	155406751	458,250	155,406.75	458.25
405	0	0	0	0	0	0	0	0	0	0	0	1	0	0	0	0	0	0	0	0	155865001	7,500	155,865.00	7.5
406	0	0	0	0	0	0	1	0	0	0	0	1	0	0	0	0	0	0	0	0	155872501	1,012,250	155,872.50	1,012.25
407	0	0	0	0	0	0	1	0	0	0	0	0	0	0	0	0	0	0	0	0	156884751	55,500	156,884.75	55.5
408	0	0	0	0	0	0	0	0	0	0	0	0	0	0	0	0	0	0	0	0	156940251	454,500	156,940.25	454.5
409	0	0	0	0	0	0	0	0	0	0	0	1	0	0	0	0	0	0	0	0	157394751	11,000	157,394.75	11
410	0	0	0	0	0	0	1	0	0	0	0	1	0	0	0	0	0	0	0	0	157405751	1,008,500	157,405.75	1,008.50
411	0	0	0	0	0	0	1	0	0	0	0	0	0	0	0	0	0	0	0	0	158414251	42,750	158,414.25	42.75
412	0	0	0	0	0	0	0	0	0	0	0	0	0	0	0	0	0	0	0	0	158457001	465,250	158,457.00	465.25
413	0	0	0	0	0	0	1	0	0	0	0	0	0	0	0	0	0	0	0	0	158922251	2,000	158,922.25	2
414	0	0	0	0	0	0	1	0	0	0	0	1	0	0	0	0	0	0	0	0	158924251	1,019,750	158,924.25	1,019.75
415	0	0	0	0	0	0	1	0	0	0	0	0	0	0	0	0	0	0	0	0	159944001	46,250	159,944.00	46.25
416	0	0	0	0	0	0	0	0	0	0	0	0	0	0	0	0	0	0	0	0	159990251	465,500	159,990.25	465.5
417	0	0	0	0	0	0	1	0	0	0	0	0	0	0	0	0	0	0	0	0	160455751	1,000	160,455.75	1
418	0	0	0	0	0	0	1	0	0	0	0	1	0	0	0	0	0	0	0	0	160456751	1,019,750	160,456.75	1,019.75
419	0	0	0	0	0	0	1	0	0	0	0	0	0	0	0	0	0	0	0	0	161476501	63,750	161,476.50	63.75
420	0	0	0	0	0	0	0	0	0	0	0	0	0	0	0	0	0	0	0	0	161540251	454,750	161,540.25	454.75
421	0	0	0	0	0	0	0	0	0	0	0	1	0	0	0	0	0	0	0	0	161995001	10,750	161,995.00	10.75
422	0	0	0	0	0	0	1	0	0	0	0	1	0	0	0	0	0	0	0	0	162005751	1,009,000	162,005.75	1,009.00
423	0	0	0	0	0	0	1	0	0	0	0	0	0	0	0	0	0	0	0	0	163014751	42,250	163,014.75	42.25
424	0	0	0	0	0	0	0	0	0	0	0	0	0	0	0	0	0	0	0	0	163057001	465,500	163,057.00	465.5
425	0	0	0	0	0	0	1	0	0	0	0	0	0	0	0	0	0	0	0	0	163522501	2,250	163,522.50	2.25
426	0	0	0	0	0	0	1	0	0	0	0	1	0	0	0	0	0	0	0	0	163524751	1,019,750	163,524.75	1,019.75
427	0	0	0	0	0	0	1	0	0	0	0	0	0	0	0	0	0	0	0	0	164544501	45,750	164,544.50	45.75
428	0	0	0	0	0	0	0	0	0	0	0	0	0	0	0	0	0	0	0	0	164590251	464,000	164,590.25	464
429	0	0	0	0	0	0	0	0	0	0	0	1	0	0	0	0	0	0	0	0	165054251	1,500	165,054.25	1.5
430	0	0	0	0	0	0	1	0	0	0	0	1	0	0	0	0	0	0	0	0	165055751	1,018,250	165,055.75	1,018.25
431	0	0	0	0	0	0	1	0	0	0	0	0	0	0	0	0	0	0	0	0	166074001	49,500	166,074.00	49.5
432	0	0	0	0	0	0	0	0	0	0	0	0	0	0	0	0	0	0	0	0	166123501	460,500	166,123.50	460.5
433	0	0	0	0	0	0	0	0	0	0	0	1	0	0	0	0	0	0	0	0	166584001	5,250	166,584.00	5.25
434	0	0	0	0	0	0	1	0	0	0	0	1	0	0	0	0	0	0	0	0	166589251	1,014,500	166,589.25	1,014.50
435	0	0	0	0	0	0	1	0	0	0	0	0	0	0	0	0	0	0	0	0	167603751	53,250	167,603.75	53.25
436	0	0	0	0	0	0	0	0	0	0	0	0	0	0	0	0	0	0	0	0	167657001	459,500	167,657.00	459.5
437	0	0	0	0	0	0	0	0	0	0	0	1	0	0	0	0	0	0	0	0	168116501	6,000	168,116.50	6
438	0	0	0	0	0	0	1	0	0	0	0	1	0	0	0	0	0	0	0	0	168122501	1,013,750	168,122.50	1,013.75
439	0	0	0	0	0	0	1	0	0	0	0	0	0	0	0	0	0	0	0	0	169136251	54,000	169,136.25	54
440	0	0	0	0	0	0	0	0	0	0	0	0	0	0	0	0	0	0	0	0	169190251	464,500	169,190.25	464.5
441	0	0	0	0	0	0	0	0	0	0	0	1	0	0	0	0	0	0	0	0	169654751	1,000	169,654.75	1
442	0	0	0	0	0	0	1	0	0	0	0	1	0	0	0	0	0	0	0	0	169655751	1,018,750	169,655.75	1,018.75
443	0	0	0	0	0	0	1	0	0	0	0	0	0	0	0	0	0	0	0	0	170674501	49,250	170,674.50	49.25
444	0	0	0	0	0	0	0	0	0	0	0	0	0	0	0	0	0	0	0	0	170723751	460,750	170,723.75	460.75
445	0	0	0	0	0	0	0	0	0	0	0	1	0	0	0	0	0	0	0	0	171184501	4,750	171,184.50	4.75
446	0	0	0	0	0	0	1	0	0	0	0	1	0	0	0	0	0	0	0	0	171189251	1,015,000	171,189.25	1,015.00
447	0	0	0	0	0	0	1	0	0	0	0	0	0	0	0	0	0	0	0	0	172204251	52,750	172,204.25	52.75
448	0	0	0	0	0	0	0	0	0	0	0	0	0	0	0	0	0	0	0	0	172257001	457,000	172,257.00	457
449	0	0	0	0	0	0	0	0	0	0	0	1	0	0	0	0	0	0	0	0	172714001	8,500	172,714.00	8.5
450	0	0	0	0	0	0	1	0	0	0	0	1	0	0	0	0	0	0	0	0	172722501	1,011,250	172,722.50	1,011.25
451	0	0	0	0	0	0	1	0	0	0	0	0	0	0	0	0	0	0	0	0	173733751	56,500	173,733.75	56.5
452	0	0	0	0	0	0	0	0	0	0	0	0	0	0	0	0	0	0	0	0	173790251	456,500	173,790.25	456.5
453	0	0	0	0	0	0	0	0	0	0	0	1	0	0	0	0	0	0	0	0	174246751	9,000	174,246.75	9
454	0	0	0	0	0	0	1	0	0	0	0	1	0	0	0	0	0	0	0	0	174255751	1,010,500	174,255.75	1,010.50
455	0	0	0	0	0	0	1	0	0	0	0	0	0	0	0	0	0	0	0	0	175266251	57,500	175,266.25	57.5
456	0	0	0	0	0	0	0	0	0	0	0	0	0	0	0	0	0	0	0	0	175323751	452,500	175,323.75	452.5
457	0	0	0	0	0	0	0	0	0	0	0	1	0	0	0	0	0	0	0	0	175776251	13,000	175,776.25	13
458	0	0	0	0	0	0	1	0	0	0	0	1	0	0	0	0	0	0	0	0	175789251	1,006,750	175,789.25	1,006.75
459	0	0	0	0	0	0	1	0	0	0	0	0	0	0	0	0	0	0	0	0	176796001	61,000	176,796.00	61
460	0	0	0	0	0	0	0	0	0	0	0	0	0	0	0	0	0	0	0	0	176857001	457,500	176,857.00	457.5
461	0	0	0	0	0	0	0	0	0	0	0	1	0	0	0	0	0	0	0	0	177314501	8,000	177,314.50	8
462	0	0	0	0	0	0	1	0	0	0	0	1	0	0	0	0	0	0	0	0	177322501	1,011,750	177,322.50	1,011.75
463	0	0	0	0	0	0	1	0	0	0	0	0	0	0	0	0	0	0	0	0	178334251	56,000	178,334.25	56
464	0	0	0	0	0	0	0	0	0	0	0	0	0	0	0	0	0	0	0	0	178390251	454,000	178,390.25	454
465	0	0	0	0	0	0	0	0	0	0	0	1	0	0	0	0	0	0	0	0	178844251	11,500	178,844.25	11.5
466	0	0	0	0	0	0	1	0	0	0	0	1	0	0	0	0	0	0	0	0	178855751	1,008,250	178,855.75	1,008.25
467	0	0	0	0	0	0	1	0	0	0	0	0	0	0	0	0	0	0	0	0	179864001	43,000	179,864.00	43
468	0	0	0	0	0	0	0	0	0	0	0	0	0	0	0	0	0	0	0	0	179907001		179,907.00
