# Supplementary material for: Auditory presentation and synchronization in Adobe Flash and HTML5/JavaScript Web experiments
Source: Behav Res Methods. 2016 Jul 15;48(3):897–908. doi: 10.3758/s13428-016-0758-5 (PMC5003904; doi:10.3758/s13428-016-0758-5)
Supplement: Supplementary file 1 — (ZIP 1310 kb) [file 13428_2016_758_MOESM1_ESM.zip › Data/S4/jswa2-lenlap-cr-js.csv]

	Keypad 4	Keypad 3	Keypad 2	Keypad 1	Opto 4	Opto 3	Opto 2	Opto 1	TTL in 2	TTL in 1	Mic 2	Mic 1	Act close 4	Act close 3	Act close 3	Act close 1	TTL out 2	TTL out 1	Sounder 2	Sounder 1	Elapsed uS	Active uS	Elapsed mS	Active mS
1	0	0	0	0	0	0	0	0	0	0	0	0	0	0	0	0	0	0	0	0
2	0	0	0	0	0	0	1	0	0	0	0	0	0	0	0	0	0	0	0	0	3400501	7,249	3,400.50	7.25
3	0	0	0	0	0	0	1	0	0	0	0	1	0	0	0	0	0	0	0	0	3407750	1,002,251	3,407.75	1,002.25
4	0	0	0	0	0	0	0	0	0	0	0	1	0	0	0	0	0	0	0	0	4410001	22,749	4,410.00	22.75
5	0	0	0	0	0	0	0	0	0	0	0	0	0	0	0	0	0	0	0	0	4432750	450,751	4,432.75	450.75
6	0	0	0	0	0	0	1	0	0	0	0	0	0	0	0	0	0	0	0	0	4883501	24,249	4,883.50	24.25
7	0	0	0	0	0	0	1	0	0	0	0	1	0	0	0	0	0	0	0	0	4907750	1,002,000	4,907.75	1,002.00
8	0	0	0	0	0	0	0	0	0	0	0	1	0	0	0	0	0	0	0	0	5909750	20,751	5,909.75	20.75
9	0	0	0	0	0	0	0	0	0	0	0	0	0	0	0	0	0	0	0	0	5930501	452,749	5,930.50	452.75
10	0	0	0	0	0	0	1	0	0	0	0	0	0	0	0	0	0	0	0	0	6383250	24,500	6,383.25	24.5
11	0	0	0	0	0	0	1	0	0	0	0	1	0	0	0	0	0	0	0	0	6407750	1,001,751	6,407.75	1,001.75
12	0	0	0	0	0	0	0	0	0	0	0	1	0	0	0	0	0	0	0	0	7409501	21,000	7,409.50	21
13	0	0	0	0	0	0	0	0	0	0	0	0	0	0	0	0	0	0	0	0	7430501	452,500	7,430.50	452.5
14	0	0	0	0	0	0	1	0	0	0	0	0	0	0	0	0	0	0	0	0	7883001	24,749	7,883.00	24.75
15	0	0	0	0	0	0	1	0	0	0	0	1	0	0	0	0	0	0	0	0	7907750	1,001,500	7,907.75	1,001.50
16	0	0	0	0	0	0	0	0	0	0	0	1	0	0	0	0	0	0	0	0	8909250	21,251	8,909.25	21.25
17	0	0	0	0	0	0	0	0	0	0	0	0	0	0	0	0	0	0	0	0	8930501	452,249	8,930.50	452.25
18	0	0	0	0	0	0	1	0	0	0	0	0	0	0	0	0	0	0	0	0	9382750	25,000	9,382.75	25
19	0	0	0	0	0	0	1	0	0	0	0	1	0	0	0	0	0	0	0	0	9407750	1,001,251	9,407.75	1,001.25
20	0	0	0	0	0	0	0	0	0	0	0	1	0	0	0	0	0	0	0	0	10409001	23,249	10,409.00	23.25
21	0	0	0	0	0	0	0	0	0	0	0	0	0	0	0	0	0	0	0	0	10432250	450,251	10,432.25	450.25
22	0	0	0	0	0	0	1	0	0	0	0	0	0	0	0	0	0	0	0	0	10882501	25,249	10,882.50	25.25
23	0	0	0	0	0	0	1	0	0	0	0	1	0	0	0	0	0	0	0	0	10907750	1,001,000	10,907.75	1,001.00
24	0	0	0	0	0	0	0	0	0	0	0	1	0	0	0	0	0	0	0	0	11908750	21,751	11,908.75	21.75
25	0	0	0	0	0	0	0	0	0	0	0	0	0	0	0	0	0	0	0	0	11930501	451,749	11,930.50	451.75
26	0	0	0	0	0	0	1	0	0	0	0	0	0	0	0	0	0	0	0	0	12382250	25,251	12,382.25	25.25
27	0	0	0	0	0	0	1	0	0	0	0	1	0	0	0	0	0	0	0	0	12407501	1,001,000	12,407.50	1,001.00
28	0	0	0	0	0	0	0	0	0	0	0	1	0	0	0	0	0	0	0	0	13408501	22,000	13,408.50	22
29	0	0	0	0	0	0	0	0	0	0	0	0	0	0	0	0	0	0	0	0	13430501	451,500	13,430.50	451.5
30	0	0	0	0	0	0	1	0	0	0	0	0	0	0	0	0	0	0	0	0	13882001	25,500	13,882.00	25.5
31	0	0	0	0	0	0	1	0	0	0	0	1	0	0	0	0	0	0	0	0	13907501	1,000,500	13,907.50	1,000.50
32	0	0	0	0	0	0	0	0	0	0	0	1	0	0	0	0	0	0	0	0	14908001	22,249	14,908.00	22.25
33	0	0	0	0	0	0	0	0	0	0	0	0	0	0	0	0	0	0	0	0	14930250	451,251	14,930.25	451.25
34	0	0	0	0	0	0	1	0	0	0	0	0	0	0	0	0	0	0	0	0	15381501	26,000	15,381.50	26
35	0	0	0	0	0	0	1	0	0	0	0	1	0	0	0	0	0	0	0	0	15407501	1,000,249	15,407.50	1,000.25
36	0	0	0	0	0	0	0	0	0	0	0	1	0	0	0	0	0	0	0	0	16407750	24,751	16,407.75	24.75
37	0	0	0	0	0	0	0	0	0	0	0	0	0	0	0	0	0	0	0	0	16432501	448,749	16,432.50	448.75
38	0	0	0	0	0	0	1	0	0	0	0	0	0	0	0	0	0	0	0	0	16881250	26,251	16,881.25	26.25
39	0	0	0	0	0	0	1	0	0	0	0	1	0	0	0	0	0	0	0	0	16907501	1,000,000	16,907.50	1,000.00
40	0	0	0	0	0	0	0	0	0	0	0	1	0	0	0	0	0	0	0	0	17907501	24,500	17,907.50	24.5
41	0	0	0	0	0	0	0	0	0	0	0	0	0	0	0	0	0	0	0	0	17932001	449,000	17,932.00	449
42	0	0	0	0	0	0	1	0	0	0	0	0	0	0	0	0	0	0	0	0	18381001	26,500	18,381.00	26.5
43	0	0	0	0	0	0	1	0	0	0	0	1	0	0	0	0	0	0	0	0	18407501	999,749	18,407.50	999.75
44	0	0	0	0	0	0	0	0	0	0	0	1	0	0	0	0	0	0	0	0	19407250	24,751	19,407.25	24.75
45	0	0	0	0	0	0	0	0	0	0	0	0	0	0	0	0	0	0	0	0	19432001	448,749	19,432.00	448.75
46	0	0	0	0	0	0	1	0	0	0	0	0	0	0	0	0	0	0	0	0	19880750	26,751	19,880.75	26.75
47	0	0	0	0	0	0	1	0	0	0	0	1	0	0	0	0	0	0	0	0	19907501	999,500	19,907.50	999.5
48	0	0	0	0	0	0	0	0	0	0	0	1	0	0	0	0	0	0	0	0	20907001	23,249	20,907.00	23.25
49	0	0	0	0	0	0	0	0	0	0	0	0	0	0	0	0	0	0	0	0	20930250	450,251	20,930.25	450.25
50	0	0	0	0	0	0	1	0	0	0	0	0	0	0	0	0	0	0	0	0	21380501	27,000	21,380.50	27
51	0	0	0	0	0	0	1	0	0	0	0	1	0	0	0	0	0	0	0	0	21407501	999,249	21,407.50	999.25
52	0	0	0	0	0	0	0	0	0	0	0	1	0	0	0	0	0	0	0	0	22406750	25,500	22,406.75	25.5
53	0	0	0	0	0	0	0	0	0	0	0	0	0	0	0	0	0	0	0	0	22432250	448,000	22,432.25	448
54	0	0	0	0	0	0	1	0	0	0	0	0	0	0	0	0	0	0	0	0	22880250	27,000	22,880.25	27
55	0	0	0	0	0	0	1	0	0	0	0	1	0	0	0	0	0	0	0	0	22907250	999,251	22,907.25	999.25
56	0	0	0	0	0	0	0	0	0	0	0	1	0	0	0	0	0	0	0	0	23906501	25,749	23,906.50	25.75
57	0	0	0	0	0	0	0	0	0	0	0	0	0	0	0	0	0	0	0	0	23932250	447,751	23,932.25	447.75
58	0	0	0	0	0	0	1	0	0	0	0	0	0	0	0	0	0	0	0	0	24380001	27,249	24,380.00	27.25
59	0	0	0	0	0	0	1	0	0	0	0	1	0	0	0	0	0	0	0	0	24407250	999,000	24,407.25	999
60	0	0	0	0	0	0	0	0	0	0	0	1	0	0	0	0	0	0	0	0	25406250	26,000	25,406.25	26
61	0	0	0	0	0	0	0	0	0	0	0	0	0	0	0	0	0	0	0	0	25432250	447,500	25,432.25	447.5
62	0	0	0	0	0	0	1	0	0	0	0	0	0	0	0	0	0	0	0	0	25879750	27,500	25,879.75	27.5
63	0	0	0	0	0	0	1	0	0	0	0	1	0	0	0	0	0	0	0	0	25907250	998,751	25,907.25	998.75
64	0	0	0	0	0	0	0	0	0	0	0	1	0	0	0	0	0	0	0	0	26906001	26,249	26,906.00	26.25
65	0	0	0	0	0	0	0	0	0	0	0	0	0	0	0	0	0	0	0	0	26932250	447,251	26,932.25	447.25
66	0	0	0	0	0	0	1	0	0	0	0	0	0	0	0	0	0	0	0	0	27379501	27,749	27,379.50	27.75
67	0	0	0	0	0	0	1	0	0	0	0	1	0	0	0	0	0	0	0	0	27407250	998,500	27,407.25	998.5
68	0	0	0	0	0	0	0	0	0	0	0	1	0	0	0	0	0	0	0	0	28405750	26,500	28,405.75	26.5
69	0	0	0	0	0	0	0	0	0	0	0	0	0	0	0	0	0	0	0	0	28432250	447,000	28,432.25	447
70	0	0	0	0	0	0	1	0	0	0	0	0	0	0	0	0	0	0	0	0	28879250	28,000	28,879.25	28
71	0	0	0	0	0	0	1	0	0	0	0	1	0	0	0	0	0	0	0	0	28907250	998,251	28,907.25	998.25
72	0	0	0	0	0	0	0	0	0	0	0	1	0	0	0	0	0	0	0	0	29905501	26,749	29,905.50	26.75
73	0	0	0	0	0	0	0	0	0	0	0	0	0	0	0	0	0	0	0	0	29932250	446,751	29,932.25	446.75
74	0	0	0	0	0	0	1	0	0	0	0	0	0	0	0	0	0	0	0	0	30379001	28,249	30,379.00	28.25
75	0	0	0	0	0	0	1	0	0	0	0	1	0	0	0	0	0	0	0	0	30407250	998,000	30,407.25	998
76	0	0	0	0	0	0	0	0	0	0	0	1	0	0	0	0	0	0	0	0	31405250	27,000	31,405.25	27
77	0	0	0	0	0	0	0	0	0	0	0	0	0	0	0	0	0	0	0	0	31432250	446,500	31,432.25	446.5
78	0	0	0	0	0	0	1	0	0	0	0	0	0	0	0	0	0	0	0	0	31878750	28,500	31,878.75	28.5
79	0	0	0	0	0	0	1	0	0	0	0	1	0	0	0	0	0	0	0	0	31907250	997,500	31,907.25	997.5
80	0	0	0	0	0	0	0	0	0	0	0	1	0	0	0	0	0	0	0	0	32904750	25,251	32,904.75	25.25
81	0	0	0	0	0	0	0	0	0	0	0	0	0	0	0	0	0	0	0	0	32930001	448,500	32,930.00	448.5
82	0	0	0	0	0	0	1	0	0	0	0	0	0	0	0	0	0	0	0	0	33378501	28,500	33,378.50	28.5
83	0	0	0	0	0	0	1	0	0	0	0	1	0	0	0	0	0	0	0	0	33407001	997,500	33,407.00	997.5
84	0	0	0	0	0	0	0	0	0	0	0	1	0	0	0	0	0	0	0	0	34404501	27,500	34,404.50	27.5
85	0	0	0	0	0	0	0	0	0	0	0	0	0	0	0	0	0	0	0	0	34432001	446,000	34,432.00	446
86	0	0	0	0	0	0	1	0	0	0	0	0	0	0	0	0	0	0	0	0	34878001	29,000	34,878.00	29
87	0	0	0	0	0	0	1	0	0	0	0	1	0	0	0	0	0	0	0	0	34907001	997,249	34,907.00	997.25
88	0	0	0	0	0	0	0	0	0	0	0	1	0	0	0	0	0	0	0	0	35904250	27,751	35,904.25	27.75
89	0	0	0	0	0	0	0	0	0	0	0	0	0	0	0	0	0	0	0	0	35932001	445,749	35,932.00	445.75
90	0	0	0	0	0	0	1	0	0	0	0	0	0	0	0	0	0	0	0	0	36377750	29,251	36,377.75	29.25
91	0	0	0	0	0	0	1	0	0	0	0	1	0	0	0	0	0	0	0	0	36407001	997,000	36,407.00	997
92	0	0	0	0	0	0	0	0	0	0	0	1	0	0	0	0	0	0	0	0	37404001	25,749	37,404.00	25.75
93	0	0	0	0	0	0	0	0	0	0	0	0	0	0	0	0	0	0	0	0	37429750	447,751	37,429.75	447.75
94	0	0	0	0	0	0	1	0	0	0	0	0	0	0	0	0	0	0	0	0	37877501	29,500	37,877.50	29.5
95	0	0	0	0	0	0	1	0	0	0	0	1	0	0	0	0	0	0	0	0	37907001	996,749	37,907.00	996.75
96	0	0	0	0	0	0	0	0	0	0	0	1	0	0	0	0	0	0	0	0	38903750	26,000	38,903.75	26
97	0	0	0	0	0	0	0	0	0	0	0	0	0	0	0	0	0	0	0	0	38929750	447,500	38,929.75	447.5
98	0	0	0	0	0	0	1	0	0	0	0	0	0	0	0	0	0	0	0	0	39377250	29,751	39,377.25	29.75
99	0	0	0	0	0	0	1	0	0	0	0	1	0	0	0	0	0	0	0	0	39407001	996,500	39,407.00	996.5
100	0	0	0	0	0	0	0	0	0	0	0	1	0	0	0	0	0	0	0	0	40403501	28,000	40,403.50	28
101	0	0	0	0	0	0	0	0	0	0	0	0	0	0	0	0	0	0	0	0	40431501	445,500	40,431.50	445.5
102	0	0	0	0	0	0	1	0	0	0	0	0	0	0	0	0	0	0	0	0	40877001	30,000	40,877.00	30
103	0	0	0	0	0	0	1	0	0	0	0	1	0	0	0	0	0	0	0	0	40907001	1,013,000	40,907.00	1,013.00
104	0	0	0	0	0	0	0	0	0	0	0	1	0	0	0	0	0	0	0	0	41920001	11,749	41,920.00	11.75
105	0	0	0	0	0	0	0	0	0	0	0	0	0	0	0	0	0	0	0	0	41931750	445,000	41,931.75	445
106	0	0	0	0	0	0	1	0	0	0	0	0	0	0	0	0	0	0	0	0	42376750	30,251	42,376.75	30.25
107	0	0	0	0	0	0	1	0	0	0	0	1	0	0	0	0	0	0	0	0	42407001	996,000	42,407.00	996
108	0	0	0	0	0	0	0	0	0	0	0	1	0	0	0	0	0	0	0	0	43403001	26,749	43,403.00	26.75
109	0	0	0	0	0	0	0	0	0	0	0	0	0	0	0	0	0	0	0	0	43429750	446,751	43,429.75	446.75
110	0	0	0	0	0	0	1	0	0	0	0	0	0	0	0	0	0	0	0	0	43876501	30,249	43,876.50	30.25
111	0	0	0	0	0	0	1	0	0	0	0	1	0	0	0	0	0	0	0	0	43906750	1,012,751	43,906.75	1,012.75
112	0	0	0	0	0	0	0	0	0	0	0	1	0	0	0	0	0	0	0	0	44919501	12,249	44,919.50	12.25
113	0	0	0	0	0	0	0	0	0	0	0	0	0	0	0	0	0	0	0	0	44931750	444,500	44,931.75	444.5
114	0	0	0	0	0	0	1	0	0	0	0	0	0	0	0	0	0	0	0	0	45376250	30,500	45,376.25	30.5
115	0	0	0	0	0	0	1	0	0	0	0	1	0	0	0	0	0	0	0	0	45406750	995,751	45,406.75	995.75
116	0	0	0	0	0	0	0	0	0	0	0	1	0	0	0	0	0	0	0	0	46402501	29,249	46,402.50	29.25
117	0	0	0	0	0	0	0	0	0	0	0	0	0	0	0	0	0	0	0	0	46431750	444,251	46,431.75	444.25
118	0	0	0	0	0	0	1	0	0	0	0	0	0	0	0	0	0	0	0	0	46876001	30,749	46,876.00	30.75
119	0	0	0	0	0	0	1	0	0	0	0	1	0	0	0	0	0	0	0	0	46906750	1,012,251	46,906.75	1,012.25
120	0	0	0	0	0	0	0	0	0	0	0	1	0	0	0	0	0	0	0	0	47919001	12,749	47,919.00	12.75
121	0	0	0	0	0	0	0	0	0	0	0	0	0	0	0	0	0	0	0	0	47931750	444,000	47,931.75	444
122	0	0	0	0	0	0	1	0	0	0	0	0	0	0	0	0	0	0	0	0	48375750	31,000	48,375.75	31
123	0	0	0	0	0	0	1	0	0	0	0	1	0	0	0	0	0	0	0	0	48406750	995,251	48,406.75	995.25
124	0	0	0	0	0	0	0	0	0	0	0	1	0	0	0	0	0	0	0	0	49402001	29,749	49,402.00	29.75
125	0	0	0	0	0	0	0	0	0	0	0	0	0	0	0	0	0	0	0	0	49431750	443,500	49,431.75	443.5
126	0	0	0	0	0	0	1	0	0	0	0	0	0	0	0	0	0	0	0	0	49875250	31,500	49,875.25	31.5
127	0	0	0	0	0	0	1	0	0	0	0	1	0	0	0	0	0	0	0	0	49906750	1,011,500	49,906.75	1,011.50
128	0	0	0	0	0	0	0	0	0	0	0	1	0	0	0	0	0	0	0	0	50918250	11,251	50,918.25	11.25
129	0	0	0	0	0	0	0	0	0	0	0	0	0	0	0	0	0	0	0	0	50929501	445,500	50,929.50	445.5
130	0	0	0	0	0	0	1	0	0	0	0	0	0	0	0	0	0	0	0	0	51375001	31,749	51,375.00	31.75
131	0	0	0	0	0	0	1	0	0	0	0	1	0	0	0	0	0	0	0	0	51406750	994,751	51,406.75	994.75
132	0	0	0	0	0	0	0	0	0	0	0	1	0	0	0	0	0	0	0	0	52401501	30,000	52,401.50	30
133	0	0	0	0	0	0	0	0	0	0	0	0	0	0	0	0	0	0	0	0	52431501	443,249	52,431.50	443.25
134	0	0	0	0	0	0	1	0	0	0	0	0	0	0	0	0	0	0	0	0	52874750	32,000	52,874.75	32
135	0	0	0	0	0	0	1	0	0	0	0	1	0	0	0	0	0	0	0	0	52906750	1,011,000	52,906.75	1,011.00
136	0	0	0	0	0	0	0	0	0	0	0	1	0	0	0	0	0	0	0	0	53917750	13,751	53,917.75	13.75
137	0	0	0	0	0	0	0	0	0	0	0	0	0	0	0	0	0	0	0	0	53931501	443,000	53,931.50	443
138	0	0	0	0	0	0	1	0	0	0	0	0	0	0	0	0	0	0	0	0	54374501	32,000	54,374.50	32
139	0	0	0	0	0	0	1	0	0	0	0	1	0	0	0	0	0	0	0	0	54406501	994,500	54,406.50	994.5
140	0	0	0	0	0	0	0	0	0	0	0	1	0	0	0	0	0	0	0	0	55401001	28,249	55,401.00	28.25
141	0	0	0	0	0	0	0	0	0	0	0	0	0	0	0	0	0	0	0	0	55429250	445,000	55,429.25	445
142	0	0	0	0	0	0	1	0	0	0	0	0	0	0	0	0	0	0	0	0	55874250	32,251	55,874.25	32.25
143	0	0	0	0	0	0	1	0	0	0	0	1	0	0	0	0	0	0	0	0	55906501	1,010,749	55,906.50	1,010.75
144	0	0	0	0	0	0	0	0	0	0	0	1	0	0	0	0	0	0	0	0	56917250	12,000	56,917.25	12
145	0	0	0	0	0	0	0	0	0	0	0	0	0	0	0	0	0	0	0	0	56929250	444,751	56,929.25	444.75
146	0	0	0	0	0	0	1	0	0	0	0	0	0	0	0	0	0	0	0	0	57374001	32,500	57,374.00	32.5
147	0	0	0	0	0	0	1	0	0	0	0	1	0	0	0	0	0	0	0	0	57406501	993,749	57,406.50	993.75
148	0	0	0	0	0	0	0	0	0	0	0	1	0	0	0	0	0	0	0	0	58400250	30,751	58,400.25	30.75
149	0	0	0	0	0	0	0	0	0	0	0	0	0	0	0	0	0	0	0	0	58431001	442,749	58,431.00	442.75
150	0	0	0	0	0	0	1	0	0	0	0	0	0	0	0	0	0	0	0	0	58873750	32,751	58,873.75	32.75
151	0	0	0	0	0	0	1	0	0	0	0	1	0	0	0	0	0	0	0	0	58906501	1,010,249	58,906.50	1,010.25
152	0	0	0	0	0	0	0	0	0	0	0	1	0	0	0	0	0	0	0	0	59916750	14,251	59,916.75	14.25
153	0	0	0	0	0	0	0	0	0	0	0	0	0	0	0	0	0	0	0	0	59931001	442,500	59,931.00	442.5
154	0	0	0	0	0	0	1	0	0	0	0	0	0	0	0	0	0	0	0	0	60373501	33,000	60,373.50	33
155	0	0	0	0	0	0	1	0	0	0	0	1	0	0	0	0	0	0	0	0	60406501	993,249	60,406.50	993.25
156	0	0	0	0	0	0	0	0	0	0	0	1	0	0	0	0	0	0	0	0	61399750	29,500	61,399.75	29.5
157	0	0	0	0	0	0	0	0	0	0	0	0	0	0	0	0	0	0	0	0	61429250	444,000	61,429.25	444
158	0	0	0	0	0	0	1	0	0	0	0	0	0	0	0	0	0	0	0	0	61873250	33,251	61,873.25	33.25
159	0	0	0	0	0	0	1	0	0	0	0	1	0	0	0	0	0	0	0	0	61906501	1,009,749	61,906.50	1,009.75
160	0	0	0	0	0	0	0	0	0	0	0	1	0	0	0	0	0	0	0	0	62916250	13,000	62,916.25	13
161	0	0	0	0	0	0	0	0	0	0	0	0	0	0	0	0	0	0	0	0	62929250	443,751	62,929.25	443.75
162	0	0	0	0	0	0	1	0	0	0	0	0	0	0	0	0	0	0	0	0	63373001	33,249	63,373.00	33.25
163	0	0	0	0	0	0	1	0	0	0	0	1	0	0	0	0	0	0	0	0	63406250	993,000	63,406.25	993
164	0	0	0	0	0	0	0	0	0	0	0	1	0	0	0	0	0	0	0	0	64399250	32,000	64,399.25	32
165	0	0	0	0	0	0	0	0	0	0	0	0	0	0	0	0	0	0	0	0	64431250	441,500	64,431.25	441.5
166	0	0	0	0	0	0	1	0	0	0	0	0	0	0	0	0	0	0	0	0	64872750	33,500	64,872.75	33.5
167	0	0	0	0	0	0	1	0	0	0	0	1	0	0	0	0	0	0	0	0	64906250	1,009,251	64,906.25	1,009.25
168	0	0	0	0	0	0	0	0	0	0	0	1	0	0	0	0	0	0	0	0	65915501	13,500	65,915.50	13.5
169	0	0	0	0	0	0	0	0	0	0	0	0	0	0	0	0	0	0	0	0	65929001	443,500	65,929.00	443.5
170	0	0	0	0	0	0	1	0	0	0	0	0	0	0	0	0	0	0	0	0	66372501	33,749	66,372.50	33.75
171	0	0	0	0	0	0	1	0	0	0	0	1	0	0	0	0	0	0	0	0	66406250	992,500	66,406.25	992.5
172	0	0	0	0	0	0	0	0	0	0	0	1	0	0	0	0	0	0	0	0	67398750	30,251	67,398.75	30.25
173	0	0	0	0	0	0	0	0	0	0	0	0	0	0	0	0	0	0	0	0	67429001	443,249	67,429.00	443.25
174	0	0	0	0	0	0	1	0	0	0	0	0	0	0	0	0	0	0	0	0	67872250	34,000	67,872.25	34
175	0	0	0	0	0	0	1	0	0	0	0	1	0	0	0	0	0	0	0	0	67906250	1,022,751	67,906.25	1,022.75
176	0	0	0	0	0	0	1	0	0	0	0	0	0	0	0	0	0	0	0	0	68929001	36,000	68,929.00	36
177	0	0	0	0	0	0	0	0	0	0	0	0	0	0	0	0	0	0	0	0	68965001	407,000	68,965.00	407
178	0	0	0	0	0	0	1	0	0	0	0	0	0	0	0	0	0	0	0	0	69372001	34,249	69,372.00	34.25
179	0	0	0	0	0	0	1	0	0	0	0	1	0	0	0	0	0	0	0	0	69406250	992,000	69,406.25	992
180	0	0	0	0	0	0	0	0	0	0	0	1	0	0	0	0	0	0	0	0	70398250	30,751	70,398.25	30.75
181	0	0	0	0	0	0	0	0	0	0	0	0	0	0	0	0	0	0	0	0	70429001	442,500	70,429.00	442.5
182	0	0	0	0	0	0	1	0	0	0	0	0	0	0	0	0	0	0	0	0	70871501	34,749	70,871.50	34.75
183	0	0	0	0	0	0	1	0	0	0	0	1	0	0	0	0	0	0	0	0	70906250	1,008,251	70,906.25	1,008.25
184	0	0	0	0	0	0	0	0	0	0	0	1	0	0	0	0	0	0	0	0	71914501	14,500	71,914.50	14.5
185	0	0	0	0	0	0	0	0	0	0	0	0	0	0	0	0	0	0	0	0	71929001	442,249	71,929.00	442.25
186	0	0	0	0	0	0	1	0	0	0	0	0	0	0	0	0	0	0	0	0	72371250	35,000	72,371.25	35
187	0	0	0	0	0	0	1	0	0	0	0	1	0	0	0	0	0	0	0	0	72406250	991,251	72,406.25	991.25
188	0	0	0	0	0	0	0	0	0	0	0	1	0	0	0	0	0	0	0	0	73397501	31,500	73,397.50	31.5
189	0	0	0	0	0	0	0	0	0	0	0	0	0	0	0	0	0	0	0	0	73429001	442,000	73,429.00	442
190	0	0	0	0	0	0	1	0	0	0	0	0	0	0	0	0	0	0	0	0	73871001	35,000	73,871.00	35
191	0	0	0	0	0	0	1	0	0	0	0	1	0	0	0	0	0	0	0	0	73906001	1,008,000	73,906.00	1,008.00
192	0	0	0	0	0	0	0	0	0	0	0	1	0	0	0	0	0	0	0	0	74914001	14,749	74,914.00	14.75
193	0	0	0	0	0	0	0	0	0	0	0	0	0	0	0	0	0	0	0	0	74928750	442,000	74,928.75	442
194	0	0	0	0	0	0	1	0	0	0	0	0	0	0	0	0	0	0	0	0	75370750	35,251	75,370.75	35.25
195	0	0	0	0	0	0	1	0	0	0	0	1	0	0	0	0	0	0	0	0	75406001	991,000	75,406.00	991
196	0	0	0	0	0	0	0	0	0	0	0	1	0	0	0	0	0	0	0	0	76397001	33,500	76,397.00	33.5
197	0	0	0	0	0	0	0	0	0	0	0	0	0	0	0	0	0	0	0	0	76430501	440,000	76,430.50	440
198	0	0	0	0	0	0	1	0	0	0	0	0	0	0	0	0	0	0	0	0	76870501	35,500	76,870.50	35.5
199	0	0	0	0	0	0	1	0	0	0	0	1	0	0	0	0	0	0	0	0	76906001	1,007,500	76,906.00	1,007.50
200	0	0	0	0	0	0	0	0	0	0	0	1	0	0	0	0	0	0	0	0	77913501	17,000	77,913.50	17
201	0	0	0	0	0	0	0	0	0	0	0	0	0	0	0	0	0	0	0	0	77930501	439,749	77,930.50	439.75
202	0	0	0	0	0	0	1	0	0	0	0	0	0	0	0	0	0	0	0	0	78370250	35,751	78,370.25	35.75
203	0	0	0	0	0	0	1	0	0	0	0	1	0	0	0	0	0	0	0	0	78406001	990,500	78,406.00	990.5
204	0	0	0	0	0	0	0	0	0	0	0	1	0	0	0	0	0	0	0	0	79396501	34,000	79,396.50	34
205	0	0	0	0	0	0	0	0	0	0	0	0	0	0	0	0	0	0	0	0	79430501	439,500	79,430.50	439.5
206	0	0	0	0	0	0	1	0	0	0	0	0	0	0	0	0	0	0	0	0	79870001	36,000	79,870.00	36
207	0	0	0	0	0	0	1	0	0	0	0	1	0	0	0	0	0	0	0	0	79906001	1,006,749	79,906.00	1,006.75
208	0	0	0	0	0	0	0	0	0	0	0	1	0	0	0	0	0	0	0	0	80912750	16,000	80,912.75	16
209	0	0	0	0	0	0	0	0	0	0	0	0	0	0	0	0	0	0	0	0	80928750	441,000	80,928.75	441
210	0	0	0	0	0	0	1	0	0	0	0	0	0	0	0	0	0	0	0	0	81369750	36,251	81,369.75	36.25
211	0	0	0	0	0	0	1	0	0	0	0	1	0	0	0	0	0	0	0	0	81406001	990,000	81,406.00	990
212	0	0	0	0	0	0	0	0	0	0	0	1	0	0	0	0	0	0	0	0	82396001	34,500	82,396.00	34.5
213	0	0	0	0	0	0	0	0	0	0	0	0	0	0	0	0	0	0	0	0	82430501	439,000	82,430.50	439
214	0	0	0	0	0	0	1	0	0	0	0	0	0	0	0	0	0	0	0	0	82869501	36,500	82,869.50	36.5
215	0	0	0	0	0	0	1	0	0	0	0	1	0	0	0	0	0	0	0	0	82906001	1,006,249	82,906.00	1,006.25
216	0	0	0	0	0	0	0	0	0	0	0	1	0	0	0	0	0	0	0	0	83912250	18,000	83,912.25	18
217	0	0	0	0	0	0	0	0	0	0	0	0	0	0	0	0	0	0	0	0	83930250	439,000	83,930.25	439
218	0	0	0	0	0	0	1	0	0	0	0	0	0	0	0	0	0	0	0	0	84369250	36,500	84,369.25	36.5
219	0	0	0	0	0	0	1	0	0	0	0	1	0	0	0	0	0	0	0	0	84405750	989,500	84,405.75	989.5
220	0	0	0	0	0	0	0	0	0	0	0	1	0	0	0	0	0	0	0	0	85395250	33,251	85,395.25	33.25
221	0	0	0	0	0	0	0	0	0	0	0	0	0	0	0	0	0	0	0	0	85428501	457,000	85,428.50	457
222	0	0	0	0	0	0	1	0	0	0	0	0	0	0	0	0	0	0	0	0	85885501	20,249	85,885.50	20.25
223	0	0	0	0	0	0	1	0	0	0	0	1	0	0	0	0	0	0	0	0	85905750	1,006,000	85,905.75	1,006.00
224	0	0	0	0	0	0	0	0	0	0	0	1	0	0	0	0	0	0	0	0	86911750	16,751	86,911.75	16.75
225	0	0	0	0	0	0	0	0	0	0	0	0	0	0	0	0	0	0	0	0	86928501	456,749	86,928.50	456.75
226	0	0	0	0	0	0	1	0	0	0	0	0	0	0	0	0	0	0	0	0	87385250	20,500	87,385.25	20.5
227	0	0	0	0	0	0	1	0	0	0	0	1	0	0	0	0	0	0	0	0	87405750	989,000	87,405.75	989
228	0	0	0	0	0	0	0	0	0	0	0	1	0	0	0	0	0	0	0	0	88394750	36,000	88,394.75	36
229	0	0	0	0	0	0	0	0	0	0	0	0	0	0	0	0	0	0	0	0	88430750	454,251	88,430.75	454.25
230	0	0	0	0	0	0	1	0	0	0	0	0	0	0	0	0	0	0	0	0	88885001	20,749	88,885.00	20.75
231	0	0	0	0	0	0	1	0	0	0	0	1	0	0	0	0	0	0	0	0	88905750	1,005,500	88,905.75	1,005.50
232	0	0	0	0	0	0	0	0	0	0	0	1	0	0	0	0	0	0	0	0	89911250	19,500	89,911.25	19.5
233	0	0	0	0	0	0	0	0	0	0	0	0	0	0	0	0	0	0	0	0	89930750	454,000	89,930.75	454
234	0	0	0	0	0	0	1	0	0	0	0	0	0	0	0	0	0	0	0	0	90384750	21,000	90,384.75	21
235	0	0	0	0	0	0	1	0	0	0	0	1	0	0	0	0	0	0	0	0	90405750	988,500	90,405.75	988.5
236	0	0	0	0	0	0	0	0	0	0	0	1	0	0	0	0	0	0	0	0	91394250	34,251	91,394.25	34.25
237	0	0	0	0	0	0	0	0	0	0	0	0	0	0	0	0	0	0	0	0	91428501	456,000	91,428.50	456
238	0	0	0	0	0	0	1	0	0	0	0	0	0	0	0	0	0	0	0	0	91884501	21,249	91,884.50	21.25
239	0	0	0	0	0	0	1	0	0	0	0	1	0	0	0	0	0	0	0	0	91905750	1,005,000	91,905.75	1,005.00
240	0	0	0	0	0	0	0	0	0	0	0	1	0	0	0	0	0	0	0	0	92910750	17,751	92,910.75	17.75
241	0	0	0	0	0	0	0	0	0	0	0	0	0	0	0	0	0	0	0	0	92928501	455,749	92,928.50	455.75
242	0	0	0	0	0	0	1	0	0	0	0	0	0	0	0	0	0	0	0	0	93384250	21,251	93,384.25	21.25
243	0	0	0	0	0	0	1	0	0	0	0	1	0	0	0	0	0	0	0	0	93405501	988,249	93,405.50	988.25
244	0	0	0	0	0	0	0	0	0	0	0	1	0	0	0	0	0	0	0	0	94393750	34,500	94,393.75	34.5
245	0	0	0	0	0	0	0	0	0	0	0	0	0	0	0	0	0	0	0	0	94428250	455,751	94,428.25	455.75
246	0	0	0	0	0	0	1	0	0	0	0	0	0	0	0	0	0	0	0	0	94884001	21,500	94,884.00	21.5
247	0	0	0	0	0	0	1	0	0	0	0	1	0	0	0	0	0	0	0	0	94905501	1,004,749	94,905.50	1,004.75
248	0	0	0	0	0	0	0	0	0	0	0	1	0	0	0	0	0	0	0	0	95910250	18,000	95,910.25	18
249	0	0	0	0	0	0	0	0	0	0	0	0	0	0	0	0	0	0	0	0	95928250	455,500	95,928.25	455.5
250	0	0	0	0	0	0	1	0	0	0	0	0	0	0	0	0	0	0	0	0	96383750	21,751	96,383.75	21.75
251	0	0	0	0	0	0	1	0	0	0	0	1	0	0	0	0	0	0	0	0	96405501	987,749	96,405.50	987.75
252	0	0	0	0	0	0	0	0	0	0	0	1	0	0	0	0	0	0	0	0	97393250	35,000	97,393.25	35
253	0	0	0	0	0	0	0	0	0	0	0	0	0	0	0	0	0	0	0	0	97428250	455,251	97,428.25	455.25
254	0	0	0	0	0	0	1	0	0	0	0	0	0	0	0	0	0	0	0	0	97883501	22,000	97,883.50	22
255	0	0	0	0	0	0	1	0	0	0	0	1	0	0	0	0	0	0	0	0	97905501	1,004,000	97,905.50	1,004.00
256	0	0	0	0	0	0	0	0	0	0	0	1	0	0	0	0	0	0	0	0	98909501	18,749	98,909.50	18.75
257	0	0	0	0	0	0	0	0	0	0	0	0	0	0	0	0	0	0	0	0	98928250	455,000	98,928.25	455
258	0	0	0	0	0	0	1	0	0	0	0	0	0	0	0	0	0	0	0	0	99383250	22,251	99,383.25	22.25
259	0	0	0	0	0	0	1	0	0	0	0	1	0	0	0	0	0	0	0	0	99405501	987,249	99,405.50	987.25
260	0	0	0	0	0	0	0	0	0	0	0	1	0	0	0	0	0	0	0	0	100392750	35,500	100,392.75	35.5
261	0	0	0	0	0	0	0	0	0	0	0	0	0	0	0	0	0	0	0	0	100428250	454,500	100,428.25	454.5
262	0	0	0	0	0	0	1	0	0	0	0	0	0	0	0	0	0	0	0	0	100882750	22,751	100,882.75	22.75
263	0	0	0	0	0	0	1	0	0	0	0	1	0	0	0	0	0	0	0	0	100905501	1,003,500	100,905.50	1,003.50
264	0	0	0	0	0	0	0	0	0	0	0	1	0	0	0	0	0	0	0	0	101909001	21,000	101,909.00	21
265	0	0	0	0	0	0	0	0	0	0	0	0	0	0	0	0	0	0	0	0	101930001	452,500	101,930.00	452.5
266	0	0	0	0	0	0	1	0	0	0	0	0	0	0	0	0	0	0	0	0	102382501	23,000	102,382.50	23
267	0	0	0	0	0	0	1	0	0	0	0	1	0	0	0	0	0	0	0	0	102405501	986,500	102,405.50	986.5
268	0	0	0	0	0	0	0	0	0	0	0	1	0	0	0	0	0	0	0	0	103392001	36,249	103,392.00	36.25
269	0	0	0	0	0	0	0	0	0	0	0	0	0	0	0	0	0	0	0	0	103428250	454,000	103,428.25	454
270	0	0	0	0	0	0	1	0	0	0	0	0	0	0	0	0	0	0	0	0	103882250	23,000	103,882.25	23
271	0	0	0	0	0	0	1	0	0	0	0	1	0	0	0	0	0	0	0	0	103905250	1,003,251	103,905.25	1,003.25
272	0	0	0	0	0	0	0	0	0	0	0	1	0	0	0	0	0	0	0	0	104908501	19,500	104,908.50	19.5
273	0	0	0	0	0	0	0	0	0	0	0	0	0	0	0	0	0	0	0	0	104928001	454,000	104,928.00	454
274	0	0	0	0	0	0	1	0	0	0	0	0	0	0	0	0	0	0	0	0	105382001	23,249	105,382.00	23.25
275	0	0	0	0	0	0	1	0	0	0	0	1	0	0	0	0	0	0	0	0	105405250	1,003,000	105,405.25	1,003.00
276	0	0	0	0	0	0	0	0	0	0	0	1	0	0	0	0	0	0	0	0	106408250	21,500	106,408.25	21.5
277	0	0	0	0	0	0	0	0	0	0	0	0	0	0	0	0	0	0	0	0	106429750	452,000	106,429.75	452
278	0	0	0	0	0	0	1	0	0	0	0	0	0	0	0	0	0	0	0	0	106881750	23,500	106,881.75	23.5
279	0	0	0	0	0	0	1	0	0	0	0	1	0	0	0	0	0	0	0	0	106905250	1,002,751	106,905.25	1,002.75
280	0	0	0	0	0	0	0	0	0	0	0	1	0	0	0	0	0	0	0	0	107908001	20,000	107,908.00	20
281	0	0	0	0	0	0	0	0	0	0	0	0	0	0	0	0	0	0	0	0	107928001	453,500	107,928.00	453.5
282	0	0	0	0	0	0	1	0	0	0	0	0	0	0	0	0	0	0	0	0	108381501	23,500	108,381.50	23.5
283	0	0	0	0	0	0	1	0	0	0	0	1	0	0	0	0	0	0	0	0	108405001	1,002,749	108,405.00	1,002.75
284	0	0	0	0	0	0	0	0	0	0	0	1	0	0	0	0	0	0	0	0	109407750	20,251	109,407.75	20.25
285	0	0	0	0	0	0	0	0	0	0	0	0	0	0	0	0	0	0	0	0	109428001	453,249	109,428.00	453.25
286	0	0	0	0	0	0	1	0	0	0	0	0	0	0	0	0	0	0	0	0	109881250	24,000	109,881.25	24
287	0	0	0	0	0	0	1	0	0	0	0	1	0	0	0	0	0	0	0	0	109905250	1,002,251	109,905.25	1,002.25
288	0	0	0	0	0	0	0	0	0	0	0	1	0	0	0	0	0	0	0	0	110907501	20,500	110,907.50	20.5
289	0	0	0	0	0	0	0	0	0	0	0	0	0	0	0	0	0	0	0	0	110928001	453,000	110,928.00	453
290	0	0	0	0	0	0	1	0	0	0	0	0	0	0	0	0	0	0	0	0	111381001	24,249	111,381.00	24.25
291	0	0	0	0	0	0	1	0	0	0	0	1	0	0	0	0	0	0	0	0	111405250	1,002,000	111,405.25	1,002.00
292	0	0	0	0	0	0	0	0	0	0	0	1	0	0	0	0	0	0	0	0	112407250	22,500	112,407.25	22.5
293	0	0	0	0	0	0	0	0	0	0	0	0	0	0	0	0	0	0	0	0	112429750	451,000	112,429.75	451
294	0	0	0	0	0	0	1	0	0	0	0	0	0	0	0	0	0	0	0	0	112880750	24,500	112,880.75	24.5
295	0	0	0	0	0	0	1	0	0	0	0	1	0	0	0	0	0	0	0	0	112905250	1,001,751	112,905.25	1,001.75
296	0	0	0	0	0	0	0	0	0	0	0	1	0	0	0	0	0	0	0	0	113907001	21,000	113,907.00	21
297	0	0	0	0	0	0	0	0	0	0	0	0	0	0	0	0	0	0	0	0	113928001	452,500	113,928.00	452.5
298	0	0	0	0	0	0	1	0	0	0	0	0	0	0	0	0	0	0	0	0	114380501	24,500	114,380.50	24.5
299	0	0	0	0	0	0	1	0	0	0	0	1	0	0	0	0	0	0	0	0	114405001	1,001,500	114,405.00	1,001.50
300	0	0	0	0	0	0	0	0	0	0	0	1	0	0	0	0	0	0	0	0	115406501	21,249	115,406.50	21.25
301	0	0	0	0	0	0	0	0	0	0	0	0	0	0	0	0	0	0	0	0	115427750	452,500	115,427.75	452.5
302	0	0	0	0	0	0	1	0	0	0	0	0	0	0	0	0	0	0	0	0	115880250	24,751	115,880.25	24.75
303	0	0	0	0	0	0	1	0	0	0	0	1	0	0	0	0	0	0	0	0	115905001	1,001,249	115,905.00	1,001.25
304	0	0	0	0	0	0	0	0	0	0	0	1	0	0	0	0	0	0	0	0	116906250	21,500	116,906.25	21.5
305	0	0	0	0	0	0	0	0	0	0	0	0	0	0	0	0	0	0	0	0	116927750	452,251	116,927.75	452.25
306	0	0	0	0	0	0	1	0	0	0	0	0	0	0	0	0	0	0	0	0	117380001	25,000	117,380.00	25
307	0	0	0	0	0	0	1	0	0	0	0	1	0	0	0	0	0	0	0	0	117405001	1,001,000	117,405.00	1,001.00
308	0	0	0	0	0	0	0	0	0	0	0	1	0	0	0	0	0	0	0	0	118406001	23,500	118,406.00	23.5
309	0	0	0	0	0	0	0	0	0	0	0	0	0	0	0	0	0	0	0	0	118429501	450,249	118,429.50	450.25
310	0	0	0	0	0	0	1	0	0	0	0	0	0	0	0	0	0	0	0	0	118879750	25,251	118,879.75	25.25
311	0	0	0	0	0	0	1	0	0	0	0	1	0	0	0	0	0	0	0	0	118905001	1,000,749	118,905.00	1,000.75
312	0	0	0	0	0	0	0	0	0	0	0	1	0	0	0	0	0	0	0	0	119905750	23,751	119,905.75	23.75
313	0	0	0	0	0	0	0	0	0	0	0	0	0	0	0	0	0	0	0	0	119929501	449,749	119,929.50	449.75
314	0	0	0	0	0	0	1	0	0	0	0	0	0	0	0	0	0	0	0	0	120379250	25,751	120,379.25	25.75
315	0	0	0	0	0	0	1	0	0	0	0	1	0	0	0	0	0	0	0	0	120405001	1,000,500	120,405.00	1,000.50
316	0	0	0	0	0	0	0	0	0	0	0	1	0	0	0	0	0	0	0	0	121405501	24,000	121,405.50	24
317	0	0	0	0	0	0	0	0	0	0	0	0	0	0	0	0	0	0	0	0	121429501	449,500	121,429.50	449.5
318	0	0	0	0	0	0	1	0	0	0	0	0	0	0	0	0	0	0	0	0	121879001	26,000	121,879.00	26
319	0	0	0	0	0	0	1	0	0	0	0	1	0	0	0	0	0	0	0	0	121905001	1,000,249	121,905.00	1,000.25
320	0	0	0	0	0	0	0	0	0	0	0	1	0	0	0	0	0	0	0	0	122905250	22,500	122,905.25	22.5
321	0	0	0	0	0	0	0	0	0	0	0	0	0	0	0	0	0	0	0	0	122927750	451,000	122,927.75	451
322	0	0	0	0	0	0	1	0	0	0	0	0	0	0	0	0	0	0	0	0	123378750	26,000	123,378.75	26
323	0	0	0	0	0	0	1	0	0	0	0	1	0	0	0	0	0	0	0	0	123404750	1,000,251	123,404.75	1,000.25
324	0	0	0	0	0	0	0	0	0	0	0	1	0	0	0	0	0	0	0	0	124405001	24,249	124,405.00	24.25
325	0	0	0	0	0	0	0	0	0	0	0	0	0	0	0	0	0	0	0	0	124429250	449,251	124,429.25	449.25
326	0	0	0	0	0	0	1	0	0	0	0	0	0	0	0	0	0	0	0	0	124878501	26,249	124,878.50	26.25
327	0	0	0	0	0	0	1	0	0	0	0	1	0	0	0	0	0	0	0	0	124904750	1,000,000	124,904.75	1,000.00
328	0	0	0	0	0	0	0	0	0	0	0	1	0	0	0	0	0	0	0	0	125904750	24,500	125,904.75	24.5
329	0	0	0	0	0	0	0	0	0	0	0	0	0	0	0	0	0	0	0	0	125929250	449,000	125,929.25	449
330	0	0	0	0	0	0	1	0	0	0	0	0	0	0	0	0	0	0	0	0	126378250	26,500	126,378.25	26.5
331	0	0	0	0	0	0	1	0	0	0	0	1	0	0	0	0	0	0	0	0	126404750	999,751	126,404.75	999.75
332	0	0	0	0	0	0	0	0	0	0	0	1	0	0	0	0	0	0	0	0	127404501	24,749	127,404.50	24.75
333	0	0	0	0	0	0	0	0	0	0	0	0	0	0	0	0	0	0	0	0	127429250	448,751	127,429.25	448.75
334	0	0	0	0	0	0	1	0	0	0	0	0	0	0	0	0	0	0	0	0	127878001	26,749	127,878.00	26.75
335	0	0	0	0	0	0	1	0	0	0	0	1	0	0	0	0	0	0	0	0	127904750	999,500	127,904.75	999.5
336	0	0	0	0	0	0	0	0	0	0	0	1	0	0	0	0	0	0	0	0	128904250	23,251	128,904.25	23.25
337	0	0	0	0	0	0	0	0	0	0	0	0	0	0	0	0	0	0	0	0	128927501	450,249	128,927.50	450.25
338	0	0	0	0	0	0	1	0	0	0	0	0	0	0	0	0	0	0	0	0	129377750	27,000	129,377.75	27
339	0	0	0	0	0	0	1	0	0	0	0	1	0	0	0	0	0	0	0	0	129404750	999,251	129,404.75	999.25
340	0	0	0	0	0	0	0	0	0	0	0	1	0	0	0	0	0	0	0	0	130404001	25,749	130,404.00	25.75
341	0	0	0	0	0	0	0	0	0	0	0	0	0	0	0	0	0	0	0	0	130429750	447,751	130,429.75	447.75
342	0	0	0	0	0	0	1	0	0	0	0	0	0	0	0	0	0	0	0	0	130877501	27,249	130,877.50	27.25
343	0	0	0	0	0	0	1	0	0	0	0	1	0	0	0	0	0	0	0	0	130904750	998,751	130,904.75	998.75
344	0	0	0	0	0	0	0	0	0	0	0	1	0	0	0	0	0	0	0	0	131903501	26,000	131,903.50	26
345	0	0	0	0	0	0	0	0	0	0	0	0	0	0	0	0	0	0	0	0	131929501	447,749	131,929.50	447.75
346	0	0	0	0	0	0	1	0	0	0	0	0	0	0	0	0	0	0	0	0	132377250	27,500	132,377.25	27.5
347	0	0	0	0	0	0	1	0	0	0	0	1	0	0	0	0	0	0	0	0	132404750	998,500	132,404.75	998.5
348	0	0	0	0	0	0	0	0	0	0	0	1	0	0	0	0	0	0	0	0	133403250	26,251	133,403.25	26.25
349	0	0	0	0	0	0	0	0	0	0	0	0	0	0	0	0	0	0	0	0	133429501	447,500	133,429.50	447.5
350	0	0	0	0	0	0	1	0	0	0	0	0	0	0	0	0	0	0	0	0	133877001	27,500	133,877.00	27.5
351	0	0	0	0	0	0	1	0	0	0	0	1	0	0	0	0	0	0	0	0	133904501	998,500	133,904.50	998.5
352	0	0	0	0	0	0	0	0	0	0	0	1	0	0	0	0	0	0	0	0	134903001	24,500	134,903.00	24.5
353	0	0	0	0	0	0	0	0	0	0	0	0	0	0	0	0	0	0	0	0	134927501	449,249	134,927.50	449.25
354	0	0	0	0	0	0	1	0	0	0	0	0	0	0	0	0	0	0	0	0	135376750	27,751	135,376.75	27.75
355	0	0	0	0	0	0	1	0	0	0	0	1	0	0	0	0	0	0	0	0	135404501	998,249	135,404.50	998.25
356	0	0	0	0	0	0	0	0	0	0	0	1	0	0	0	0	0	0	0	0	136402750	26,751	136,402.75	26.75
357	0	0	0	0	0	0	0	0	0	0	0	0	0	0	0	0	0	0	0	0	136429501	447,000	136,429.50	447
358	0	0	0	0	0	0	1	0	0	0	0	0	0	0	0	0	0	0	0	0	136876501	28,000	136,876.50	28
359	0	0	0	0	0	0	1	0	0	0	0	1	0	0	0	0	0	0	0	0	136904501	998,000	136,904.50	998
360	0	0	0	0	0	0	0	0	0	0	0	1	0	0	0	0	0	0	0	0	137902501	27,000	137,902.50	27
361	0	0	0	0	0	0	0	0	0	0	0	0	0	0	0	0	0	0	0	0	137929501	446,500	137,929.50	446.5
362	0	0	0	0	0	0	1	0	0	0	0	0	0	0	0	0	0	0	0	0	138376001	28,500	138,376.00	28.5
363	0	0	0	0	0	0	1	0	0	0	0	1	0	0	0	0	0	0	0	0	138404501	997,749	138,404.50	997.75
364	0	0	0	0	0	0	0	0	0	0	0	1	0	0	0	0	0	0	0	0	139402250	25,000	139,402.25	25
365	0	0	0	0	0	0	0	0	0	0	0	0	0	0	0	0	0	0	0	0	139427250	448,500	139,427.25	448.5
366	0	0	0	0	0	0	1	0	0	0	0	0	0	0	0	0	0	0	0	0	139875750	28,751	139,875.75	28.75
367	0	0	0	0	0	0	1	0	0	0	0	1	0	0	0	0	0	0	0	0	139904501	997,500	139,904.50	997.5
368	0	0	0	0	0	0	0	0	0	0	0	1	0	0	0	0	0	0	0	0	140902001	25,249	140,902.00	25.25
369	0	0	0	0	0	0	0	0	0	0	0	0	0	0	0	0	0	0	0	0	140927250	448,251	140,927.25	448.25
370	0	0	0	0	0	0	1	0	0	0	0	0	0	0	0	0	0	0	0	0	141375501	29,000	141,375.50	29
371	0	0	0	0	0	0	1	0	0	0	0	1	0	0	0	0	0	0	0	0	141404501	997,249	141,404.50	997.25
372	0	0	0	0	0	0	0	0	0	0	0	1	0	0	0	0	0	0	0	0	142401750	27,251	142,401.75	27.25
373	0	0	0	0	0	0	0	0	0	0	0	0	0	0	0	0	0	0	0	0	142429001	446,249	142,429.00	446.25
374	0	0	0	0	0	0	1	0	0	0	0	0	0	0	0	0	0	0	0	0	142875250	29,000	142,875.25	29
375	0	0	0	0	0	0	1	0	0	0	0	1	0	0	0	0	0	0	0	0	142904250	997,251	142,904.25	997.25
376	0	0	0	0	0	0	0	0	0	0	0	1	0	0	0	0	0	0	0	0	143901501	27,249	143,901.50	27.25
377	0	0	0	0	0	0	0	0	0	0	0	0	0	0	0	0	0	0	0	0	143928750	446,251	143,928.75	446.25
378	0	0	0	0	0	0	1	0	0	0	0	0	0	0	0	0	0	0	0	0	144375001	29,000	144,375.00	29
379	0	0	0	0	0	0	1	0	0	0	0	1	0	0	0	0	0	0	0	0	144404001	997,249	144,404.00	997.25
380	0	0	0	0	0	0	0	0	0	0	0	1	0	0	0	0	0	0	0	0	145401250	25,751	145,401.25	25.75
381	0	0	0	0	0	0	0	0	0	0	0	0	0	0	0	0	0	0	0	0	145427001	447,749	145,427.00	447.75
382	0	0	0	0	0	0	1	0	0	0	0	0	0	0	0	0	0	0	0	0	145874750	29,500	145,874.75	29.5
383	0	0	0	0	0	0	1	0	0	0	0	1	0	0	0	0	0	0	0	0	145904250	996,751	145,904.25	996.75
384	0	0	0	0	0	0	0	0	0	0	0	1	0	0	0	0	0	0	0	0	146901001	26,000	146,901.00	26
385	0	0	0	0	0	0	0	0	0	0	0	0	0	0	0	0	0	0	0	0	146927001	447,500	146,927.00	447.5
386	0	0	0	0	0	0	1	0	0	0	0	0	0	0	0	0	0	0	0	0	147374501	29,749	147,374.50	29.75
387	0	0	0	0	0	0	1	0	0	0	0	1	0	0	0	0	0	0	0	0	147404250	996,251	147,404.25	996.25
388	0	0	0	0	0	0	0	0	0	0	0	1	0	0	0	0	0	0	0	0	148400501	28,249	148,400.50	28.25
389	0	0	0	0	0	0	0	0	0	0	0	0	0	0	0	0	0	0	0	0	148428750	445,500	148,428.75	445.5
390	0	0	0	0	0	0	1	0	0	0	0	0	0	0	0	0	0	0	0	0	148874250	30,000	148,874.25	30
391	0	0	0	0	0	0	1	0	0	0	0	1	0	0	0	0	0	0	0	0	148904250	1,012,751	148,904.25	1,012.75
392	0	0	0	0	0	0	0	0	0	0	0	1	0	0	0	0	0	0	0	0	149917001	12,249	149,917.00	12.25
393	0	0	0	0	0	0	0	0	0	0	0	0	0	0	0	0	0	0	0	0	149929250	444,751	149,929.25	444.75
394	0	0	0	0	0	0	1	0	0	0	0	0	0	0	0	0	0	0	0	0	150374001	29,749	150,374.00	29.75
395	0	0	0	0	0	0	1	0	0	0	0	1	0	0	0	0	0	0	0	0	150403750	996,251	150,403.75	996.25
396	0	0	0	0	0	0	0	0	0	0	0	1	0	0	0	0	0	0	0	0	151400001	27,000	151,400.00	27
397	0	0	0	0	0	0	0	0	0	0	0	0	0	0	0	0	0	0	0	0	151427001	446,749	151,427.00	446.75
398	0	0	0	0	0	0	1	0	0	0	0	0	0	0	0	0	0	0	0	0	151873750	30,500	151,873.75	30.5
399	0	0	0	0	0	0	1	0	0	0	0	1	0	0	0	0	0	0	0	0	151904250	1,012,251	151,904.25	1,012.25
400	0	0	0	0	0	0	0	0	0	0	0	1	0	0	0	0	0	0	0	0	152916501	10,500	152,916.50	10.5
401	0	0	0	0	0	0	0	0	0	0	0	0	0	0	0	0	0	0	0	0	152927001	446,500	152,927.00	446.5
402	0	0	0	0	0	0	1	0	0	0	0	0	0	0	0	0	0	0	0	0	153373501	30,500	153,373.50	30.5
403	0	0	0	0	0	0	1	0	0	0	0	1	0	0	0	0	0	0	0	0	153404001	995,500	153,404.00	995.5
404	0	0	0	0	0	0	0	0	0	0	0	1	0	0	0	0	0	0	0	0	154399501	29,000	154,399.50	29
405	0	0	0	0	0	0	0	0	0	0	0	0	0	0	0	0	0	0	0	0	154428501	444,749	154,428.50	444.75
406	0	0	0	0	0	0	1	0	0	0	0	0	0	0	0	0	0	0	0	0	154873250	30,751	154,873.25	30.75
407	0	0	0	0	0	0	1	0	0	0	0	1	0	0	0	0	0	0	0	0	154904001	1,012,000	154,904.00	1,012.00
408	0	0	0	0	0	0	0	0	0	0	0	1	0	0	0	0	0	0	0	0	155916001	12,500	155,916.00	12.5
409	0	0	0	0	0	0	0	0	0	0	0	0	0	0	0	0	0	0	0	0	155928501	444,500	155,928.50	444.5
410	0	0	0	0	0	0	1	0	0	0	0	0	0	0	0	0	0	0	0	0	156373001	30,749	156,373.00	30.75
411	0	0	0	0	0	0	1	0	0	0	0	1	0	0	0	0	0	0	0	0	156403750	995,251	156,403.75	995.25
412	0	0	0	0	0	0	0	0	0	0	0	1	0	0	0	0	0	0	0	0	157399001	27,749	157,399.00	27.75
413	0	0	0	0	0	0	0	0	0	0	0	0	0	0	0	0	0	0	0	0	157426750	446,000	157,426.75	446
414	0	0	0	0	0	0	1	0	0	0	0	0	0	0	0	0	0	0	0	0	157872750	31,251	157,872.75	31.25
415	0	0	0	0	0	0	1	0	0	0	0	1	0	0	0	0	0	0	0	0	157904001	1,011,249	157,904.00	1,011.25
416	0	0	0	0	0	0	0	0	0	0	0	1	0	0	0	0	0	0	0	0	158915250	11,500	158,915.25	11.5
417	0	0	0	0	0	0	0	0	0	0	0	0	0	0	0	0	0	0	0	0	158926750	445,500	158,926.75	445.5
418	0	0	0	0	0	0	1	0	0	0	0	0	0	0	0	0	0	0	0	0	159372250	31,751	159,372.25	31.75
419	0	0	0	0	0	0	1	0	0	0	0	1	0	0	0	0	0	0	0	0	159404001	994,500	159,404.00	994.5
420	0	0	0	0	0	0	0	0	0	0	0	1	0	0	0	0	0	0	0	0	160398501	30,500	160,398.50	30.5
421	0	0	0	0	0	0	0	0	0	0	0	0	0	0	0	0	0	0	0	0	160429001	443,000	160,429.00	443
422	0	0	0	0	0	0	1	0	0	0	0	0	0	0	0	0	0	0	0	0	160872001	32,000	160,872.00	32
423	0	0	0	0	0	0	1	0	0	0	0	1	0	0	0	0	0	0	0	0	160904001	1,010,749	160,904.00	1,010.75
424	0	0	0	0	0	0	0	0	0	0	0	1	0	0	0	0	0	0	0	0	161914750	13,751	161,914.75	13.75
425	0	0	0	0	0	0	0	0	0	0	0	0	0	0	0	0	0	0	0	0	161928501	443,249	161,928.50	443.25
426	0	0	0	0	0	0	1	0	0	0	0	0	0	0	0	0	0	0	0	0	162371750	32,251	162,371.75	32.25
427	0	0	0	0	0	0	1	0	0	0	0	1	0	0	0	0	0	0	0	0	162404001	994,000	162,404.00	994
428	0	0	0	0	0	0	0	0	0	0	0	1	0	0	0	0	0	0	0	0	163398001	28,749	163,398.00	28.75
429	0	0	0	0	0	0	0	0	0	0	0	0	0	0	0	0	0	0	0	0	163426750	444,751	163,426.75	444.75
430	0	0	0	0	0	0	1	0	0	0	0	0	0	0	0	0	0	0	0	0	163871501	32,249	163,871.50	32.25
431	0	0	0	0	0	0	1	0	0	0	0	1	0	0	0	0	0	0	0	0	163903750	1,010,500	163,903.75	1,010.50
432	0	0	0	0	0	0	0	0	0	0	0	1	0	0	0	0	0	0	0	0	164914250	12,500	164,914.25	12.5
433	0	0	0	0	0	0	0	0	0	0	0	0	0	0	0	0	0	0	0	0	164926750	444,500	164,926.75	444.5
434	0	0	0	0	0	0	1	0	0	0	0	0	0	0	0	0	0	0	0	0	165371250	32,500	165,371.25	32.5
435	0	0	0	0	0	0	1	0	0	0	0	1	0	0	0	0	0	0	0	0	165403750	993,500	165,403.75	993.5
436	0	0	0	0	0	0	0	0	0	0	0	1	0	0	0	0	0	0	0	0	166397250	31,500	166,397.25	31.5
437	0	0	0	0	0	0	0	0	0	0	0	0	0	0	0	0	0	0	0	0	166428750	442,251	166,428.75	442.25
438	0	0	0	0	0	0	1	0	0	0	0	0	0	0	0	0	0	0	0	0	166871001	32,749	166,871.00	32.75
439	0	0	0	0	0	0	1	0	0	0	0	1	0	0	0	0	0	0	0	0	166903750	1,010,000	166,903.75	1,010.00
440	0	0	0	0	0	0	0	0	0	0	0	1	0	0	0	0	0	0	0	0	167913750	14,500	167,913.75	14.5
441	0	0	0	0	0	0	0	0	0	0	0	0	0	0	0	0	0	0	0	0	167928250	442,500	167,928.25	442.5
442	0	0	0	0	0	0	1	0	0	0	0	0	0	0	0	0	0	0	0	0	168370750	33,000	168,370.75	33
443	0	0	0	0	0	0	1	0	0	0	0	1	0	0	0	0	0	0	0	0	168403750	993,000	168,403.75	993
444	0	0	0	0	0	0	0	0	0	0	0	1	0	0	0	0	0	0	0	0	169396750	29,751	169,396.75	29.75
445	0	0	0	0	0	0	0	0	0	0	0	0	0	0	0	0	0	0	0	0	169426501	444,000	169,426.50	444
446	0	0	0	0	0	0	1	0	0	0	0	0	0	0	0	0	0	0	0	0	169870501	33,249	169,870.50	33.25
447	0	0	0	0	0	0	1	0	0	0	0	1	0	0	0	0	0	0	0	0	169903750	1,009,251	169,903.75	1,009.25
448	0	0	0	0	0	0	0	0	0	0	0	1	0	0	0	0	0	0	0	0	170913001	13,500	170,913.00	13.5
449	0	0	0	0	0	0	0	0	0	0	0	0	0	0	0	0	0	0	0	0	170926501	443,749	170,926.50	443.75
450	0	0	0	0	0	0	1	0	0	0	0	0	0	0	0	0	0	0	0	0	171370250	33,500	171,370.25	33.5
451	0	0	0	0	0	0	1	0	0	0	0	1	0	0	0	0	0	0	0	0	171403750	992,500	171,403.75	992.5
452	0	0	0	0	0	0	0	0	0	0	0	1	0	0	0	0	0	0	0	0	172396250	32,000	172,396.25	32
453	0	0	0	0	0	0	0	0	0	0	0	0	0	0	0	0	0	0	0	0	172428250	441,751	172,428.25	441.75
454	0	0	0	0	0	0	1	0	0	0	0	0	0	0	0	0	0	0	0	0	172870001	33,500	172,870.00	33.5
455	0	0	0	0	0	0	1	0	0	0	0	1	0	0	0	0	0	0	0	0	172903501	1,009,249	172,903.50	1,009.25
456	0	0	0	0	0	0	0	0	0	0	0	1	0	0	0	0	0	0	0	0	173912750	15,251	173,912.75	15.25
457	0	0	0	0	0	0	0	0	0	0	0	0	0	0	0	0	0	0	0	0	173928001	441,749	173,928.00	441.75
458	0	0	0	0	0	0	1	0	0	0	0	0	0	0	0	0	0	0	0	0	174369750	33,751	174,369.75	33.75
459	0	0	0	0	0	0	1	0	0	0	0	1	0	0	0	0	0	0	0	0	174403501	992,249	174,403.50	992.25
460	0	0	0	0	0	0	0	0	0	0	0	1	0	0	0	0	0	0	0	0	175395750	32,751	175,395.75	32.75
461	0	0	0	0	0	0	0	0	0	0	0	0	0	0	0	0	0	0	0	0	175428501	440,749	175,428.50	440.75
462	0	0	0	0	0	0	1	0	0	0	0	0	0	0	0	0	0	0	0	0	175869250	34,251	175,869.25	34.25
463	0	0	0	0	0	0	1	0	0	0	0	1	0	0	0	0	0	0	0	0	175903501	1,008,500	175,903.50	1,008.50
464	0	0	0	0	0	0	0	0	0	0	0	1	0	0	0	0	0	0	0	0	176912001	16,500	176,912.00	16.5
465	0	0	0	0	0	0	0	0	0	0	0	0	0	0	0	0	0	0	0	0	176928501	440,500	176,928.50	440.5
466	0	0	0	0	0	0	1	0	0	0	0	0	0	0	0	0	0	0	0	0	177369001	34,500	177,369.00	34.5
467	0	0	0	0	0	0	1	0	0	0	0	1	0	0	0	0	0	0	0	0	177403501	991,749	177,403.50	991.75
468	0	0	0	0	0	0	0	0	0	0	0	1	0	0	0	0	0	0	0	0	178395250	33,251	178,395.25	33.25
469	0	0	0	0	0	0	0	0	0	0	0	0	0	0	0	0	0	0	0	0	178428501	440,249	178,428.50	440.25
470	0	0	0	0	0	0	1	0	0	0	0	0	0	0	0	0	0	0	0	0	178868750	34,751	178,868.75	34.75
471	0	0	0	0	0	0	1	0	0	0	0	1	0	0	0	0	0	0	0	0	178903501	1,008,000	178,903.50	1,008.00
472	0	0	0	0	0	0	0	0	0	0	0	1	0	0	0	0	0	0	0	0	179911501	17,000	179,911.50	17
473	0	0	0	0	0	0	0	0	0	0	0	0	0	0	0	0	0	0	0	0	179928501		179,928.50
