# Supplementary material for: Auditory presentation and synchronization in Adobe Flash and HTML5/JavaScript Web experiments
Source: Behav Res Methods. 2016 Jul 15;48(3):897–908. doi: 10.3758/s13428-016-0758-5 (PMC5003904; doi:10.3758/s13428-016-0758-5)
Supplement: Supplementary file 1 — (ZIP 1310 kb) [file 13428_2016_758_MOESM1_ESM.zip › Data/S4/jswa2-lenlap-cr-js-rep1.csv]

	Keypad 4	Keypad 3	Keypad 2	Keypad 1	Opto 4	Opto 3	Opto 2	Opto 1	TTL in 2	TTL in 1	Mic 2	Mic 1	Act close 4	Act close 3	Act close 3	Act close 1	TTL out 2	TTL out 1	Sounder 2	Sounder 1	Elapsed uS	Active uS	Elapsed mS	Active mS
1	0	0	0	0	0	0	0	0	0	0	0	0	0	0	0	0	0	0	0	0	0	5,445,501	0	5,445.50
2	0	0	0	0	0	0	1	0	0	0	0	0	0	0	0	0	0	0	0	0	5445501	11,000	5,445.50	11
3	0	0	0	0	0	0	1	0	0	0	0	1	0	0	0	0	0	0	0	0	5456501	993,000	5,456.50	993
4	0	0	0	0	0	0	0	0	0	0	0	1	0	0	0	0	0	0	0	0	6449501	34,251	6,449.50	34.25
5	0	0	0	0	0	0	0	0	0	0	0	0	0	0	0	0	0	0	0	0	6483752	444,749	6,483.75	444.75
6	0	0	0	0	0	0	1	0	0	0	0	0	0	0	0	0	0	0	0	0	6928501	28,500	6,928.50	28.5
7	0	0	0	0	0	0	1	0	0	0	0	1	0	0	0	0	0	0	0	0	6957001	992,500	6,957.00	992.5
8	0	0	0	0	0	0	0	0	0	0	0	1	0	0	0	0	0	0	0	0	7949501	34,250	7,949.50	34.25
9	0	0	0	0	0	0	0	0	0	0	0	0	0	0	0	0	0	0	0	0	7983751	444,500	7,983.75	444.5
10	0	0	0	0	0	0	1	0	0	0	0	0	0	0	0	0	0	0	0	0	8428251	28,750	8,428.25	28.75
11	0	0	0	0	0	0	1	0	0	0	0	1	0	0	0	0	0	0	0	0	8457001	992,250	8,457.00	992.25
12	0	0	0	0	0	0	0	0	0	0	0	1	0	0	0	0	0	0	0	0	9449251	33,001	9,449.25	33
13	0	0	0	0	0	0	0	0	0	0	0	0	0	0	0	0	0	0	0	0	9482252	445,749	9,482.25	445.75
14	0	0	0	0	0	0	1	0	0	0	0	0	0	0	0	0	0	0	0	0	9928001	28,751	9,928.00	28.75
15	0	0	0	0	0	0	1	0	0	0	0	1	0	0	0	0	0	0	0	0	9956752	991,999	9,956.75	992
16	0	0	0	0	0	0	0	0	0	0	0	1	0	0	0	0	0	0	0	0	10948751	35,000	10,948.75	35
17	0	0	0	0	0	0	0	0	0	0	0	0	0	0	0	0	0	0	0	0	10983751	443,750	10,983.75	443.75
18	0	0	0	0	0	0	1	0	0	0	0	0	0	0	0	0	0	0	0	0	11427501	28,500	11,427.50	28.5
19	0	0	0	0	0	0	1	0	0	0	0	1	0	0	0	0	0	0	0	0	11456001	992,750	11,456.00	992.75
20	0	0	0	0	0	0	0	0	0	0	0	1	0	0	0	0	0	0	0	0	12448751	33,500	12,448.75	33.5
21	0	0	0	0	0	0	0	0	0	0	0	0	0	0	0	0	0	0	0	0	12482251	445,000	12,482.25	445
22	0	0	0	0	0	0	1	0	0	0	0	0	0	0	0	0	0	0	0	0	12927251	29,500	12,927.25	29.5
23	0	0	0	0	0	0	1	0	0	0	0	1	0	0	0	0	0	0	0	0	12956751	991,501	12,956.75	991.5
24	0	0	0	0	0	0	0	0	0	0	0	1	0	0	0	0	0	0	0	0	13948252	33,749	13,948.25	33.75
25	0	0	0	0	0	0	0	0	0	0	0	0	0	0	0	0	0	0	0	0	13982001	445,000	13,982.00	445
26	0	0	0	0	0	0	1	0	0	0	0	0	0	0	0	0	0	0	0	0	14427001	29,750	14,427.00	29.75
27	0	0	0	0	0	0	1	0	0	0	0	1	0	0	0	0	0	0	0	0	14456751	991,500	14,456.75	991.5
28	0	0	0	0	0	0	0	0	0	0	0	1	0	0	0	0	0	0	0	0	15448251	33,750	15,448.25	33.75
29	0	0	0	0	0	0	0	0	0	0	0	0	0	0	0	0	0	0	0	0	15482001	444,750	15,482.00	444.75
30	0	0	0	0	0	0	1	0	0	0	0	0	0	0	0	0	0	0	0	0	15926751	30,000	15,926.75	30
31	0	0	0	0	0	0	1	0	0	0	0	1	0	0	0	0	0	0	0	0	15956751	991,001	15,956.75	991
32	0	0	0	0	0	0	0	0	0	0	0	1	0	0	0	0	0	0	0	0	16947752	35,249	16,947.75	35.25
33	0	0	0	0	0	0	0	0	0	0	0	0	0	0	0	0	0	0	0	0	16983001	443,500	16,983.00	443.5
34	0	0	0	0	0	0	1	0	0	0	0	0	0	0	0	0	0	0	0	0	17426501	29,250	17,426.50	29.25
35	0	0	0	0	0	0	1	0	0	0	0	1	0	0	0	0	0	0	0	0	17455751	991,750	17,455.75	991.75
36	0	0	0	0	0	0	0	0	0	0	0	1	0	0	0	0	0	0	0	0	18447501	36,000	18,447.50	36
37	0	0	0	0	0	0	0	0	0	0	0	0	0	0	0	0	0	0	0	0	18483501	442,751	18,483.50	442.75
38	0	0	0	0	0	0	1	0	0	0	0	0	0	0	0	0	0	0	0	0	18926252	30,499	18,926.25	30.5
39	0	0	0	0	0	0	1	0	0	0	0	1	0	0	0	0	0	0	0	0	18956751	990,500	18,956.75	990.5
40	0	0	0	0	0	0	0	0	0	0	0	1	0	0	0	0	0	0	0	0	19947251	34,750	19,947.25	34.75
41	0	0	0	0	0	0	0	0	0	0	0	0	0	0	0	0	0	0	0	0	19982001	444,000	19,982.00	444
42	0	0	0	0	0	0	1	0	0	0	0	0	0	0	0	0	0	0	0	0	20426001	30,500	20,426.00	30.5
43	0	0	0	0	0	0	1	0	0	0	0	1	0	0	0	0	0	0	0	0	20456501	990,500	20,456.50	990.5
44	0	0	0	0	0	0	0	0	0	0	0	1	0	0	0	0	0	0	0	0	21447001	35,000	21,447.00	35
45	0	0	0	0	0	0	0	0	0	0	0	0	0	0	0	0	0	0	0	0	21482001	443,750	21,482.00	443.75
46	0	0	0	0	0	0	1	0	0	0	0	0	0	0	0	0	0	0	0	0	21925751	30,750	21,925.75	30.75
47	0	0	0	0	0	0	1	0	0	0	0	1	0	0	0	0	0	0	0	0	21956501	990,250	21,956.50	990.25
48	0	0	0	0	0	0	0	0	0	0	0	1	0	0	0	0	0	0	0	0	22946751	36,250	22,946.75	36.25
49	0	0	0	0	0	0	0	0	0	0	0	0	0	0	0	0	0	0	0	0	22983001	442,250	22,983.00	442.25
50	0	0	0	0	0	0	1	0	0	0	0	0	0	0	0	0	0	0	0	0	23425251	29,750	23,425.25	29.75
51	0	0	0	0	0	0	1	0	0	0	0	1	0	0	0	0	0	0	0	0	23455001	991,500	23,455.00	991.5
52	0	0	0	0	0	0	0	0	0	0	0	1	0	0	0	0	0	0	0	0	24446501	37,000	24,446.50	37
53	0	0	0	0	0	0	0	0	0	0	0	0	0	0	0	0	0	0	0	0	24483501	441,751	24,483.50	441.75
54	0	0	0	0	0	0	1	0	0	0	0	0	0	0	0	0	0	0	0	0	24925252	31,249	24,925.25	31.25
55	0	0	0	0	0	0	1	0	0	0	0	1	0	0	0	0	0	0	0	0	24956501	989,750	24,956.50	989.75
56	0	0	0	0	0	0	0	0	0	0	0	1	0	0	0	0	0	0	0	0	25946251	35,500	25,946.25	35.5
57	0	0	0	0	0	0	0	0	0	0	0	0	0	0	0	0	0	0	0	0	25981751	443,250	25,981.75	443.25
58	0	0	0	0	0	0	1	0	0	0	0	0	0	0	0	0	0	0	0	0	26425001	31,500	26,425.00	31.5
59	0	0	0	0	0	0	1	0	0	0	0	1	0	0	0	0	0	0	0	0	26456501	989,500	26,456.50	989.5
60	0	0	0	0	0	0	0	0	0	0	0	1	0	0	0	0	0	0	0	0	27446001	35,750	27,446.00	35.75
61	0	0	0	0	0	0	0	0	0	0	0	0	0	0	0	0	0	0	0	0	27481751	442,750	27,481.75	442.75
62	0	0	0	0	0	0	1	0	0	0	0	0	0	0	0	0	0	0	0	0	27924501	32,000	27,924.50	32
63	0	0	0	0	0	0	1	0	0	0	0	1	0	0	0	0	0	0	0	0	27956501	989,251	27,956.50	989.25
64	0	0	0	0	0	0	0	0	0	0	0	1	0	0	0	0	0	0	0	0	28945752	37,499	28,945.75	37.5
65	0	0	0	0	0	0	0	0	0	0	0	0	0	0	0	0	0	0	0	0	28983251	441,000	28,983.25	441
66	0	0	0	0	0	0	1	0	0	0	0	0	0	0	0	0	0	0	0	0	29424251	31,250	29,424.25	31.25
67	0	0	0	0	0	0	1	0	0	0	0	1	0	0	0	0	0	0	0	0	29455501	989,750	29,455.50	989.75
68	0	0	0	0	0	0	0	0	0	0	0	1	0	0	0	0	0	0	0	0	30445251	36,500	30,445.25	36.5
69	0	0	0	0	0	0	0	0	0	0	0	0	0	0	0	0	0	0	0	0	30481751	442,250	30,481.75	442.25
70	0	0	0	0	0	0	1	0	0	0	0	0	0	0	0	0	0	0	0	0	30924001	32,250	30,924.00	32.25
71	0	0	0	0	0	0	1	0	0	0	0	1	0	0	0	0	0	0	0	0	30956251	989,000	30,956.25	989
72	0	0	0	0	0	0	0	0	0	0	0	1	0	0	0	0	0	0	0	0	31945251	38,000	31,945.25	38
73	0	0	0	0	0	0	0	0	0	0	0	0	0	0	0	0	0	0	0	0	31983251	440,500	31,983.25	440.5
74	0	0	0	0	0	0	1	0	0	0	0	0	0	0	0	0	0	0	0	0	32423751	32,500	32,423.75	32.5
75	0	0	0	0	0	0	1	0	0	0	0	1	0	0	0	0	0	0	0	0	32456251	988,501	32,456.25	988.5
76	0	0	0	0	0	0	0	0	0	0	0	1	0	0	0	0	0	0	0	0	33444752	38,499	33,444.75	38.5
77	0	0	0	0	0	0	0	0	0	0	0	0	0	0	0	0	0	0	0	0	33483251	440,250	33,483.25	440.25
78	0	0	0	0	0	0	1	0	0	0	0	0	0	0	0	0	0	0	0	0	33923501	32,751	33,923.50	32.75
79	0	0	0	0	0	0	1	0	0	0	0	1	0	0	0	0	0	0	0	0	33956252	988,249	33,956.25	988.25
80	0	0	0	0	0	0	0	0	0	0	0	1	0	0	0	0	0	0	0	0	34944501	38,500	34,944.50	38.5
81	0	0	0	0	0	0	0	0	0	0	0	0	0	0	0	0	0	0	0	0	34983001	440,250	34,983.00	440.25
82	0	0	0	0	0	0	1	0	0	0	0	0	0	0	0	0	0	0	0	0	35423251	32,000	35,423.25	32
83	0	0	0	0	0	0	1	0	0	0	0	1	0	0	0	0	0	0	0	0	35455251	989,001	35,455.25	989
84	0	0	0	0	0	0	0	0	0	0	0	1	0	0	0	0	0	0	0	0	36444252	38,749	36,444.25	38.75
85	0	0	0	0	0	0	0	0	0	0	0	0	0	0	0	0	0	0	0	0	36483001	440,000	36,483.00	440
86	0	0	0	0	0	0	1	0	0	0	0	0	0	0	0	0	0	0	0	0	36923001	33,251	36,923.00	33.25
87	0	0	0	0	0	0	1	0	0	0	0	1	0	0	0	0	0	0	0	0	36956252	987,749	36,956.25	987.75
88	0	0	0	0	0	0	0	0	0	0	0	1	0	0	0	0	0	0	0	0	37944001	38,500	37,944.00	38.5
89	0	0	0	0	0	0	0	0	0	0	0	0	0	0	0	0	0	0	0	0	37982501	440,250	37,982.50	440.25
90	0	0	0	0	0	0	1	0	0	0	0	0	0	0	0	0	0	0	0	0	38422751	33,500	38,422.75	33.5
91	0	0	0	0	0	0	1	0	0	0	0	1	0	0	0	0	0	0	0	0	38456251	987,501	38,456.25	987.5
92	0	0	0	0	0	0	0	0	0	0	0	1	0	0	0	0	0	0	0	0	39443752	38,749	39,443.75	38.75
93	0	0	0	0	0	0	0	0	0	0	0	0	0	0	0	0	0	0	0	0	39482501	440,000	39,482.50	440
94	0	0	0	0	0	0	1	0	0	0	0	0	0	0	0	0	0	0	0	0	39922501	33,500	39,922.50	33.5
95	0	0	0	0	0	0	1	0	0	0	0	1	0	0	0	0	0	0	0	0	39956001	987,500	39,956.00	987.5
96	0	0	0	0	0	0	0	0	0	0	0	1	0	0	0	0	0	0	0	0	40943501	39,500	40,943.50	39.5
97	0	0	0	0	0	0	0	0	0	0	0	0	0	0	0	0	0	0	0	0	40983001	439,250	40,983.00	439.25
98	0	0	0	0	0	0	1	0	0	0	0	0	0	0	0	0	0	0	0	0	41422251	33,500	41,422.25	33.5
99	0	0	0	0	0	0	1	0	0	0	0	1	0	0	0	0	0	0	0	0	41455751	987,501	41,455.75	987.5
100	0	0	0	0	0	0	0	0	0	0	0	1	0	0	0	0	0	0	0	0	42443252	39,749	42,443.25	39.75
101	0	0	0	0	0	0	0	0	0	0	0	0	0	0	0	0	0	0	0	0	42483001	439,000	42,483.00	439
102	0	0	0	0	0	0	1	0	0	0	0	0	0	0	0	0	0	0	0	0	42922001	34,000	42,922.00	34
103	0	0	0	0	0	0	1	0	0	0	0	1	0	0	0	0	0	0	0	0	42956001	986,751	42,956.00	986.75
104	0	0	0	0	0	0	0	0	0	0	0	1	0	0	0	0	0	0	0	0	43942752	39,749	43,942.75	39.75
105	0	0	0	0	0	0	0	0	0	0	0	0	0	0	0	0	0	0	0	0	43982501	439,250	43,982.50	439.25
106	0	0	0	0	0	0	1	0	0	0	0	0	0	0	0	0	0	0	0	0	44421751	34,250	44,421.75	34.25
107	0	0	0	0	0	0	1	0	0	0	0	1	0	0	0	0	0	0	0	0	44456001	986,500	44,456.00	986.5
108	0	0	0	0	0	0	0	0	0	0	0	1	0	0	0	0	0	0	0	0	45442501	39,751	45,442.50	39.75
109	0	0	0	0	0	0	0	0	0	0	0	0	0	0	0	0	0	0	0	0	45482252	439,249	45,482.25	439.25
110	0	0	0	0	0	0	1	0	0	0	0	0	0	0	0	0	0	0	0	0	45921501	34,500	45,921.50	34.5
111	0	0	0	0	0	0	1	0	0	0	0	1	0	0	0	0	0	0	0	0	45956001	986,500	45,956.00	986.5
112	0	0	0	0	0	0	0	0	0	0	0	1	0	0	0	0	0	0	0	0	46942501	40,250	46,942.50	40.25
113	0	0	0	0	0	0	0	0	0	0	0	0	0	0	0	0	0	0	0	0	46982751	438,250	46,982.75	438.25
114	0	0	0	0	0	0	1	0	0	0	0	0	0	0	0	0	0	0	0	0	47421001	34,500	47,421.00	34.5
115	0	0	0	0	0	0	1	0	0	0	0	1	0	0	0	0	0	0	0	0	47455501	986,500	47,455.50	986.5
116	0	0	0	0	0	0	0	0	0	0	0	1	0	0	0	0	0	0	0	0	48442001	40,750	48,442.00	40.75
117	0	0	0	0	0	0	0	0	0	0	0	0	0	0	0	0	0	0	0	0	48482751	438,000	48,482.75	438
118	0	0	0	0	0	0	1	0	0	0	0	0	0	0	0	0	0	0	0	0	48920751	35,000	48,920.75	35
119	0	0	0	0	0	0	1	0	0	0	0	1	0	0	0	0	0	0	0	0	48955751	986,000	48,955.75	986
120	0	0	0	0	0	0	0	0	0	0	0	1	0	0	0	0	0	0	0	0	49941751	40,000	49,941.75	40
121	0	0	0	0	0	0	0	0	0	0	0	0	0	0	0	0	0	0	0	0	49981751	455,500	49,981.75	455.5
122	0	0	0	0	0	0	1	0	0	0	0	0	0	0	0	0	0	0	0	0	50437251	18,500	50,437.25	18.5
123	0	0	0	0	0	0	1	0	0	0	0	1	0	0	0	0	0	0	0	0	50455751	985,750	50,455.75	985.75
124	0	0	0	0	0	0	0	0	0	0	0	1	0	0	0	0	0	0	0	0	51441501	39,750	51,441.50	39.75
125	0	0	0	0	0	0	0	0	0	0	0	0	0	0	0	0	0	0	0	0	51481251	439,000	51,481.25	439
126	0	0	0	0	0	0	1	0	0	0	0	0	0	0	0	0	0	0	0	0	51920251	35,500	51,920.25	35.5
127	0	0	0	0	0	0	1	0	0	0	0	1	0	0	0	0	0	0	0	0	51955751	985,500	51,955.75	985.5
128	0	0	0	0	0	0	0	0	0	0	0	1	0	0	0	0	0	0	0	0	52941251	41,000	52,941.25	41
129	0	0	0	0	0	0	0	0	0	0	0	0	0	0	0	0	0	0	0	0	52982251	454,501	52,982.25	454.5
130	0	0	0	0	0	0	1	0	0	0	0	0	0	0	0	0	0	0	0	0	53436752	18,749	53,436.75	18.75
131	0	0	0	0	0	0	1	0	0	0	0	1	0	0	0	0	0	0	0	0	53455501	985,500	53,455.50	985.5
132	0	0	0	0	0	0	0	0	0	0	0	1	0	0	0	0	0	0	0	0	54441001	41,000	54,441.00	41
133	0	0	0	0	0	0	0	0	0	0	0	0	0	0	0	0	0	0	0	0	54482001	437,751	54,482.00	437.75
134	0	0	0	0	0	0	1	0	0	0	0	0	0	0	0	0	0	0	0	0	54919752	35,999	54,919.75	36
135	0	0	0	0	0	0	1	0	0	0	0	1	0	0	0	0	0	0	0	0	54955751	985,000	54,955.75	985
136	0	0	0	0	0	0	0	0	0	0	0	1	0	0	0	0	0	0	0	0	55940751	41,250	55,940.75	41.25
137	0	0	0	0	0	0	0	0	0	0	0	0	0	0	0	0	0	0	0	0	55982001	454,250	55,982.00	454.25
138	0	0	0	0	0	0	1	0	0	0	0	0	0	0	0	0	0	0	0	0	56436251	19,500	56,436.25	19.5
139	0	0	0	0	0	0	1	0	0	0	0	1	0	0	0	0	0	0	0	0	56455751	1,001,501	56,455.75	1,001.50
140	0	0	0	0	0	0	0	0	0	0	0	1	0	0	0	0	0	0	0	0	57457252	24,749	57,457.25	24.75
141	0	0	0	0	0	0	0	0	0	0	0	0	0	0	0	0	0	0	0	0	57482001	454,000	57,482.00	454
142	0	0	0	0	0	0	1	0	0	0	0	0	0	0	0	0	0	0	0	0	57936001	19,751	57,936.00	19.75
143	0	0	0	0	0	0	1	0	0	0	0	1	0	0	0	0	0	0	0	0	57955752	1,000,999	57,955.75	1,001.00
144	0	0	0	0	0	0	0	0	0	0	0	1	0	0	0	0	0	0	0	0	58956751	25,250	58,956.75	25.25
145	0	0	0	0	0	0	0	0	0	0	0	0	0	0	0	0	0	0	0	0	58982001	453,751	58,982.00	453.75
146	0	0	0	0	0	0	1	0	0	0	0	0	0	0	0	0	0	0	0	0	59435752	19,499	59,435.75	19.5
147	0	0	0	0	0	0	1	0	0	0	0	1	0	0	0	0	0	0	0	0	59455251	1,001,250	59,455.25	1,001.25
148	0	0	0	0	0	0	0	0	0	0	0	1	0	0	0	0	0	0	0	0	60456501	25,500	60,456.50	25.5
149	0	0	0	0	0	0	0	0	0	0	0	0	0	0	0	0	0	0	0	0	60482001	453,251	60,482.00	453.25
150	0	0	0	0	0	0	1	0	0	0	0	0	0	0	0	0	0	0	0	0	60935252	20,249	60,935.25	20.25
151	0	0	0	0	0	0	1	0	0	0	0	1	0	0	0	0	0	0	0	0	60955501	1,000,750	60,955.50	1,000.75
152	0	0	0	0	0	0	0	0	0	0	0	1	0	0	0	0	0	0	0	0	61956251	25,250	61,956.25	25.25
153	0	0	0	0	0	0	0	0	0	0	0	0	0	0	0	0	0	0	0	0	61981501	453,500	61,981.50	453.5
154	0	0	0	0	0	0	1	0	0	0	0	0	0	0	0	0	0	0	0	0	62435001	20,500	62,435.00	20.5
155	0	0	0	0	0	0	1	0	0	0	0	1	0	0	0	0	0	0	0	0	62455501	1,000,500	62,455.50	1,000.50
156	0	0	0	0	0	0	0	0	0	0	0	1	0	0	0	0	0	0	0	0	63456001	24,750	63,456.00	24.75
157	0	0	0	0	0	0	0	0	0	0	0	0	0	0	0	0	0	0	0	0	63480751	454,000	63,480.75	454
158	0	0	0	0	0	0	1	0	0	0	0	0	0	0	0	0	0	0	0	0	63934751	20,750	63,934.75	20.75
159	0	0	0	0	0	0	1	0	0	0	0	1	0	0	0	0	0	0	0	0	63955501	1,000,250	63,955.50	1,000.25
160	0	0	0	0	0	0	0	0	0	0	0	1	0	0	0	0	0	0	0	0	64955751	26,500	64,955.75	26.5
161	0	0	0	0	0	0	0	0	0	0	0	0	0	0	0	0	0	0	0	0	64982251	452,250	64,982.25	452.25
162	0	0	0	0	0	0	1	0	0	0	0	0	0	0	0	0	0	0	0	0	65434501	19,500	65,434.50	19.5
163	0	0	0	0	0	0	1	0	0	0	0	1	0	0	0	0	0	0	0	0	65454001	1,001,500	65,454.00	1,001.50
164	0	0	0	0	0	0	0	0	0	0	0	1	0	0	0	0	0	0	0	0	66455501	26,751	66,455.50	26.75
165	0	0	0	0	0	0	0	0	0	0	0	0	0	0	0	0	0	0	0	0	66482252	451,999	66,482.25	452
166	0	0	0	0	0	0	1	0	0	0	0	0	0	0	0	0	0	0	0	0	66934251	21,250	66,934.25	21.25
167	0	0	0	0	0	0	1	0	0	0	0	1	0	0	0	0	0	0	0	0	66955501	999,750	66,955.50	999.75
168	0	0	0	0	0	0	0	0	0	0	0	1	0	0	0	0	0	0	0	0	67955251	27,001	67,955.25	27
169	0	0	0	0	0	0	0	0	0	0	0	0	0	0	0	0	0	0	0	0	67982252	451,749	67,982.25	451.75
170	0	0	0	0	0	0	1	0	0	0	0	0	0	0	0	0	0	0	0	0	68434001	21,500	68,434.00	21.5
171	0	0	0	0	0	0	1	0	0	0	0	1	0	0	0	0	0	0	0	0	68455501	999,500	68,455.50	999.5
172	0	0	0	0	0	0	0	0	0	0	0	1	0	0	0	0	0	0	0	0	69455001	25,750	69,455.00	25.75
173	0	0	0	0	0	0	0	0	0	0	0	0	0	0	0	0	0	0	0	0	69480751	453,000	69,480.75	453
174	0	0	0	0	0	0	1	0	0	0	0	0	0	0	0	0	0	0	0	0	69933751	21,500	69,933.75	21.5
175	0	0	0	0	0	0	1	0	0	0	0	1	0	0	0	0	0	0	0	0	69955251	999,500	69,955.25	999.5
176	0	0	0	0	0	0	0	0	0	0	0	1	0	0	0	0	0	0	0	0	70954751	27,500	70,954.75	27.5
177	0	0	0	0	0	0	0	0	0	0	0	0	0	0	0	0	0	0	0	0	70982251	451,250	70,982.25	451.25
178	0	0	0	0	0	0	1	0	0	0	0	0	0	0	0	0	0	0	0	0	71433501	20,750	71,433.50	20.75
179	0	0	0	0	0	0	1	0	0	0	0	1	0	0	0	0	0	0	0	0	71454251	1,000,250	71,454.25	1,000.25
180	0	0	0	0	0	0	0	0	0	0	0	1	0	0	0	0	0	0	0	0	72454501	27,751	72,454.50	27.75
181	0	0	0	0	0	0	0	0	0	0	0	0	0	0	0	0	0	0	0	0	72482252	450,999	72,482.25	451
182	0	0	0	0	0	0	1	0	0	0	0	0	0	0	0	0	0	0	0	0	72933251	22,000	72,933.25	22
183	0	0	0	0	0	0	1	0	0	0	0	1	0	0	0	0	0	0	0	0	72955251	998,750	72,955.25	998.75
184	0	0	0	0	0	0	0	0	0	0	0	1	0	0	0	0	0	0	0	0	73954001	28,250	73,954.00	28.25
185	0	0	0	0	0	0	0	0	0	0	0	0	0	0	0	0	0	0	0	0	73982251	450,750	73,982.25	450.75
186	0	0	0	0	0	0	1	0	0	0	0	0	0	0	0	0	0	0	0	0	74433001	22,251	74,433.00	22.25
187	0	0	0	0	0	0	1	0	0	0	0	1	0	0	0	0	0	0	0	0	74455252	998,749	74,455.25	998.75
188	0	0	0	0	0	0	0	0	0	0	0	1	0	0	0	0	0	0	0	0	75454001	26,500	75,454.00	26.5
189	0	0	0	0	0	0	0	0	0	0	0	0	0	0	0	0	0	0	0	0	75480501	452,251	75,480.50	452.25
190	0	0	0	0	0	0	1	0	0	0	0	0	0	0	0	0	0	0	0	0	75932752	22,499	75,932.75	22.5
191	0	0	0	0	0	0	1	0	0	0	0	1	0	0	0	0	0	0	0	0	75955251	998,250	75,955.25	998.25
192	0	0	0	0	0	0	0	0	0	0	0	1	0	0	0	0	0	0	0	0	76953501	28,500	76,953.50	28.5
193	0	0	0	0	0	0	0	0	0	0	0	0	0	0	0	0	0	0	0	0	76982001	450,500	76,982.00	450.5
194	0	0	0	0	0	0	1	0	0	0	0	0	0	0	0	0	0	0	0	0	77432501	21,750	77,432.50	21.75
195	0	0	0	0	0	0	1	0	0	0	0	1	0	0	0	0	0	0	0	0	77454251	999,000	77,454.25	999
196	0	0	0	0	0	0	0	0	0	0	0	1	0	0	0	0	0	0	0	0	78453251	28,750	78,453.25	28.75
197	0	0	0	0	0	0	0	0	0	0	0	0	0	0	0	0	0	0	0	0	78482001	450,250	78,482.00	450.25
198	0	0	0	0	0	0	1	0	0	0	0	0	0	0	0	0	0	0	0	0	78932251	22,750	78,932.25	22.75
199	0	0	0	0	0	0	1	0	0	0	0	1	0	0	0	0	0	0	0	0	78955001	998,000	78,955.00	998
200	0	0	0	0	0	0	0	0	0	0	0	1	0	0	0	0	0	0	0	0	79953001	29,500	79,953.00	29.5
201	0	0	0	0	0	0	0	0	0	0	0	0	0	0	0	0	0	0	0	0	79982501	449,251	79,982.50	449.25
202	0	0	0	0	0	0	1	0	0	0	0	0	0	0	0	0	0	0	0	0	80431752	23,249	80,431.75	23.25
203	0	0	0	0	0	0	1	0	0	0	0	1	0	0	0	0	0	0	0	0	80455001	997,750	80,455.00	997.75
204	0	0	0	0	0	0	0	0	0	0	0	1	0	0	0	0	0	0	0	0	81452751	27,750	81,452.75	27.75
205	0	0	0	0	0	0	0	0	0	0	0	0	0	0	0	0	0	0	0	0	81480501	451,000	81,480.50	451
206	0	0	0	0	0	0	1	0	0	0	0	0	0	0	0	0	0	0	0	0	81931501	23,500	81,931.50	23.5
207	0	0	0	0	0	0	1	0	0	0	0	1	0	0	0	0	0	0	0	0	81955001	997,500	81,955.00	997.5
208	0	0	0	0	0	0	0	0	0	0	0	1	0	0	0	0	0	0	0	0	82952501	30,000	82,952.50	30
209	0	0	0	0	0	0	0	0	0	0	0	0	0	0	0	0	0	0	0	0	82982501	448,750	82,982.50	448.75
210	0	0	0	0	0	0	1	0	0	0	0	0	0	0	0	0	0	0	0	0	83431251	23,500	83,431.25	23.5
211	0	0	0	0	0	0	1	0	0	0	0	1	0	0	0	0	0	0	0	0	83454751	997,501	83,454.75	997.5
212	0	0	0	0	0	0	0	0	0	0	0	1	0	0	0	0	0	0	0	0	84452252	29,499	84,452.25	29.5
213	0	0	0	0	0	0	0	0	0	0	0	0	0	0	0	0	0	0	0	0	84481751	449,250	84,481.75	449.25
214	0	0	0	0	0	0	1	0	0	0	0	0	0	0	0	0	0	0	0	0	84931001	24,000	84,931.00	24
215	0	0	0	0	0	0	1	0	0	0	0	1	0	0	0	0	0	0	0	0	84955001	997,000	84,955.00	997
216	0	0	0	0	0	0	0	0	0	0	0	1	0	0	0	0	0	0	0	0	85952001	29,750	85,952.00	29.75
217	0	0	0	0	0	0	0	0	0	0	0	0	0	0	0	0	0	0	0	0	85981751	449,000	85,981.75	449
218	0	0	0	0	0	0	1	0	0	0	0	0	0	0	0	0	0	0	0	0	86430751	24,250	86,430.75	24.25
219	0	0	0	0	0	0	1	0	0	0	0	1	0	0	0	0	0	0	0	0	86455001	996,750	86,455.00	996.75
220	0	0	0	0	0	0	0	0	0	0	0	1	0	0	0	0	0	0	0	0	87451751	28,501	87,451.75	28.5
221	0	0	0	0	0	0	0	0	0	0	0	0	0	0	0	0	0	0	0	0	87480252	450,249	87,480.25	450.25
222	0	0	0	0	0	0	1	0	0	0	0	0	0	0	0	0	0	0	0	0	87930501	24,500	87,930.50	24.5
223	0	0	0	0	0	0	1	0	0	0	0	1	0	0	0	0	0	0	0	0	87955001	996,500	87,955.00	996.5
224	0	0	0	0	0	0	0	0	0	0	0	1	0	0	0	0	0	0	0	0	88951501	30,250	88,951.50	30.25
225	0	0	0	0	0	0	0	0	0	0	0	0	0	0	0	0	0	0	0	0	88981751	448,500	88,981.75	448.5
226	0	0	0	0	0	0	1	0	0	0	0	0	0	0	0	0	0	0	0	0	89430251	24,250	89,430.25	24.25
227	0	0	0	0	0	0	1	0	0	0	0	1	0	0	0	0	0	0	0	0	89454501	996,750	89,454.50	996.75
228	0	0	0	0	0	0	0	0	0	0	0	1	0	0	0	0	0	0	0	0	90451251	30,501	90,451.25	30.5
229	0	0	0	0	0	0	0	0	0	0	0	0	0	0	0	0	0	0	0	0	90481752	448,249	90,481.75	448.25
230	0	0	0	0	0	0	1	0	0	0	0	0	0	0	0	0	0	0	0	0	90930001	24,751	90,930.00	24.75
231	0	0	0	0	0	0	1	0	0	0	0	1	0	0	0	0	0	0	0	0	90954752	996,249	90,954.75	996.25
232	0	0	0	0	0	0	0	0	0	0	0	1	0	0	0	0	0	0	0	0	91951001	30,751	91,951.00	30.75
233	0	0	0	0	0	0	0	0	0	0	0	0	0	0	0	0	0	0	0	0	91981752	448,000	91,981.75	448
234	0	0	0	0	0	0	1	0	0	0	0	0	0	0	0	0	0	0	0	0	92429752	24,999	92,429.75	25
235	0	0	0	0	0	0	1	0	0	0	0	1	0	0	0	0	0	0	0	0	92454751	995,750	92,454.75	995.75
236	0	0	0	0	0	0	0	0	0	0	0	1	0	0	0	0	0	0	0	0	93450501	29,500	93,450.50	29.5
237	0	0	0	0	0	0	0	0	0	0	0	0	0	0	0	0	0	0	0	0	93480001	449,251	93,480.00	449.25
238	0	0	0	0	0	0	1	0	0	0	0	0	0	0	0	0	0	0	0	0	93929252	25,499	93,929.25	25.5
239	0	0	0	0	0	0	1	0	0	0	0	1	0	0	0	0	0	0	0	0	93954751	995,500	93,954.75	995.5
240	0	0	0	0	0	0	0	0	0	0	0	1	0	0	0	0	0	0	0	0	94950251	31,250	94,950.25	31.25
241	0	0	0	0	0	0	0	0	0	0	0	0	0	0	0	0	0	0	0	0	94981501	447,500	94,981.50	447.5
242	0	0	0	0	0	0	1	0	0	0	0	0	0	0	0	0	0	0	0	0	95429001	24,750	95,429.00	24.75
243	0	0	0	0	0	0	1	0	0	0	0	1	0	0	0	0	0	0	0	0	95453751	1,013,000	95,453.75	1,013.00
244	0	0	0	0	0	0	0	0	0	0	0	1	0	0	0	0	0	0	0	0	96466751	14,750	96,466.75	14.75
245	0	0	0	0	0	0	0	0	0	0	0	0	0	0	0	0	0	0	0	0	96481501	447,250	96,481.50	447.25
246	0	0	0	0	0	0	1	0	0	0	0	0	0	0	0	0	0	0	0	0	96928751	26,000	96,928.75	26
247	0	0	0	0	0	0	1	0	0	0	0	1	0	0	0	0	0	0	0	0	96954751	995,001	96,954.75	995
248	0	0	0	0	0	0	0	0	0	0	0	1	0	0	0	0	0	0	0	0	97949752	31,749	97,949.75	31.75
249	0	0	0	0	0	0	0	0	0	0	0	0	0	0	0	0	0	0	0	0	97981501	447,000	97,981.50	447
250	0	0	0	0	0	0	1	0	0	0	0	0	0	0	0	0	0	0	0	0	98428501	26,250	98,428.50	26.25
251	0	0	0	0	0	0	1	0	0	0	0	1	0	0	0	0	0	0	0	0	98454751	994,750	98,454.75	994.75
252	0	0	0	0	0	0	0	0	0	0	0	1	0	0	0	0	0	0	0	0	99449501	32,000	99,449.50	32
253	0	0	0	0	0	0	0	0	0	0	0	0	0	0	0	0	0	0	0	0	99481501	446,751	99,481.50	446.75
254	0	0	0	0	0	0	1	0	0	0	0	0	0	0	0	0	0	0	0	0	99928252	26,249	99,928.25	26.25
255	0	0	0	0	0	0	1	0	0	0	0	1	0	0	0	0	0	0	0	0	99954501	994,750	99,954.50	994.75
256	0	0	0	0	0	0	0	0	0	0	0	1	0	0	0	0	0	0	0	0	100949251	32,250	100,949.25	32.25
257	0	0	0	0	0	0	0	0	0	0	0	0	0	0	0	0	0	0	0	0	100981501	446,500	100,981.50	446.5
258	0	0	0	0	0	0	1	0	0	0	0	0	0	0	0	0	0	0	0	0	101428001	26,250	101,428.00	26.25
259	0	0	0	0	0	0	1	0	0	0	0	1	0	0	0	0	0	0	0	0	101454251	994,750	101,454.25	994.75
260	0	0	0	0	0	0	0	0	0	0	0	1	0	0	0	0	0	0	0	0	102449001	33,000	102,449.00	33
261	0	0	0	0	0	0	0	0	0	0	0	0	0	0	0	0	0	0	0	0	102482001	445,751	102,482.00	445.75
262	0	0	0	0	0	0	1	0	0	0	0	0	0	0	0	0	0	0	0	0	102927752	26,749	102,927.75	26.75
263	0	0	0	0	0	0	1	0	0	0	0	1	0	0	0	0	0	0	0	0	102954501	994,250	102,954.50	994.25
264	0	0	0	0	0	0	0	0	0	0	0	1	0	0	0	0	0	0	0	0	103948751	32,500	103,948.75	32.5
265	0	0	0	0	0	0	0	0	0	0	0	0	0	0	0	0	0	0	0	0	103981251	446,250	103,981.25	446.25
266	0	0	0	0	0	0	1	0	0	0	0	0	0	0	0	0	0	0	0	0	104427501	27,000	104,427.50	27
267	0	0	0	0	0	0	1	0	0	0	0	1	0	0	0	0	0	0	0	0	104454501	994,000	104,454.50	994
268	0	0	0	0	0	0	0	0	0	0	0	1	0	0	0	0	0	0	0	0	105448501	31,251	105,448.50	31.25
269	0	0	0	0	0	0	0	0	0	0	0	0	0	0	0	0	0	0	0	0	105479752	447,499	105,479.75	447.5
270	0	0	0	0	0	0	1	0	0	0	0	0	0	0	0	0	0	0	0	0	105927251	27,250	105,927.25	27.25
271	0	0	0	0	0	0	1	0	0	0	0	1	0	0	0	0	0	0	0	0	105954501	993,750	105,954.50	993.75
272	0	0	0	0	0	0	0	0	0	0	0	1	0	0	0	0	0	0	0	0	106948251	33,001	106,948.25	33
273	0	0	0	0	0	0	0	0	0	0	0	0	0	0	0	0	0	0	0	0	106981252	445,749	106,981.25	445.75
274	0	0	0	0	0	0	1	0	0	0	0	0	0	0	0	0	0	0	0	0	107427001	27,000	107,427.00	27
275	0	0	0	0	0	0	1	0	0	0	0	1	0	0	0	0	0	0	0	0	107454001	994,000	107,454.00	994
276	0	0	0	0	0	0	0	0	0	0	0	1	0	0	0	0	0	0	0	0	108448001	33,251	108,448.00	33.25
277	0	0	0	0	0	0	0	0	0	0	0	0	0	0	0	0	0	0	0	0	108481252	445,499	108,481.25	445.5
278	0	0	0	0	0	0	1	0	0	0	0	0	0	0	0	0	0	0	0	0	108926751	27,500	108,926.75	27.5
279	0	0	0	0	0	0	1	0	0	0	0	1	0	0	0	0	0	0	0	0	108954251	993,250	108,954.25	993.25
280	0	0	0	0	0	0	0	0	0	0	0	1	0	0	0	0	0	0	0	0	109947501	33,750	109,947.50	33.75
281	0	0	0	0	0	0	0	0	0	0	0	0	0	0	0	0	0	0	0	0	109981251	445,250	109,981.25	445.25
282	0	0	0	0	0	0	1	0	0	0	0	0	0	0	0	0	0	0	0	0	110426501	27,751	110,426.50	27.75
283	0	0	0	0	0	0	1	0	0	0	0	1	0	0	0	0	0	0	0	0	110454252	992,999	110,454.25	993
284	0	0	0	0	0	0	0	0	0	0	0	1	0	0	0	0	0	0	0	0	111447251	34,000	111,447.25	34
285	0	0	0	0	0	0	0	0	0	0	0	0	0	0	0	0	0	0	0	0	111481251	445,001	111,481.25	445
286	0	0	0	0	0	0	1	0	0	0	0	0	0	0	0	0	0	0	0	0	111926252	27,999	111,926.25	28
287	0	0	0	0	0	0	1	0	0	0	0	1	0	0	0	0	0	0	0	0	111954251	992,750	111,954.25	992.75
288	0	0	0	0	0	0	0	0	0	0	0	1	0	0	0	0	0	0	0	0	112947001	34,251	112,947.00	34.25
289	0	0	0	0	0	0	0	0	0	0	0	0	0	0	0	0	0	0	0	0	112981252	444,749	112,981.25	444.75
290	0	0	0	0	0	0	1	0	0	0	0	0	0	0	0	0	0	0	0	0	113426001	27,250	113,426.00	27.25
291	0	0	0	0	0	0	1	0	0	0	0	1	0	0	0	0	0	0	0	0	113453251	993,500	113,453.25	993.5
292	0	0	0	0	0	0	0	0	0	0	0	1	0	0	0	0	0	0	0	0	114446751	34,250	114,446.75	34.25
293	0	0	0	0	0	0	0	0	0	0	0	0	0	0	0	0	0	0	0	0	114481001	444,500	114,481.00	444.5
294	0	0	0	0	0	0	1	0	0	0	0	0	0	0	0	0	0	0	0	0	114925501	28,751	114,925.50	28.75
295	0	0	0	0	0	0	1	0	0	0	0	1	0	0	0	0	0	0	0	0	114954252	992,249	114,954.25	992.25
296	0	0	0	0	0	0	0	0	0	0	0	1	0	0	0	0	0	0	0	0	115946501	34,500	115,946.50	34.5
297	0	0	0	0	0	0	0	0	0	0	0	0	0	0	0	0	0	0	0	0	115981001	444,250	115,981.00	444.25
298	0	0	0	0	0	0	1	0	0	0	0	0	0	0	0	0	0	0	0	0	116425251	29,000	116,425.25	29
299	0	0	0	0	0	0	1	0	0	0	0	1	0	0	0	0	0	0	0	0	116454251	992,000	116,454.25	992
300	0	0	0	0	0	0	0	0	0	0	0	1	0	0	0	0	0	0	0	0	117446251	33,250	117,446.25	33.25
301	0	0	0	0	0	0	0	0	0	0	0	0	0	0	0	0	0	0	0	0	117479501	445,500	117,479.50	445.5
302	0	0	0	0	0	0	1	0	0	0	0	0	0	0	0	0	0	0	0	0	117925001	29,000	117,925.00	29
303	0	0	0	0	0	0	1	0	0	0	0	1	0	0	0	0	0	0	0	0	117954001	992,000	117,954.00	992
304	0	0	0	0	0	0	0	0	0	0	0	1	0	0	0	0	0	0	0	0	118946001	35,000	118,946.00	35
305	0	0	0	0	0	0	0	0	0	0	0	0	0	0	0	0	0	0	0	0	118981001	443,751	118,981.00	443.75
306	0	0	0	0	0	0	1	0	0	0	0	0	0	0	0	0	0	0	0	0	119424752	27,749	119,424.75	27.75
307	0	0	0	0	0	0	1	0	0	0	0	1	0	0	0	0	0	0	0	0	119452501	993,250	119,452.50	993.25
308	0	0	0	0	0	0	0	0	0	0	0	1	0	0	0	0	0	0	0	0	120445751	35,250	120,445.75	35.25
309	0	0	0	0	0	0	0	0	0	0	0	0	0	0	0	0	0	0	0	0	120481001	443,500	120,481.00	443.5
310	0	0	0	0	0	0	1	0	0	0	0	0	0	0	0	0	0	0	0	0	120924501	28,000	120,924.50	28
311	0	0	0	0	0	0	1	0	0	0	0	1	0	0	0	0	0	0	0	0	120952501	993,000	120,952.50	993
312	0	0	0	0	0	0	0	0	0	0	0	1	0	0	0	0	0	0	0	0	121945501	35,500	121,945.50	35.5
313	0	0	0	0	0	0	0	0	0	0	0	0	0	0	0	0	0	0	0	0	121981001	443,251	121,981.00	443.25
314	0	0	0	0	0	0	1	0	0	0	0	0	0	0	0	0	0	0	0	0	122424252	29,749	122,424.25	29.75
315	0	0	0	0	0	0	1	0	0	0	0	1	0	0	0	0	0	0	0	0	122454001	991,250	122,454.00	991.25
316	0	0	0	0	0	0	0	0	0	0	0	1	0	0	0	0	0	0	0	0	123445251	34,000	123,445.25	34
317	0	0	0	0	0	0	0	0	0	0	0	0	0	0	0	0	0	0	0	0	123479251	444,750	123,479.25	444.75
318	0	0	0	0	0	0	1	0	0	0	0	0	0	0	0	0	0	0	0	0	123924001	30,000	123,924.00	30
319	0	0	0	0	0	0	1	0	0	0	0	1	0	0	0	0	0	0	0	0	123954001	991,000	123,954.00	991
320	0	0	0	0	0	0	0	0	0	0	0	1	0	0	0	0	0	0	0	0	124945001	35,750	124,945.00	35.75
321	0	0	0	0	0	0	0	0	0	0	0	0	0	0	0	0	0	0	0	0	124980751	443,000	124,980.75	443
322	0	0	0	0	0	0	1	0	0	0	0	0	0	0	0	0	0	0	0	0	125423751	28,750	125,423.75	28.75
323	0	0	0	0	0	0	1	0	0	0	0	1	0	0	0	0	0	0	0	0	125452501	992,000	125,452.50	992
324	0	0	0	0	0	0	0	0	0	0	0	1	0	0	0	0	0	0	0	0	126444501	36,251	126,444.50	36.25
325	0	0	0	0	0	0	0	0	0	0	0	0	0	0	0	0	0	0	0	0	126480752	442,749	126,480.75	442.75
326	0	0	0	0	0	0	1	0	0	0	0	0	0	0	0	0	0	0	0	0	126923501	30,500	126,923.50	30.5
327	0	0	0	0	0	0	1	0	0	0	0	1	0	0	0	0	0	0	0	0	126954001	990,251	126,954.00	990.25
328	0	0	0	0	0	0	0	0	0	0	0	1	0	0	0	0	0	0	0	0	127944252	36,499	127,944.25	36.5
329	0	0	0	0	0	0	0	0	0	0	0	0	0	0	0	0	0	0	0	0	127980751	442,500	127,980.75	442.5
330	0	0	0	0	0	0	1	0	0	0	0	0	0	0	0	0	0	0	0	0	128423251	30,750	128,423.25	30.75
331	0	0	0	0	0	0	1	0	0	0	0	1	0	0	0	0	0	0	0	0	128454001	990,000	128,454.00	990
332	0	0	0	0	0	0	0	0	0	0	0	1	0	0	0	0	0	0	0	0	129444001	36,251	129,444.00	36.25
333	0	0	0	0	0	0	0	0	0	0	0	0	0	0	0	0	0	0	0	0	129480252	442,749	129,480.25	442.75
334	0	0	0	0	0	0	1	0	0	0	0	0	0	0	0	0	0	0	0	0	129923001	30,751	129,923.00	30.75
335	0	0	0	0	0	0	1	0	0	0	0	1	0	0	0	0	0	0	0	0	129953752	1,006,749	129,953.75	1,006.75
336	0	0	0	0	0	0	0	0	0	0	0	1	0	0	0	0	0	0	0	0	130960501	20,251	130,960.50	20.25
337	0	0	0	0	0	0	0	0	0	0	0	0	0	0	0	0	0	0	0	0	130980752	441,749	130,980.75	441.75
338	0	0	0	0	0	0	1	0	0	0	0	0	0	0	0	0	0	0	0	0	131422501	29,751	131,422.50	29.75
339	0	0	0	0	0	0	1	0	0	0	0	1	0	0	0	0	0	0	0	0	131452252	991,249	131,452.25	991.25
340	0	0	0	0	0	0	0	0	0	0	0	1	0	0	0	0	0	0	0	0	132443501	37,251	132,443.50	37.25
341	0	0	0	0	0	0	0	0	0	0	0	0	0	0	0	0	0	0	0	0	132480752	441,499	132,480.75	441.5
342	0	0	0	0	0	0	1	0	0	0	0	0	0	0	0	0	0	0	0	0	132922251	31,500	132,922.25	31.5
343	0	0	0	0	0	0	1	0	0	0	0	1	0	0	0	0	0	0	0	0	132953751	989,501	132,953.75	989.5
344	0	0	0	0	0	0	0	0	0	0	0	1	0	0	0	0	0	0	0	0	133943252	36,249	133,943.25	36.25
345	0	0	0	0	0	0	0	0	0	0	0	0	0	0	0	0	0	0	0	0	133979501	442,500	133,979.50	442.5
346	0	0	0	0	0	0	1	0	0	0	0	0	0	0	0	0	0	0	0	0	134422001	31,750	134,422.00	31.75
347	0	0	0	0	0	0	1	0	0	0	0	1	0	0	0	0	0	0	0	0	134453751	989,250	134,453.75	989.25
348	0	0	0	0	0	0	0	0	0	0	0	1	0	0	0	0	0	0	0	0	135443001	36,000	135,443.00	36
349	0	0	0	0	0	0	0	0	0	0	0	0	0	0	0	0	0	0	0	0	135479001	442,751	135,479.00	442.75
350	0	0	0	0	0	0	1	0	0	0	0	0	0	0	0	0	0	0	0	0	135921752	31,999	135,921.75	32
351	0	0	0	0	0	0	1	0	0	0	0	1	0	0	0	0	0	0	0	0	135953751	988,750	135,953.75	988.75
352	0	0	0	0	0	0	0	0	0	0	0	1	0	0	0	0	0	0	0	0	136942501	38,000	136,942.50	38
353	0	0	0	0	0	0	0	0	0	0	0	0	0	0	0	0	0	0	0	0	136980501	441,000	136,980.50	441
354	0	0	0	0	0	0	1	0	0	0	0	0	0	0	0	0	0	0	0	0	137421501	32,000	137,421.50	32
355	0	0	0	0	0	0	1	0	0	0	0	1	0	0	0	0	0	0	0	0	137453501	989,000	137,453.50	989
356	0	0	0	0	0	0	0	0	0	0	0	1	0	0	0	0	0	0	0	0	138442501	38,000	138,442.50	38
357	0	0	0	0	0	0	0	0	0	0	0	0	0	0	0	0	0	0	0	0	138480501	440,751	138,480.50	440.75
358	0	0	0	0	0	0	1	0	0	0	0	0	0	0	0	0	0	0	0	0	138921252	32,249	138,921.25	32.25
359	0	0	0	0	0	0	1	0	0	0	0	1	0	0	0	0	0	0	0	0	138953501	1,005,250	138,953.50	1,005.25
360	0	0	0	0	0	0	0	0	0	0	0	1	0	0	0	0	0	0	0	0	139958751	21,750	139,958.75	21.75
361	0	0	0	0	0	0	0	0	0	0	0	0	0	0	0	0	0	0	0	0	139980501	457,250	139,980.50	457.25
362	0	0	0	0	0	0	1	0	0	0	0	0	0	0	0	0	0	0	0	0	140437751	15,750	140,437.75	15.75
363	0	0	0	0	0	0	1	0	0	0	0	1	0	0	0	0	0	0	0	0	140453501	988,251	140,453.50	988.25
364	0	0	0	0	0	0	0	0	0	0	0	1	0	0	0	0	0	0	0	0	141441752	37,999	141,441.75	38
365	0	0	0	0	0	0	0	0	0	0	0	0	0	0	0	0	0	0	0	0	141479751	441,000	141,479.75	441
366	0	0	0	0	0	0	1	0	0	0	0	0	0	0	0	0	0	0	0	0	141920751	32,750	141,920.75	32.75
367	0	0	0	0	0	0	1	0	0	0	0	1	0	0	0	0	0	0	0	0	141953501	988,000	141,953.50	988
368	0	0	0	0	0	0	0	0	0	0	0	1	0	0	0	0	0	0	0	0	142941501	39,000	142,941.50	39
369	0	0	0	0	0	0	0	0	0	0	0	0	0	0	0	0	0	0	0	0	142980501	456,500	142,980.50	456.5
370	0	0	0	0	0	0	1	0	0	0	0	0	0	0	0	0	0	0	0	0	143437001	16,500	143,437.00	16.5
371	0	0	0	0	0	0	1	0	0	0	0	1	0	0	0	0	0	0	0	0	143453501	987,750	143,453.50	987.75
372	0	0	0	0	0	0	0	0	0	0	0	1	0	0	0	0	0	0	0	0	144441251	39,000	144,441.25	39
373	0	0	0	0	0	0	0	0	0	0	0	0	0	0	0	0	0	0	0	0	144480251	440,000	144,480.25	440
374	0	0	0	0	0	0	1	0	0	0	0	0	0	0	0	0	0	0	0	0	144920251	33,250	144,920.25	33.25
375	0	0	0	0	0	0	1	0	0	0	0	1	0	0	0	0	0	0	0	0	144953501	987,500	144,953.50	987.5
376	0	0	0	0	0	0	0	0	0	0	0	1	0	0	0	0	0	0	0	0	145941001	39,751	145,941.00	39.75
377	0	0	0	0	0	0	0	0	0	0	0	0	0	0	0	0	0	0	0	0	145980752	455,749	145,980.75	455.75
378	0	0	0	0	0	0	1	0	0	0	0	0	0	0	0	0	0	0	0	0	146436501	17,000	146,436.50	17
379	0	0	0	0	0	0	1	0	0	0	0	1	0	0	0	0	0	0	0	0	146453501	987,250	146,453.50	987.25
380	0	0	0	0	0	0	0	0	0	0	0	1	0	0	0	0	0	0	0	0	147440751	39,000	147,440.75	39
381	0	0	0	0	0	0	0	0	0	0	0	0	0	0	0	0	0	0	0	0	147479751	440,000	147,479.75	440
382	0	0	0	0	0	0	1	0	0	0	0	0	0	0	0	0	0	0	0	0	147919751	33,500	147,919.75	33.5
383	0	0	0	0	0	0	1	0	0	0	0	1	0	0	0	0	0	0	0	0	147953251	987,250	147,953.25	987.25
384	0	0	0	0	0	0	0	0	0	0	0	1	0	0	0	0	0	0	0	0	148940501	39,750	148,940.50	39.75
385	0	0	0	0	0	0	0	0	0	0	0	0	0	0	0	0	0	0	0	0	148980251	455,750	148,980.25	455.75
386	0	0	0	0	0	0	1	0	0	0	0	0	0	0	0	0	0	0	0	0	149436001	17,000	149,436.00	17
387	0	0	0	0	0	0	1	0	0	0	0	1	0	0	0	0	0	0	0	0	149453001	987,251	149,453.00	987.25
388	0	0	0	0	0	0	0	0	0	0	0	1	0	0	0	0	0	0	0	0	150440252	39,999	150,440.25	40
389	0	0	0	0	0	0	0	0	0	0	0	0	0	0	0	0	0	0	0	0	150480251	438,750	150,480.25	438.75
390	0	0	0	0	0	0	1	0	0	0	0	0	0	0	0	0	0	0	0	0	150919001	34,251	150,919.00	34.25
391	0	0	0	0	0	0	1	0	0	0	0	1	0	0	0	0	0	0	0	0	150953252	986,749	150,953.25	986.75
392	0	0	0	0	0	0	0	0	0	0	0	1	0	0	0	0	0	0	0	0	151940001	40,251	151,940.00	40.25
393	0	0	0	0	0	0	0	0	0	0	0	0	0	0	0	0	0	0	0	0	151980252	455,249	151,980.25	455.25
394	0	0	0	0	0	0	1	0	0	0	0	0	0	0	0	0	0	0	0	0	152435501	17,750	152,435.50	17.75
395	0	0	0	0	0	0	1	0	0	0	0	1	0	0	0	0	0	0	0	0	152453251	986,500	152,453.25	986.5
396	0	0	0	0	0	0	0	0	0	0	0	1	0	0	0	0	0	0	0	0	153439751	40,250	153,439.75	40.25
397	0	0	0	0	0	0	0	0	0	0	0	0	0	0	0	0	0	0	0	0	153480001	438,500	153,480.00	438.5
398	0	0	0	0	0	0	1	0	0	0	0	0	0	0	0	0	0	0	0	0	153918501	34,751	153,918.50	34.75
399	0	0	0	0	0	0	1	0	0	0	0	1	0	0	0	0	0	0	0	0	153953252	986,249	153,953.25	986.25
400	0	0	0	0	0	0	0	0	0	0	0	1	0	0	0	0	0	0	0	0	154939501	40,500	154,939.50	40.5
401	0	0	0	0	0	0	0	0	0	0	0	0	0	0	0	0	0	0	0	0	154980001	455,000	154,980.00	455
402	0	0	0	0	0	0	1	0	0	0	0	0	0	0	0	0	0	0	0	0	155435001	17,250	155,435.00	17.25
403	0	0	0	0	0	0	1	0	0	0	0	1	0	0	0	0	0	0	0	0	155452251	1,003,500	155,452.25	1,003.50
404	0	0	0	0	0	0	0	0	0	0	0	1	0	0	0	0	0	0	0	0	156455751	24,250	156,455.75	24.25
405	0	0	0	0	0	0	0	0	0	0	0	0	0	0	0	0	0	0	0	0	156480001	438,000	156,480.00	438
406	0	0	0	0	0	0	1	0	0	0	0	0	0	0	0	0	0	0	0	0	156918001	35,000	156,918.00	35
407	0	0	0	0	0	0	1	0	0	0	0	1	0	0	0	0	0	0	0	0	156953001	986,000	156,953.00	986
408	0	0	0	0	0	0	0	0	0	0	0	1	0	0	0	0	0	0	0	0	157939001	41,000	157,939.00	41
409	0	0	0	0	0	0	0	0	0	0	0	0	0	0	0	0	0	0	0	0	157980001	454,500	157,980.00	454.5
410	0	0	0	0	0	0	1	0	0	0	0	0	0	0	0	0	0	0	0	0	158434501	18,500	158,434.50	18.5
411	0	0	0	0	0	0	1	0	0	0	0	1	0	0	0	0	0	0	0	0	158453001	985,500	158,453.00	985.5
412	0	0	0	0	0	0	0	0	0	0	0	1	0	0	0	0	0	0	0	0	159438501	40,000	159,438.50	40
413	0	0	0	0	0	0	0	0	0	0	0	0	0	0	0	0	0	0	0	0	159478501	439,000	159,478.50	439
414	0	0	0	0	0	0	1	0	0	0	0	0	0	0	0	0	0	0	0	0	159917501	35,500	159,917.50	35.5
415	0	0	0	0	0	0	1	0	0	0	0	1	0	0	0	0	0	0	0	0	159953001	1,001,751	159,953.00	1,001.75
416	0	0	0	0	0	0	0	0	0	0	0	1	0	0	0	0	0	0	0	0	160954752	25,249	160,954.75	25.25
417	0	0	0	0	0	0	0	0	0	0	0	0	0	0	0	0	0	0	0	0	160980001	454,000	160,980.00	454
418	0	0	0	0	0	0	1	0	0	0	0	0	0	0	0	0	0	0	0	0	161434001	18,500	161,434.00	18.5
419	0	0	0	0	0	0	1	0	0	0	0	1	0	0	0	0	0	0	0	0	161452501	1,002,000	161,452.50	1,002.00
420	0	0	0	0	0	0	0	0	0	0	0	1	0	0	0	0	0	0	0	0	162454501	25,250	162,454.50	25.25
421	0	0	0	0	0	0	0	0	0	0	0	0	0	0	0	0	0	0	0	0	162479751	437,250	162,479.75	437.25
422	0	0	0	0	0	0	1	0	0	0	0	0	0	0	0	0	0	0	0	0	162917001	36,000	162,917.00	36
423	0	0	0	0	0	0	1	0	0	0	0	1	0	0	0	0	0	0	0	0	162953001	1,001,251	162,953.00	1,001.25
424	0	0	0	0	0	0	0	0	0	0	0	1	0	0	0	0	0	0	0	0	163954252	25,499	163,954.25	25.5
425	0	0	0	0	0	0	0	0	0	0	0	0	0	0	0	0	0	0	0	0	163979751	453,750	163,979.75	453.75
426	0	0	0	0	0	0	1	0	0	0	0	0	0	0	0	0	0	0	0	0	164433501	19,500	164,433.50	19.5
427	0	0	0	0	0	0	1	0	0	0	0	1	0	0	0	0	0	0	0	0	164453001	1,001,251	164,453.00	1,001.25
428	0	0	0	0	0	0	0	0	0	0	0	1	0	0	0	0	0	0	0	0	165454252	23,999	165,454.25	24
429	0	0	0	0	0	0	0	0	0	0	0	0	0	0	0	0	0	0	0	0	165478251	454,750	165,478.25	454.75
430	0	0	0	0	0	0	1	0	0	0	0	0	0	0	0	0	0	0	0	0	165933001	20,000	165,933.00	20
431	0	0	0	0	0	0	1	0	0	0	0	1	0	0	0	0	0	0	0	0	165953001	1,000,751	165,953.00	1,000.75
432	0	0	0	0	0	0	0	0	0	0	0	1	0	0	0	0	0	0	0	0	166953752	25,999	166,953.75	26
433	0	0	0	0	0	0	0	0	0	0	0	0	0	0	0	0	0	0	0	0	166979751	453,000	166,979.75	453
434	0	0	0	0	0	0	1	0	0	0	0	0	0	0	0	0	0	0	0	0	167432751	19,750	167,432.75	19.75
435	0	0	0	0	0	0	1	0	0	0	0	1	0	0	0	0	0	0	0	0	167452501	1,001,250	167,452.50	1,001.25
436	0	0	0	0	0	0	0	0	0	0	0	1	0	0	0	0	0	0	0	0	168453751	26,000	168,453.75	26
437	0	0	0	0	0	0	0	0	0	0	0	0	0	0	0	0	0	0	0	0	168479751	452,750	168,479.75	452.75
438	0	0	0	0	0	0	1	0	0	0	0	0	0	0	0	0	0	0	0	0	168932501	20,250	168,932.50	20.25
439	0	0	0	0	0	0	1	0	0	0	0	1	0	0	0	0	0	0	0	0	168952751	1,000,750	168,952.75	1,000.75
440	0	0	0	0	0	0	0	0	0	0	0	1	0	0	0	0	0	0	0	0	169953501	26,251	169,953.50	26.25
441	0	0	0	0	0	0	0	0	0	0	0	0	0	0	0	0	0	0	0	0	169979752	452,500	169,979.75	452.5
442	0	0	0	0	0	0	1	0	0	0	0	0	0	0	0	0	0	0	0	0	170432252	20,499	170,432.25	20.5
443	0	0	0	0	0	0	1	0	0	0	0	1	0	0	0	0	0	0	0	0	170452751	1,000,250	170,452.75	1,000.25
444	0	0	0	0	0	0	0	0	0	0	0	1	0	0	0	0	0	0	0	0	171453001	26,500	171,453.00	26.5
445	0	0	0	0	0	0	0	0	0	0	0	0	0	0	0	0	0	0	0	0	171479501	452,500	171,479.50	452.5
446	0	0	0	0	0	0	1	0	0	0	0	0	0	0	0	0	0	0	0	0	171932001	20,750	171,932.00	20.75
447	0	0	0	0	0	0	1	0	0	0	0	1	0	0	0	0	0	0	0	0	171952751	1,000,000	171,952.75	1,000.00
448	0	0	0	0	0	0	0	0	0	0	0	1	0	0	0	0	0	0	0	0	172952751	26,750	172,952.75	26.75
449	0	0	0	0	0	0	0	0	0	0	0	0	0	0	0	0	0	0	0	0	172979501	452,250	172,979.50	452.25
450	0	0	0	0	0	0	1	0	0	0	0	0	0	0	0	0	0	0	0	0	173431751	20,501	173,431.75	20.5
451	0	0	0	0	0	0	1	0	0	0	0	1	0	0	0	0	0	0	0	0	173452252	1,000,249	173,452.25	1,000.25
452	0	0	0	0	0	0	0	0	0	0	0	1	0	0	0	0	0	0	0	0	174452501	27,000	174,452.50	27
453	0	0	0	0	0	0	0	0	0	0	0	0	0	0	0	0	0	0	0	0	174479501	452,000	174,479.50	452
454	0	0	0	0	0	0	1	0	0	0	0	0	0	0	0	0	0	0	0	0	174931501	21,250	174,931.50	21.25
455	0	0	0	0	0	0	1	0	0	0	0	1	0	0	0	0	0	0	0	0	174952751	999,500	174,952.75	999.5
456	0	0	0	0	0	0	0	0	0	0	0	1	0	0	0	0	0	0	0	0	175952251	27,250	175,952.25	27.25
457	0	0	0	0	0	0	0	0	0	0	0	0	0	0	0	0	0	0	0	0	175979501	451,750	175,979.50	451.75
458	0	0	0	0	0	0	1	0	0	0	0	0	0	0	0	0	0	0	0	0	176431251	21,501	176,431.25	21.5
459	0	0	0	0	0	0	1	0	0	0	0	1	0	0	0	0	0	0	0	0	176452752	999,249	176,452.75	999.25
460	0	0	0	0	0	0	0	0	0	0	0	1	0	0	0	0	0	0	0	0	177452001	27,500	177,452.00	27.5
461	0	0	0	0	0	0	0	0	0	0	0	0	0	0	0	0	0	0	0	0	177479501	451,500	177,479.50	451.5
462	0	0	0	0	0	0	1	0	0	0	0	0	0	0	0	0	0	0	0	0	177931001	21,500	177,931.00	21.5
463	0	0	0	0	0	0	1	0	0	0	0	1	0	0	0	0	0	0	0	0	177952501	999,250	177,952.50	999.25
464	0	0	0	0	0	0	0	0	0	0	0	1	0	0	0	0	0	0	0	0	178951751	27,750	178,951.75	27.75
465	0	0	0	0	0	0	0	0	0	0	0	0	0	0	0	0	0	0	0	0	178979501	451,000	178,979.50	451
466	0	0	0	0	0	0	1	0	0	0	0	0	0	0	0	0	0	0	0	0	179430501	21,751	179,430.50	21.75
467	0	0	0	0	0	0	1	0	0	0	0	1	0	0	0	0	0	0	0	0	179452252		179,452.25
