# Supplementary material for: Auditory presentation and synchronization in Adobe Flash and HTML5/JavaScript Web experiments
Source: Behav Res Methods. 2016 Jul 15;48(3):897–908. doi: 10.3758/s13428-016-0758-5 (PMC5003904; doi:10.3758/s13428-016-0758-5)
Supplement: Supplementary file 1 — (ZIP 1310 kb) [file 13428_2016_758_MOESM1_ESM.zip › Data/S4/jswa2-lenlap-cr-js-rep2.csv]

	Keypad 4	Keypad 3	Keypad 2	Keypad 1	Opto 4	Opto 3	Opto 2	Opto 1	TTL in 2	TTL in 1	Mic 2	Mic 1	Act close 4	Act close 3	Act close 3	Act close 1	TTL out 2	TTL out 1	Sounder 2	Sounder 1	Elapsed uS	Active uS	Elapsed mS	Active mS
1	0	0	0	0	0	0	0	0	0	0	0	0	0	0	0	0	0	0	0	0	0	3,783,251	0	3,783.25
2	0	0	0	0	0	0	1	0	0	0	0	0	0	0	0	0	0	0	0	0	3783251	11,000	3,783.25	11
3	0	0	0	0	0	0	1	0	0	0	0	1	0	0	0	0	0	0	0	0	3794251	994,000	3,794.25	994
4	0	0	0	0	0	0	0	0	0	0	0	1	0	0	0	0	0	0	0	0	4788251	32,250	4,788.25	32.25
5	0	0	0	0	0	0	0	0	0	0	0	0	0	0	0	0	0	0	0	0	4820501	446,000	4,820.50	446
6	0	0	0	0	0	0	1	0	0	0	0	0	0	0	0	0	0	0	0	0	5266501	26,500	5,266.50	26.5
7	0	0	0	0	0	0	1	0	0	0	0	1	0	0	0	0	0	0	0	0	5293001	995,000	5,293.00	995
8	0	0	0	0	0	0	0	0	0	0	0	1	0	0	0	0	0	0	0	0	6288001	33,250	6,288.00	33.25
9	0	0	0	0	0	0	0	0	0	0	0	0	0	0	0	0	0	0	0	0	6321251	445,000	6,321.25	445
10	0	0	0	0	0	0	1	0	0	0	0	0	0	0	0	0	0	0	0	0	6766251	28,250	6,766.25	28.25
11	0	0	0	0	0	0	1	0	0	0	0	1	0	0	0	0	0	0	0	0	6794501	993,250	6,794.50	993.25
12	0	0	0	0	0	0	0	0	0	0	0	1	0	0	0	0	0	0	0	0	7787751	33,500	7,787.75	33.5
13	0	0	0	0	0	0	0	0	0	0	0	0	0	0	0	0	0	0	0	0	7821251	444,750	7,821.25	444.75
14	0	0	0	0	0	0	1	0	0	0	0	0	0	0	0	0	0	0	0	0	8266001	28,250	8,266.00	28.25
15	0	0	0	0	0	0	1	0	0	0	0	1	0	0	0	0	0	0	0	0	8294251	993,250	8,294.25	993.25
16	0	0	0	0	0	0	0	0	0	0	0	1	0	0	0	0	0	0	0	0	9287501	33,750	9,287.50	33.75
17	0	0	0	0	0	0	0	0	0	0	0	0	0	0	0	0	0	0	0	0	9321251	444,500	9,321.25	444.5
18	0	0	0	0	0	0	1	0	0	0	0	0	0	0	0	0	0	0	0	0	9765751	28,250	9,765.75	28.25
19	0	0	0	0	0	0	1	0	0	0	0	1	0	0	0	0	0	0	0	0	9794001	993,250	9,794.00	993.25
20	0	0	0	0	0	0	0	0	0	0	0	1	0	0	0	0	0	0	0	0	10787251	34,000	10,787.25	34
21	0	0	0	0	0	0	0	0	0	0	0	0	0	0	0	0	0	0	0	0	10821251	444,000	10,821.25	444
22	0	0	0	0	0	0	1	0	0	0	0	0	0	0	0	0	0	0	0	0	11265251	27,500	11,265.25	27.5
23	0	0	0	0	0	0	1	0	0	0	0	1	0	0	0	0	0	0	0	0	11292751	994,250	11,292.75	994.25
24	0	0	0	0	0	0	0	0	0	0	0	1	0	0	0	0	0	0	0	0	12287001	34,250	12,287.00	34.25
25	0	0	0	0	0	0	0	0	0	0	0	0	0	0	0	0	0	0	0	0	12321251	443,750	12,321.25	443.75
26	0	0	0	0	0	0	1	0	0	0	0	0	0	0	0	0	0	0	0	0	12765001	29,250	12,765.00	29.25
27	0	0	0	0	0	0	1	0	0	0	0	1	0	0	0	0	0	0	0	0	12794251	992,500	12,794.25	992.5
28	0	0	0	0	0	0	0	0	0	0	0	1	0	0	0	0	0	0	0	0	13786751	34,500	13,786.75	34.5
29	0	0	0	0	0	0	0	0	0	0	0	0	0	0	0	0	0	0	0	0	13821251	443,500	13,821.25	443.5
30	0	0	0	0	0	0	1	0	0	0	0	0	0	0	0	0	0	0	0	0	14264751	29,500	14,264.75	29.5
31	0	0	0	0	0	0	1	0	0	0	0	1	0	0	0	0	0	0	0	0	14294251	992,250	14,294.25	992.25
32	0	0	0	0	0	0	0	0	0	0	0	1	0	0	0	0	0	0	0	0	15286501	34,750	15,286.50	34.75
33	0	0	0	0	0	0	0	0	0	0	0	0	0	0	0	0	0	0	0	0	15321251	443,250	15,321.25	443.25
34	0	0	0	0	0	0	1	0	0	0	0	0	0	0	0	0	0	0	0	0	15764501	29,250	15,764.50	29.25
35	0	0	0	0	0	0	1	0	0	0	0	1	0	0	0	0	0	0	0	0	15793751	992,500	15,793.75	992.5
36	0	0	0	0	0	0	0	0	0	0	0	1	0	0	0	0	0	0	0	0	16786251	34,750	16,786.25	34.75
37	0	0	0	0	0	0	0	0	0	0	0	0	0	0	0	0	0	0	0	0	16821001	443,250	16,821.00	443.25
38	0	0	0	0	0	0	1	0	0	0	0	0	0	0	0	0	0	0	0	0	17264251	28,500	17,264.25	28.5
39	0	0	0	0	0	0	1	0	0	0	0	1	0	0	0	0	0	0	0	0	17292751	993,250	17,292.75	993.25
40	0	0	0	0	0	0	0	0	0	0	0	1	0	0	0	0	0	0	0	0	18286001	35,000	18,286.00	35
41	0	0	0	0	0	0	0	0	0	0	0	0	0	0	0	0	0	0	0	0	18321001	443,000	18,321.00	443
42	0	0	0	0	0	0	1	0	0	0	0	0	0	0	0	0	0	0	0	0	18764001	30,000	18,764.00	30
43	0	0	0	0	0	0	1	0	0	0	0	1	0	0	0	0	0	0	0	0	18794001	991,750	18,794.00	991.75
44	0	0	0	0	0	0	0	0	0	0	0	1	0	0	0	0	0	0	0	0	19785751	35,250	19,785.75	35.25
45	0	0	0	0	0	0	0	0	0	0	0	0	0	0	0	0	0	0	0	0	19821001	442,750	19,821.00	442.75
46	0	0	0	0	0	0	1	0	0	0	0	0	0	0	0	0	0	0	0	0	20263751	30,250	20,263.75	30.25
47	0	0	0	0	0	0	1	0	0	0	0	1	0	0	0	0	0	0	0	0	20294001	991,500	20,294.00	991.5
48	0	0	0	0	0	0	0	0	0	0	0	1	0	0	0	0	0	0	0	0	21285501	35,500	21,285.50	35.5
49	0	0	0	0	0	0	0	0	0	0	0	0	0	0	0	0	0	0	0	0	21321001	442,500	21,321.00	442.5
50	0	0	0	0	0	0	1	0	0	0	0	0	0	0	0	0	0	0	0	0	21763501	29,500	21,763.50	29.5
51	0	0	0	0	0	0	1	0	0	0	0	1	0	0	0	0	0	0	0	0	21793001	992,250	21,793.00	992.25
52	0	0	0	0	0	0	0	0	0	0	0	1	0	0	0	0	0	0	0	0	22785251	35,750	22,785.25	35.75
53	0	0	0	0	0	0	0	0	0	0	0	0	0	0	0	0	0	0	0	0	22821001	442,250	22,821.00	442.25
54	0	0	0	0	0	0	1	0	0	0	0	0	0	0	0	0	0	0	0	0	23263251	29,250	23,263.25	29.25
55	0	0	0	0	0	0	1	0	0	0	0	1	0	0	0	0	0	0	0	0	23292501	992,500	23,292.50	992.5
56	0	0	0	0	0	0	0	0	0	0	0	1	0	0	0	0	0	0	0	0	24285001	36,000	24,285.00	36
57	0	0	0	0	0	0	0	0	0	0	0	0	0	0	0	0	0	0	0	0	24321001	441,750	24,321.00	441.75
58	0	0	0	0	0	0	1	0	0	0	0	0	0	0	0	0	0	0	0	0	24762751	31,250	24,762.75	31.25
59	0	0	0	0	0	0	1	0	0	0	0	1	0	0	0	0	0	0	0	0	24794001	990,750	24,794.00	990.75
60	0	0	0	0	0	0	0	0	0	0	0	1	0	0	0	0	0	0	0	0	25784751	36,000	25,784.75	36
61	0	0	0	0	0	0	0	0	0	0	0	0	0	0	0	0	0	0	0	0	25820751	441,750	25,820.75	441.75
62	0	0	0	0	0	0	1	0	0	0	0	0	0	0	0	0	0	0	0	0	26262501	31,500	26,262.50	31.5
63	0	0	0	0	0	0	1	0	0	0	0	1	0	0	0	0	0	0	0	0	26294001	990,500	26,294.00	990.5
64	0	0	0	0	0	0	0	0	0	0	0	1	0	0	0	0	0	0	0	0	27284501	36,250	27,284.50	36.25
65	0	0	0	0	0	0	0	0	0	0	0	0	0	0	0	0	0	0	0	0	27320751	441,500	27,320.75	441.5
66	0	0	0	0	0	0	1	0	0	0	0	0	0	0	0	0	0	0	0	0	27762251	30,250	27,762.25	30.25
67	0	0	0	0	0	0	1	0	0	0	0	1	0	0	0	0	0	0	0	0	27792501	991,750	27,792.50	991.75
68	0	0	0	0	0	0	0	0	0	0	0	1	0	0	0	0	0	0	0	0	28784251	36,500	28,784.25	36.5
69	0	0	0	0	0	0	0	0	0	0	0	0	0	0	0	0	0	0	0	0	28820751	441,250	28,820.75	441.25
70	0	0	0	0	0	0	1	0	0	0	0	0	0	0	0	0	0	0	0	0	29262001	30,250	29,262.00	30.25
71	0	0	0	0	0	0	1	0	0	0	0	1	0	0	0	0	0	0	0	0	29292251	991,500	29,292.25	991.5
72	0	0	0	0	0	0	0	0	0	0	0	1	0	0	0	0	0	0	0	0	30283751	37,000	30,283.75	37
73	0	0	0	0	0	0	0	0	0	0	0	0	0	0	0	0	0	0	0	0	30320751	441,000	30,320.75	441
74	0	0	0	0	0	0	1	0	0	0	0	0	0	0	0	0	0	0	0	0	30761751	31,750	30,761.75	31.75
75	0	0	0	0	0	0	1	0	0	0	0	1	0	0	0	0	0	0	0	0	30793501	990,250	30,793.50	990.25
76	0	0	0	0	0	0	0	0	0	0	0	1	0	0	0	0	0	0	0	0	31783751	37,000	31,783.75	37
77	0	0	0	0	0	0	0	0	0	0	0	0	0	0	0	0	0	0	0	0	31820751	440,750	31,820.75	440.75
78	0	0	0	0	0	0	1	0	0	0	0	0	0	0	0	0	0	0	0	0	32261501	32,000	32,261.50	32
79	0	0	0	0	0	0	1	0	0	0	0	1	0	0	0	0	0	0	0	0	32293501	989,750	32,293.50	989.75
80	0	0	0	0	0	0	0	0	0	0	0	1	0	0	0	0	0	0	0	0	33283251	37,500	33,283.25	37.5
81	0	0	0	0	0	0	0	0	0	0	0	0	0	0	0	0	0	0	0	0	33320751	440,500	33,320.75	440.5
82	0	0	0	0	0	0	1	0	0	0	0	0	0	0	0	0	0	0	0	0	33761251	32,000	33,761.25	32
83	0	0	0	0	0	0	1	0	0	0	0	1	0	0	0	0	0	0	0	0	33793251	989,750	33,793.25	989.75
84	0	0	0	0	0	0	0	0	0	0	0	1	0	0	0	0	0	0	0	0	34783001	37,750	34,783.00	37.75
85	0	0	0	0	0	0	0	0	0	0	0	0	0	0	0	0	0	0	0	0	34820751	440,250	34,820.75	440.25
86	0	0	0	0	0	0	1	0	0	0	0	0	0	0	0	0	0	0	0	0	35261001	31,250	35,261.00	31.25
87	0	0	0	0	0	0	1	0	0	0	0	1	0	0	0	0	0	0	0	0	35292251	990,500	35,292.25	990.5
88	0	0	0	0	0	0	0	0	0	0	0	1	0	0	0	0	0	0	0	0	36282751	37,750	36,282.75	37.75
89	0	0	0	0	0	0	0	0	0	0	0	0	0	0	0	0	0	0	0	0	36320501	440,250	36,320.50	440.25
90	0	0	0	0	0	0	1	0	0	0	0	0	0	0	0	0	0	0	0	0	36760751	33,000	36,760.75	33
91	0	0	0	0	0	0	1	0	0	0	0	1	0	0	0	0	0	0	0	0	36793751	988,750	36,793.75	988.75
92	0	0	0	0	0	0	0	0	0	0	0	1	0	0	0	0	0	0	0	0	37782501	38,000	37,782.50	38
93	0	0	0	0	0	0	0	0	0	0	0	0	0	0	0	0	0	0	0	0	37820501	440,000	37,820.50	440
94	0	0	0	0	0	0	1	0	0	0	0	0	0	0	0	0	0	0	0	0	38260501	33,000	38,260.50	33
95	0	0	0	0	0	0	1	0	0	0	0	1	0	0	0	0	0	0	0	0	38293501	988,750	38,293.50	988.75
96	0	0	0	0	0	0	0	0	0	0	0	1	0	0	0	0	0	0	0	0	39282251	38,250	39,282.25	38.25
97	0	0	0	0	0	0	0	0	0	0	0	0	0	0	0	0	0	0	0	0	39320501	456,250	39,320.50	456.25
98	0	0	0	0	0	0	1	0	0	0	0	0	0	0	0	0	0	0	0	0	39776751	16,500	39,776.75	16.5
99	0	0	0	0	0	0	1	0	0	0	0	1	0	0	0	0	0	0	0	0	39793251	988,750	39,793.25	988.75
100	0	0	0	0	0	0	0	0	0	0	0	1	0	0	0	0	0	0	0	0	40782001	38,500	40,782.00	38.5
101	0	0	0	0	0	0	0	0	0	0	0	0	0	0	0	0	0	0	0	0	40820501	439,250	40,820.50	439.25
102	0	0	0	0	0	0	1	0	0	0	0	0	0	0	0	0	0	0	0	0	41259751	32,250	41,259.75	32.25
103	0	0	0	0	0	0	1	0	0	0	0	1	0	0	0	0	0	0	0	0	41292001	989,500	41,292.00	989.5
104	0	0	0	0	0	0	0	0	0	0	0	1	0	0	0	0	0	0	0	0	42281501	39,000	42,281.50	39
105	0	0	0	0	0	0	0	0	0	0	0	0	0	0	0	0	0	0	0	0	42320501	439,000	42,320.50	439
106	0	0	0	0	0	0	1	0	0	0	0	0	0	0	0	0	0	0	0	0	42759501	34,000	42,759.50	34
107	0	0	0	0	0	0	1	0	0	0	0	1	0	0	0	0	0	0	0	0	42793501	988,000	42,793.50	988
108	0	0	0	0	0	0	0	0	0	0	0	1	0	0	0	0	0	0	0	0	43781501	39,000	43,781.50	39
109	0	0	0	0	0	0	0	0	0	0	0	0	0	0	0	0	0	0	0	0	43820501	438,750	43,820.50	438.75
110	0	0	0	0	0	0	1	0	0	0	0	0	0	0	0	0	0	0	0	0	44259251	34,250	44,259.25	34.25
111	0	0	0	0	0	0	1	0	0	0	0	1	0	0	0	0	0	0	0	0	44293501	987,750	44,293.50	987.75
112	0	0	0	0	0	0	0	0	0	0	0	1	0	0	0	0	0	0	0	0	45281251	39,250	45,281.25	39.25
113	0	0	0	0	0	0	0	0	0	0	0	0	0	0	0	0	0	0	0	0	45320501	455,250	45,320.50	455.25
114	0	0	0	0	0	0	1	0	0	0	0	0	0	0	0	0	0	0	0	0	45775751	17,250	45,775.75	17.25
115	0	0	0	0	0	0	1	0	0	0	0	1	0	0	0	0	0	0	0	0	45793001	987,750	45,793.00	987.75
116	0	0	0	0	0	0	0	0	0	0	0	1	0	0	0	0	0	0	0	0	46780751	39,500	46,780.75	39.5
117	0	0	0	0	0	0	0	0	0	0	0	0	0	0	0	0	0	0	0	0	46820251	438,500	46,820.25	438.5
118	0	0	0	0	0	0	1	0	0	0	0	0	0	0	0	0	0	0	0	0	47258751	33,000	47,258.75	33
119	0	0	0	0	0	0	1	0	0	0	0	1	0	0	0	0	0	0	0	0	47291751	988,750	47,291.75	988.75
120	0	0	0	0	0	0	0	0	0	0	0	1	0	0	0	0	0	0	0	0	48280501	39,750	48,280.50	39.75
121	0	0	0	0	0	0	0	0	0	0	0	0	0	0	0	0	0	0	0	0	48320251	455,000	48,320.25	455
122	0	0	0	0	0	0	1	0	0	0	0	0	0	0	0	0	0	0	0	0	48775251	18,000	48,775.25	18
123	0	0	0	0	0	0	1	0	0	0	0	1	0	0	0	0	0	0	0	0	48793251	987,250	48,793.25	987.25
124	0	0	0	0	0	0	0	0	0	0	0	1	0	0	0	0	0	0	0	0	49780501	39,250	49,780.50	39.25
125	0	0	0	0	0	0	0	0	0	0	0	0	0	0	0	0	0	0	0	0	49819751	438,500	49,819.75	438.5
126	0	0	0	0	0	0	1	0	0	0	0	0	0	0	0	0	0	0	0	0	50258251	35,000	50,258.25	35
127	0	0	0	0	0	0	1	0	0	0	0	1	0	0	0	0	0	0	0	0	50293251	986,750	50,293.25	986.75
128	0	0	0	0	0	0	0	0	0	0	0	1	0	0	0	0	0	0	0	0	51280001	40,250	51,280.00	40.25
129	0	0	0	0	0	0	0	0	0	0	0	0	0	0	0	0	0	0	0	0	51320251	454,250	51,320.25	454.25
130	0	0	0	0	0	0	1	0	0	0	0	0	0	0	0	0	0	0	0	0	51774501	18,500	51,774.50	18.5
131	0	0	0	0	0	0	1	0	0	0	0	1	0	0	0	0	0	0	0	0	51793001	986,750	51,793.00	986.75
132	0	0	0	0	0	0	0	0	0	0	0	1	0	0	0	0	0	0	0	0	52779751	40,500	52,779.75	40.5
133	0	0	0	0	0	0	0	0	0	0	0	0	0	0	0	0	0	0	0	0	52820251	437,500	52,820.25	437.5
134	0	0	0	0	0	0	1	0	0	0	0	0	0	0	0	0	0	0	0	0	53257751	34,000	53,257.75	34
135	0	0	0	0	0	0	1	0	0	0	0	1	0	0	0	0	0	0	0	0	53291751	987,750	53,291.75	987.75
136	0	0	0	0	0	0	0	0	0	0	0	1	0	0	0	0	0	0	0	0	54279501	40,750	54,279.50	40.75
137	0	0	0	0	0	0	0	0	0	0	0	0	0	0	0	0	0	0	0	0	54320251	453,750	54,320.25	453.75
138	0	0	0	0	0	0	1	0	0	0	0	0	0	0	0	0	0	0	0	0	54774001	19,250	54,774.00	19.25
139	0	0	0	0	0	0	1	0	0	0	0	1	0	0	0	0	0	0	0	0	54793251	986,000	54,793.25	986
140	0	0	0	0	0	0	0	0	0	0	0	1	0	0	0	0	0	0	0	0	55779251	40,500	55,779.25	40.5
141	0	0	0	0	0	0	0	0	0	0	0	0	0	0	0	0	0	0	0	0	55819751	437,500	55,819.75	437.5
142	0	0	0	0	0	0	1	0	0	0	0	0	0	0	0	0	0	0	0	0	56257251	36,000	56,257.25	36
143	0	0	0	0	0	0	1	0	0	0	0	1	0	0	0	0	0	0	0	0	56293251	985,750	56,293.25	985.75
144	0	0	0	0	0	0	0	0	0	0	0	1	0	0	0	0	0	0	0	0	57279001	41,000	57,279.00	41
145	0	0	0	0	0	0	0	0	0	0	0	0	0	0	0	0	0	0	0	0	57320001	453,500	57,320.00	453.5
146	0	0	0	0	0	0	1	0	0	0	0	0	0	0	0	0	0	0	0	0	57773501	19,250	57,773.50	19.25
147	0	0	0	0	0	0	1	0	0	0	0	1	0	0	0	0	0	0	0	0	57792751	985,750	57,792.75	985.75
148	0	0	0	0	0	0	0	0	0	0	0	1	0	0	0	0	0	0	0	0	58778501	41,500	58,778.50	41.5
149	0	0	0	0	0	0	0	0	0	0	0	0	0	0	0	0	0	0	0	0	58820001	436,750	58,820.00	436.75
150	0	0	0	0	0	0	1	0	0	0	0	0	0	0	0	0	0	0	0	0	59256751	34,750	59,256.75	34.75
151	0	0	0	0	0	0	1	0	0	0	0	1	0	0	0	0	0	0	0	0	59291501	986,750	59,291.50	986.75
152	0	0	0	0	0	0	0	0	0	0	0	1	0	0	0	0	0	0	0	0	60278251	41,250	60,278.25	41.25
153	0	0	0	0	0	0	0	0	0	0	0	0	0	0	0	0	0	0	0	0	60319501	453,500	60,319.50	453.5
154	0	0	0	0	0	0	1	0	0	0	0	0	0	0	0	0	0	0	0	0	60773001	20,000	60,773.00	20
155	0	0	0	0	0	0	1	0	0	0	0	1	0	0	0	0	0	0	0	0	60793001	985,000	60,793.00	985
156	0	0	0	0	0	0	0	0	0	0	0	1	0	0	0	0	0	0	0	0	61778001	41,500	61,778.00	41.5
157	0	0	0	0	0	0	0	0	0	0	0	0	0	0	0	0	0	0	0	0	61819501	453,500	61,819.50	453.5
158	0	0	0	0	0	0	1	0	0	0	0	0	0	0	0	0	0	0	0	0	62273001	20,000	62,273.00	20
159	0	0	0	0	0	0	1	0	0	0	0	1	0	0	0	0	0	0	0	0	62293001	1,001,250	62,293.00	1,001.25
160	0	0	0	0	0	0	0	0	0	0	0	1	0	0	0	0	0	0	0	0	63294251	25,750	63,294.25	25.75
161	0	0	0	0	0	0	0	0	0	0	0	0	0	0	0	0	0	0	0	0	63320001	452,500	63,320.00	452.5
162	0	0	0	0	0	0	1	0	0	0	0	0	0	0	0	0	0	0	0	0	63772501	19,500	63,772.50	19.5
163	0	0	0	0	0	0	1	0	0	0	0	1	0	0	0	0	0	0	0	0	63792001	1,002,000	63,792.00	1,002.00
164	0	0	0	0	0	0	0	0	0	0	0	1	0	0	0	0	0	0	0	0	64794001	25,250	64,794.00	25.25
165	0	0	0	0	0	0	0	0	0	0	0	0	0	0	0	0	0	0	0	0	64819251	453,250	64,819.25	453.25
166	0	0	0	0	0	0	1	0	0	0	0	0	0	0	0	0	0	0	0	0	65272501	19,000	65,272.50	19
167	0	0	0	0	0	0	1	0	0	0	0	1	0	0	0	0	0	0	0	0	65291501	1,002,250	65,291.50	1,002.25
168	0	0	0	0	0	0	0	0	0	0	0	1	0	0	0	0	0	0	0	0	66293751	25,500	66,293.75	25.5
169	0	0	0	0	0	0	0	0	0	0	0	0	0	0	0	0	0	0	0	0	66319251	453,000	66,319.25	453
170	0	0	0	0	0	0	1	0	0	0	0	0	0	0	0	0	0	0	0	0	66772251	20,500	66,772.25	20.5
171	0	0	0	0	0	0	1	0	0	0	0	1	0	0	0	0	0	0	0	0	66792751	1,017,250	66,792.75	1,017.25
172	0	0	0	0	0	0	0	0	0	0	0	1	0	0	0	0	0	0	0	0	67810001	9,750	67,810.00	9.75
173	0	0	0	0	0	0	0	0	0	0	0	0	0	0	0	0	0	0	0	0	67819751	452,250	67,819.75	452.25
174	0	0	0	0	0	0	1	0	0	0	0	0	0	0	0	0	0	0	0	0	68272001	20,750	68,272.00	20.75
175	0	0	0	0	0	0	1	0	0	0	0	1	0	0	0	0	0	0	0	0	68292751	1,000,250	68,292.75	1,000.25
176	0	0	0	0	0	0	0	0	0	0	0	1	0	0	0	0	0	0	0	0	69293001	26,750	69,293.00	26.75
177	0	0	0	0	0	0	0	0	0	0	0	0	0	0	0	0	0	0	0	0	69319751	452,000	69,319.75	452
178	0	0	0	0	0	0	1	0	0	0	0	0	0	0	0	0	0	0	0	0	69771751	19,500	69,771.75	19.5
179	0	0	0	0	0	0	1	0	0	0	0	1	0	0	0	0	0	0	0	0	69791251	1,001,500	69,791.25	1,001.50
180	0	0	0	0	0	0	0	0	0	0	0	1	0	0	0	0	0	0	0	0	70792751	27,000	70,792.75	27
181	0	0	0	0	0	0	0	0	0	0	0	0	0	0	0	0	0	0	0	0	70819751	451,750	70,819.75	451.75
182	0	0	0	0	0	0	1	0	0	0	0	0	0	0	0	0	0	0	0	0	71271501	19,750	71,271.50	19.75
183	0	0	0	0	0	0	1	0	0	0	0	1	0	0	0	0	0	0	0	0	71291251	1,001,250	71,291.25	1,001.25
184	0	0	0	0	0	0	0	0	0	0	0	1	0	0	0	0	0	0	0	0	72292501	27,250	72,292.50	27.25
185	0	0	0	0	0	0	0	0	0	0	0	0	0	0	0	0	0	0	0	0	72319751	451,500	72,319.75	451.5
186	0	0	0	0	0	0	1	0	0	0	0	0	0	0	0	0	0	0	0	0	72771251	21,500	72,771.25	21.5
187	0	0	0	0	0	0	1	0	0	0	0	1	0	0	0	0	0	0	0	0	72792751	999,500	72,792.75	999.5
188	0	0	0	0	0	0	0	0	0	0	0	1	0	0	0	0	0	0	0	0	73792251	27,250	73,792.25	27.25
189	0	0	0	0	0	0	0	0	0	0	0	0	0	0	0	0	0	0	0	0	73819501	451,500	73,819.50	451.5
190	0	0	0	0	0	0	1	0	0	0	0	0	0	0	0	0	0	0	0	0	74271001	21,250	74,271.00	21.25
191	0	0	0	0	0	0	1	0	0	0	0	1	0	0	0	0	0	0	0	0	74292251	999,750	74,292.25	999.75
192	0	0	0	0	0	0	0	0	0	0	0	1	0	0	0	0	0	0	0	0	75292001	27,500	75,292.00	27.5
193	0	0	0	0	0	0	0	0	0	0	0	0	0	0	0	0	0	0	0	0	75319501	451,000	75,319.50	451
194	0	0	0	0	0	0	1	0	0	0	0	0	0	0	0	0	0	0	0	0	75770501	20,750	75,770.50	20.75
195	0	0	0	0	0	0	1	0	0	0	0	1	0	0	0	0	0	0	0	0	75791251	1,000,500	75,791.25	1,000.50
196	0	0	0	0	0	0	0	0	0	0	0	1	0	0	0	0	0	0	0	0	76791751	27,750	76,791.75	27.75
197	0	0	0	0	0	0	0	0	0	0	0	0	0	0	0	0	0	0	0	0	76819501	450,750	76,819.50	450.75
198	0	0	0	0	0	0	1	0	0	0	0	0	0	0	0	0	0	0	0	0	77270251	20,750	77,270.25	20.75
199	0	0	0	0	0	0	1	0	0	0	0	1	0	0	0	0	0	0	0	0	77291001	1,000,500	77,291.00	1,000.50
200	0	0	0	0	0	0	0	0	0	0	0	1	0	0	0	0	0	0	0	0	78291501	28,000	78,291.50	28
201	0	0	0	0	0	0	0	0	0	0	0	0	0	0	0	0	0	0	0	0	78319501	450,500	78,319.50	450.5
202	0	0	0	0	0	0	1	0	0	0	0	0	0	0	0	0	0	0	0	0	78770001	22,250	78,770.00	22.25
203	0	0	0	0	0	0	1	0	0	0	0	1	0	0	0	0	0	0	0	0	78792251	999,000	78,792.25	999
204	0	0	0	0	0	0	0	0	0	0	0	1	0	0	0	0	0	0	0	0	79791251	28,250	79,791.25	28.25
205	0	0	0	0	0	0	0	0	0	0	0	0	0	0	0	0	0	0	0	0	79819501	450,250	79,819.50	450.25
206	0	0	0	0	0	0	1	0	0	0	0	0	0	0	0	0	0	0	0	0	80269751	22,750	80,269.75	22.75
207	0	0	0	0	0	0	1	0	0	0	0	1	0	0	0	0	0	0	0	0	80292501	998,250	80,292.50	998.25
208	0	0	0	0	0	0	0	0	0	0	0	1	0	0	0	0	0	0	0	0	81290751	28,750	81,290.75	28.75
209	0	0	0	0	0	0	0	0	0	0	0	0	0	0	0	0	0	0	0	0	81319501	450,000	81,319.50	450
210	0	0	0	0	0	0	1	0	0	0	0	0	0	0	0	0	0	0	0	0	81769501	22,750	81,769.50	22.75
211	0	0	0	0	0	0	1	0	0	0	0	1	0	0	0	0	0	0	0	0	81792251	998,250	81,792.25	998.25
212	0	0	0	0	0	0	0	0	0	0	0	1	0	0	0	0	0	0	0	0	82790501	29,000	82,790.50	29
213	0	0	0	0	0	0	0	0	0	0	0	0	0	0	0	0	0	0	0	0	82819501	449,750	82,819.50	449.75
214	0	0	0	0	0	0	1	0	0	0	0	0	0	0	0	0	0	0	0	0	83269251	21,750	83,269.25	21.75
215	0	0	0	0	0	0	1	0	0	0	0	1	0	0	0	0	0	0	0	0	83291001	999,250	83,291.00	999.25
216	0	0	0	0	0	0	0	0	0	0	0	1	0	0	0	0	0	0	0	0	84290251	29,750	84,290.25	29.75
217	0	0	0	0	0	0	0	0	0	0	0	0	0	0	0	0	0	0	0	0	84320001	449,000	84,320.00	449
218	0	0	0	0	0	0	1	0	0	0	0	0	0	0	0	0	0	0	0	0	84769001	23,500	84,769.00	23.5
219	0	0	0	0	0	0	1	0	0	0	0	1	0	0	0	0	0	0	0	0	84792501	997,500	84,792.50	997.5
220	0	0	0	0	0	0	0	0	0	0	0	1	0	0	0	0	0	0	0	0	85790001	29,750	85,790.00	29.75
221	0	0	0	0	0	0	0	0	0	0	0	0	0	0	0	0	0	0	0	0	85819751	449,000	85,819.75	449
222	0	0	0	0	0	0	1	0	0	0	0	0	0	0	0	0	0	0	0	0	86268751	23,750	86,268.75	23.75
223	0	0	0	0	0	0	1	0	0	0	0	1	0	0	0	0	0	0	0	0	86292501	997,250	86,292.50	997.25
224	0	0	0	0	0	0	0	0	0	0	0	1	0	0	0	0	0	0	0	0	87289751	29,500	87,289.75	29.5
225	0	0	0	0	0	0	0	0	0	0	0	0	0	0	0	0	0	0	0	0	87319251	449,000	87,319.25	449
226	0	0	0	0	0	0	1	0	0	0	0	0	0	0	0	0	0	0	0	0	87768251	23,750	87,768.25	23.75
227	0	0	0	0	0	0	1	0	0	0	0	1	0	0	0	0	0	0	0	0	87792001	997,500	87,792.00	997.5
228	0	0	0	0	0	0	0	0	0	0	0	1	0	0	0	0	0	0	0	0	88789501	29,750	88,789.50	29.75
229	0	0	0	0	0	0	0	0	0	0	0	0	0	0	0	0	0	0	0	0	88819251	449,000	88,819.25	449
230	0	0	0	0	0	0	1	0	0	0	0	0	0	0	0	0	0	0	0	0	89268251	22,500	89,268.25	22.5
231	0	0	0	0	0	0	1	0	0	0	0	1	0	0	0	0	0	0	0	0	89290751	998,500	89,290.75	998.5
232	0	0	0	0	0	0	0	0	0	0	0	1	0	0	0	0	0	0	0	0	90289251	30,000	90,289.25	30
233	0	0	0	0	0	0	0	0	0	0	0	0	0	0	0	0	0	0	0	0	90319251	448,500	90,319.25	448.5
234	0	0	0	0	0	0	1	0	0	0	0	0	0	0	0	0	0	0	0	0	90767751	24,500	90,767.75	24.5
235	0	0	0	0	0	0	1	0	0	0	0	1	0	0	0	0	0	0	0	0	90792251	996,750	90,792.25	996.75
236	0	0	0	0	0	0	0	0	0	0	0	1	0	0	0	0	0	0	0	0	91789001	29,250	91,789.00	29.25
237	0	0	0	0	0	0	0	0	0	0	0	0	0	0	0	0	0	0	0	0	91818251	449,250	91,818.25	449.25
238	0	0	0	0	0	0	1	0	0	0	0	0	0	0	0	0	0	0	0	0	92267501	24,750	92,267.50	24.75
239	0	0	0	0	0	0	1	0	0	0	0	1	0	0	0	0	0	0	0	0	92292251	996,500	92,292.25	996.5
240	0	0	0	0	0	0	0	0	0	0	0	1	0	0	0	0	0	0	0	0	93288751	30,250	93,288.75	30.25
241	0	0	0	0	0	0	0	0	0	0	0	0	0	0	0	0	0	0	0	0	93319001	448,250	93,319.00	448.25
242	0	0	0	0	0	0	1	0	0	0	0	0	0	0	0	0	0	0	0	0	93767251	24,750	93,767.25	24.75
243	0	0	0	0	0	0	1	0	0	0	0	1	0	0	0	0	0	0	0	0	93792001	996,500	93,792.00	996.5
244	0	0	0	0	0	0	0	0	0	0	0	1	0	0	0	0	0	0	0	0	94788501	29,750	94,788.50	29.75
245	0	0	0	0	0	0	0	0	0	0	0	0	0	0	0	0	0	0	0	0	94818251	448,750	94,818.25	448.75
246	0	0	0	0	0	0	1	0	0	0	0	0	0	0	0	0	0	0	0	0	95267001	23,750	95,267.00	23.75
247	0	0	0	0	0	0	1	0	0	0	0	1	0	0	0	0	0	0	0	0	95290751	997,250	95,290.75	997.25
248	0	0	0	0	0	0	0	0	0	0	0	1	0	0	0	0	0	0	0	0	96288001	31,000	96,288.00	31
249	0	0	0	0	0	0	0	0	0	0	0	0	0	0	0	0	0	0	0	0	96319001	447,750	96,319.00	447.75
250	0	0	0	0	0	0	1	0	0	0	0	0	0	0	0	0	0	0	0	0	96766751	25,250	96,766.75	25.25
251	0	0	0	0	0	0	1	0	0	0	0	1	0	0	0	0	0	0	0	0	96792001	995,750	96,792.00	995.75
252	0	0	0	0	0	0	0	0	0	0	0	1	0	0	0	0	0	0	0	0	97787751	31,250	97,787.75	31.25
253	0	0	0	0	0	0	0	0	0	0	0	0	0	0	0	0	0	0	0	0	97819001	447,500	97,819.00	447.5
254	0	0	0	0	0	0	1	0	0	0	0	0	0	0	0	0	0	0	0	0	98266501	25,500	98,266.50	25.5
255	0	0	0	0	0	0	1	0	0	0	0	1	0	0	0	0	0	0	0	0	98292001	995,500	98,292.00	995.5
256	0	0	0	0	0	0	0	0	0	0	0	1	0	0	0	0	0	0	0	0	99287501	31,500	99,287.50	31.5
257	0	0	0	0	0	0	0	0	0	0	0	0	0	0	0	0	0	0	0	0	99319001	447,250	99,319.00	447.25
258	0	0	0	0	0	0	1	0	0	0	0	0	0	0	0	0	0	0	0	0	99766251	25,500	99,766.25	25.5
259	0	0	0	0	0	0	1	0	0	0	0	1	0	0	0	0	0	0	0	0	99791751	995,500	99,791.75	995.5
260	0	0	0	0	0	0	0	0	0	0	0	1	0	0	0	0	0	0	0	0	100787251	31,750	100,787.25	31.75
261	0	0	0	0	0	0	0	0	0	0	0	0	0	0	0	0	0	0	0	0	100819001	447,000	100,819.00	447
262	0	0	0	0	0	0	1	0	0	0	0	0	0	0	0	0	0	0	0	0	101266001	24,500	101,266.00	24.5
263	0	0	0	0	0	0	1	0	0	0	0	1	0	0	0	0	0	0	0	0	101290501	996,500	101,290.50	996.5
264	0	0	0	0	0	0	0	0	0	0	0	1	0	0	0	0	0	0	0	0	102287001	32,000	102,287.00	32
265	0	0	0	0	0	0	0	0	0	0	0	0	0	0	0	0	0	0	0	0	102319001	446,750	102,319.00	446.75
266	0	0	0	0	0	0	1	0	0	0	0	0	0	0	0	0	0	0	0	0	102765751	26,250	102,765.75	26.25
267	0	0	0	0	0	0	1	0	0	0	0	1	0	0	0	0	0	0	0	0	102792001	994,750	102,792.00	994.75
268	0	0	0	0	0	0	0	0	0	0	0	1	0	0	0	0	0	0	0	0	103786751	32,250	103,786.75	32.25
269	0	0	0	0	0	0	0	0	0	0	0	0	0	0	0	0	0	0	0	0	103819001	446,500	103,819.00	446.5
270	0	0	0	0	0	0	1	0	0	0	0	0	0	0	0	0	0	0	0	0	104265501	26,500	104,265.50	26.5
271	0	0	0	0	0	0	1	0	0	0	0	1	0	0	0	0	0	0	0	0	104292001	994,500	104,292.00	994.5
272	0	0	0	0	0	0	0	0	0	0	0	1	0	0	0	0	0	0	0	0	105286501	32,250	105,286.50	32.25
273	0	0	0	0	0	0	0	0	0	0	0	0	0	0	0	0	0	0	0	0	105318751	446,500	105,318.75	446.5
274	0	0	0	0	0	0	1	0	0	0	0	0	0	0	0	0	0	0	0	0	105765251	26,500	105,765.25	26.5
275	0	0	0	0	0	0	1	0	0	0	0	1	0	0	0	0	0	0	0	0	105791751	994,500	105,791.75	994.5
276	0	0	0	0	0	0	0	0	0	0	0	1	0	0	0	0	0	0	0	0	106786251	32,500	106,786.25	32.5
277	0	0	0	0	0	0	0	0	0	0	0	0	0	0	0	0	0	0	0	0	106818751	446,250	106,818.75	446.25
278	0	0	0	0	0	0	1	0	0	0	0	0	0	0	0	0	0	0	0	0	107265001	25,750	107,265.00	25.75
279	0	0	0	0	0	0	1	0	0	0	0	1	0	0	0	0	0	0	0	0	107290751	995,000	107,290.75	995
280	0	0	0	0	0	0	0	0	0	0	0	1	0	0	0	0	0	0	0	0	108285751	33,000	108,285.75	33
281	0	0	0	0	0	0	0	0	0	0	0	0	0	0	0	0	0	0	0	0	108318751	446,000	108,318.75	446
282	0	0	0	0	0	0	1	0	0	0	0	0	0	0	0	0	0	0	0	0	108764751	27,000	108,764.75	27
283	0	0	0	0	0	0	1	0	0	0	0	1	0	0	0	0	0	0	0	0	108791751	994,000	108,791.75	994
284	0	0	0	0	0	0	0	0	0	0	0	1	0	0	0	0	0	0	0	0	109785751	33,000	109,785.75	33
285	0	0	0	0	0	0	0	0	0	0	0	0	0	0	0	0	0	0	0	0	109818751	445,500	109,818.75	445.5
286	0	0	0	0	0	0	1	0	0	0	0	0	0	0	0	0	0	0	0	0	110264251	27,500	110,264.25	27.5
287	0	0	0	0	0	0	1	0	0	0	0	1	0	0	0	0	0	0	0	0	110291751	993,750	110,291.75	993.75
288	0	0	0	0	0	0	0	0	0	0	0	1	0	0	0	0	0	0	0	0	111285501	33,250	111,285.50	33.25
289	0	0	0	0	0	0	0	0	0	0	0	0	0	0	0	0	0	0	0	0	111318751	445,500	111,318.75	445.5
290	0	0	0	0	0	0	1	0	0	0	0	0	0	0	0	0	0	0	0	0	111764251	26,000	111,764.25	26
291	0	0	0	0	0	0	1	0	0	0	0	1	0	0	0	0	0	0	0	0	111790251	994,750	111,790.25	994.75
292	0	0	0	0	0	0	0	0	0	0	0	1	0	0	0	0	0	0	0	0	112785001	33,750	112,785.00	33.75
293	0	0	0	0	0	0	0	0	0	0	0	0	0	0	0	0	0	0	0	0	112818751	445,000	112,818.75	445
294	0	0	0	0	0	0	1	0	0	0	0	0	0	0	0	0	0	0	0	0	113263751	26,500	113,263.75	26.5
295	0	0	0	0	0	0	1	0	0	0	0	1	0	0	0	0	0	0	0	0	113290251	994,500	113,290.25	994.5
296	0	0	0	0	0	0	0	0	0	0	0	1	0	0	0	0	0	0	0	0	114284751	34,000	114,284.75	34
297	0	0	0	0	0	0	0	0	0	0	0	0	0	0	0	0	0	0	0	0	114318751	444,750	114,318.75	444.75
298	0	0	0	0	0	0	1	0	0	0	0	0	0	0	0	0	0	0	0	0	114763501	28,250	114,763.50	28.25
299	0	0	0	0	0	0	1	0	0	0	0	1	0	0	0	0	0	0	0	0	114791751	992,750	114,791.75	992.75
300	0	0	0	0	0	0	0	0	0	0	0	1	0	0	0	0	0	0	0	0	115784501	34,000	115,784.50	34
301	0	0	0	0	0	0	0	0	0	0	0	0	0	0	0	0	0	0	0	0	115818501	444,750	115,818.50	444.75
302	0	0	0	0	0	0	1	0	0	0	0	0	0	0	0	0	0	0	0	0	116263251	28,250	116,263.25	28.25
303	0	0	0	0	0	0	1	0	0	0	0	1	0	0	0	0	0	0	0	0	116291501	992,750	116,291.50	992.75
304	0	0	0	0	0	0	0	0	0	0	0	1	0	0	0	0	0	0	0	0	117284251	34,250	117,284.25	34.25
305	0	0	0	0	0	0	0	0	0	0	0	0	0	0	0	0	0	0	0	0	117318501	444,500	117,318.50	444.5
306	0	0	0	0	0	0	1	0	0	0	0	0	0	0	0	0	0	0	0	0	117763001	27,250	117,763.00	27.25
307	0	0	0	0	0	0	1	0	0	0	0	1	0	0	0	0	0	0	0	0	117790251	993,750	117,790.25	993.75
308	0	0	0	0	0	0	0	0	0	0	0	1	0	0	0	0	0	0	0	0	118784001	34,500	118,784.00	34.5
309	0	0	0	0	0	0	0	0	0	0	0	0	0	0	0	0	0	0	0	0	118818501	444,250	118,818.50	444.25
310	0	0	0	0	0	0	1	0	0	0	0	0	0	0	0	0	0	0	0	0	119262751	27,250	119,262.75	27.25
311	0	0	0	0	0	0	1	0	0	0	0	1	0	0	0	0	0	0	0	0	119290001	993,750	119,290.00	993.75
312	0	0	0	0	0	0	0	0	0	0	0	1	0	0	0	0	0	0	0	0	120283751	34,750	120,283.75	34.75
313	0	0	0	0	0	0	0	0	0	0	0	0	0	0	0	0	0	0	0	0	120318501	444,000	120,318.50	444
314	0	0	0	0	0	0	1	0	0	0	0	0	0	0	0	0	0	0	0	0	120762501	28,750	120,762.50	28.75
315	0	0	0	0	0	0	1	0	0	0	0	1	0	0	0	0	0	0	0	0	120791251	992,250	120,791.25	992.25
316	0	0	0	0	0	0	0	0	0	0	0	1	0	0	0	0	0	0	0	0	121783501	34,000	121,783.50	34
317	0	0	0	0	0	0	0	0	0	0	0	0	0	0	0	0	0	0	0	0	121817501	444,750	121,817.50	444.75
318	0	0	0	0	0	0	1	0	0	0	0	0	0	0	0	0	0	0	0	0	122262251	29,250	122,262.25	29.25
319	0	0	0	0	0	0	1	0	0	0	0	1	0	0	0	0	0	0	0	0	122291501	991,750	122,291.50	991.75
320	0	0	0	0	0	0	0	0	0	0	0	1	0	0	0	0	0	0	0	0	123283251	35,250	123,283.25	35.25
321	0	0	0	0	0	0	0	0	0	0	0	0	0	0	0	0	0	0	0	0	123318501	443,500	123,318.50	443.5
322	0	0	0	0	0	0	1	0	0	0	0	0	0	0	0	0	0	0	0	0	123762001	28,000	123,762.00	28
323	0	0	0	0	0	0	1	0	0	0	0	1	0	0	0	0	0	0	0	0	123790001	993,000	123,790.00	993
324	0	0	0	0	0	0	0	0	0	0	0	1	0	0	0	0	0	0	0	0	124783001	34,500	124,783.00	34.5
325	0	0	0	0	0	0	0	0	0	0	0	0	0	0	0	0	0	0	0	0	124817501	444,250	124,817.50	444.25
326	0	0	0	0	0	0	1	0	0	0	0	0	0	0	0	0	0	0	0	0	125261751	28,000	125,261.75	28
327	0	0	0	0	0	0	1	0	0	0	0	1	0	0	0	0	0	0	0	0	125289751	992,750	125,289.75	992.75
328	0	0	0	0	0	0	0	0	0	0	0	1	0	0	0	0	0	0	0	0	126282501	34,750	126,282.50	34.75
329	0	0	0	0	0	0	0	0	0	0	0	0	0	0	0	0	0	0	0	0	126317251	444,250	126,317.25	444.25
330	0	0	0	0	0	0	1	0	0	0	0	0	0	0	0	0	0	0	0	0	126761501	29,750	126,761.50	29.75
331	0	0	0	0	0	0	1	0	0	0	0	1	0	0	0	0	0	0	0	0	126791251	991,000	126,791.25	991
332	0	0	0	0	0	0	0	0	0	0	0	1	0	0	0	0	0	0	0	0	127782251	35,000	127,782.25	35
333	0	0	0	0	0	0	0	0	0	0	0	0	0	0	0	0	0	0	0	0	127817251	444,000	127,817.25	444
334	0	0	0	0	0	0	1	0	0	0	0	0	0	0	0	0	0	0	0	0	128261251	30,000	128,261.25	30
335	0	0	0	0	0	0	1	0	0	0	0	1	0	0	0	0	0	0	0	0	128291251	990,500	128,291.25	990.5
336	0	0	0	0	0	0	0	0	0	0	0	1	0	0	0	0	0	0	0	0	129281751	36,500	129,281.75	36.5
337	0	0	0	0	0	0	0	0	0	0	0	0	0	0	0	0	0	0	0	0	129318251	442,750	129,318.25	442.75
338	0	0	0	0	0	0	1	0	0	0	0	0	0	0	0	0	0	0	0	0	129761001	28,750	129,761.00	28.75
339	0	0	0	0	0	0	1	0	0	0	0	1	0	0	0	0	0	0	0	0	129789751	992,000	129,789.75	992
340	0	0	0	0	0	0	0	0	0	0	0	1	0	0	0	0	0	0	0	0	130781751	36,500	130,781.75	36.5
341	0	0	0	0	0	0	0	0	0	0	0	0	0	0	0	0	0	0	0	0	130818251	442,250	130,818.25	442.25
342	0	0	0	0	0	0	1	0	0	0	0	0	0	0	0	0	0	0	0	0	131260501	29,250	131,260.50	29.25
343	0	0	0	0	0	0	1	0	0	0	0	1	0	0	0	0	0	0	0	0	131289751	991,750	131,289.75	991.75
344	0	0	0	0	0	0	0	0	0	0	0	1	0	0	0	0	0	0	0	0	132281501	36,750	132,281.50	36.75
345	0	0	0	0	0	0	0	0	0	0	0	0	0	0	0	0	0	0	0	0	132318251	442,000	132,318.25	442
346	0	0	0	0	0	0	1	0	0	0	0	0	0	0	0	0	0	0	0	0	132760251	31,000	132,760.25	31
347	0	0	0	0	0	0	1	0	0	0	0	1	0	0	0	0	0	0	0	0	132791251	990,000	132,791.25	990
348	0	0	0	0	0	0	0	0	0	0	0	1	0	0	0	0	0	0	0	0	133781251	36,000	133,781.25	36
349	0	0	0	0	0	0	0	0	0	0	0	0	0	0	0	0	0	0	0	0	133817251	442,750	133,817.25	442.75
350	0	0	0	0	0	0	1	0	0	0	0	0	0	0	0	0	0	0	0	0	134260001	31,250	134,260.00	31.25
351	0	0	0	0	0	0	1	0	0	0	0	1	0	0	0	0	0	0	0	0	134291251	989,750	134,291.25	989.75
352	0	0	0	0	0	0	0	0	0	0	0	1	0	0	0	0	0	0	0	0	135281001	37,000	135,281.00	37
353	0	0	0	0	0	0	0	0	0	0	0	0	0	0	0	0	0	0	0	0	135318001	441,750	135,318.00	441.75
354	0	0	0	0	0	0	1	0	0	0	0	0	0	0	0	0	0	0	0	0	135759751	30,000	135,759.75	30
355	0	0	0	0	0	0	1	0	0	0	0	1	0	0	0	0	0	0	0	0	135789751	991,000	135,789.75	991
356	0	0	0	0	0	0	0	0	0	0	0	1	0	0	0	0	0	0	0	0	136780751	36,250	136,780.75	36.25
357	0	0	0	0	0	0	0	0	0	0	0	0	0	0	0	0	0	0	0	0	136817001	442,500	136,817.00	442.5
358	0	0	0	0	0	0	1	0	0	0	0	0	0	0	0	0	0	0	0	0	137259501	30,000	137,259.50	30
359	0	0	0	0	0	0	1	0	0	0	0	1	0	0	0	0	0	0	0	0	137289501	991,000	137,289.50	991
360	0	0	0	0	0	0	0	0	0	0	0	1	0	0	0	0	0	0	0	0	138280501	37,500	138,280.50	37.5
361	0	0	0	0	0	0	0	0	0	0	0	0	0	0	0	0	0	0	0	0	138318001	441,250	138,318.00	441.25
362	0	0	0	0	0	0	1	0	0	0	0	0	0	0	0	0	0	0	0	0	138759251	31,750	138,759.25	31.75
363	0	0	0	0	0	0	1	0	0	0	0	1	0	0	0	0	0	0	0	0	138791001	989,250	138,791.00	989.25
364	0	0	0	0	0	0	0	0	0	0	0	1	0	0	0	0	0	0	0	0	139780251	37,250	139,780.25	37.25
365	0	0	0	0	0	0	0	0	0	0	0	0	0	0	0	0	0	0	0	0	139817501	441,500	139,817.50	441.5
366	0	0	0	0	0	0	1	0	0	0	0	0	0	0	0	0	0	0	0	0	140259001	32,000	140,259.00	32
367	0	0	0	0	0	0	1	0	0	0	0	1	0	0	0	0	0	0	0	0	140291001	989,000	140,291.00	989
368	0	0	0	0	0	0	0	0	0	0	0	1	0	0	0	0	0	0	0	0	141280001	38,000	141,280.00	38
369	0	0	0	0	0	0	0	0	0	0	0	0	0	0	0	0	0	0	0	0	141318001	440,750	141,318.00	440.75
370	0	0	0	0	0	0	1	0	0	0	0	0	0	0	0	0	0	0	0	0	141758751	32,000	141,758.75	32
371	0	0	0	0	0	0	1	0	0	0	0	1	0	0	0	0	0	0	0	0	141790751	989,000	141,790.75	989
372	0	0	0	0	0	0	0	0	0	0	0	1	0	0	0	0	0	0	0	0	142779751	38,250	142,779.75	38.25
373	0	0	0	0	0	0	0	0	0	0	0	0	0	0	0	0	0	0	0	0	142818001	440,500	142,818.00	440.5
374	0	0	0	0	0	0	1	0	0	0	0	0	0	0	0	0	0	0	0	0	143258501	31,000	143,258.50	31
375	0	0	0	0	0	0	1	0	0	0	0	1	0	0	0	0	0	0	0	0	143289501	990,000	143,289.50	990
376	0	0	0	0	0	0	0	0	0	0	0	1	0	0	0	0	0	0	0	0	144279501	38,250	144,279.50	38.25
377	0	0	0	0	0	0	0	0	0	0	0	0	0	0	0	0	0	0	0	0	144317751	440,250	144,317.75	440.25
378	0	0	0	0	0	0	1	0	0	0	0	0	0	0	0	0	0	0	0	0	144758001	33,000	144,758.00	33
379	0	0	0	0	0	0	1	0	0	0	0	1	0	0	0	0	0	0	0	0	144791001	988,250	144,791.00	988.25
380	0	0	0	0	0	0	0	0	0	0	0	1	0	0	0	0	0	0	0	0	145779251	38,000	145,779.25	38
381	0	0	0	0	0	0	0	0	0	0	0	0	0	0	0	0	0	0	0	0	145817251	440,500	145,817.25	440.5
382	0	0	0	0	0	0	1	0	0	0	0	0	0	0	0	0	0	0	0	0	146257751	33,000	146,257.75	33
383	0	0	0	0	0	0	1	0	0	0	0	1	0	0	0	0	0	0	0	0	146290751	988,250	146,290.75	988.25
384	0	0	0	0	0	0	0	0	0	0	0	1	0	0	0	0	0	0	0	0	147279001	38,750	147,279.00	38.75
385	0	0	0	0	0	0	0	0	0	0	0	0	0	0	0	0	0	0	0	0	147317751	439,750	147,317.75	439.75
386	0	0	0	0	0	0	1	0	0	0	0	0	0	0	0	0	0	0	0	0	147757501	33,250	147,757.50	33.25
387	0	0	0	0	0	0	1	0	0	0	0	1	0	0	0	0	0	0	0	0	147790751	988,250	147,790.75	988.25
388	0	0	0	0	0	0	0	0	0	0	0	1	0	0	0	0	0	0	0	0	148779001	38,750	148,779.00	38.75
389	0	0	0	0	0	0	0	0	0	0	0	0	0	0	0	0	0	0	0	0	148817751	439,250	148,817.75	439.25
390	0	0	0	0	0	0	1	0	0	0	0	0	0	0	0	0	0	0	0	0	149257001	32,250	149,257.00	32.25
391	0	0	0	0	0	0	1	0	0	0	0	1	0	0	0	0	0	0	0	0	149289251	989,500	149,289.25	989.5
392	0	0	0	0	0	0	0	0	0	0	0	1	0	0	0	0	0	0	0	0	150278751	39,000	150,278.75	39
393	0	0	0	0	0	0	0	0	0	0	0	0	0	0	0	0	0	0	0	0	150317751	455,750	150,317.75	455.75
394	0	0	0	0	0	0	1	0	0	0	0	0	0	0	0	0	0	0	0	0	150773501	17,250	150,773.50	17.25
395	0	0	0	0	0	0	1	0	0	0	0	1	0	0	0	0	0	0	0	0	150790751	987,750	150,790.75	987.75
396	0	0	0	0	0	0	0	0	0	0	0	1	0	0	0	0	0	0	0	0	151778501	39,250	151,778.50	39.25
397	0	0	0	0	0	0	0	0	0	0	0	0	0	0	0	0	0	0	0	0	151817751	438,750	151,817.75	438.75
398	0	0	0	0	0	0	1	0	0	0	0	0	0	0	0	0	0	0	0	0	152256501	34,250	152,256.50	34.25
399	0	0	0	0	0	0	1	0	0	0	0	1	0	0	0	0	0	0	0	0	152290751	987,500	152,290.75	987.5
400	0	0	0	0	0	0	0	0	0	0	0	1	0	0	0	0	0	0	0	0	153278251	39,500	153,278.25	39.5
401	0	0	0	0	0	0	0	0	0	0	0	0	0	0	0	0	0	0	0	0	153317751	455,000	153,317.75	455
402	0	0	0	0	0	0	1	0	0	0	0	0	0	0	0	0	0	0	0	0	153772751	16,500	153,772.75	16.5
403	0	0	0	0	0	0	1	0	0	0	0	1	0	0	0	0	0	0	0	0	153789251	988,750	153,789.25	988.75
404	0	0	0	0	0	0	0	0	0	0	0	1	0	0	0	0	0	0	0	0	154778001	39,500	154,778.00	39.5
405	0	0	0	0	0	0	0	0	0	0	0	0	0	0	0	0	0	0	0	0	154817501	438,500	154,817.50	438.5
406	0	0	0	0	0	0	1	0	0	0	0	0	0	0	0	0	0	0	0	0	155256001	33,000	155,256.00	33
407	0	0	0	0	0	0	1	0	0	0	0	1	0	0	0	0	0	0	0	0	155289001	988,750	155,289.00	988.75
408	0	0	0	0	0	0	0	0	0	0	0	1	0	0	0	0	0	0	0	0	156277751	39,750	156,277.75	39.75
409	0	0	0	0	0	0	0	0	0	0	0	0	0	0	0	0	0	0	0	0	156317501	454,750	156,317.50	454.75
410	0	0	0	0	0	0	1	0	0	0	0	0	0	0	0	0	0	0	0	0	156772251	18,250	156,772.25	18.25
411	0	0	0	0	0	0	1	0	0	0	0	1	0	0	0	0	0	0	0	0	156790501	987,000	156,790.50	987
412	0	0	0	0	0	0	0	0	0	0	0	1	0	0	0	0	0	0	0	0	157777501	40,000	157,777.50	40
413	0	0	0	0	0	0	0	0	0	0	0	0	0	0	0	0	0	0	0	0	157817501	454,500	157,817.50	454.5
414	0	0	0	0	0	0	1	0	0	0	0	0	0	0	0	0	0	0	0	0	158272001	18,500	158,272.00	18.5
415	0	0	0	0	0	0	1	0	0	0	0	1	0	0	0	0	0	0	0	0	158290501	986,750	158,290.50	986.75
416	0	0	0	0	0	0	0	0	0	0	0	1	0	0	0	0	0	0	0	0	159277251	40,250	159,277.25	40.25
417	0	0	0	0	0	0	0	0	0	0	0	0	0	0	0	0	0	0	0	0	159317501	454,250	159,317.50	454.25
418	0	0	0	0	0	0	1	0	0	0	0	0	0	0	0	0	0	0	0	0	159771751	17,250	159,771.75	17.25
419	0	0	0	0	0	0	1	0	0	0	0	1	0	0	0	0	0	0	0	0	159789001	988,000	159,789.00	988
420	0	0	0	0	0	0	0	0	0	0	0	1	0	0	0	0	0	0	0	0	160777001	40,500	160,777.00	40.5
421	0	0	0	0	0	0	0	0	0	0	0	0	0	0	0	0	0	0	0	0	160817501	437,250	160,817.50	437.25
422	0	0	0	0	0	0	1	0	0	0	0	0	0	0	0	0	0	0	0	0	161254751	34,250	161,254.75	34.25
423	0	0	0	0	0	0	1	0	0	0	0	1	0	0	0	0	0	0	0	0	161289001	987,500	161,289.00	987.5
424	0	0	0	0	0	0	0	0	0	0	0	1	0	0	0	0	0	0	0	0	162276501	40,000	162,276.50	40
425	0	0	0	0	0	0	0	0	0	0	0	0	0	0	0	0	0	0	0	0	162316501	454,750	162,316.50	454.75
426	0	0	0	0	0	0	1	0	0	0	0	0	0	0	0	0	0	0	0	0	162771251	18,750	162,771.25	18.75
427	0	0	0	0	0	0	1	0	0	0	0	1	0	0	0	0	0	0	0	0	162790001	986,250	162,790.00	986.25
428	0	0	0	0	0	0	0	0	0	0	0	1	0	0	0	0	0	0	0	0	163776251	40,000	163,776.25	40
429	0	0	0	0	0	0	0	0	0	0	0	0	0	0	0	0	0	0	0	0	163816251	438,000	163,816.25	438
430	0	0	0	0	0	0	1	0	0	0	0	0	0	0	0	0	0	0	0	0	164254251	35,750	164,254.25	35.75
431	0	0	0	0	0	0	1	0	0	0	0	1	0	0	0	0	0	0	0	0	164290001	986,000	164,290.00	986
432	0	0	0	0	0	0	0	0	0	0	0	1	0	0	0	0	0	0	0	0	165276001	40,250	165,276.00	40.25
433	0	0	0	0	0	0	0	0	0	0	0	0	0	0	0	0	0	0	0	0	165316251	454,500	165,316.25	454.5
434	0	0	0	0	0	0	1	0	0	0	0	0	0	0	0	0	0	0	0	0	165770751	19,250	165,770.75	19.25
435	0	0	0	0	0	0	1	0	0	0	0	1	0	0	0	0	0	0	0	0	165790001	985,750	165,790.00	985.75
436	0	0	0	0	0	0	0	0	0	0	0	1	0	0	0	0	0	0	0	0	166775751	40,500	166,775.75	40.5
437	0	0	0	0	0	0	0	0	0	0	0	0	0	0	0	0	0	0	0	0	166816251	437,500	166,816.25	437.5
438	0	0	0	0	0	0	1	0	0	0	0	0	0	0	0	0	0	0	0	0	167253751	35,000	167,253.75	35
439	0	0	0	0	0	0	1	0	0	0	0	1	0	0	0	0	0	0	0	0	167288751	986,750	167,288.75	986.75
440	0	0	0	0	0	0	0	0	0	0	0	1	0	0	0	0	0	0	0	0	168275501	40,750	168,275.50	40.75
441	0	0	0	0	0	0	0	0	0	0	0	0	0	0	0	0	0	0	0	0	168316251	453,750	168,316.25	453.75
442	0	0	0	0	0	0	1	0	0	0	0	0	0	0	0	0	0	0	0	0	168770001	20,000	168,770.00	20
443	0	0	0	0	0	0	1	0	0	0	0	1	0	0	0	0	0	0	0	0	168790001	985,250	168,790.00	985.25
444	0	0	0	0	0	0	0	0	0	0	0	1	0	0	0	0	0	0	0	0	169775251	41,000	169,775.25	41
445	0	0	0	0	0	0	0	0	0	0	0	0	0	0	0	0	0	0	0	0	169816251	453,500	169,816.25	453.5
446	0	0	0	0	0	0	1	0	0	0	0	0	0	0	0	0	0	0	0	0	170269751	20,000	170,269.75	20
447	0	0	0	0	0	0	1	0	0	0	0	1	0	0	0	0	0	0	0	0	170289751	985,250	170,289.75	985.25
448	0	0	0	0	0	0	0	0	0	0	0	1	0	0	0	0	0	0	0	0	171275001	42,250	171,275.00	42.25
449	0	0	0	0	0	0	0	0	0	0	0	0	0	0	0	0	0	0	0	0	171317251	452,250	171,317.25	452.25
450	0	0	0	0	0	0	1	0	0	0	0	0	0	0	0	0	0	0	0	0	171769501	20,250	171,769.50	20.25
451	0	0	0	0	0	0	1	0	0	0	0	1	0	0	0	0	0	0	0	0	171789751	1,001,750	171,789.75	1,001.75
452	0	0	0	0	0	0	0	0	0	0	0	1	0	0	0	0	0	0	0	0	172791501	24,750	172,791.50	24.75
453	0	0	0	0	0	0	0	0	0	0	0	0	0	0	0	0	0	0	0	0	172816251	453,000	172,816.25	453
454	0	0	0	0	0	0	1	0	0	0	0	0	0	0	0	0	0	0	0	0	173269251	19,500	173,269.25	19.5
455	0	0	0	0	0	0	1	0	0	0	0	1	0	0	0	0	0	0	0	0	173288751	1,002,500	173,288.75	1,002.50
456	0	0	0	0	0	0	0	0	0	0	0	1	0	0	0	0	0	0	0	0	174291251	25,750	174,291.25	25.75
457	0	0	0	0	0	0	0	0	0	0	0	0	0	0	0	0	0	0	0	0	174317001	452,000	174,317.00	452
458	0	0	0	0	0	0	1	0	0	0	0	0	0	0	0	0	0	0	0	0	174769001	20,750	174,769.00	20.75
459	0	0	0	0	0	0	1	0	0	0	0	1	0	0	0	0	0	0	0	0	174789751	1,001,250	174,789.75	1,001.25
460	0	0	0	0	0	0	0	0	0	0	0	1	0	0	0	0	0	0	0	0	175791001	26,000	175,791.00	26
461	0	0	0	0	0	0	0	0	0	0	0	0	0	0	0	0	0	0	0	0	175817001	451,750	175,817.00	451.75
462	0	0	0	0	0	0	1	0	0	0	0	0	0	0	0	0	0	0	0	0	176268751	21,000	176,268.75	21
463	0	0	0	0	0	0	1	0	0	0	0	1	0	0	0	0	0	0	0	0	176289751	1,001,000	176,289.75	1,001.00
464	0	0	0	0	0	0	0	0	0	0	0	1	0	0	0	0	0	0	0	0	177290751	26,250	177,290.75	26.25
465	0	0	0	0	0	0	0	0	0	0	0	0	0	0	0	0	0	0	0	0	177317001	451,500	177,317.00	451.5
466	0	0	0	0	0	0	1	0	0	0	0	0	0	0	0	0	0	0	0	0	177768501	21,250	177,768.50	21.25
467	0	0	0	0	0	0	1	0	0	0	0	1	0	0	0	0	0	0	0	0	177789751	1,000,750	177,789.75	1,000.75
468	0	0	0	0	0	0	0	0	0	0	0	1	0	0	0	0	0	0	0	0	178790501	25,500	178,790.50	25.5
469	0	0	0	0	0	0	0	0	0	0	0	0	0	0	0	0	0	0	0	0	178816001	452,250	178,816.00	452.25
470	0	0	0	0	0	0	1	0	0	0	0	0	0	0	0	0	0	0	0	0	179268251	20,250	179,268.25	20.25
471	0	0	0	0	0	0	1	0	0	0	0	1	0	0	0	0	0	0	0	0	179288501		179,288.50
