# Supplementary material for: Auditory presentation and synchronization in Adobe Flash and HTML5/JavaScript Web experiments
Source: Behav Res Methods. 2016 Jul 15;48(3):897–908. doi: 10.3758/s13428-016-0758-5 (PMC5003904; doi:10.3758/s13428-016-0758-5)
Supplement: Supplementary file 1 — (ZIP 1310 kb) [file 13428_2016_758_MOESM1_ESM.zip › Data/S4/jswa2-lenlap-ed-js.csv]

	Keypad 4	Keypad 3	Keypad 2	Keypad 1	Opto 4	Opto 3	Opto 2	Opto 1	TTL in 2	TTL in 1	Mic 2	Mic 1	Act close 4	Act close 3	Act close 3	Act close 1	TTL out 2	TTL out 1	Sounder 2	Sounder 1	Elapsed uS	Active uS	Elapsed mS	Active mS
1	0	0	0	0	0	0	0	0	0	0	0	0	0	0	0	0	0	0	0	0	0	2,631,000	0	2,631.00
2	0	0	0	0	0	0	1	0	0	0	0	0	0	0	0	0	0	0	0	0	2631000	45,000	2,631.00	45
3	0	0	0	0	0	0	1	0	0	0	0	1	0	0	0	0	0	0	0	0	2676000	1,016,500	2,676.00	1,016.50
4	0	0	0	0	0	0	0	0	0	0	0	1	0	0	0	0	0	0	0	0	3692500	8,750	3,692.50	8.75
5	0	0	0	0	0	0	0	0	0	0	0	0	0	0	0	0	0	0	0	0	3701250	479,500	3,701.25	479.5
6	0	0	0	0	0	0	1	0	0	0	0	0	0	0	0	0	0	0	0	0	4180750	54,500	4,180.75	54.5
7	0	0	0	0	0	0	1	0	0	0	0	1	0	0	0	0	0	0	0	0	4235250	1,023,500	4,235.25	1,023.50
8	0	0	0	0	0	0	0	0	0	0	0	1	0	0	0	0	0	0	0	0	5258750	1,500	5,258.75	1.5
9	0	0	0	0	0	0	0	0	0	0	0	0	0	0	0	0	0	0	0	0	5260250	486,750	5,260.25	486.75
10	0	0	0	0	0	0	1	0	0	0	0	0	0	0	0	0	0	0	0	0	5747000	47,000	5,747.00	47
11	0	0	0	0	0	0	1	0	0	0	0	1	0	0	0	0	0	0	0	0	5794000	1,014,501	5,794.00	1,014.50
12	0	0	0	0	0	0	0	0	0	0	0	1	0	0	0	0	0	0	0	0	6808501	10,749	6,808.50	10.75
13	0	0	0	0	0	0	0	0	0	0	0	0	0	0	0	0	0	0	0	0	6819250	477,500	6,819.25	477.5
14	0	0	0	0	0	0	1	0	0	0	0	0	0	0	0	0	0	0	0	0	7296750	56,500	7,296.75	56.5
15	0	0	0	0	0	0	1	0	0	0	0	1	0	0	0	0	0	0	0	0	7353250	1,021,750	7,353.25	1,021.75
16	0	0	0	0	0	0	0	0	0	0	0	1	0	0	0	0	0	0	0	0	8375000	3,250	8,375.00	3.25
17	0	0	0	0	0	0	0	0	0	0	0	0	0	0	0	0	0	0	0	0	8378250	485,000	8,378.25	485
18	0	0	0	0	0	0	1	0	0	0	0	0	0	0	0	0	0	0	0	0	8863250	49,000	8,863.25	49
19	0	0	0	0	0	0	1	0	0	0	0	1	0	0	0	0	0	0	0	0	8912250	1,022,750	8,912.25	1,022.75
20	0	0	0	0	0	0	1	0	0	0	0	0	0	0	0	0	0	0	0	0	9935000	6,250	9,935.00	6.25
21	0	0	0	0	0	0	0	0	0	0	0	0	0	0	0	0	0	0	0	0	9941250	488,250	9,941.25	488.25
22	0	0	0	0	0	0	1	0	0	0	0	0	0	0	0	0	0	0	0	0	10429500	41,500	10,429.50	41.5
23	0	0	0	0	0	0	1	0	0	0	0	1	0	0	0	0	0	0	0	0	10471000	1,020,000	10,471.00	1,020.00
24	0	0	0	0	0	0	0	0	0	0	0	1	0	0	0	0	0	0	0	0	11491000	3,000	11,491.00	3
25	0	0	0	0	0	0	0	0	0	0	0	0	0	0	0	0	0	0	0	0	11494000	485,250	11,494.00	485.25
26	0	0	0	0	0	0	1	0	0	0	0	0	0	0	0	0	0	0	0	0	11979250	51,000	11,979.25	51
27	0	0	0	0	0	0	1	0	0	0	0	1	0	0	0	0	0	0	0	0	12030250	1,024,500	12,030.25	1,024.50
28	0	0	0	0	0	0	1	0	0	0	0	0	0	0	0	0	0	0	0	0	13054750	2,750	13,054.75	2.75
29	0	0	0	0	0	0	0	0	0	0	0	0	0	0	0	0	0	0	0	0	13057500	471,500	13,057.50	471.5
30	0	0	0	0	0	0	1	0	0	0	0	0	0	0	0	0	0	0	0	0	13529000	60,250	13,529.00	60.25
31	0	0	0	0	0	0	1	0	0	0	0	1	0	0	0	0	0	0	0	0	13589250	1,018,000	13,589.25	1,018.00
32	0	0	0	0	0	0	0	0	0	0	0	1	0	0	0	0	0	0	0	0	14607250	4,750	14,607.25	4.75
33	0	0	0	0	0	0	0	0	0	0	0	0	0	0	0	0	0	0	0	0	14612000	483,500	14,612.00	483.5
34	0	0	0	0	0	0	1	0	0	0	0	0	0	0	0	0	0	0	0	0	15095500	52,750	15,095.50	52.75
35	0	0	0	0	0	0	1	0	0	0	0	1	0	0	0	0	0	0	0	0	15148250	1,022,750	15,148.25	1,022.75
36	0	0	0	0	0	0	1	0	0	0	0	0	0	0	0	0	0	0	0	0	16171000	2,501	16,171.00	2.5
37	0	0	0	0	0	0	0	0	0	0	0	0	0	0	0	0	0	0	0	0	16173501	488,249	16,173.50	488.25
38	0	0	0	0	0	0	1	0	0	0	0	0	0	0	0	0	0	0	0	0	16661750	45,500	16,661.75	45.5
39	0	0	0	0	0	0	1	0	0	0	0	1	0	0	0	0	0	0	0	0	16707250	1,016,000	16,707.25	1,016.00
40	0	0	0	0	0	0	0	0	0	0	0	1	0	0	0	0	0	0	0	0	17723250	8,500	17,723.25	8.5
41	0	0	0	0	0	0	0	0	0	0	0	0	0	0	0	0	0	0	0	0	17731750	479,750	17,731.75	479.75
42	0	0	0	0	0	0	1	0	0	0	0	0	0	0	0	0	0	0	0	0	18211500	54,750	18,211.50	54.75
43	0	0	0	0	0	0	1	0	0	0	0	1	0	0	0	0	0	0	0	0	18266250	1,022,750	18,266.25	1,022.75
44	0	0	0	0	0	0	1	0	0	0	0	0	0	0	0	0	0	0	0	0	19289000	750	19,289.00	0.75
45	0	0	0	0	0	0	0	0	0	0	0	0	0	0	0	0	0	0	0	0	19289750	488,250	19,289.75	488.25
46	0	0	0	0	0	0	1	0	0	0	0	0	0	0	0	0	0	0	0	0	19778000	47,250	19,778.00	47.25
47	0	0	0	0	0	0	1	0	0	0	0	1	0	0	0	0	0	0	0	0	19825250	1,014,000	19,825.25	1,014.00
48	0	0	0	0	0	0	0	0	0	0	0	1	0	0	0	0	0	0	0	0	20839250	9,000	20,839.25	9
49	0	0	0	0	0	0	0	0	0	0	0	0	0	0	0	0	0	0	0	0	20848250	496,000	20,848.25	496
50	0	0	0	0	0	0	1	0	0	0	0	0	0	0	0	0	0	0	0	0	21344250	40,000	21,344.25	40
51	0	0	0	0	0	0	1	0	0	0	0	1	0	0	0	0	0	0	0	0	21384250	1,021,500	21,384.25	1,021.50
52	0	0	0	0	0	0	0	0	0	0	0	1	0	0	0	0	0	0	0	0	22405750	3,500	22,405.75	3.5
53	0	0	0	0	0	0	0	0	0	0	0	0	0	0	0	0	0	0	0	0	22409250	484,750	22,409.25	484.75
54	0	0	0	0	0	0	1	0	0	0	0	0	0	0	0	0	0	0	0	0	22894000	49,250	22,894.00	49.25
55	0	0	0	0	0	0	1	0	0	0	0	1	0	0	0	0	0	0	0	0	22943250	1,023,000	22,943.25	1,023.00
56	0	0	0	0	0	0	1	0	0	0	0	0	0	0	0	0	0	0	0	0	23966250	6,000	23,966.25	6
57	0	0	0	0	0	0	0	0	0	0	0	0	0	0	0	0	0	0	0	0	23972250	471,500	23,972.25	471.5
58	0	0	0	0	0	0	1	0	0	0	0	0	0	0	0	0	0	0	0	0	24443750	58,500	24,443.75	58.5
59	0	0	0	0	0	0	1	0	0	0	0	1	0	0	0	0	0	0	0	0	24502250	1,019,500	24,502.25	1,019.50
60	0	0	0	0	0	0	0	0	0	0	0	1	0	0	0	0	0	0	0	0	25521750	3,500	25,521.75	3.5
61	0	0	0	0	0	0	0	0	0	0	0	0	0	0	0	0	0	0	0	0	25525250	484,750	25,525.25	484.75
62	0	0	0	0	0	0	1	0	0	0	0	0	0	0	0	0	0	0	0	0	26010000	51,250	26,010.00	51.25
63	0	0	0	0	0	0	1	0	0	0	0	1	0	0	0	0	0	0	0	0	26061250	1,022,750	26,061.25	1,022.75
64	0	0	0	0	0	0	1	0	0	0	0	0	0	0	0	0	0	0	0	0	27084000	4,250	27,084.00	4.25
65	0	0	0	0	0	0	0	0	0	0	0	0	0	0	0	0	0	0	0	0	27088250	488,250	27,088.25	488.25
66	0	0	0	0	0	0	1	0	0	0	0	0	0	0	0	0	0	0	0	0	27576500	43,750	27,576.50	43.75
67	0	0	0	0	0	0	1	0	0	0	0	1	0	0	0	0	0	0	0	0	27620250	1,017,750	27,620.25	1,017.75
68	0	0	0	0	0	0	0	0	0	0	0	1	0	0	0	0	0	0	0	0	28638000	5,250	28,638.00	5.25
69	0	0	0	0	0	0	0	0	0	0	0	0	0	0	0	0	0	0	0	0	28643250	483,000	28,643.25	483
70	0	0	0	0	0	0	1	0	0	0	0	0	0	0	0	0	0	0	0	0	29126250	53,250	29,126.25	53.25
71	0	0	0	0	0	0	1	0	0	0	0	1	0	0	0	0	0	0	0	0	29179500	1,022,750	29,179.50	1,022.75
72	0	0	0	0	0	0	1	0	0	0	0	0	0	0	0	0	0	0	0	0	30202250	2,000	30,202.25	2
73	0	0	0	0	0	0	0	0	0	0	0	0	0	0	0	0	0	0	0	0	30204250	488,250	30,204.25	488.25
74	0	0	0	0	0	0	1	0	0	0	0	0	0	0	0	0	0	0	0	0	30692500	45,750	30,692.50	45.75
75	0	0	0	0	0	0	1	0	0	0	0	1	0	0	0	0	0	0	0	0	30738250	1,022,750	30,738.25	1,022.75
76	0	0	0	0	0	0	1	0	0	0	0	0	0	0	0	0	0	0	0	0	31761000	9,750	31,761.00	9.75
77	0	0	0	0	0	0	0	0	0	0	0	0	0	0	0	0	0	0	0	0	31770750	471,500	31,770.75	471.5
78	0	0	0	0	0	0	1	0	0	0	0	0	0	0	0	0	0	0	0	0	32242250	55,000	32,242.25	55
79	0	0	0	0	0	0	1	0	0	0	0	1	0	0	0	0	0	0	0	0	32297250	1,023,000	32,297.25	1,023.00
80	0	0	0	0	0	0	1	0	0	0	0	0	0	0	0	0	0	0	0	0	33320250	250	33,320.25	0.25
81	0	0	0	0	0	0	0	0	0	0	0	0	0	0	0	0	0	0	0	0	33320500	488,250	33,320.50	488.25
82	0	0	0	0	0	0	1	0	0	0	0	0	0	0	0	0	0	0	0	0	33808750	47,500	33,808.75	47.5
83	0	0	0	0	0	0	1	0	0	0	0	1	0	0	0	0	0	0	0	0	33856250	1,014,000	33,856.25	1,014.00
84	0	0	0	0	0	0	0	0	0	0	0	1	0	0	0	0	0	0	0	0	34870250	9,000	34,870.25	9
85	0	0	0	0	0	0	0	0	0	0	0	0	0	0	0	0	0	0	0	0	34879250	479,250	34,879.25	479.25
86	0	0	0	0	0	0	1	0	0	0	0	0	0	0	0	0	0	0	0	0	35358500	56,750	35,358.50	56.75
87	0	0	0	0	0	0	1	0	0	0	0	1	0	0	0	0	0	0	0	0	35415250	1,021,250	35,415.25	1,021.25
88	0	0	0	0	0	0	0	0	0	0	0	1	0	0	0	0	0	0	0	0	36436500	2,750	36,436.50	2.75
89	0	0	0	0	0	0	0	0	0	0	0	0	0	0	0	0	0	0	0	0	36439250	485,500	36,439.25	485.5
90	0	0	0	0	0	0	1	0	0	0	0	0	0	0	0	0	0	0	0	0	36924750	49,250	36,924.75	49.25
91	0	0	0	0	0	0	1	0	0	0	0	1	0	0	0	0	0	0	0	0	36974000	1,012,000	36,974.00	1,012.00
92	0	0	0	0	0	0	0	0	0	0	0	1	0	0	0	0	0	0	0	0	37986000	13,250	37,986.00	13.25
93	0	0	0	0	0	0	0	0	0	0	0	0	0	0	0	0	0	0	0	0	37999250	475,251	37,999.25	475.25
94	0	0	0	0	0	0	1	0	0	0	0	0	0	0	0	0	0	0	0	0	38474501	58,749	38,474.50	58.75
95	0	0	0	0	0	0	1	0	0	0	0	1	0	0	0	0	0	0	0	0	38533250	1,019,500	38,533.25	1,019.50
96	0	0	0	0	0	0	0	0	0	0	0	1	0	0	0	0	0	0	0	0	39552750	3,500	39,552.75	3.5
97	0	0	0	0	0	0	0	0	0	0	0	0	0	0	0	0	0	0	0	0	39556250	484,750	39,556.25	484.75
98	0	0	0	0	0	0	1	0	0	0	0	0	0	0	0	0	0	0	0	0	40041000	51,500	40,041.00	51.5
99	0	0	0	0	0	0	1	0	0	0	0	1	0	0	0	0	0	0	0	0	40092500	1,022,750	40,092.50	1,022.75
100	0	0	0	0	0	0	1	0	0	0	0	0	0	0	0	0	0	0	0	0	41115250	3,751	41,115.25	3.75
101	0	0	0	0	0	0	0	0	0	0	0	0	0	0	0	0	0	0	0	0	41119001	488,249	41,119.00	488.25
102	0	0	0	0	0	0	1	0	0	0	0	0	0	0	0	0	0	0	0	0	41607250	43,750	41,607.25	43.75
103	0	0	0	0	0	0	1	0	0	0	0	1	0	0	0	0	0	0	0	0	41651000	1,017,750	41,651.00	1,017.75
104	0	0	0	0	0	0	0	0	0	0	0	1	0	0	0	0	0	0	0	0	42668750	5,500	42,668.75	5.5
105	0	0	0	0	0	0	0	0	0	0	0	0	0	0	0	0	0	0	0	0	42674250	482,750	42,674.25	482.75
106	0	0	0	0	0	0	1	0	0	0	0	0	0	0	0	0	0	0	0	0	43157000	53,500	43,157.00	53.5
107	0	0	0	0	0	0	1	0	0	0	0	1	0	0	0	0	0	0	0	0	43210500	1,022,750	43,210.50	1,022.75
108	0	0	0	0	0	0	1	0	0	0	0	0	0	0	0	0	0	0	0	0	44233250	1,751	44,233.25	1.75
109	0	0	0	0	0	0	0	0	0	0	0	0	0	0	0	0	0	0	0	0	44235001	488,499	44,235.00	488.5
110	0	0	0	0	0	0	1	0	0	0	0	0	0	0	0	0	0	0	0	0	44723500	46,000	44,723.50	46
111	0	0	0	0	0	0	1	0	0	0	0	1	0	0	0	0	0	0	0	0	44769500	1,022,750	44,769.50	1,022.75
112	0	0	0	0	0	0	1	0	0	0	0	0	0	0	0	0	0	0	0	0	45792250	9,250	45,792.25	9.25
113	0	0	0	0	0	0	0	0	0	0	0	0	0	0	0	0	0	0	0	0	45801500	488,250	45,801.50	488.25
114	0	0	0	0	0	0	1	0	0	0	0	0	0	0	0	0	0	0	0	0	46289750	38,750	46,289.75	38.75
115	0	0	0	0	0	0	1	0	0	0	0	1	0	0	0	0	0	0	0	0	46328500	1,022,750	46,328.50	1,022.75
116	0	0	0	0	0	0	0	0	0	0	0	0	0	0	0	0	0	0	0	0	47351250	488,250	47,351.25	488.25
117	0	0	0	0	0	0	1	0	0	0	0	0	0	0	0	0	0	0	0	0	47839500	48,000	47,839.50	48
118	0	0	0	0	0	0	1	0	0	0	0	1	0	0	0	0	0	0	0	0	47887500	1,022,750	47,887.50	1,022.75
119	0	0	0	0	0	0	1	0	0	0	0	0	0	0	0	0	0	0	0	0	48910250	7,500	48,910.25	7.5
120	0	0	0	0	0	0	0	0	0	0	0	0	0	0	0	0	0	0	0	0	48917750	471,500	48,917.75	471.5
121	0	0	0	0	0	0	1	0	0	0	0	0	0	0	0	0	0	0	0	0	49389250	57,250	49,389.25	57.25
122	0	0	0	0	0	0	1	0	0	0	0	1	0	0	0	0	0	0	0	0	49446500	1,020,750	49,446.50	1,020.75
123	0	0	0	0	0	0	0	0	0	0	0	1	0	0	0	0	0	0	0	0	50467250	2,000	50,467.25	2
124	0	0	0	0	0	0	0	0	0	0	0	0	0	0	0	0	0	0	0	0	50469250	486,250	50,469.25	486.25
125	0	0	0	0	0	0	1	0	0	0	0	0	0	0	0	0	0	0	0	0	50955500	50,000	50,955.50	50
126	0	0	0	0	0	0	1	0	0	0	0	1	0	0	0	0	0	0	0	0	51005500	1,011,501	51,005.50	1,011.50
127	0	0	0	0	0	0	0	0	0	0	0	1	0	0	0	0	0	0	0	0	52017001	11,249	52,017.00	11.25
128	0	0	0	0	0	0	0	0	0	0	0	0	0	0	0	0	0	0	0	0	52028250	493,750	52,028.25	493.75
129	0	0	0	0	0	0	1	0	0	0	0	0	0	0	0	0	0	0	0	0	52522000	42,500	52,522.00	42.5
130	0	0	0	0	0	0	1	0	0	0	0	1	0	0	0	0	0	0	0	0	52564500	1,019,001	52,564.50	1,019.00
131	0	0	0	0	0	0	0	0	0	0	0	1	0	0	0	0	0	0	0	0	53583501	3,749	53,583.50	3.75
132	0	0	0	0	0	0	0	0	0	0	0	0	0	0	0	0	0	0	0	0	53587250	484,500	53,587.25	484.5
133	0	0	0	0	0	0	1	0	0	0	0	0	0	0	0	0	0	0	0	0	54071750	51,750	54,071.75	51.75
134	0	0	0	0	0	0	1	0	0	0	0	1	0	0	0	0	0	0	0	0	54123500	1,022,750	54,123.50	1,022.75
135	0	0	0	0	0	0	1	0	0	0	0	0	0	0	0	0	0	0	0	0	55146250	3,500	55,146.25	3.5
136	0	0	0	0	0	0	0	0	0	0	0	0	0	0	0	0	0	0	0	0	55149750	488,250	55,149.75	488.25
137	0	0	0	0	0	0	1	0	0	0	0	0	0	0	0	0	0	0	0	0	55638000	44,500	55,638.00	44.5
138	0	0	0	0	0	0	1	0	0	0	0	1	0	0	0	0	0	0	0	0	55682500	1,017,001	55,682.50	1,017.00
139	0	0	0	0	0	0	0	0	0	0	0	1	0	0	0	0	0	0	0	0	56699501	5,749	56,699.50	5.75
140	0	0	0	0	0	0	0	0	0	0	0	0	0	0	0	0	0	0	0	0	56705250	482,500	56,705.25	482.5
141	0	0	0	0	0	0	1	0	0	0	0	0	0	0	0	0	0	0	0	0	57187750	53,750	57,187.75	53.75
142	0	0	0	0	0	0	1	0	0	0	0	1	0	0	0	0	0	0	0	0	57241500	1,022,750	57,241.50	1,022.75
143	0	0	0	0	0	0	1	0	0	0	0	0	0	0	0	0	0	0	0	0	58264250	1,750	58,264.25	1.75
144	0	0	0	0	0	0	0	0	0	0	0	0	0	0	0	0	0	0	0	0	58266000	471,500	58,266.00	471.5
145	0	0	0	0	0	0	1	0	0	0	0	0	0	0	0	0	0	0	0	0	58737500	63,001	58,737.50	63
146	0	0	0	0	0	0	1	0	0	0	0	1	0	0	0	0	0	0	0	0	58800501	1,015,249	58,800.50	1,015.25
147	0	0	0	0	0	0	0	0	0	0	0	1	0	0	0	0	0	0	0	0	59815750	7,500	59,815.75	7.5
148	0	0	0	0	0	0	0	0	0	0	0	0	0	0	0	0	0	0	0	0	59823250	480,750	59,823.25	480.75
149	0	0	0	0	0	0	1	0	0	0	0	0	0	0	0	0	0	0	0	0	60304000	55,500	60,304.00	55.5
150	0	0	0	0	0	0	1	0	0	0	0	1	0	0	0	0	0	0	0	0	60359500	1,022,501	60,359.50	1,022.50
151	0	0	0	0	0	0	0	0	0	0	0	1	0	0	0	0	0	0	0	0	61382001	249	61,382.00	0.25
152	0	0	0	0	0	0	0	0	0	0	0	0	0	0	0	0	0	0	0	0	61382250	488,000	61,382.25	488
153	0	0	0	0	0	0	1	0	0	0	0	0	0	0	0	0	0	0	0	0	61870250	48,250	61,870.25	48.25
154	0	0	0	0	0	0	1	0	0	0	0	1	0	0	0	0	0	0	0	0	61918500	1,022,750	61,918.50	1,022.75
155	0	0	0	0	0	0	1	0	0	0	0	0	0	0	0	0	0	0	0	0	62941250	7,250	62,941.25	7.25
156	0	0	0	0	0	0	0	0	0	0	0	0	0	0	0	0	0	0	0	0	62948500	471,500	62,948.50	471.5
157	0	0	0	0	0	0	1	0	0	0	0	0	0	0	0	0	0	0	0	0	63420000	57,501	63,420.00	57.5
158	0	0	0	0	0	0	1	0	0	0	0	1	0	0	0	0	0	0	0	0	63477501	1,020,499	63,477.50	1,020.50
159	0	0	0	0	0	0	0	0	0	0	0	1	0	0	0	0	0	0	0	0	64498000	2,250	64,498.00	2.25
160	0	0	0	0	0	0	0	0	0	0	0	0	0	0	0	0	0	0	0	0	64500250	486,250	64,500.25	486.25
161	0	0	0	0	0	0	1	0	0	0	0	0	0	0	0	0	0	0	0	0	64986500	50,001	64,986.50	50
162	0	0	0	0	0	0	1	0	0	0	0	1	0	0	0	0	0	0	0	0	65036501	1,011,499	65,036.50	1,011.50
163	0	0	0	0	0	0	0	0	0	0	0	1	0	0	0	0	0	0	0	0	66048000	11,250	66,048.00	11.25
164	0	0	0	0	0	0	0	0	0	0	0	0	0	0	0	0	0	0	0	0	66059250	493,500	66,059.25	493.5
165	0	0	0	0	0	0	1	0	0	0	0	0	0	0	0	0	0	0	0	0	66552750	42,750	66,552.75	42.75
166	0	0	0	0	0	0	1	0	0	0	0	1	0	0	0	0	0	0	0	0	66595500	1,018,750	66,595.50	1,018.75
167	0	0	0	0	0	0	0	0	0	0	0	1	0	0	0	0	0	0	0	0	67614250	4,000	67,614.25	4
168	0	0	0	0	0	0	0	0	0	0	0	0	0	0	0	0	0	0	0	0	67618250	484,250	67,618.25	484.25
169	0	0	0	0	0	0	1	0	0	0	0	0	0	0	0	0	0	0	0	0	68102500	52,000	68,102.50	52
170	0	0	0	0	0	0	1	0	0	0	0	1	0	0	0	0	0	0	0	0	68154500	1,022,750	68,154.50	1,022.75
171	0	0	0	0	0	0	1	0	0	0	0	0	0	0	0	0	0	0	0	0	69177250	3,500	69,177.25	3.5
172	0	0	0	0	0	0	0	0	0	0	0	0	0	0	0	0	0	0	0	0	69180750	488,250	69,180.75	488.25
173	0	0	0	0	0	0	1	0	0	0	0	0	0	0	0	0	0	0	0	0	69669000	44,500	69,669.00	44.5
174	0	0	0	0	0	0	1	0	0	0	0	1	0	0	0	0	0	0	0	0	69713500	1,017,001	69,713.50	1,017.00
175	0	0	0	0	0	0	0	0	0	0	0	1	0	0	0	0	0	0	0	0	70730501	5,749	70,730.50	5.75
176	0	0	0	0	0	0	0	0	0	0	0	0	0	0	0	0	0	0	0	0	70736250	482,250	70,736.25	482.25
177	0	0	0	0	0	0	1	0	0	0	0	0	0	0	0	0	0	0	0	0	71218500	53,750	71,218.50	53.75
178	0	0	0	0	0	0	1	0	0	0	0	1	0	0	0	0	0	0	0	0	71272250	1,023,000	71,272.25	1,023.00
179	0	0	0	0	0	0	1	0	0	0	0	0	0	0	0	0	0	0	0	0	72295250	1,500	72,295.25	1.5
180	0	0	0	0	0	0	0	0	0	0	0	0	0	0	0	0	0	0	0	0	72296750	488,250	72,296.75	488.25
181	0	0	0	0	0	0	1	0	0	0	0	0	0	0	0	0	0	0	0	0	72785000	46,500	72,785.00	46.5
182	0	0	0	0	0	0	1	0	0	0	0	1	0	0	0	0	0	0	0	0	72831500	1,015,001	72,831.50	1,015.00
183	0	0	0	0	0	0	0	0	0	0	0	1	0	0	0	0	0	0	0	0	73846501	7,749	73,846.50	7.75
184	0	0	0	0	0	0	0	0	0	0	0	0	0	0	0	0	0	0	0	0	73854250	480,500	73,854.25	480.5
185	0	0	0	0	0	0	1	0	0	0	0	0	0	0	0	0	0	0	0	0	74334750	55,751	74,334.75	55.75
186	0	0	0	0	0	0	1	0	0	0	0	1	0	0	0	0	0	0	0	0	74390501	1,022,499	74,390.50	1,022.50
187	0	0	0	0	0	0	0	0	0	0	0	1	0	0	0	0	0	0	0	0	75413000	250	75,413.00	0.25
188	0	0	0	0	0	0	0	0	0	0	0	0	0	0	0	0	0	0	0	0	75413250	487,750	75,413.25	487.75
189	0	0	0	0	0	0	1	0	0	0	0	0	0	0	0	0	0	0	0	0	75901000	48,501	75,901.00	48.5
190	0	0	0	0	0	0	1	0	0	0	0	1	0	0	0	0	0	0	0	0	75949501	1,022,749	75,949.50	1,022.75
191	0	0	0	0	0	0	1	0	0	0	0	0	0	0	0	0	0	0	0	0	76972250	7,000	76,972.25	7
192	0	0	0	0	0	0	0	0	0	0	0	0	0	0	0	0	0	0	0	0	76979250	471,500	76,979.25	471.5
193	0	0	0	0	0	0	1	0	0	0	0	0	0	0	0	0	0	0	0	0	77450750	57,750	77,450.75	57.75
194	0	0	0	0	0	0	1	0	0	0	0	1	0	0	0	0	0	0	0	0	77508500	1,020,500	77,508.50	1,020.50
195	0	0	0	0	0	0	0	0	0	0	0	1	0	0	0	0	0	0	0	0	78529000	2,250	78,529.00	2.25
196	0	0	0	0	0	0	0	0	0	0	0	0	0	0	0	0	0	0	0	0	78531250	486,000	78,531.25	486
197	0	0	0	0	0	0	1	0	0	0	0	0	0	0	0	0	0	0	0	0	79017250	50,250	79,017.25	50.25
198	0	0	0	0	0	0	1	0	0	0	0	1	0	0	0	0	0	0	0	0	79067500	1,022,750	79,067.50	1,022.75
199	0	0	0	0	0	0	1	0	0	0	0	0	0	0	0	0	0	0	0	0	80090250	4,750	80,090.25	4.75
200	0	0	0	0	0	0	0	0	0	0	0	0	0	0	0	0	0	0	0	0	80095000	472,001	80,095.00	472
201	0	0	0	0	0	0	1	0	0	0	0	0	0	0	0	0	0	0	0	0	80567001	59,000	80,567.00	59
202	0	0	0	0	0	0	1	0	0	0	0	1	0	0	0	0	0	0	0	0	80626001	1,019,249	80,626.00	1,019.25
203	0	0	0	0	0	0	0	0	0	0	0	1	0	0	0	0	0	0	0	0	81645250	4,000	81,645.25	4
204	0	0	0	0	0	0	0	0	0	0	0	0	0	0	0	0	0	0	0	0	81649250	484,000	81,649.25	484
205	0	0	0	0	0	0	1	0	0	0	0	0	0	0	0	0	0	0	0	0	82133250	52,250	82,133.25	52.25
206	0	0	0	0	0	0	1	0	0	0	0	1	0	0	0	0	0	0	0	0	82185500	1,009,250	82,185.50	1,009.25
207	0	0	0	0	0	0	0	0	0	0	0	1	0	0	0	0	0	0	0	0	83194750	13,500	83,194.75	13.5
208	0	0	0	0	0	0	0	0	0	0	0	0	0	0	0	0	0	0	0	0	83208250	491,500	83,208.25	491.5
209	0	0	0	0	0	0	1	0	0	0	0	0	0	0	0	0	0	0	0	0	83699750	44,750	83,699.75	44.75
210	0	0	0	0	0	0	1	0	0	0	0	1	0	0	0	0	0	0	0	0	83744500	1,016,750	83,744.50	1,016.75
211	0	0	0	0	0	0	0	0	0	0	0	1	0	0	0	0	0	0	0	0	84761250	6,000	84,761.25	6
212	0	0	0	0	0	0	0	0	0	0	0	0	0	0	0	0	0	0	0	0	84767250	482,250	84,767.25	482.25
213	0	0	0	0	0	0	1	0	0	0	0	0	0	0	0	0	0	0	0	0	85249500	54,000	85,249.50	54
214	0	0	0	0	0	0	1	0	0	0	0	1	0	0	0	0	0	0	0	0	85303500	1,022,750	85,303.50	1,022.75
215	0	0	0	0	0	0	1	0	0	0	0	0	0	0	0	0	0	0	0	0	86326250	1,251	86,326.25	1.25
216	0	0	0	0	0	0	0	0	0	0	0	0	0	0	0	0	0	0	0	0	86327501	488,249	86,327.50	488.25
217	0	0	0	0	0	0	1	0	0	0	0	0	0	0	0	0	0	0	0	0	86815750	46,750	86,815.75	46.75
218	0	0	0	0	0	0	1	0	0	0	0	1	0	0	0	0	0	0	0	0	86862500	1,014,750	86,862.50	1,014.75
219	0	0	0	0	0	0	0	0	0	0	0	1	0	0	0	0	0	0	0	0	87877250	8,000	87,877.25	8
220	0	0	0	0	0	0	0	0	0	0	0	0	0	0	0	0	0	0	0	0	87885250	480,250	87,885.25	480.25
221	0	0	0	0	0	0	1	0	0	0	0	0	0	0	0	0	0	0	0	0	88365500	56,000	88,365.50	56
222	0	0	0	0	0	0	1	0	0	0	0	1	0	0	0	0	0	0	0	0	88421500	1,022,250	88,421.50	1,022.25
223	0	0	0	0	0	0	0	0	0	0	0	1	0	0	0	0	0	0	0	0	89443750	500	89,443.75	0.5
224	0	0	0	0	0	0	0	0	0	0	0	0	0	0	0	0	0	0	0	0	89444250	487,750	89,444.25	487.75
225	0	0	0	0	0	0	1	0	0	0	0	0	0	0	0	0	0	0	0	0	89932000	48,500	89,932.00	48.5
226	0	0	0	0	0	0	1	0	0	0	0	1	0	0	0	0	0	0	0	0	89980500	1,022,750	89,980.50	1,022.75
227	0	0	0	0	0	0	1	0	0	0	0	0	0	0	0	0	0	0	0	0	91003250	6,750	91,003.25	6.75
228	0	0	0	0	0	0	0	0	0	0	0	0	0	0	0	0	0	0	0	0	91010000	488,250	91,010.00	488.25
229	0	0	0	0	0	0	1	0	0	0	0	0	0	0	0	0	0	0	0	0	91498250	41,250	91,498.25	41.25
230	0	0	0	0	0	0	1	0	0	0	0	1	0	0	0	0	0	0	0	0	91539500	1,020,250	91,539.50	1,020.25
231	0	0	0	0	0	0	0	0	0	0	0	1	0	0	0	0	0	0	0	0	92559750	2,500	92,559.75	2.5
232	0	0	0	0	0	0	0	0	0	0	0	0	0	0	0	0	0	0	0	0	92562250	485,750	92,562.25	485.75
233	0	0	0	0	0	0	1	0	0	0	0	0	0	0	0	0	0	0	0	0	93048000	50,250	93,048.00	50.25
234	0	0	0	0	0	0	1	0	0	0	0	1	0	0	0	0	0	0	0	0	93098250	1,023,000	93,098.25	1,023.00
235	0	0	0	0	0	0	1	0	0	0	0	0	0	0	0	0	0	0	0	0	94121250	5,000	94,121.25	5
236	0	0	0	0	0	0	0	0	0	0	0	0	0	0	0	0	0	0	0	0	94126250	471,500	94,126.25	471.5
237	0	0	0	0	0	0	1	0	0	0	0	0	0	0	0	0	0	0	0	0	94597750	59,750	94,597.75	59.75
238	0	0	0	0	0	0	1	0	0	0	0	1	0	0	0	0	0	0	0	0	94657500	1,018,500	94,657.50	1,018.50
239	0	0	0	0	0	0	0	0	0	0	0	1	0	0	0	0	0	0	0	0	95676000	4,250	95,676.00	4.25
240	0	0	0	0	0	0	0	0	0	0	0	0	0	0	0	0	0	0	0	0	95680250	483,750	95,680.25	483.75
241	0	0	0	0	0	0	1	0	0	0	0	0	0	0	0	0	0	0	0	0	96164000	52,500	96,164.00	52.5
242	0	0	0	0	0	0	1	0	0	0	0	1	0	0	0	0	0	0	0	0	96216500	1,022,750	96,216.50	1,022.75
243	0	0	0	0	0	0	1	0	0	0	0	0	0	0	0	0	0	0	0	0	97239250	3,000	97,239.25	3
244	0	0	0	0	0	0	0	0	0	0	0	0	0	0	0	0	0	0	0	0	97242250	488,250	97,242.25	488.25
245	0	0	0	0	0	0	1	0	0	0	0	0	0	0	0	0	0	0	0	0	97730500	45,000	97,730.50	45
246	0	0	0	0	0	0	1	0	0	0	0	1	0	0	0	0	0	0	0	0	97775500	1,022,750	97,775.50	1,022.75
247	0	0	0	0	0	0	1	0	0	0	0	0	0	0	0	0	0	0	0	0	98798250	10,500	98,798.25	10.5
248	0	0	0	0	0	0	0	0	0	0	0	0	0	0	0	0	0	0	0	0	98808750	471,500	98,808.75	471.5
249	0	0	0	0	0	0	1	0	0	0	0	0	0	0	0	0	0	0	0	0	99280250	54,250	99,280.25	54.25
250	0	0	0	0	0	0	1	0	0	0	0	1	0	0	0	0	0	0	0	0	99334500	1,022,750	99,334.50	1,022.75
251	0	0	0	0	0	0	1	0	0	0	0	0	0	0	0	0	0	0	0	0	100357250	1,250	100,357.25	1.25
252	0	0	0	0	0	0	0	0	0	0	0	0	0	0	0	0	0	0	0	0	100358500	488,000	100,358.50	488
253	0	0	0	0	0	0	1	0	0	0	0	0	0	0	0	0	0	0	0	0	100846500	47,001	100,846.50	47
254	0	0	0	0	0	0	1	0	0	0	0	1	0	0	0	0	0	0	0	0	100893501	1,014,749	100,893.50	1,014.75
255	0	0	0	0	0	0	0	0	0	0	0	1	0	0	0	0	0	0	0	0	101908250	8,000	101,908.25	8
256	0	0	0	0	0	0	0	0	0	0	0	0	0	0	0	0	0	0	0	0	101916250	480,000	101,916.25	480
257	0	0	0	0	0	0	1	0	0	0	0	0	0	0	0	0	0	0	0	0	102396250	56,251	102,396.25	56.25
258	0	0	0	0	0	0	1	0	0	0	0	1	0	0	0	0	0	0	0	0	102452501	1,021,999	102,452.50	1,022.00
259	0	0	0	0	0	0	0	0	0	0	0	1	0	0	0	0	0	0	0	0	103474500	750	103,474.50	0.75
260	0	0	0	0	0	0	0	0	0	0	0	0	0	0	0	0	0	0	0	0	103475250	487,500	103,475.25	487.5
261	0	0	0	0	0	0	1	0	0	0	0	0	0	0	0	0	0	0	0	0	103962750	48,750	103,962.75	48.75
262	0	0	0	0	0	0	1	0	0	0	0	1	0	0	0	0	0	0	0	0	104011500	1,012,750	104,011.50	1,012.75
263	0	0	0	0	0	0	0	0	0	0	0	1	0	0	0	0	0	0	0	0	105024250	10,000	105,024.25	10
264	0	0	0	0	0	0	0	0	0	0	0	0	0	0	0	0	0	0	0	0	105034250	478,250	105,034.25	478.25
265	0	0	0	0	0	0	1	0	0	0	0	0	0	0	0	0	0	0	0	0	105512500	58,000	105,512.50	58
266	0	0	0	0	0	0	1	0	0	0	0	1	0	0	0	0	0	0	0	0	105570500	1,020,250	105,570.50	1,020.25
267	0	0	0	0	0	0	0	0	0	0	0	1	0	0	0	0	0	0	0	0	106590750	2,500	106,590.75	2.5
268	0	0	0	0	0	0	0	0	0	0	0	0	0	0	0	0	0	0	0	0	106593250	485,500	106,593.25	485.5
269	0	0	0	0	0	0	1	0	0	0	0	0	0	0	0	0	0	0	0	0	107078750	50,750	107,078.75	50.75
270	0	0	0	0	0	0	1	0	0	0	0	1	0	0	0	0	0	0	0	0	107129500	1,022,750	107,129.50	1,022.75
271	0	0	0	0	0	0	1	0	0	0	0	0	0	0	0	0	0	0	0	0	108152250	4,750	108,152.25	4.75
272	0	0	0	0	0	0	0	0	0	0	0	0	0	0	0	0	0	0	0	0	108157000	488,250	108,157.00	488.25
273	0	0	0	0	0	0	1	0	0	0	0	0	0	0	0	0	0	0	0	0	108645250	43,250	108,645.25	43.25
274	0	0	0	0	0	0	1	0	0	0	0	1	0	0	0	0	0	0	0	0	108688500	1,018,250	108,688.50	1,018.25
275	0	0	0	0	0	0	0	0	0	0	0	1	0	0	0	0	0	0	0	0	109706750	4,500	109,706.75	4.5
276	0	0	0	0	0	0	0	0	0	0	0	0	0	0	0	0	0	0	0	0	109711250	483,750	109,711.25	483.75
277	0	0	0	0	0	0	1	0	0	0	0	0	0	0	0	0	0	0	0	0	110195000	52,250	110,195.00	52.25
278	0	0	0	0	0	0	1	0	0	0	0	1	0	0	0	0	0	0	0	0	110247250	1,023,000	110,247.25	1,023.00
279	0	0	0	0	0	0	1	0	0	0	0	0	0	0	0	0	0	0	0	0	111270250	3,000	111,270.25	3
280	0	0	0	0	0	0	0	0	0	0	0	0	0	0	0	0	0	0	0	0	111273250	488,000	111,273.25	488
281	0	0	0	0	0	0	1	0	0	0	0	0	0	0	0	0	0	0	0	0	111761250	45,250	111,761.25	45.25
282	0	0	0	0	0	0	1	0	0	0	0	1	0	0	0	0	0	0	0	0	111806500	1,022,750	111,806.50	1,022.75
283	0	0	0	0	0	0	1	0	0	0	0	0	0	0	0	0	0	0	0	0	112829250	10,250	112,829.25	10.25
284	0	0	0	0	0	0	0	0	0	0	0	0	0	0	0	0	0	0	0	0	112839500	471,500	112,839.50	471.5
285	0	0	0	0	0	0	1	0	0	0	0	0	0	0	0	0	0	0	0	0	113311000	54,501	113,311.00	54.5
286	0	0	0	0	0	0	1	0	0	0	0	1	0	0	0	0	0	0	0	0	113365501	1,022,749	113,365.50	1,022.75
287	0	0	0	0	0	0	1	0	0	0	0	0	0	0	0	0	0	0	0	0	114388250	1,000	114,388.25	1
288	0	0	0	0	0	0	0	0	0	0	0	0	0	0	0	0	0	0	0	0	114389250	488,250	114,389.25	488.25
289	0	0	0	0	0	0	1	0	0	0	0	0	0	0	0	0	0	0	0	0	114877500	46,750	114,877.50	46.75
290	0	0	0	0	0	0	1	0	0	0	0	1	0	0	0	0	0	0	0	0	114924250	1,023,000	114,924.25	1,023.00
291	0	0	0	0	0	0	1	0	0	0	0	0	0	0	0	0	0	0	0	0	115947250	8,251	115,947.25	8.25
292	0	0	0	0	0	0	0	0	0	0	0	0	0	0	0	0	0	0	0	0	115955501	471,499	115,955.50	471.5
293	0	0	0	0	0	0	1	0	0	0	0	0	0	0	0	0	0	0	0	0	116427000	56,500	116,427.00	56.5
294	0	0	0	0	0	0	1	0	0	0	0	1	0	0	0	0	0	0	0	0	116483500	1,021,750	116,483.50	1,021.75
295	0	0	0	0	0	0	0	0	0	0	0	1	0	0	0	0	0	0	0	0	117505250	1,000	117,505.25	1
296	0	0	0	0	0	0	0	0	0	0	0	0	0	0	0	0	0	0	0	0	117506250	487,250	117,506.25	487.25
297	0	0	0	0	0	0	1	0	0	0	0	0	0	0	0	0	0	0	0	0	117993500	49,001	117,993.50	49
298	0	0	0	0	0	0	1	0	0	0	0	1	0	0	0	0	0	0	0	0	118042501	1,012,499	118,042.50	1,012.50
299	0	0	0	0	0	0	0	0	0	0	0	1	0	0	0	0	0	0	0	0	119055000	10,250	119,055.00	10.25
300	0	0	0	0	0	0	0	0	0	0	0	0	0	0	0	0	0	0	0	0	119065250	494,750	119,065.25	494.75
301	0	0	0	0	0	0	1	0	0	0	0	0	0	0	0	0	0	0	0	0	119560000	41,250	119,560.00	41.25
302	0	0	0	0	0	0	1	0	0	0	0	1	0	0	0	0	0	0	0	0	119601250	1,020,251	119,601.25	1,020.25
303	0	0	0	0	0	0	0	0	0	0	0	1	0	0	0	0	0	0	0	0	120621501	2,749	120,621.50	2.75
304	0	0	0	0	0	0	0	0	0	0	0	0	0	0	0	0	0	0	0	0	120624250	485,250	120,624.25	485.25
305	0	0	0	0	0	0	1	0	0	0	0	0	0	0	0	0	0	0	0	0	121109500	51,000	121,109.50	51
306	0	0	0	0	0	0	1	0	0	0	0	1	0	0	0	0	0	0	0	0	121160500	1,022,750	121,160.50	1,022.75
307	0	0	0	0	0	0	1	0	0	0	0	0	0	0	0	0	0	0	0	0	122183250	4,500	122,183.25	4.5
308	0	0	0	0	0	0	0	0	0	0	0	0	0	0	0	0	0	0	0	0	122187750	488,250	122,187.75	488.25
309	0	0	0	0	0	0	1	0	0	0	0	0	0	0	0	0	0	0	0	0	122676000	43,500	122,676.00	43.5
310	0	0	0	0	0	0	1	0	0	0	0	1	0	0	0	0	0	0	0	0	122719500	1,018,001	122,719.50	1,018.00
311	0	0	0	0	0	0	0	0	0	0	0	1	0	0	0	0	0	0	0	0	123737501	4,749	123,737.50	4.75
312	0	0	0	0	0	0	0	0	0	0	0	0	0	0	0	0	0	0	0	0	123742250	483,500	123,742.25	483.5
313	0	0	0	0	0	0	1	0	0	0	0	0	0	0	0	0	0	0	0	0	124225750	52,000	124,225.75	52
314	0	0	0	0	0	0	1	0	0	0	0	1	0	0	0	0	0	0	0	0	124277750	1,023,500	124,277.75	1,023.50
315	0	0	0	0	0	0	1	0	0	0	0	0	0	0	0	0	0	0	0	0	125301250	2,500	125,301.25	2.5
316	0	0	0	0	0	0	0	0	0	0	0	0	0	0	0	0	0	0	0	0	125303750	471,750	125,303.75	471.75
317	0	0	0	0	0	0	1	0	0	0	0	0	0	0	0	0	0	0	0	0	125775500	62,000	125,775.50	62
318	0	0	0	0	0	0	1	0	0	0	0	1	0	0	0	0	0	0	0	0	125837500	1,016,001	125,837.50	1,016.00
319	0	0	0	0	0	0	0	0	0	0	0	1	0	0	0	0	0	0	0	0	126853501	6,749	126,853.50	6.75
320	0	0	0	0	0	0	0	0	0	0	0	0	0	0	0	0	0	0	0	0	126860250	481,500	126,860.25	481.5
321	0	0	0	0	0	0	1	0	0	0	0	0	0	0	0	0	0	0	0	0	127341750	54,750	127,341.75	54.75
322	0	0	0	0	0	0	1	0	0	0	0	1	0	0	0	0	0	0	0	0	127396500	1,022,750	127,396.50	1,022.75
323	0	0	0	0	0	0	1	0	0	0	0	0	0	0	0	0	0	0	0	0	128419250	750	128,419.25	0.75
324	0	0	0	0	0	0	0	0	0	0	0	0	0	0	0	0	0	0	0	0	128420000	488,250	128,420.00	488.25
325	0	0	0	0	0	0	1	0	0	0	0	0	0	0	0	0	0	0	0	0	128908250	47,250	128,908.25	47.25
326	0	0	0	0	0	0	1	0	0	0	0	1	0	0	0	0	0	0	0	0	128955500	1,022,750	128,955.50	1,022.75
327	0	0	0	0	0	0	1	0	0	0	0	0	0	0	0	0	0	0	0	0	129978250	8,000	129,978.25	8
328	0	0	0	0	0	0	0	0	0	0	0	0	0	0	0	0	0	0	0	0	129986250	471,750	129,986.25	471.75
329	0	0	0	0	0	0	1	0	0	0	0	0	0	0	0	0	0	0	0	0	130458000	56,500	130,458.00	56.5
330	0	0	0	0	0	0	1	0	0	0	0	1	0	0	0	0	0	0	0	0	130514500	1,021,500	130,514.50	1,021.50
331	0	0	0	0	0	0	0	0	0	0	0	1	0	0	0	0	0	0	0	0	131536000	1,250	131,536.00	1.25
332	0	0	0	0	0	0	0	0	0	0	0	0	0	0	0	0	0	0	0	0	131537250	487,000	131,537.25	487
333	0	0	0	0	0	0	1	0	0	0	0	0	0	0	0	0	0	0	0	0	132024250	49,250	132,024.25	49.25
334	0	0	0	0	0	0	1	0	0	0	0	1	0	0	0	0	0	0	0	0	132073500	1,012,250	132,073.50	1,012.25
335	0	0	0	0	0	0	0	0	0	0	0	1	0	0	0	0	0	0	0	0	133085750	10,500	133,085.75	10.5
336	0	0	0	0	0	0	0	0	0	0	0	0	0	0	0	0	0	0	0	0	133096250	494,500	133,096.25	494.5
337	0	0	0	0	0	0	1	0	0	0	0	0	0	0	0	0	0	0	0	0	133590750	41,750	133,590.75	41.75
338	0	0	0	0	0	0	1	0	0	0	0	1	0	0	0	0	0	0	0	0	133632500	1,019,750	133,632.50	1,019.75
339	0	0	0	0	0	0	0	0	0	0	0	1	0	0	0	0	0	0	0	0	134652250	3,000	134,652.25	3
340	0	0	0	0	0	0	0	0	0	0	0	0	0	0	0	0	0	0	0	0	134655250	485,250	134,655.25	485.25
341	0	0	0	0	0	0	1	0	0	0	0	0	0	0	0	0	0	0	0	0	135140500	51,000	135,140.50	51
342	0	0	0	0	0	0	1	0	0	0	0	1	0	0	0	0	0	0	0	0	135191500	1,022,750	135,191.50	1,022.75
343	0	0	0	0	0	0	1	0	0	0	0	0	0	0	0	0	0	0	0	0	136214250	4,251	136,214.25	4.25
344	0	0	0	0	0	0	0	0	0	0	0	0	0	0	0	0	0	0	0	0	136218501	488,249	136,218.50	488.25
345	0	0	0	0	0	0	1	0	0	0	0	0	0	0	0	0	0	0	0	0	136706750	43,750	136,706.75	43.75
346	0	0	0	0	0	0	1	0	0	0	0	1	0	0	0	0	0	0	0	0	136750500	1,017,500	136,750.50	1,017.50
347	0	0	0	0	0	0	0	0	0	0	0	1	0	0	0	0	0	0	0	0	137768000	5,250	137,768.00	5.25
348	0	0	0	0	0	0	0	0	0	0	0	0	0	0	0	0	0	0	0	0	137773250	483,251	137,773.25	483.25
349	0	0	0	0	0	0	1	0	0	0	0	0	0	0	0	0	0	0	0	0	138256501	52,999	138,256.50	53
350	0	0	0	0	0	0	1	0	0	0	0	1	0	0	0	0	0	0	0	0	138309500	1,022,750	138,309.50	1,022.75
351	0	0	0	0	0	0	1	0	0	0	0	0	0	0	0	0	0	0	0	0	139332250	2,500	139,332.25	2.5
352	0	0	0	0	0	0	0	0	0	0	0	0	0	0	0	0	0	0	0	0	139334750	488,250	139,334.75	488.25
353	0	0	0	0	0	0	1	0	0	0	0	0	0	0	0	0	0	0	0	0	139823000	45,500	139,823.00	45.5
354	0	0	0	0	0	0	1	0	0	0	0	1	0	0	0	0	0	0	0	0	139868500	1,016,000	139,868.50	1,016.00
355	0	0	0	0	0	0	0	0	0	0	0	1	0	0	0	0	0	0	0	0	140884500	6,750	140,884.50	6.75
356	0	0	0	0	0	0	0	0	0	0	0	0	0	0	0	0	0	0	0	0	140891250	481,251	140,891.25	481.25
357	0	0	0	0	0	0	1	0	0	0	0	0	0	0	0	0	0	0	0	0	141372501	54,999	141,372.50	55
358	0	0	0	0	0	0	1	0	0	0	0	1	0	0	0	0	0	0	0	0	141427500	1,022,750	141,427.50	1,022.75
359	0	0	0	0	0	0	1	0	0	0	0	0	0	0	0	0	0	0	0	0	142450250	500	142,450.25	0.5
360	0	0	0	0	0	0	0	0	0	0	0	0	0	0	0	0	0	0	0	0	142450750	488,250	142,450.75	488.25
361	0	0	0	0	0	0	1	0	0	0	0	0	0	0	0	0	0	0	0	0	142939000	47,500	142,939.00	47.5
362	0	0	0	0	0	0	1	0	0	0	0	1	0	0	0	0	0	0	0	0	142986500	1,022,750	142,986.50	1,022.75
363	0	0	0	0	0	0	1	0	0	0	0	0	0	0	0	0	0	0	0	0	144009250	8,000	144,009.25	8
364	0	0	0	0	0	0	0	0	0	0	0	0	0	0	0	0	0	0	0	0	144017250	471,500	144,017.25	471.5
365	0	0	0	0	0	0	1	0	0	0	0	0	0	0	0	0	0	0	0	0	144488750	56,750	144,488.75	56.75
366	0	0	0	0	0	0	1	0	0	0	0	1	0	0	0	0	0	0	0	0	144545500	1,021,500	144,545.50	1,021.50
367	0	0	0	0	0	0	0	0	0	0	0	1	0	0	0	0	0	0	0	0	145567000	1,250	145,567.00	1.25
368	0	0	0	0	0	0	0	0	0	0	0	0	0	0	0	0	0	0	0	0	145568250	486,750	145,568.25	486.75
369	0	0	0	0	0	0	1	0	0	0	0	0	0	0	0	0	0	0	0	0	146055000	49,500	146,055.00	49.5
370	0	0	0	0	0	0	1	0	0	0	0	1	0	0	0	0	0	0	0	0	146104500	1,022,750	146,104.50	1,022.75
371	0	0	0	0	0	0	1	0	0	0	0	0	0	0	0	0	0	0	0	0	147127250	6,000	147,127.25	6
372	0	0	0	0	0	0	0	0	0	0	0	0	0	0	0	0	0	0	0	0	147133250	471,500	147,133.25	471.5
373	0	0	0	0	0	0	1	0	0	0	0	0	0	0	0	0	0	0	0	0	147604750	58,750	147,604.75	58.75
374	0	0	0	0	0	0	1	0	0	0	0	1	0	0	0	0	0	0	0	0	147663500	1,019,500	147,663.50	1,019.50
375	0	0	0	0	0	0	0	0	0	0	0	1	0	0	0	0	0	0	0	0	148683000	3,250	148,683.00	3.25
376	0	0	0	0	0	0	0	0	0	0	0	0	0	0	0	0	0	0	0	0	148686250	485,000	148,686.25	485
377	0	0	0	0	0	0	1	0	0	0	0	0	0	0	0	0	0	0	0	0	149171250	51,000	149,171.25	51
378	0	0	0	0	0	0	1	0	0	0	0	1	0	0	0	0	0	0	0	0	149222250	1,023,000	149,222.25	1,023.00
379	0	0	0	0	0	0	1	0	0	0	0	0	0	0	0	0	0	0	0	0	150245250	4,250	150,245.25	4.25
380	0	0	0	0	0	0	0	0	0	0	0	0	0	0	0	0	0	0	0	0	150249500	488,000	150,249.50	488
381	0	0	0	0	0	0	1	0	0	0	0	0	0	0	0	0	0	0	0	0	150737500	44,000	150,737.50	44
382	0	0	0	0	0	0	1	0	0	0	0	1	0	0	0	0	0	0	0	0	150781500	1,017,750	150,781.50	1,017.75
383	0	0	0	0	0	0	0	0	0	0	0	1	0	0	0	0	0	0	0	0	151799250	5,000	151,799.25	5
384	0	0	0	0	0	0	0	0	0	0	0	0	0	0	0	0	0	0	0	0	151804250	483,000	151,804.25	483
385	0	0	0	0	0	0	1	0	0	0	0	0	0	0	0	0	0	0	0	0	152287250	53,250	152,287.25	53.25
386	0	0	0	0	0	0	1	0	0	0	0	1	0	0	0	0	0	0	0	0	152340500	1,022,750	152,340.50	1,022.75
387	0	0	0	0	0	0	1	0	0	0	0	0	0	0	0	0	0	0	0	0	153363250	2,250	153,363.25	2.25
388	0	0	0	0	0	0	0	0	0	0	0	0	0	0	0	0	0	0	0	0	153365500	488,250	153,365.50	488.25
389	0	0	0	0	0	0	1	0	0	0	0	0	0	0	0	0	0	0	0	0	153853750	45,000	153,853.75	45
390	0	0	0	0	0	0	1	0	0	0	0	1	0	0	0	0	0	0	0	0	153898750	1,016,500	153,898.75	1,016.50
391	0	0	0	0	0	0	0	0	0	0	0	1	0	0	0	0	0	0	0	0	154915250	7,000	154,915.25	7
392	0	0	0	0	0	0	0	0	0	0	0	0	0	0	0	0	0	0	0	0	154922250	481,250	154,922.25	481.25
393	0	0	0	0	0	0	1	0	0	0	0	0	0	0	0	0	0	0	0	0	155403500	55,000	155,403.50	55
394	0	0	0	0	0	0	1	0	0	0	0	1	0	0	0	0	0	0	0	0	155458500	1,022,750	155,458.50	1,022.75
395	0	0	0	0	0	0	1	0	0	0	0	0	0	0	0	0	0	0	0	0	156481250	500	156,481.25	0.5
396	0	0	0	0	0	0	0	0	0	0	0	0	0	0	0	0	0	0	0	0	156481750	488,000	156,481.75	488
397	0	0	0	0	0	0	1	0	0	0	0	0	0	0	0	0	0	0	0	0	156969750	47,750	156,969.75	47.75
398	0	0	0	0	0	0	1	0	0	0	0	1	0	0	0	0	0	0	0	0	157017500	1,022,750	157,017.50	1,022.75
399	0	0	0	0	0	0	1	0	0	0	0	0	0	0	0	0	0	0	0	0	158040250	7,750	158,040.25	7.75
400	0	0	0	0	0	0	0	0	0	0	0	0	0	0	0	0	0	0	0	0	158048000	488,250	158,048.00	488.25
401	0	0	0	0	0	0	1	0	0	0	0	0	0	0	0	0	0	0	0	0	158536250	40,000	158,536.25	40
402	0	0	0	0	0	0	1	0	0	0	0	1	0	0	0	0	0	0	0	0	158576250	1,021,500	158,576.25	1,021.50
403	0	0	0	0	0	0	0	0	0	0	0	1	0	0	0	0	0	0	0	0	159597750	1,500	159,597.75	1.5
404	0	0	0	0	0	0	0	0	0	0	0	0	0	0	0	0	0	0	0	0	159599250	486,500	159,599.25	486.5
405	0	0	0	0	0	0	1	0	0	0	0	0	0	0	0	0	0	0	0	0	160085750	49,750	160,085.75	49.75
406	0	0	0	0	0	0	1	0	0	0	0	1	0	0	0	0	0	0	0	0	160135500	1,023,000	160,135.50	1,023.00
407	0	0	0	0	0	0	1	0	0	0	0	0	0	0	0	0	0	0	0	0	161158500	5,750	161,158.50	5.75
408	0	0	0	0	0	0	0	0	0	0	0	0	0	0	0	0	0	0	0	0	161164250	471,250	161,164.25	471.25
409	0	0	0	0	0	0	1	0	0	0	0	0	0	0	0	0	0	0	0	0	161635500	59,000	161,635.50	59
410	0	0	0	0	0	0	1	0	0	0	0	1	0	0	0	0	0	0	0	0	161694500	1,019,250	161,694.50	1,019.25
411	0	0	0	0	0	0	0	0	0	0	0	1	0	0	0	0	0	0	0	0	162713750	3,500	162,713.75	3.5
412	0	0	0	0	0	0	0	0	0	0	0	0	0	0	0	0	0	0	0	0	162717250	484,750	162,717.25	484.75
413	0	0	0	0	0	0	1	0	0	0	0	0	0	0	0	0	0	0	0	0	163202000	51,500	163,202.00	51.5
414	0	0	0	0	0	0	1	0	0	0	0	1	0	0	0	0	0	0	0	0	163253500	1,022,750	163,253.50	1,022.75
415	0	0	0	0	0	0	1	0	0	0	0	0	0	0	0	0	0	0	0	0	164276250	4,000	164,276.25	4
416	0	0	0	0	0	0	0	0	0	0	0	0	0	0	0	0	0	0	0	0	164280250	488,250	164,280.25	488.25
417	0	0	0	0	0	0	1	0	0	0	0	0	0	0	0	0	0	0	0	0	164768500	44,000	164,768.50	44
418	0	0	0	0	0	0	1	0	0	0	0	1	0	0	0	0	0	0	0	0	164812500	1,017,500	164,812.50	1,017.50
419	0	0	0	0	0	0	0	0	0	0	0	1	0	0	0	0	0	0	0	0	165830000	5,250	165,830.00	5.25
420	0	0	0	0	0	0	0	0	0	0	0	0	0	0	0	0	0	0	0	0	165835250	482,751	165,835.25	482.75
421	0	0	0	0	0	0	1	0	0	0	0	0	0	0	0	0	0	0	0	0	166318001	53,499	166,318.00	53.5
422	0	0	0	0	0	0	1	0	0	0	0	1	0	0	0	0	0	0	0	0	166371500	1,022,750	166,371.50	1,022.75
423	0	0	0	0	0	0	1	0	0	0	0	0	0	0	0	0	0	0	0	0	167394250	2,250	167,394.25	2.25
424	0	0	0	0	0	0	0	0	0	0	0	0	0	0	0	0	0	0	0	0	167396500	488,000	167,396.50	488
425	0	0	0	0	0	0	1	0	0	0	0	0	0	0	0	0	0	0	0	0	167884500	46,000	167,884.50	46
426	0	0	0	0	0	0	1	0	0	0	0	1	0	0	0	0	0	0	0	0	167930500	1,015,500	167,930.50	1,015.50
427	0	0	0	0	0	0	0	0	0	0	0	1	0	0	0	0	0	0	0	0	168946000	7,250	168,946.00	7.25
428	0	0	0	0	0	0	0	0	0	0	0	0	0	0	0	0	0	0	0	0	168953250	481,000	168,953.25	481
429	0	0	0	0	0	0	1	0	0	0	0	0	0	0	0	0	0	0	0	0	169434250	55,500	169,434.25	55.5
430	0	0	0	0	0	0	1	0	0	0	0	1	0	0	0	0	0	0	0	0	169489750	1,022,750	169,489.75	1,022.75
431	0	0	0	0	0	0	0	0	0	0	0	0	0	0	0	0	0	0	0	0	170512500	488,000	170,512.50	488
432	0	0	0	0	0	0	1	0	0	0	0	0	0	0	0	0	0	0	0	0	171000500	47,750	171,000.50	47.75
433	0	0	0	0	0	0	1	0	0	0	0	1	0	0	0	0	0	0	0	0	171048250	1,023,251	171,048.25	1,023.25
434	0	0	0	0	0	0	1	0	0	0	0	0	0	0	0	0	0	0	0	0	172071501	7,249	172,071.50	7.25
435	0	0	0	0	0	0	0	0	0	0	0	0	0	0	0	0	0	0	0	0	172078750	471,500	172,078.75	471.5
436	0	0	0	0	0	0	1	0	0	0	0	0	0	0	0	0	0	0	0	0	172550250	57,250	172,550.25	57.25
437	0	0	0	0	0	0	1	0	0	0	0	1	0	0	0	0	0	0	0	0	172607500	1,021,000	172,607.50	1,021.00
438	0	0	0	0	0	0	0	0	0	0	0	1	0	0	0	0	0	0	0	0	173628500	2,000	173,628.50	2
439	0	0	0	0	0	0	0	0	0	0	0	0	0	0	0	0	0	0	0	0	173630500	486,250	173,630.50	486.25
440	0	0	0	0	0	0	1	0	0	0	0	0	0	0	0	0	0	0	0	0	174116750	50,000	174,116.75	50
441	0	0	0	0	0	0	1	0	0	0	0	1	0	0	0	0	0	0	0	0	174166750	1,022,750	174,166.75	1,022.75
442	0	0	0	0	0	0	1	0	0	0	0	0	0	0	0	0	0	0	0	0	175189500	5,500	175,189.50	5.5
443	0	0	0	0	0	0	0	0	0	0	0	0	0	0	0	0	0	0	0	0	175195000	488,000	175,195.00	488
444	0	0	0	0	0	0	1	0	0	0	0	0	0	0	0	0	0	0	0	0	175683000	42,750	175,683.00	42.75
445	0	0	0	0	0	0	1	0	0	0	0	1	0	0	0	0	0	0	0	0	175725750	1,018,751	175,725.75	1,018.75
446	0	0	0	0	0	0	0	0	0	0	0	1	0	0	0	0	0	0	0	0	176744501	3,999	176,744.50	4
447	0	0	0	0	0	0	0	0	0	0	0	0	0	0	0	0	0	0	0	0	176748500	484,250	176,748.50	484.25
448	0	0	0	0	0	0	1	0	0	0	0	0	0	0	0	0	0	0	0	0	177232750	51,750	177,232.75	51.75
449	0	0	0	0	0	0	1	0	0	0	0	1	0	0	0	0	0	0	0	0	177284500	1,023,000	177,284.50	1,023.00
450	0	0	0	0	0	0	1	0	0	0	0	0	0	0	0	0	0	0	0	0	178307500	3,250	178,307.50	3.25
451	0	0	0	0	0	0	0	0	0	0	0	0	0	0	0	0	0	0	0	0	178310750	488,500	178,310.75	488.5
452	0	0	0	0	0	0	1	0	0	0	0	0	0	0	0	0	0	0	0	0	178799250	44,500	178,799.25	44.5
453	0	0	0	0	0	0	1	0	0	0	0	1	0	0	0	0	0	0	0	0	178843750	1,022,750	178,843.75	1,022.75
454	0	0	0	0	0	0	1	0	0	0	0	0	0	0	0	0	0	0	0	0	179866500	10,500	179,866.50	10.5
455	0	0	0	0	0	0	0	0	0	0	0	0	0	0	0	0	0	0	0	0	179877000		179,877.00
