# Supplementary material for: Auditory presentation and synchronization in Adobe Flash and HTML5/JavaScript Web experiments
Source: Behav Res Methods. 2016 Jul 15;48(3):897–908. doi: 10.3758/s13428-016-0758-5 (PMC5003904; doi:10.3758/s13428-016-0758-5)
Supplement: Supplementary file 1 — (ZIP 1310 kb) [file 13428_2016_758_MOESM1_ESM.zip › Data/S4/jswa2-lenlap-ed-js-rep1.csv]

	Keypad 4	Keypad 3	Keypad 2	Keypad 1	Opto 4	Opto 3	Opto 2	Opto 1	TTL in 2	TTL in 1	Mic 2	Mic 1	Act close 4	Act close 3	Act close 3	Act close 1	TTL out 2	TTL out 1	Sounder 2	Sounder 1	Elapsed uS	Active uS	Elapsed mS	Active mS
1	0	0	0	0	0	0	0	0	0	0	0	0	0	0	0	0	0	0	0	0	0	4,251,751	0	4,251.75
2	0	0	0	0	0	0	1	0	0	0	0	0	0	0	0	0	0	0	0	0	4251751	42,000	4,251.75	42
3	0	0	0	0	0	0	1	0	0	0	0	1	0	0	0	0	0	0	0	0	4293751	1,013,250	4,293.75	1,013.25
4	0	0	0	0	0	0	0	0	0	0	0	1	0	0	0	0	0	0	0	0	5307001	12,000	5,307.00	12
5	0	0	0	0	0	0	0	0	0	0	0	0	0	0	0	0	0	0	0	0	5319001	482,500	5,319.00	482.5
6	0	0	0	0	0	0	1	0	0	0	0	0	0	0	0	0	0	0	0	0	5801501	51,250	5,801.50	51.25
7	0	0	0	0	0	0	1	0	0	0	0	1	0	0	0	0	0	0	0	0	5852751	1,020,750	5,852.75	1,020.75
8	0	0	0	0	0	0	0	0	0	0	0	1	0	0	0	0	0	0	0	0	6873501	5,000	6,873.50	5
9	0	0	0	0	0	0	0	0	0	0	0	0	0	0	0	0	0	0	0	0	6878501	489,250	6,878.50	489.25
10	0	0	0	0	0	0	1	0	0	0	0	0	0	0	0	0	0	0	0	0	7367751	43,500	7,367.75	43.5
11	0	0	0	0	0	0	1	0	0	0	0	1	0	0	0	0	0	0	0	0	7411251	1,025,750	7,411.25	1,025.75
12	0	0	0	0	0	0	1	0	0	0	0	0	0	0	0	0	0	0	0	0	8437001	2,751	8,437.00	2.75
13	0	0	0	0	0	0	0	0	0	0	0	0	0	0	0	0	0	0	0	0	8439752	477,749	8,439.75	477.75
14	0	0	0	0	0	0	1	0	0	0	0	0	0	0	0	0	0	0	0	0	8917501	53,250	8,917.50	53.25
15	0	0	0	0	0	0	1	0	0	0	0	1	0	0	0	0	0	0	0	0	8970751	1,018,750	8,970.75	1,018.75
16	0	0	0	0	0	0	0	0	0	0	0	1	0	0	0	0	0	0	0	0	9989501	6,500	9,989.50	6.5
17	0	0	0	0	0	0	0	0	0	0	0	0	0	0	0	0	0	0	0	0	9996001	488,000	9,996.00	488
18	0	0	0	0	0	0	1	0	0	0	0	0	0	0	0	0	0	0	0	0	10484001	45,750	10,484.00	45.75
19	0	0	0	0	0	0	1	0	0	0	0	1	0	0	0	0	0	0	0	0	10529751	1,025,250	10,529.75	1,025.25
20	0	0	0	0	0	0	1	0	0	0	0	0	0	0	0	0	0	0	0	0	11555001	1,000	11,555.00	1
21	0	0	0	0	0	0	0	0	0	0	0	0	0	0	0	0	0	0	0	0	11556001	477,750	11,556.00	477.75
22	0	0	0	0	0	0	1	0	0	0	0	0	0	0	0	0	0	0	0	0	12033751	55,000	12,033.75	55
23	0	0	0	0	0	0	1	0	0	0	0	1	0	0	0	0	0	0	0	0	12088751	1,016,750	12,088.75	1,016.75
24	0	0	0	0	0	0	0	0	0	0	0	1	0	0	0	0	0	0	0	0	13105501	8,500	13,105.50	8.5
25	0	0	0	0	0	0	0	0	0	0	0	0	0	0	0	0	0	0	0	0	13114001	486,000	13,114.00	486
26	0	0	0	0	0	0	1	0	0	0	0	0	0	0	0	0	0	0	0	0	13600001	47,750	13,600.00	47.75
27	0	0	0	0	0	0	1	0	0	0	0	1	0	0	0	0	0	0	0	0	13647751	1,007,500	13,647.75	1,007.50
28	0	0	0	0	0	0	0	0	0	0	0	1	0	0	0	0	0	0	0	0	14655251	17,750	14,655.25	17.75
29	0	0	0	0	0	0	0	0	0	0	0	0	0	0	0	0	0	0	0	0	14673001	493,500	14,673.00	493.5
30	0	0	0	0	0	0	1	0	0	0	0	0	0	0	0	0	0	0	0	0	15166501	40,250	15,166.50	40.25
31	0	0	0	0	0	0	1	0	0	0	0	1	0	0	0	0	0	0	0	0	15206751	1,015,000	15,206.75	1,015.00
32	0	0	0	0	0	0	0	0	0	0	0	1	0	0	0	0	0	0	0	0	16221751	10,750	16,221.75	10.75
33	0	0	0	0	0	0	0	0	0	0	0	0	0	0	0	0	0	0	0	0	16232501	483,750	16,232.50	483.75
34	0	0	0	0	0	0	1	0	0	0	0	0	0	0	0	0	0	0	0	0	16716251	48,000	16,716.25	48
35	0	0	0	0	0	0	1	0	0	0	0	1	0	0	0	0	0	0	0	0	16764251	1,023,750	16,764.25	1,023.75
36	0	0	0	0	0	0	0	0	0	0	0	1	0	0	0	0	0	0	0	0	17788001	3,000	17,788.00	3
37	0	0	0	0	0	0	0	0	0	0	0	0	0	0	0	0	0	0	0	0	17791001	491,500	17,791.00	491.5
38	0	0	0	0	0	0	1	0	0	0	0	0	0	0	0	0	0	0	0	0	18282501	42,250	18,282.50	42.25
39	0	0	0	0	0	0	1	0	0	0	0	1	0	0	0	0	0	0	0	0	18324751	1,013,000	18,324.75	1,013.00
40	0	0	0	0	0	0	0	0	0	0	0	1	0	0	0	0	0	0	0	0	19337751	12,250	19,337.75	12.25
41	0	0	0	0	0	0	0	0	0	0	0	0	0	0	0	0	0	0	0	0	19350001	482,250	19,350.00	482.25
42	0	0	0	0	0	0	1	0	0	0	0	0	0	0	0	0	0	0	0	0	19832251	51,500	19,832.25	51.5
43	0	0	0	0	0	0	1	0	0	0	0	1	0	0	0	0	0	0	0	0	19883751	1,020,501	19,883.75	1,020.50
44	0	0	0	0	0	0	0	0	0	0	0	1	0	0	0	0	0	0	0	0	20904252	5,499	20,904.25	5.5
45	0	0	0	0	0	0	0	0	0	0	0	0	0	0	0	0	0	0	0	0	20909751	489,000	20,909.75	489
46	0	0	0	0	0	0	1	0	0	0	0	0	0	0	0	0	0	0	0	0	21398751	42,500	21,398.75	42.5
47	0	0	0	0	0	0	1	0	0	0	0	1	0	0	0	0	0	0	0	0	21441251	1,012,500	21,441.25	1,012.50
48	0	0	0	0	0	0	0	0	0	0	0	1	0	0	0	0	0	0	0	0	22453751	14,250	22,453.75	14.25
49	0	0	0	0	0	0	0	0	0	0	0	0	0	0	0	0	0	0	0	0	22468001	480,500	22,468.00	480.5
50	0	0	0	0	0	0	1	0	0	0	0	0	0	0	0	0	0	0	0	0	22948501	53,250	22,948.50	53.25
51	0	0	0	0	0	0	1	0	0	0	0	1	0	0	0	0	0	0	0	0	23001751	1,018,500	23,001.75	1,018.50
52	0	0	0	0	0	0	0	0	0	0	0	1	0	0	0	0	0	0	0	0	24020251	6,750	24,020.25	6.75
53	0	0	0	0	0	0	0	0	0	0	0	0	0	0	0	0	0	0	0	0	24027001	487,751	24,027.00	487.75
54	0	0	0	0	0	0	1	0	0	0	0	0	0	0	0	0	0	0	0	0	24514752	45,999	24,514.75	46
55	0	0	0	0	0	0	1	0	0	0	0	1	0	0	0	0	0	0	0	0	24560751	1,025,750	24,560.75	1,025.75
56	0	0	0	0	0	0	0	0	0	0	0	0	0	0	0	0	0	0	0	0	25586501	478,000	25,586.50	478
57	0	0	0	0	0	0	1	0	0	0	0	0	0	0	0	0	0	0	0	0	26064501	53,750	26,064.50	53.75
58	0	0	0	0	0	0	1	0	0	0	0	1	0	0	0	0	0	0	0	0	26118251	1,018,000	26,118.25	1,018.00
59	0	0	0	0	0	0	0	0	0	0	0	1	0	0	0	0	0	0	0	0	27136251	8,750	27,136.25	8.75
60	0	0	0	0	0	0	0	0	0	0	0	0	0	0	0	0	0	0	0	0	27145001	485,750	27,145.00	485.75
61	0	0	0	0	0	0	1	0	0	0	0	0	0	0	0	0	0	0	0	0	27630751	48,250	27,630.75	48.25
62	0	0	0	0	0	0	1	0	0	0	0	1	0	0	0	0	0	0	0	0	27679001	1,023,751	27,679.00	1,023.75
63	0	0	0	0	0	0	0	0	0	0	0	1	0	0	0	0	0	0	0	0	28702752	1,249	28,702.75	1.25
64	0	0	0	0	0	0	0	0	0	0	0	0	0	0	0	0	0	0	0	0	28704001	476,750	28,704.00	476.75
65	0	0	0	0	0	0	1	0	0	0	0	0	0	0	0	0	0	0	0	0	29180751	57,000	29,180.75	57
66	0	0	0	0	0	0	1	0	0	0	0	1	0	0	0	0	0	0	0	0	29237751	1,014,750	29,237.75	1,014.75
67	0	0	0	0	0	0	0	0	0	0	0	1	0	0	0	0	0	0	0	0	30252501	10,500	30,252.50	10.5
68	0	0	0	0	0	0	0	0	0	0	0	0	0	0	0	0	0	0	0	0	30263001	484,000	30,263.00	484
69	0	0	0	0	0	0	1	0	0	0	0	0	0	0	0	0	0	0	0	0	30747001	49,750	30,747.00	49.75
70	0	0	0	0	0	0	1	0	0	0	0	1	0	0	0	0	0	0	0	0	30796751	1,022,000	30,796.75	1,022.00
71	0	0	0	0	0	0	0	0	0	0	0	1	0	0	0	0	0	0	0	0	31818751	3,500	31,818.75	3.5
72	0	0	0	0	0	0	0	0	0	0	0	0	0	0	0	0	0	0	0	0	31822251	491,250	31,822.25	491.25
73	0	0	0	0	0	0	1	0	0	0	0	0	0	0	0	0	0	0	0	0	32313501	42,500	32,313.50	42.5
74	0	0	0	0	0	0	1	0	0	0	0	1	0	0	0	0	0	0	0	0	32356001	1,012,500	32,356.00	1,012.50
75	0	0	0	0	0	0	0	0	0	0	0	1	0	0	0	0	0	0	0	0	33368501	12,500	33,368.50	12.5
76	0	0	0	0	0	0	0	0	0	0	0	0	0	0	0	0	0	0	0	0	33381001	482,000	33,381.00	482
77	0	0	0	0	0	0	1	0	0	0	0	0	0	0	0	0	0	0	0	0	33863001	51,750	33,863.00	51.75
78	0	0	0	0	0	0	1	0	0	0	0	1	0	0	0	0	0	0	0	0	33914751	1,020,000	33,914.75	1,020.00
79	0	0	0	0	0	0	0	0	0	0	0	1	0	0	0	0	0	0	0	0	34934751	5,250	34,934.75	5.25
80	0	0	0	0	0	0	0	0	0	0	0	0	0	0	0	0	0	0	0	0	34940001	489,250	34,940.00	489.25
81	0	0	0	0	0	0	1	0	0	0	0	0	0	0	0	0	0	0	0	0	35429251	44,500	35,429.25	44.5
82	0	0	0	0	0	0	1	0	0	0	0	1	0	0	0	0	0	0	0	0	35473751	1,011,000	35,473.75	1,011.00
83	0	0	0	0	0	0	0	0	0	0	0	1	0	0	0	0	0	0	0	0	36484751	14,500	36,484.75	14.5
84	0	0	0	0	0	0	0	0	0	0	0	0	0	0	0	0	0	0	0	0	36499251	480,001	36,499.25	480
85	0	0	0	0	0	0	1	0	0	0	0	0	0	0	0	0	0	0	0	0	36979252	53,499	36,979.25	53.5
86	0	0	0	0	0	0	1	0	0	0	0	1	0	0	0	0	0	0	0	0	37032751	1,018,250	37,032.75	1,018.25
87	0	0	0	0	0	0	0	0	0	0	0	1	0	0	0	0	0	0	0	0	38051001	7,000	38,051.00	7
88	0	0	0	0	0	0	0	0	0	0	0	0	0	0	0	0	0	0	0	0	38058001	487,500	38,058.00	487.5
89	0	0	0	0	0	0	1	0	0	0	0	0	0	0	0	0	0	0	0	0	38545501	46,500	38,545.50	46.5
90	0	0	0	0	0	0	1	0	0	0	0	1	0	0	0	0	0	0	0	0	38592001	1,025,000	38,592.00	1,025.00
91	0	0	0	0	0	0	1	0	0	0	0	0	0	0	0	0	0	0	0	0	39617001	250	39,617.00	0.25
92	0	0	0	0	0	0	0	0	0	0	0	0	0	0	0	0	0	0	0	0	39617251	494,750	39,617.25	494.75
93	0	0	0	0	0	0	1	0	0	0	0	0	0	0	0	0	0	0	0	0	40112001	38,750	40,112.00	38.75
94	0	0	0	0	0	0	1	0	0	0	0	1	0	0	0	0	0	0	0	0	40150751	1,016,250	40,150.75	1,016.25
95	0	0	0	0	0	0	0	0	0	0	0	1	0	0	0	0	0	0	0	0	41167001	9,500	41,167.00	9.5
96	0	0	0	0	0	0	0	0	0	0	0	0	0	0	0	0	0	0	0	0	41176501	485,250	41,176.50	485.25
97	0	0	0	0	0	0	1	0	0	0	0	0	0	0	0	0	0	0	0	0	41661751	48,000	41,661.75	48
98	0	0	0	0	0	0	1	0	0	0	0	1	0	0	0	0	0	0	0	0	41709751	1,023,750	41,709.75	1,023.75
99	0	0	0	0	0	0	0	0	0	0	0	1	0	0	0	0	0	0	0	0	42733501	1,750	42,733.50	1.75
100	0	0	0	0	0	0	0	0	0	0	0	0	0	0	0	0	0	0	0	0	42735251	492,750	42,735.25	492.75
101	0	0	0	0	0	0	1	0	0	0	0	0	0	0	0	0	0	0	0	0	43228001	41,000	43,228.00	41
102	0	0	0	0	0	0	1	0	0	0	0	1	0	0	0	0	0	0	0	0	43269001	1,014,250	43,269.00	1,014.25
103	0	0	0	0	0	0	0	0	0	0	0	1	0	0	0	0	0	0	0	0	44283251	11,000	44,283.25	11
104	0	0	0	0	0	0	0	0	0	0	0	0	0	0	0	0	0	0	0	0	44294251	483,501	44,294.25	483.5
105	0	0	0	0	0	0	1	0	0	0	0	0	0	0	0	0	0	0	0	0	44777752	49,999	44,777.75	50
106	0	0	0	0	0	0	1	0	0	0	0	1	0	0	0	0	0	0	0	0	44827751	1,021,750	44,827.75	1,021.75
107	0	0	0	0	0	0	0	0	0	0	0	1	0	0	0	0	0	0	0	0	45849501	4,000	45,849.50	4
108	0	0	0	0	0	0	0	0	0	0	0	0	0	0	0	0	0	0	0	0	45853501	490,500	45,853.50	490.5
109	0	0	0	0	0	0	1	0	0	0	0	0	0	0	0	0	0	0	0	0	46344001	42,750	46,344.00	42.75
110	0	0	0	0	0	0	1	0	0	0	0	1	0	0	0	0	0	0	0	0	46386751	1,025,500	46,386.75	1,025.50
111	0	0	0	0	0	0	1	0	0	0	0	0	0	0	0	0	0	0	0	0	47412251	3,750	47,412.25	3.75
112	0	0	0	0	0	0	0	0	0	0	0	0	0	0	0	0	0	0	0	0	47416001	478,000	47,416.00	478
113	0	0	0	0	0	0	1	0	0	0	0	0	0	0	0	0	0	0	0	0	47894001	52,000	47,894.00	52
114	0	0	0	0	0	0	1	0	0	0	0	1	0	0	0	0	0	0	0	0	47946001	1,019,750	47,946.00	1,019.75
115	0	0	0	0	0	0	0	0	0	0	0	1	0	0	0	0	0	0	0	0	48965751	5,500	48,965.75	5.5
116	0	0	0	0	0	0	0	0	0	0	0	0	0	0	0	0	0	0	0	0	48971251	489,001	48,971.25	489
117	0	0	0	0	0	0	1	0	0	0	0	0	0	0	0	0	0	0	0	0	49460252	44,499	49,460.25	44.5
118	0	0	0	0	0	0	1	0	0	0	0	1	0	0	0	0	0	0	0	0	49504751	1,010,750	49,504.75	1,010.75
119	0	0	0	0	0	0	0	0	0	0	0	1	0	0	0	0	0	0	0	0	50515501	15,250	50,515.50	15.25
120	0	0	0	0	0	0	0	0	0	0	0	0	0	0	0	0	0	0	0	0	50530751	479,250	50,530.75	479.25
121	0	0	0	0	0	0	1	0	0	0	0	0	0	0	0	0	0	0	0	0	51010001	53,750	51,010.00	53.75
122	0	0	0	0	0	0	1	0	0	0	0	1	0	0	0	0	0	0	0	0	51063751	1,018,000	51,063.75	1,018.00
123	0	0	0	0	0	0	0	0	0	0	0	1	0	0	0	0	0	0	0	0	52081751	7,500	52,081.75	7.5
124	0	0	0	0	0	0	0	0	0	0	0	0	0	0	0	0	0	0	0	0	52089251	487,001	52,089.25	487
125	0	0	0	0	0	0	1	0	0	0	0	0	0	0	0	0	0	0	0	0	52576252	46,749	52,576.25	46.75
126	0	0	0	0	0	0	1	0	0	0	0	1	0	0	0	0	0	0	0	0	52623001	1,025,250	52,623.00	1,025.25
127	0	0	0	0	0	0	0	0	0	0	0	0	0	0	0	0	0	0	0	0	53648251	494,500	53,648.25	494.5
128	0	0	0	0	0	0	1	0	0	0	0	0	0	0	0	0	0	0	0	0	54142751	39,000	54,142.75	39
129	0	0	0	0	0	0	1	0	0	0	0	1	0	0	0	0	0	0	0	0	54181751	1,016,250	54,181.75	1,016.25
130	0	0	0	0	0	0	0	0	0	0	0	1	0	0	0	0	0	0	0	0	55198001	9,750	55,198.00	9.75
131	0	0	0	0	0	0	0	0	0	0	0	0	0	0	0	0	0	0	0	0	55207751	484,750	55,207.75	484.75
132	0	0	0	0	0	0	1	0	0	0	0	0	0	0	0	0	0	0	0	0	55692501	47,250	55,692.50	47.25
133	0	0	0	0	0	0	1	0	0	0	0	1	0	0	0	0	0	0	0	0	55739751	1,024,500	55,739.75	1,024.50
134	0	0	0	0	0	0	0	0	0	0	0	1	0	0	0	0	0	0	0	0	56764251	2,500	56,764.25	2.5
135	0	0	0	0	0	0	0	0	0	0	0	0	0	0	0	0	0	0	0	0	56766751	492,001	56,766.75	492
136	0	0	0	0	0	0	1	0	0	0	0	0	0	0	0	0	0	0	0	0	57258752	41,249	57,258.75	41.25
137	0	0	0	0	0	0	1	0	0	0	0	1	0	0	0	0	0	0	0	0	57300001	1,014,000	57,300.00	1,014.00
138	0	0	0	0	0	0	0	0	0	0	0	1	0	0	0	0	0	0	0	0	58314001	11,250	58,314.00	11.25
139	0	0	0	0	0	0	0	0	0	0	0	0	0	0	0	0	0	0	0	0	58325251	483,250	58,325.25	483.25
140	0	0	0	0	0	0	1	0	0	0	0	0	0	0	0	0	0	0	0	0	58808501	50,500	58,808.50	50.5
141	0	0	0	0	0	0	1	0	0	0	0	1	0	0	0	0	0	0	0	0	58859001	1,021,250	58,859.00	1,021.25
142	0	0	0	0	0	0	0	0	0	0	0	1	0	0	0	0	0	0	0	0	59880251	4,500	59,880.25	4.5
143	0	0	0	0	0	0	0	0	0	0	0	0	0	0	0	0	0	0	0	0	59884751	490,250	59,884.75	490.25
144	0	0	0	0	0	0	1	0	0	0	0	0	0	0	0	0	0	0	0	0	60375001	41,750	60,375.00	41.75
145	0	0	0	0	0	0	1	0	0	0	0	1	0	0	0	0	0	0	0	0	60416751	1,026,500	60,416.75	1,026.50
146	0	0	0	0	0	0	1	0	0	0	0	0	0	0	0	0	0	0	0	0	61443251	3,500	61,443.25	3.5
147	0	0	0	0	0	0	0	0	0	0	0	0	0	0	0	0	0	0	0	0	61446751	478,000	61,446.75	478
148	0	0	0	0	0	0	1	0	0	0	0	0	0	0	0	0	0	0	0	0	61924751	52,250	61,924.75	52.25
149	0	0	0	0	0	0	1	0	0	0	0	1	0	0	0	0	0	0	0	0	61977001	1,019,500	61,977.00	1,019.50
150	0	0	0	0	0	0	0	0	0	0	0	1	0	0	0	0	0	0	0	0	62996501	5,750	62,996.50	5.75
151	0	0	0	0	0	0	0	0	0	0	0	0	0	0	0	0	0	0	0	0	63002251	488,750	63,002.25	488.75
152	0	0	0	0	0	0	1	0	0	0	0	0	0	0	0	0	0	0	0	0	63491001	45,000	63,491.00	45
153	0	0	0	0	0	0	1	0	0	0	0	1	0	0	0	0	0	0	0	0	63536001	1,010,250	63,536.00	1,010.25
154	0	0	0	0	0	0	0	0	0	0	0	1	0	0	0	0	0	0	0	0	64546251	16,000	64,546.25	16
155	0	0	0	0	0	0	0	0	0	0	0	0	0	0	0	0	0	0	0	0	64562251	478,501	64,562.25	478.5
156	0	0	0	0	0	0	1	0	0	0	0	0	0	0	0	0	0	0	0	0	65040752	53,249	65,040.75	53.25
157	0	0	0	0	0	0	1	0	0	0	0	1	0	0	0	0	0	0	0	0	65094001	1,018,500	65,094.00	1,018.50
158	0	0	0	0	0	0	0	0	0	0	0	1	0	0	0	0	0	0	0	0	66112501	7,750	66,112.50	7.75
159	0	0	0	0	0	0	0	0	0	0	0	0	0	0	0	0	0	0	0	0	66120251	487,000	66,120.25	487
160	0	0	0	0	0	0	1	0	0	0	0	0	0	0	0	0	0	0	0	0	66607251	46,750	66,607.25	46.75
161	0	0	0	0	0	0	1	0	0	0	0	1	0	0	0	0	0	0	0	0	66654001	1,008,500	66,654.00	1,008.50
162	0	0	0	0	0	0	0	0	0	0	0	1	0	0	0	0	0	0	0	0	67662501	16,750	67,662.50	16.75
163	0	0	0	0	0	0	0	0	0	0	0	0	0	0	0	0	0	0	0	0	67679251	494,250	67,679.25	494.25
164	0	0	0	0	0	0	1	0	0	0	0	0	0	0	0	0	0	0	0	0	68173501	39,500	68,173.50	39.5
165	0	0	0	0	0	0	1	0	0	0	0	1	0	0	0	0	0	0	0	0	68213001	1,015,750	68,213.00	1,015.75
166	0	0	0	0	0	0	0	0	0	0	0	1	0	0	0	0	0	0	0	0	69228751	9,500	69,228.75	9.5
167	0	0	0	0	0	0	0	0	0	0	0	0	0	0	0	0	0	0	0	0	69238251	485,000	69,238.25	485
168	0	0	0	0	0	0	1	0	0	0	0	0	0	0	0	0	0	0	0	0	69723251	48,250	69,723.25	48.25
169	0	0	0	0	0	0	1	0	0	0	0	1	0	0	0	0	0	0	0	0	69771501	1,023,750	69,771.50	1,023.75
170	0	0	0	0	0	0	0	0	0	0	0	1	0	0	0	0	0	0	0	0	70795251	2,000	70,795.25	2
171	0	0	0	0	0	0	0	0	0	0	0	0	0	0	0	0	0	0	0	0	70797251	492,250	70,797.25	492.25
172	0	0	0	0	0	0	1	0	0	0	0	0	0	0	0	0	0	0	0	0	71289501	41,500	71,289.50	41.5
173	0	0	0	0	0	0	1	0	0	0	0	1	0	0	0	0	0	0	0	0	71331001	1,013,750	71,331.00	1,013.75
174	0	0	0	0	0	0	0	0	0	0	0	1	0	0	0	0	0	0	0	0	72344751	12,500	72,344.75	12.5
175	0	0	0	0	0	0	0	0	0	0	0	0	0	0	0	0	0	0	0	0	72357251	482,000	72,357.25	482
176	0	0	0	0	0	0	1	0	0	0	0	0	0	0	0	0	0	0	0	0	72839251	50,750	72,839.25	50.75
177	0	0	0	0	0	0	1	0	0	0	0	1	0	0	0	0	0	0	0	0	72890001	1,021,250	72,890.00	1,021.25
178	0	0	0	0	0	0	0	0	0	0	0	1	0	0	0	0	0	0	0	0	73911251	4,000	73,911.25	4
179	0	0	0	0	0	0	0	0	0	0	0	0	0	0	0	0	0	0	0	0	73915251	490,501	73,915.25	490.5
180	0	0	0	0	0	0	1	0	0	0	0	0	0	0	0	0	0	0	0	0	74405752	42,999	74,405.75	43
181	0	0	0	0	0	0	1	0	0	0	0	1	0	0	0	0	0	0	0	0	74448751	1,025,500	74,448.75	1,025.50
182	0	0	0	0	0	0	1	0	0	0	0	0	0	0	0	0	0	0	0	0	75474251	3,250	75,474.25	3.25
183	0	0	0	0	0	0	0	0	0	0	0	0	0	0	0	0	0	0	0	0	75477501	478,000	75,477.50	478
184	0	0	0	0	0	0	1	0	0	0	0	0	0	0	0	0	0	0	0	0	75955501	52,500	75,955.50	52.5
185	0	0	0	0	0	0	1	0	0	0	0	1	0	0	0	0	0	0	0	0	76008001	1,019,250	76,008.00	1,019.25
186	0	0	0	0	0	0	0	0	0	0	0	1	0	0	0	0	0	0	0	0	77027251	6,000	77,027.25	6
187	0	0	0	0	0	0	0	0	0	0	0	0	0	0	0	0	0	0	0	0	77033251	488,501	77,033.25	488.5
188	0	0	0	0	0	0	1	0	0	0	0	0	0	0	0	0	0	0	0	0	77521752	45,249	77,521.75	45.25
189	0	0	0	0	0	0	1	0	0	0	0	1	0	0	0	0	0	0	0	0	77567001	1,025,250	77,567.00	1,025.25
190	0	0	0	0	0	0	1	0	0	0	0	0	0	0	0	0	0	0	0	0	78592251	1,500	78,592.25	1.5
191	0	0	0	0	0	0	0	0	0	0	0	0	0	0	0	0	0	0	0	0	78593751	477,750	78,593.75	477.75
192	0	0	0	0	0	0	1	0	0	0	0	0	0	0	0	0	0	0	0	0	79071501	54,500	79,071.50	54.5
193	0	0	0	0	0	0	1	0	0	0	0	1	0	0	0	0	0	0	0	0	79126001	1,017,500	79,126.00	1,017.50
194	0	0	0	0	0	0	0	0	0	0	0	1	0	0	0	0	0	0	0	0	80143501	7,750	80,143.50	7.75
195	0	0	0	0	0	0	0	0	0	0	0	0	0	0	0	0	0	0	0	0	80151251	486,750	80,151.25	486.75
196	0	0	0	0	0	0	1	0	0	0	0	0	0	0	0	0	0	0	0	0	80638001	47,000	80,638.00	47
197	0	0	0	0	0	0	1	0	0	0	0	1	0	0	0	0	0	0	0	0	80685001	1,008,250	80,685.00	1,008.25
198	0	0	0	0	0	0	0	0	0	0	0	1	0	0	0	0	0	0	0	0	81693251	17,000	81,693.25	17
199	0	0	0	0	0	0	0	0	0	0	0	0	0	0	0	0	0	0	0	0	81710251	494,000	81,710.25	494
200	0	0	0	0	0	0	1	0	0	0	0	0	0	0	0	0	0	0	0	0	82204251	39,750	82,204.25	39.75
201	0	0	0	0	0	0	1	0	0	0	0	1	0	0	0	0	0	0	0	0	82244001	1,015,500	82,244.00	1,015.50
202	0	0	0	0	0	0	0	0	0	0	0	1	0	0	0	0	0	0	0	0	83259501	9,750	83,259.50	9.75
203	0	0	0	0	0	0	0	0	0	0	0	0	0	0	0	0	0	0	0	0	83269251	484,750	83,269.25	484.75
204	0	0	0	0	0	0	1	0	0	0	0	0	0	0	0	0	0	0	0	0	83754001	48,750	83,754.00	48.75
205	0	0	0	0	0	0	1	0	0	0	0	1	0	0	0	0	0	0	0	0	83802751	1,023,250	83,802.75	1,023.25
206	0	0	0	0	0	0	0	0	0	0	0	1	0	0	0	0	0	0	0	0	84826001	2,750	84,826.00	2.75
207	0	0	0	0	0	0	0	0	0	0	0	0	0	0	0	0	0	0	0	0	84828751	491,750	84,828.75	491.75
208	0	0	0	0	0	0	1	0	0	0	0	0	0	0	0	0	0	0	0	0	85320501	41,500	85,320.50	41.5
209	0	0	0	0	0	0	1	0	0	0	0	1	0	0	0	0	0	0	0	0	85362001	1,013,500	85,362.00	1,013.50
210	0	0	0	0	0	0	0	0	0	0	0	1	0	0	0	0	0	0	0	0	86375501	11,750	86,375.50	11.75
211	0	0	0	0	0	0	0	0	0	0	0	0	0	0	0	0	0	0	0	0	86387251	483,000	86,387.25	483
212	0	0	0	0	0	0	1	0	0	0	0	0	0	0	0	0	0	0	0	0	86870251	50,750	86,870.25	50.75
213	0	0	0	0	0	0	1	0	0	0	0	1	0	0	0	0	0	0	0	0	86921001	1,021,000	86,921.00	1,021.00
214	0	0	0	0	0	0	0	0	0	0	0	1	0	0	0	0	0	0	0	0	87942001	4,250	87,942.00	4.25
215	0	0	0	0	0	0	0	0	0	0	0	0	0	0	0	0	0	0	0	0	87946251	490,250	87,946.25	490.25
216	0	0	0	0	0	0	1	0	0	0	0	0	0	0	0	0	0	0	0	0	88436501	43,500	88,436.50	43.5
217	0	0	0	0	0	0	1	0	0	0	0	1	0	0	0	0	0	0	0	0	88480001	1,011,500	88,480.00	1,011.50
218	0	0	0	0	0	0	0	0	0	0	0	1	0	0	0	0	0	0	0	0	89491501	14,750	89,491.50	14.75
219	0	0	0	0	0	0	0	0	0	0	0	0	0	0	0	0	0	0	0	0	89506251	480,000	89,506.25	480
220	0	0	0	0	0	0	1	0	0	0	0	0	0	0	0	0	0	0	0	0	89986251	52,750	89,986.25	52.75
221	0	0	0	0	0	0	1	0	0	0	0	1	0	0	0	0	0	0	0	0	90039001	1,018,751	90,039.00	1,018.75
222	0	0	0	0	0	0	0	0	0	0	0	1	0	0	0	0	0	0	0	0	91057752	6,499	91,057.75	6.5
223	0	0	0	0	0	0	0	0	0	0	0	0	0	0	0	0	0	0	0	0	91064251	488,500	91,064.25	488.5
224	0	0	0	0	0	0	1	0	0	0	0	0	0	0	0	0	0	0	0	0	91552751	45,250	91,552.75	45.25
225	0	0	0	0	0	0	1	0	0	0	0	1	0	0	0	0	0	0	0	0	91598001	1,025,250	91,598.00	1,025.25
226	0	0	0	0	0	0	1	0	0	0	0	0	0	0	0	0	0	0	0	0	92623251	1,000	92,623.25	1
227	0	0	0	0	0	0	0	0	0	0	0	0	0	0	0	0	0	0	0	0	92624251	478,250	92,624.25	478.25
228	0	0	0	0	0	0	1	0	0	0	0	0	0	0	0	0	0	0	0	0	93102501	54,500	93,102.50	54.5
229	0	0	0	0	0	0	1	0	0	0	0	1	0	0	0	0	0	0	0	0	93157001	1,016,750	93,157.00	1,016.75
230	0	0	0	0	0	0	0	0	0	0	0	1	0	0	0	0	0	0	0	0	94173751	10,000	94,173.75	10
231	0	0	0	0	0	0	0	0	0	0	0	0	0	0	0	0	0	0	0	0	94183751	485,250	94,183.75	485.25
232	0	0	0	0	0	0	1	0	0	0	0	0	0	0	0	0	0	0	0	0	94669001	47,000	94,669.00	47
233	0	0	0	0	0	0	1	0	0	0	0	1	0	0	0	0	0	0	0	0	94716001	1,024,250	94,716.00	1,024.25
234	0	0	0	0	0	0	0	0	0	0	0	1	0	0	0	0	0	0	0	0	95740251	2,000	95,740.25	2
235	0	0	0	0	0	0	0	0	0	0	0	0	0	0	0	0	0	0	0	0	95742251	493,001	95,742.25	493
236	0	0	0	0	0	0	1	0	0	0	0	0	0	0	0	0	0	0	0	0	96235252	39,749	96,235.25	39.75
237	0	0	0	0	0	0	1	0	0	0	0	1	0	0	0	0	0	0	0	0	96275001	1,014,750	96,275.00	1,014.75
238	0	0	0	0	0	0	0	0	0	0	0	1	0	0	0	0	0	0	0	0	97289751	10,500	97,289.75	10.5
239	0	0	0	0	0	0	0	0	0	0	0	0	0	0	0	0	0	0	0	0	97300251	485,000	97,300.25	485
240	0	0	0	0	0	0	1	0	0	0	0	0	0	0	0	0	0	0	0	0	97785251	48,750	97,785.25	48.75
241	0	0	0	0	0	0	1	0	0	0	0	1	0	0	0	0	0	0	0	0	97834001	1,022,250	97,834.00	1,022.25
242	0	0	0	0	0	0	0	0	0	0	0	1	0	0	0	0	0	0	0	0	98856251	3,500	98,856.25	3.5
243	0	0	0	0	0	0	0	0	0	0	0	0	0	0	0	0	0	0	0	0	98859751	491,750	98,859.75	491.75
244	0	0	0	0	0	0	1	0	0	0	0	0	0	0	0	0	0	0	0	0	99351501	40,250	99,351.50	40.25
245	0	0	0	0	0	0	1	0	0	0	0	1	0	0	0	0	0	0	0	0	99391751	1,014,250	99,391.75	1,014.25
246	0	0	0	0	0	0	0	0	0	0	0	1	0	0	0	0	0	0	0	0	100406001	13,750	100,406.00	13.75
247	0	0	0	0	0	0	0	0	0	0	0	0	0	0	0	0	0	0	0	0	100419751	481,500	100,419.75	481.5
248	0	0	0	0	0	0	1	0	0	0	0	0	0	0	0	0	0	0	0	0	100901251	50,750	100,901.25	50.75
249	0	0	0	0	0	0	1	0	0	0	0	1	0	0	0	0	0	0	0	0	100952001	1,020,250	100,952.00	1,020.25
250	0	0	0	0	0	0	0	0	0	0	0	1	0	0	0	0	0	0	0	0	101972251	5,000	101,972.25	5
251	0	0	0	0	0	0	0	0	0	0	0	0	0	0	0	0	0	0	0	0	101977251	490,250	101,977.25	490.25
252	0	0	0	0	0	0	1	0	0	0	0	0	0	0	0	0	0	0	0	0	102467501	43,500	102,467.50	43.5
253	0	0	0	0	0	0	1	0	0	0	0	1	0	0	0	0	0	0	0	0	102511001	1,011,000	102,511.00	1,011.00
254	0	0	0	0	0	0	0	0	0	0	0	1	0	0	0	0	0	0	0	0	103522001	14,750	103,522.00	14.75
255	0	0	0	0	0	0	0	0	0	0	0	0	0	0	0	0	0	0	0	0	103536751	480,500	103,536.75	480.5
256	0	0	0	0	0	0	1	0	0	0	0	0	0	0	0	0	0	0	0	0	104017251	51,750	104,017.25	51.75
257	0	0	0	0	0	0	1	0	0	0	0	1	0	0	0	0	0	0	0	0	104069001	1,019,500	104,069.00	1,019.50
258	0	0	0	0	0	0	0	0	0	0	0	1	0	0	0	0	0	0	0	0	105088501	6,750	105,088.50	6.75
259	0	0	0	0	0	0	0	0	0	0	0	0	0	0	0	0	0	0	0	0	105095251	488,500	105,095.25	488.5
260	0	0	0	0	0	0	1	0	0	0	0	0	0	0	0	0	0	0	0	0	105583751	45,250	105,583.75	45.25
261	0	0	0	0	0	0	1	0	0	0	0	1	0	0	0	0	0	0	0	0	105629001	1,025,251	105,629.00	1,025.25
262	0	0	0	0	0	0	1	0	0	0	0	0	0	0	0	0	0	0	0	0	106654252	500	106,654.25	0.5
263	0	0	0	0	0	0	0	0	0	0	0	0	0	0	0	0	0	0	0	0	106654752	495,499	106,654.75	495.5
264	0	0	0	0	0	0	1	0	0	0	0	0	0	0	0	0	0	0	0	0	107150251	37,750	107,150.25	37.75
265	0	0	0	0	0	0	1	0	0	0	0	1	0	0	0	0	0	0	0	0	107188001	1,016,500	107,188.00	1,016.50
266	0	0	0	0	0	0	0	0	0	0	0	1	0	0	0	0	0	0	0	0	108204501	8,750	108,204.50	8.75
267	0	0	0	0	0	0	0	0	0	0	0	0	0	0	0	0	0	0	0	0	108213251	486,750	108,213.25	486.75
268	0	0	0	0	0	0	1	0	0	0	0	0	0	0	0	0	0	0	0	0	108700001	47,000	108,700.00	47
269	0	0	0	0	0	0	1	0	0	0	0	1	0	0	0	0	0	0	0	0	108747001	1,023,750	108,747.00	1,023.75
270	0	0	0	0	0	0	0	0	0	0	0	1	0	0	0	0	0	0	0	0	109770751	2,000	109,770.75	2
271	0	0	0	0	0	0	0	0	0	0	0	0	0	0	0	0	0	0	0	0	109772751	476,750	109,772.75	476.75
272	0	0	0	0	0	0	1	0	0	0	0	0	0	0	0	0	0	0	0	0	110249501	56,500	110,249.50	56.5
273	0	0	0	0	0	0	1	0	0	0	0	1	0	0	0	0	0	0	0	0	110306001	1,014,500	110,306.00	1,014.50
274	0	0	0	0	0	0	0	0	0	0	0	1	0	0	0	0	0	0	0	0	111320501	10,750	111,320.50	10.75
275	0	0	0	0	0	0	0	0	0	0	0	0	0	0	0	0	0	0	0	0	111331251	484,750	111,331.25	484.75
276	0	0	0	0	0	0	1	0	0	0	0	0	0	0	0	0	0	0	0	0	111816001	49,000	111,816.00	49
277	0	0	0	0	0	0	1	0	0	0	0	1	0	0	0	0	0	0	0	0	111865001	1,022,000	111,865.00	1,022.00
278	0	0	0	0	0	0	0	0	0	0	0	1	0	0	0	0	0	0	0	0	112887001	3,250	112,887.00	3.25
279	0	0	0	0	0	0	0	0	0	0	0	0	0	0	0	0	0	0	0	0	112890251	492,000	112,890.25	492
280	0	0	0	0	0	0	1	0	0	0	0	0	0	0	0	0	0	0	0	0	113382251	41,750	113,382.25	41.75
281	0	0	0	0	0	0	1	0	0	0	0	1	0	0	0	0	0	0	0	0	113424001	1,012,750	113,424.00	1,012.75
282	0	0	0	0	0	0	0	0	0	0	0	1	0	0	0	0	0	0	0	0	114436751	12,500	114,436.75	12.5
283	0	0	0	0	0	0	0	0	0	0	0	0	0	0	0	0	0	0	0	0	114449251	482,750	114,449.25	482.75
284	0	0	0	0	0	0	1	0	0	0	0	0	0	0	0	0	0	0	0	0	114932001	51,000	114,932.00	51
285	0	0	0	0	0	0	1	0	0	0	0	1	0	0	0	0	0	0	0	0	114983001	1,020,000	114,983.00	1,020.00
286	0	0	0	0	0	0	0	0	0	0	0	1	0	0	0	0	0	0	0	0	116003001	5,250	116,003.00	5.25
287	0	0	0	0	0	0	0	0	0	0	0	0	0	0	0	0	0	0	0	0	116008251	490,000	116,008.25	490
288	0	0	0	0	0	0	1	0	0	0	0	0	0	0	0	0	0	0	0	0	116498251	43,750	116,498.25	43.75
289	0	0	0	0	0	0	1	0	0	0	0	1	0	0	0	0	0	0	0	0	116542001	1,010,750	116,542.00	1,010.75
290	0	0	0	0	0	0	0	0	0	0	0	1	0	0	0	0	0	0	0	0	117552751	14,500	117,552.75	14.5
291	0	0	0	0	0	0	0	0	0	0	0	0	0	0	0	0	0	0	0	0	117567251	481,001	117,567.25	481
292	0	0	0	0	0	0	1	0	0	0	0	0	0	0	0	0	0	0	0	0	118048252	52,749	118,048.25	52.75
293	0	0	0	0	0	0	1	0	0	0	0	1	0	0	0	0	0	0	0	0	118101001	1,018,250	118,101.00	1,018.25
294	0	0	0	0	0	0	0	0	0	0	0	1	0	0	0	0	0	0	0	0	119119251	7,000	119,119.25	7
295	0	0	0	0	0	0	0	0	0	0	0	0	0	0	0	0	0	0	0	0	119126251	488,250	119,126.25	488.25
296	0	0	0	0	0	0	1	0	0	0	0	0	0	0	0	0	0	0	0	0	119614501	45,500	119,614.50	45.5
297	0	0	0	0	0	0	1	0	0	0	0	1	0	0	0	0	0	0	0	0	119660001	1,025,250	119,660.00	1,025.25
298	0	0	0	0	0	0	1	0	0	0	0	0	0	0	0	0	0	0	0	0	120685251	250	120,685.25	0.25
299	0	0	0	0	0	0	0	0	0	0	0	0	0	0	0	0	0	0	0	0	120685501	495,500	120,685.50	495.5
300	0	0	0	0	0	0	1	0	0	0	0	0	0	0	0	0	0	0	0	0	121181001	38,000	121,181.00	38
301	0	0	0	0	0	0	1	0	0	0	0	1	0	0	0	0	0	0	0	0	121219001	1,016,250	121,219.00	1,016.25
302	0	0	0	0	0	0	0	0	0	0	0	1	0	0	0	0	0	0	0	0	122235251	9,000	122,235.25	9
303	0	0	0	0	0	0	0	0	0	0	0	0	0	0	0	0	0	0	0	0	122244251	486,500	122,244.25	486.5
304	0	0	0	0	0	0	1	0	0	0	0	0	0	0	0	0	0	0	0	0	122730751	47,250	122,730.75	47.25
305	0	0	0	0	0	0	1	0	0	0	0	1	0	0	0	0	0	0	0	0	122778001	1,023,750	122,778.00	1,023.75
306	0	0	0	0	0	0	0	0	0	0	0	1	0	0	0	0	0	0	0	0	123801751	1,500	123,801.75	1.5
307	0	0	0	0	0	0	0	0	0	0	0	0	0	0	0	0	0	0	0	0	123803251	477,001	123,803.25	477
308	0	0	0	0	0	0	1	0	0	0	0	0	0	0	0	0	0	0	0	0	124280252	56,749	124,280.25	56.75
309	0	0	0	0	0	0	1	0	0	0	0	1	0	0	0	0	0	0	0	0	124337001	1,014,250	124,337.00	1,014.25
310	0	0	0	0	0	0	0	0	0	0	0	1	0	0	0	0	0	0	0	0	125351251	11,000	125,351.25	11
311	0	0	0	0	0	0	0	0	0	0	0	0	0	0	0	0	0	0	0	0	125362251	484,500	125,362.25	484.5
312	0	0	0	0	0	0	1	0	0	0	0	0	0	0	0	0	0	0	0	0	125846751	49,250	125,846.75	49.25
313	0	0	0	0	0	0	1	0	0	0	0	1	0	0	0	0	0	0	0	0	125896001	1,021,750	125,896.00	1,021.75
314	0	0	0	0	0	0	0	0	0	0	0	1	0	0	0	0	0	0	0	0	126917751	3,500	126,917.75	3.5
315	0	0	0	0	0	0	0	0	0	0	0	0	0	0	0	0	0	0	0	0	126921251	491,750	126,921.25	491.75
316	0	0	0	0	0	0	1	0	0	0	0	0	0	0	0	0	0	0	0	0	127413001	42,000	127,413.00	42
317	0	0	0	0	0	0	1	0	0	0	0	1	0	0	0	0	0	0	0	0	127455001	1,012,500	127,455.00	1,012.50
318	0	0	0	0	0	0	0	0	0	0	0	1	0	0	0	0	0	0	0	0	128467501	13,250	128,467.50	13.25
319	0	0	0	0	0	0	0	0	0	0	0	0	0	0	0	0	0	0	0	0	128480751	482,000	128,480.75	482
320	0	0	0	0	0	0	1	0	0	0	0	0	0	0	0	0	0	0	0	0	128962751	51,250	128,962.75	51.25
321	0	0	0	0	0	0	1	0	0	0	0	1	0	0	0	0	0	0	0	0	129014001	1,019,750	129,014.00	1,019.75
322	0	0	0	0	0	0	0	0	0	0	0	1	0	0	0	0	0	0	0	0	130033751	5,500	130,033.75	5.5
323	0	0	0	0	0	0	0	0	0	0	0	0	0	0	0	0	0	0	0	0	130039251	490,001	130,039.25	490
324	0	0	0	0	0	0	1	0	0	0	0	0	0	0	0	0	0	0	0	0	130529252	43,999	130,529.25	44
325	0	0	0	0	0	0	1	0	0	0	0	1	0	0	0	0	0	0	0	0	130573251	1,010,250	130,573.25	1,010.25
326	0	0	0	0	0	0	0	0	0	0	0	1	0	0	0	0	0	0	0	0	131583501	14,750	131,583.50	14.75
327	0	0	0	0	0	0	0	0	0	0	0	0	0	0	0	0	0	0	0	0	131598251	480,750	131,598.25	480.75
328	0	0	0	0	0	0	1	0	0	0	0	0	0	0	0	0	0	0	0	0	132079001	53,000	132,079.00	53
329	0	0	0	0	0	0	1	0	0	0	0	1	0	0	0	0	0	0	0	0	132132001	1,018,000	132,132.00	1,018.00
330	0	0	0	0	0	0	0	0	0	0	0	1	0	0	0	0	0	0	0	0	133150001	7,750	133,150.00	7.75
331	0	0	0	0	0	0	0	0	0	0	0	0	0	0	0	0	0	0	0	0	133157751	487,500	133,157.75	487.5
332	0	0	0	0	0	0	1	0	0	0	0	0	0	0	0	0	0	0	0	0	133645251	45,750	133,645.25	45.75
333	0	0	0	0	0	0	1	0	0	0	0	1	0	0	0	0	0	0	0	0	133691001	1,008,500	133,691.00	1,008.50
334	0	0	0	0	0	0	0	0	0	0	0	1	0	0	0	0	0	0	0	0	134699501	16,750	134,699.50	16.75
335	0	0	0	0	0	0	0	0	0	0	0	0	0	0	0	0	0	0	0	0	134716251	478,750	134,716.25	478.75
336	0	0	0	0	0	0	1	0	0	0	0	0	0	0	0	0	0	0	0	0	135195001	55,000	135,195.00	55
337	0	0	0	0	0	0	1	0	0	0	0	1	0	0	0	0	0	0	0	0	135250001	1,016,000	135,250.00	1,016.00
338	0	0	0	0	0	0	0	0	0	0	0	1	0	0	0	0	0	0	0	0	136266001	9,250	136,266.00	9.25
339	0	0	0	0	0	0	0	0	0	0	0	0	0	0	0	0	0	0	0	0	136275251	486,250	136,275.25	486.25
340	0	0	0	0	0	0	1	0	0	0	0	0	0	0	0	0	0	0	0	0	136761501	47,500	136,761.50	47.5
341	0	0	0	0	0	0	1	0	0	0	0	1	0	0	0	0	0	0	0	0	136809001	1,023,500	136,809.00	1,023.50
342	0	0	0	0	0	0	0	0	0	0	0	1	0	0	0	0	0	0	0	0	137832501	1,750	137,832.50	1.75
343	0	0	0	0	0	0	0	0	0	0	0	0	0	0	0	0	0	0	0	0	137834251	493,500	137,834.25	493.5
344	0	0	0	0	0	0	1	0	0	0	0	0	0	0	0	0	0	0	0	0	138327751	39,250	138,327.75	39.25
345	0	0	0	0	0	0	1	0	0	0	0	1	0	0	0	0	0	0	0	0	138367001	1,015,000	138,367.00	1,015.00
346	0	0	0	0	0	0	0	0	0	0	0	1	0	0	0	0	0	0	0	0	139382001	11,250	139,382.00	11.25
347	0	0	0	0	0	0	0	0	0	0	0	0	0	0	0	0	0	0	0	0	139393251	484,250	139,393.25	484.25
348	0	0	0	0	0	0	1	0	0	0	0	0	0	0	0	0	0	0	0	0	139877501	49,500	139,877.50	49.5
349	0	0	0	0	0	0	1	0	0	0	0	1	0	0	0	0	0	0	0	0	139927001	1,021,500	139,927.00	1,021.50
350	0	0	0	0	0	0	0	0	0	0	0	1	0	0	0	0	0	0	0	0	140948501	3,750	140,948.50	3.75
351	0	0	0	0	0	0	0	0	0	0	0	0	0	0	0	0	0	0	0	0	140952251	491,750	140,952.25	491.75
352	0	0	0	0	0	0	1	0	0	0	0	0	0	0	0	0	0	0	0	0	141444001	42,000	141,444.00	42
353	0	0	0	0	0	0	1	0	0	0	0	1	0	0	0	0	0	0	0	0	141486001	1,025,750	141,486.00	1,025.75
354	0	0	0	0	0	0	1	0	0	0	0	0	0	0	0	0	0	0	0	0	142511751	3,000	142,511.75	3
355	0	0	0	0	0	0	0	0	0	0	0	0	0	0	0	0	0	0	0	0	142514751	479,000	142,514.75	479
356	0	0	0	0	0	0	1	0	0	0	0	0	0	0	0	0	0	0	0	0	142993751	50,250	142,993.75	50.25
357	0	0	0	0	0	0	1	0	0	0	0	1	0	0	0	0	0	0	0	0	143044001	1,020,500	143,044.00	1,020.50
358	0	0	0	0	0	0	0	0	0	0	0	1	0	0	0	0	0	0	0	0	144064501	6,250	144,064.50	6.25
359	0	0	0	0	0	0	0	0	0	0	0	0	0	0	0	0	0	0	0	0	144070751	489,250	144,070.75	489.25
360	0	0	0	0	0	0	1	0	0	0	0	0	0	0	0	0	0	0	0	0	144560001	44,000	144,560.00	44
361	0	0	0	0	0	0	1	0	0	0	0	1	0	0	0	0	0	0	0	0	144604001	1,010,250	144,604.00	1,010.25
362	0	0	0	0	0	0	0	0	0	0	0	1	0	0	0	0	0	0	0	0	145614251	15,000	145,614.25	15
363	0	0	0	0	0	0	0	0	0	0	0	0	0	0	0	0	0	0	0	0	145629251	480,501	145,629.25	480.5
364	0	0	0	0	0	0	1	0	0	0	0	0	0	0	0	0	0	0	0	0	146109752	53,249	146,109.75	53.25
365	0	0	0	0	0	0	1	0	0	0	0	1	0	0	0	0	0	0	0	0	146163001	1,017,750	146,163.00	1,017.75
366	0	0	0	0	0	0	0	0	0	0	0	1	0	0	0	0	0	0	0	0	147180751	7,500	147,180.75	7.5
367	0	0	0	0	0	0	0	0	0	0	0	0	0	0	0	0	0	0	0	0	147188251	488,000	147,188.25	488
368	0	0	0	0	0	0	1	0	0	0	0	0	0	0	0	0	0	0	0	0	147676251	45,250	147,676.25	45.25
369	0	0	0	0	0	0	1	0	0	0	0	1	0	0	0	0	0	0	0	0	147721501	1,009,000	147,721.50	1,009.00
370	0	0	0	0	0	0	0	0	0	0	0	1	0	0	0	0	0	0	0	0	148730501	17,250	148,730.50	17.25
371	0	0	0	0	0	0	0	0	0	0	0	0	0	0	0	0	0	0	0	0	148747751	494,750	148,747.75	494.75
372	0	0	0	0	0	0	1	0	0	0	0	0	0	0	0	0	0	0	0	0	149242501	38,500	149,242.50	38.5
373	0	0	0	0	0	0	1	0	0	0	0	1	0	0	0	0	0	0	0	0	149281001	1,015,750	149,281.00	1,015.75
374	0	0	0	0	0	0	0	0	0	0	0	1	0	0	0	0	0	0	0	0	150296751	9,500	150,296.75	9.5
375	0	0	0	0	0	0	0	0	0	0	0	0	0	0	0	0	0	0	0	0	150306251	486,000	150,306.25	486
376	0	0	0	0	0	0	1	0	0	0	0	0	0	0	0	0	0	0	0	0	150792251	47,750	150,792.25	47.75
377	0	0	0	0	0	0	1	0	0	0	0	1	0	0	0	0	0	0	0	0	150840001	1,023,250	150,840.00	1,023.25
378	0	0	0	0	0	0	0	0	0	0	0	1	0	0	0	0	0	0	0	0	151863251	2,000	151,863.25	2
379	0	0	0	0	0	0	0	0	0	0	0	0	0	0	0	0	0	0	0	0	151865251	493,501	151,865.25	493.5
380	0	0	0	0	0	0	1	0	0	0	0	0	0	0	0	0	0	0	0	0	152358752	40,249	152,358.75	40.25
381	0	0	0	0	0	0	1	0	0	0	0	1	0	0	0	0	0	0	0	0	152399001	1,014,000	152,399.00	1,014.00
382	0	0	0	0	0	0	0	0	0	0	0	1	0	0	0	0	0	0	0	0	153413001	11,250	153,413.00	11.25
383	0	0	0	0	0	0	0	0	0	0	0	0	0	0	0	0	0	0	0	0	153424251	484,000	153,424.25	484
384	0	0	0	0	0	0	1	0	0	0	0	0	0	0	0	0	0	0	0	0	153908251	49,750	153,908.25	49.75
385	0	0	0	0	0	0	1	0	0	0	0	1	0	0	0	0	0	0	0	0	153958001	1,021,500	153,958.00	1,021.50
386	0	0	0	0	0	0	0	0	0	0	0	1	0	0	0	0	0	0	0	0	154979501	3,750	154,979.50	3.75
387	0	0	0	0	0	0	0	0	0	0	0	0	0	0	0	0	0	0	0	0	154983251	491,500	154,983.25	491.5
388	0	0	0	0	0	0	1	0	0	0	0	0	0	0	0	0	0	0	0	0	155474751	42,250	155,474.75	42.25
389	0	0	0	0	0	0	1	0	0	0	0	1	0	0	0	0	0	0	0	0	155517001	1,025,251	155,517.00	1,025.25
390	0	0	0	0	0	0	1	0	0	0	0	0	0	0	0	0	0	0	0	0	156542252	3,249	156,542.25	3.25
391	0	0	0	0	0	0	0	0	0	0	0	0	0	0	0	0	0	0	0	0	156545501	479,000	156,545.50	479
392	0	0	0	0	0	0	1	0	0	0	0	0	0	0	0	0	0	0	0	0	157024501	51,500	157,024.50	51.5
393	0	0	0	0	0	0	1	0	0	0	0	1	0	0	0	0	0	0	0	0	157076001	1,019,250	157,076.00	1,019.25
394	0	0	0	0	0	0	0	0	0	0	0	1	0	0	0	0	0	0	0	0	158095251	6,500	158,095.25	6.5
395	0	0	0	0	0	0	0	0	0	0	0	0	0	0	0	0	0	0	0	0	158101751	489,001	158,101.75	489
396	0	0	0	0	0	0	1	0	0	0	0	0	0	0	0	0	0	0	0	0	158590752	44,249	158,590.75	44.25
397	0	0	0	0	0	0	1	0	0	0	0	1	0	0	0	0	0	0	0	0	158635001	1,025,250	158,635.00	1,025.25
398	0	0	0	0	0	0	1	0	0	0	0	0	0	0	0	0	0	0	0	0	159660251	1,500	159,660.25	1.5
399	0	0	0	0	0	0	0	0	0	0	0	0	0	0	0	0	0	0	0	0	159661751	478,750	159,661.75	478.75
400	0	0	0	0	0	0	1	0	0	0	0	0	0	0	0	0	0	0	0	0	160140501	53,500	160,140.50	53.5
401	0	0	0	0	0	0	1	0	0	0	0	1	0	0	0	0	0	0	0	0	160194001	1,017,500	160,194.00	1,017.50
402	0	0	0	0	0	0	0	0	0	0	0	1	0	0	0	0	0	0	0	0	161211501	7,750	161,211.50	7.75
403	0	0	0	0	0	0	0	0	0	0	0	0	0	0	0	0	0	0	0	0	161219251	487,750	161,219.25	487.75
404	0	0	0	0	0	0	1	0	0	0	0	0	0	0	0	0	0	0	0	0	161707001	46,000	161,707.00	46
405	0	0	0	0	0	0	1	0	0	0	0	1	0	0	0	0	0	0	0	0	161753001	1,008,000	161,753.00	1,008.00
406	0	0	0	0	0	0	0	0	0	0	0	1	0	0	0	0	0	0	0	0	162761001	17,250	162,761.00	17.25
407	0	0	0	0	0	0	0	0	0	0	0	0	0	0	0	0	0	0	0	0	162778251	495,250	162,778.25	495.25
408	0	0	0	0	0	0	1	0	0	0	0	0	0	0	0	0	0	0	0	0	163273501	38,500	163,273.50	38.5
409	0	0	0	0	0	0	1	0	0	0	0	1	0	0	0	0	0	0	0	0	163312001	1,015,500	163,312.00	1,015.50
410	0	0	0	0	0	0	0	0	0	0	0	1	0	0	0	0	0	0	0	0	164327501	9,750	164,327.50	9.75
411	0	0	0	0	0	0	0	0	0	0	0	0	0	0	0	0	0	0	0	0	164337251	485,750	164,337.25	485.75
412	0	0	0	0	0	0	1	0	0	0	0	0	0	0	0	0	0	0	0	0	164823001	48,000	164,823.00	48
413	0	0	0	0	0	0	1	0	0	0	0	1	0	0	0	0	0	0	0	0	164871001	1,022,750	164,871.00	1,022.75
414	0	0	0	0	0	0	0	0	0	0	0	1	0	0	0	0	0	0	0	0	165893751	2,500	165,893.75	2.5
415	0	0	0	0	0	0	0	0	0	0	0	0	0	0	0	0	0	0	0	0	165896251	493,250	165,896.25	493.25
416	0	0	0	0	0	0	1	0	0	0	0	0	0	0	0	0	0	0	0	0	166389501	40,500	166,389.50	40.5
417	0	0	0	0	0	0	1	0	0	0	0	1	0	0	0	0	0	0	0	0	166430001	1,013,500	166,430.00	1,013.50
418	0	0	0	0	0	0	0	0	0	0	0	1	0	0	0	0	0	0	0	0	167443501	13,250	167,443.50	13.25
419	0	0	0	0	0	0	0	0	0	0	0	0	0	0	0	0	0	0	0	0	167456751	482,500	167,456.75	482.5
420	0	0	0	0	0	0	1	0	0	0	0	0	0	0	0	0	0	0	0	0	167939251	49,750	167,939.25	49.75
421	0	0	0	0	0	0	1	0	0	0	0	1	0	0	0	0	0	0	0	0	167989001	1,021,000	167,989.00	1,021.00
422	0	0	0	0	0	0	0	0	0	0	0	1	0	0	0	0	0	0	0	0	169010001	4,250	169,010.00	4.25
423	0	0	0	0	0	0	0	0	0	0	0	0	0	0	0	0	0	0	0	0	169014251	491,250	169,014.25	491.25
424	0	0	0	0	0	0	1	0	0	0	0	0	0	0	0	0	0	0	0	0	169505501	42,500	169,505.50	42.5
425	0	0	0	0	0	0	1	0	0	0	0	1	0	0	0	0	0	0	0	0	169548001	1,011,750	169,548.00	1,011.75
426	0	0	0	0	0	0	0	0	0	0	0	1	0	0	0	0	0	0	0	0	170559751	13,500	170,559.75	13.5
427	0	0	0	0	0	0	0	0	0	0	0	0	0	0	0	0	0	0	0	0	170573251	482,001	170,573.25	482
428	0	0	0	0	0	0	1	0	0	0	0	0	0	0	0	0	0	0	0	0	171055252	51,749	171,055.25	51.75
429	0	0	0	0	0	0	1	0	0	0	0	1	0	0	0	0	0	0	0	0	171107001	1,019,250	171,107.00	1,019.25
430	0	0	0	0	0	0	0	0	0	0	0	1	0	0	0	0	0	0	0	0	172126251	6,500	172,126.25	6.5
431	0	0	0	0	0	0	0	0	0	0	0	0	0	0	0	0	0	0	0	0	172132751	488,750	172,132.75	488.75
432	0	0	0	0	0	0	1	0	0	0	0	0	0	0	0	0	0	0	0	0	172621501	44,250	172,621.50	44.25
433	0	0	0	0	0	0	1	0	0	0	0	1	0	0	0	0	0	0	0	0	172665751	1,025,500	172,665.75	1,025.50
434	0	0	0	0	0	0	1	0	0	0	0	0	0	0	0	0	0	0	0	0	173691251	1,250	173,691.25	1.25
435	0	0	0	0	0	0	0	0	0	0	0	0	0	0	0	0	0	0	0	0	173692501	495,500	173,692.50	495.5
436	0	0	0	0	0	0	1	0	0	0	0	0	0	0	0	0	0	0	0	0	174188001	37,000	174,188.00	37
437	0	0	0	0	0	0	1	0	0	0	0	1	0	0	0	0	0	0	0	0	174225001	1,017,250	174,225.00	1,017.25
438	0	0	0	0	0	0	0	0	0	0	0	1	0	0	0	0	0	0	0	0	175242251	8,000	175,242.25	8
439	0	0	0	0	0	0	0	0	0	0	0	0	0	0	0	0	0	0	0	0	175250251	487,501	175,250.25	487.5
440	0	0	0	0	0	0	1	0	0	0	0	0	0	0	0	0	0	0	0	0	175737752	46,249	175,737.75	46.25
441	0	0	0	0	0	0	1	0	0	0	0	1	0	0	0	0	0	0	0	0	175784001	1,024,250	175,784.00	1,024.25
442	0	0	0	0	0	0	0	0	0	0	0	1	0	0	0	0	0	0	0	0	176808251	1,500	176,808.25	1.5
443	0	0	0	0	0	0	0	0	0	0	0	0	0	0	0	0	0	0	0	0	176809751	477,750	176,809.75	477.75
444	0	0	0	0	0	0	1	0	0	0	0	0	0	0	0	0	0	0	0	0	177287501	54,500	177,287.50	54.5
445	0	0	0	0	0	0	1	0	0	0	0	1	0	0	0	0	0	0	0	0	177342001	1,026,250	177,342.00	1,026.25
446	0	0	0	0	0	0	1	0	0	0	0	0	0	0	0	0	0	0	0	0	178368251	6,750	178,368.25	6.75
447	0	0	0	0	0	0	0	0	0	0	0	0	0	0	0	0	0	0	0	0	178375001	478,750	178,375.00	478.75
448	0	0	0	0	0	0	1	0	0	0	0	0	0	0	0	0	0	0	0	0	178853751	48,250	178,853.75	48.25
449	0	0	0	0	0	0	1	0	0	0	0	1	0	0	0	0	0	0	0	0	178902001	1,022,750	178,902.00	1,022.75
450	0	0	0	0	0	0	0	0	0	0	0	1	0	0	0	0	0	0	0	0	179924751	2,500	179,924.75	2.5
451	0	0	0	0	0	0	0	0	0	0	0	0	0	0	0	0	0	0	0	0	179927251		179,927.25
