# Supplementary material for: Auditory presentation and synchronization in Adobe Flash and HTML5/JavaScript Web experiments
Source: Behav Res Methods. 2016 Jul 15;48(3):897–908. doi: 10.3758/s13428-016-0758-5 (PMC5003904; doi:10.3758/s13428-016-0758-5)
Supplement: Supplementary file 1 — (ZIP 1310 kb) [file 13428_2016_758_MOESM1_ESM.zip › Data/S4/jswa2-lenlap-ed-js-rep2.csv]

	Keypad 4	Keypad 3	Keypad 2	Keypad 1	Opto 4	Opto 3	Opto 2	Opto 1	TTL in 2	TTL in 1	Mic 2	Mic 1	Act close 4	Act close 3	Act close 3	Act close 1	TTL out 2	TTL out 1	Sounder 2	Sounder 1	Elapsed uS	Active uS	Elapsed mS	Active mS
1	0	0	0	0	0	0	0	0	0	0	0	0	0	0	0	0	0	0	0	0	0	5,299,250	0	5,299.25
2	0	0	0	0	0	0	1	0	0	0	0	0	0	0	0	0	0	0	0	0	5299250	54,251	5,299.25	54.25
3	0	0	0	0	0	0	1	0	0	0	0	1	0	0	0	0	0	0	0	0	5353501	1,016,500	5,353.50	1,016.50
4	0	0	0	0	0	0	0	0	0	0	0	1	0	0	0	0	0	0	0	0	6370001	9,749	6,370.00	9.75
5	0	0	0	0	0	0	0	0	0	0	0	0	0	0	0	0	0	0	0	0	6379750	485,751	6,379.75	485.75
6	0	0	0	0	0	0	1	0	0	0	0	0	0	0	0	0	0	0	0	0	6865501	47,000	6,865.50	47
7	0	0	0	0	0	0	1	0	0	0	0	1	0	0	0	0	0	0	0	0	6912501	1,024,000	6,912.50	1,024.00
8	0	0	0	0	0	0	0	0	0	0	0	1	0	0	0	0	0	0	0	0	7936501	3,000	7,936.50	3
9	0	0	0	0	0	0	0	0	0	0	0	0	0	0	0	0	0	0	0	0	7939501	492,500	7,939.50	492.5
10	0	0	0	0	0	0	1	0	0	0	0	0	0	0	0	0	0	0	0	0	8432001	38,500	8,432.00	38.5
11	0	0	0	0	0	0	1	0	0	0	0	1	0	0	0	0	0	0	0	0	8470501	1,015,500	8,470.50	1,015.50
12	0	0	0	0	0	0	0	0	0	0	0	1	0	0	0	0	0	0	0	0	9486001	12,500	9,486.00	12.5
13	0	0	0	0	0	0	0	0	0	0	0	0	0	0	0	0	0	0	0	0	9498501	483,249	9,498.50	483.25
14	0	0	0	0	0	0	1	0	0	0	0	0	0	0	0	0	0	0	0	0	9981750	48,751	9,981.75	48.75
15	0	0	0	0	0	0	1	0	0	0	0	1	0	0	0	0	0	0	0	0	10030501	1,022,000	10,030.50	1,022.00
16	0	0	0	0	0	0	0	0	0	0	0	1	0	0	0	0	0	0	0	0	11052501	5,000	11,052.50	5
17	0	0	0	0	0	0	0	0	0	0	0	0	0	0	0	0	0	0	0	0	11057501	490,500	11,057.50	490.5
18	0	0	0	0	0	0	1	0	0	0	0	0	0	0	0	0	0	0	0	0	11548001	41,500	11,548.00	41.5
19	0	0	0	0	0	0	1	0	0	0	0	1	0	0	0	0	0	0	0	0	11589501	1,012,749	11,589.50	1,012.75
20	0	0	0	0	0	0	0	0	0	0	0	1	0	0	0	0	0	0	0	0	12602250	14,251	12,602.25	14.25
21	0	0	0	0	0	0	0	0	0	0	0	0	0	0	0	0	0	0	0	0	12616501	481,249	12,616.50	481.25
22	0	0	0	0	0	0	1	0	0	0	0	0	0	0	0	0	0	0	0	0	13097750	49,751	13,097.75	49.75
23	0	0	0	0	0	0	1	0	0	0	0	1	0	0	0	0	0	0	0	0	13147501	1,021,249	13,147.50	1,021.25
24	0	0	0	0	0	0	0	0	0	0	0	1	0	0	0	0	0	0	0	0	14168750	6,751	14,168.75	6.75
25	0	0	0	0	0	0	0	0	0	0	0	0	0	0	0	0	0	0	0	0	14175501	488,500	14,175.50	488.5
26	0	0	0	0	0	0	1	0	0	0	0	0	0	0	0	0	0	0	0	0	14664001	43,500	14,664.00	43.5
27	0	0	0	0	0	0	1	0	0	0	0	1	0	0	0	0	0	0	0	0	14707501	1,010,749	14,707.50	1,010.75
28	0	0	0	0	0	0	0	0	0	0	0	1	0	0	0	0	0	0	0	0	15718250	16,251	15,718.25	16.25
29	0	0	0	0	0	0	0	0	0	0	0	0	0	0	0	0	0	0	0	0	15734501	479,249	15,734.50	479.25
30	0	0	0	0	0	0	1	0	0	0	0	0	0	0	0	0	0	0	0	0	16213750	52,751	16,213.75	52.75
31	0	0	0	0	0	0	1	0	0	0	0	1	0	0	0	0	0	0	0	0	16266501	1,018,249	16,266.50	1,018.25
32	0	0	0	0	0	0	0	0	0	0	0	1	0	0	0	0	0	0	0	0	17284750	8,751	17,284.75	8.75
33	0	0	0	0	0	0	0	0	0	0	0	0	0	0	0	0	0	0	0	0	17293501	486,749	17,293.50	486.75
34	0	0	0	0	0	0	1	0	0	0	0	0	0	0	0	0	0	0	0	0	17780250	43,751	17,780.25	43.75
35	0	0	0	0	0	0	1	0	0	0	0	1	0	0	0	0	0	0	0	0	17824001	1,010,500	17,824.00	1,010.50
36	0	0	0	0	0	0	0	0	0	0	0	1	0	0	0	0	0	0	0	0	18834501	18,000	18,834.50	18
37	0	0	0	0	0	0	0	0	0	0	0	0	0	0	0	0	0	0	0	0	18852501	494,249	18,852.50	494.25
38	0	0	0	0	0	0	1	0	0	0	0	0	0	0	0	0	0	0	0	0	19346750	37,751	19,346.75	37.75
39	0	0	0	0	0	0	1	0	0	0	0	1	0	0	0	0	0	0	0	0	19384501	1,016,249	19,384.50	1,016.25
40	0	0	0	0	0	0	0	0	0	0	0	1	0	0	0	0	0	0	0	0	20400750	10,751	20,400.75	10.75
41	0	0	0	0	0	0	0	0	0	0	0	0	0	0	0	0	0	0	0	0	20411501	484,749	20,411.50	484.75
42	0	0	0	0	0	0	1	0	0	0	0	0	0	0	0	0	0	0	0	0	20896250	47,251	20,896.25	47.25
43	0	0	0	0	0	0	1	0	0	0	0	1	0	0	0	0	0	0	0	0	20943501	1,023,749	20,943.50	1,023.75
44	0	0	0	0	0	0	0	0	0	0	0	1	0	0	0	0	0	0	0	0	21967250	3,251	21,967.25	3.25
45	0	0	0	0	0	0	0	0	0	0	0	0	0	0	0	0	0	0	0	0	21970501	492,249	21,970.50	492.25
46	0	0	0	0	0	0	1	0	0	0	0	0	0	0	0	0	0	0	0	0	22462750	38,251	22,462.75	38.25
47	0	0	0	0	0	0	1	0	0	0	0	1	0	0	0	0	0	0	0	0	22501001	1,016,000	22,501.00	1,016.00
48	0	0	0	0	0	0	0	0	0	0	0	1	0	0	0	0	0	0	0	0	23517001	12,500	23,517.00	12.5
49	0	0	0	0	0	0	0	0	0	0	0	0	0	0	0	0	0	0	0	0	23529501	483,000	23,529.50	483
50	0	0	0	0	0	0	1	0	0	0	0	0	0	0	0	0	0	0	0	0	24012501	49,000	24,012.50	49
51	0	0	0	0	0	0	1	0	0	0	0	1	0	0	0	0	0	0	0	0	24061501	1,021,749	24,061.50	1,021.75
52	0	0	0	0	0	0	0	0	0	0	0	1	0	0	0	0	0	0	0	0	25083250	5,251	25,083.25	5.25
53	0	0	0	0	0	0	0	0	0	0	0	0	0	0	0	0	0	0	0	0	25088501	490,249	25,088.50	490.25
54	0	0	0	0	0	0	1	0	0	0	0	0	0	0	0	0	0	0	0	0	25578750	41,751	25,578.75	41.75
55	0	0	0	0	0	0	1	0	0	0	0	1	0	0	0	0	0	0	0	0	25620501	1,012,749	25,620.50	1,012.75
56	0	0	0	0	0	0	0	0	0	0	0	1	0	0	0	0	0	0	0	0	26633250	14,251	26,633.25	14.25
57	0	0	0	0	0	0	0	0	0	0	0	0	0	0	0	0	0	0	0	0	26647501	481,000	26,647.50	481
58	0	0	0	0	0	0	1	0	0	0	0	0	0	0	0	0	0	0	0	0	27128501	49,500	27,128.50	49.5
59	0	0	0	0	0	0	1	0	0	0	0	1	0	0	0	0	0	0	0	0	27178001	1,021,500	27,178.00	1,021.50
60	0	0	0	0	0	0	0	0	0	0	0	1	0	0	0	0	0	0	0	0	28199501	7,000	28,199.50	7
61	0	0	0	0	0	0	0	0	0	0	0	0	0	0	0	0	0	0	0	0	28206501	488,500	28,206.50	488.5
62	0	0	0	0	0	0	1	0	0	0	0	0	0	0	0	0	0	0	0	0	28695001	43,500	28,695.00	43.5
63	0	0	0	0	0	0	1	0	0	0	0	1	0	0	0	0	0	0	0	0	28738501	1,027,000	28,738.50	1,027.00
64	0	0	0	0	0	0	1	0	0	0	0	0	0	0	0	0	0	0	0	0	29765501	249	29,765.50	0.25
65	0	0	0	0	0	0	0	0	0	0	0	0	0	0	0	0	0	0	0	0	29765750	478,751	29,765.75	478.75
66	0	0	0	0	0	0	1	0	0	0	0	0	0	0	0	0	0	0	0	0	30244501	53,000	30,244.50	53
67	0	0	0	0	0	0	1	0	0	0	0	1	0	0	0	0	0	0	0	0	30297501	1,018,000	30,297.50	1,018.00
68	0	0	0	0	0	0	0	0	0	0	0	1	0	0	0	0	0	0	0	0	31315501	9,000	31,315.50	9
69	0	0	0	0	0	0	0	0	0	0	0	0	0	0	0	0	0	0	0	0	31324501	486,500	31,324.50	486.5
70	0	0	0	0	0	0	1	0	0	0	0	0	0	0	0	0	0	0	0	0	31811001	44,500	31,811.00	44.5
71	0	0	0	0	0	0	1	0	0	0	0	1	0	0	0	0	0	0	0	0	31855501	1,026,500	31,855.50	1,026.50
72	0	0	0	0	0	0	0	0	0	0	0	1	0	0	0	0	0	0	0	0	32882001	1,499	32,882.00	1.5
73	0	0	0	0	0	0	0	0	0	0	0	0	0	0	0	0	0	0	0	0	32883500	494,001	32,883.50	494
74	0	0	0	0	0	0	1	0	0	0	0	0	0	0	0	0	0	0	0	0	33377501	38,000	33,377.50	38
75	0	0	0	0	0	0	1	0	0	0	0	1	0	0	0	0	0	0	0	0	33415501	1,016,249	33,415.50	1,016.25
76	0	0	0	0	0	0	0	0	0	0	0	1	0	0	0	0	0	0	0	0	34431750	10,751	34,431.75	10.75
77	0	0	0	0	0	0	0	0	0	0	0	0	0	0	0	0	0	0	0	0	34442501	484,500	34,442.50	484.5
78	0	0	0	0	0	0	1	0	0	0	0	0	0	0	0	0	0	0	0	0	34927001	47,500	34,927.00	47.5
79	0	0	0	0	0	0	1	0	0	0	0	1	0	0	0	0	0	0	0	0	34974501	1,023,500	34,974.50	1,023.50
80	0	0	0	0	0	0	0	0	0	0	0	1	0	0	0	0	0	0	0	0	35998001	3,500	35,998.00	3.5
81	0	0	0	0	0	0	0	0	0	0	0	0	0	0	0	0	0	0	0	0	36001501	492,000	36,001.50	492
82	0	0	0	0	0	0	1	0	0	0	0	0	0	0	0	0	0	0	0	0	36493501	40,000	36,493.50	40
83	0	0	0	0	0	0	1	0	0	0	0	1	0	0	0	0	0	0	0	0	36533501	1,014,249	36,533.50	1,014.25
84	0	0	0	0	0	0	0	0	0	0	0	1	0	0	0	0	0	0	0	0	37547750	12,751	37,547.75	12.75
85	0	0	0	0	0	0	0	0	0	0	0	0	0	0	0	0	0	0	0	0	37560501	482,749	37,560.50	482.75
86	0	0	0	0	0	0	1	0	0	0	0	0	0	0	0	0	0	0	0	0	38043250	49,251	38,043.25	49.25
87	0	0	0	0	0	0	1	0	0	0	0	1	0	0	0	0	0	0	0	0	38092501	1,021,500	38,092.50	1,021.50
88	0	0	0	0	0	0	0	0	0	0	0	1	0	0	0	0	0	0	0	0	39114001	5,500	39,114.00	5.5
89	0	0	0	0	0	0	0	0	0	0	0	0	0	0	0	0	0	0	0	0	39119501	490,249	39,119.50	490.25
90	0	0	0	0	0	0	1	0	0	0	0	0	0	0	0	0	0	0	0	0	39609750	42,000	39,609.75	42
91	0	0	0	0	0	0	1	0	0	0	0	1	0	0	0	0	0	0	0	0	39651750	1,012,251	39,651.75	1,012.25
92	0	0	0	0	0	0	0	0	0	0	0	1	0	0	0	0	0	0	0	0	40664001	14,500	40,664.00	14.5
93	0	0	0	0	0	0	0	0	0	0	0	0	0	0	0	0	0	0	0	0	40678501	480,749	40,678.50	480.75
94	0	0	0	0	0	0	1	0	0	0	0	0	0	0	0	0	0	0	0	0	41159250	51,251	41,159.25	51.25
95	0	0	0	0	0	0	1	0	0	0	0	1	0	0	0	0	0	0	0	0	41210501	1,019,749	41,210.50	1,019.75
96	0	0	0	0	0	0	0	0	0	0	0	1	0	0	0	0	0	0	0	0	42230250	7,251	42,230.25	7.25
97	0	0	0	0	0	0	0	0	0	0	0	0	0	0	0	0	0	0	0	0	42237501	488,249	42,237.50	488.25
98	0	0	0	0	0	0	1	0	0	0	0	0	0	0	0	0	0	0	0	0	42725750	43,751	42,725.75	43.75
99	0	0	0	0	0	0	1	0	0	0	0	1	0	0	0	0	0	0	0	0	42769501	1,027,000	42,769.50	1,027.00
100	0	0	0	0	0	0	1	0	0	0	0	0	0	0	0	0	0	0	0	0	43796501	249	43,796.50	0.25
101	0	0	0	0	0	0	0	0	0	0	0	0	0	0	0	0	0	0	0	0	43796750	478,751	43,796.75	478.75
102	0	0	0	0	0	0	1	0	0	0	0	0	0	0	0	0	0	0	0	0	44275501	53,249	44,275.50	53.25
103	0	0	0	0	0	0	1	0	0	0	0	1	0	0	0	0	0	0	0	0	44328750	1,017,500	44,328.75	1,017.50
104	0	0	0	0	0	0	0	0	0	0	0	1	0	0	0	0	0	0	0	0	45346250	8,251	45,346.25	8.25
105	0	0	0	0	0	0	0	0	0	0	0	0	0	0	0	0	0	0	0	0	45354501	487,249	45,354.50	487.25
106	0	0	0	0	0	0	1	0	0	0	0	0	0	0	0	0	0	0	0	0	45841750	45,751	45,841.75	45.75
107	0	0	0	0	0	0	1	0	0	0	0	1	0	0	0	0	0	0	0	0	45887501	1,025,249	45,887.50	1,025.25
108	0	0	0	0	0	0	0	0	0	0	0	1	0	0	0	0	0	0	0	0	46912750	1,751	46,912.75	1.75
109	0	0	0	0	0	0	0	0	0	0	0	0	0	0	0	0	0	0	0	0	46914501	477,000	46,914.50	477
110	0	0	0	0	0	0	1	0	0	0	0	0	0	0	0	0	0	0	0	0	47391501	54,000	47,391.50	54
111	0	0	0	0	0	0	1	0	0	0	0	1	0	0	0	0	0	0	0	0	47445501	1,017,000	47,445.50	1,017.00
112	0	0	0	0	0	0	0	0	0	0	0	1	0	0	0	0	0	0	0	0	48462501	11,000	48,462.50	11
113	0	0	0	0	0	0	0	0	0	0	0	0	0	0	0	0	0	0	0	0	48473501	484,500	48,473.50	484.5
114	0	0	0	0	0	0	1	0	0	0	0	0	0	0	0	0	0	0	0	0	48958001	44,500	48,958.00	44.5
115	0	0	0	0	0	0	1	0	0	0	0	1	0	0	0	0	0	0	0	0	49002501	1,026,249	49,002.50	1,026.25
116	0	0	0	0	0	0	0	0	0	0	0	1	0	0	0	0	0	0	0	0	50028750	2,751	50,028.75	2.75
117	0	0	0	0	0	0	0	0	0	0	0	0	0	0	0	0	0	0	0	0	50031501	492,749	50,031.50	492.75
118	0	0	0	0	0	0	1	0	0	0	0	0	0	0	0	0	0	0	0	0	50524250	40,251	50,524.25	40.25
119	0	0	0	0	0	0	1	0	0	0	0	1	0	0	0	0	0	0	0	0	50564501	1,014,000	50,564.50	1,014.00
120	0	0	0	0	0	0	0	0	0	0	0	1	0	0	0	0	0	0	0	0	51578501	13,000	51,578.50	13
121	0	0	0	0	0	0	0	0	0	0	0	0	0	0	0	0	0	0	0	0	51591501	482,500	51,591.50	482.5
122	0	0	0	0	0	0	1	0	0	0	0	0	0	0	0	0	0	0	0	0	52074001	48,749	52,074.00	48.75
123	0	0	0	0	0	0	1	0	0	0	0	1	0	0	0	0	0	0	0	0	52122750	1,022,251	52,122.75	1,022.25
124	0	0	0	0	0	0	0	0	0	0	0	1	0	0	0	0	0	0	0	0	53145001	5,500	53,145.00	5.5
125	0	0	0	0	0	0	0	0	0	0	0	0	0	0	0	0	0	0	0	0	53150501	489,749	53,150.50	489.75
126	0	0	0	0	0	0	1	0	0	0	0	0	0	0	0	0	0	0	0	0	53640250	42,251	53,640.25	42.25
127	0	0	0	0	0	0	1	0	0	0	0	1	0	0	0	0	0	0	0	0	53682501	1,012,249	53,682.50	1,012.25
128	0	0	0	0	0	0	0	0	0	0	0	1	0	0	0	0	0	0	0	0	54694750	14,751	54,694.75	14.75
129	0	0	0	0	0	0	0	0	0	0	0	0	0	0	0	0	0	0	0	0	54709501	480,500	54,709.50	480.5
130	0	0	0	0	0	0	1	0	0	0	0	0	0	0	0	0	0	0	0	0	55190001	51,500	55,190.00	51.5
131	0	0	0	0	0	0	1	0	0	0	0	1	0	0	0	0	0	0	0	0	55241501	1,019,500	55,241.50	1,019.50
132	0	0	0	0	0	0	0	0	0	0	0	1	0	0	0	0	0	0	0	0	56261001	7,500	56,261.00	7.5
133	0	0	0	0	0	0	0	0	0	0	0	0	0	0	0	0	0	0	0	0	56268501	488,000	56,268.50	488
134	0	0	0	0	0	0	1	0	0	0	0	0	0	0	0	0	0	0	0	0	56756501	42,500	56,756.50	42.5
135	0	0	0	0	0	0	1	0	0	0	0	1	0	0	0	0	0	0	0	0	56799001	1,028,500	56,799.00	1,028.50
136	0	0	0	0	0	0	0	0	0	0	0	0	0	0	0	0	0	0	0	0	57827501	478,749	57,827.50	478.75
137	0	0	0	0	0	0	1	0	0	0	0	0	0	0	0	0	0	0	0	0	58306250	53,251	58,306.25	53.25
138	0	0	0	0	0	0	1	0	0	0	0	1	0	0	0	0	0	0	0	0	58359501	1,017,749	58,359.50	1,017.75
139	0	0	0	0	0	0	0	0	0	0	0	1	0	0	0	0	0	0	0	0	59377250	9,251	59,377.25	9.25
140	0	0	0	0	0	0	0	0	0	0	0	0	0	0	0	0	0	0	0	0	59386501	486,000	59,386.50	486
141	0	0	0	0	0	0	1	0	0	0	0	0	0	0	0	0	0	0	0	0	59872501	46,249	59,872.50	46.25
142	0	0	0	0	0	0	1	0	0	0	0	1	0	0	0	0	0	0	0	0	59918750	1,024,751	59,918.75	1,024.75
143	0	0	0	0	0	0	0	0	0	0	0	1	0	0	0	0	0	0	0	0	60943501	2,000	60,943.50	2
144	0	0	0	0	0	0	0	0	0	0	0	0	0	0	0	0	0	0	0	0	60945501	476,749	60,945.50	476.75
145	0	0	0	0	0	0	1	0	0	0	0	0	0	0	0	0	0	0	0	0	61422250	53,751	61,422.25	53.75
146	0	0	0	0	0	0	1	0	0	0	0	1	0	0	0	0	0	0	0	0	61476001	1,017,249	61,476.00	1,017.25
147	0	0	0	0	0	0	0	0	0	0	0	1	0	0	0	0	0	0	0	0	62493250	11,251	62,493.25	11.25
148	0	0	0	0	0	0	0	0	0	0	0	0	0	0	0	0	0	0	0	0	62504501	484,249	62,504.50	484.25
149	0	0	0	0	0	0	1	0	0	0	0	0	0	0	0	0	0	0	0	0	62988750	47,751	62,988.75	47.75
150	0	0	0	0	0	0	1	0	0	0	0	1	0	0	0	0	0	0	0	0	63036501	1,006,500	63,036.50	1,006.50
151	0	0	0	0	0	0	0	0	0	0	0	1	0	0	0	0	0	0	0	0	64043001	20,500	64,043.00	20.5
152	0	0	0	0	0	0	0	0	0	0	0	0	0	0	0	0	0	0	0	0	64063501	491,500	64,063.50	491.5
153	0	0	0	0	0	0	1	0	0	0	0	0	0	0	0	0	0	0	0	0	64555001	40,500	64,555.00	40.5
154	0	0	0	0	0	0	1	0	0	0	0	1	0	0	0	0	0	0	0	0	64595501	1,014,000	64,595.50	1,014.00
155	0	0	0	0	0	0	0	0	0	0	0	1	0	0	0	0	0	0	0	0	65609501	13,000	65,609.50	13
156	0	0	0	0	0	0	0	0	0	0	0	0	0	0	0	0	0	0	0	0	65622501	482,249	65,622.50	482.25
157	0	0	0	0	0	0	1	0	0	0	0	0	0	0	0	0	0	0	0	0	66104750	48,251	66,104.75	48.25
158	0	0	0	0	0	0	1	0	0	0	0	1	0	0	0	0	0	0	0	0	66153001	1,022,749	66,153.00	1,022.75
159	0	0	0	0	0	0	0	0	0	0	0	1	0	0	0	0	0	0	0	0	67175750	5,751	67,175.75	5.75
160	0	0	0	0	0	0	0	0	0	0	0	0	0	0	0	0	0	0	0	0	67181501	489,749	67,181.50	489.75
161	0	0	0	0	0	0	1	0	0	0	0	0	0	0	0	0	0	0	0	0	67671250	42,500	67,671.25	42.5
162	0	0	0	0	0	0	1	0	0	0	0	1	0	0	0	0	0	0	0	0	67713750	1,011,751	67,713.75	1,011.75
163	0	0	0	0	0	0	0	0	0	0	0	1	0	0	0	0	0	0	0	0	68725501	15,000	68,725.50	15
164	0	0	0	0	0	0	0	0	0	0	0	0	0	0	0	0	0	0	0	0	68740501	480,249	68,740.50	480.25
165	0	0	0	0	0	0	1	0	0	0	0	0	0	0	0	0	0	0	0	0	69220750	52,000	69,220.75	52
166	0	0	0	0	0	0	1	0	0	0	0	1	0	0	0	0	0	0	0	0	69272750	1,019,000	69,272.75	1,019.00
167	0	0	0	0	0	0	0	0	0	0	0	1	0	0	0	0	0	0	0	0	70291750	6,251	70,291.75	6.25
168	0	0	0	0	0	0	0	0	0	0	0	0	0	0	0	0	0	0	0	0	70298001	489,249	70,298.00	489.25
169	0	0	0	0	0	0	1	0	0	0	0	0	0	0	0	0	0	0	0	0	70787250	43,500	70,787.25	43.5
170	0	0	0	0	0	0	1	0	0	0	0	1	0	0	0	0	0	0	0	0	70830750	1,010,751	70,830.75	1,010.75
171	0	0	0	0	0	0	0	0	0	0	0	1	0	0	0	0	0	0	0	0	71841501	17,000	71,841.50	17
172	0	0	0	0	0	0	0	0	0	0	0	0	0	0	0	0	0	0	0	0	71858501	478,500	71,858.50	478.5
173	0	0	0	0	0	0	1	0	0	0	0	0	0	0	0	0	0	0	0	0	72337001	53,749	72,337.00	53.75
174	0	0	0	0	0	0	1	0	0	0	0	1	0	0	0	0	0	0	0	0	72390750	1,017,251	72,390.75	1,017.25
175	0	0	0	0	0	0	0	0	0	0	0	1	0	0	0	0	0	0	0	0	73408001	9,500	73,408.00	9.5
176	0	0	0	0	0	0	0	0	0	0	0	0	0	0	0	0	0	0	0	0	73417501	486,000	73,417.50	486
177	0	0	0	0	0	0	1	0	0	0	0	0	0	0	0	0	0	0	0	0	73903501	46,249	73,903.50	46.25
178	0	0	0	0	0	0	1	0	0	0	0	1	0	0	0	0	0	0	0	0	73949750	1,024,500	73,949.75	1,024.50
179	0	0	0	0	0	0	0	0	0	0	0	1	0	0	0	0	0	0	0	0	74974250	2,251	74,974.25	2.25
180	0	0	0	0	0	0	0	0	0	0	0	0	0	0	0	0	0	0	0	0	74976501	493,249	74,976.50	493.25
181	0	0	0	0	0	0	1	0	0	0	0	0	0	0	0	0	0	0	0	0	75469750	38,000	75,469.75	38
182	0	0	0	0	0	0	1	0	0	0	0	1	0	0	0	0	0	0	0	0	75507750	1,016,251	75,507.75	1,016.25
183	0	0	0	0	0	0	0	0	0	0	0	1	0	0	0	0	0	0	0	0	76524001	11,500	76,524.00	11.5
184	0	0	0	0	0	0	0	0	0	0	0	0	0	0	0	0	0	0	0	0	76535501	484,000	76,535.50	484
185	0	0	0	0	0	0	1	0	0	0	0	0	0	0	0	0	0	0	0	0	77019501	48,249	77,019.50	48.25
186	0	0	0	0	0	0	1	0	0	0	0	1	0	0	0	0	0	0	0	0	77067750	1,022,751	77,067.75	1,022.75
187	0	0	0	0	0	0	0	0	0	0	0	1	0	0	0	0	0	0	0	0	78090501	4,000	78,090.50	4
188	0	0	0	0	0	0	0	0	0	0	0	0	0	0	0	0	0	0	0	0	78094501	474,749	78,094.50	474.75
189	0	0	0	0	0	0	1	0	0	0	0	0	0	0	0	0	0	0	0	0	78569250	57,500	78,569.25	57.5
190	0	0	0	0	0	0	1	0	0	0	0	1	0	0	0	0	0	0	0	0	78626750	1,026,751	78,626.75	1,026.75
191	0	0	0	0	0	0	1	0	0	0	0	0	0	0	0	0	0	0	0	0	79653501	3,249	79,653.50	3.25
192	0	0	0	0	0	0	0	0	0	0	0	0	0	0	0	0	0	0	0	0	79656750	478,751	79,656.75	478.75
193	0	0	0	0	0	0	1	0	0	0	0	0	0	0	0	0	0	0	0	0	80135501	50,000	80,135.50	50
194	0	0	0	0	0	0	1	0	0	0	0	1	0	0	0	0	0	0	0	0	80185501	1,021,000	80,185.50	1,021.00
195	0	0	0	0	0	0	0	0	0	0	0	1	0	0	0	0	0	0	0	0	81206501	6,000	81,206.50	6
196	0	0	0	0	0	0	0	0	0	0	0	0	0	0	0	0	0	0	0	0	81212501	489,500	81,212.50	489.5
197	0	0	0	0	0	0	1	0	0	0	0	0	0	0	0	0	0	0	0	0	81702001	41,749	81,702.00	41.75
198	0	0	0	0	0	0	1	0	0	0	0	1	0	0	0	0	0	0	0	0	81743750	1,012,500	81,743.75	1,012.50
199	0	0	0	0	0	0	0	0	0	0	0	1	0	0	0	0	0	0	0	0	82756250	15,251	82,756.25	15.25
200	0	0	0	0	0	0	0	0	0	0	0	0	0	0	0	0	0	0	0	0	82771501	480,249	82,771.50	480.25
201	0	0	0	0	0	0	1	0	0	0	0	0	0	0	0	0	0	0	0	0	83251750	52,000	83,251.75	52
202	0	0	0	0	0	0	1	0	0	0	0	1	0	0	0	0	0	0	0	0	83303750	1,019,000	83,303.75	1,019.00
203	0	0	0	0	0	0	0	0	0	0	0	1	0	0	0	0	0	0	0	0	84322750	7,751	84,322.75	7.75
204	0	0	0	0	0	0	0	0	0	0	0	0	0	0	0	0	0	0	0	0	84330501	487,500	84,330.50	487.5
205	0	0	0	0	0	0	1	0	0	0	0	0	0	0	0	0	0	0	0	0	84818001	44,500	84,818.00	44.5
206	0	0	0	0	0	0	1	0	0	0	0	1	0	0	0	0	0	0	0	0	84862501	1,009,749	84,862.50	1,009.75
207	0	0	0	0	0	0	0	0	0	0	0	1	0	0	0	0	0	0	0	0	85872250	17,251	85,872.25	17.25
208	0	0	0	0	0	0	0	0	0	0	0	0	0	0	0	0	0	0	0	0	85889501	495,000	85,889.50	495
209	0	0	0	0	0	0	1	0	0	0	0	0	0	0	0	0	0	0	0	0	86384501	36,249	86,384.50	36.25
210	0	0	0	0	0	0	1	0	0	0	0	1	0	0	0	0	0	0	0	0	86420750	1,018,000	86,420.75	1,018.00
211	0	0	0	0	0	0	0	0	0	0	0	1	0	0	0	0	0	0	0	0	87438750	9,751	87,438.75	9.75
212	0	0	0	0	0	0	0	0	0	0	0	0	0	0	0	0	0	0	0	0	87448501	485,749	87,448.50	485.75
213	0	0	0	0	0	0	1	0	0	0	0	0	0	0	0	0	0	0	0	0	87934250	46,500	87,934.25	46.5
214	0	0	0	0	0	0	1	0	0	0	0	1	0	0	0	0	0	0	0	0	87980750	1,024,251	87,980.75	1,024.25
215	0	0	0	0	0	0	0	0	0	0	0	1	0	0	0	0	0	0	0	0	89005001	2,500	89,005.00	2.5
216	0	0	0	0	0	0	0	0	0	0	0	0	0	0	0	0	0	0	0	0	89007501	493,000	89,007.50	493
217	0	0	0	0	0	0	1	0	0	0	0	0	0	0	0	0	0	0	0	0	89500501	39,249	89,500.50	39.25
218	0	0	0	0	0	0	1	0	0	0	0	1	0	0	0	0	0	0	0	0	89539750	1,015,000	89,539.75	1,015.00
219	0	0	0	0	0	0	0	0	0	0	0	1	0	0	0	0	0	0	0	0	90554750	11,751	90,554.75	11.75
220	0	0	0	0	0	0	0	0	0	0	0	0	0	0	0	0	0	0	0	0	90566501	483,749	90,566.50	483.75
221	0	0	0	0	0	0	1	0	0	0	0	0	0	0	0	0	0	0	0	0	91050250	47,500	91,050.25	47.5
222	0	0	0	0	0	0	1	0	0	0	0	1	0	0	0	0	0	0	0	0	91097750	1,023,500	91,097.75	1,023.50
223	0	0	0	0	0	0	0	0	0	0	0	1	0	0	0	0	0	0	0	0	92121250	4,251	92,121.25	4.25
224	0	0	0	0	0	0	0	0	0	0	0	0	0	0	0	0	0	0	0	0	92125501	491,000	92,125.50	491
225	0	0	0	0	0	0	1	0	0	0	0	0	0	0	0	0	0	0	0	0	92616501	41,249	92,616.50	41.25
226	0	0	0	0	0	0	1	0	0	0	0	1	0	0	0	0	0	0	0	0	92657750	1,013,251	92,657.75	1,013.25
227	0	0	0	0	0	0	0	0	0	0	0	1	0	0	0	0	0	0	0	0	93671001	12,000	93,671.00	12
228	0	0	0	0	0	0	0	0	0	0	0	0	0	0	0	0	0	0	0	0	93683001	483,500	93,683.00	483.5
229	0	0	0	0	0	0	1	0	0	0	0	0	0	0	0	0	0	0	0	0	94166501	50,249	94,166.50	50.25
230	0	0	0	0	0	0	1	0	0	0	0	1	0	0	0	0	0	0	0	0	94216750	1,020,500	94,216.75	1,020.50
231	0	0	0	0	0	0	0	0	0	0	0	1	0	0	0	0	0	0	0	0	95237250	6,251	95,237.25	6.25
232	0	0	0	0	0	0	0	0	0	0	0	0	0	0	0	0	0	0	0	0	95243501	489,249	95,243.50	489.25
233	0	0	0	0	0	0	1	0	0	0	0	0	0	0	0	0	0	0	0	0	95732750	42,000	95,732.75	42
234	0	0	0	0	0	0	1	0	0	0	0	1	0	0	0	0	0	0	0	0	95774750	1,027,751	95,774.75	1,027.75
235	0	0	0	0	0	0	1	0	0	0	0	0	0	0	0	0	0	0	0	0	96802501	1,249	96,802.50	1.25
236	0	0	0	0	0	0	0	0	0	0	0	0	0	0	0	0	0	0	0	0	96803750	478,751	96,803.75	478.75
237	0	0	0	0	0	0	1	0	0	0	0	0	0	0	0	0	0	0	0	0	97282501	52,249	97,282.50	52.25
238	0	0	0	0	0	0	1	0	0	0	0	1	0	0	0	0	0	0	0	0	97334750	1,018,751	97,334.75	1,018.75
239	0	0	0	0	0	0	0	0	0	0	0	1	0	0	0	0	0	0	0	0	98353501	7,000	98,353.50	7
240	0	0	0	0	0	0	0	0	0	0	0	0	0	0	0	0	0	0	0	0	98360501	488,500	98,360.50	488.5
241	0	0	0	0	0	0	1	0	0	0	0	0	0	0	0	0	0	0	0	0	98849001	44,749	98,849.00	44.75
242	0	0	0	0	0	0	1	0	0	0	0	1	0	0	0	0	0	0	0	0	98893750	1,009,500	98,893.75	1,009.50
243	0	0	0	0	0	0	0	0	0	0	0	1	0	0	0	0	0	0	0	0	99903250	17,251	99,903.25	17.25
244	0	0	0	0	0	0	0	0	0	0	0	0	0	0	0	0	0	0	0	0	99920501	494,749	99,920.50	494.75
245	0	0	0	0	0	0	1	0	0	0	0	0	0	0	0	0	0	0	0	0	100415250	35,751	100,415.25	35.75
246	0	0	0	0	0	0	1	0	0	0	0	1	0	0	0	0	0	0	0	0	100451001	1,018,500	100,451.00	1,018.50
247	0	0	0	0	0	0	0	0	0	0	0	1	0	0	0	0	0	0	0	0	101469501	9,000	101,469.50	9
248	0	0	0	0	0	0	0	0	0	0	0	0	0	0	0	0	0	0	0	0	101478501	486,500	101,478.50	486.5
249	0	0	0	0	0	0	1	0	0	0	0	0	0	0	0	0	0	0	0	0	101965001	46,749	101,965.00	46.75
250	0	0	0	0	0	0	1	0	0	0	0	1	0	0	0	0	0	0	0	0	102011750	1,024,251	102,011.75	1,024.25
251	0	0	0	0	0	0	0	0	0	0	0	1	0	0	0	0	0	0	0	0	103036001	1,499	103,036.00	1.5
252	0	0	0	0	0	0	0	0	0	0	0	0	0	0	0	0	0	0	0	0	103037500	493,750	103,037.50	493.75
253	0	0	0	0	0	0	1	0	0	0	0	0	0	0	0	0	0	0	0	0	103531250	39,500	103,531.25	39.5
254	0	0	0	0	0	0	1	0	0	0	0	1	0	0	0	0	0	0	0	0	103570750	1,014,751	103,570.75	1,014.75
255	0	0	0	0	0	0	0	0	0	0	0	1	0	0	0	0	0	0	0	0	104585501	12,000	104,585.50	12
256	0	0	0	0	0	0	0	0	0	0	0	0	0	0	0	0	0	0	0	0	104597501	483,500	104,597.50	483.5
257	0	0	0	0	0	0	1	0	0	0	0	0	0	0	0	0	0	0	0	0	105081001	47,249	105,081.00	47.25
258	0	0	0	0	0	0	1	0	0	0	0	1	0	0	0	0	0	0	0	0	105128250	1,023,751	105,128.25	1,023.75
259	0	0	0	0	0	0	0	0	0	0	0	1	0	0	0	0	0	0	0	0	106152001	4,500	106,152.00	4.5
260	0	0	0	0	0	0	0	0	0	0	0	0	0	0	0	0	0	0	0	0	106156501	491,000	106,156.50	491
261	0	0	0	0	0	0	1	0	0	0	0	0	0	0	0	0	0	0	0	0	106647501	41,249	106,647.50	41.25
262	0	0	0	0	0	0	1	0	0	0	0	1	0	0	0	0	0	0	0	0	106688750	1,013,000	106,688.75	1,013.00
263	0	0	0	0	0	0	0	0	0	0	0	1	0	0	0	0	0	0	0	0	107701750	13,751	107,701.75	13.75
264	0	0	0	0	0	0	0	0	0	0	0	0	0	0	0	0	0	0	0	0	107715501	481,749	107,715.50	481.75
265	0	0	0	0	0	0	1	0	0	0	0	0	0	0	0	0	0	0	0	0	108197250	50,500	108,197.25	50.5
266	0	0	0	0	0	0	1	0	0	0	0	1	0	0	0	0	0	0	0	0	108247750	1,020,500	108,247.75	1,020.50
267	0	0	0	0	0	0	0	0	0	0	0	1	0	0	0	0	0	0	0	0	109268250	5,251	109,268.25	5.25
268	0	0	0	0	0	0	0	0	0	0	0	0	0	0	0	0	0	0	0	0	109273501	490,000	109,273.50	490
269	0	0	0	0	0	0	1	0	0	0	0	0	0	0	0	0	0	0	0	0	109763501	42,249	109,763.50	42.25
270	0	0	0	0	0	0	1	0	0	0	0	1	0	0	0	0	0	0	0	0	109805750	1,027,751	109,805.75	1,027.75
271	0	0	0	0	0	0	1	0	0	0	0	0	0	0	0	0	0	0	0	0	110833501	1,000	110,833.50	1
272	0	0	0	0	0	0	0	0	0	0	0	0	0	0	0	0	0	0	0	0	110834501	478,749	110,834.50	478.75
273	0	0	0	0	0	0	1	0	0	0	0	0	0	0	0	0	0	0	0	0	111313250	52,500	111,313.25	52.5
274	0	0	0	0	0	0	1	0	0	0	0	1	0	0	0	0	0	0	0	0	111365750	1,018,251	111,365.75	1,018.25
275	0	0	0	0	0	0	0	0	0	0	0	1	0	0	0	0	0	0	0	0	112384001	8,500	112,384.00	8.5
276	0	0	0	0	0	0	0	0	0	0	0	0	0	0	0	0	0	0	0	0	112392501	487,249	112,392.50	487.25
277	0	0	0	0	0	0	1	0	0	0	0	0	0	0	0	0	0	0	0	0	112879750	45,000	112,879.75	45
278	0	0	0	0	0	0	1	0	0	0	0	1	0	0	0	0	0	0	0	0	112924750	1,025,751	112,924.75	1,025.75
279	0	0	0	0	0	0	1	0	0	0	0	0	0	0	0	0	0	0	0	0	113950501	249	113,950.50	0.25
280	0	0	0	0	0	0	0	0	0	0	0	0	0	0	0	0	0	0	0	0	113950750	478,751	113,950.75	478.75
281	0	0	0	0	0	0	1	0	0	0	0	0	0	0	0	0	0	0	0	0	114429501	53,249	114,429.50	53.25
282	0	0	0	0	0	0	1	0	0	0	0	1	0	0	0	0	0	0	0	0	114482750	1,017,500	114,482.75	1,017.50
283	0	0	0	0	0	0	0	0	0	0	0	1	0	0	0	0	0	0	0	0	115500250	10,251	115,500.25	10.25
284	0	0	0	0	0	0	0	0	0	0	0	0	0	0	0	0	0	0	0	0	115510501	485,249	115,510.50	485.25
285	0	0	0	0	0	0	1	0	0	0	0	0	0	0	0	0	0	0	0	0	115995750	46,000	115,995.75	46
286	0	0	0	0	0	0	1	0	0	0	0	1	0	0	0	0	0	0	0	0	116041750	1,025,000	116,041.75	1,025.00
287	0	0	0	0	0	0	0	0	0	0	0	1	0	0	0	0	0	0	0	0	117066750	2,751	117,066.75	2.75
288	0	0	0	0	0	0	0	0	0	0	0	0	0	0	0	0	0	0	0	0	117069501	492,749	117,069.50	492.75
289	0	0	0	0	0	0	1	0	0	0	0	0	0	0	0	0	0	0	0	0	117562250	39,500	117,562.25	39.5
290	0	0	0	0	0	0	1	0	0	0	0	1	0	0	0	0	0	0	0	0	117601750	1,014,751	117,601.75	1,014.75
291	0	0	0	0	0	0	0	0	0	0	0	1	0	0	0	0	0	0	0	0	118616501	12,000	118,616.50	12
292	0	0	0	0	0	0	0	0	0	0	0	0	0	0	0	0	0	0	0	0	118628501	483,249	118,628.50	483.25
293	0	0	0	0	0	0	1	0	0	0	0	0	0	0	0	0	0	0	0	0	119111750	48,500	119,111.75	48.5
294	0	0	0	0	0	0	1	0	0	0	0	1	0	0	0	0	0	0	0	0	119160250	1,022,500	119,160.25	1,022.50
295	0	0	0	0	0	0	0	0	0	0	0	1	0	0	0	0	0	0	0	0	120182750	4,751	120,182.75	4.75
296	0	0	0	0	0	0	0	0	0	0	0	0	0	0	0	0	0	0	0	0	120187501	490,749	120,187.50	490.75
297	0	0	0	0	0	0	1	0	0	0	0	0	0	0	0	0	0	0	0	0	120678250	41,500	120,678.25	41.5
298	0	0	0	0	0	0	1	0	0	0	0	1	0	0	0	0	0	0	0	0	120719750	1,012,751	120,719.75	1,012.75
299	0	0	0	0	0	0	0	0	0	0	0	1	0	0	0	0	0	0	0	0	121732501	14,000	121,732.50	14
300	0	0	0	0	0	0	0	0	0	0	0	0	0	0	0	0	0	0	0	0	121746501	481,500	121,746.50	481.5
301	0	0	0	0	0	0	1	0	0	0	0	0	0	0	0	0	0	0	0	0	122228001	50,749	122,228.00	50.75
302	0	0	0	0	0	0	1	0	0	0	0	1	0	0	0	0	0	0	0	0	122278750	1,020,251	122,278.75	1,020.25
303	0	0	0	0	0	0	0	0	0	0	0	1	0	0	0	0	0	0	0	0	123299001	5,500	123,299.00	5.5
304	0	0	0	0	0	0	0	0	0	0	0	0	0	0	0	0	0	0	0	0	123304501	489,749	123,304.50	489.75
305	0	0	0	0	0	0	1	0	0	0	0	0	0	0	0	0	0	0	0	0	123794250	43,251	123,794.25	43.25
306	0	0	0	0	0	0	1	0	0	0	0	1	0	0	0	0	0	0	0	0	123837501	1,027,000	123,837.50	1,027.00
307	0	0	0	0	0	0	1	0	0	0	0	0	0	0	0	0	0	0	0	0	124864501	749	124,864.50	0.75
308	0	0	0	0	0	0	0	0	0	0	0	0	0	0	0	0	0	0	0	0	124865250	478,751	124,865.25	478.75
309	0	0	0	0	0	0	1	0	0	0	0	0	0	0	0	0	0	0	0	0	125344001	51,749	125,344.00	51.75
310	0	0	0	0	0	0	1	0	0	0	0	1	0	0	0	0	0	0	0	0	125395750	1,019,251	125,395.75	1,019.25
311	0	0	0	0	0	0	0	0	0	0	0	1	0	0	0	0	0	0	0	0	126415001	8,500	126,415.00	8.5
312	0	0	0	0	0	0	0	0	0	0	0	0	0	0	0	0	0	0	0	0	126423501	487,000	126,423.50	487
313	0	0	0	0	0	0	1	0	0	0	0	0	0	0	0	0	0	0	0	0	126910501	45,249	126,910.50	45.25
314	0	0	0	0	0	0	1	0	0	0	0	1	0	0	0	0	0	0	0	0	126955750	1,025,751	126,955.75	1,025.75
315	0	0	0	0	0	0	0	0	0	0	0	1	0	0	0	0	0	0	0	0	127981501	999	127,981.50	1
316	0	0	0	0	0	0	0	0	0	0	0	0	0	0	0	0	0	0	0	0	127982500	477,750	127,982.50	477.75
317	0	0	0	0	0	0	1	0	0	0	0	0	0	0	0	0	0	0	0	0	128460250	54,500	128,460.25	54.5
318	0	0	0	0	0	0	1	0	0	0	0	1	0	0	0	0	0	0	0	0	128514750	1,016,500	128,514.75	1,016.50
319	0	0	0	0	0	0	0	0	0	0	0	1	0	0	0	0	0	0	0	0	129531250	10,251	129,531.25	10.25
320	0	0	0	0	0	0	0	0	0	0	0	0	0	0	0	0	0	0	0	0	129541501	485,000	129,541.50	485
321	0	0	0	0	0	0	1	0	0	0	0	0	0	0	0	0	0	0	0	0	130026501	46,249	130,026.50	46.25
322	0	0	0	0	0	0	1	0	0	0	0	1	0	0	0	0	0	0	0	0	130072750	1,008,000	130,072.75	1,008.00
323	0	0	0	0	0	0	0	0	0	0	0	1	0	0	0	0	0	0	0	0	131080750	19,751	131,080.75	19.75
324	0	0	0	0	0	0	0	0	0	0	0	0	0	0	0	0	0	0	0	0	131100501	492,500	131,100.50	492.5
325	0	0	0	0	0	0	1	0	0	0	0	0	0	0	0	0	0	0	0	0	131593001	39,749	131,593.00	39.75
326	0	0	0	0	0	0	1	0	0	0	0	1	0	0	0	0	0	0	0	0	131632750	1,014,500	131,632.75	1,014.50
327	0	0	0	0	0	0	0	0	0	0	0	1	0	0	0	0	0	0	0	0	132647250	12,251	132,647.25	12.25
328	0	0	0	0	0	0	0	0	0	0	0	0	0	0	0	0	0	0	0	0	132659501	483,000	132,659.50	483
329	0	0	0	0	0	0	1	0	0	0	0	0	0	0	0	0	0	0	0	0	133142501	49,249	133,142.50	49.25
330	0	0	0	0	0	0	1	0	0	0	0	1	0	0	0	0	0	0	0	0	133191750	1,021,751	133,191.75	1,021.75
331	0	0	0	0	0	0	0	0	0	0	0	1	0	0	0	0	0	0	0	0	134213501	5,000	134,213.50	5
332	0	0	0	0	0	0	0	0	0	0	0	0	0	0	0	0	0	0	0	0	134218501	490,500	134,218.50	490.5
333	0	0	0	0	0	0	1	0	0	0	0	0	0	0	0	0	0	0	0	0	134709001	40,749	134,709.00	40.75
334	0	0	0	0	0	0	1	0	0	0	0	1	0	0	0	0	0	0	0	0	134749750	1,013,751	134,749.75	1,013.75
335	0	0	0	0	0	0	0	0	0	0	0	1	0	0	0	0	0	0	0	0	135763501	14,000	135,763.50	14
336	0	0	0	0	0	0	0	0	0	0	0	0	0	0	0	0	0	0	0	0	135777501	481,249	135,777.50	481.25
337	0	0	0	0	0	0	1	0	0	0	0	0	0	0	0	0	0	0	0	0	136258750	51,000	136,258.75	51
338	0	0	0	0	0	0	1	0	0	0	0	1	0	0	0	0	0	0	0	0	136309750	1,020,000	136,309.75	1,020.00
339	0	0	0	0	0	0	0	0	0	0	0	1	0	0	0	0	0	0	0	0	137329750	6,751	137,329.75	6.75
340	0	0	0	0	0	0	0	0	0	0	0	0	0	0	0	0	0	0	0	0	137336501	488,500	137,336.50	488.5
341	0	0	0	0	0	0	1	0	0	0	0	0	0	0	0	0	0	0	0	0	137825001	43,749	137,825.00	43.75
342	0	0	0	0	0	0	1	0	0	0	0	1	0	0	0	0	0	0	0	0	137868750	1,026,751	137,868.75	1,026.75
343	0	0	0	0	0	0	1	0	0	0	0	0	0	0	0	0	0	0	0	0	138895501	249	138,895.50	0.25
344	0	0	0	0	0	0	0	0	0	0	0	0	0	0	0	0	0	0	0	0	138895750	479,000	138,895.75	479
345	0	0	0	0	0	0	1	0	0	0	0	0	0	0	0	0	0	0	0	0	139374750	51,500	139,374.75	51.5
346	0	0	0	0	0	0	1	0	0	0	0	1	0	0	0	0	0	0	0	0	139426250	1,019,751	139,426.25	1,019.75
347	0	0	0	0	0	0	0	0	0	0	0	1	0	0	0	0	0	0	0	0	140446001	8,500	140,446.00	8.5
348	0	0	0	0	0	0	0	0	0	0	0	0	0	0	0	0	0	0	0	0	140454501	486,749	140,454.50	486.75
349	0	0	0	0	0	0	1	0	0	0	0	0	0	0	0	0	0	0	0	0	140941250	45,500	140,941.25	45.5
350	0	0	0	0	0	0	1	0	0	0	0	1	0	0	0	0	0	0	0	0	140986750	1,025,500	140,986.75	1,025.50
351	0	0	0	0	0	0	0	0	0	0	0	1	0	0	0	0	0	0	0	0	142012250	250	142,012.25	0.25
352	0	0	0	0	0	0	0	0	0	0	0	0	0	0	0	0	0	0	0	0	142012500	478,501	142,012.50	478.5
353	0	0	0	0	0	0	1	0	0	0	0	0	0	0	0	0	0	0	0	0	142491001	54,749	142,491.00	54.75
354	0	0	0	0	0	0	1	0	0	0	0	1	0	0	0	0	0	0	0	0	142545750	1,016,251	142,545.75	1,016.25
355	0	0	0	0	0	0	0	0	0	0	0	1	0	0	0	0	0	0	0	0	143562001	10,500	143,562.00	10.5
356	0	0	0	0	0	0	0	0	0	0	0	0	0	0	0	0	0	0	0	0	143572501	484,749	143,572.50	484.75
357	0	0	0	0	0	0	1	0	0	0	0	0	0	0	0	0	0	0	0	0	144057250	46,000	144,057.25	46
358	0	0	0	0	0	0	1	0	0	0	0	1	0	0	0	0	0	0	0	0	144103250	1,025,251	144,103.25	1,025.25
359	0	0	0	0	0	0	0	0	0	0	0	1	0	0	0	0	0	0	0	0	145128501	3,000	145,128.50	3
360	0	0	0	0	0	0	0	0	0	0	0	0	0	0	0	0	0	0	0	0	145131501	492,249	145,131.50	492.25
361	0	0	0	0	0	0	1	0	0	0	0	0	0	0	0	0	0	0	0	0	145623750	40,000	145,623.75	40
362	0	0	0	0	0	0	1	0	0	0	0	1	0	0	0	0	0	0	0	0	145663750	1,014,251	145,663.75	1,014.25
363	0	0	0	0	0	0	0	0	0	0	0	1	0	0	0	0	0	0	0	0	146678001	12,500	146,678.00	12.5
364	0	0	0	0	0	0	0	0	0	0	0	0	0	0	0	0	0	0	0	0	146690501	483,000	146,690.50	483
365	0	0	0	0	0	0	1	0	0	0	0	0	0	0	0	0	0	0	0	0	147173501	49,249	147,173.50	49.25
366	0	0	0	0	0	0	1	0	0	0	0	1	0	0	0	0	0	0	0	0	147222750	1,021,751	147,222.75	1,021.75
367	0	0	0	0	0	0	0	0	0	0	0	1	0	0	0	0	0	0	0	0	148244501	5,000	148,244.50	5
368	0	0	0	0	0	0	0	0	0	0	0	0	0	0	0	0	0	0	0	0	148249501	490,249	148,249.50	490.25
369	0	0	0	0	0	0	1	0	0	0	0	0	0	0	0	0	0	0	0	0	148739750	40,500	148,739.75	40.5
370	0	0	0	0	0	0	1	0	0	0	0	1	0	0	0	0	0	0	0	0	148780250	1,014,000	148,780.25	1,014.00
371	0	0	0	0	0	0	0	0	0	0	0	1	0	0	0	0	0	0	0	0	149794250	14,251	149,794.25	14.25
372	0	0	0	0	0	0	0	0	0	0	0	0	0	0	0	0	0	0	0	0	149808501	481,000	149,808.50	481
373	0	0	0	0	0	0	1	0	0	0	0	0	0	0	0	0	0	0	0	0	150289501	51,249	150,289.50	51.25
374	0	0	0	0	0	0	1	0	0	0	0	1	0	0	0	0	0	0	0	0	150340750	1,019,751	150,340.75	1,019.75
375	0	0	0	0	0	0	0	0	0	0	0	1	0	0	0	0	0	0	0	0	151360501	7,000	151,360.50	7
376	0	0	0	0	0	0	0	0	0	0	0	0	0	0	0	0	0	0	0	0	151367501	488,249	151,367.50	488.25
377	0	0	0	0	0	0	1	0	0	0	0	0	0	0	0	0	0	0	0	0	151855750	44,000	151,855.75	44
378	0	0	0	0	0	0	1	0	0	0	0	1	0	0	0	0	0	0	0	0	151899750	1,010,500	151,899.75	1,010.50
379	0	0	0	0	0	0	0	0	0	0	0	1	0	0	0	0	0	0	0	0	152910250	15,251	152,910.25	15.25
380	0	0	0	0	0	0	0	0	0	0	0	0	0	0	0	0	0	0	0	0	152925501	480,000	152,925.50	480
381	0	0	0	0	0	0	1	0	0	0	0	0	0	0	0	0	0	0	0	0	153405501	51,749	153,405.50	51.75
382	0	0	0	0	0	0	1	0	0	0	0	1	0	0	0	0	0	0	0	0	153457250	1,019,500	153,457.25	1,019.50
383	0	0	0	0	0	0	0	0	0	0	0	1	0	0	0	0	0	0	0	0	154476750	8,751	154,476.75	8.75
384	0	0	0	0	0	0	0	0	0	0	0	0	0	0	0	0	0	0	0	0	154485501	486,500	154,485.50	486.5
385	0	0	0	0	0	0	1	0	0	0	0	0	0	0	0	0	0	0	0	0	154972001	44,749	154,972.00	44.75
386	0	0	0	0	0	0	1	0	0	0	0	1	0	0	0	0	0	0	0	0	155016750	1,026,500	155,016.75	1,026.50
387	0	0	0	0	0	0	0	0	0	0	0	1	0	0	0	0	0	0	0	0	156043250	1,250	156,043.25	1.25
388	0	0	0	0	0	0	0	0	0	0	0	0	0	0	0	0	0	0	0	0	156044500	493,750	156,044.50	493.75
389	0	0	0	0	0	0	1	0	0	0	0	0	0	0	0	0	0	0	0	0	156538250	38,500	156,538.25	38.5
390	0	0	0	0	0	0	1	0	0	0	0	1	0	0	0	0	0	0	0	0	156576750	1,016,000	156,576.75	1,016.00
391	0	0	0	0	0	0	0	0	0	0	0	1	0	0	0	0	0	0	0	0	157592750	9,751	157,592.75	9.75
392	0	0	0	0	0	0	0	0	0	0	0	0	0	0	0	0	0	0	0	0	157602501	485,500	157,602.50	485.5
393	0	0	0	0	0	0	1	0	0	0	0	0	0	0	0	0	0	0	0	0	158088001	46,249	158,088.00	46.25
394	0	0	0	0	0	0	1	0	0	0	0	1	0	0	0	0	0	0	0	0	158134250	1,025,000	158,134.25	1,025.00
395	0	0	0	0	0	0	0	0	0	0	0	1	0	0	0	0	0	0	0	0	159159250	3,251	159,159.25	3.25
396	0	0	0	0	0	0	0	0	0	0	0	0	0	0	0	0	0	0	0	0	159162501	475,249	159,162.50	475.25
397	0	0	0	0	0	0	1	0	0	0	0	0	0	0	0	0	0	0	0	0	159637750	56,000	159,637.75	56
398	0	0	0	0	0	0	1	0	0	0	0	1	0	0	0	0	0	0	0	0	159693750	1,015,251	159,693.75	1,015.25
399	0	0	0	0	0	0	0	0	0	0	0	1	0	0	0	0	0	0	0	0	160709001	12,500	160,709.00	12.5
400	0	0	0	0	0	0	0	0	0	0	0	0	0	0	0	0	0	0	0	0	160721501	482,749	160,721.50	482.75
401	0	0	0	0	0	0	1	0	0	0	0	0	0	0	0	0	0	0	0	0	161204250	49,500	161,204.25	49.5
402	0	0	0	0	0	0	1	0	0	0	0	1	0	0	0	0	0	0	0	0	161253750	1,021,500	161,253.75	1,021.50
403	0	0	0	0	0	0	0	0	0	0	0	1	0	0	0	0	0	0	0	0	162275250	5,251	162,275.25	5.25
404	0	0	0	0	0	0	0	0	0	0	0	0	0	0	0	0	0	0	0	0	162280501	490,000	162,280.50	490
405	0	0	0	0	0	0	1	0	0	0	0	0	0	0	0	0	0	0	0	0	162770501	42,249	162,770.50	42.25
406	0	0	0	0	0	0	1	0	0	0	0	1	0	0	0	0	0	0	0	0	162812750	1,012,251	162,812.75	1,012.25
407	0	0	0	0	0	0	0	0	0	0	0	1	0	0	0	0	0	0	0	0	163825001	14,749	163,825.00	14.75
408	0	0	0	0	0	0	0	0	0	0	0	0	0	0	0	0	0	0	0	0	163839750	480,500	163,839.75	480.5
409	0	0	0	0	0	0	1	0	0	0	0	0	0	0	0	0	0	0	0	0	164320250	50,000	164,320.25	50
410	0	0	0	0	0	0	1	0	0	0	0	1	0	0	0	0	0	0	0	0	164370250	1,021,251	164,370.25	1,021.25
411	0	0	0	0	0	0	0	0	0	0	0	1	0	0	0	0	0	0	0	0	165391501	7,000	165,391.50	7
412	0	0	0	0	0	0	0	0	0	0	0	0	0	0	0	0	0	0	0	0	165398501	488,000	165,398.50	488
413	0	0	0	0	0	0	1	0	0	0	0	0	0	0	0	0	0	0	0	0	165886501	44,249	165,886.50	44.25
414	0	0	0	0	0	0	1	0	0	0	0	1	0	0	0	0	0	0	0	0	165930750	1,010,500	165,930.75	1,010.50
415	0	0	0	0	0	0	0	0	0	0	0	1	0	0	0	0	0	0	0	0	166941250	15,251	166,941.25	15.25
416	0	0	0	0	0	0	0	0	0	0	0	0	0	0	0	0	0	0	0	0	166956501	479,749	166,956.50	479.75
417	0	0	0	0	0	0	1	0	0	0	0	0	0	0	0	0	0	0	0	0	167436250	53,500	167,436.25	53.5
418	0	0	0	0	0	0	1	0	0	0	0	1	0	0	0	0	0	0	0	0	167489750	1,017,751	167,489.75	1,017.75
419	0	0	0	0	0	0	0	0	0	0	0	1	0	0	0	0	0	0	0	0	168507501	9,249	168,507.50	9.25
420	0	0	0	0	0	0	0	0	0	0	0	0	0	0	0	0	0	0	0	0	168516750	486,000	168,516.75	486
421	0	0	0	0	0	0	1	0	0	0	0	0	0	0	0	0	0	0	0	0	169002750	44,500	169,002.75	44.5
422	0	0	0	0	0	0	1	0	0	0	0	1	0	0	0	0	0	0	0	0	169047250	1,026,751	169,047.25	1,026.75
423	0	0	0	0	0	0	0	0	0	0	0	1	0	0	0	0	0	0	0	0	170074001	1,499	170,074.00	1.5
424	0	0	0	0	0	0	0	0	0	0	0	0	0	0	0	0	0	0	0	0	170075500	493,750	170,075.50	493.75
425	0	0	0	0	0	0	1	0	0	0	0	0	0	0	0	0	0	0	0	0	170569250	38,500	170,569.25	38.5
426	0	0	0	0	0	0	1	0	0	0	0	1	0	0	0	0	0	0	0	0	170607750	1,016,000	170,607.75	1,016.00
427	0	0	0	0	0	0	0	0	0	0	0	1	0	0	0	0	0	0	0	0	171623750	9,751	171,623.75	9.75
428	0	0	0	0	0	0	0	0	0	0	0	0	0	0	0	0	0	0	0	0	171633501	485,249	171,633.50	485.25
429	0	0	0	0	0	0	1	0	0	0	0	0	0	0	0	0	0	0	0	0	172118750	48,000	172,118.75	48
430	0	0	0	0	0	0	1	0	0	0	0	1	0	0	0	0	0	0	0	0	172166750	1,023,251	172,166.75	1,023.25
431	0	0	0	0	0	0	0	0	0	0	0	1	0	0	0	0	0	0	0	0	173190001	3,749	173,190.00	3.75
432	0	0	0	0	0	0	0	0	0	0	0	0	0	0	0	0	0	0	0	0	173193750	491,500	173,193.75	491.5
433	0	0	0	0	0	0	1	0	0	0	0	0	0	0	0	0	0	0	0	0	173685250	39,000	173,685.25	39
434	0	0	0	0	0	0	1	0	0	0	0	1	0	0	0	0	0	0	0	0	173724250	1,015,500	173,724.25	1,015.50
435	0	0	0	0	0	0	0	0	0	0	0	1	0	0	0	0	0	0	0	0	174739750	13,000	174,739.75	13
436	0	0	0	0	0	0	0	0	0	0	0	0	0	0	0	0	0	0	0	0	174752750	482,000	174,752.75	482
437	0	0	0	0	0	0	1	0	0	0	0	0	0	0	0	0	0	0	0	0	175234750	50,000	175,234.75	50
438	0	0	0	0	0	0	1	0	0	0	0	1	0	0	0	0	0	0	0	0	175284750	1,021,500	175,284.75	1,021.50
439	0	0	0	0	0	0	0	0	0	0	0	1	0	0	0	0	0	0	0	0	176306250	5,500	176,306.25	5.5
440	0	0	0	0	0	0	0	0	0	0	0	0	0	0	0	0	0	0	0	0	176311750	489,500	176,311.75	489.5
441	0	0	0	0	0	0	1	0	0	0	0	0	0	0	0	0	0	0	0	0	176801250	42,500	176,801.25	42.5
442	0	0	0	0	0	0	1	0	0	0	0	1	0	0	0	0	0	0	0	0	176843750	1,027,000	176,843.75	1,027.00
443	0	0	0	0	0	0	1	0	0	0	0	0	0	0	0	0	0	0	0	0	177870750	2,000	177,870.75	2
444	0	0	0	0	0	0	0	0	0	0	0	0	0	0	0	0	0	0	0	0	177872750	478,251	177,872.75	478.25
445	0	0	0	0	0	0	1	0	0	0	0	0	0	0	0	0	0	0	0	0	178351001	50,249	178,351.00	50.25
446	0	0	0	0	0	0	1	0	0	0	0	1	0	0	0	0	0	0	0	0	178401250	1,021,251	178,401.25	1,021.25
447	0	0	0	0	0	0	0	0	0	0	0	1	0	0	0	0	0	0	0	0	179422501	7,249	179,422.50	7.25
448	0	0	0	0	0	0	0	0	0	0	0	0	0	0	0	0	0	0	0	0	179429750	487,500	179,429.75	487.5
449	0	0	0	0	0	0	1	0	0	0	0	0	0	0	0	0	0	0	0	0	179917250	44,500	179,917.25	44.5
450	0	0	0	0	0	0	1	0	0	0	0	1	0	0	0	0	0	0	0	0	179961750		179,961.75
