# Supplementary material for: Auditory presentation and synchronization in Adobe Flash and HTML5/JavaScript Web experiments
Source: Behav Res Methods. 2016 Jul 15;48(3):897–908. doi: 10.3758/s13428-016-0758-5 (PMC5003904; doi:10.3758/s13428-016-0758-5)
Supplement: Supplementary file 1 — (ZIP 1310 kb) [file 13428_2016_758_MOESM1_ESM.zip › Data/S4/jswa2-lenlap-ff-js.csv]

	Keypad 4	Keypad 3	Keypad 2	Keypad 1	Opto 4	Opto 3	Opto 2	Opto 1	TTL in 2	TTL in 1	Mic 2	Mic 1	Act close 4	Act close 3	Act close 3	Act close 1	TTL out 2	TTL out 1	Sounder 2	Sounder 1	Elapsed uS	Active uS	Elapsed mS	Active mS
1	0	0	0	0	0	0	0	0	0	0	0	0	0	0	0	0	0	0	0	0	0	4,842,251	0	4,842.25
2	0	0	0	0	0	0	1	0	0	0	0	0	0	0	0	0	0	0	0	0	4842251	30,250	4,842.25	30.25
3	0	0	0	0	0	0	1	0	0	0	0	1	0	0	0	0	0	0	0	0	4872501	1,023,750	4,872.50	1,023.75
4	0	0	0	0	0	0	1	0	0	0	0	0	0	0	0	0	0	0	0	0	5896251	74,000	5,896.25	74
5	0	0	0	0	0	0	0	0	0	0	0	0	0	0	0	0	0	0	0	0	5970251	438,250	5,970.25	438.25
6	0	0	0	0	0	0	1	0	0	0	0	0	0	0	0	0	0	0	0	0	6408501	23,500	6,408.50	23.5
7	0	0	0	0	0	0	1	0	0	0	0	1	0	0	0	0	0	0	0	0	6432001	1,023,250	6,432.00	1,023.25
8	0	0	0	0	0	0	1	0	0	0	0	0	0	0	0	0	0	0	0	0	7455251	48,000	7,455.25	48
9	0	0	0	0	0	0	0	0	0	0	0	0	0	0	0	0	0	0	0	0	7503251	455,000	7,503.25	455
10	0	0	0	0	0	0	1	0	0	0	0	0	0	0	0	0	0	0	0	0	7958251	32,750	7,958.25	32.75
11	0	0	0	0	0	0	1	0	0	0	0	1	0	0	0	0	0	0	0	0	7991001	1,023,250	7,991.00	1,023.25
12	0	0	0	0	0	0	1	0	0	0	0	0	0	0	0	0	0	0	0	0	9014251	38,750	9,014.25	38.75
13	0	0	0	0	0	0	0	0	0	0	0	0	0	0	0	0	0	0	0	0	9053001	471,750	9,053.00	471.75
14	0	0	0	0	0	0	1	0	0	0	0	0	0	0	0	0	0	0	0	0	9524751	25,250	9,524.75	25.25
15	0	0	0	0	0	0	1	0	0	0	0	1	0	0	0	0	0	0	0	0	9550001	1,023,250	9,550.00	1,023.25
16	0	0	0	0	0	0	1	0	0	0	0	0	0	0	0	0	0	0	0	0	10573251	46,250	10,573.25	46.25
17	0	0	0	0	0	0	0	0	0	0	0	0	0	0	0	0	0	0	0	0	10619501	454,750	10,619.50	454.75
18	0	0	0	0	0	0	1	0	0	0	0	0	0	0	0	0	0	0	0	0	11074251	35,250	11,074.25	35.25
19	0	0	0	0	0	0	1	0	0	0	0	1	0	0	0	0	0	0	0	0	11109501	1,022,750	11,109.50	1,022.75
20	0	0	0	0	0	0	1	0	0	0	0	0	0	0	0	0	0	0	0	0	12132251	37,000	12,132.25	37
21	0	0	0	0	0	0	0	0	0	0	0	0	0	0	0	0	0	0	0	0	12169251	471,500	12,169.25	471.5
22	0	0	0	0	0	0	1	0	0	0	0	0	0	0	0	0	0	0	0	0	12640751	27,500	12,640.75	27.5
23	0	0	0	0	0	0	1	0	0	0	0	1	0	0	0	0	0	0	0	0	12668251	1,023,000	12,668.25	1,023.00
24	0	0	0	0	0	0	1	0	0	0	0	0	0	0	0	0	0	0	0	0	13691251	44,500	13,691.25	44.5
25	0	0	0	0	0	0	0	0	0	0	0	0	0	0	0	0	0	0	0	0	13735751	454,750	13,735.75	454.75
26	0	0	0	0	0	0	1	0	0	0	0	0	0	0	0	0	0	0	0	0	14190501	37,000	14,190.50	37
27	0	0	0	0	0	0	1	0	0	0	0	1	0	0	0	0	0	0	0	0	14227501	1,022,750	14,227.50	1,022.75
28	0	0	0	0	0	0	1	0	0	0	0	0	0	0	0	0	0	0	0	0	15250251	68,250	15,250.25	68.25
29	0	0	0	0	0	0	0	0	0	0	0	0	0	0	0	0	0	0	0	0	15318501	438,250	15,318.50	438.25
30	0	0	0	0	0	0	1	0	0	0	0	0	0	0	0	0	0	0	0	0	15756751	29,750	15,756.75	29.75
31	0	0	0	0	0	0	1	0	0	0	0	1	0	0	0	0	0	0	0	0	15786501	1,022,750	15,786.50	1,022.75
32	0	0	0	0	0	0	1	0	0	0	0	0	0	0	0	0	0	0	0	0	16809251	42,250	16,809.25	42.25
33	0	0	0	0	0	0	0	0	0	0	0	0	0	0	0	0	0	0	0	0	16851501	471,750	16,851.50	471.75
34	0	0	0	0	0	0	1	0	0	0	0	0	0	0	0	0	0	0	0	0	17323251	22,000	17,323.25	22
35	0	0	0	0	0	0	1	0	0	0	0	1	0	0	0	0	0	0	0	0	17345251	1,023,000	17,345.25	1,023.00
36	0	0	0	0	0	0	1	0	0	0	0	0	0	0	0	0	0	0	0	0	18368251	49,750	18,368.25	49.75
37	0	0	0	0	0	0	0	0	0	0	0	0	0	0	0	0	0	0	0	0	18418001	455,000	18,418.00	455
38	0	0	0	0	0	0	1	0	0	0	0	0	0	0	0	0	0	0	0	0	18873001	31,500	18,873.00	31.5
39	0	0	0	0	0	0	1	0	0	0	0	1	0	0	0	0	0	0	0	0	18904501	1,022,750	18,904.50	1,022.75
40	0	0	0	0	0	0	1	0	0	0	0	0	0	0	0	0	0	0	0	0	19927251	40,250	19,927.25	40.25
41	0	0	0	0	0	0	0	0	0	0	0	0	0	0	0	0	0	0	0	0	19967501	472,000	19,967.50	472
42	0	0	0	0	0	0	1	0	0	0	0	0	0	0	0	0	0	0	0	0	20439501	23,750	20,439.50	23.75
43	0	0	0	0	0	0	1	0	0	0	0	1	0	0	0	0	0	0	0	0	20463251	1,023,250	20,463.25	1,023.25
44	0	0	0	0	0	0	1	0	0	0	0	0	0	0	0	0	0	0	0	0	21486501	47,500	21,486.50	47.5
45	0	0	0	0	0	0	0	0	0	0	0	0	0	0	0	0	0	0	0	0	21534001	455,250	21,534.00	455.25
46	0	0	0	0	0	0	1	0	0	0	0	0	0	0	0	0	0	0	0	0	21989251	33,000	21,989.25	33
47	0	0	0	0	0	0	1	0	0	0	0	1	0	0	0	0	0	0	0	0	22022251	1,023,250	22,022.25	1,023.25
48	0	0	0	0	0	0	1	0	0	0	0	0	0	0	0	0	0	0	0	0	23045501	54,750	23,045.50	54.75
49	0	0	0	0	0	0	0	0	0	0	0	0	0	0	0	0	0	0	0	0	23100251	455,250	23,100.25	455.25
50	0	0	0	0	0	0	1	0	0	0	0	0	0	0	0	0	0	0	0	0	23555501	26,250	23,555.50	26.25
51	0	0	0	0	0	0	1	0	0	0	0	1	0	0	0	0	0	0	0	0	23581751	1,022,750	23,581.75	1,022.75
52	0	0	0	0	0	0	1	0	0	0	0	0	0	0	0	0	0	0	0	0	24604501	45,500	24,604.50	45.5
53	0	0	0	0	0	0	0	0	0	0	0	0	0	0	0	0	0	0	0	0	24650001	455,250	24,650.00	455.25
54	0	0	0	0	0	0	1	0	0	0	0	0	0	0	0	0	0	0	0	0	25105251	35,000	25,105.25	35
55	0	0	0	0	0	0	1	0	0	0	0	1	0	0	0	0	0	0	0	0	25140251	1,023,250	25,140.25	1,023.25
56	0	0	0	0	0	0	1	0	0	0	0	0	0	0	0	0	0	0	0	0	26163501	36,250	26,163.50	36.25
57	0	0	0	0	0	0	0	0	0	0	0	0	0	0	0	0	0	0	0	0	26199751	472,000	26,199.75	472
58	0	0	0	0	0	0	1	0	0	0	0	0	0	0	0	0	0	0	0	0	26671751	28,000	26,671.75	28
59	0	0	0	0	0	0	1	0	0	0	0	1	0	0	0	0	0	0	0	0	26699751	1,022,750	26,699.75	1,022.75
60	0	0	0	0	0	0	1	0	0	0	0	0	0	0	0	0	0	0	0	0	27722501	43,500	27,722.50	43.5
61	0	0	0	0	0	0	0	0	0	0	0	0	0	0	0	0	0	0	0	0	27766001	472,000	27,766.00	472
62	0	0	0	0	0	0	1	0	0	0	0	0	0	0	0	0	0	0	0	0	28238001	20,250	28,238.00	20.25
63	0	0	0	0	0	0	1	0	0	0	0	1	0	0	0	0	0	0	0	0	28258251	1,023,250	28,258.25	1,023.25
64	0	0	0	0	0	0	1	0	0	0	0	0	0	0	0	0	0	0	0	0	29281501	67,500	29,281.50	67.5
65	0	0	0	0	0	0	0	0	0	0	0	0	0	0	0	0	0	0	0	0	29349001	438,750	29,349.00	438.75
66	0	0	0	0	0	0	1	0	0	0	0	0	0	0	0	0	0	0	0	0	29787751	30,000	29,787.75	30
67	0	0	0	0	0	0	1	0	0	0	0	1	0	0	0	0	0	0	0	0	29817751	1,022,750	29,817.75	1,022.75
68	0	0	0	0	0	0	1	0	0	0	0	0	0	0	0	0	0	0	0	0	30840501	41,500	30,840.50	41.5
69	0	0	0	0	0	0	0	0	0	0	0	0	0	0	0	0	0	0	0	0	30882001	472,250	30,882.00	472.25
70	0	0	0	0	0	0	1	0	0	0	0	0	0	0	0	0	0	0	0	0	31354251	22,500	31,354.25	22.5
71	0	0	0	0	0	0	1	0	0	0	0	1	0	0	0	0	0	0	0	0	31376751	1,022,750	31,376.75	1,022.75
72	0	0	0	0	0	0	1	0	0	0	0	0	0	0	0	0	0	0	0	0	32399501	49,000	32,399.50	49
73	0	0	0	0	0	0	0	0	0	0	0	0	0	0	0	0	0	0	0	0	32448501	455,500	32,448.50	455.5
74	0	0	0	0	0	0	1	0	0	0	0	0	0	0	0	0	0	0	0	0	32904001	31,500	32,904.00	31.5
75	0	0	0	0	0	0	1	0	0	0	0	1	0	0	0	0	0	0	0	0	32935501	1,023,000	32,935.50	1,023.00
76	0	0	0	0	0	0	1	0	0	0	0	0	0	0	0	0	0	0	0	0	33958501	39,750	33,958.50	39.75
77	0	0	0	0	0	0	0	0	0	0	0	0	0	0	0	0	0	0	0	0	33998251	472,000	33,998.25	472
78	0	0	0	0	0	0	1	0	0	0	0	0	0	0	0	0	0	0	0	0	34470251	24,250	34,470.25	24.25
79	0	0	0	0	0	0	1	0	0	0	0	1	0	0	0	0	0	0	0	0	34494501	1,023,000	34,494.50	1,023.00
80	0	0	0	0	0	0	1	0	0	0	0	0	0	0	0	0	0	0	0	0	35517501	47,000	35,517.50	47
81	0	0	0	0	0	0	0	0	0	0	0	0	0	0	0	0	0	0	0	0	35564501	455,500	35,564.50	455.5
82	0	0	0	0	0	0	1	0	0	0	0	0	0	0	0	0	0	0	0	0	36020001	33,750	36,020.00	33.75
83	0	0	0	0	0	0	1	0	0	0	0	1	0	0	0	0	0	0	0	0	36053751	1,023,000	36,053.75	1,023.00
84	0	0	0	0	0	0	1	0	0	0	0	0	0	0	0	0	0	0	0	0	37076751	70,750	37,076.75	70.75
85	0	0	0	0	0	0	0	0	0	0	0	0	0	0	0	0	0	0	0	0	37147501	438,750	37,147.50	438.75
86	0	0	0	0	0	0	1	0	0	0	0	0	0	0	0	0	0	0	0	0	37586251	26,250	37,586.25	26.25
87	0	0	0	0	0	0	1	0	0	0	0	1	0	0	0	0	0	0	0	0	37612501	1,023,250	37,612.50	1,023.25
88	0	0	0	0	0	0	1	0	0	0	0	0	0	0	0	0	0	0	0	0	38635751	45,000	38,635.75	45
89	0	0	0	0	0	0	0	0	0	0	0	0	0	0	0	0	0	0	0	0	38680751	455,250	38,680.75	455.25
90	0	0	0	0	0	0	1	0	0	0	0	0	0	0	0	0	0	0	0	0	39136001	35,500	39,136.00	35.5
91	0	0	0	0	0	0	1	0	0	0	0	1	0	0	0	0	0	0	0	0	39171501	1,023,250	39,171.50	1,023.25
92	0	0	0	0	0	0	1	0	0	0	0	0	0	0	0	0	0	0	0	0	40194751	35,500	40,194.75	35.5
93	0	0	0	0	0	0	0	0	0	0	0	0	0	0	0	0	0	0	0	0	40230251	472,250	40,230.25	472.25
94	0	0	0	0	0	0	1	0	0	0	0	0	0	0	0	0	0	0	0	0	40702501	28,500	40,702.50	28.5
95	0	0	0	0	0	0	1	0	0	0	0	1	0	0	0	0	0	0	0	0	40731001	1,022,750	40,731.00	1,022.75
96	0	0	0	0	0	0	1	0	0	0	0	0	0	0	0	0	0	0	0	0	41753751	43,000	41,753.75	43
97	0	0	0	0	0	0	0	0	0	0	0	0	0	0	0	0	0	0	0	0	41796751	455,500	41,796.75	455.5
98	0	0	0	0	0	0	1	0	0	0	0	0	0	0	0	0	0	0	0	0	42252251	37,250	42,252.25	37.25
99	0	0	0	0	0	0	1	0	0	0	0	1	0	0	0	0	0	0	0	0	42289501	1,023,250	42,289.50	1,023.25
100	0	0	0	0	0	0	1	0	0	0	0	0	0	0	0	0	0	0	0	0	43312751	33,750	43,312.75	33.75
101	0	0	0	0	0	0	0	0	0	0	0	0	0	0	0	0	0	0	0	0	43346501	472,000	43,346.50	472
102	0	0	0	0	0	0	1	0	0	0	0	0	0	0	0	0	0	0	0	0	43818501	30,000	43,818.50	30
103	0	0	0	0	0	0	1	0	0	0	0	1	0	0	0	0	0	0	0	0	43848501	1,023,250	43,848.50	1,023.25
104	0	0	0	0	0	0	1	0	0	0	0	0	0	0	0	0	0	0	0	0	44871751	41,000	44,871.75	41
105	0	0	0	0	0	0	0	0	0	0	0	0	0	0	0	0	0	0	0	0	44912751	472,250	44,912.75	472.25
106	0	0	0	0	0	0	1	0	0	0	0	0	0	0	0	0	0	0	0	0	45385001	23,000	45,385.00	23
107	0	0	0	0	0	0	1	0	0	0	0	1	0	0	0	0	0	0	0	0	45408001	1,022,750	45,408.00	1,022.75
108	0	0	0	0	0	0	1	0	0	0	0	0	0	0	0	0	0	0	0	0	46430751	48,500	46,430.75	48.5
109	0	0	0	0	0	0	0	0	0	0	0	0	0	0	0	0	0	0	0	0	46479251	455,500	46,479.25	455.5
110	0	0	0	0	0	0	1	0	0	0	0	0	0	0	0	0	0	0	0	0	46934751	32,000	46,934.75	32
111	0	0	0	0	0	0	1	0	0	0	0	1	0	0	0	0	0	0	0	0	46966751	1,023,000	46,966.75	1,023.00
112	0	0	0	0	0	0	1	0	0	0	0	0	0	0	0	0	0	0	0	0	47989751	39,000	47,989.75	39
113	0	0	0	0	0	0	0	0	0	0	0	0	0	0	0	0	0	0	0	0	48028751	472,250	48,028.75	472.25
114	0	0	0	0	0	0	1	0	0	0	0	0	0	0	0	0	0	0	0	0	48501001	23,500	48,501.00	23.5
115	0	0	0	0	0	0	1	0	0	0	0	1	0	0	0	0	0	0	0	0	48524501	1,024,250	48,524.50	1,024.25
116	0	0	0	0	0	0	1	0	0	0	0	0	0	0	0	0	0	0	0	0	49548751	46,500	49,548.75	46.5
117	0	0	0	0	0	0	0	0	0	0	0	0	0	0	0	0	0	0	0	0	49595251	455,500	49,595.25	455.5
118	0	0	0	0	0	0	1	0	0	0	0	0	0	0	0	0	0	0	0	0	50050751	34,250	50,050.75	34.25
119	0	0	0	0	0	0	1	0	0	0	0	1	0	0	0	0	0	0	0	0	50085001	1,022,750	50,085.00	1,022.75
120	0	0	0	0	0	0	1	0	0	0	0	0	0	0	0	0	0	0	0	0	51107751	70,500	51,107.75	70.5
121	0	0	0	0	0	0	0	0	0	0	0	0	0	0	0	0	0	0	0	0	51178251	439,000	51,178.25	439
122	0	0	0	0	0	0	1	0	0	0	0	0	0	0	0	0	0	0	0	0	51617251	26,500	51,617.25	26.5
123	0	0	0	0	0	0	1	0	0	0	0	1	0	0	0	0	0	0	0	0	51643751	1,025,250	51,643.75	1,025.25
124	0	0	0	0	0	0	1	0	0	0	0	0	0	0	0	0	0	0	0	0	52669001	42,250	52,669.00	42.25
125	0	0	0	0	0	0	0	0	0	0	0	0	0	0	0	0	0	0	0	0	52711251	472,250	52,711.25	472.25
126	0	0	0	0	0	0	1	0	0	0	0	0	0	0	0	0	0	0	0	0	53183501	18,250	53,183.50	18.25
127	0	0	0	0	0	0	1	0	0	0	0	1	0	0	0	0	0	0	0	0	53201751	1,024,250	53,201.75	1,024.25
128	0	0	0	0	0	0	1	0	0	0	0	0	0	0	0	0	0	0	0	0	54226001	51,750	54,226.00	51.75
129	0	0	0	0	0	0	0	0	0	0	0	0	0	0	0	0	0	0	0	0	54277751	455,500	54,277.75	455.5
130	0	0	0	0	0	0	1	0	0	0	0	0	0	0	0	0	0	0	0	0	54733251	28,500	54,733.25	28.5
131	0	0	0	0	0	0	1	0	0	0	0	1	0	0	0	0	0	0	0	0	54761751	1,025,250	54,761.75	1,025.25
132	0	0	0	0	0	0	1	0	0	0	0	0	0	0	0	0	0	0	0	0	55787001	40,500	55,787.00	40.5
133	0	0	0	0	0	0	0	0	0	0	0	0	0	0	0	0	0	0	0	0	55827501	455,500	55,827.50	455.5
134	0	0	0	0	0	0	1	0	0	0	0	0	0	0	0	0	0	0	0	0	56283001	38,250	56,283.00	38.25
135	0	0	0	0	0	0	1	0	0	0	0	1	0	0	0	0	0	0	0	0	56321251	1,022,750	56,321.25	1,022.75
136	0	0	0	0	0	0	1	0	0	0	0	0	0	0	0	0	0	0	0	0	57344001	33,000	57,344.00	33
137	0	0	0	0	0	0	0	0	0	0	0	0	0	0	0	0	0	0	0	0	57377001	472,500	57,377.00	472.5
138	0	0	0	0	0	0	1	0	0	0	0	0	0	0	0	0	0	0	0	0	57849501	30,000	57,849.50	30
139	0	0	0	0	0	0	1	0	0	0	0	1	0	0	0	0	0	0	0	0	57879501	1,025,500	57,879.50	1,025.50
140	0	0	0	0	0	0	1	0	0	0	0	0	0	0	0	0	0	0	0	0	58905001	38,500	58,905.00	38.5
141	0	0	0	0	0	0	0	0	0	0	0	0	0	0	0	0	0	0	0	0	58943501	472,250	58,943.50	472.25
142	0	0	0	0	0	0	1	0	0	0	0	0	0	0	0	0	0	0	0	0	59415751	23,000	59,415.75	23
143	0	0	0	0	0	0	1	0	0	0	0	1	0	0	0	0	0	0	0	0	59438751	1,023,250	59,438.75	1,023.25
144	0	0	0	0	0	0	1	0	0	0	0	0	0	0	0	0	0	0	0	0	60462001	64,500	60,462.00	64.5
145	0	0	0	0	0	0	0	0	0	0	0	0	0	0	0	0	0	0	0	0	60526501	439,000	60,526.50	439
146	0	0	0	0	0	0	1	0	0	0	0	0	0	0	0	0	0	0	0	0	60965501	32,750	60,965.50	32.75
147	0	0	0	0	0	0	1	0	0	0	0	1	0	0	0	0	0	0	0	0	60998251	1,022,750	60,998.25	1,022.75
148	0	0	0	0	0	0	1	0	0	0	0	0	0	0	0	0	0	0	0	0	62021001	38,750	62,021.00	38.75
149	0	0	0	0	0	0	0	0	0	0	0	0	0	0	0	0	0	0	0	0	62059751	472,250	62,059.75	472.25
150	0	0	0	0	0	0	1	0	0	0	0	0	0	0	0	0	0	0	0	0	62532001	24,750	62,532.00	24.75
151	0	0	0	0	0	0	1	0	0	0	0	1	0	0	0	0	0	0	0	0	62556751	1,023,250	62,556.75	1,023.25
152	0	0	0	0	0	0	1	0	0	0	0	0	0	0	0	0	0	0	0	0	63580001	46,000	63,580.00	46
153	0	0	0	0	0	0	0	0	0	0	0	0	0	0	0	0	0	0	0	0	63626001	455,500	63,626.00	455.5
154	0	0	0	0	0	0	1	0	0	0	0	0	0	0	0	0	0	0	0	0	64081501	34,500	64,081.50	34.5
155	0	0	0	0	0	0	1	0	0	0	0	1	0	0	0	0	0	0	0	0	64116001	1,023,000	64,116.00	1,023.00
156	0	0	0	0	0	0	1	0	0	0	0	0	0	0	0	0	0	0	0	0	65139001	70,000	65,139.00	70
157	0	0	0	0	0	0	0	0	0	0	0	0	0	0	0	0	0	0	0	0	65209001	439,000	65,209.00	439
158	0	0	0	0	0	0	1	0	0	0	0	0	0	0	0	0	0	0	0	0	65648001	27,000	65,648.00	27
159	0	0	0	0	0	0	1	0	0	0	0	1	0	0	0	0	0	0	0	0	65675001	1,023,000	65,675.00	1,023.00
160	0	0	0	0	0	0	1	0	0	0	0	0	0	0	0	0	0	0	0	0	66698001	44,250	66,698.00	44.25
161	0	0	0	0	0	0	0	0	0	0	0	0	0	0	0	0	0	0	0	0	66742251	472,250	66,742.25	472.25
162	0	0	0	0	0	0	1	0	0	0	0	0	0	0	0	0	0	0	0	0	67214501	19,500	67,214.50	19.5
163	0	0	0	0	0	0	1	0	0	0	0	1	0	0	0	0	0	0	0	0	67234001	1,023,000	67,234.00	1,023.00
164	0	0	0	0	0	0	1	0	0	0	0	0	0	0	0	0	0	0	0	0	68257001	51,500	68,257.00	51.5
165	0	0	0	0	0	0	0	0	0	0	0	0	0	0	0	0	0	0	0	0	68308501	455,500	68,308.50	455.5
166	0	0	0	0	0	0	1	0	0	0	0	0	0	0	0	0	0	0	0	0	68764001	29,250	68,764.00	29.25
167	0	0	0	0	0	0	1	0	0	0	0	1	0	0	0	0	0	0	0	0	68793251	1,023,000	68,793.25	1,023.00
168	0	0	0	0	0	0	1	0	0	0	0	0	0	0	0	0	0	0	0	0	69816251	42,000	69,816.25	42
169	0	0	0	0	0	0	0	0	0	0	0	0	0	0	0	0	0	0	0	0	69858251	472,250	69,858.25	472.25
170	0	0	0	0	0	0	1	0	0	0	0	0	0	0	0	0	0	0	0	0	70330501	21,500	70,330.50	21.5
171	0	0	0	0	0	0	1	0	0	0	0	1	0	0	0	0	0	0	0	0	70352001	1,023,250	70,352.00	1,023.25
172	0	0	0	0	0	0	1	0	0	0	0	0	0	0	0	0	0	0	0	0	71375251	49,500	71,375.25	49.5
173	0	0	0	0	0	0	0	0	0	0	0	0	0	0	0	0	0	0	0	0	71424751	455,500	71,424.75	455.5
174	0	0	0	0	0	0	1	0	0	0	0	0	0	0	0	0	0	0	0	0	71880251	31,250	71,880.25	31.25
175	0	0	0	0	0	0	1	0	0	0	0	1	0	0	0	0	0	0	0	0	71911501	1,022,750	71,911.50	1,022.75
176	0	0	0	0	0	0	1	0	0	0	0	0	0	0	0	0	0	0	0	0	72934251	73,500	72,934.25	73.5
177	0	0	0	0	0	0	0	0	0	0	0	0	0	0	0	0	0	0	0	0	73007751	438,750	73,007.75	438.75
178	0	0	0	0	0	0	1	0	0	0	0	0	0	0	0	0	0	0	0	0	73446501	24,000	73,446.50	24
179	0	0	0	0	0	0	1	0	0	0	0	1	0	0	0	0	0	0	0	0	73470501	1,022,750	73,470.50	1,022.75
180	0	0	0	0	0	0	1	0	0	0	0	0	0	0	0	0	0	0	0	0	74493251	47,500	74,493.25	47.5
181	0	0	0	0	0	0	0	0	0	0	0	0	0	0	0	0	0	0	0	0	74540751	455,500	74,540.75	455.5
182	0	0	0	0	0	0	1	0	0	0	0	0	0	0	0	0	0	0	0	0	74996251	32,750	74,996.25	32.75
183	0	0	0	0	0	0	1	0	0	0	0	1	0	0	0	0	0	0	0	0	75029001	1,023,250	75,029.00	1,023.25
184	0	0	0	0	0	0	1	0	0	0	0	0	0	0	0	0	0	0	0	0	76052251	38,250	76,052.25	38.25
185	0	0	0	0	0	0	0	0	0	0	0	0	0	0	0	0	0	0	0	0	76090501	472,250	76,090.50	472.25
186	0	0	0	0	0	0	1	0	0	0	0	0	0	0	0	0	0	0	0	0	76562751	25,750	76,562.75	25.75
187	0	0	0	0	0	0	1	0	0	0	0	1	0	0	0	0	0	0	0	0	76588501	1,022,750	76,588.50	1,022.75
188	0	0	0	0	0	0	1	0	0	0	0	0	0	0	0	0	0	0	0	0	77611251	45,500	77,611.25	45.5
189	0	0	0	0	0	0	0	0	0	0	0	0	0	0	0	0	0	0	0	0	77656751	455,750	77,656.75	455.75
190	0	0	0	0	0	0	1	0	0	0	0	0	0	0	0	0	0	0	0	0	78112501	34,750	78,112.50	34.75
191	0	0	0	0	0	0	1	0	0	0	0	1	0	0	0	0	0	0	0	0	78147251	1,023,000	78,147.25	1,023.00
192	0	0	0	0	0	0	1	0	0	0	0	0	0	0	0	0	0	0	0	0	79170251	36,250	79,170.25	36.25
193	0	0	0	0	0	0	0	0	0	0	0	0	0	0	0	0	0	0	0	0	79206501	472,250	79,206.50	472.25
194	0	0	0	0	0	0	1	0	0	0	0	0	0	0	0	0	0	0	0	0	79678751	27,750	79,678.75	27.75
195	0	0	0	0	0	0	1	0	0	0	0	1	0	0	0	0	0	0	0	0	79706501	1,022,750	79,706.50	1,022.75
196	0	0	0	0	0	0	1	0	0	0	0	0	0	0	0	0	0	0	0	0	80729251	43,750	80,729.25	43.75
197	0	0	0	0	0	0	0	0	0	0	0	0	0	0	0	0	0	0	0	0	80773001	455,500	80,773.00	455.5
198	0	0	0	0	0	0	1	0	0	0	0	0	0	0	0	0	0	0	0	0	81228501	37,000	81,228.50	37
199	0	0	0	0	0	0	1	0	0	0	0	1	0	0	0	0	0	0	0	0	81265501	1,022,750	81,265.50	1,022.75
200	0	0	0	0	0	0	1	0	0	0	0	0	0	0	0	0	0	0	0	0	82288251	67,750	82,288.25	67.75
201	0	0	0	0	0	0	0	0	0	0	0	0	0	0	0	0	0	0	0	0	82356001	439,000	82,356.00	439
202	0	0	0	0	0	0	1	0	0	0	0	0	0	0	0	0	0	0	0	0	82795001	29,250	82,795.00	29.25
203	0	0	0	0	0	0	1	0	0	0	0	1	0	0	0	0	0	0	0	0	82824251	1,023,000	82,824.25	1,023.00
204	0	0	0	0	0	0	1	0	0	0	0	0	0	0	0	0	0	0	0	0	83847251	41,750	83,847.25	41.75
205	0	0	0	0	0	0	0	0	0	0	0	0	0	0	0	0	0	0	0	0	83889001	472,250	83,889.00	472.25
206	0	0	0	0	0	0	1	0	0	0	0	0	0	0	0	0	0	0	0	0	84361251	22,250	84,361.25	22.25
207	0	0	0	0	0	0	1	0	0	0	0	1	0	0	0	0	0	0	0	0	84383501	1,023,000	84,383.50	1,023.00
208	0	0	0	0	0	0	1	0	0	0	0	0	0	0	0	0	0	0	0	0	85406501	49,000	85,406.50	49
209	0	0	0	0	0	0	0	0	0	0	0	0	0	0	0	0	0	0	0	0	85455501	455,500	85,455.50	455.5
210	0	0	0	0	0	0	1	0	0	0	0	0	0	0	0	0	0	0	0	0	85911001	31,250	85,911.00	31.25
211	0	0	0	0	0	0	1	0	0	0	0	1	0	0	0	0	0	0	0	0	85942251	1,023,250	85,942.25	1,023.25
212	0	0	0	0	0	0	1	0	0	0	0	0	0	0	0	0	0	0	0	0	86965501	73,000	86,965.50	73
213	0	0	0	0	0	0	0	0	0	0	0	0	0	0	0	0	0	0	0	0	87038501	439,000	87,038.50	439
214	0	0	0	0	0	0	1	0	0	0	0	0	0	0	0	0	0	0	0	0	87477501	23,750	87,477.50	23.75
215	0	0	0	0	0	0	1	0	0	0	0	1	0	0	0	0	0	0	0	0	87501251	1,023,250	87,501.25	1,023.25
216	0	0	0	0	0	0	1	0	0	0	0	0	0	0	0	0	0	0	0	0	88524501	47,000	88,524.50	47
217	0	0	0	0	0	0	0	0	0	0	0	0	0	0	0	0	0	0	0	0	88571501	472,250	88,571.50	472.25
218	0	0	0	0	0	0	1	0	0	0	0	0	0	0	0	0	0	0	0	0	89043751	16,750	89,043.75	16.75
219	0	0	0	0	0	0	1	0	0	0	0	1	0	0	0	0	0	0	0	0	89060501	1,023,000	89,060.50	1,023.00
220	0	0	0	0	0	0	1	0	0	0	0	0	0	0	0	0	0	0	0	0	90083501	54,500	90,083.50	54.5
221	0	0	0	0	0	0	0	0	0	0	0	0	0	0	0	0	0	0	0	0	90138001	455,500	90,138.00	455.5
222	0	0	0	0	0	0	1	0	0	0	0	0	0	0	0	0	0	0	0	0	90593501	25,750	90,593.50	25.75
223	0	0	0	0	0	0	1	0	0	0	0	1	0	0	0	0	0	0	0	0	90619251	1,023,250	90,619.25	1,023.25
224	0	0	0	0	0	0	1	0	0	0	0	0	0	0	0	0	0	0	0	0	91642501	45,250	91,642.50	45.25
225	0	0	0	0	0	0	0	0	0	0	0	0	0	0	0	0	0	0	0	0	91687751	455,500	91,687.75	455.5
226	0	0	0	0	0	0	1	0	0	0	0	0	0	0	0	0	0	0	0	0	92143251	35,000	92,143.25	35
227	0	0	0	0	0	0	1	0	0	0	0	1	0	0	0	0	0	0	0	0	92178251	1,023,250	92,178.25	1,023.25
228	0	0	0	0	0	0	1	0	0	0	0	0	0	0	0	0	0	0	0	0	93201501	36,000	93,201.50	36
229	0	0	0	0	0	0	0	0	0	0	0	0	0	0	0	0	0	0	0	0	93237501	472,250	93,237.50	472.25
230	0	0	0	0	0	0	1	0	0	0	0	0	0	0	0	0	0	0	0	0	93709751	28,000	93,709.75	28
231	0	0	0	0	0	0	1	0	0	0	0	1	0	0	0	0	0	0	0	0	93737751	1,022,750	93,737.75	1,022.75
232	0	0	0	0	0	0	1	0	0	0	0	0	0	0	0	0	0	0	0	0	94760501	43,250	94,760.50	43.25
233	0	0	0	0	0	0	0	0	0	0	0	0	0	0	0	0	0	0	0	0	94803751	455,500	94,803.75	455.5
234	0	0	0	0	0	0	1	0	0	0	0	0	0	0	0	0	0	0	0	0	95259251	37,500	95,259.25	37.5
235	0	0	0	0	0	0	1	0	0	0	0	1	0	0	0	0	0	0	0	0	95296751	1,022,750	95,296.75	1,022.75
236	0	0	0	0	0	0	1	0	0	0	0	0	0	0	0	0	0	0	0	0	96319501	67,250	96,319.50	67.25
237	0	0	0	0	0	0	0	0	0	0	0	0	0	0	0	0	0	0	0	0	96386751	439,000	96,386.75	439
238	0	0	0	0	0	0	1	0	0	0	0	0	0	0	0	0	0	0	0	0	96825751	29,750	96,825.75	29.75
239	0	0	0	0	0	0	1	0	0	0	0	1	0	0	0	0	0	0	0	0	96855501	1,023,000	96,855.50	1,023.00
240	0	0	0	0	0	0	1	0	0	0	0	0	0	0	0	0	0	0	0	0	97878501	458,000	97,878.50	458
241	0	0	0	0	0	0	0	0	0	0	0	0	0	0	0	0	0	0	0	0	98336501	39,000	98,336.50	39
242	0	0	0	0	0	0	1	0	0	0	0	0	0	0	0	0	0	0	0	0	98375501	39,250	98,375.50	39.25
243	0	0	0	0	0	0	1	0	0	0	0	1	0	0	0	0	0	0	0	0	98414751	1,022,750	98,414.75	1,022.75
244	0	0	0	0	0	0	1	0	0	0	0	0	0	0	0	0	0	0	0	0	99437501	48,750	99,437.50	48.75
245	0	0	0	0	0	0	0	0	0	0	0	0	0	0	0	0	0	0	0	0	99486251	455,500	99,486.25	455.5
246	0	0	0	0	0	0	1	0	0	0	0	0	0	0	0	0	0	0	0	0	99941751	31,750	99,941.75	31.75
247	0	0	0	0	0	0	1	0	0	0	0	1	0	0	0	0	0	0	0	0	99973501	1,023,000	99,973.50	1,023.00
248	0	0	0	0	0	0	1	0	0	0	0	0	0	0	0	0	0	0	0	0	100996501	39,500	100,996.50	39.5
249	0	0	0	0	0	0	0	0	0	0	0	0	0	0	0	0	0	0	0	0	101036001	472,250	101,036.00	472.25
250	0	0	0	0	0	0	1	0	0	0	0	0	0	0	0	0	0	0	0	0	101508251	24,250	101,508.25	24.25
251	0	0	0	0	0	0	1	0	0	0	0	1	0	0	0	0	0	0	0	0	101532501	1,023,250	101,532.50	1,023.25
252	0	0	0	0	0	0	1	0	0	0	0	0	0	0	0	0	0	0	0	0	102555751	46,500	102,555.75	46.5
253	0	0	0	0	0	0	0	0	0	0	0	0	0	0	0	0	0	0	0	0	102602251	455,750	102,602.25	455.75
254	0	0	0	0	0	0	1	0	0	0	0	0	0	0	0	0	0	0	0	0	103058001	34,000	103,058.00	34
255	0	0	0	0	0	0	1	0	0	0	0	1	0	0	0	0	0	0	0	0	103092001	1,022,750	103,092.00	1,022.75
256	0	0	0	0	0	0	1	0	0	0	0	0	0	0	0	0	0	0	0	0	104114751	37,250	104,114.75	37.25
257	0	0	0	0	0	0	0	0	0	0	0	0	0	0	0	0	0	0	0	0	104152001	472,250	104,152.00	472.25
258	0	0	0	0	0	0	1	0	0	0	0	0	0	0	0	0	0	0	0	0	104624251	26,250	104,624.25	26.25
259	0	0	0	0	0	0	1	0	0	0	0	1	0	0	0	0	0	0	0	0	104650501	1,023,250	104,650.50	1,023.25
260	0	0	0	0	0	0	1	0	0	0	0	0	0	0	0	0	0	0	0	0	105673751	44,750	105,673.75	44.75
261	0	0	0	0	0	0	0	0	0	0	0	0	0	0	0	0	0	0	0	0	105718501	455,500	105,718.50	455.5
262	0	0	0	0	0	0	1	0	0	0	0	0	0	0	0	0	0	0	0	0	106174001	34,000	106,174.00	34
263	0	0	0	0	0	0	1	0	0	0	0	1	0	0	0	0	0	0	0	0	106208001	1,024,750	106,208.00	1,024.75
264	0	0	0	0	0	0	1	0	0	0	0	0	0	0	0	0	0	0	0	0	107232751	35,500	107,232.75	35.5
265	0	0	0	0	0	0	0	0	0	0	0	0	0	0	0	0	0	0	0	0	107268251	472,250	107,268.25	472.25
266	0	0	0	0	0	0	1	0	0	0	0	0	0	0	0	0	0	0	0	0	107740501	28,500	107,740.50	28.5
267	0	0	0	0	0	0	1	0	0	0	0	1	0	0	0	0	0	0	0	0	107769001	1,024,750	107,769.00	1,024.75
268	0	0	0	0	0	0	1	0	0	0	0	0	0	0	0	0	0	0	0	0	108793751	40,750	108,793.75	40.75
269	0	0	0	0	0	0	0	0	0	0	0	0	0	0	0	0	0	0	0	0	108834501	455,750	108,834.50	455.75
270	0	0	0	0	0	0	1	0	0	0	0	0	0	0	0	0	0	0	0	0	109290251	37,500	109,290.25	37.5
271	0	0	0	0	0	0	1	0	0	0	0	1	0	0	0	0	0	0	0	0	109327751	1,025,250	109,327.75	1,025.25
272	0	0	0	0	0	0	1	0	0	0	0	0	0	0	0	0	0	0	0	0	110353001	64,500	110,353.00	64.5
273	0	0	0	0	0	0	0	0	0	0	0	0	0	0	0	0	0	0	0	0	110417501	439,000	110,417.50	439
274	0	0	0	0	0	0	1	0	0	0	0	0	0	0	0	0	0	0	0	0	110856501	29,250	110,856.50	29.25
275	0	0	0	0	0	0	1	0	0	0	0	1	0	0	0	0	0	0	0	0	110885751	1,024,000	110,885.75	1,024.00
276	0	0	0	0	0	0	1	0	0	0	0	0	0	0	0	0	0	0	0	0	111909751	41,000	111,909.75	41
277	0	0	0	0	0	0	0	0	0	0	0	0	0	0	0	0	0	0	0	0	111950751	472,250	111,950.75	472.25
278	0	0	0	0	0	0	1	0	0	0	0	0	0	0	0	0	0	0	0	0	112423001	22,750	112,423.00	22.75
279	0	0	0	0	0	0	1	0	0	0	0	1	0	0	0	0	0	0	0	0	112445751	1,023,000	112,445.75	1,023.00
280	0	0	0	0	0	0	1	0	0	0	0	0	0	0	0	0	0	0	0	0	113468751	48,250	113,468.75	48.25
281	0	0	0	0	0	0	0	0	0	0	0	0	0	0	0	0	0	0	0	0	113517001	455,750	113,517.00	455.75
282	0	0	0	0	0	0	1	0	0	0	0	0	0	0	0	0	0	0	0	0	113972751	32,000	113,972.75	32
283	0	0	0	0	0	0	1	0	0	0	0	1	0	0	0	0	0	0	0	0	114004751	1,023,000	114,004.75	1,023.00
284	0	0	0	0	0	0	1	0	0	0	0	0	0	0	0	0	0	0	0	0	115027751	39,000	115,027.75	39
285	0	0	0	0	0	0	0	0	0	0	0	0	0	0	0	0	0	0	0	0	115066751	472,250	115,066.75	472.25
286	0	0	0	0	0	0	1	0	0	0	0	0	0	0	0	0	0	0	0	0	115539001	24,250	115,539.00	24.25
287	0	0	0	0	0	0	1	0	0	0	0	1	0	0	0	0	0	0	0	0	115563251	1,023,500	115,563.25	1,023.50
288	0	0	0	0	0	0	1	0	0	0	0	0	0	0	0	0	0	0	0	0	116586751	46,250	116,586.75	46.25
289	0	0	0	0	0	0	0	0	0	0	0	0	0	0	0	0	0	0	0	0	116633001	455,750	116,633.00	455.75
290	0	0	0	0	0	0	1	0	0	0	0	0	0	0	0	0	0	0	0	0	117088751	34,000	117,088.75	34
291	0	0	0	0	0	0	1	0	0	0	0	1	0	0	0	0	0	0	0	0	117122751	1,025,250	117,122.75	1,025.25
292	0	0	0	0	0	0	1	0	0	0	0	0	0	0	0	0	0	0	0	0	118148001	68,250	118,148.00	68.25
293	0	0	0	0	0	0	0	0	0	0	0	0	0	0	0	0	0	0	0	0	118216251	439,000	118,216.25	439
294	0	0	0	0	0	0	1	0	0	0	0	0	0	0	0	0	0	0	0	0	118655251	26,500	118,655.25	26.5
295	0	0	0	0	0	0	1	0	0	0	0	1	0	0	0	0	0	0	0	0	118681751	1,023,250	118,681.75	1,023.25
296	0	0	0	0	0	0	1	0	0	0	0	0	0	0	0	0	0	0	0	0	119705001	44,250	119,705.00	44.25
297	0	0	0	0	0	0	0	0	0	0	0	0	0	0	0	0	0	0	0	0	119749251	472,250	119,749.25	472.25
298	0	0	0	0	0	0	1	0	0	0	0	0	0	0	0	0	0	0	0	0	120221501	19,250	120,221.50	19.25
299	0	0	0	0	0	0	1	0	0	0	0	1	0	0	0	0	0	0	0	0	120240751	1,023,250	120,240.75	1,023.25
300	0	0	0	0	0	0	1	0	0	0	0	0	0	0	0	0	0	0	0	0	121264001	51,500	121,264.00	51.5
301	0	0	0	0	0	0	0	0	0	0	0	0	0	0	0	0	0	0	0	0	121315501	455,750	121,315.50	455.75
302	0	0	0	0	0	0	1	0	0	0	0	0	0	0	0	0	0	0	0	0	121771251	28,500	121,771.25	28.5
303	0	0	0	0	0	0	1	0	0	0	0	1	0	0	0	0	0	0	0	0	121799751	1,023,250	121,799.75	1,023.25
304	0	0	0	0	0	0	1	0	0	0	0	0	0	0	0	0	0	0	0	0	122823001	42,250	122,823.00	42.25
305	0	0	0	0	0	0	0	0	0	0	0	0	0	0	0	0	0	0	0	0	122865251	455,750	122,865.25	455.75
306	0	0	0	0	0	0	1	0	0	0	0	0	0	0	0	0	0	0	0	0	123321001	38,000	123,321.00	38
307	0	0	0	0	0	0	1	0	0	0	0	1	0	0	0	0	0	0	0	0	123359001	1,023,000	123,359.00	1,023.00
308	0	0	0	0	0	0	1	0	0	0	0	0	0	0	0	0	0	0	0	0	124382001	33,000	124,382.00	33
309	0	0	0	0	0	0	0	0	0	0	0	0	0	0	0	0	0	0	0	0	124415001	472,500	124,415.00	472.5
310	0	0	0	0	0	0	1	0	0	0	0	0	0	0	0	0	0	0	0	0	124887501	30,750	124,887.50	30.75
311	0	0	0	0	0	0	1	0	0	0	0	1	0	0	0	0	0	0	0	0	124918251	1,022,750	124,918.25	1,022.75
312	0	0	0	0	0	0	1	0	0	0	0	0	0	0	0	0	0	0	0	0	125941001	40,500	125,941.00	40.5
313	0	0	0	0	0	0	0	0	0	0	0	0	0	0	0	0	0	0	0	0	125981501	472,250	125,981.50	472.25
314	0	0	0	0	0	0	1	0	0	0	0	0	0	0	0	0	0	0	0	0	126453751	23,500	126,453.75	23.5
315	0	0	0	0	0	0	1	0	0	0	0	1	0	0	0	0	0	0	0	0	126477251	1,022,750	126,477.25	1,022.75
316	0	0	0	0	0	0	1	0	0	0	0	0	0	0	0	0	0	0	0	0	127500001	47,750	127,500.00	47.75
317	0	0	0	0	0	0	0	0	0	0	0	0	0	0	0	0	0	0	0	0	127547751	455,750	127,547.75	455.75
318	0	0	0	0	0	0	1	0	0	0	0	0	0	0	0	0	0	0	0	0	128003501	32,500	128,003.50	32.5
319	0	0	0	0	0	0	1	0	0	0	0	1	0	0	0	0	0	0	0	0	128036001	1,023,000	128,036.00	1,023.00
320	0	0	0	0	0	0	1	0	0	0	0	0	0	0	0	0	0	0	0	0	129059001	38,500	129,059.00	38.5
321	0	0	0	0	0	0	0	0	0	0	0	0	0	0	0	0	0	0	0	0	129097501	472,500	129,097.50	472.5
322	0	0	0	0	0	0	1	0	0	0	0	0	0	0	0	0	0	0	0	0	129570001	25,250	129,570.00	25.25
323	0	0	0	0	0	0	1	0	0	0	0	1	0	0	0	0	0	0	0	0	129595251	1,022,750	129,595.25	1,022.75
324	0	0	0	0	0	0	1	0	0	0	0	0	0	0	0	0	0	0	0	0	130618001	45,750	130,618.00	45.75
325	0	0	0	0	0	0	0	0	0	0	0	0	0	0	0	0	0	0	0	0	130663751	456,000	130,663.75	456
326	0	0	0	0	0	0	1	0	0	0	0	0	0	0	0	0	0	0	0	0	131119751	34,500	131,119.75	34.5
327	0	0	0	0	0	0	1	0	0	0	0	1	0	0	0	0	0	0	0	0	131154251	1,022,750	131,154.25	1,022.75
328	0	0	0	0	0	0	1	0	0	0	0	0	0	0	0	0	0	0	0	0	132177001	69,750	132,177.00	69.75
329	0	0	0	0	0	0	0	0	0	0	0	0	0	0	0	0	0	0	0	0	132246751	439,250	132,246.75	439.25
330	0	0	0	0	0	0	1	0	0	0	0	0	0	0	0	0	0	0	0	0	132686001	27,000	132,686.00	27
331	0	0	0	0	0	0	1	0	0	0	0	1	0	0	0	0	0	0	0	0	132713001	1,023,250	132,713.00	1,023.25
332	0	0	0	0	0	0	1	0	0	0	0	0	0	0	0	0	0	0	0	0	133736251	43,500	133,736.25	43.5
333	0	0	0	0	0	0	0	0	0	0	0	0	0	0	0	0	0	0	0	0	133779751	472,750	133,779.75	472.75
334	0	0	0	0	0	0	1	0	0	0	0	0	0	0	0	0	0	0	0	0	134252501	20,000	134,252.50	20
335	0	0	0	0	0	0	1	0	0	0	0	1	0	0	0	0	0	0	0	0	134272501	1,022,750	134,272.50	1,022.75
336	0	0	0	0	0	0	1	0	0	0	0	0	0	0	0	0	0	0	0	0	135295251	51,000	135,295.25	51
337	0	0	0	0	0	0	0	0	0	0	0	0	0	0	0	0	0	0	0	0	135346251	455,750	135,346.25	455.75
338	0	0	0	0	0	0	1	0	0	0	0	0	0	0	0	0	0	0	0	0	135802001	29,000	135,802.00	29
339	0	0	0	0	0	0	1	0	0	0	0	1	0	0	0	0	0	0	0	0	135831001	1,023,250	135,831.00	1,023.25
340	0	0	0	0	0	0	1	0	0	0	0	0	0	0	0	0	0	0	0	0	136854251	41,750	136,854.25	41.75
341	0	0	0	0	0	0	0	0	0	0	0	0	0	0	0	0	0	0	0	0	136896001	472,500	136,896.00	472.5
342	0	0	0	0	0	0	1	0	0	0	0	0	0	0	0	0	0	0	0	0	137368501	21,500	137,368.50	21.5
343	0	0	0	0	0	0	1	0	0	0	0	1	0	0	0	0	0	0	0	0	137390001	1,023,250	137,390.00	1,023.25
344	0	0	0	0	0	0	1	0	0	0	0	0	0	0	0	0	0	0	0	0	138413251	49,000	138,413.25	49
345	0	0	0	0	0	0	0	0	0	0	0	0	0	0	0	0	0	0	0	0	138462251	456,000	138,462.25	456
346	0	0	0	0	0	0	1	0	0	0	0	0	0	0	0	0	0	0	0	0	138918251	31,250	138,918.25	31.25
347	0	0	0	0	0	0	1	0	0	0	0	1	0	0	0	0	0	0	0	0	138949501	1,022,750	138,949.50	1,022.75
348	0	0	0	0	0	0	1	0	0	0	0	0	0	0	0	0	0	0	0	0	139972251	39,750	139,972.25	39.75
349	0	0	0	0	0	0	0	0	0	0	0	0	0	0	0	0	0	0	0	0	140012001	472,500	140,012.00	472.5
350	0	0	0	0	0	0	1	0	0	0	0	0	0	0	0	0	0	0	0	0	140484501	23,750	140,484.50	23.75
351	0	0	0	0	0	0	1	0	0	0	0	1	0	0	0	0	0	0	0	0	140508251	1,023,000	140,508.25	1,023.00
352	0	0	0	0	0	0	1	0	0	0	0	0	0	0	0	0	0	0	0	0	141531251	47,000	141,531.25	47
353	0	0	0	0	0	0	0	0	0	0	0	0	0	0	0	0	0	0	0	0	141578251	456,000	141,578.25	456
354	0	0	0	0	0	0	1	0	0	0	0	0	0	0	0	0	0	0	0	0	142034251	33,250	142,034.25	33.25
355	0	0	0	0	0	0	1	0	0	0	0	1	0	0	0	0	0	0	0	0	142067501	1,022,750	142,067.50	1,022.75
356	0	0	0	0	0	0	1	0	0	0	0	0	0	0	0	0	0	0	0	0	143090251	37,750	143,090.25	37.75
357	0	0	0	0	0	0	0	0	0	0	0	0	0	0	0	0	0	0	0	0	143128001	472,750	143,128.00	472.75
358	0	0	0	0	0	0	1	0	0	0	0	0	0	0	0	0	0	0	0	0	143600751	25,250	143,600.75	25.25
359	0	0	0	0	0	0	1	0	0	0	0	1	0	0	0	0	0	0	0	0	143626001	1,023,250	143,626.00	1,023.25
360	0	0	0	0	0	0	1	0	0	0	0	0	0	0	0	0	0	0	0	0	144649251	45,250	144,649.25	45.25
361	0	0	0	0	0	0	0	0	0	0	0	0	0	0	0	0	0	0	0	0	144694501	456,000	144,694.50	456
362	0	0	0	0	0	0	1	0	0	0	0	0	0	0	0	0	0	0	0	0	145150501	34,750	145,150.50	34.75
363	0	0	0	0	0	0	1	0	0	0	0	1	0	0	0	0	0	0	0	0	145185251	1,023,000	145,185.25	1,023.00
364	0	0	0	0	0	0	1	0	0	0	0	0	0	0	0	0	0	0	0	0	146208251	36,000	146,208.25	36
365	0	0	0	0	0	0	0	0	0	0	0	0	0	0	0	0	0	0	0	0	146244251	472,500	146,244.25	472.5
366	0	0	0	0	0	0	1	0	0	0	0	0	0	0	0	0	0	0	0	0	146716751	27,750	146,716.75	27.75
367	0	0	0	0	0	0	1	0	0	0	0	1	0	0	0	0	0	0	0	0	146744501	1,022,750	146,744.50	1,022.75
368	0	0	0	0	0	0	1	0	0	0	0	0	0	0	0	0	0	0	0	0	147767251	43,250	147,767.25	43.25
369	0	0	0	0	0	0	0	0	0	0	0	0	0	0	0	0	0	0	0	0	147810501	456,000	147,810.50	456
370	0	0	0	0	0	0	1	0	0	0	0	0	0	0	0	0	0	0	0	0	148266501	36,750	148,266.50	36.75
371	0	0	0	0	0	0	1	0	0	0	0	1	0	0	0	0	0	0	0	0	148303251	1,023,000	148,303.25	1,023.00
372	0	0	0	0	0	0	1	0	0	0	0	0	0	0	0	0	0	0	0	0	149326251	50,750	149,326.25	50.75
373	0	0	0	0	0	0	0	0	0	0	0	0	0	0	0	0	0	0	0	0	149377001	456,000	149,377.00	456
374	0	0	0	0	0	0	1	0	0	0	0	0	0	0	0	0	0	0	0	0	149833001	29,250	149,833.00	29.25
375	0	0	0	0	0	0	1	0	0	0	0	1	0	0	0	0	0	0	0	0	149862251	1,023,250	149,862.25	1,023.25
376	0	0	0	0	0	0	1	0	0	0	0	0	0	0	0	0	0	0	0	0	150885501	41,250	150,885.50	41.25
377	0	0	0	0	0	0	0	0	0	0	0	0	0	0	0	0	0	0	0	0	150926751	472,500	150,926.75	472.5
378	0	0	0	0	0	0	1	0	0	0	0	0	0	0	0	0	0	0	0	0	151399251	22,500	151,399.25	22.5
379	0	0	0	0	0	0	1	0	0	0	0	1	0	0	0	0	0	0	0	0	151421751	1,022,750	151,421.75	1,022.75
380	0	0	0	0	0	0	1	0	0	0	0	0	0	0	0	0	0	0	0	0	152444501	48,500	152,444.50	48.5
381	0	0	0	0	0	0	0	0	0	0	0	0	0	0	0	0	0	0	0	0	152493001	456,000	152,493.00	456
382	0	0	0	0	0	0	1	0	0	0	0	0	0	0	0	0	0	0	0	0	152949001	31,250	152,949.00	31.25
383	0	0	0	0	0	0	1	0	0	0	0	1	0	0	0	0	0	0	0	0	152980251	1,023,250	152,980.25	1,023.25
384	0	0	0	0	0	0	1	0	0	0	0	0	0	0	0	0	0	0	0	0	154003501	72,750	154,003.50	72.75
385	0	0	0	0	0	0	0	0	0	0	0	0	0	0	0	0	0	0	0	0	154076251	439,250	154,076.25	439.25
386	0	0	0	0	0	0	1	0	0	0	0	0	0	0	0	0	0	0	0	0	154515501	23,750	154,515.50	23.75
387	0	0	0	0	0	0	1	0	0	0	0	1	0	0	0	0	0	0	0	0	154539251	1,023,250	154,539.25	1,023.25
388	0	0	0	0	0	0	1	0	0	0	0	0	0	0	0	0	0	0	0	0	155562501	46,750	155,562.50	46.75
389	0	0	0	0	0	0	0	0	0	0	0	0	0	0	0	0	0	0	0	0	155609251	489,250	155,609.25	489.25
390	0	0	0	0	0	0	1	0	0	0	0	0	0	0	0	0	0	0	0	0	156098501	250	156,098.50	0.25
391	0	0	0	0	0	0	1	0	0	0	0	1	0	0	0	0	0	0	0	0	156098751	1,022,750	156,098.75	1,022.75
392	0	0	0	0	0	0	1	0	0	0	0	0	0	0	0	0	0	0	0	0	157121501	54,250	157,121.50	54.25
393	0	0	0	0	0	0	0	0	0	0	0	0	0	0	0	0	0	0	0	0	157175751	455,750	157,175.75	455.75
394	0	0	0	0	0	0	1	0	0	0	0	0	0	0	0	0	0	0	0	0	157631501	26,000	157,631.50	26
395	0	0	0	0	0	0	1	0	0	0	0	1	0	0	0	0	0	0	0	0	157657501	1,023,000	157,657.50	1,023.00
396	0	0	0	0	0	0	1	0	0	0	0	0	0	0	0	0	0	0	0	0	158680501	44,750	158,680.50	44.75
397	0	0	0	0	0	0	0	0	0	0	0	0	0	0	0	0	0	0	0	0	158725251	456,000	158,725.25	456
398	0	0	0	0	0	0	1	0	0	0	0	0	0	0	0	0	0	0	0	0	159181251	35,250	159,181.25	35.25
399	0	0	0	0	0	0	1	0	0	0	0	1	0	0	0	0	0	0	0	0	159216501	1,023,000	159,216.50	1,023.00
400	0	0	0	0	0	0	1	0	0	0	0	0	0	0	0	0	0	0	0	0	160239501	35,500	160,239.50	35.5
401	0	0	0	0	0	0	0	0	0	0	0	0	0	0	0	0	0	0	0	0	160275001	472,750	160,275.00	472.75
402	0	0	0	0	0	0	1	0	0	0	0	0	0	0	0	0	0	0	0	0	160747751	28,000	160,747.75	28
403	0	0	0	0	0	0	1	0	0	0	0	1	0	0	0	0	0	0	0	0	160775751	1,022,750	160,775.75	1,022.75
404	0	0	0	0	0	0	1	0	0	0	0	0	0	0	0	0	0	0	0	0	161798501	43,000	161,798.50	43
405	0	0	0	0	0	0	0	0	0	0	0	0	0	0	0	0	0	0	0	0	161841501	455,750	161,841.50	455.75
406	0	0	0	0	0	0	1	0	0	0	0	0	0	0	0	0	0	0	0	0	162297251	37,250	162,297.25	37.25
407	0	0	0	0	0	0	1	0	0	0	0	1	0	0	0	0	0	0	0	0	162334501	1,023,000	162,334.50	1,023.00
408	0	0	0	0	0	0	1	0	0	0	0	0	0	0	0	0	0	0	0	0	163357501	67,000	163,357.50	67
409	0	0	0	0	0	0	0	0	0	0	0	0	0	0	0	0	0	0	0	0	163424501	439,250	163,424.50	439.25
410	0	0	0	0	0	0	1	0	0	0	0	0	0	0	0	0	0	0	0	0	163863751	28,750	163,863.75	28.75
411	0	0	0	0	0	0	1	0	0	0	0	1	0	0	0	0	0	0	0	0	163892501	1,024,000	163,892.50	1,024.00
412	0	0	0	0	0	0	1	0	0	0	0	0	0	0	0	0	0	0	0	0	164916501	41,000	164,916.50	41
413	0	0	0	0	0	0	0	0	0	0	0	0	0	0	0	0	0	0	0	0	164957501	472,500	164,957.50	472.5
414	0	0	0	0	0	0	1	0	0	0	0	0	0	0	0	0	0	0	0	0	165430001	22,750	165,430.00	22.75
415	0	0	0	0	0	0	1	0	0	0	0	1	0	0	0	0	0	0	0	0	165452751	1,023,000	165,452.75	1,023.00
416	0	0	0	0	0	0	1	0	0	0	0	0	0	0	0	0	0	0	0	0	166475751	48,250	166,475.75	48.25
417	0	0	0	0	0	0	0	0	0	0	0	0	0	0	0	0	0	0	0	0	166524001	455,750	166,524.00	455.75
418	0	0	0	0	0	0	1	0	0	0	0	0	0	0	0	0	0	0	0	0	166979751	31,750	166,979.75	31.75
419	0	0	0	0	0	0	1	0	0	0	0	1	0	0	0	0	0	0	0	0	167011501	1,023,250	167,011.50	1,023.25
420	0	0	0	0	0	0	1	0	0	0	0	0	0	0	0	0	0	0	0	0	168034751	72,250	168,034.75	72.25
421	0	0	0	0	0	0	0	0	0	0	0	0	0	0	0	0	0	0	0	0	168107001	439,250	168,107.00	439.25
422	0	0	0	0	0	0	1	0	0	0	0	0	0	0	0	0	0	0	0	0	168546251	23,250	168,546.25	23.25
423	0	0	0	0	0	0	1	0	0	0	0	1	0	0	0	0	0	0	0	0	168569501	1,024,250	168,569.50	1,024.25
424	0	0	0	0	0	0	1	0	0	0	0	0	0	0	0	0	0	0	0	0	169593751	46,500	169,593.75	46.5
425	0	0	0	0	0	0	0	0	0	0	0	0	0	0	0	0	0	0	0	0	169640251	455,750	169,640.25	455.75
426	0	0	0	0	0	0	1	0	0	0	0	0	0	0	0	0	0	0	0	0	170096001	33,500	170,096.00	33.5
427	0	0	0	0	0	0	1	0	0	0	0	1	0	0	0	0	0	0	0	0	170129501	1,023,250	170,129.50	1,023.25
428	0	0	0	0	0	0	1	0	0	0	0	0	0	0	0	0	0	0	0	0	171152751	37,000	171,152.75	37
429	0	0	0	0	0	0	0	0	0	0	0	0	0	0	0	0	0	0	0	0	171189751	472,500	171,189.75	472.5
430	0	0	0	0	0	0	1	0	0	0	0	0	0	0	0	0	0	0	0	0	171662251	26,250	171,662.25	26.25
431	0	0	0	0	0	0	1	0	0	0	0	1	0	0	0	0	0	0	0	0	171688501	1,023,250	171,688.50	1,023.25
432	0	0	0	0	0	0	1	0	0	0	0	0	0	0	0	0	0	0	0	0	172711751	44,250	172,711.75	44.25
433	0	0	0	0	0	0	0	0	0	0	0	0	0	0	0	0	0	0	0	0	172756001	456,000	172,756.00	456
434	0	0	0	0	0	0	1	0	0	0	0	0	0	0	0	0	0	0	0	0	173212001	35,250	173,212.00	35.25
435	0	0	0	0	0	0	1	0	0	0	0	1	0	0	0	0	0	0	0	0	173247251	1,023,500	173,247.25	1,023.50
436	0	0	0	0	0	0	1	0	0	0	0	0	0	0	0	0	0	0	0	0	174270751	35,000	174,270.75	35
437	0	0	0	0	0	0	0	0	0	0	0	0	0	0	0	0	0	0	0	0	174305751	472,750	174,305.75	472.75
438	0	0	0	0	0	0	1	0	0	0	0	0	0	0	0	0	0	0	0	0	174778501	28,250	174,778.50	28.25
439	0	0	0	0	0	0	1	0	0	0	0	1	0	0	0	0	0	0	0	0	174806751	1,023,000	174,806.75	1,023.00
440	0	0	0	0	0	0	1	0	0	0	0	0	0	0	0	0	0	0	0	0	175829751	42,500	175,829.75	42.5
441	0	0	0	0	0	0	0	0	0	0	0	0	0	0	0	0	0	0	0	0	175872251	472,500	175,872.25	472.5
442	0	0	0	0	0	0	1	0	0	0	0	0	0	0	0	0	0	0	0	0	176344751	21,000	176,344.75	21
443	0	0	0	0	0	0	1	0	0	0	0	1	0	0	0	0	0	0	0	0	176365751	1,023,000	176,365.75	1,023.00
444	0	0	0	0	0	0	1	0	0	0	0	0	0	0	0	0	0	0	0	0	177388751	66,500	177,388.75	66.5
445	0	0	0	0	0	0	0	0	0	0	0	0	0	0	0	0	0	0	0	0	177455251	439,250	177,455.25	439.25
446	0	0	0	0	0	0	1	0	0	0	0	0	0	0	0	0	0	0	0	0	177894501	30,250	177,894.50	30.25
447	0	0	0	0	0	0	1	0	0	0	0	1	0	0	0	0	0	0	0	0	177924751	1,023,000	177,924.75	1,023.00
448	0	0	0	0	0	0	1	0	0	0	0	0	0	0	0	0	0	0	0	0	178947751	40,500	178,947.75	40.5
449	0	0	0	0	0	0	0	0	0	0	0	0	0	0	0	0	0	0	0	0	178988251	472,750	178,988.25	472.75
450	0	0	0	0	0	0	1	0	0	0	0	0	0	0	0	0	0	0	0	0	179461001	23,000	179,461.00	23
451	0	0	0	0	0	0	1	0	0	0	0	1	0	0	0	0	0	0	0	0	179484001		179,484.00
