# Supplementary material for: Auditory presentation and synchronization in Adobe Flash and HTML5/JavaScript Web experiments
Source: Behav Res Methods. 2016 Jul 15;48(3):897–908. doi: 10.3758/s13428-016-0758-5 (PMC5003904; doi:10.3758/s13428-016-0758-5)
Supplement: Supplementary file 1 — (ZIP 1310 kb) [file 13428_2016_758_MOESM1_ESM.zip › Data/S4/jswa2-lenlap-ff-js-rep1.csv]

	Keypad 4	Keypad 3	Keypad 2	Keypad 1	Opto 4	Opto 3	Opto 2	Opto 1	TTL in 2	TTL in 1	Mic 2	Mic 1	Act close 4	Act close 3	Act close 3	Act close 1	TTL out 2	TTL out 1	Sounder 2	Sounder 1	Elapsed uS	Active uS	Elapsed mS	Active mS
1	0	0	0	0	0	0	0	0	0	0	0	0	0	0	0	0	0	0	0	0	0	3,300,251	0	3,300.25
2	0	0	0	0	0	0	1	0	0	0	0	0	0	0	0	0	0	0	0	0	3300251	22,750	3,300.25	22.75
3	0	0	0	0	0	0	1	0	0	0	0	1	0	0	0	0	0	0	0	0	3323001	1,027,250	3,323.00	1,027.25
4	0	0	0	0	0	0	1	0	0	0	0	0	0	0	0	0	0	0	0	0	4350251	37,750	4,350.25	37.75
5	0	0	0	0	0	0	0	0	0	0	0	0	0	0	0	0	0	0	0	0	4388001	462,000	4,388.00	462
6	0	0	0	0	0	0	1	0	0	0	0	0	0	0	0	0	0	0	0	0	4850001	33,500	4,850.00	33.5
7	0	0	0	0	0	0	1	0	0	0	0	1	0	0	0	0	0	0	0	0	4883501	1,026,750	4,883.50	1,026.75
8	0	0	0	0	0	0	1	0	0	0	0	0	0	0	0	0	0	0	0	0	5910251	27,500	5,910.25	27.5
9	0	0	0	0	0	0	0	0	0	0	0	0	0	0	0	0	0	0	0	0	5937751	478,750	5,937.75	478.75
10	0	0	0	0	0	0	1	0	0	0	0	0	0	0	0	0	0	0	0	0	6416501	26,000	6,416.50	26
11	0	0	0	0	0	0	1	0	0	0	0	1	0	0	0	0	0	0	0	0	6442501	1,025,250	6,442.50	1,025.25
12	0	0	0	0	0	0	1	0	0	0	0	0	0	0	0	0	0	0	0	0	7467751	36,500	7,467.75	36.5
13	0	0	0	0	0	0	0	0	0	0	0	0	0	0	0	0	0	0	0	0	7504251	462,000	7,504.25	462
14	0	0	0	0	0	0	1	0	0	0	0	0	0	0	0	0	0	0	0	0	7966251	34,250	7,966.25	34.25
15	0	0	0	0	0	0	1	0	0	0	0	1	0	0	0	0	0	0	0	0	8000501	1,026,750	8,000.50	1,026.75
16	0	0	0	0	0	0	1	0	0	0	0	0	0	0	0	0	0	0	0	0	9027251	43,250	9,027.25	43.25
17	0	0	0	0	0	0	0	0	0	0	0	0	0	0	0	0	0	0	0	0	9070501	462,000	9,070.50	462
18	0	0	0	0	0	0	1	0	0	0	0	0	0	0	0	0	0	0	0	0	9532501	28,000	9,532.50	28
19	0	0	0	0	0	0	1	0	0	0	0	1	0	0	0	0	0	0	0	0	9560501	1,025,750	9,560.50	1,025.75
20	0	0	0	0	0	0	1	0	0	0	0	0	0	0	0	0	0	0	0	0	10586251	34,000	10,586.25	34
21	0	0	0	0	0	0	0	0	0	0	0	0	0	0	0	0	0	0	0	0	10620251	478,750	10,620.25	478.75
22	0	0	0	0	0	0	1	0	0	0	0	0	0	0	0	0	0	0	0	0	11099001	20,500	11,099.00	20.5
23	0	0	0	0	0	0	1	0	0	0	0	1	0	0	0	0	0	0	0	0	11119501	1,025,250	11,119.50	1,025.25
24	0	0	0	0	0	0	1	0	0	0	0	0	0	0	0	0	0	0	0	0	12144751	42,000	12,144.75	42
25	0	0	0	0	0	0	0	0	0	0	0	0	0	0	0	0	0	0	0	0	12186751	461,750	12,186.75	461.75
26	0	0	0	0	0	0	1	0	0	0	0	0	0	0	0	0	0	0	0	0	12648501	29,750	12,648.50	29.75
27	0	0	0	0	0	0	1	0	0	0	0	1	0	0	0	0	0	0	0	0	12678251	1,025,750	12,678.25	1,025.75
28	0	0	0	0	0	0	1	0	0	0	0	0	0	0	0	0	0	0	0	0	13704001	32,500	13,704.00	32.5
29	0	0	0	0	0	0	0	0	0	0	0	0	0	0	0	0	0	0	0	0	13736501	478,500	13,736.50	478.5
30	0	0	0	0	0	0	1	0	0	0	0	0	0	0	0	0	0	0	0	0	14215001	22,500	14,215.00	22.5
31	0	0	0	0	0	0	1	0	0	0	0	1	0	0	0	0	0	0	0	0	14237501	1,027,000	14,237.50	1,027.00
32	0	0	0	0	0	0	1	0	0	0	0	0	0	0	0	0	0	0	0	0	15264501	38,250	15,264.50	38.25
33	0	0	0	0	0	0	0	0	0	0	0	0	0	0	0	0	0	0	0	0	15302751	462,000	15,302.75	462
34	0	0	0	0	0	0	1	0	0	0	0	0	0	0	0	0	0	0	0	0	15764751	32,000	15,764.75	32
35	0	0	0	0	0	0	1	0	0	0	0	1	0	0	0	0	0	0	0	0	15796751	1,025,250	15,796.75	1,025.25
36	0	0	0	0	0	0	1	0	0	0	0	0	0	0	0	0	0	0	0	0	16822001	47,250	16,822.00	47.25
37	0	0	0	0	0	0	0	0	0	0	0	0	0	0	0	0	0	0	0	0	16869251	461,750	16,869.25	461.75
38	0	0	0	0	0	0	1	0	0	0	0	0	0	0	0	0	0	0	0	0	17331001	24,250	17,331.00	24.25
39	0	0	0	0	0	0	1	0	0	0	0	1	0	0	0	0	0	0	0	0	17355251	1,027,250	17,355.25	1,027.25
40	0	0	0	0	0	0	1	0	0	0	0	0	0	0	0	0	0	0	0	0	18382501	36,500	18,382.50	36.5
41	0	0	0	0	0	0	0	0	0	0	0	0	0	0	0	0	0	0	0	0	18419001	461,750	18,419.00	461.75
42	0	0	0	0	0	0	1	0	0	0	0	0	0	0	0	0	0	0	0	0	18880751	34,000	18,880.75	34
43	0	0	0	0	0	0	1	0	0	0	0	1	0	0	0	0	0	0	0	0	18914751	1,025,750	18,914.75	1,025.75
44	0	0	0	0	0	0	1	0	0	0	0	0	0	0	0	0	0	0	0	0	19940501	28,250	19,940.50	28.25
45	0	0	0	0	0	0	0	0	0	0	0	0	0	0	0	0	0	0	0	0	19968751	478,500	19,968.75	478.5
46	0	0	0	0	0	0	1	0	0	0	0	0	0	0	0	0	0	0	0	0	20447251	26,500	20,447.25	26.5
47	0	0	0	0	0	0	1	0	0	0	0	1	0	0	0	0	0	0	0	0	20473751	1,025,250	20,473.75	1,025.25
48	0	0	0	0	0	0	1	0	0	0	0	0	0	0	0	0	0	0	0	0	21499001	36,250	21,499.00	36.25
49	0	0	0	0	0	0	0	0	0	0	0	0	0	0	0	0	0	0	0	0	21535251	478,250	21,535.25	478.25
50	0	0	0	0	0	0	1	0	0	0	0	0	0	0	0	0	0	0	0	0	22013501	19,250	22,013.50	19.25
51	0	0	0	0	0	0	1	0	0	0	0	1	0	0	0	0	0	0	0	0	22032751	1,025,750	22,032.75	1,025.75
52	0	0	0	0	0	0	1	0	0	0	0	0	0	0	0	0	0	0	0	0	23058501	59,500	23,058.50	59.5
53	0	0	0	0	0	0	0	0	0	0	0	0	0	0	0	0	0	0	0	0	23118001	445,250	23,118.00	445.25
54	0	0	0	0	0	0	1	0	0	0	0	0	0	0	0	0	0	0	0	0	23563251	28,500	23,563.25	28.5
55	0	0	0	0	0	0	1	0	0	0	0	1	0	0	0	0	0	0	0	0	23591751	1,025,750	23,591.75	1,025.75
56	0	0	0	0	0	0	1	0	0	0	0	0	0	0	0	0	0	0	0	0	24617501	33,750	24,617.50	33.75
57	0	0	0	0	0	0	0	0	0	0	0	0	0	0	0	0	0	0	0	0	24651251	478,500	24,651.25	478.5
58	0	0	0	0	0	0	1	0	0	0	0	0	0	0	0	0	0	0	0	0	25129751	21,000	25,129.75	21
59	0	0	0	0	0	0	1	0	0	0	0	1	0	0	0	0	0	0	0	0	25150751	1,025,250	25,150.75	1,025.25
60	0	0	0	0	0	0	1	0	0	0	0	0	0	0	0	0	0	0	0	0	26176001	41,750	26,176.00	41.75
61	0	0	0	0	0	0	0	0	0	0	0	0	0	0	0	0	0	0	0	0	26217751	461,750	26,217.75	461.75
62	0	0	0	0	0	0	1	0	0	0	0	0	0	0	0	0	0	0	0	0	26679501	30,250	26,679.50	30.25
63	0	0	0	0	0	0	1	0	0	0	0	1	0	0	0	0	0	0	0	0	26709751	1,025,250	26,709.75	1,025.25
64	0	0	0	0	0	0	1	0	0	0	0	0	0	0	0	0	0	0	0	0	27735001	32,250	27,735.00	32.25
65	0	0	0	0	0	0	0	0	0	0	0	0	0	0	0	0	0	0	0	0	27767251	478,500	27,767.25	478.5
66	0	0	0	0	0	0	1	0	0	0	0	0	0	0	0	0	0	0	0	0	28245751	23,000	28,245.75	23
67	0	0	0	0	0	0	1	0	0	0	0	1	0	0	0	0	0	0	0	0	28268751	1,025,250	28,268.75	1,025.25
68	0	0	0	0	0	0	1	0	0	0	0	0	0	0	0	0	0	0	0	0	29294001	39,750	29,294.00	39.75
69	0	0	0	0	0	0	0	0	0	0	0	0	0	0	0	0	0	0	0	0	29333751	461,750	29,333.75	461.75
70	0	0	0	0	0	0	1	0	0	0	0	0	0	0	0	0	0	0	0	0	29795501	32,250	29,795.50	32.25
71	0	0	0	0	0	0	1	0	0	0	0	1	0	0	0	0	0	0	0	0	29827751	1,025,250	29,827.75	1,025.25
72	0	0	0	0	0	0	1	0	0	0	0	0	0	0	0	0	0	0	0	0	30853001	63,750	30,853.00	63.75
73	0	0	0	0	0	0	0	0	0	0	0	0	0	0	0	0	0	0	0	0	30916751	445,250	30,916.75	445.25
74	0	0	0	0	0	0	1	0	0	0	0	0	0	0	0	0	0	0	0	0	31362001	24,750	31,362.00	24.75
75	0	0	0	0	0	0	1	0	0	0	0	1	0	0	0	0	0	0	0	0	31386751	1,025,500	31,386.75	1,025.50
76	0	0	0	0	0	0	1	0	0	0	0	0	0	0	0	0	0	0	0	0	32412251	37,500	32,412.25	37.5
77	0	0	0	0	0	0	0	0	0	0	0	0	0	0	0	0	0	0	0	0	32449751	478,500	32,449.75	478.5
78	0	0	0	0	0	0	1	0	0	0	0	0	0	0	0	0	0	0	0	0	32928251	16,500	32,928.25	16.5
79	0	0	0	0	0	0	1	0	0	0	0	1	0	0	0	0	0	0	0	0	32944751	1,026,500	32,944.75	1,026.50
80	0	0	0	0	0	0	1	0	0	0	0	0	0	0	0	0	0	0	0	0	33971251	45,000	33,971.25	45
81	0	0	0	0	0	0	0	0	0	0	0	0	0	0	0	0	0	0	0	0	34016251	461,750	34,016.25	461.75
82	0	0	0	0	0	0	1	0	0	0	0	0	0	0	0	0	0	0	0	0	34478001	27,000	34,478.00	27
83	0	0	0	0	0	0	1	0	0	0	0	1	0	0	0	0	0	0	0	0	34505001	1,025,250	34,505.00	1,025.25
84	0	0	0	0	0	0	1	0	0	0	0	0	0	0	0	0	0	0	0	0	35530251	35,750	35,530.25	35.75
85	0	0	0	0	0	0	0	0	0	0	0	0	0	0	0	0	0	0	0	0	35566001	461,750	35,566.00	461.75
86	0	0	0	0	0	0	1	0	0	0	0	0	0	0	0	0	0	0	0	0	36027751	36,000	36,027.75	36
87	0	0	0	0	0	0	1	0	0	0	0	1	0	0	0	0	0	0	0	0	36063751	1,026,000	36,063.75	1,026.00
88	0	0	0	0	0	0	1	0	0	0	0	0	0	0	0	0	0	0	0	0	37089751	26,000	37,089.75	26
89	0	0	0	0	0	0	0	0	0	0	0	0	0	0	0	0	0	0	0	0	37115751	478,250	37,115.75	478.25
90	0	0	0	0	0	0	1	0	0	0	0	0	0	0	0	0	0	0	0	0	37594001	28,000	37,594.00	28
91	0	0	0	0	0	0	1	0	0	0	0	1	0	0	0	0	0	0	0	0	37622001	1,026,750	37,622.00	1,026.75
92	0	0	0	0	0	0	1	0	0	0	0	0	0	0	0	0	0	0	0	0	38648751	33,250	38,648.75	33.25
93	0	0	0	0	0	0	0	0	0	0	0	0	0	0	0	0	0	0	0	0	38682001	478,500	38,682.00	478.5
94	0	0	0	0	0	0	1	0	0	0	0	0	0	0	0	0	0	0	0	0	39160501	21,500	39,160.50	21.5
95	0	0	0	0	0	0	1	0	0	0	0	1	0	0	0	0	0	0	0	0	39182001	1,025,250	39,182.00	1,025.25
96	0	0	0	0	0	0	1	0	0	0	0	0	0	0	0	0	0	0	0	0	40207251	41,250	40,207.25	41.25
97	0	0	0	0	0	0	0	0	0	0	0	0	0	0	0	0	0	0	0	0	40248501	461,750	40,248.50	461.75
98	0	0	0	0	0	0	1	0	0	0	0	0	0	0	0	0	0	0	0	0	40710251	30,750	40,710.25	30.75
99	0	0	0	0	0	0	1	0	0	0	0	1	0	0	0	0	0	0	0	0	40741001	1,025,750	40,741.00	1,025.75
100	0	0	0	0	0	0	1	0	0	0	0	0	0	0	0	0	0	0	0	0	41766751	31,500	41,766.75	31.5
101	0	0	0	0	0	0	0	0	0	0	0	0	0	0	0	0	0	0	0	0	41798251	478,250	41,798.25	478.25
102	0	0	0	0	0	0	1	0	0	0	0	0	0	0	0	0	0	0	0	0	42276501	22,500	42,276.50	22.5
103	0	0	0	0	0	0	1	0	0	0	0	1	0	0	0	0	0	0	0	0	42299001	1,027,750	42,299.00	1,027.75
104	0	0	0	0	0	0	1	0	0	0	0	0	0	0	0	0	0	0	0	0	43326751	38,000	43,326.75	38
105	0	0	0	0	0	0	0	0	0	0	0	0	0	0	0	0	0	0	0	0	43364751	461,500	43,364.75	461.5
106	0	0	0	0	0	0	1	0	0	0	0	0	0	0	0	0	0	0	0	0	43826251	32,750	43,826.25	32.75
107	0	0	0	0	0	0	1	0	0	0	0	1	0	0	0	0	0	0	0	0	43859001	1,026,250	43,859.00	1,026.25
108	0	0	0	0	0	0	1	0	0	0	0	0	0	0	0	0	0	0	0	0	44885251	62,250	44,885.25	62.25
109	0	0	0	0	0	0	0	0	0	0	0	0	0	0	0	0	0	0	0	0	44947501	445,250	44,947.50	445.25
110	0	0	0	0	0	0	1	0	0	0	0	0	0	0	0	0	0	0	0	0	45392751	25,250	45,392.75	25.25
111	0	0	0	0	0	0	1	0	0	0	0	1	0	0	0	0	0	0	0	0	45418001	1,026,750	45,418.00	1,026.75
112	0	0	0	0	0	0	1	0	0	0	0	0	0	0	0	0	0	0	0	0	46444751	36,000	46,444.75	36
113	0	0	0	0	0	0	0	0	0	0	0	0	0	0	0	0	0	0	0	0	46480751	478,250	46,480.75	478.25
114	0	0	0	0	0	0	1	0	0	0	0	0	0	0	0	0	0	0	0	0	46959001	16,500	46,959.00	16.5
115	0	0	0	0	0	0	1	0	0	0	0	1	0	0	0	0	0	0	0	0	46975501	1,027,250	46,975.50	1,027.25
116	0	0	0	0	0	0	1	0	0	0	0	0	0	0	0	0	0	0	0	0	48002751	44,250	48,002.75	44.25
117	0	0	0	0	0	0	0	0	0	0	0	0	0	0	0	0	0	0	0	0	48047001	461,750	48,047.00	461.75
118	0	0	0	0	0	0	1	0	0	0	0	0	0	0	0	0	0	0	0	0	48508751	27,250	48,508.75	27.25
119	0	0	0	0	0	0	1	0	0	0	0	1	0	0	0	0	0	0	0	0	48536001	1,025,500	48,536.00	1,025.50
120	0	0	0	0	0	0	1	0	0	0	0	0	0	0	0	0	0	0	0	0	49561501	35,250	49,561.50	35.25
121	0	0	0	0	0	0	0	0	0	0	0	0	0	0	0	0	0	0	0	0	49596751	478,250	49,596.75	478.25
122	0	0	0	0	0	0	1	0	0	0	0	0	0	0	0	0	0	0	0	0	50075001	20,000	50,075.00	20
123	0	0	0	0	0	0	1	0	0	0	0	1	0	0	0	0	0	0	0	0	50095001	1,027,000	50,095.00	1,027.00
124	0	0	0	0	0	0	1	0	0	0	0	0	0	0	0	0	0	0	0	0	51122001	41,250	51,122.00	41.25
125	0	0	0	0	0	0	0	0	0	0	0	0	0	0	0	0	0	0	0	0	51163251	461,500	51,163.25	461.5
126	0	0	0	0	0	0	1	0	0	0	0	0	0	0	0	0	0	0	0	0	51624751	27,750	51,624.75	27.75
127	0	0	0	0	0	0	1	0	0	0	0	1	0	0	0	0	0	0	0	0	51652501	1,027,500	51,652.50	1,027.50
128	0	0	0	0	0	0	1	0	0	0	0	0	0	0	0	0	0	0	0	0	52680001	66,250	52,680.00	66.25
129	0	0	0	0	0	0	0	0	0	0	0	0	0	0	0	0	0	0	0	0	52746251	445,000	52,746.25	445
130	0	0	0	0	0	0	1	0	0	0	0	0	0	0	0	0	0	0	0	0	53191251	22,000	53,191.25	22
131	0	0	0	0	0	0	1	0	0	0	0	1	0	0	0	0	0	0	0	0	53213251	1,025,750	53,213.25	1,025.75
132	0	0	0	0	0	0	1	0	0	0	0	0	0	0	0	0	0	0	0	0	54239001	40,250	54,239.00	40.25
133	0	0	0	0	0	0	0	0	0	0	0	0	0	0	0	0	0	0	0	0	54279251	461,750	54,279.25	461.75
134	0	0	0	0	0	0	1	0	0	0	0	0	0	0	0	0	0	0	0	0	54741001	31,250	54,741.00	31.25
135	0	0	0	0	0	0	1	0	0	0	0	1	0	0	0	0	0	0	0	0	54772251	1,026,750	54,772.25	1,026.75
136	0	0	0	0	0	0	1	0	0	0	0	0	0	0	0	0	0	0	0	0	55799001	30,000	55,799.00	30
137	0	0	0	0	0	0	0	0	0	0	0	0	0	0	0	0	0	0	0	0	55829001	478,250	55,829.00	478.25
138	0	0	0	0	0	0	1	0	0	0	0	0	0	0	0	0	0	0	0	0	56307251	22,500	56,307.25	22.5
139	0	0	0	0	0	0	1	0	0	0	0	1	0	0	0	0	0	0	0	0	56329751	1,028,250	56,329.75	1,028.25
140	0	0	0	0	0	0	1	0	0	0	0	0	0	0	0	0	0	0	0	0	57358001	37,250	57,358.00	37.25
141	0	0	0	0	0	0	0	0	0	0	0	0	0	0	0	0	0	0	0	0	57395251	461,750	57,395.25	461.75
142	0	0	0	0	0	0	1	0	0	0	0	0	0	0	0	0	0	0	0	0	57857001	33,250	57,857.00	33.25
143	0	0	0	0	0	0	1	0	0	0	0	1	0	0	0	0	0	0	0	0	57890251	1,026,750	57,890.25	1,026.75
144	0	0	0	0	0	0	1	0	0	0	0	0	0	0	0	0	0	0	0	0	58917001	28,000	58,917.00	28
145	0	0	0	0	0	0	0	0	0	0	0	0	0	0	0	0	0	0	0	0	58945001	478,500	58,945.00	478.5
146	0	0	0	0	0	0	1	0	0	0	0	0	0	0	0	0	0	0	0	0	59423501	25,750	59,423.50	25.75
147	0	0	0	0	0	0	1	0	0	0	0	1	0	0	0	0	0	0	0	0	59449251	1,026,750	59,449.25	1,026.75
148	0	0	0	0	0	0	1	0	0	0	0	0	0	0	0	0	0	0	0	0	60476001	35,500	60,476.00	35.5
149	0	0	0	0	0	0	0	0	0	0	0	0	0	0	0	0	0	0	0	0	60511501	478,250	60,511.50	478.25
150	0	0	0	0	0	0	1	0	0	0	0	0	0	0	0	0	0	0	0	0	60989751	17,500	60,989.75	17.5
151	0	0	0	0	0	0	1	0	0	0	0	1	0	0	0	0	0	0	0	0	61007251	1,027,750	61,007.25	1,027.75
152	0	0	0	0	0	0	1	0	0	0	0	0	0	0	0	0	0	0	0	0	62035001	42,750	62,035.00	42.75
153	0	0	0	0	0	0	0	0	0	0	0	0	0	0	0	0	0	0	0	0	62077751	461,750	62,077.75	461.75
154	0	0	0	0	0	0	1	0	0	0	0	0	0	0	0	0	0	0	0	0	62539501	27,750	62,539.50	27.75
155	0	0	0	0	0	0	1	0	0	0	0	1	0	0	0	0	0	0	0	0	62567251	1,026,750	62,567.25	1,026.75
156	0	0	0	0	0	0	1	0	0	0	0	0	0	0	0	0	0	0	0	0	63594001	33,500	63,594.00	33.5
157	0	0	0	0	0	0	0	0	0	0	0	0	0	0	0	0	0	0	0	0	63627501	478,500	63,627.50	478.5
158	0	0	0	0	0	0	1	0	0	0	0	0	0	0	0	0	0	0	0	0	64106001	20,250	64,106.00	20.25
159	0	0	0	0	0	0	1	0	0	0	0	1	0	0	0	0	0	0	0	0	64126251	1,025,500	64,126.25	1,025.50
160	0	0	0	0	0	0	1	0	0	0	0	0	0	0	0	0	0	0	0	0	65151751	42,250	65,151.75	42.25
161	0	0	0	0	0	0	0	0	0	0	0	0	0	0	0	0	0	0	0	0	65194001	461,500	65,194.00	461.5
162	0	0	0	0	0	0	1	0	0	0	0	0	0	0	0	0	0	0	0	0	65655501	28,750	65,655.50	28.75
163	0	0	0	0	0	0	1	0	0	0	0	1	0	0	0	0	0	0	0	0	65684251	1,028,000	65,684.25	1,028.00
164	0	0	0	0	0	0	1	0	0	0	0	0	0	0	0	0	0	0	0	0	66712251	31,500	66,712.25	31.5
165	0	0	0	0	0	0	0	0	0	0	0	0	0	0	0	0	0	0	0	0	66743751	478,250	66,743.75	478.25
166	0	0	0	0	0	0	1	0	0	0	0	0	0	0	0	0	0	0	0	0	67222001	22,250	67,222.00	22.25
167	0	0	0	0	0	0	1	0	0	0	0	1	0	0	0	0	0	0	0	0	67244251	1,027,000	67,244.25	1,027.00
168	0	0	0	0	0	0	1	0	0	0	0	0	0	0	0	0	0	0	0	0	68271251	38,750	68,271.25	38.75
169	0	0	0	0	0	0	0	0	0	0	0	0	0	0	0	0	0	0	0	0	68310001	478,500	68,310.00	478.5
170	0	0	0	0	0	0	1	0	0	0	0	0	0	0	0	0	0	0	0	0	68788501	15,000	68,788.50	15
171	0	0	0	0	0	0	1	0	0	0	0	1	0	0	0	0	0	0	0	0	68803501	1,025,250	68,803.50	1,025.25
172	0	0	0	0	0	0	1	0	0	0	0	0	0	0	0	0	0	0	0	0	69828751	47,750	69,828.75	47.75
173	0	0	0	0	0	0	0	0	0	0	0	0	0	0	0	0	0	0	0	0	69876501	461,500	69,876.50	461.5
174	0	0	0	0	0	0	1	0	0	0	0	0	0	0	0	0	0	0	0	0	70338001	24,000	70,338.00	24
175	0	0	0	0	0	0	1	0	0	0	0	1	0	0	0	0	0	0	0	0	70362001	1,027,250	70,362.00	1,027.25
176	0	0	0	0	0	0	1	0	0	0	0	0	0	0	0	0	0	0	0	0	71389251	37,000	71,389.25	37
177	0	0	0	0	0	0	0	0	0	0	0	0	0	0	0	0	0	0	0	0	71426251	461,500	71,426.25	461.5
178	0	0	0	0	0	0	1	0	0	0	0	0	0	0	0	0	0	0	0	0	71887751	33,750	71,887.75	33.75
179	0	0	0	0	0	0	1	0	0	0	0	1	0	0	0	0	0	0	0	0	71921501	1,025,750	71,921.50	1,025.75
180	0	0	0	0	0	0	1	0	0	0	0	0	0	0	0	0	0	0	0	0	72947251	28,750	72,947.25	28.75
181	0	0	0	0	0	0	0	0	0	0	0	0	0	0	0	0	0	0	0	0	72976001	478,250	72,976.00	478.25
182	0	0	0	0	0	0	1	0	0	0	0	0	0	0	0	0	0	0	0	0	73454251	26,250	73,454.25	26.25
183	0	0	0	0	0	0	1	0	0	0	0	1	0	0	0	0	0	0	0	0	73480501	1,025,250	73,480.50	1,025.25
184	0	0	0	0	0	0	1	0	0	0	0	0	0	0	0	0	0	0	0	0	74505751	36,500	74,505.75	36.5
185	0	0	0	0	0	0	0	0	0	0	0	0	0	0	0	0	0	0	0	0	74542251	461,750	74,542.25	461.75
186	0	0	0	0	0	0	1	0	0	0	0	0	0	0	0	0	0	0	0	0	75004001	35,500	75,004.00	35.5
187	0	0	0	0	0	0	1	0	0	0	0	1	0	0	0	0	0	0	0	0	75039501	1,026,750	75,039.50	1,026.75
188	0	0	0	0	0	0	1	0	0	0	0	0	0	0	0	0	0	0	0	0	76066251	42,250	76,066.25	42.25
189	0	0	0	0	0	0	0	0	0	0	0	0	0	0	0	0	0	0	0	0	76108501	461,750	76,108.50	461.75
190	0	0	0	0	0	0	1	0	0	0	0	0	0	0	0	0	0	0	0	0	76570251	28,250	76,570.25	28.25
191	0	0	0	0	0	0	1	0	0	0	0	1	0	0	0	0	0	0	0	0	76598501	1,025,750	76,598.50	1,025.75
192	0	0	0	0	0	0	1	0	0	0	0	0	0	0	0	0	0	0	0	0	77624251	34,000	77,624.25	34
193	0	0	0	0	0	0	0	0	0	0	0	0	0	0	0	0	0	0	0	0	77658251	478,500	77,658.25	478.5
194	0	0	0	0	0	0	1	0	0	0	0	0	0	0	0	0	0	0	0	0	78136751	20,750	78,136.75	20.75
195	0	0	0	0	0	0	1	0	0	0	0	1	0	0	0	0	0	0	0	0	78157501	1,025,250	78,157.50	1,025.25
196	0	0	0	0	0	0	1	0	0	0	0	0	0	0	0	0	0	0	0	0	79182751	42,000	79,182.75	42
197	0	0	0	0	0	0	0	0	0	0	0	0	0	0	0	0	0	0	0	0	79224751	461,750	79,224.75	461.75
198	0	0	0	0	0	0	1	0	0	0	0	0	0	0	0	0	0	0	0	0	79686501	30,000	79,686.50	30
199	0	0	0	0	0	0	1	0	0	0	0	1	0	0	0	0	0	0	0	0	79716501	1,026,750	79,716.50	1,026.75
200	0	0	0	0	0	0	1	0	0	0	0	0	0	0	0	0	0	0	0	0	80743251	31,250	80,743.25	31.25
201	0	0	0	0	0	0	0	0	0	0	0	0	0	0	0	0	0	0	0	0	80774501	478,250	80,774.50	478.25
202	0	0	0	0	0	0	1	0	0	0	0	0	0	0	0	0	0	0	0	0	81252751	22,500	81,252.75	22.5
203	0	0	0	0	0	0	1	0	0	0	0	1	0	0	0	0	0	0	0	0	81275251	1,026,000	81,275.25	1,026.00
204	0	0	0	0	0	0	1	0	0	0	0	0	0	0	0	0	0	0	0	0	82301251	39,500	82,301.25	39.5
205	0	0	0	0	0	0	0	0	0	0	0	0	0	0	0	0	0	0	0	0	82340751	478,500	82,340.75	478.5
206	0	0	0	0	0	0	1	0	0	0	0	0	0	0	0	0	0	0	0	0	82819251	15,250	82,819.25	15.25
207	0	0	0	0	0	0	1	0	0	0	0	1	0	0	0	0	0	0	0	0	82834501	1,025,500	82,834.50	1,025.50
208	0	0	0	0	0	0	1	0	0	0	0	0	0	0	0	0	0	0	0	0	83860001	47,250	83,860.00	47.25
209	0	0	0	0	0	0	0	0	0	0	0	0	0	0	0	0	0	0	0	0	83907251	461,750	83,907.25	461.75
210	0	0	0	0	0	0	1	0	0	0	0	0	0	0	0	0	0	0	0	0	84369001	24,500	84,369.00	24.5
211	0	0	0	0	0	0	1	0	0	0	0	1	0	0	0	0	0	0	0	0	84393501	1,027,000	84,393.50	1,027.00
212	0	0	0	0	0	0	1	0	0	0	0	0	0	0	0	0	0	0	0	0	85420501	36,500	85,420.50	36.5
213	0	0	0	0	0	0	0	0	0	0	0	0	0	0	0	0	0	0	0	0	85457001	461,750	85,457.00	461.75
214	0	0	0	0	0	0	1	0	0	0	0	0	0	0	0	0	0	0	0	0	85918751	33,000	85,918.75	33
215	0	0	0	0	0	0	1	0	0	0	0	1	0	0	0	0	0	0	0	0	85951751	1,027,750	85,951.75	1,027.75
216	0	0	0	0	0	0	1	0	0	0	0	0	0	0	0	0	0	0	0	0	86979501	27,250	86,979.50	27.25
217	0	0	0	0	0	0	0	0	0	0	0	0	0	0	0	0	0	0	0	0	87006751	478,250	87,006.75	478.25
218	0	0	0	0	0	0	1	0	0	0	0	0	0	0	0	0	0	0	0	0	87485001	26,750	87,485.00	26.75
219	0	0	0	0	0	0	1	0	0	0	0	1	0	0	0	0	0	0	0	0	87511751	1,025,250	87,511.75	1,025.25
220	0	0	0	0	0	0	1	0	0	0	0	0	0	0	0	0	0	0	0	0	88537001	36,000	88,537.00	36
221	0	0	0	0	0	0	0	0	0	0	0	0	0	0	0	0	0	0	0	0	88573001	478,500	88,573.00	478.5
222	0	0	0	0	0	0	1	0	0	0	0	0	0	0	0	0	0	0	0	0	89051501	19,250	89,051.50	19.25
223	0	0	0	0	0	0	1	0	0	0	0	1	0	0	0	0	0	0	0	0	89070751	1,026,750	89,070.75	1,026.75
224	0	0	0	0	0	0	1	0	0	0	0	0	0	0	0	0	0	0	0	0	90097501	58,500	90,097.50	58.5
225	0	0	0	0	0	0	0	0	0	0	0	0	0	0	0	0	0	0	0	0	90156001	445,000	90,156.00	445
226	0	0	0	0	0	0	1	0	0	0	0	0	0	0	0	0	0	0	0	0	90601001	27,750	90,601.00	27.75
227	0	0	0	0	0	0	1	0	0	0	0	1	0	0	0	0	0	0	0	0	90628751	1,026,250	90,628.75	1,026.25
228	0	0	0	0	0	0	1	0	0	0	0	0	0	0	0	0	0	0	0	0	91655001	34,250	91,655.00	34.25
229	0	0	0	0	0	0	0	0	0	0	0	0	0	0	0	0	0	0	0	0	91689251	478,250	91,689.25	478.25
230	0	0	0	0	0	0	1	0	0	0	0	0	0	0	0	0	0	0	0	0	92167501	21,250	92,167.50	21.25
231	0	0	0	0	0	0	1	0	0	0	0	1	0	0	0	0	0	0	0	0	92188751	1,025,250	92,188.75	1,025.25
232	0	0	0	0	0	0	1	0	0	0	0	0	0	0	0	0	0	0	0	0	93214001	41,500	93,214.00	41.5
233	0	0	0	0	0	0	0	0	0	0	0	0	0	0	0	0	0	0	0	0	93255501	461,750	93,255.50	461.75
234	0	0	0	0	0	0	1	0	0	0	0	0	0	0	0	0	0	0	0	0	93717251	30,500	93,717.25	30.5
235	0	0	0	0	0	0	1	0	0	0	0	1	0	0	0	0	0	0	0	0	93747751	1,026,750	93,747.75	1,026.75
236	0	0	0	0	0	0	1	0	0	0	0	0	0	0	0	0	0	0	0	0	94774501	30,750	94,774.50	30.75
237	0	0	0	0	0	0	0	0	0	0	0	0	0	0	0	0	0	0	0	0	94805251	478,250	94,805.25	478.25
238	0	0	0	0	0	0	1	0	0	0	0	0	0	0	0	0	0	0	0	0	95283501	21,750	95,283.50	21.75
239	0	0	0	0	0	0	1	0	0	0	0	1	0	0	0	0	0	0	0	0	95305251	1,028,250	95,305.25	1,028.25
240	0	0	0	0	0	0	1	0	0	0	0	0	0	0	0	0	0	0	0	0	96333501	38,000	96,333.50	38
241	0	0	0	0	0	0	0	0	0	0	0	0	0	0	0	0	0	0	0	0	96371501	461,750	96,371.50	461.75
242	0	0	0	0	0	0	1	0	0	0	0	0	0	0	0	0	0	0	0	0	96833251	32,500	96,833.25	32.5
243	0	0	0	0	0	0	1	0	0	0	0	1	0	0	0	0	0	0	0	0	96865751	1,025,250	96,865.75	1,025.25
244	0	0	0	0	0	0	1	0	0	0	0	0	0	0	0	0	0	0	0	0	97891001	63,750	97,891.00	63.75
245	0	0	0	0	0	0	0	0	0	0	0	0	0	0	0	0	0	0	0	0	97954751	445,000	97,954.75	445
246	0	0	0	0	0	0	1	0	0	0	0	0	0	0	0	0	0	0	0	0	98399751	25,000	98,399.75	25
247	0	0	0	0	0	0	1	0	0	0	0	1	0	0	0	0	0	0	0	0	98424751	1,027,000	98,424.75	1,027.00
248	0	0	0	0	0	0	1	0	0	0	0	0	0	0	0	0	0	0	0	0	99451751	36,000	99,451.75	36
249	0	0	0	0	0	0	0	0	0	0	0	0	0	0	0	0	0	0	0	0	99487751	478,250	99,487.75	478.25
250	0	0	0	0	0	0	1	0	0	0	0	0	0	0	0	0	0	0	0	0	99966001	16,750	99,966.00	16.75
251	0	0	0	0	0	0	1	0	0	0	0	1	0	0	0	0	0	0	0	0	99982751	1,028,000	99,982.75	1,028.00
252	0	0	0	0	0	0	1	0	0	0	0	0	0	0	0	0	0	0	0	0	101010751	43,250	101,010.75	43.25
253	0	0	0	0	0	0	0	0	0	0	0	0	0	0	0	0	0	0	0	0	101054001	461,750	101,054.00	461.75
254	0	0	0	0	0	0	1	0	0	0	0	0	0	0	0	0	0	0	0	0	101515751	27,000	101,515.75	27
255	0	0	0	0	0	0	1	0	0	0	0	1	0	0	0	0	0	0	0	0	101542751	1,025,500	101,542.75	1,025.50
256	0	0	0	0	0	0	1	0	0	0	0	0	0	0	0	0	0	0	0	0	102568251	35,500	102,568.25	35.5
257	0	0	0	0	0	0	0	0	0	0	0	0	0	0	0	0	0	0	0	0	102603751	461,750	102,603.75	461.75
258	0	0	0	0	0	0	1	0	0	0	0	0	0	0	0	0	0	0	0	0	103065501	36,250	103,065.50	36.25
259	0	0	0	0	0	0	1	0	0	0	0	1	0	0	0	0	0	0	0	0	103101751	1,027,000	103,101.75	1,027.00
260	0	0	0	0	0	0	1	0	0	0	0	0	0	0	0	0	0	0	0	0	104128751	41,500	104,128.75	41.5
261	0	0	0	0	0	0	0	0	0	0	0	0	0	0	0	0	0	0	0	0	104170251	461,500	104,170.25	461.5
262	0	0	0	0	0	0	1	0	0	0	0	0	0	0	0	0	0	0	0	0	104631751	27,500	104,631.75	27.5
263	0	0	0	0	0	0	1	0	0	0	0	1	0	0	0	0	0	0	0	0	104659251	1,028,500	104,659.25	1,028.50
264	0	0	0	0	0	0	1	0	0	0	0	0	0	0	0	0	0	0	0	0	105687751	32,250	105,687.75	32.25
265	0	0	0	0	0	0	0	0	0	0	0	0	0	0	0	0	0	0	0	0	105720001	478,250	105,720.00	478.25
266	0	0	0	0	0	0	1	0	0	0	0	0	0	0	0	0	0	0	0	0	106198251	21,750	106,198.25	21.75
267	0	0	0	0	0	0	1	0	0	0	0	1	0	0	0	0	0	0	0	0	106220001	1,026,750	106,220.00	1,026.75
268	0	0	0	0	0	0	1	0	0	0	0	0	0	0	0	0	0	0	0	0	107246751	39,500	107,246.75	39.5
269	0	0	0	0	0	0	0	0	0	0	0	0	0	0	0	0	0	0	0	0	107286251	461,750	107,286.25	461.75
270	0	0	0	0	0	0	1	0	0	0	0	0	0	0	0	0	0	0	0	0	107748001	31,000	107,748.00	31
271	0	0	0	0	0	0	1	0	0	0	0	1	0	0	0	0	0	0	0	0	107779001	1,026,750	107,779.00	1,026.75
272	0	0	0	0	0	0	1	0	0	0	0	0	0	0	0	0	0	0	0	0	108805751	30,250	108,805.75	30.25
273	0	0	0	0	0	0	0	0	0	0	0	0	0	0	0	0	0	0	0	0	108836001	478,500	108,836.00	478.5
274	0	0	0	0	0	0	1	0	0	0	0	0	0	0	0	0	0	0	0	0	109314501	22,000	109,314.50	22
275	0	0	0	0	0	0	1	0	0	0	0	1	0	0	0	0	0	0	0	0	109336501	1,028,250	109,336.50	1,028.25
276	0	0	0	0	0	0	1	0	0	0	0	0	0	0	0	0	0	0	0	0	110364751	37,750	110,364.75	37.75
277	0	0	0	0	0	0	0	0	0	0	0	0	0	0	0	0	0	0	0	0	110402501	461,500	110,402.50	461.5
278	0	0	0	0	0	0	1	0	0	0	0	0	0	0	0	0	0	0	0	0	110864001	33,000	110,864.00	33
279	0	0	0	0	0	0	1	0	0	0	0	1	0	0	0	0	0	0	0	0	110897001	1,025,750	110,897.00	1,025.75
280	0	0	0	0	0	0	1	0	0	0	0	0	0	0	0	0	0	0	0	0	111922751	62,750	111,922.75	62.75
281	0	0	0	0	0	0	0	0	0	0	0	0	0	0	0	0	0	0	0	0	111985501	445,000	111,985.50	445
282	0	0	0	0	0	0	1	0	0	0	0	0	0	0	0	0	0	0	0	0	112430501	25,500	112,430.50	25.5
283	0	0	0	0	0	0	1	0	0	0	0	1	0	0	0	0	0	0	0	0	112456001	1,026,750	112,456.00	1,026.75
284	0	0	0	0	0	0	1	0	0	0	0	0	0	0	0	0	0	0	0	0	113482751	35,750	113,482.75	35.75
285	0	0	0	0	0	0	0	0	0	0	0	0	0	0	0	0	0	0	0	0	113518501	478,250	113,518.50	478.25
286	0	0	0	0	0	0	1	0	0	0	0	0	0	0	0	0	0	0	0	0	113996751	16,750	113,996.75	16.75
287	0	0	0	0	0	0	1	0	0	0	0	1	0	0	0	0	0	0	0	0	114013501	1,028,250	114,013.50	1,028.25
288	0	0	0	0	0	0	1	0	0	0	0	0	0	0	0	0	0	0	0	0	115041751	43,250	115,041.75	43.25
289	0	0	0	0	0	0	0	0	0	0	0	0	0	0	0	0	0	0	0	0	115085001	461,500	115,085.00	461.5
290	0	0	0	0	0	0	1	0	0	0	0	0	0	0	0	0	0	0	0	0	115546501	27,500	115,546.50	27.5
291	0	0	0	0	0	0	1	0	0	0	0	1	0	0	0	0	0	0	0	0	115574001	1,026,750	115,574.00	1,026.75
292	0	0	0	0	0	0	1	0	0	0	0	0	0	0	0	0	0	0	0	0	116600751	34,000	116,600.75	34
293	0	0	0	0	0	0	0	0	0	0	0	0	0	0	0	0	0	0	0	0	116634751	478,250	116,634.75	478.25
294	0	0	0	0	0	0	1	0	0	0	0	0	0	0	0	0	0	0	0	0	117113001	20,000	117,113.00	20
295	0	0	0	0	0	0	1	0	0	0	0	1	0	0	0	0	0	0	0	0	117133001	1,027,000	117,133.00	1,027.00
296	0	0	0	0	0	0	1	0	0	0	0	0	0	0	0	0	0	0	0	0	118160001	41,000	118,160.00	41
297	0	0	0	0	0	0	0	0	0	0	0	0	0	0	0	0	0	0	0	0	118201001	461,750	118,201.00	461.75
298	0	0	0	0	0	0	1	0	0	0	0	0	0	0	0	0	0	0	0	0	118662751	28,250	118,662.75	28.25
299	0	0	0	0	0	0	1	0	0	0	0	1	0	0	0	0	0	0	0	0	118691001	1,028,000	118,691.00	1,028.00
300	0	0	0	0	0	0	1	0	0	0	0	0	0	0	0	0	0	0	0	0	119719001	65,000	119,719.00	65
301	0	0	0	0	0	0	0	0	0	0	0	0	0	0	0	0	0	0	0	0	119784001	445,000	119,784.00	445
302	0	0	0	0	0	0	1	0	0	0	0	0	0	0	0	0	0	0	0	0	120229001	22,250	120,229.00	22.25
303	0	0	0	0	0	0	1	0	0	0	0	1	0	0	0	0	0	0	0	0	120251251	1,026,750	120,251.25	1,026.75
304	0	0	0	0	0	0	1	0	0	0	0	0	0	0	0	0	0	0	0	0	121278001	39,000	121,278.00	39
305	0	0	0	0	0	0	0	0	0	0	0	0	0	0	0	0	0	0	0	0	121317001	461,750	121,317.00	461.75
306	0	0	0	0	0	0	1	0	0	0	0	0	0	0	0	0	0	0	0	0	121778751	31,250	121,778.75	31.25
307	0	0	0	0	0	0	1	0	0	0	0	1	0	0	0	0	0	0	0	0	121810001	1,026,500	121,810.00	1,026.50
308	0	0	0	0	0	0	1	0	0	0	0	0	0	0	0	0	0	0	0	0	122836501	30,250	122,836.50	30.25
309	0	0	0	0	0	0	0	0	0	0	0	0	0	0	0	0	0	0	0	0	122866751	478,500	122,866.75	478.5
310	0	0	0	0	0	0	1	0	0	0	0	0	0	0	0	0	0	0	0	0	123345251	23,000	123,345.25	23
311	0	0	0	0	0	0	1	0	0	0	0	1	0	0	0	0	0	0	0	0	123368251	1,027,750	123,368.25	1,027.75
312	0	0	0	0	0	0	1	0	0	0	0	0	0	0	0	0	0	0	0	0	124396001	37,250	124,396.00	37.25
313	0	0	0	0	0	0	0	0	0	0	0	0	0	0	0	0	0	0	0	0	124433251	461,500	124,433.25	461.5
314	0	0	0	0	0	0	1	0	0	0	0	0	0	0	0	0	0	0	0	0	124894751	33,500	124,894.75	33.5
315	0	0	0	0	0	0	1	0	0	0	0	1	0	0	0	0	0	0	0	0	124928251	1,026,750	124,928.25	1,026.75
316	0	0	0	0	0	0	1	0	0	0	0	0	0	0	0	0	0	0	0	0	125955001	28,000	125,955.00	28
317	0	0	0	0	0	0	0	0	0	0	0	0	0	0	0	0	0	0	0	0	125983001	478,250	125,983.00	478.25
318	0	0	0	0	0	0	1	0	0	0	0	0	0	0	0	0	0	0	0	0	126461251	26,000	126,461.25	26
319	0	0	0	0	0	0	1	0	0	0	0	1	0	0	0	0	0	0	0	0	126487251	1,026,750	126,487.25	1,026.75
320	0	0	0	0	0	0	1	0	0	0	0	0	0	0	0	0	0	0	0	0	127514001	35,250	127,514.00	35.25
321	0	0	0	0	0	0	0	0	0	0	0	0	0	0	0	0	0	0	0	0	127549251	478,500	127,549.25	478.5
322	0	0	0	0	0	0	1	0	0	0	0	0	0	0	0	0	0	0	0	0	128027751	18,250	128,027.75	18.25
323	0	0	0	0	0	0	1	0	0	0	0	1	0	0	0	0	0	0	0	0	128046001	1,027,000	128,046.00	1,027.00
324	0	0	0	0	0	0	1	0	0	0	0	0	0	0	0	0	0	0	0	0	129073001	42,750	129,073.00	42.75
325	0	0	0	0	0	0	0	0	0	0	0	0	0	0	0	0	0	0	0	0	129115751	461,500	129,115.75	461.5
326	0	0	0	0	0	0	1	0	0	0	0	0	0	0	0	0	0	0	0	0	129577251	28,000	129,577.25	28
327	0	0	0	0	0	0	1	0	0	0	0	1	0	0	0	0	0	0	0	0	129605251	1,026,750	129,605.25	1,026.75
328	0	0	0	0	0	0	1	0	0	0	0	0	0	0	0	0	0	0	0	0	130632001	33,500	130,632.00	33.5
329	0	0	0	0	0	0	0	0	0	0	0	0	0	0	0	0	0	0	0	0	130665501	478,250	130,665.50	478.25
330	0	0	0	0	0	0	1	0	0	0	0	0	0	0	0	0	0	0	0	0	131143751	20,500	131,143.75	20.5
331	0	0	0	0	0	0	1	0	0	0	0	1	0	0	0	0	0	0	0	0	131164251	1,025,250	131,164.25	1,025.25
332	0	0	0	0	0	0	1	0	0	0	0	0	0	0	0	0	0	0	0	0	132189501	42,500	132,189.50	42.5
333	0	0	0	0	0	0	0	0	0	0	0	0	0	0	0	0	0	0	0	0	132232001	461,500	132,232.00	461.5
334	0	0	0	0	0	0	1	0	0	0	0	0	0	0	0	0	0	0	0	0	132693501	29,750	132,693.50	29.75
335	0	0	0	0	0	0	1	0	0	0	0	1	0	0	0	0	0	0	0	0	132723251	1,027,000	132,723.25	1,027.00
336	0	0	0	0	0	0	1	0	0	0	0	0	0	0	0	0	0	0	0	0	133750251	64,750	133,750.25	64.75
337	0	0	0	0	0	0	0	0	0	0	0	0	0	0	0	0	0	0	0	0	133815001	444,750	133,815.00	444.75
338	0	0	0	0	0	0	1	0	0	0	0	0	0	0	0	0	0	0	0	0	134259751	22,500	134,259.75	22.5
339	0	0	0	0	0	0	1	0	0	0	0	1	0	0	0	0	0	0	0	0	134282251	1,027,000	134,282.25	1,027.00
340	0	0	0	0	0	0	1	0	0	0	0	0	0	0	0	0	0	0	0	0	135309251	38,750	135,309.25	38.75
341	0	0	0	0	0	0	0	0	0	0	0	0	0	0	0	0	0	0	0	0	135348001	478,250	135,348.00	478.25
342	0	0	0	0	0	0	1	0	0	0	0	0	0	0	0	0	0	0	0	0	135826251	15,250	135,826.25	15.25
343	0	0	0	0	0	0	1	0	0	0	0	1	0	0	0	0	0	0	0	0	135841501	1,025,250	135,841.50	1,025.25
344	0	0	0	0	0	0	1	0	0	0	0	0	0	0	0	0	0	0	0	0	136866751	47,750	136,866.75	47.75
345	0	0	0	0	0	0	0	0	0	0	0	0	0	0	0	0	0	0	0	0	136914501	461,500	136,914.50	461.5
346	0	0	0	0	0	0	1	0	0	0	0	0	0	0	0	0	0	0	0	0	137376001	24,250	137,376.00	24.25
347	0	0	0	0	0	0	1	0	0	0	0	1	0	0	0	0	0	0	0	0	137400251	1,027,000	137,400.25	1,027.00
348	0	0	0	0	0	0	1	0	0	0	0	0	0	0	0	0	0	0	0	0	138427251	37,000	138,427.25	37
349	0	0	0	0	0	0	0	0	0	0	0	0	0	0	0	0	0	0	0	0	138464251	461,250	138,464.25	461.25
350	0	0	0	0	0	0	1	0	0	0	0	0	0	0	0	0	0	0	0	0	138925501	34,000	138,925.50	34
351	0	0	0	0	0	0	1	0	0	0	0	1	0	0	0	0	0	0	0	0	138959501	1,025,250	138,959.50	1,025.25
352	0	0	0	0	0	0	1	0	0	0	0	0	0	0	0	0	0	0	0	0	139984751	29,250	139,984.75	29.25
353	0	0	0	0	0	0	0	0	0	0	0	0	0	0	0	0	0	0	0	0	140014001	478,000	140,014.00	478
354	0	0	0	0	0	0	1	0	0	0	0	0	0	0	0	0	0	0	0	0	140492001	26,500	140,492.00	26.5
355	0	0	0	0	0	0	1	0	0	0	0	1	0	0	0	0	0	0	0	0	140518501	1,025,250	140,518.50	1,025.25
356	0	0	0	0	0	0	1	0	0	0	0	0	0	0	0	0	0	0	0	0	141543751	36,500	141,543.75	36.5
357	0	0	0	0	0	0	0	0	0	0	0	0	0	0	0	0	0	0	0	0	141580251	478,000	141,580.25	478
358	0	0	0	0	0	0	1	0	0	0	0	0	0	0	0	0	0	0	0	0	142058251	19,250	142,058.25	19.25
359	0	0	0	0	0	0	1	0	0	0	0	1	0	0	0	0	0	0	0	0	142077501	1,026,750	142,077.50	1,026.75
360	0	0	0	0	0	0	1	0	0	0	0	0	0	0	0	0	0	0	0	0	143104251	42,500	143,104.25	42.5
361	0	0	0	0	0	0	0	0	0	0	0	0	0	0	0	0	0	0	0	0	143146751	461,250	143,146.75	461.25
362	0	0	0	0	0	0	1	0	0	0	0	0	0	0	0	0	0	0	0	0	143608001	28,500	143,608.00	28.5
363	0	0	0	0	0	0	1	0	0	0	0	1	0	0	0	0	0	0	0	0	143636501	1,026,750	143,636.50	1,026.75
364	0	0	0	0	0	0	1	0	0	0	0	0	0	0	0	0	0	0	0	0	144663251	33,250	144,663.25	33.25
365	0	0	0	0	0	0	0	0	0	0	0	0	0	0	0	0	0	0	0	0	144696501	478,000	144,696.50	478
366	0	0	0	0	0	0	1	0	0	0	0	0	0	0	0	0	0	0	0	0	145174501	21,000	145,174.50	21
367	0	0	0	0	0	0	1	0	0	0	0	1	0	0	0	0	0	0	0	0	145195501	1,025,250	145,195.50	1,025.25
368	0	0	0	0	0	0	1	0	0	0	0	0	0	0	0	0	0	0	0	0	146220751	42,000	146,220.75	42
369	0	0	0	0	0	0	0	0	0	0	0	0	0	0	0	0	0	0	0	0	146262751	461,500	146,262.75	461.5
370	0	0	0	0	0	0	1	0	0	0	0	0	0	0	0	0	0	0	0	0	146724251	30,250	146,724.25	30.25
371	0	0	0	0	0	0	1	0	0	0	0	1	0	0	0	0	0	0	0	0	146754501	1,026,750	146,754.50	1,026.75
372	0	0	0	0	0	0	1	0	0	0	0	0	0	0	0	0	0	0	0	0	147781251	31,250	147,781.25	31.25
373	0	0	0	0	0	0	0	0	0	0	0	0	0	0	0	0	0	0	0	0	147812501	478,000	147,812.50	478
374	0	0	0	0	0	0	1	0	0	0	0	0	0	0	0	0	0	0	0	0	148290501	22,000	148,290.50	22
375	0	0	0	0	0	0	1	0	0	0	0	1	0	0	0	0	0	0	0	0	148312501	1,027,750	148,312.50	1,027.75
376	0	0	0	0	0	0	1	0	0	0	0	0	0	0	0	0	0	0	0	0	149340251	38,500	149,340.25	38.5
377	0	0	0	0	0	0	0	0	0	0	0	0	0	0	0	0	0	0	0	0	149378751	461,500	149,378.75	461.5
378	0	0	0	0	0	0	1	0	0	0	0	0	0	0	0	0	0	0	0	0	149840251	32,250	149,840.25	32.25
379	0	0	0	0	0	0	1	0	0	0	0	1	0	0	0	0	0	0	0	0	149872501	1,025,250	149,872.50	1,025.25
380	0	0	0	0	0	0	1	0	0	0	0	0	0	0	0	0	0	0	0	0	150897751	47,500	150,897.75	47.5
381	0	0	0	0	0	0	0	0	0	0	0	0	0	0	0	0	0	0	0	0	150945251	461,250	150,945.25	461.25
382	0	0	0	0	0	0	1	0	0	0	0	0	0	0	0	0	0	0	0	0	151406501	25,000	151,406.50	25
383	0	0	0	0	0	0	1	0	0	0	0	1	0	0	0	0	0	0	0	0	151431501	1,027,000	151,431.50	1,027.00
384	0	0	0	0	0	0	1	0	0	0	0	0	0	0	0	0	0	0	0	0	152458501	36,500	152,458.50	36.5
385	0	0	0	0	0	0	0	0	0	0	0	0	0	0	0	0	0	0	0	0	152495001	461,250	152,495.00	461.25
386	0	0	0	0	0	0	1	0	0	0	0	0	0	0	0	0	0	0	0	0	152956251	33,250	152,956.25	33.25
387	0	0	0	0	0	0	1	0	0	0	0	1	0	0	0	0	0	0	0	0	152989501	1,027,000	152,989.50	1,027.00
388	0	0	0	0	0	0	1	0	0	0	0	0	0	0	0	0	0	0	0	0	154016501	28,250	154,016.50	28.25
389	0	0	0	0	0	0	0	0	0	0	0	0	0	0	0	0	0	0	0	0	154044751	478,000	154,044.75	478
390	0	0	0	0	0	0	1	0	0	0	0	0	0	0	0	0	0	0	0	0	154522751	27,000	154,522.75	27
391	0	0	0	0	0	0	1	0	0	0	0	1	0	0	0	0	0	0	0	0	154549751	1,025,250	154,549.75	1,025.25
392	0	0	0	0	0	0	1	0	0	0	0	0	0	0	0	0	0	0	0	0	155575001	36,250	155,575.00	36.25
393	0	0	0	0	0	0	0	0	0	0	0	0	0	0	0	0	0	0	0	0	155611251	477,750	155,611.25	477.75
394	0	0	0	0	0	0	1	0	0	0	0	0	0	0	0	0	0	0	0	0	156089001	19,750	156,089.00	19.75
395	0	0	0	0	0	0	1	0	0	0	0	1	0	0	0	0	0	0	0	0	156108751	1,026,250	156,108.75	1,026.25
396	0	0	0	0	0	0	1	0	0	0	0	0	0	0	0	0	0	0	0	0	157135001	59,250	157,135.00	59.25
397	0	0	0	0	0	0	0	0	0	0	0	0	0	0	0	0	0	0	0	0	157194251	444,500	157,194.25	444.5
398	0	0	0	0	0	0	1	0	0	0	0	0	0	0	0	0	0	0	0	0	157638751	28,000	157,638.75	28
399	0	0	0	0	0	0	1	0	0	0	0	1	0	0	0	0	0	0	0	0	157666751	1,027,750	157,666.75	1,027.75
400	0	0	0	0	0	0	1	0	0	0	0	0	0	0	0	0	0	0	0	0	158694501	32,750	158,694.50	32.75
401	0	0	0	0	0	0	0	0	0	0	0	0	0	0	0	0	0	0	0	0	158727251	477,750	158,727.25	477.75
402	0	0	0	0	0	0	1	0	0	0	0	0	0	0	0	0	0	0	0	0	159205001	21,750	159,205.00	21.75
403	0	0	0	0	0	0	1	0	0	0	0	1	0	0	0	0	0	0	0	0	159226751	1,025,250	159,226.75	1,025.25
404	0	0	0	0	0	0	1	0	0	0	0	0	0	0	0	0	0	0	0	0	160252001	41,750	160,252.00	41.75
405	0	0	0	0	0	0	0	0	0	0	0	0	0	0	0	0	0	0	0	0	160293751	461,000	160,293.75	461
406	0	0	0	0	0	0	1	0	0	0	0	0	0	0	0	0	0	0	0	0	160754751	31,000	160,754.75	31
407	0	0	0	0	0	0	1	0	0	0	0	1	0	0	0	0	0	0	0	0	160785751	1,026,750	160,785.75	1,026.75
408	0	0	0	0	0	0	1	0	0	0	0	0	0	0	0	0	0	0	0	0	161812501	31,000	161,812.50	31
409	0	0	0	0	0	0	0	0	0	0	0	0	0	0	0	0	0	0	0	0	161843501	477,750	161,843.50	477.75
410	0	0	0	0	0	0	1	0	0	0	0	0	0	0	0	0	0	0	0	0	162321251	22,000	162,321.25	22
411	0	0	0	0	0	0	1	0	0	0	0	1	0	0	0	0	0	0	0	0	162343251	1,028,250	162,343.25	1,028.25
412	0	0	0	0	0	0	1	0	0	0	0	0	0	0	0	0	0	0	0	0	163371501	38,250	163,371.50	38.25
413	0	0	0	0	0	0	0	0	0	0	0	0	0	0	0	0	0	0	0	0	163409751	461,250	163,409.75	461.25
414	0	0	0	0	0	0	1	0	0	0	0	0	0	0	0	0	0	0	0	0	163871001	32,750	163,871.00	32.75
415	0	0	0	0	0	0	1	0	0	0	0	1	0	0	0	0	0	0	0	0	163903751	1,025,750	163,903.75	1,025.75
416	0	0	0	0	0	0	1	0	0	0	0	0	0	0	0	0	0	0	0	0	164929501	46,750	164,929.50	46.75
417	0	0	0	0	0	0	0	0	0	0	0	0	0	0	0	0	0	0	0	0	164976251	461,000	164,976.25	461
418	0	0	0	0	0	0	1	0	0	0	0	0	0	0	0	0	0	0	0	0	165437251	25,500	165,437.25	25.5
419	0	0	0	0	0	0	1	0	0	0	0	1	0	0	0	0	0	0	0	0	165462751	1,026,250	165,462.75	1,026.25
420	0	0	0	0	0	0	1	0	0	0	0	0	0	0	0	0	0	0	0	0	166489001	37,000	166,489.00	37
421	0	0	0	0	0	0	0	0	0	0	0	0	0	0	0	0	0	0	0	0	166526001	477,750	166,526.00	477.75
422	0	0	0	0	0	0	1	0	0	0	0	0	0	0	0	0	0	0	0	0	167003751	16,500	167,003.75	16.5
423	0	0	0	0	0	0	1	0	0	0	0	1	0	0	0	0	0	0	0	0	167020251	1,028,500	167,020.25	1,028.50
424	0	0	0	0	0	0	1	0	0	0	0	0	0	0	0	0	0	0	0	0	168048751	43,500	168,048.75	43.5
425	0	0	0	0	0	0	0	0	0	0	0	0	0	0	0	0	0	0	0	0	168092251	461,250	168,092.25	461.25
426	0	0	0	0	0	0	1	0	0	0	0	0	0	0	0	0	0	0	0	0	168553501	27,250	168,553.50	27.25
427	0	0	0	0	0	0	1	0	0	0	0	1	0	0	0	0	0	0	0	0	168580751	1,026,000	168,580.75	1,026.00
428	0	0	0	0	0	0	1	0	0	0	0	0	0	0	0	0	0	0	0	0	169606751	35,250	169,606.75	35.25
429	0	0	0	0	0	0	0	0	0	0	0	0	0	0	0	0	0	0	0	0	169642001	477,750	169,642.00	477.75
430	0	0	0	0	0	0	1	0	0	0	0	0	0	0	0	0	0	0	0	0	170119751	20,000	170,119.75	20
431	0	0	0	0	0	0	1	0	0	0	0	1	0	0	0	0	0	0	0	0	170139751	1,027,000	170,139.75	1,027.00
432	0	0	0	0	0	0	1	0	0	0	0	0	0	0	0	0	0	0	0	0	171166751	41,750	171,166.75	41.75
433	0	0	0	0	0	0	0	0	0	0	0	0	0	0	0	0	0	0	0	0	171208501	461,000	171,208.50	461
434	0	0	0	0	0	0	1	0	0	0	0	0	0	0	0	0	0	0	0	0	171669501	27,750	171,669.50	27.75
435	0	0	0	0	0	0	1	0	0	0	0	1	0	0	0	0	0	0	0	0	171697251	1,028,500	171,697.25	1,028.50
436	0	0	0	0	0	0	1	0	0	0	0	0	0	0	0	0	0	0	0	0	172725751	32,500	172,725.75	32.5
437	0	0	0	0	0	0	0	0	0	0	0	0	0	0	0	0	0	0	0	0	172758251	477,750	172,758.25	477.75
438	0	0	0	0	0	0	1	0	0	0	0	0	0	0	0	0	0	0	0	0	173236001	22,000	173,236.00	22
439	0	0	0	0	0	0	1	0	0	0	0	1	0	0	0	0	0	0	0	0	173258001	1,026,750	173,258.00	1,026.75
440	0	0	0	0	0	0	1	0	0	0	0	0	0	0	0	0	0	0	0	0	174284751	39,750	174,284.75	39.75
441	0	0	0	0	0	0	0	0	0	0	0	0	0	0	0	0	0	0	0	0	174324501	461,250	174,324.50	461.25
442	0	0	0	0	0	0	1	0	0	0	0	0	0	0	0	0	0	0	0	0	174785751	31,250	174,785.75	31.25
443	0	0	0	0	0	0	1	0	0	0	0	1	0	0	0	0	0	0	0	0	174817001	1,026,750	174,817.00	1,026.75
444	0	0	0	0	0	0	1	0	0	0	0	0	0	0	0	0	0	0	0	0	175843751	30,500	175,843.75	30.5
445	0	0	0	0	0	0	0	0	0	0	0	0	0	0	0	0	0	0	0	0	175874251	477,750	175,874.25	477.75
446	0	0	0	0	0	0	1	0	0	0	0	0	0	0	0	0	0	0	0	0	176352001	23,000	176,352.00	23
447	0	0	0	0	0	0	1	0	0	0	0	1	0	0	0	0	0	0	0	0	176375001	1,027,750	176,375.00	1,027.75
448	0	0	0	0	0	0	1	0	0	0	0	0	0	0	0	0	0	0	0	0	177402751	37,750	177,402.75	37.75
449	0	0	0	0	0	0	0	0	0	0	0	0	0	0	0	0	0	0	0	0	177440501	461,250	177,440.50	461.25
450	0	0	0	0	0	0	1	0	0	0	0	0	0	0	0	0	0	0	0	0	177901751	33,250	177,901.75	33.25
451	0	0	0	0	0	0	1	0	0	0	0	1	0	0	0	0	0	0	0	0	177935001	1,025,250	177,935.00	1,025.25
452	0	0	0	0	0	0	1	0	0	0	0	0	0	0	0	0	0	0	0	0	178960251	63,000	178,960.25	63
453	0	0	0	0	0	0	0	0	0	0	0	0	0	0	0	0	0	0	0	0	179023251	445,000	179,023.25	445
454	0	0	0	0	0	0	1	0	0	0	0	0	0	0	0	0	0	0	0	0	179468251	25,750	179,468.25	25.75
455	0	0	0	0	0	0	1	0	0	0	0	1	0	0	0	0	0	0	0	0	179494001		179,494.00
