# Supplementary material for: Auditory presentation and synchronization in Adobe Flash and HTML5/JavaScript Web experiments
Source: Behav Res Methods. 2016 Jul 15;48(3):897–908. doi: 10.3758/s13428-016-0758-5 (PMC5003904; doi:10.3758/s13428-016-0758-5)
Supplement: Supplementary file 1 — (ZIP 1310 kb) [file 13428_2016_758_MOESM1_ESM.zip › Data/S4/jswa2-lenlap-ff-js-rep2.csv]

	Keypad 4	Keypad 3	Keypad 2	Keypad 1	Opto 4	Opto 3	Opto 2	Opto 1	TTL in 2	TTL in 1	Mic 2	Mic 1	Act close 4	Act close 3	Act close 3	Act close 1	TTL out 2	TTL out 1	Sounder 2	Sounder 1	Elapsed uS	Active uS	Elapsed mS	Active mS
1	0	0	0	0	0	0	0	0	0	0	0	0	0	0	0	0	0	0	0	0	0	8,222,250	0	8,222.25
2	0	0	0	0	0	0	1	0	0	0	0	0	0	0	0	0	0	0	0	0	8222250	28,250	8,222.25	28.25
3	0	0	0	0	0	0	1	0	0	0	0	1	0	0	0	0	0	0	0	0	8250500	1,028,501	8,250.50	1,028.50
4	0	0	0	0	0	0	1	0	0	0	0	0	0	0	0	0	0	0	0	0	9279001	31,249	9,279.00	31.25
5	0	0	0	0	0	0	0	0	0	0	0	0	0	0	0	0	0	0	0	0	9310250	478,250	9,310.25	478.25
6	0	0	0	0	0	0	1	0	0	0	0	0	0	0	0	0	0	0	0	0	9788500	22,750	9,788.50	22.75
7	0	0	0	0	0	0	1	0	0	0	0	1	0	0	0	0	0	0	0	0	9811250	1,026,750	9,811.25	1,026.75
8	0	0	0	0	0	0	1	0	0	0	0	0	0	0	0	0	0	0	0	0	10838000	38,501	10,838.00	38.5
9	0	0	0	0	0	0	0	0	0	0	0	0	0	0	0	0	0	0	0	0	10876501	461,749	10,876.50	461.75
10	0	0	0	0	0	0	1	0	0	0	0	0	0	0	0	0	0	0	0	0	11338250	31,000	11,338.25	31
11	0	0	0	0	0	0	1	0	0	0	0	1	0	0	0	0	0	0	0	0	11369250	1,027,750	11,369.25	1,027.75
12	0	0	0	0	0	0	1	0	0	0	0	0	0	0	0	0	0	0	0	0	12397000	29,250	12,397.00	29.25
13	0	0	0	0	0	0	0	0	0	0	0	0	0	0	0	0	0	0	0	0	12426250	478,500	12,426.25	478.5
14	0	0	0	0	0	0	1	0	0	0	0	0	0	0	0	0	0	0	0	0	12904750	23,000	12,904.75	23
15	0	0	0	0	0	0	1	0	0	0	0	1	0	0	0	0	0	0	0	0	12927750	1,028,500	12,927.75	1,028.50
16	0	0	0	0	0	0	1	0	0	0	0	0	0	0	0	0	0	0	0	0	13956250	36,500	13,956.25	36.5
17	0	0	0	0	0	0	0	0	0	0	0	0	0	0	0	0	0	0	0	0	13992750	461,751	13,992.75	461.75
18	0	0	0	0	0	0	1	0	0	0	0	0	0	0	0	0	0	0	0	0	14454501	32,749	14,454.50	32.75
19	0	0	0	0	0	0	1	0	0	0	0	1	0	0	0	0	0	0	0	0	14487250	1,028,000	14,487.25	1,028.00
20	0	0	0	0	0	0	1	0	0	0	0	0	0	0	0	0	0	0	0	0	15515250	60,500	15,515.25	60.5
21	0	0	0	0	0	0	0	0	0	0	0	0	0	0	0	0	0	0	0	0	15575750	445,000	15,575.75	445
22	0	0	0	0	0	0	1	0	0	0	0	0	0	0	0	0	0	0	0	0	16020750	26,500	16,020.75	26.5
23	0	0	0	0	0	0	1	0	0	0	0	1	0	0	0	0	0	0	0	0	16047250	1,026,750	16,047.25	1,026.75
24	0	0	0	0	0	0	1	0	0	0	0	0	0	0	0	0	0	0	0	0	17074000	34,750	17,074.00	34.75
25	0	0	0	0	0	0	0	0	0	0	0	0	0	0	0	0	0	0	0	0	17108750	478,500	17,108.75	478.5
26	0	0	0	0	0	0	1	0	0	0	0	0	0	0	0	0	0	0	0	0	17587250	18,000	17,587.25	18
27	0	0	0	0	0	0	1	0	0	0	0	1	0	0	0	0	0	0	0	0	17605250	1,028,000	17,605.25	1,028.00
28	0	0	0	0	0	0	1	0	0	0	0	0	0	0	0	0	0	0	0	0	18633250	42,000	18,633.25	42
29	0	0	0	0	0	0	0	0	0	0	0	0	0	0	0	0	0	0	0	0	18675250	461,500	18,675.25	461.5
30	0	0	0	0	0	0	1	0	0	0	0	0	0	0	0	0	0	0	0	0	19136750	27,500	19,136.75	27.5
31	0	0	0	0	0	0	1	0	0	0	0	1	0	0	0	0	0	0	0	0	19164250	1,028,000	19,164.25	1,028.00
32	0	0	0	0	0	0	1	0	0	0	0	0	0	0	0	0	0	0	0	0	20192250	32,750	20,192.25	32.75
33	0	0	0	0	0	0	0	0	0	0	0	0	0	0	0	0	0	0	0	0	20225000	478,250	20,225.00	478.25
34	0	0	0	0	0	0	1	0	0	0	0	0	0	0	0	0	0	0	0	0	20703250	21,000	20,703.25	21
35	0	0	0	0	0	0	1	0	0	0	0	1	0	0	0	0	0	0	0	0	20724250	1,027,000	20,724.25	1,027.00
36	0	0	0	0	0	0	1	0	0	0	0	0	0	0	0	0	0	0	0	0	21751250	39,750	21,751.25	39.75
37	0	0	0	0	0	0	0	0	0	0	0	0	0	0	0	0	0	0	0	0	21791000	462,000	21,791.00	462
38	0	0	0	0	0	0	1	0	0	0	0	0	0	0	0	0	0	0	0	0	22253000	29,000	22,253.00	29
39	0	0	0	0	0	0	1	0	0	0	0	1	0	0	0	0	0	0	0	0	22282000	1,028,250	22,282.00	1,028.25
40	0	0	0	0	0	0	1	0	0	0	0	0	0	0	0	0	0	0	0	0	23310250	30,751	23,310.25	30.75
41	0	0	0	0	0	0	0	0	0	0	0	0	0	0	0	0	0	0	0	0	23341001	478,249	23,341.00	478.25
42	0	0	0	0	0	0	1	0	0	0	0	0	0	0	0	0	0	0	0	0	23819250	22,250	23,819.25	22.25
43	0	0	0	0	0	0	1	0	0	0	0	1	0	0	0	0	0	0	0	0	23841500	1,027,750	23,841.50	1,027.75
44	0	0	0	0	0	0	1	0	0	0	0	0	0	0	0	0	0	0	0	0	24869250	38,251	24,869.25	38.25
45	0	0	0	0	0	0	0	0	0	0	0	0	0	0	0	0	0	0	0	0	24907501	461,499	24,907.50	461.5
46	0	0	0	0	0	0	1	0	0	0	0	0	0	0	0	0	0	0	0	0	25369000	32,500	25,369.00	32.5
47	0	0	0	0	0	0	1	0	0	0	0	1	0	0	0	0	0	0	0	0	25401500	1,026,750	25,401.50	1,026.75
48	0	0	0	0	0	0	1	0	0	0	0	0	0	0	0	0	0	0	0	0	26428250	29,000	26,428.25	29
49	0	0	0	0	0	0	0	0	0	0	0	0	0	0	0	0	0	0	0	0	26457250	478,250	26,457.25	478.25
50	0	0	0	0	0	0	1	0	0	0	0	0	0	0	0	0	0	0	0	0	26935500	24,500	26,935.50	24.5
51	0	0	0	0	0	0	1	0	0	0	0	1	0	0	0	0	0	0	0	0	26960000	1,027,250	26,960.00	1,027.25
52	0	0	0	0	0	0	1	0	0	0	0	0	0	0	0	0	0	0	0	0	27987250	36,251	27,987.25	36.25
53	0	0	0	0	0	0	0	0	0	0	0	0	0	0	0	0	0	0	0	0	28023501	461,499	28,023.50	461.5
54	0	0	0	0	0	0	1	0	0	0	0	0	0	0	0	0	0	0	0	0	28485000	33,500	28,485.00	33.5
55	0	0	0	0	0	0	1	0	0	0	0	1	0	0	0	0	0	0	0	0	28518500	1,027,750	28,518.50	1,027.75
56	0	0	0	0	0	0	1	0	0	0	0	0	0	0	0	0	0	0	0	0	29546250	27,000	29,546.25	27
57	0	0	0	0	0	0	0	0	0	0	0	0	0	0	0	0	0	0	0	0	29573250	505,250	29,573.25	505.25
58	0	0	0	0	0	0	0	0	0	0	0	1	0	0	0	0	0	0	0	0	30078500	6,250	30,078.50	6.25
59	0	0	0	0	0	0	1	0	0	0	0	1	0	0	0	0	0	0	0	0	30084750	1,020,500	30,084.75	1,020.50
60	0	0	0	0	0	0	1	0	0	0	0	0	0	0	0	0	0	0	0	0	31105250	34,500	31,105.25	34.5
61	0	0	0	0	0	0	0	0	0	0	0	0	0	0	0	0	0	0	0	0	31139750	478,250	31,139.75	478.25
62	0	0	0	0	0	0	1	0	0	0	0	0	0	0	0	0	0	0	0	0	31618000	19,500	31,618.00	19.5
63	0	0	0	0	0	0	1	0	0	0	0	1	0	0	0	0	0	0	0	0	31637500	1,026,750	31,637.50	1,026.75
64	0	0	0	0	0	0	1	0	0	0	0	0	0	0	0	0	0	0	0	0	32664250	41,751	32,664.25	41.75
65	0	0	0	0	0	0	0	0	0	0	0	0	0	0	0	0	0	0	0	0	32706001	461,499	32,706.00	461.5
66	0	0	0	0	0	0	1	0	0	0	0	0	0	0	0	0	0	0	0	0	33167500	28,000	33,167.50	28
67	0	0	0	0	0	0	1	0	0	0	0	1	0	0	0	0	0	0	0	0	33195500	1,028,001	33,195.50	1,028.00
68	0	0	0	0	0	0	1	0	0	0	0	0	0	0	0	0	0	0	0	0	34223501	32,249	34,223.50	32.25
69	0	0	0	0	0	0	0	0	0	0	0	0	0	0	0	0	0	0	0	0	34255750	478,250	34,255.75	478.25
70	0	0	0	0	0	0	1	0	0	0	0	0	0	0	0	0	0	0	0	0	34734000	21,500	34,734.00	21.5
71	0	0	0	0	0	0	1	0	0	0	0	1	0	0	0	0	0	0	0	0	34755500	1,027,001	34,755.50	1,027.00
72	0	0	0	0	0	0	1	0	0	0	0	0	0	0	0	0	0	0	0	0	35782501	39,749	35,782.50	39.75
73	0	0	0	0	0	0	0	0	0	0	0	0	0	0	0	0	0	0	0	0	35822250	461,250	35,822.25	461.25
74	0	0	0	0	0	0	1	0	0	0	0	0	0	0	0	0	0	0	0	0	36283500	31,000	36,283.50	31
75	0	0	0	0	0	0	1	0	0	0	0	1	0	0	0	0	0	0	0	0	36314500	1,027,001	36,314.50	1,027.00
76	0	0	0	0	0	0	1	0	0	0	0	0	0	0	0	0	0	0	0	0	37341501	63,999	37,341.50	64
77	0	0	0	0	0	0	0	0	0	0	0	0	0	0	0	0	0	0	0	0	37405500	444,500	37,405.50	444.5
78	0	0	0	0	0	0	1	0	0	0	0	0	0	0	0	0	0	0	0	0	37850000	22,500	37,850.00	22.5
79	0	0	0	0	0	0	1	0	0	0	0	1	0	0	0	0	0	0	0	0	37872500	1,028,001	37,872.50	1,028.00
80	0	0	0	0	0	0	1	0	0	0	0	0	0	0	0	0	0	0	0	0	38900501	38,249	38,900.50	38.25
81	0	0	0	0	0	0	0	0	0	0	0	0	0	0	0	0	0	0	0	0	38938750	493,750	38,938.75	493.75
82	0	0	0	0	0	0	0	0	0	0	0	1	0	0	0	0	0	0	0	0	39432500	250	39,432.50	0.25
83	0	0	0	0	0	0	1	0	0	0	0	1	0	0	0	0	0	0	0	0	39432750	1,025,750	39,432.75	1,025.75
84	0	0	0	0	0	0	1	0	0	0	0	0	0	0	0	0	0	0	0	0	40458500	46,501	40,458.50	46.5
85	0	0	0	0	0	0	0	0	0	0	0	0	0	0	0	0	0	0	0	0	40505001	460,999	40,505.00	461
86	0	0	0	0	0	0	1	0	0	0	0	0	0	0	0	0	0	0	0	0	40966000	25,500	40,966.00	25.5
87	0	0	0	0	0	0	1	0	0	0	0	1	0	0	0	0	0	0	0	0	40991500	1,027,001	40,991.50	1,027.00
88	0	0	0	0	0	0	1	0	0	0	0	0	0	0	0	0	0	0	0	0	42018501	36,249	42,018.50	36.25
89	0	0	0	0	0	0	0	0	0	0	0	0	0	0	0	0	0	0	0	0	42054750	461,000	42,054.75	461
90	0	0	0	0	0	0	1	0	0	0	0	0	0	0	0	0	0	0	0	0	42515750	33,750	42,515.75	33.75
91	0	0	0	0	0	0	1	0	0	0	0	1	0	0	0	0	0	0	0	0	42549500	1,028,001	42,549.50	1,028.00
92	0	0	0	0	0	0	1	0	0	0	0	0	0	0	0	0	0	0	0	0	43577501	43,749	43,577.50	43.75
93	0	0	0	0	0	0	0	0	0	0	0	0	0	0	0	0	0	0	0	0	43621250	460,750	43,621.25	460.75
94	0	0	0	0	0	0	1	0	0	0	0	0	0	0	0	0	0	0	0	0	44082000	27,250	44,082.00	27.25
95	0	0	0	0	0	0	1	0	0	0	0	1	0	0	0	0	0	0	0	0	44109250	1,026,250	44,109.25	1,026.25
96	0	0	0	0	0	0	1	0	0	0	0	0	0	0	0	0	0	0	0	0	45135500	35,250	45,135.50	35.25
97	0	0	0	0	0	0	0	0	0	0	0	0	0	0	0	0	0	0	0	0	45170750	461,000	45,170.75	461
98	0	0	0	0	0	0	1	0	0	0	0	0	0	0	0	0	0	0	0	0	45631750	37,000	45,631.75	37
99	0	0	0	0	0	0	1	0	0	0	0	1	0	0	0	0	0	0	0	0	45668750	1,026,750	45,668.75	1,026.75
100	0	0	0	0	0	0	1	0	0	0	0	0	0	0	0	0	0	0	0	0	46695500	41,750	46,695.50	41.75
101	0	0	0	0	0	0	0	0	0	0	0	0	0	0	0	0	0	0	0	0	46737250	461,000	46,737.25	461
102	0	0	0	0	0	0	1	0	0	0	0	0	0	0	0	0	0	0	0	0	47198250	28,000	47,198.25	28
103	0	0	0	0	0	0	1	0	0	0	0	1	0	0	0	0	0	0	0	0	47226250	1,028,250	47,226.25	1,028.25
104	0	0	0	0	0	0	1	0	0	0	0	0	0	0	0	0	0	0	0	0	48254500	32,501	48,254.50	32.5
105	0	0	0	0	0	0	0	0	0	0	0	0	0	0	0	0	0	0	0	0	48287001	477,499	48,287.00	477.5
106	0	0	0	0	0	0	1	0	0	0	0	0	0	0	0	0	0	0	0	0	48764500	22,250	48,764.50	22.25
107	0	0	0	0	0	0	1	0	0	0	0	1	0	0	0	0	0	0	0	0	48786750	1,025,751	48,786.75	1,025.75
108	0	0	0	0	0	0	1	0	0	0	0	0	0	0	0	0	0	0	0	0	49812501	40,999	49,812.50	41
109	0	0	0	0	0	0	0	0	0	0	0	0	0	0	0	0	0	0	0	0	49853500	460,750	49,853.50	460.75
110	0	0	0	0	0	0	1	0	0	0	0	0	0	0	0	0	0	0	0	0	50314250	31,500	50,314.25	31.5
111	0	0	0	0	0	0	1	0	0	0	0	1	0	0	0	0	0	0	0	0	50345750	1,027,000	50,345.75	1,027.00
112	0	0	0	0	0	0	1	0	0	0	0	0	0	0	0	0	0	0	0	0	51372750	30,250	51,372.75	30.25
113	0	0	0	0	0	0	0	0	0	0	0	0	0	0	0	0	0	0	0	0	51403000	477,750	51,403.00	477.75
114	0	0	0	0	0	0	1	0	0	0	0	0	0	0	0	0	0	0	0	0	51880750	22,500	51,880.75	22.5
115	0	0	0	0	0	0	1	0	0	0	0	1	0	0	0	0	0	0	0	0	51903250	1,028,500	51,903.25	1,028.50
116	0	0	0	0	0	0	1	0	0	0	0	0	0	0	0	0	0	0	0	0	52931750	37,750	52,931.75	37.75
117	0	0	0	0	0	0	0	0	0	0	0	0	0	0	0	0	0	0	0	0	52969500	477,500	52,969.50	477.5
118	0	0	0	0	0	0	1	0	0	0	0	0	0	0	0	0	0	0	0	0	53447000	16,750	53,447.00	16.75
119	0	0	0	0	0	0	1	0	0	0	0	1	0	0	0	0	0	0	0	0	53463750	1,027,000	53,463.75	1,027.00
120	0	0	0	0	0	0	1	0	0	0	0	0	0	0	0	0	0	0	0	0	54490750	45,250	54,490.75	45.25
121	0	0	0	0	0	0	0	0	0	0	0	0	0	0	0	0	0	0	0	0	54536000	460,750	54,536.00	460.75
122	0	0	0	0	0	0	1	0	0	0	0	0	0	0	0	0	0	0	0	0	54996750	26,000	54,996.75	26
123	0	0	0	0	0	0	1	0	0	0	0	1	0	0	0	0	0	0	0	0	55022750	1,027,500	55,022.75	1,027.50
124	0	0	0	0	0	0	1	0	0	0	0	0	0	0	0	0	0	0	0	0	56050250	35,250	56,050.25	35.25
125	0	0	0	0	0	0	0	0	0	0	0	0	0	0	0	0	0	0	0	0	56085500	461,000	56,085.50	461
126	0	0	0	0	0	0	1	0	0	0	0	0	0	0	0	0	0	0	0	0	56546500	33,750	56,546.50	33.75
127	0	0	0	0	0	0	1	0	0	0	0	1	0	0	0	0	0	0	0	0	56580250	1,028,500	56,580.25	1,028.50
128	0	0	0	0	0	0	1	0	0	0	0	0	0	0	0	0	0	0	0	0	57608750	43,250	57,608.75	43.25
129	0	0	0	0	0	0	0	0	0	0	0	0	0	0	0	0	0	0	0	0	57652000	460,750	57,652.00	460.75
130	0	0	0	0	0	0	1	0	0	0	0	0	0	0	0	0	0	0	0	0	58112750	28,000	58,112.75	28
131	0	0	0	0	0	0	1	0	0	0	0	1	0	0	0	0	0	0	0	0	58140750	1,027,000	58,140.75	1,027.00
132	0	0	0	0	0	0	1	0	0	0	0	0	0	0	0	0	0	0	0	0	59167750	34,000	59,167.75	34
133	0	0	0	0	0	0	0	0	0	0	0	0	0	0	0	0	0	0	0	0	59201750	477,500	59,201.75	477.5
134	0	0	0	0	0	0	1	0	0	0	0	0	0	0	0	0	0	0	0	0	59679250	20,750	59,679.25	20.75
135	0	0	0	0	0	0	1	0	0	0	0	1	0	0	0	0	0	0	0	0	59700000	1,026,750	59,700.00	1,026.75
136	0	0	0	0	0	0	1	0	0	0	0	0	0	0	0	0	0	0	0	0	60726750	41,251	60,726.75	41.25
137	0	0	0	0	0	0	0	0	0	0	0	0	0	0	0	0	0	0	0	0	60768001	460,999	60,768.00	461
138	0	0	0	0	0	0	1	0	0	0	0	0	0	0	0	0	0	0	0	0	61229000	28,250	61,229.00	28.25
139	0	0	0	0	0	0	1	0	0	0	0	1	0	0	0	0	0	0	0	0	61257250	1,028,500	61,257.25	1,028.50
140	0	0	0	0	0	0	1	0	0	0	0	0	0	0	0	0	0	0	0	0	62285750	32,000	62,285.75	32
141	0	0	0	0	0	0	0	0	0	0	0	0	0	0	0	0	0	0	0	0	62317750	477,500	62,317.75	477.5
142	0	0	0	0	0	0	1	0	0	0	0	0	0	0	0	0	0	0	0	0	62795250	22,750	62,795.25	22.75
143	0	0	0	0	0	0	1	0	0	0	0	1	0	0	0	0	0	0	0	0	62818000	1,026,750	62,818.00	1,026.75
144	0	0	0	0	0	0	1	0	0	0	0	0	0	0	0	0	0	0	0	0	63844750	39,500	63,844.75	39.5
145	0	0	0	0	0	0	0	0	0	0	0	0	0	0	0	0	0	0	0	0	63884250	460,751	63,884.25	460.75
146	0	0	0	0	0	0	1	0	0	0	0	0	0	0	0	0	0	0	0	0	64345001	31,999	64,345.00	32
147	0	0	0	0	0	0	1	0	0	0	0	1	0	0	0	0	0	0	0	0	64377000	1,027,001	64,377.00	1,027.00
148	0	0	0	0	0	0	1	0	0	0	0	0	0	0	0	0	0	0	0	0	65404001	29,999	65,404.00	30
149	0	0	0	0	0	0	0	0	0	0	0	0	0	0	0	0	0	0	0	0	65434000	477,500	65,434.00	477.5
150	0	0	0	0	0	0	1	0	0	0	0	0	0	0	0	0	0	0	0	0	65911500	23,000	65,911.50	23
151	0	0	0	0	0	0	1	0	0	0	0	1	0	0	0	0	0	0	0	0	65934500	1,028,501	65,934.50	1,028.50
152	0	0	0	0	0	0	1	0	0	0	0	0	0	0	0	0	0	0	0	0	66963001	37,249	66,963.00	37.25
153	0	0	0	0	0	0	0	0	0	0	0	0	0	0	0	0	0	0	0	0	67000250	460,750	67,000.25	460.75
154	0	0	0	0	0	0	1	0	0	0	0	0	0	0	0	0	0	0	0	0	67461000	34,000	67,461.00	34
155	0	0	0	0	0	0	1	0	0	0	0	1	0	0	0	0	0	0	0	0	67495000	1,027,001	67,495.00	1,027.00
156	0	0	0	0	0	0	1	0	0	0	0	0	0	0	0	0	0	0	0	0	68522001	44,749	68,522.00	44.75
157	0	0	0	0	0	0	0	0	0	0	0	0	0	0	0	0	0	0	0	0	68566750	460,750	68,566.75	460.75
158	0	0	0	0	0	0	1	0	0	0	0	0	0	0	0	0	0	0	0	0	69027500	26,500	69,027.50	26.5
159	0	0	0	0	0	0	1	0	0	0	0	1	0	0	0	0	0	0	0	0	69054000	1,027,001	69,054.00	1,027.00
160	0	0	0	0	0	0	1	0	0	0	0	0	0	0	0	0	0	0	0	0	70081001	35,499	70,081.00	35.5
161	0	0	0	0	0	0	0	0	0	0	0	0	0	0	0	0	0	0	0	0	70116500	477,250	70,116.50	477.25
162	0	0	0	0	0	0	1	0	0	0	0	0	0	0	0	0	0	0	0	0	70593750	17,750	70,593.75	17.75
163	0	0	0	0	0	0	1	0	0	0	0	1	0	0	0	0	0	0	0	0	70611500	1,028,501	70,611.50	1,028.50
164	0	0	0	0	0	0	1	0	0	0	0	0	0	0	0	0	0	0	0	0	71640001	42,749	71,640.00	42.75
165	0	0	0	0	0	0	0	0	0	0	0	0	0	0	0	0	0	0	0	0	71682750	461,000	71,682.75	461
166	0	0	0	0	0	0	1	0	0	0	0	0	0	0	0	0	0	0	0	0	72143750	28,250	72,143.75	28.25
167	0	0	0	0	0	0	1	0	0	0	0	1	0	0	0	0	0	0	0	0	72172000	1,027,001	72,172.00	1,027.00
168	0	0	0	0	0	0	1	0	0	0	0	0	0	0	0	0	0	0	0	0	73199001	33,499	73,199.00	33.5
169	0	0	0	0	0	0	0	0	0	0	0	0	0	0	0	0	0	0	0	0	73232500	477,500	73,232.50	477.5
170	0	0	0	0	0	0	1	0	0	0	0	0	0	0	0	0	0	0	0	0	73710000	21,000	73,710.00	21
171	0	0	0	0	0	0	1	0	0	0	0	1	0	0	0	0	0	0	0	0	73731000	1,026,501	73,731.00	1,026.50
172	0	0	0	0	0	0	1	0	0	0	0	0	0	0	0	0	0	0	0	0	74757501	41,499	74,757.50	41.5
173	0	0	0	0	0	0	0	0	0	0	0	0	0	0	0	0	0	0	0	0	74799000	460,750	74,799.00	460.75
174	0	0	0	0	0	0	1	0	0	0	0	0	0	0	0	0	0	0	0	0	75259750	29,000	75,259.75	29
175	0	0	0	0	0	0	1	0	0	0	0	1	0	0	0	0	0	0	0	0	75288750	1,028,250	75,288.75	1,028.25
176	0	0	0	0	0	0	1	0	0	0	0	0	0	0	0	0	0	0	0	0	76317000	31,750	76,317.00	31.75
177	0	0	0	0	0	0	0	0	0	0	0	0	0	0	0	0	0	0	0	0	76348750	477,251	76,348.75	477.25
178	0	0	0	0	0	0	1	0	0	0	0	0	0	0	0	0	0	0	0	0	76826001	22,249	76,826.00	22.25
179	0	0	0	0	0	0	1	0	0	0	0	1	0	0	0	0	0	0	0	0	76848250	1,027,750	76,848.25	1,027.75
180	0	0	0	0	0	0	1	0	0	0	0	0	0	0	0	0	0	0	0	0	77876000	39,001	77,876.00	39
181	0	0	0	0	0	0	0	0	0	0	0	0	0	0	0	0	0	0	0	0	77915001	460,749	77,915.00	460.75
182	0	0	0	0	0	0	1	0	0	0	0	0	0	0	0	0	0	0	0	0	78375750	32,500	78,375.75	32.5
183	0	0	0	0	0	0	1	0	0	0	0	1	0	0	0	0	0	0	0	0	78408250	1,026,750	78,408.25	1,026.75
184	0	0	0	0	0	0	1	0	0	0	0	0	0	0	0	0	0	0	0	0	79435000	29,750	79,435.00	29.75
185	0	0	0	0	0	0	0	0	0	0	0	0	0	0	0	0	0	0	0	0	79464750	477,500	79,464.75	477.5
186	0	0	0	0	0	0	1	0	0	0	0	0	0	0	0	0	0	0	0	0	79942250	24,000	79,942.25	24
187	0	0	0	0	0	0	1	0	0	0	0	1	0	0	0	0	0	0	0	0	79966250	1,027,750	79,966.25	1,027.75
188	0	0	0	0	0	0	1	0	0	0	0	0	0	0	0	0	0	0	0	0	80994000	37,250	80,994.00	37.25
189	0	0	0	0	0	0	0	0	0	0	0	0	0	0	0	0	0	0	0	0	81031250	460,750	81,031.25	460.75
190	0	0	0	0	0	0	1	0	0	0	0	0	0	0	0	0	0	0	0	0	81492000	33,250	81,492.00	33.25
191	0	0	0	0	0	0	1	0	0	0	0	1	0	0	0	0	0	0	0	0	81525250	1,027,750	81,525.25	1,027.75
192	0	0	0	0	0	0	1	0	0	0	0	0	0	0	0	0	0	0	0	0	82553000	61,250	82,553.00	61.25
193	0	0	0	0	0	0	0	0	0	0	0	0	0	0	0	0	0	0	0	0	82614250	444,000	82,614.25	444
194	0	0	0	0	0	0	1	0	0	0	0	0	0	0	0	0	0	0	0	0	83058250	27,000	83,058.25	27
195	0	0	0	0	0	0	1	0	0	0	0	1	0	0	0	0	0	0	0	0	83085250	1,026,750	83,085.25	1,026.75
196	0	0	0	0	0	0	1	0	0	0	0	0	0	0	0	0	0	0	0	0	84112000	35,250	84,112.00	35.25
197	0	0	0	0	0	0	0	0	0	0	0	0	0	0	0	0	0	0	0	0	84147250	477,500	84,147.25	477.5
198	0	0	0	0	0	0	1	0	0	0	0	0	0	0	0	0	0	0	0	0	84624750	19,250	84,624.75	19.25
199	0	0	0	0	0	0	1	0	0	0	0	1	0	0	0	0	0	0	0	0	84644000	1,027,250	84,644.00	1,027.25
200	0	0	0	0	0	0	1	0	0	0	0	0	0	0	0	0	0	0	0	0	85671250	42,251	85,671.25	42.25
201	0	0	0	0	0	0	0	0	0	0	0	0	0	0	0	0	0	0	0	0	85713501	460,999	85,713.50	461
202	0	0	0	0	0	0	1	0	0	0	0	0	0	0	0	0	0	0	0	0	86174500	27,750	86,174.50	27.75
203	0	0	0	0	0	0	1	0	0	0	0	1	0	0	0	0	0	0	0	0	86202250	1,028,000	86,202.25	1,028.00
204	0	0	0	0	0	0	1	0	0	0	0	0	0	0	0	0	0	0	0	0	87230250	33,000	87,230.25	33
205	0	0	0	0	0	0	0	0	0	0	0	0	0	0	0	0	0	0	0	0	87263250	477,500	87,263.25	477.5
206	0	0	0	0	0	0	1	0	0	0	0	0	0	0	0	0	0	0	0	0	87740750	21,500	87,740.75	21.5
207	0	0	0	0	0	0	1	0	0	0	0	1	0	0	0	0	0	0	0	0	87762250	1,027,000	87,762.25	1,027.00
208	0	0	0	0	0	0	1	0	0	0	0	0	0	0	0	0	0	0	0	0	88789250	40,500	88,789.25	40.5
209	0	0	0	0	0	0	0	0	0	0	0	0	0	0	0	0	0	0	0	0	88829750	460,750	88,829.75	460.75
210	0	0	0	0	0	0	1	0	0	0	0	0	0	0	0	0	0	0	0	0	89290500	30,750	89,290.50	30.75
211	0	0	0	0	0	0	1	0	0	0	0	1	0	0	0	0	0	0	0	0	89321250	1,027,000	89,321.25	1,027.00
212	0	0	0	0	0	0	1	0	0	0	0	0	0	0	0	0	0	0	0	0	90348250	31,250	90,348.25	31.25
213	0	0	0	0	0	0	0	0	0	0	0	0	0	0	0	0	0	0	0	0	90379500	477,500	90,379.50	477.5
214	0	0	0	0	0	0	1	0	0	0	0	0	0	0	0	0	0	0	0	0	90857000	22,250	90,857.00	22.25
215	0	0	0	0	0	0	1	0	0	0	0	1	0	0	0	0	0	0	0	0	90879250	1,028,000	90,879.25	1,028.00
216	0	0	0	0	0	0	1	0	0	0	0	0	0	0	0	0	0	0	0	0	91907250	38,500	91,907.25	38.5
217	0	0	0	0	0	0	0	0	0	0	0	0	0	0	0	0	0	0	0	0	91945750	461,000	91,945.75	461
218	0	0	0	0	0	0	1	0	0	0	0	0	0	0	0	0	0	0	0	0	92406750	32,750	92,406.75	32.75
219	0	0	0	0	0	0	1	0	0	0	0	1	0	0	0	0	0	0	0	0	92439500	1,026,750	92,439.50	1,026.75
220	0	0	0	0	0	0	1	0	0	0	0	0	0	0	0	0	0	0	0	0	93466250	29,251	93,466.25	29.25
221	0	0	0	0	0	0	0	0	0	0	0	0	0	0	0	0	0	0	0	0	93495501	477,499	93,495.50	477.5
222	0	0	0	0	0	0	1	0	0	0	0	0	0	0	0	0	0	0	0	0	93973000	25,250	93,973.00	25.25
223	0	0	0	0	0	0	1	0	0	0	0	1	0	0	0	0	0	0	0	0	93998250	1,027,000	93,998.25	1,027.00
224	0	0	0	0	0	0	1	0	0	0	0	0	0	0	0	0	0	0	0	0	95025250	36,750	95,025.25	36.75
225	0	0	0	0	0	0	0	0	0	0	0	0	0	0	0	0	0	0	0	0	95062000	477,501	95,062.00	477.5
226	0	0	0	0	0	0	1	0	0	0	0	0	0	0	0	0	0	0	0	0	95539501	16,999	95,539.50	17
227	0	0	0	0	0	0	1	0	0	0	0	1	0	0	0	0	0	0	0	0	95556500	1,027,750	95,556.50	1,027.75
228	0	0	0	0	0	0	1	0	0	0	0	0	0	0	0	0	0	0	0	0	96584250	60,751	96,584.25	60.75
229	0	0	0	0	0	0	0	0	0	0	0	0	0	0	0	0	0	0	0	0	96645001	444,249	96,645.00	444.25
230	0	0	0	0	0	0	1	0	0	0	0	0	0	0	0	0	0	0	0	0	97089250	27,250	97,089.25	27.25
231	0	0	0	0	0	0	1	0	0	0	0	1	0	0	0	0	0	0	0	0	97116500	1,025,750	97,116.50	1,025.75
232	0	0	0	0	0	0	1	0	0	0	0	0	0	0	0	0	0	0	0	0	98142250	35,751	98,142.25	35.75
233	0	0	0	0	0	0	0	0	0	0	0	0	0	0	0	0	0	0	0	0	98178001	477,499	98,178.00	477.5
234	0	0	0	0	0	0	1	0	0	0	0	0	0	0	0	0	0	0	0	0	98655500	20,000	98,655.50	20
235	0	0	0	0	0	0	1	0	0	0	0	1	0	0	0	0	0	0	0	0	98675500	1,026,750	98,675.50	1,026.75
236	0	0	0	0	0	0	1	0	0	0	0	0	0	0	0	0	0	0	0	0	99702250	42,000	99,702.25	42
237	0	0	0	0	0	0	0	0	0	0	0	0	0	0	0	0	0	0	0	0	99744250	461,000	99,744.25	461
238	0	0	0	0	0	0	1	0	0	0	0	0	0	0	0	0	0	0	0	0	100205250	28,250	100,205.25	28.25
239	0	0	0	0	0	0	1	0	0	0	0	1	0	0	0	0	0	0	0	0	100233500	1,028,001	100,233.50	1,028.00
240	0	0	0	0	0	0	1	0	0	0	0	0	0	0	0	0	0	0	0	0	101261501	32,499	101,261.50	32.5
241	0	0	0	0	0	0	0	0	0	0	0	0	0	0	0	0	0	0	0	0	101294000	477,750	101,294.00	477.75
242	0	0	0	0	0	0	1	0	0	0	0	0	0	0	0	0	0	0	0	0	101771750	21,500	101,771.75	21.5
243	0	0	0	0	0	0	1	0	0	0	0	1	0	0	0	0	0	0	0	0	101793250	1,026,500	101,793.25	1,026.50
244	0	0	0	0	0	0	1	0	0	0	0	0	0	0	0	0	0	0	0	0	102819750	40,750	102,819.75	40.75
245	0	0	0	0	0	0	0	0	0	0	0	0	0	0	0	0	0	0	0	0	102860500	460,750	102,860.50	460.75
246	0	0	0	0	0	0	1	0	0	0	0	0	0	0	0	0	0	0	0	0	103321250	31,250	103,321.25	31.25
247	0	0	0	0	0	0	1	0	0	0	0	1	0	0	0	0	0	0	0	0	103352500	1,027,001	103,352.50	1,027.00
248	0	0	0	0	0	0	1	0	0	0	0	0	0	0	0	0	0	0	0	0	104379501	63,999	104,379.50	64
249	0	0	0	0	0	0	0	0	0	0	0	0	0	0	0	0	0	0	0	0	104443500	444,250	104,443.50	444.25
250	0	0	0	0	0	0	1	0	0	0	0	0	0	0	0	0	0	0	0	0	104887750	22,250	104,887.75	22.25
251	0	0	0	0	0	0	1	0	0	0	0	1	0	0	0	0	0	0	0	0	104910000	1,028,501	104,910.00	1,028.50
252	0	0	0	0	0	0	1	0	0	0	0	0	0	0	0	0	0	0	0	0	105938501	37,999	105,938.50	38
253	0	0	0	0	0	0	0	0	0	0	0	0	0	0	0	0	0	0	0	0	105976500	477,500	105,976.50	477.5
254	0	0	0	0	0	0	1	0	0	0	0	0	0	0	0	0	0	0	0	0	106454000	16,250	106,454.00	16.25
255	0	0	0	0	0	0	1	0	0	0	0	1	0	0	0	0	0	0	0	0	106470250	1,026,250	106,470.25	1,026.25
256	0	0	0	0	0	0	1	0	0	0	0	0	0	0	0	0	0	0	0	0	107496500	29,750	107,496.50	29.75
257	0	0	0	0	0	0	0	0	0	0	0	0	0	0	0	0	0	0	0	0	107526250	477,500	107,526.25	477.5
258	0	0	0	0	0	0	1	0	0	0	0	0	0	0	0	0	0	0	0	0	108003750	25,750	108,003.75	25.75
259	0	0	0	0	0	0	1	0	0	0	0	1	0	0	0	0	0	0	0	0	108029500	1,027,001	108,029.50	1,027.00
260	0	0	0	0	0	0	1	0	0	0	0	0	0	0	0	0	0	0	0	0	109056501	35,999	109,056.50	36
261	0	0	0	0	0	0	0	0	0	0	0	0	0	0	0	0	0	0	0	0	109092500	477,750	109,092.50	477.75
262	0	0	0	0	0	0	1	0	0	0	0	0	0	0	0	0	0	0	0	0	109570250	16,750	109,570.25	16.75
263	0	0	0	0	0	0	1	0	0	0	0	1	0	0	0	0	0	0	0	0	109587000	1,028,501	109,587.00	1,028.50
264	0	0	0	0	0	0	1	0	0	0	0	0	0	0	0	0	0	0	0	0	110615501	43,499	110,615.50	43.5
265	0	0	0	0	0	0	0	0	0	0	0	0	0	0	0	0	0	0	0	0	110659000	488,750	110,659.00	488.75
266	0	0	0	0	0	0	0	0	0	0	0	1	0	0	0	0	0	0	0	0	111147750	5,500	111,147.75	5.5
267	0	0	0	0	0	0	1	0	0	0	0	1	0	0	0	0	0	0	0	0	111153250	1,021,250	111,153.25	1,021.25
268	0	0	0	0	0	0	1	0	0	0	0	0	0	0	0	0	0	0	0	0	112174500	34,250	112,174.50	34.25
269	0	0	0	0	0	0	0	0	0	0	0	0	0	0	0	0	0	0	0	0	112208750	477,500	112,208.75	477.5
270	0	0	0	0	0	0	1	0	0	0	0	0	0	0	0	0	0	0	0	0	112686250	20,500	112,686.25	20.5
271	0	0	0	0	0	0	1	0	0	0	0	1	0	0	0	0	0	0	0	0	112706750	1,026,750	112,706.75	1,026.75
272	0	0	0	0	0	0	1	0	0	0	0	0	0	0	0	0	0	0	0	0	113733500	41,501	113,733.50	41.5
273	0	0	0	0	0	0	0	0	0	0	0	0	0	0	0	0	0	0	0	0	113775001	460,999	113,775.00	461
274	0	0	0	0	0	0	1	0	0	0	0	0	0	0	0	0	0	0	0	0	114236000	28,000	114,236.00	28
275	0	0	0	0	0	0	1	0	0	0	0	1	0	0	0	0	0	0	0	0	114264000	1,028,501	114,264.00	1,028.50
276	0	0	0	0	0	0	1	0	0	0	0	0	0	0	0	0	0	0	0	0	115292501	32,249	115,292.50	32.25
277	0	0	0	0	0	0	0	0	0	0	0	0	0	0	0	0	0	0	0	0	115324750	477,750	115,324.75	477.75
278	0	0	0	0	0	0	1	0	0	0	0	0	0	0	0	0	0	0	0	0	115802500	22,250	115,802.50	22.25
279	0	0	0	0	0	0	1	0	0	0	0	1	0	0	0	0	0	0	0	0	115824750	1,026,750	115,824.75	1,026.75
280	0	0	0	0	0	0	1	0	0	0	0	0	0	0	0	0	0	0	0	0	116851500	39,750	116,851.50	39.75
281	0	0	0	0	0	0	0	0	0	0	0	0	0	0	0	0	0	0	0	0	116891250	461,000	116,891.25	461
282	0	0	0	0	0	0	1	0	0	0	0	0	0	0	0	0	0	0	0	0	117352250	31,500	117,352.25	31.5
283	0	0	0	0	0	0	1	0	0	0	0	1	0	0	0	0	0	0	0	0	117383750	1,027,000	117,383.75	1,027.00
284	0	0	0	0	0	0	1	0	0	0	0	0	0	0	0	0	0	0	0	0	118410750	63,500	118,410.75	63.5
285	0	0	0	0	0	0	0	0	0	0	0	0	0	0	0	0	0	0	0	0	118474250	444,250	118,474.25	444.25
286	0	0	0	0	0	0	1	0	0	0	0	0	0	0	0	0	0	0	0	0	118918500	22,750	118,918.50	22.75
287	0	0	0	0	0	0	1	0	0	0	0	1	0	0	0	0	0	0	0	0	118941250	1,028,500	118,941.25	1,028.50
288	0	0	0	0	0	0	1	0	0	0	0	0	0	0	0	0	0	0	0	0	119969750	37,500	119,969.75	37.5
289	0	0	0	0	0	0	0	0	0	0	0	0	0	0	0	0	0	0	0	0	120007250	477,750	120,007.25	477.75
290	0	0	0	0	0	0	1	0	0	0	0	0	0	0	0	0	0	0	0	0	120485000	15,250	120,485.00	15.25
291	0	0	0	0	0	0	1	0	0	0	0	1	0	0	0	0	0	0	0	0	120500250	1,028,500	120,500.25	1,028.50
292	0	0	0	0	0	0	1	0	0	0	0	0	0	0	0	0	0	0	0	0	121528750	44,750	121,528.75	44.75
293	0	0	0	0	0	0	0	0	0	0	0	0	0	0	0	0	0	0	0	0	121573500	461,250	121,573.50	461.25
294	0	0	0	0	0	0	1	0	0	0	0	0	0	0	0	0	0	0	0	0	122034750	25,750	122,034.75	25.75
295	0	0	0	0	0	0	1	0	0	0	0	1	0	0	0	0	0	0	0	0	122060500	1,027,250	122,060.50	1,027.25
296	0	0	0	0	0	0	1	0	0	0	0	0	0	0	0	0	0	0	0	0	123087750	35,500	123,087.75	35.5
297	0	0	0	0	0	0	0	0	0	0	0	0	0	0	0	0	0	0	0	0	123123250	477,750	123,123.25	477.75
298	0	0	0	0	0	0	1	0	0	0	0	0	0	0	0	0	0	0	0	0	123601000	17,250	123,601.00	17.25
299	0	0	0	0	0	0	1	0	0	0	0	1	0	0	0	0	0	0	0	0	123618250	1,028,500	123,618.25	1,028.50
300	0	0	0	0	0	0	1	0	0	0	0	0	0	0	0	0	0	0	0	0	124646750	43,000	124,646.75	43
301	0	0	0	0	0	0	0	0	0	0	0	0	0	0	0	0	0	0	0	0	124689750	461,000	124,689.75	461
302	0	0	0	0	0	0	1	0	0	0	0	0	0	0	0	0	0	0	0	0	125150750	28,000	125,150.75	28
303	0	0	0	0	0	0	1	0	0	0	0	1	0	0	0	0	0	0	0	0	125178750	1,027,000	125,178.75	1,027.00
304	0	0	0	0	0	0	1	0	0	0	0	0	0	0	0	0	0	0	0	0	126205750	33,750	126,205.75	33.75
305	0	0	0	0	0	0	0	0	0	0	0	0	0	0	0	0	0	0	0	0	126239500	477,750	126,239.50	477.75
306	0	0	0	0	0	0	1	0	0	0	0	0	0	0	0	0	0	0	0	0	126717250	20,500	126,717.25	20.5
307	0	0	0	0	0	0	1	0	0	0	0	1	0	0	0	0	0	0	0	0	126737750	1,026,500	126,737.75	1,026.50
308	0	0	0	0	0	0	1	0	0	0	0	0	0	0	0	0	0	0	0	0	127764250	41,500	127,764.25	41.5
309	0	0	0	0	0	0	0	0	0	0	0	0	0	0	0	0	0	0	0	0	127805750	461,000	127,805.75	461
310	0	0	0	0	0	0	1	0	0	0	0	0	0	0	0	0	0	0	0	0	128266750	28,500	128,266.75	28.5
311	0	0	0	0	0	0	1	0	0	0	0	1	0	0	0	0	0	0	0	0	128295250	1,028,500	128,295.25	1,028.50
312	0	0	0	0	0	0	1	0	0	0	0	0	0	0	0	0	0	0	0	0	129323750	31,750	129,323.75	31.75
313	0	0	0	0	0	0	0	0	0	0	0	0	0	0	0	0	0	0	0	0	129355500	477,750	129,355.50	477.75
314	0	0	0	0	0	0	1	0	0	0	0	0	0	0	0	0	0	0	0	0	129833250	22,750	129,833.25	22.75
315	0	0	0	0	0	0	1	0	0	0	0	1	0	0	0	0	0	0	0	0	129856000	1,026,750	129,856.00	1,026.75
316	0	0	0	0	0	0	1	0	0	0	0	0	0	0	0	0	0	0	0	0	130882750	39,251	130,882.75	39.25
317	0	0	0	0	0	0	0	0	0	0	0	0	0	0	0	0	0	0	0	0	130922001	460,999	130,922.00	461
318	0	0	0	0	0	0	1	0	0	0	0	0	0	0	0	0	0	0	0	0	131383000	32,000	131,383.00	32
319	0	0	0	0	0	0	1	0	0	0	0	1	0	0	0	0	0	0	0	0	131415000	1,026,750	131,415.00	1,026.75
320	0	0	0	0	0	0	1	0	0	0	0	0	0	0	0	0	0	0	0	0	132441750	29,751	132,441.75	29.75
321	0	0	0	0	0	0	0	0	0	0	0	0	0	0	0	0	0	0	0	0	132471501	477,999	132,471.50	478
322	0	0	0	0	0	0	1	0	0	0	0	0	0	0	0	0	0	0	0	0	132949500	23,500	132,949.50	23.5
323	0	0	0	0	0	0	1	0	0	0	0	1	0	0	0	0	0	0	0	0	132973000	1,028,001	132,973.00	1,028.00
324	0	0	0	0	0	0	1	0	0	0	0	0	0	0	0	0	0	0	0	0	134001001	36,999	134,001.00	37
325	0	0	0	0	0	0	0	0	0	0	0	0	0	0	0	0	0	0	0	0	134038000	477,750	134,038.00	477.75
326	0	0	0	0	0	0	1	0	0	0	0	0	0	0	0	0	0	0	0	0	134515750	16,250	134,515.75	16.25
327	0	0	0	0	0	0	1	0	0	0	0	1	0	0	0	0	0	0	0	0	134532000	1,028,001	134,532.00	1,028.00
328	0	0	0	0	0	0	1	0	0	0	0	0	0	0	0	0	0	0	0	0	135560001	44,249	135,560.00	44.25
329	0	0	0	0	0	0	0	0	0	0	0	0	0	0	0	0	0	0	0	0	135604250	461,250	135,604.25	461.25
330	0	0	0	0	0	0	1	0	0	0	0	0	0	0	0	0	0	0	0	0	136065500	26,500	136,065.50	26.5
331	0	0	0	0	0	0	1	0	0	0	0	1	0	0	0	0	0	0	0	0	136092000	1,026,501	136,092.00	1,026.50
332	0	0	0	0	0	0	1	0	0	0	0	0	0	0	0	0	0	0	0	0	137118501	35,499	137,118.50	35.5
333	0	0	0	0	0	0	0	0	0	0	0	0	0	0	0	0	0	0	0	0	137154000	478,000	137,154.00	478
334	0	0	0	0	0	0	1	0	0	0	0	0	0	0	0	0	0	0	0	0	137632000	18,750	137,632.00	18.75
335	0	0	0	0	0	0	1	0	0	0	0	1	0	0	0	0	0	0	0	0	137650750	1,027,250	137,650.75	1,027.25
336	0	0	0	0	0	0	1	0	0	0	0	0	0	0	0	0	0	0	0	0	138678000	25,750	138,678.00	25.75
337	0	0	0	0	0	0	0	0	0	0	0	0	0	0	0	0	0	0	0	0	138703750	477,750	138,703.75	477.75
338	0	0	0	0	0	0	1	0	0	0	0	0	0	0	0	0	0	0	0	0	139181500	27,000	139,181.50	27
339	0	0	0	0	0	0	1	0	0	0	0	1	0	0	0	0	0	0	0	0	139208500	1,028,501	139,208.50	1,028.50
340	0	0	0	0	0	0	1	0	0	0	0	0	0	0	0	0	0	0	0	0	140237001	33,249	140,237.00	33.25
341	0	0	0	0	0	0	0	0	0	0	0	0	0	0	0	0	0	0	0	0	140270250	477,750	140,270.25	477.75
342	0	0	0	0	0	0	1	0	0	0	0	0	0	0	0	0	0	0	0	0	140748000	21,000	140,748.00	21
343	0	0	0	0	0	0	1	0	0	0	0	1	0	0	0	0	0	0	0	0	140769000	1,027,001	140,769.00	1,027.00
344	0	0	0	0	0	0	1	0	0	0	0	0	0	0	0	0	0	0	0	0	141796001	40,499	141,796.00	40.5
345	0	0	0	0	0	0	0	0	0	0	0	0	0	0	0	0	0	0	0	0	141836500	461,250	141,836.50	461.25
346	0	0	0	0	0	0	1	0	0	0	0	0	0	0	0	0	0	0	0	0	142297750	30,000	142,297.75	30
347	0	0	0	0	0	0	1	0	0	0	0	1	0	0	0	0	0	0	0	0	142327750	1,027,250	142,327.75	1,027.25
348	0	0	0	0	0	0	1	0	0	0	0	0	0	0	0	0	0	0	0	0	143355000	31,250	143,355.00	31.25
349	0	0	0	0	0	0	0	0	0	0	0	0	0	0	0	0	0	0	0	0	143386250	477,750	143,386.25	477.75
350	0	0	0	0	0	0	1	0	0	0	0	0	0	0	0	0	0	0	0	0	143864000	22,000	143,864.00	22
351	0	0	0	0	0	0	1	0	0	0	0	1	0	0	0	0	0	0	0	0	143886000	1,028,001	143,886.00	1,028.00
352	0	0	0	0	0	0	1	0	0	0	0	0	0	0	0	0	0	0	0	0	144914001	38,749	144,914.00	38.75
353	0	0	0	0	0	0	0	0	0	0	0	0	0	0	0	0	0	0	0	0	144952750	461,000	144,952.75	461
354	0	0	0	0	0	0	1	0	0	0	0	0	0	0	0	0	0	0	0	0	145413750	32,500	145,413.75	32.5
355	0	0	0	0	0	0	1	0	0	0	0	1	0	0	0	0	0	0	0	0	145446250	1,026,250	145,446.25	1,026.25
356	0	0	0	0	0	0	1	0	0	0	0	0	0	0	0	0	0	0	0	0	146472500	29,750	146,472.50	29.75
357	0	0	0	0	0	0	0	0	0	0	0	0	0	0	0	0	0	0	0	0	146502250	478,000	146,502.25	478
358	0	0	0	0	0	0	1	0	0	0	0	0	0	0	0	0	0	0	0	0	146980250	25,000	146,980.25	25
359	0	0	0	0	0	0	1	0	0	0	0	1	0	0	0	0	0	0	0	0	147005250	1,026,750	147,005.25	1,026.75
360	0	0	0	0	0	0	1	0	0	0	0	0	0	0	0	0	0	0	0	0	148032000	36,750	148,032.00	36.75
361	0	0	0	0	0	0	0	0	0	0	0	0	0	0	0	0	0	0	0	0	148068750	461,250	148,068.75	461.25
362	0	0	0	0	0	0	1	0	0	0	0	0	0	0	0	0	0	0	0	0	148530000	32,750	148,530.00	32.75
363	0	0	0	0	0	0	1	0	0	0	0	1	0	0	0	0	0	0	0	0	148562750	1,028,250	148,562.75	1,028.25
364	0	0	0	0	0	0	1	0	0	0	0	0	0	0	0	0	0	0	0	0	149591000	44,250	149,591.00	44.25
365	0	0	0	0	0	0	0	0	0	0	0	0	0	0	0	0	0	0	0	0	149635250	461,000	149,635.25	461
366	0	0	0	0	0	0	1	0	0	0	0	0	0	0	0	0	0	0	0	0	150096250	27,000	150,096.25	27
367	0	0	0	0	0	0	1	0	0	0	0	1	0	0	0	0	0	0	0	0	150123250	1,026,750	150,123.25	1,026.75
368	0	0	0	0	0	0	1	0	0	0	0	0	0	0	0	0	0	0	0	0	151150000	34,750	151,150.00	34.75
369	0	0	0	0	0	0	0	0	0	0	0	0	0	0	0	0	0	0	0	0	151184750	478,000	151,184.75	478
370	0	0	0	0	0	0	1	0	0	0	0	0	0	0	0	0	0	0	0	0	151662750	19,500	151,662.75	19.5
371	0	0	0	0	0	0	1	0	0	0	0	1	0	0	0	0	0	0	0	0	151682250	1,027,000	151,682.25	1,027.00
372	0	0	0	0	0	0	1	0	0	0	0	0	0	0	0	0	0	0	0	0	152709250	42,000	152,709.25	42
373	0	0	0	0	0	0	0	0	0	0	0	0	0	0	0	0	0	0	0	0	152751250	461,250	152,751.25	461.25
374	0	0	0	0	0	0	1	0	0	0	0	0	0	0	0	0	0	0	0	0	153212500	27,750	153,212.50	27.75
375	0	0	0	0	0	0	1	0	0	0	0	1	0	0	0	0	0	0	0	0	153240250	1,028,000	153,240.25	1,028.00
376	0	0	0	0	0	0	1	0	0	0	0	0	0	0	0	0	0	0	0	0	154268250	32,750	154,268.25	32.75
377	0	0	0	0	0	0	0	0	0	0	0	0	0	0	0	0	0	0	0	0	154301000	477,750	154,301.00	477.75
378	0	0	0	0	0	0	1	0	0	0	0	0	0	0	0	0	0	0	0	0	154778750	21,500	154,778.75	21.5
379	0	0	0	0	0	0	1	0	0	0	0	1	0	0	0	0	0	0	0	0	154800250	1,026,500	154,800.25	1,026.50
380	0	0	0	0	0	0	1	0	0	0	0	0	0	0	0	0	0	0	0	0	155826750	40,500	155,826.75	40.5
381	0	0	0	0	0	0	0	0	0	0	0	0	0	0	0	0	0	0	0	0	155867250	461,250	155,867.25	461.25
382	0	0	0	0	0	0	1	0	0	0	0	0	0	0	0	0	0	0	0	0	156328500	30,750	156,328.50	30.75
383	0	0	0	0	0	0	1	0	0	0	0	1	0	0	0	0	0	0	0	0	156359250	1,027,000	156,359.25	1,027.00
384	0	0	0	0	0	0	1	0	0	0	0	0	0	0	0	0	0	0	0	0	157386250	30,750	157,386.25	30.75
385	0	0	0	0	0	0	0	0	0	0	0	0	0	0	0	0	0	0	0	0	157417000	478,000	157,417.00	478
386	0	0	0	0	0	0	1	0	0	0	0	0	0	0	0	0	0	0	0	0	157895000	22,250	157,895.00	22.25
387	0	0	0	0	0	0	1	0	0	0	0	1	0	0	0	0	0	0	0	0	157917250	1,028,000	157,917.25	1,028.00
388	0	0	0	0	0	0	1	0	0	0	0	0	0	0	0	0	0	0	0	0	158945250	38,000	158,945.25	38
389	0	0	0	0	0	0	0	0	0	0	0	0	0	0	0	0	0	0	0	0	158983250	461,500	158,983.25	461.5
390	0	0	0	0	0	0	1	0	0	0	0	0	0	0	0	0	0	0	0	0	159444750	32,500	159,444.75	32.5
391	0	0	0	0	0	0	1	0	0	0	0	1	0	0	0	0	0	0	0	0	159477250	1,026,500	159,477.25	1,026.50
392	0	0	0	0	0	0	1	0	0	0	0	0	0	0	0	0	0	0	0	0	160503750	29,250	160,503.75	29.25
393	0	0	0	0	0	0	0	0	0	0	0	0	0	0	0	0	0	0	0	0	160533000	478,250	160,533.00	478.25
394	0	0	0	0	0	0	1	0	0	0	0	0	0	0	0	0	0	0	0	0	161011250	25,000	161,011.25	25
395	0	0	0	0	0	0	1	0	0	0	0	1	0	0	0	0	0	0	0	0	161036250	1,027,000	161,036.25	1,027.00
396	0	0	0	0	0	0	1	0	0	0	0	0	0	0	0	0	0	0	0	0	162063250	36,000	162,063.25	36
397	0	0	0	0	0	0	0	0	0	0	0	0	0	0	0	0	0	0	0	0	162099250	478,250	162,099.25	478.25
398	0	0	0	0	0	0	1	0	0	0	0	0	0	0	0	0	0	0	0	0	162577500	16,500	162,577.50	16.5
399	0	0	0	0	0	0	1	0	0	0	0	1	0	0	0	0	0	0	0	0	162594000	1,028,250	162,594.00	1,028.25
400	0	0	0	0	0	0	1	0	0	0	0	0	0	0	0	0	0	0	0	0	163622250	60,000	163,622.25	60
401	0	0	0	0	0	0	0	0	0	0	0	0	0	0	0	0	0	0	0	0	163682250	445,000	163,682.25	445
402	0	0	0	0	0	0	1	0	0	0	0	0	0	0	0	0	0	0	0	0	164127250	26,750	164,127.25	26.75
403	0	0	0	0	0	0	1	0	0	0	0	1	0	0	0	0	0	0	0	0	164154000	1,025,750	164,154.00	1,025.75
404	0	0	0	0	0	0	1	0	0	0	0	0	0	0	0	0	0	0	0	0	165179750	35,751	165,179.75	35.75
405	0	0	0	0	0	0	0	0	0	0	0	0	0	0	0	0	0	0	0	0	165215501	478,249	165,215.50	478.25
406	0	0	0	0	0	0	1	0	0	0	0	0	0	0	0	0	0	0	0	0	165693750	19,750	165,693.75	19.75
407	0	0	0	0	0	0	1	0	0	0	0	1	0	0	0	0	0	0	0	0	165713500	1,026,250	165,713.50	1,026.25
408	0	0	0	0	0	0	1	0	0	0	0	0	0	0	0	0	0	0	0	0	166739750	42,000	166,739.75	42
409	0	0	0	0	0	0	0	0	0	0	0	0	0	0	0	0	0	0	0	0	166781750	461,500	166,781.75	461.5
410	0	0	0	0	0	0	1	0	0	0	0	0	0	0	0	0	0	0	0	0	167243250	27,750	167,243.25	27.75
411	0	0	0	0	0	0	1	0	0	0	0	1	0	0	0	0	0	0	0	0	167271000	1,028,250	167,271.00	1,028.25
412	0	0	0	0	0	0	1	0	0	0	0	0	0	0	0	0	0	0	0	0	168299250	32,251	168,299.25	32.25
413	0	0	0	0	0	0	0	0	0	0	0	0	0	0	0	0	0	0	0	0	168331501	478,249	168,331.50	478.25
414	0	0	0	0	0	0	1	0	0	0	0	0	0	0	0	0	0	0	0	0	168809750	21,750	168,809.75	21.75
415	0	0	0	0	0	0	1	0	0	0	0	1	0	0	0	0	0	0	0	0	168831500	1,027,001	168,831.50	1,027.00
416	0	0	0	0	0	0	1	0	0	0	0	0	0	0	0	0	0	0	0	0	169858501	39,499	169,858.50	39.5
417	0	0	0	0	0	0	0	0	0	0	0	0	0	0	0	0	0	0	0	0	169898000	461,500	169,898.00	461.5
418	0	0	0	0	0	0	1	0	0	0	0	0	0	0	0	0	0	0	0	0	170359500	31,000	170,359.50	31
419	0	0	0	0	0	0	1	0	0	0	0	1	0	0	0	0	0	0	0	0	170390500	1,027,001	170,390.50	1,027.00
420	0	0	0	0	0	0	1	0	0	0	0	0	0	0	0	0	0	0	0	0	171417501	46,749	171,417.50	46.75
421	0	0	0	0	0	0	0	0	0	0	0	0	0	0	0	0	0	0	0	0	171464250	461,500	171,464.25	461.5
422	0	0	0	0	0	0	1	0	0	0	0	0	0	0	0	0	0	0	0	0	171925750	22,250	171,925.75	22.25
423	0	0	0	0	0	0	1	0	0	0	0	1	0	0	0	0	0	0	0	0	171948000	1,028,501	171,948.00	1,028.50
424	0	0	0	0	0	0	1	0	0	0	0	0	0	0	0	0	0	0	0	0	172976501	37,499	172,976.50	37.5
425	0	0	0	0	0	0	0	0	0	0	0	0	0	0	0	0	0	0	0	0	173014000	461,500	173,014.00	461.5
426	0	0	0	0	0	0	1	0	0	0	0	0	0	0	0	0	0	0	0	0	173475500	33,000	173,475.50	33
427	0	0	0	0	0	0	1	0	0	0	0	1	0	0	0	0	0	0	0	0	173508500	1,027,001	173,508.50	1,027.00
428	0	0	0	0	0	0	1	0	0	0	0	0	0	0	0	0	0	0	0	0	174535501	28,249	174,535.50	28.25
429	0	0	0	0	0	0	0	0	0	0	0	0	0	0	0	0	0	0	0	0	174563750	478,250	174,563.75	478.25
430	0	0	0	0	0	0	1	0	0	0	0	0	0	0	0	0	0	0	0	0	175042000	25,500	175,042.00	25.5
431	0	0	0	0	0	0	1	0	0	0	0	1	0	0	0	0	0	0	0	0	175067500	1,027,001	175,067.50	1,027.00
432	0	0	0	0	0	0	1	0	0	0	0	0	0	0	0	0	0	0	0	0	176094501	35,499	176,094.50	35.5
433	0	0	0	0	0	0	0	0	0	0	0	0	0	0	0	0	0	0	0	0	176130000	478,250	176,130.00	478.25
434	0	0	0	0	0	0	1	0	0	0	0	0	0	0	0	0	0	0	0	0	176608250	16,750	176,608.25	16.75
435	0	0	0	0	0	0	1	0	0	0	0	1	0	0	0	0	0	0	0	0	176625000	1,029,001	176,625.00	1,029.00
436	0	0	0	0	0	0	1	0	0	0	0	0	0	0	0	0	0	0	0	0	177654001	42,499	177,654.00	42.5
437	0	0	0	0	0	0	0	0	0	0	0	0	0	0	0	0	0	0	0	0	177696500	489,000	177,696.50	489
438	0	0	0	0	0	0	0	0	0	0	0	1	0	0	0	0	0	0	0	0	178185500	5,750	178,185.50	5.75
439	0	0	0	0	0	0	1	0	0	0	0	1	0	0	0	0	0	0	0	0	178191250	1,021,250	178,191.25	1,021.25
440	0	0	0	0	0	0	1	0	0	0	0	0	0	0	0	0	0	0	0	0	179212500	33,750	179,212.50	33.75
441	0	0	0	0	0	0	0	0	0	0	0	0	0	0	0	0	0	0	0	0	179246250	478,000	179,246.25	478
442	0	0	0	0	0	0	1	0	0	0	0	0	0	0	0	0	0	0	0	0	179724250	20,500	179,724.25	20.5
443	0	0	0	0	0	0	1	0	0	0	0	1	0	0	0	0	0	0	0	0	179744750		179,744.75
