# Supplementary material for: Auditory presentation and synchronization in Adobe Flash and HTML5/JavaScript Web experiments
Source: Behav Res Methods. 2016 Jul 15;48(3):897–908. doi: 10.3758/s13428-016-0758-5 (PMC5003904; doi:10.3758/s13428-016-0758-5)
Supplement: Supplementary file 1 — (ZIP 1310 kb) [file 13428_2016_758_MOESM1_ESM.zip › Data/S4/jswa2-officepc-cr-js.csv]

	Keypad 4	Keypad 3	Keypad 2	Keypad 1	Opto 4	Opto 3	Opto 2	Opto 1	TTL in 2	TTL in 1	Mic 2	Mic 1	Act close 4	Act close 3	Act close 3	Act close 1	TTL out 2	TTL out 1	Sounder 2	Sounder 1	Elapsed uS	Active uS	Elapsed mS	Active mS
1	0	0	0	0	0	0	0	0	0	0	0	0	0	0	0	0	0	0	0	0	0	2,257,252	0	2,257.25
2	0	0	0	0	0	0	0	0	0	0	0	1	0	0	0	0	0	0	0	0	2257252	2,000	2,257.25	2
3	0	0	0	0	0	0	1	0	0	0	0	1	0	0	0	0	0	0	0	0	2259252	1,017,500	2,259.25	1,017.50
4	0	0	0	0	0	0	1	0	0	0	0	0	0	0	0	0	0	0	0	0	3276752	1,249	3,276.75	1.25
5	0	0	0	0	0	0	0	0	0	0	0	0	0	0	0	0	0	0	0	0	3278001	479,251	3,278.00	479.25
6	0	0	0	0	0	0	0	0	0	0	0	1	0	0	0	0	0	0	0	0	3757252	2,000	3,757.25	2
7	0	0	0	0	0	0	1	0	0	0	0	1	0	0	0	0	0	0	0	0	3759252	1,002,000	3,759.25	1,002.00
8	0	0	0	0	0	0	0	0	0	0	0	1	0	0	0	0	0	0	0	0	4761252	15,749	4,761.25	15.75
9	0	0	0	0	0	0	0	0	0	0	0	0	0	0	0	0	0	0	0	0	4777001	480,251	4,777.00	480.25
10	0	0	0	0	0	0	0	0	0	0	0	1	0	0	0	0	0	0	0	0	5257252	2,000	5,257.25	2
11	0	0	0	0	0	0	1	0	0	0	0	1	0	0	0	0	0	0	0	0	5259252	1,017,749	5,259.25	1,017.75
12	0	0	0	0	0	0	1	0	0	0	0	0	0	0	0	0	0	0	0	0	6277001	1,000	6,277.00	1
13	0	0	0	0	0	0	0	0	0	0	0	0	0	0	0	0	0	0	0	0	6278001	479,251	6,278.00	479.25
14	0	0	0	0	0	0	0	0	0	0	0	1	0	0	0	0	0	0	0	0	6757252	2,000	6,757.25	2
15	0	0	0	0	0	0	1	0	0	0	0	1	0	0	0	0	0	0	0	0	6759252	1,017,749	6,759.25	1,017.75
16	0	0	0	0	0	0	1	0	0	0	0	0	0	0	0	0	0	0	0	0	7777001	1,000	7,777.00	1
17	0	0	0	0	0	0	0	0	0	0	0	0	0	0	0	0	0	0	0	0	7778001	464,751	7,778.00	464.75
18	0	0	0	0	0	0	1	0	0	0	0	0	0	0	0	0	0	0	0	0	8242752	14,500	8,242.75	14.5
19	0	0	0	0	0	0	1	0	0	0	0	1	0	0	0	0	0	0	0	0	8257252	1,019,749	8,257.25	1,019.75
20	0	0	0	0	0	0	1	0	0	0	0	0	0	0	0	0	0	0	0	0	9277001	1,000	9,277.00	1
21	0	0	0	0	0	0	0	0	0	0	0	0	0	0	0	0	0	0	0	0	9278001	479,251	9,278.00	479.25
22	0	0	0	0	0	0	0	0	0	0	0	1	0	0	0	0	0	0	0	0	9757252	2,000	9,757.25	2
23	0	0	0	0	0	0	1	0	0	0	0	1	0	0	0	0	0	0	0	0	9759252	1,017,749	9,759.25	1,017.75
24	0	0	0	0	0	0	1	0	0	0	0	0	0	0	0	0	0	0	0	0	10777001	1,000	10,777.00	1
25	0	0	0	0	0	0	0	0	0	0	0	0	0	0	0	0	0	0	0	0	10778001	479,251	10,778.00	479.25
26	0	0	0	0	0	0	0	0	0	0	0	1	0	0	0	0	0	0	0	0	11257252	2,000	11,257.25	2
27	0	0	0	0	0	0	1	0	0	0	0	1	0	0	0	0	0	0	0	0	11259252	1,002,000	11,259.25	1,002.00
28	0	0	0	0	0	0	0	0	0	0	0	1	0	0	0	0	0	0	0	0	12261252	15,749	12,261.25	15.75
29	0	0	0	0	0	0	0	0	0	0	0	0	0	0	0	0	0	0	0	0	12277001	480,251	12,277.00	480.25
30	0	0	0	0	0	0	0	0	0	0	0	1	0	0	0	0	0	0	0	0	12757252	2,000	12,757.25	2
31	0	0	0	0	0	0	1	0	0	0	0	1	0	0	0	0	0	0	0	0	12759252	1,017,749	12,759.25	1,017.75
32	0	0	0	0	0	0	1	0	0	0	0	0	0	0	0	0	0	0	0	0	13777001	1,000	13,777.00	1
33	0	0	0	0	0	0	0	0	0	0	0	0	0	0	0	0	0	0	0	0	13778001	479,251	13,778.00	479.25
34	0	0	0	0	0	0	0	0	0	0	0	1	0	0	0	0	0	0	0	0	14257252	2,000	14,257.25	2
35	0	0	0	0	0	0	1	0	0	0	0	1	0	0	0	0	0	0	0	0	14259252	1,017,749	14,259.25	1,017.75
36	0	0	0	0	0	0	1	0	0	0	0	0	0	0	0	0	0	0	0	0	15277001	1,000	15,277.00	1
37	0	0	0	0	0	0	0	0	0	0	0	0	0	0	0	0	0	0	0	0	15278001	464,751	15,278.00	464.75
38	0	0	0	0	0	0	1	0	0	0	0	0	0	0	0	0	0	0	0	0	15742752	14,500	15,742.75	14.5
39	0	0	0	0	0	0	1	0	0	0	0	1	0	0	0	0	0	0	0	0	15757252	1,019,749	15,757.25	1,019.75
40	0	0	0	0	0	0	1	0	0	0	0	0	0	0	0	0	0	0	0	0	16777001	1,000	16,777.00	1
41	0	0	0	0	0	0	0	0	0	0	0	0	0	0	0	0	0	0	0	0	16778001	479,251	16,778.00	479.25
42	0	0	0	0	0	0	0	0	0	0	0	1	0	0	0	0	0	0	0	0	17257252	2,249	17,257.25	2.25
43	0	0	0	0	0	0	1	0	0	0	0	1	0	0	0	0	0	0	0	0	17259501	1,017,500	17,259.50	1,017.50
44	0	0	0	0	0	0	1	0	0	0	0	0	0	0	0	0	0	0	0	0	18277001	1,000	18,277.00	1
45	0	0	0	0	0	0	0	0	0	0	0	0	0	0	0	0	0	0	0	0	18278001	479,251	18,278.00	479.25
46	0	0	0	0	0	0	0	0	0	0	0	1	0	0	0	0	0	0	0	0	18757252	2,249	18,757.25	2.25
47	0	0	0	0	0	0	1	0	0	0	0	1	0	0	0	0	0	0	0	0	18759501	1,001,751	18,759.50	1,001.75
48	0	0	0	0	0	0	0	0	0	0	0	1	0	0	0	0	0	0	0	0	19761252	15,749	19,761.25	15.75
49	0	0	0	0	0	0	0	0	0	0	0	0	0	0	0	0	0	0	0	0	19777001	480,251	19,777.00	480.25
50	0	0	0	0	0	0	0	0	0	0	0	1	0	0	0	0	0	0	0	0	20257252	2,249	20,257.25	2.25
51	0	0	0	0	0	0	1	0	0	0	0	1	0	0	0	0	0	0	0	0	20259501	1,017,500	20,259.50	1,017.50
52	0	0	0	0	0	0	1	0	0	0	0	0	0	0	0	0	0	0	0	0	21277001	1,000	21,277.00	1
53	0	0	0	0	0	0	0	0	0	0	0	0	0	0	0	0	0	0	0	0	21278001	464,751	21,278.00	464.75
54	0	0	0	0	0	0	1	0	0	0	0	0	0	0	0	0	0	0	0	0	21742752	14,500	21,742.75	14.5
55	0	0	0	0	0	0	1	0	0	0	0	1	0	0	0	0	0	0	0	0	21757252	1,019,749	21,757.25	1,019.75
56	0	0	0	0	0	0	1	0	0	0	0	0	0	0	0	0	0	0	0	0	22777001	1,000	22,777.00	1
57	0	0	0	0	0	0	0	0	0	0	0	0	0	0	0	0	0	0	0	0	22778001	479,251	22,778.00	479.25
58	0	0	0	0	0	0	0	0	0	0	0	1	0	0	0	0	0	0	0	0	23257252	2,249	23,257.25	2.25
59	0	0	0	0	0	0	1	0	0	0	0	1	0	0	0	0	0	0	0	0	23259501	1,017,500	23,259.50	1,017.50
60	0	0	0	0	0	0	1	0	0	0	0	0	0	0	0	0	0	0	0	0	24277001	1,000	24,277.00	1
61	0	0	0	0	0	0	0	0	0	0	0	0	0	0	0	0	0	0	0	0	24278001	479,500	24,278.00	479.5
62	0	0	0	0	0	0	0	0	0	0	0	1	0	0	0	0	0	0	0	0	24757501	2,000	24,757.50	2
63	0	0	0	0	0	0	1	0	0	0	0	1	0	0	0	0	0	0	0	0	24759501	1,017,500	24,759.50	1,017.50
64	0	0	0	0	0	0	1	0	0	0	0	0	0	0	0	0	0	0	0	0	25777001	1,000	25,777.00	1
65	0	0	0	0	0	0	0	0	0	0	0	0	0	0	0	0	0	0	0	0	25778001	479,500	25,778.00	479.5
66	0	0	0	0	0	0	0	0	0	0	0	1	0	0	0	0	0	0	0	0	26257501	2,000	26,257.50	2
67	0	0	0	0	0	0	1	0	0	0	0	1	0	0	0	0	0	0	0	0	26259501	1,002,000	26,259.50	1,002.00
68	0	0	0	0	0	0	0	0	0	0	0	1	0	0	0	0	0	0	0	0	27261501	15,500	27,261.50	15.5
69	0	0	0	0	0	0	0	0	0	0	0	0	0	0	0	0	0	0	0	0	27277001	480,500	27,277.00	480.5
70	0	0	0	0	0	0	0	0	0	0	0	1	0	0	0	0	0	0	0	0	27757501	2,000	27,757.50	2
71	0	0	0	0	0	0	1	0	0	0	0	1	0	0	0	0	0	0	0	0	27759501	1,017,500	27,759.50	1,017.50
72	0	0	0	0	0	0	1	0	0	0	0	0	0	0	0	0	0	0	0	0	28777001	1,000	28,777.00	1
73	0	0	0	0	0	0	0	0	0	0	0	0	0	0	0	0	0	0	0	0	28778001	464,751	28,778.00	464.75
74	0	0	0	0	0	0	1	0	0	0	0	0	0	0	0	0	0	0	0	0	29242752	14,749	29,242.75	14.75
75	0	0	0	0	0	0	1	0	0	0	0	1	0	0	0	0	0	0	0	0	29257501	1,019,500	29,257.50	1,019.50
76	0	0	0	0	0	0	1	0	0	0	0	0	0	0	0	0	0	0	0	0	30277001	1,000	30,277.00	1
77	0	0	0	0	0	0	0	0	0	0	0	0	0	0	0	0	0	0	0	0	30278001	479,500	30,278.00	479.5
78	0	0	0	0	0	0	0	0	0	0	0	1	0	0	0	0	0	0	0	0	30757501	2,000	30,757.50	2
79	0	0	0	0	0	0	1	0	0	0	0	1	0	0	0	0	0	0	0	0	30759501	1,017,500	30,759.50	1,017.50
80	0	0	0	0	0	0	1	0	0	0	0	0	0	0	0	0	0	0	0	0	31777001	1,000	31,777.00	1
81	0	0	0	0	0	0	0	0	0	0	0	0	0	0	0	0	0	0	0	0	31778001	479,500	31,778.00	479.5
82	0	0	0	0	0	0	0	0	0	0	0	1	0	0	0	0	0	0	0	0	32257501	2,000	32,257.50	2
83	0	0	0	0	0	0	1	0	0	0	0	1	0	0	0	0	0	0	0	0	32259501	1,002,000	32,259.50	1,002.00
84	0	0	0	0	0	0	0	0	0	0	0	1	0	0	0	0	0	0	0	0	33261501	15,500	33,261.50	15.5
85	0	0	0	0	0	0	0	0	0	0	0	0	0	0	0	0	0	0	0	0	33277001	480,500	33,277.00	480.5
86	0	0	0	0	0	0	0	0	0	0	0	1	0	0	0	0	0	0	0	0	33757501	2,000	33,757.50	2
87	0	0	0	0	0	0	1	0	0	0	0	1	0	0	0	0	0	0	0	0	33759501	1,002,000	33,759.50	1,002.00
88	0	0	0	0	0	0	0	0	0	0	0	1	0	0	0	0	0	0	0	0	34761501	15,500	34,761.50	15.5
89	0	0	0	0	0	0	0	0	0	0	0	0	0	0	0	0	0	0	0	0	34777001	480,500	34,777.00	480.5
90	0	0	0	0	0	0	0	0	0	0	0	1	0	0	0	0	0	0	0	0	35257501	2,000	35,257.50	2
91	0	0	0	0	0	0	1	0	0	0	0	1	0	0	0	0	0	0	0	0	35259501	1,017,500	35,259.50	1,017.50
92	0	0	0	0	0	0	1	0	0	0	0	0	0	0	0	0	0	0	0	0	36277001	1,251	36,277.00	1.25
93	0	0	0	0	0	0	0	0	0	0	0	0	0	0	0	0	0	0	0	0	36278252	464,500	36,278.25	464.5
94	0	0	0	0	0	0	1	0	0	0	0	0	0	0	0	0	0	0	0	0	36742752	14,749	36,742.75	14.75
95	0	0	0	0	0	0	1	0	0	0	0	1	0	0	0	0	0	0	0	0	36757501	1,019,500	36,757.50	1,019.50
96	0	0	0	0	0	0	1	0	0	0	0	0	0	0	0	0	0	0	0	0	37777001	1,251	37,777.00	1.25
97	0	0	0	0	0	0	0	0	0	0	0	0	0	0	0	0	0	0	0	0	37778252	479,249	37,778.25	479.25
98	0	0	0	0	0	0	0	0	0	0	0	1	0	0	0	0	0	0	0	0	38257501	2,000	38,257.50	2
99	0	0	0	0	0	0	1	0	0	0	0	1	0	0	0	0	0	0	0	0	38259501	1,017,500	38,259.50	1,017.50
100	0	0	0	0	0	0	1	0	0	0	0	0	0	0	0	0	0	0	0	0	39277001	1,251	39,277.00	1.25
101	0	0	0	0	0	0	0	0	0	0	0	0	0	0	0	0	0	0	0	0	39278252	479,249	39,278.25	479.25
102	0	0	0	0	0	0	0	0	0	0	0	1	0	0	0	0	0	0	0	0	39757501	2,000	39,757.50	2
103	0	0	0	0	0	0	1	0	0	0	0	1	0	0	0	0	0	0	0	0	39759501	1,002,000	39,759.50	1,002.00
104	0	0	0	0	0	0	0	0	0	0	0	1	0	0	0	0	0	0	0	0	40761501	15,751	40,761.50	15.75
105	0	0	0	0	0	0	0	0	0	0	0	0	0	0	0	0	0	0	0	0	40777252	480,249	40,777.25	480.25
106	0	0	0	0	0	0	0	0	0	0	0	1	0	0	0	0	0	0	0	0	41257501	2,000	41,257.50	2
107	0	0	0	0	0	0	1	0	0	0	0	1	0	0	0	0	0	0	0	0	41259501	1,017,751	41,259.50	1,017.75
108	0	0	0	0	0	0	1	0	0	0	0	0	0	0	0	0	0	0	0	0	42277252	1,000	42,277.25	1
109	0	0	0	0	0	0	0	0	0	0	0	0	0	0	0	0	0	0	0	0	42278252	479,249	42,278.25	479.25
110	0	0	0	0	0	0	0	0	0	0	0	1	0	0	0	0	0	0	0	0	42757501	2,000	42,757.50	2
111	0	0	0	0	0	0	1	0	0	0	0	1	0	0	0	0	0	0	0	0	42759501	1,017,751	42,759.50	1,017.75
112	0	0	0	0	0	0	1	0	0	0	0	0	0	0	0	0	0	0	0	0	43777252	1,000	43,777.25	1
113	0	0	0	0	0	0	0	0	0	0	0	0	0	0	0	0	0	0	0	0	43778252	464,749	43,778.25	464.75
114	0	0	0	0	0	0	1	0	0	0	0	0	0	0	0	0	0	0	0	0	44243001	14,500	44,243.00	14.5
115	0	0	0	0	0	0	1	0	0	0	0	1	0	0	0	0	0	0	0	0	44257501	1,019,751	44,257.50	1,019.75
116	0	0	0	0	0	0	1	0	0	0	0	0	0	0	0	0	0	0	0	0	45277252	1,000	45,277.25	1
117	0	0	0	0	0	0	0	0	0	0	0	0	0	0	0	0	0	0	0	0	45278252	479,249	45,278.25	479.25
118	0	0	0	0	0	0	0	0	0	0	0	1	0	0	0	0	0	0	0	0	45757501	2,000	45,757.50	2
119	0	0	0	0	0	0	1	0	0	0	0	1	0	0	0	0	0	0	0	0	45759501	1,017,751	45,759.50	1,017.75
120	0	0	0	0	0	0	1	0	0	0	0	0	0	0	0	0	0	0	0	0	46777252	1,000	46,777.25	1
121	0	0	0	0	0	0	0	0	0	0	0	0	0	0	0	0	0	0	0	0	46778252	479,249	46,778.25	479.25
122	0	0	0	0	0	0	0	0	0	0	0	1	0	0	0	0	0	0	0	0	47257501	2,000	47,257.50	2
123	0	0	0	0	0	0	1	0	0	0	0	1	0	0	0	0	0	0	0	0	47259501	1,002,000	47,259.50	1,002.00
124	0	0	0	0	0	0	0	0	0	0	0	1	0	0	0	0	0	0	0	0	48261501	15,751	48,261.50	15.75
125	0	0	0	0	0	0	0	0	0	0	0	0	0	0	0	0	0	0	0	0	48277252	480,249	48,277.25	480.25
126	0	0	0	0	0	0	0	0	0	0	0	1	0	0	0	0	0	0	0	0	48757501	2,000	48,757.50	2
127	0	0	0	0	0	0	1	0	0	0	0	1	0	0	0	0	0	0	0	0	48759501	1,017,751	48,759.50	1,017.75
128	0	0	0	0	0	0	1	0	0	0	0	0	0	0	0	0	0	0	0	0	49777252	1,000	49,777.25	1
129	0	0	0	0	0	0	0	0	0	0	0	0	0	0	0	0	0	0	0	0	49778252	479,249	49,778.25	479.25
130	0	0	0	0	0	0	0	0	0	0	0	1	0	0	0	0	0	0	0	0	50257501	2,000	50,257.50	2
131	0	0	0	0	0	0	1	0	0	0	0	1	0	0	0	0	0	0	0	0	50259501	1,017,751	50,259.50	1,017.75
132	0	0	0	0	0	0	1	0	0	0	0	0	0	0	0	0	0	0	0	0	51277252	1,000	51,277.25	1
133	0	0	0	0	0	0	0	0	0	0	0	0	0	0	0	0	0	0	0	0	51278252	464,749	51,278.25	464.75
134	0	0	0	0	0	0	1	0	0	0	0	0	0	0	0	0	0	0	0	0	51743001	14,500	51,743.00	14.5
135	0	0	0	0	0	0	1	0	0	0	0	1	0	0	0	0	0	0	0	0	51757501	1,019,751	51,757.50	1,019.75
136	0	0	0	0	0	0	1	0	0	0	0	0	0	0	0	0	0	0	0	0	52777252	1,000	52,777.25	1
137	0	0	0	0	0	0	0	0	0	0	0	0	0	0	0	0	0	0	0	0	52778252	479,249	52,778.25	479.25
138	0	0	0	0	0	0	0	0	0	0	0	1	0	0	0	0	0	0	0	0	53257501	2,251	53,257.50	2.25
139	0	0	0	0	0	0	1	0	0	0	0	1	0	0	0	0	0	0	0	0	53259752	1,017,500	53,259.75	1,017.50
140	0	0	0	0	0	0	1	0	0	0	0	0	0	0	0	0	0	0	0	0	54277252	1,000	54,277.25	1
141	0	0	0	0	0	0	0	0	0	0	0	0	0	0	0	0	0	0	0	0	54278252	479,249	54,278.25	479.25
142	0	0	0	0	0	0	0	0	0	0	0	1	0	0	0	0	0	0	0	0	54757501	2,251	54,757.50	2.25
143	0	0	0	0	0	0	1	0	0	0	0	1	0	0	0	0	0	0	0	0	54759752	1,001,749	54,759.75	1,001.75
144	0	0	0	0	0	0	0	0	0	0	0	1	0	0	0	0	0	0	0	0	55761501	15,751	55,761.50	15.75
145	0	0	0	0	0	0	0	0	0	0	0	0	0	0	0	0	0	0	0	0	55777252	480,249	55,777.25	480.25
146	0	0	0	0	0	0	0	0	0	0	0	1	0	0	0	0	0	0	0	0	56257501	2,251	56,257.50	2.25
147	0	0	0	0	0	0	1	0	0	0	0	1	0	0	0	0	0	0	0	0	56259752	1,017,500	56,259.75	1,017.50
148	0	0	0	0	0	0	1	0	0	0	0	0	0	0	0	0	0	0	0	0	57277252	1,000	57,277.25	1
149	0	0	0	0	0	0	0	0	0	0	0	0	0	0	0	0	0	0	0	0	57278252	479,249	57,278.25	479.25
150	0	0	0	0	0	0	0	0	0	0	0	1	0	0	0	0	0	0	0	0	57757501	2,251	57,757.50	2.25
151	0	0	0	0	0	0	1	0	0	0	0	1	0	0	0	0	0	0	0	0	57759752	1,017,500	57,759.75	1,017.50
152	0	0	0	0	0	0	1	0	0	0	0	0	0	0	0	0	0	0	0	0	58777252	1,000	58,777.25	1
153	0	0	0	0	0	0	0	0	0	0	0	0	0	0	0	0	0	0	0	0	58778252	464,749	58,778.25	464.75
154	0	0	0	0	0	0	1	0	0	0	0	0	0	0	0	0	0	0	0	0	59243001	14,751	59,243.00	14.75
155	0	0	0	0	0	0	1	0	0	0	0	1	0	0	0	0	0	0	0	0	59257752	1,019,500	59,257.75	1,019.50
156	0	0	0	0	0	0	1	0	0	0	0	0	0	0	0	0	0	0	0	0	60277252	1,000	60,277.25	1
157	0	0	0	0	0	0	0	0	0	0	0	0	0	0	0	0	0	0	0	0	60278252	479,500	60,278.25	479.5
158	0	0	0	0	0	0	0	0	0	0	0	1	0	0	0	0	0	0	0	0	60757752	2,000	60,757.75	2
159	0	0	0	0	0	0	1	0	0	0	0	1	0	0	0	0	0	0	0	0	60759752	1,017,500	60,759.75	1,017.50
160	0	0	0	0	0	0	1	0	0	0	0	0	0	0	0	0	0	0	0	0	61777252	1,000	61,777.25	1
161	0	0	0	0	0	0	0	0	0	0	0	0	0	0	0	0	0	0	0	0	61778252	479,500	61,778.25	479.5
162	0	0	0	0	0	0	0	0	0	0	0	1	0	0	0	0	0	0	0	0	62257752	2,000	62,257.75	2
163	0	0	0	0	0	0	1	0	0	0	0	1	0	0	0	0	0	0	0	0	62259752	1,002,000	62,259.75	1,002.00
164	0	0	0	0	0	0	0	0	0	0	0	1	0	0	0	0	0	0	0	0	63261752	15,500	63,261.75	15.5
165	0	0	0	0	0	0	0	0	0	0	0	0	0	0	0	0	0	0	0	0	63277252	480,500	63,277.25	480.5
166	0	0	0	0	0	0	0	0	0	0	0	1	0	0	0	0	0	0	0	0	63757752	2,000	63,757.75	2
167	0	0	0	0	0	0	1	0	0	0	0	1	0	0	0	0	0	0	0	0	63759752	1,017,500	63,759.75	1,017.50
168	0	0	0	0	0	0	1	0	0	0	0	0	0	0	0	0	0	0	0	0	64777252	1,000	64,777.25	1
169	0	0	0	0	0	0	0	0	0	0	0	0	0	0	0	0	0	0	0	0	64778252	479,500	64,778.25	479.5
170	0	0	0	0	0	0	0	0	0	0	0	1	0	0	0	0	0	0	0	0	65257752	2,000	65,257.75	2
171	0	0	0	0	0	0	1	0	0	0	0	1	0	0	0	0	0	0	0	0	65259752	1,017,500	65,259.75	1,017.50
172	0	0	0	0	0	0	1	0	0	0	0	0	0	0	0	0	0	0	0	0	66277252	1,000	66,277.25	1
173	0	0	0	0	0	0	0	0	0	0	0	0	0	0	0	0	0	0	0	0	66278252	464,749	66,278.25	464.75
174	0	0	0	0	0	0	1	0	0	0	0	0	0	0	0	0	0	0	0	0	66743001	14,751	66,743.00	14.75
175	0	0	0	0	0	0	1	0	0	0	0	1	0	0	0	0	0	0	0	0	66757752	1,019,500	66,757.75	1,019.50
176	0	0	0	0	0	0	1	0	0	0	0	0	0	0	0	0	0	0	0	0	67777252	1,000	67,777.25	1
177	0	0	0	0	0	0	0	0	0	0	0	0	0	0	0	0	0	0	0	0	67778252	479,500	67,778.25	479.5
178	0	0	0	0	0	0	0	0	0	0	0	1	0	0	0	0	0	0	0	0	68257752	2,000	68,257.75	2
179	0	0	0	0	0	0	1	0	0	0	0	1	0	0	0	0	0	0	0	0	68259752	1,017,500	68,259.75	1,017.50
180	0	0	0	0	0	0	1	0	0	0	0	0	0	0	0	0	0	0	0	0	69277252	1,000	69,277.25	1
181	0	0	0	0	0	0	0	0	0	0	0	0	0	0	0	0	0	0	0	0	69278252	479,500	69,278.25	479.5
182	0	0	0	0	0	0	0	0	0	0	0	1	0	0	0	0	0	0	0	0	69757752	2,000	69,757.75	2
183	0	0	0	0	0	0	1	0	0	0	0	1	0	0	0	0	0	0	0	0	69759752	1,002,000	69,759.75	1,002.00
184	0	0	0	0	0	0	0	0	0	0	0	1	0	0	0	0	0	0	0	0	70761752	15,500	70,761.75	15.5
185	0	0	0	0	0	0	0	0	0	0	0	0	0	0	0	0	0	0	0	0	70777252	480,500	70,777.25	480.5
186	0	0	0	0	0	0	0	0	0	0	0	1	0	0	0	0	0	0	0	0	71257752	2,000	71,257.75	2
187	0	0	0	0	0	0	1	0	0	0	0	1	0	0	0	0	0	0	0	0	71259752	1,017,500	71,259.75	1,017.50
188	0	0	0	0	0	0	1	0	0	0	0	0	0	0	0	0	0	0	0	0	72277252	1,000	72,277.25	1
189	0	0	0	0	0	0	0	0	0	0	0	0	0	0	0	0	0	0	0	0	72278252	479,500	72,278.25	479.5
190	0	0	0	0	0	0	0	0	0	0	0	1	0	0	0	0	0	0	0	0	72757752	2,000	72,757.75	2
191	0	0	0	0	0	0	1	0	0	0	0	1	0	0	0	0	0	0	0	0	72759752	1,017,500	72,759.75	1,017.50
192	0	0	0	0	0	0	1	0	0	0	0	0	0	0	0	0	0	0	0	0	73777252	1,249	73,777.25	1.25
193	0	0	0	0	0	0	0	0	0	0	0	0	0	0	0	0	0	0	0	0	73778501	464,751	73,778.50	464.75
194	0	0	0	0	0	0	1	0	0	0	0	0	0	0	0	0	0	0	0	0	74243252	14,500	74,243.25	14.5
195	0	0	0	0	0	0	1	0	0	0	0	1	0	0	0	0	0	0	0	0	74257752	1,019,749	74,257.75	1,019.75
196	0	0	0	0	0	0	1	0	0	0	0	0	0	0	0	0	0	0	0	0	75277501	1,000	75,277.50	1
197	0	0	0	0	0	0	0	0	0	0	0	0	0	0	0	0	0	0	0	0	75278501	479,251	75,278.50	479.25
198	0	0	0	0	0	0	0	0	0	0	0	1	0	0	0	0	0	0	0	0	75757752	2,000	75,757.75	2
199	0	0	0	0	0	0	1	0	0	0	0	1	0	0	0	0	0	0	0	0	75759752	1,017,749	75,759.75	1,017.75
200	0	0	0	0	0	0	1	0	0	0	0	0	0	0	0	0	0	0	0	0	76777501	1,000	76,777.50	1
201	0	0	0	0	0	0	0	0	0	0	0	0	0	0	0	0	0	0	0	0	76778501	479,251	76,778.50	479.25
202	0	0	0	0	0	0	0	0	0	0	0	1	0	0	0	0	0	0	0	0	77257752	2,000	77,257.75	2
203	0	0	0	0	0	0	1	0	0	0	0	1	0	0	0	0	0	0	0	0	77259752	1,002,000	77,259.75	1,002.00
204	0	0	0	0	0	0	0	0	0	0	0	1	0	0	0	0	0	0	0	0	78261752	15,749	78,261.75	15.75
205	0	0	0	0	0	0	0	0	0	0	0	0	0	0	0	0	0	0	0	0	78277501	480,251	78,277.50	480.25
206	0	0	0	0	0	0	0	0	0	0	0	1	0	0	0	0	0	0	0	0	78757752	2,000	78,757.75	2
207	0	0	0	0	0	0	1	0	0	0	0	1	0	0	0	0	0	0	0	0	78759752	1,017,749	78,759.75	1,017.75
208	0	0	0	0	0	0	1	0	0	0	0	0	0	0	0	0	0	0	0	0	79777501	1,000	79,777.50	1
209	0	0	0	0	0	0	0	0	0	0	0	0	0	0	0	0	0	0	0	0	79778501	479,251	79,778.50	479.25
210	0	0	0	0	0	0	0	0	0	0	0	1	0	0	0	0	0	0	0	0	80257752	2,000	80,257.75	2
211	0	0	0	0	0	0	1	0	0	0	0	1	0	0	0	0	0	0	0	0	80259752	1,017,749	80,259.75	1,017.75
212	0	0	0	0	0	0	1	0	0	0	0	0	0	0	0	0	0	0	0	0	81277501	1,000	81,277.50	1
213	0	0	0	0	0	0	0	0	0	0	0	0	0	0	0	0	0	0	0	0	81278501	464,751	81,278.50	464.75
214	0	0	0	0	0	0	1	0	0	0	0	0	0	0	0	0	0	0	0	0	81743252	14,500	81,743.25	14.5
215	0	0	0	0	0	0	1	0	0	0	0	1	0	0	0	0	0	0	0	0	81757752	1,019,749	81,757.75	1,019.75
216	0	0	0	0	0	0	1	0	0	0	0	0	0	0	0	0	0	0	0	0	82777501	1,000	82,777.50	1
217	0	0	0	0	0	0	0	0	0	0	0	0	0	0	0	0	0	0	0	0	82778501	479,251	82,778.50	479.25
218	0	0	0	0	0	0	0	0	0	0	0	1	0	0	0	0	0	0	0	0	83257752	2,000	83,257.75	2
219	0	0	0	0	0	0	1	0	0	0	0	1	0	0	0	0	0	0	0	0	83259752	1,017,749	83,259.75	1,017.75
220	0	0	0	0	0	0	1	0	0	0	0	0	0	0	0	0	0	0	0	0	84277501	1,000	84,277.50	1
221	0	0	0	0	0	0	0	0	0	0	0	0	0	0	0	0	0	0	0	0	84278501	479,251	84,278.50	479.25
222	0	0	0	0	0	0	0	0	0	0	0	1	0	0	0	0	0	0	0	0	84757752	2,249	84,757.75	2.25
223	0	0	0	0	0	0	1	0	0	0	0	1	0	0	0	0	0	0	0	0	84760001	1,001,751	84,760.00	1,001.75
224	0	0	0	0	0	0	0	0	0	0	0	1	0	0	0	0	0	0	0	0	85761752	15,749	85,761.75	15.75
225	0	0	0	0	0	0	0	0	0	0	0	0	0	0	0	0	0	0	0	0	85777501	480,251	85,777.50	480.25
226	0	0	0	0	0	0	0	0	0	0	0	1	0	0	0	0	0	0	0	0	86257752	2,249	86,257.75	2.25
227	0	0	0	0	0	0	1	0	0	0	0	1	0	0	0	0	0	0	0	0	86260001	1,017,500	86,260.00	1,017.50
228	0	0	0	0	0	0	1	0	0	0	0	0	0	0	0	0	0	0	0	0	87277501	1,000	87,277.50	1
229	0	0	0	0	0	0	0	0	0	0	0	0	0	0	0	0	0	0	0	0	87278501	479,251	87,278.50	479.25
230	0	0	0	0	0	0	0	0	0	0	0	1	0	0	0	0	0	0	0	0	87757752	2,249	87,757.75	2.25
231	0	0	0	0	0	0	1	0	0	0	0	1	0	0	0	0	0	0	0	0	87760001	1,017,500	87,760.00	1,017.50
232	0	0	0	0	0	0	1	0	0	0	0	0	0	0	0	0	0	0	0	0	88777501	1,000	88,777.50	1
233	0	0	0	0	0	0	0	0	0	0	0	0	0	0	0	0	0	0	0	0	88778501	464,751	88,778.50	464.75
234	0	0	0	0	0	0	1	0	0	0	0	0	0	0	0	0	0	0	0	0	89243252	14,500	89,243.25	14.5
235	0	0	0	0	0	0	1	0	0	0	0	1	0	0	0	0	0	0	0	0	89257752	1,019,749	89,257.75	1,019.75
236	0	0	0	0	0	0	1	0	0	0	0	0	0	0	0	0	0	0	0	0	90277501	1,000	90,277.50	1
237	0	0	0	0	0	0	0	0	0	0	0	0	0	0	0	0	0	0	0	0	90278501	479,251	90,278.50	479.25
238	0	0	0	0	0	0	0	0	0	0	0	1	0	0	0	0	0	0	0	0	90757752	2,249	90,757.75	2.25
239	0	0	0	0	0	0	1	0	0	0	0	1	0	0	0	0	0	0	0	0	90760001	1,017,500	90,760.00	1,017.50
240	0	0	0	0	0	0	1	0	0	0	0	0	0	0	0	0	0	0	0	0	91777501	1,000	91,777.50	1
241	0	0	0	0	0	0	0	0	0	0	0	0	0	0	0	0	0	0	0	0	91778501	479,251	91,778.50	479.25
242	0	0	0	0	0	0	0	0	0	0	0	1	0	0	0	0	0	0	0	0	92257752	2,249	92,257.75	2.25
243	0	0	0	0	0	0	1	0	0	0	0	1	0	0	0	0	0	0	0	0	92260001	1,002,000	92,260.00	1,002.00
244	0	0	0	0	0	0	0	0	0	0	0	1	0	0	0	0	0	0	0	0	93262001	15,500	93,262.00	15.5
245	0	0	0	0	0	0	0	0	0	0	0	0	0	0	0	0	0	0	0	0	93277501	480,500	93,277.50	480.5
246	0	0	0	0	0	0	0	0	0	0	0	1	0	0	0	0	0	0	0	0	93758001	2,000	93,758.00	2
247	0	0	0	0	0	0	1	0	0	0	0	1	0	0	0	0	0	0	0	0	93760001	1,017,500	93,760.00	1,017.50
248	0	0	0	0	0	0	1	0	0	0	0	0	0	0	0	0	0	0	0	0	94777501	1,000	94,777.50	1
249	0	0	0	0	0	0	0	0	0	0	0	0	0	0	0	0	0	0	0	0	94778501	479,500	94,778.50	479.5
250	0	0	0	0	0	0	0	0	0	0	0	1	0	0	0	0	0	0	0	0	95258001	2,000	95,258.00	2
251	0	0	0	0	0	0	1	0	0	0	0	1	0	0	0	0	0	0	0	0	95260001	1,017,500	95,260.00	1,017.50
252	0	0	0	0	0	0	1	0	0	0	0	0	0	0	0	0	0	0	0	0	96277501	1,000	96,277.50	1
253	0	0	0	0	0	0	0	0	0	0	0	0	0	0	0	0	0	0	0	0	96278501	464,751	96,278.50	464.75
254	0	0	0	0	0	0	1	0	0	0	0	0	0	0	0	0	0	0	0	0	96743252	14,749	96,743.25	14.75
255	0	0	0	0	0	0	1	0	0	0	0	1	0	0	0	0	0	0	0	0	96758001	1,019,500	96,758.00	1,019.50
256	0	0	0	0	0	0	1	0	0	0	0	0	0	0	0	0	0	0	0	0	97777501	1,000	97,777.50	1
257	0	0	0	0	0	0	0	0	0	0	0	0	0	0	0	0	0	0	0	0	97778501	479,500	97,778.50	479.5
258	0	0	0	0	0	0	0	0	0	0	0	1	0	0	0	0	0	0	0	0	98258001	2,000	98,258.00	2
259	0	0	0	0	0	0	1	0	0	0	0	1	0	0	0	0	0	0	0	0	98260001	1,017,500	98,260.00	1,017.50
260	0	0	0	0	0	0	1	0	0	0	0	0	0	0	0	0	0	0	0	0	99277501	1,000	99,277.50	1
261	0	0	0	0	0	0	0	0	0	0	0	0	0	0	0	0	0	0	0	0	99278501	479,500	99,278.50	479.5
262	0	0	0	0	0	0	0	0	0	0	0	1	0	0	0	0	0	0	0	0	99758001	2,000	99,758.00	2
263	0	0	0	0	0	0	1	0	0	0	0	1	0	0	0	0	0	0	0	0	99760001	1,002,000	99,760.00	1,002.00
264	0	0	0	0	0	0	0	0	0	0	0	1	0	0	0	0	0	0	0	0	100762001	15,500	100,762.00	15.5
265	0	0	0	0	0	0	0	0	0	0	0	0	0	0	0	0	0	0	0	0	100777501	480,500	100,777.50	480.5
266	0	0	0	0	0	0	0	0	0	0	0	1	0	0	0	0	0	0	0	0	101258001	2,000	101,258.00	2
267	0	0	0	0	0	0	1	0	0	0	0	1	0	0	0	0	0	0	0	0	101260001	1,017,500	101,260.00	1,017.50
268	0	0	0	0	0	0	1	0	0	0	0	0	0	0	0	0	0	0	0	0	102277501	1,000	102,277.50	1
269	0	0	0	0	0	0	0	0	0	0	0	0	0	0	0	0	0	0	0	0	102278501	479,500	102,278.50	479.5
270	0	0	0	0	0	0	0	0	0	0	0	1	0	0	0	0	0	0	0	0	102758001	2,000	102,758.00	2
271	0	0	0	0	0	0	1	0	0	0	0	1	0	0	0	0	0	0	0	0	102760001	1,017,500	102,760.00	1,017.50
272	0	0	0	0	0	0	1	0	0	0	0	0	0	0	0	0	0	0	0	0	103777501	1,000	103,777.50	1
273	0	0	0	0	0	0	0	0	0	0	0	0	0	0	0	0	0	0	0	0	103778501	464,751	103,778.50	464.75
274	0	0	0	0	0	0	1	0	0	0	0	0	0	0	0	0	0	0	0	0	104243252	14,749	104,243.25	14.75
275	0	0	0	0	0	0	1	0	0	0	0	1	0	0	0	0	0	0	0	0	104258001	1,019,500	104,258.00	1,019.50
276	0	0	0	0	0	0	1	0	0	0	0	0	0	0	0	0	0	0	0	0	105277501	1,251	105,277.50	1.25
277	0	0	0	0	0	0	0	0	0	0	0	0	0	0	0	0	0	0	0	0	105278752	479,249	105,278.75	479.25
278	0	0	0	0	0	0	0	0	0	0	0	1	0	0	0	0	0	0	0	0	105758001	2,000	105,758.00	2
279	0	0	0	0	0	0	1	0	0	0	0	1	0	0	0	0	0	0	0	0	105760001	1,017,500	105,760.00	1,017.50
280	0	0	0	0	0	0	1	0	0	0	0	0	0	0	0	0	0	0	0	0	106777501	1,251	106,777.50	1.25
281	0	0	0	0	0	0	0	0	0	0	0	0	0	0	0	0	0	0	0	0	106778752	479,249	106,778.75	479.25
282	0	0	0	0	0	0	0	0	0	0	0	1	0	0	0	0	0	0	0	0	107258001	2,000	107,258.00	2
283	0	0	0	0	0	0	1	0	0	0	0	1	0	0	0	0	0	0	0	0	107260001	1,002,000	107,260.00	1,002.00
284	0	0	0	0	0	0	0	0	0	0	0	1	0	0	0	0	0	0	0	0	108262001	15,751	108,262.00	15.75
285	0	0	0	0	0	0	0	0	0	0	0	0	0	0	0	0	0	0	0	0	108277752	480,249	108,277.75	480.25
286	0	0	0	0	0	0	0	0	0	0	0	1	0	0	0	0	0	0	0	0	108758001	2,000	108,758.00	2
287	0	0	0	0	0	0	1	0	0	0	0	1	0	0	0	0	0	0	0	0	108760001	1,017,751	108,760.00	1,017.75
288	0	0	0	0	0	0	1	0	0	0	0	0	0	0	0	0	0	0	0	0	109777752	1,000	109,777.75	1
289	0	0	0	0	0	0	0	0	0	0	0	0	0	0	0	0	0	0	0	0	109778752	464,749	109,778.75	464.75
290	0	0	0	0	0	0	1	0	0	0	0	0	0	0	0	0	0	0	0	0	110243501	14,500	110,243.50	14.5
291	0	0	0	0	0	0	1	0	0	0	0	1	0	0	0	0	0	0	0	0	110258001	1,019,751	110,258.00	1,019.75
292	0	0	0	0	0	0	1	0	0	0	0	0	0	0	0	0	0	0	0	0	111277752	1,000	111,277.75	1
293	0	0	0	0	0	0	0	0	0	0	0	0	0	0	0	0	0	0	0	0	111278752	464,749	111,278.75	464.75
294	0	0	0	0	0	0	1	0	0	0	0	0	0	0	0	0	0	0	0	0	111743501	14,500	111,743.50	14.5
295	0	0	0	0	0	0	1	0	0	0	0	1	0	0	0	0	0	0	0	0	111758001	1,019,751	111,758.00	1,019.75
296	0	0	0	0	0	0	1	0	0	0	0	0	0	0	0	0	0	0	0	0	112777752	1,000	112,777.75	1
297	0	0	0	0	0	0	0	0	0	0	0	0	0	0	0	0	0	0	0	0	112778752	479,249	112,778.75	479.25
298	0	0	0	0	0	0	0	0	0	0	0	1	0	0	0	0	0	0	0	0	113258001	2,000	113,258.00	2
299	0	0	0	0	0	0	1	0	0	0	0	1	0	0	0	0	0	0	0	0	113260001	1,017,751	113,260.00	1,017.75
300	0	0	0	0	0	0	1	0	0	0	0	0	0	0	0	0	0	0	0	0	114277752	1,000	114,277.75	1
301	0	0	0	0	0	0	0	0	0	0	0	0	0	0	0	0	0	0	0	0	114278752	479,249	114,278.75	479.25
302	0	0	0	0	0	0	0	0	0	0	0	1	0	0	0	0	0	0	0	0	114758001	2,000	114,758.00	2
303	0	0	0	0	0	0	1	0	0	0	0	1	0	0	0	0	0	0	0	0	114760001	1,002,000	114,760.00	1,002.00
304	0	0	0	0	0	0	0	0	0	0	0	1	0	0	0	0	0	0	0	0	115762001	15,751	115,762.00	15.75
305	0	0	0	0	0	0	0	0	0	0	0	0	0	0	0	0	0	0	0	0	115777752	480,249	115,777.75	480.25
306	0	0	0	0	0	0	0	0	0	0	0	1	0	0	0	0	0	0	0	0	116258001	2,000	116,258.00	2
307	0	0	0	0	0	0	1	0	0	0	0	1	0	0	0	0	0	0	0	0	116260001	1,017,751	116,260.00	1,017.75
308	0	0	0	0	0	0	1	0	0	0	0	0	0	0	0	0	0	0	0	0	117277752	1,000	117,277.75	1
309	0	0	0	0	0	0	0	0	0	0	0	0	0	0	0	0	0	0	0	0	117278752	464,749	117,278.75	464.75
310	0	0	0	0	0	0	1	0	0	0	0	0	0	0	0	0	0	0	0	0	117743501	14,500	117,743.50	14.5
311	0	0	0	0	0	0	1	0	0	0	0	1	0	0	0	0	0	0	0	0	117758001	1,019,751	117,758.00	1,019.75
312	0	0	0	0	0	0	1	0	0	0	0	0	0	0	0	0	0	0	0	0	118777752	1,000	118,777.75	1
313	0	0	0	0	0	0	0	0	0	0	0	0	0	0	0	0	0	0	0	0	118778752	479,249	118,778.75	479.25
314	0	0	0	0	0	0	0	0	0	0	0	1	0	0	0	0	0	0	0	0	119258001	2,251	119,258.00	2.25
315	0	0	0	0	0	0	1	0	0	0	0	1	0	0	0	0	0	0	0	0	119260252	1,017,500	119,260.25	1,017.50
316	0	0	0	0	0	0	1	0	0	0	0	0	0	0	0	0	0	0	0	0	120277752	1,000	120,277.75	1
317	0	0	0	0	0	0	0	0	0	0	0	0	0	0	0	0	0	0	0	0	120278752	479,249	120,278.75	479.25
318	0	0	0	0	0	0	0	0	0	0	0	1	0	0	0	0	0	0	0	0	120758001	2,251	120,758.00	2.25
319	0	0	0	0	0	0	1	0	0	0	0	1	0	0	0	0	0	0	0	0	120760252	1,017,500	120,760.25	1,017.50
320	0	0	0	0	0	0	1	0	0	0	0	0	0	0	0	0	0	0	0	0	121777752	1,000	121,777.75	1
321	0	0	0	0	0	0	0	0	0	0	0	0	0	0	0	0	0	0	0	0	121778752	479,249	121,778.75	479.25
322	0	0	0	0	0	0	0	0	0	0	0	1	0	0	0	0	0	0	0	0	122258001	2,251	122,258.00	2.25
323	0	0	0	0	0	0	1	0	0	0	0	1	0	0	0	0	0	0	0	0	122260252	1,001,749	122,260.25	1,001.75
324	0	0	0	0	0	0	0	0	0	0	0	1	0	0	0	0	0	0	0	0	123262001	15,751	123,262.00	15.75
325	0	0	0	0	0	0	0	0	0	0	0	0	0	0	0	0	0	0	0	0	123277752	480,249	123,277.75	480.25
326	0	0	0	0	0	0	0	0	0	0	0	1	0	0	0	0	0	0	0	0	123758001	2,251	123,758.00	2.25
327	0	0	0	0	0	0	1	0	0	0	0	1	0	0	0	0	0	0	0	0	123760252	1,017,500	123,760.25	1,017.50
328	0	0	0	0	0	0	1	0	0	0	0	0	0	0	0	0	0	0	0	0	124777752	1,000	124,777.75	1
329	0	0	0	0	0	0	0	0	0	0	0	0	0	0	0	0	0	0	0	0	124778752	464,749	124,778.75	464.75
330	0	0	0	0	0	0	1	0	0	0	0	0	0	0	0	0	0	0	0	0	125243501	14,500	125,243.50	14.5
331	0	0	0	0	0	0	1	0	0	0	0	1	0	0	0	0	0	0	0	0	125258001	1,019,751	125,258.00	1,019.75
332	0	0	0	0	0	0	1	0	0	0	0	0	0	0	0	0	0	0	0	0	126277752	1,000	126,277.75	1
333	0	0	0	0	0	0	0	0	0	0	0	0	0	0	0	0	0	0	0	0	126278752	479,249	126,278.75	479.25
334	0	0	0	0	0	0	0	0	0	0	0	1	0	0	0	0	0	0	0	0	126758001	2,251	126,758.00	2.25
335	0	0	0	0	0	0	1	0	0	0	0	1	0	0	0	0	0	0	0	0	126760252	1,017,500	126,760.25	1,017.50
336	0	0	0	0	0	0	1	0	0	0	0	0	0	0	0	0	0	0	0	0	127777752	1,000	127,777.75	1
337	0	0	0	0	0	0	0	0	0	0	0	0	0	0	0	0	0	0	0	0	127778752	479,500	127,778.75	479.5
338	0	0	0	0	0	0	0	0	0	0	0	1	0	0	0	0	0	0	0	0	128258252	2,000	128,258.25	2
339	0	0	0	0	0	0	1	0	0	0	0	1	0	0	0	0	0	0	0	0	128260252	1,001,749	128,260.25	1,001.75
340	0	0	0	0	0	0	0	0	0	0	0	1	0	0	0	0	0	0	0	0	129262001	15,751	129,262.00	15.75
341	0	0	0	0	0	0	0	0	0	0	0	0	0	0	0	0	0	0	0	0	129277752	480,500	129,277.75	480.5
342	0	0	0	0	0	0	0	0	0	0	0	1	0	0	0	0	0	0	0	0	129758252	2,000	129,758.25	2
343	0	0	0	0	0	0	1	0	0	0	0	1	0	0	0	0	0	0	0	0	129760252	1,001,749	129,760.25	1,001.75
344	0	0	0	0	0	0	0	0	0	0	0	1	0	0	0	0	0	0	0	0	130762001	15,751	130,762.00	15.75
345	0	0	0	0	0	0	0	0	0	0	0	0	0	0	0	0	0	0	0	0	130777752	480,500	130,777.75	480.5
346	0	0	0	0	0	0	0	0	0	0	0	1	0	0	0	0	0	0	0	0	131258252	2,000	131,258.25	2
347	0	0	0	0	0	0	1	0	0	0	0	1	0	0	0	0	0	0	0	0	131260252	1,017,500	131,260.25	1,017.50
348	0	0	0	0	0	0	1	0	0	0	0	0	0	0	0	0	0	0	0	0	132277752	1,000	132,277.75	1
349	0	0	0	0	0	0	0	0	0	0	0	0	0	0	0	0	0	0	0	0	132278752	464,749	132,278.75	464.75
350	0	0	0	0	0	0	1	0	0	0	0	0	0	0	0	0	0	0	0	0	132743501	14,751	132,743.50	14.75
351	0	0	0	0	0	0	1	0	0	0	0	1	0	0	0	0	0	0	0	0	132758252	1,019,500	132,758.25	1,019.50
352	0	0	0	0	0	0	1	0	0	0	0	0	0	0	0	0	0	0	0	0	133777752	1,000	133,777.75	1
353	0	0	0	0	0	0	0	0	0	0	0	0	0	0	0	0	0	0	0	0	133778752	479,500	133,778.75	479.5
354	0	0	0	0	0	0	0	0	0	0	0	1	0	0	0	0	0	0	0	0	134258252	2,000	134,258.25	2
355	0	0	0	0	0	0	1	0	0	0	0	1	0	0	0	0	0	0	0	0	134260252	1,017,500	134,260.25	1,017.50
356	0	0	0	0	0	0	1	0	0	0	0	0	0	0	0	0	0	0	0	0	135277752	1,000	135,277.75	1
357	0	0	0	0	0	0	0	0	0	0	0	0	0	0	0	0	0	0	0	0	135278752	479,500	135,278.75	479.5
358	0	0	0	0	0	0	0	0	0	0	0	1	0	0	0	0	0	0	0	0	135758252	2,000	135,758.25	2
359	0	0	0	0	0	0	1	0	0	0	0	1	0	0	0	0	0	0	0	0	135760252	1,002,000	135,760.25	1,002.00
360	0	0	0	0	0	0	0	0	0	0	0	1	0	0	0	0	0	0	0	0	136762252	15,500	136,762.25	15.5
361	0	0	0	0	0	0	0	0	0	0	0	0	0	0	0	0	0	0	0	0	136777752	480,500	136,777.75	480.5
362	0	0	0	0	0	0	0	0	0	0	0	1	0	0	0	0	0	0	0	0	137258252	2,000	137,258.25	2
363	0	0	0	0	0	0	1	0	0	0	0	1	0	0	0	0	0	0	0	0	137260252	1,017,500	137,260.25	1,017.50
364	0	0	0	0	0	0	1	0	0	0	0	0	0	0	0	0	0	0	0	0	138277752	1,000	138,277.75	1
365	0	0	0	0	0	0	0	0	0	0	0	0	0	0	0	0	0	0	0	0	138278752	479,500	138,278.75	479.5
366	0	0	0	0	0	0	0	0	0	0	0	1	0	0	0	0	0	0	0	0	138758252	2,000	138,758.25	2
367	0	0	0	0	0	0	1	0	0	0	0	1	0	0	0	0	0	0	0	0	138760252	1,017,500	138,760.25	1,017.50
368	0	0	0	0	0	0	1	0	0	0	0	0	0	0	0	0	0	0	0	0	139777752	1,249	139,777.75	1.25
369	0	0	0	0	0	0	0	0	0	0	0	0	0	0	0	0	0	0	0	0	139779001	464,500	139,779.00	464.5
370	0	0	0	0	0	0	1	0	0	0	0	0	0	0	0	0	0	0	0	0	140243501	14,751	140,243.50	14.75
371	0	0	0	0	0	0	1	0	0	0	0	1	0	0	0	0	0	0	0	0	140258252	1,019,500	140,258.25	1,019.50
372	0	0	0	0	0	0	1	0	0	0	0	0	0	0	0	0	0	0	0	0	141277752	1,249	141,277.75	1.25
373	0	0	0	0	0	0	0	0	0	0	0	0	0	0	0	0	0	0	0	0	141279001	479,251	141,279.00	479.25
374	0	0	0	0	0	0	0	0	0	0	0	1	0	0	0	0	0	0	0	0	141758252	2,000	141,758.25	2
375	0	0	0	0	0	0	1	0	0	0	0	1	0	0	0	0	0	0	0	0	141760252	1,017,500	141,760.25	1,017.50
376	0	0	0	0	0	0	1	0	0	0	0	0	0	0	0	0	0	0	0	0	142777752	1,249	142,777.75	1.25
377	0	0	0	0	0	0	0	0	0	0	0	0	0	0	0	0	0	0	0	0	142779001	479,251	142,779.00	479.25
378	0	0	0	0	0	0	0	0	0	0	0	1	0	0	0	0	0	0	0	0	143258252	2,000	143,258.25	2
379	0	0	0	0	0	0	1	0	0	0	0	1	0	0	0	0	0	0	0	0	143260252	1,002,000	143,260.25	1,002.00
380	0	0	0	0	0	0	0	0	0	0	0	1	0	0	0	0	0	0	0	0	144262252	15,500	144,262.25	15.5
381	0	0	0	0	0	0	0	0	0	0	0	0	0	0	0	0	0	0	0	0	144277752	480,500	144,277.75	480.5
382	0	0	0	0	0	0	0	0	0	0	0	1	0	0	0	0	0	0	0	0	144758252	2,000	144,758.25	2
383	0	0	0	0	0	0	1	0	0	0	0	1	0	0	0	0	0	0	0	0	144760252	1,017,749	144,760.25	1,017.75
384	0	0	0	0	0	0	1	0	0	0	0	0	0	0	0	0	0	0	0	0	145778001	1,000	145,778.00	1
385	0	0	0	0	0	0	0	0	0	0	0	0	0	0	0	0	0	0	0	0	145779001	479,251	145,779.00	479.25
386	0	0	0	0	0	0	0	0	0	0	0	1	0	0	0	0	0	0	0	0	146258252	2,000	146,258.25	2
387	0	0	0	0	0	0	1	0	0	0	0	1	0	0	0	0	0	0	0	0	146260252	1,017,749	146,260.25	1,017.75
388	0	0	0	0	0	0	1	0	0	0	0	0	0	0	0	0	0	0	0	0	147278001	1,000	147,278.00	1
389	0	0	0	0	0	0	0	0	0	0	0	0	0	0	0	0	0	0	0	0	147279001	464,751	147,279.00	464.75
390	0	0	0	0	0	0	1	0	0	0	0	0	0	0	0	0	0	0	0	0	147743752	14,500	147,743.75	14.5
391	0	0	0	0	0	0	1	0	0	0	0	1	0	0	0	0	0	0	0	0	147758252	1,019,749	147,758.25	1,019.75
392	0	0	0	0	0	0	1	0	0	0	0	0	0	0	0	0	0	0	0	0	148778001	1,000	148,778.00	1
393	0	0	0	0	0	0	0	0	0	0	0	0	0	0	0	0	0	0	0	0	148779001	479,251	148,779.00	479.25
394	0	0	0	0	0	0	0	0	0	0	0	1	0	0	0	0	0	0	0	0	149258252	2,000	149,258.25	2
395	0	0	0	0	0	0	1	0	0	0	0	1	0	0	0	0	0	0	0	0	149260252	1,017,749	149,260.25	1,017.75
396	0	0	0	0	0	0	1	0	0	0	0	0	0	0	0	0	0	0	0	0	150278001	1,000	150,278.00	1
397	0	0	0	0	0	0	0	0	0	0	0	0	0	0	0	0	0	0	0	0	150279001	479,251	150,279.00	479.25
398	0	0	0	0	0	0	0	0	0	0	0	1	0	0	0	0	0	0	0	0	150758252	2,000	150,758.25	2
399	0	0	0	0	0	0	1	0	0	0	0	1	0	0	0	0	0	0	0	0	150760252	1,002,000	150,760.25	1,002.00
400	0	0	0	0	0	0	0	0	0	0	0	1	0	0	0	0	0	0	0	0	151762252	15,749	151,762.25	15.75
401	0	0	0	0	0	0	0	0	0	0	0	0	0	0	0	0	0	0	0	0	151778001	480,251	151,778.00	480.25
402	0	0	0	0	0	0	0	0	0	0	0	1	0	0	0	0	0	0	0	0	152258252	2,000	152,258.25	2
403	0	0	0	0	0	0	1	0	0	0	0	1	0	0	0	0	0	0	0	0	152260252	1,017,749	152,260.25	1,017.75
404	0	0	0	0	0	0	1	0	0	0	0	0	0	0	0	0	0	0	0	0	153278001	1,000	153,278.00	1
405	0	0	0	0	0	0	0	0	0	0	0	0	0	0	0	0	0	0	0	0	153279001	479,251	153,279.00	479.25
406	0	0	0	0	0	0	0	0	0	0	0	1	0	0	0	0	0	0	0	0	153758252	2,000	153,758.25	2
407	0	0	0	0	0	0	1	0	0	0	0	1	0	0	0	0	0	0	0	0	153760252	1,017,749	153,760.25	1,017.75
408	0	0	0	0	0	0	1	0	0	0	0	0	0	0	0	0	0	0	0	0	154778001	1,000	154,778.00	1
409	0	0	0	0	0	0	0	0	0	0	0	0	0	0	0	0	0	0	0	0	154779001	464,751	154,779.00	464.75
410	0	0	0	0	0	0	1	0	0	0	0	0	0	0	0	0	0	0	0	0	155243752	14,500	155,243.75	14.5
411	0	0	0	0	0	0	1	0	0	0	0	1	0	0	0	0	0	0	0	0	155258252	1,019,749	155,258.25	1,019.75
412	0	0	0	0	0	0	1	0	0	0	0	0	0	0	0	0	0	0	0	0	156278001	1,000	156,278.00	1
413	0	0	0	0	0	0	0	0	0	0	0	0	0	0	0	0	0	0	0	0	156279001	479,251	156,279.00	479.25
414	0	0	0	0	0	0	0	0	0	0	0	1	0	0	0	0	0	0	0	0	156758252	2,249	156,758.25	2.25
415	0	0	0	0	0	0	1	0	0	0	0	1	0	0	0	0	0	0	0	0	156760501	1,017,500	156,760.50	1,017.50
416	0	0	0	0	0	0	1	0	0	0	0	0	0	0	0	0	0	0	0	0	157778001	1,000	157,778.00	1
417	0	0	0	0	0	0	0	0	0	0	0	0	0	0	0	0	0	0	0	0	157779001	479,251	157,779.00	479.25
418	0	0	0	0	0	0	0	0	0	0	0	1	0	0	0	0	0	0	0	0	158258252	2,249	158,258.25	2.25
419	0	0	0	0	0	0	1	0	0	0	0	1	0	0	0	0	0	0	0	0	158260501	1,001,751	158,260.50	1,001.75
420	0	0	0	0	0	0	0	0	0	0	0	1	0	0	0	0	0	0	0	0	159262252	15,749	159,262.25	15.75
421	0	0	0	0	0	0	0	0	0	0	0	0	0	0	0	0	0	0	0	0	159278001	480,251	159,278.00	480.25
422	0	0	0	0	0	0	0	0	0	0	0	1	0	0	0	0	0	0	0	0	159758252	2,249	159,758.25	2.25
423	0	0	0	0	0	0	1	0	0	0	0	1	0	0	0	0	0	0	0	0	159760501	1,017,000	159,760.50	1,017.00
424	0	0	0	0	0	0	1	0	0	0	0	0	0	0	0	0	0	0	0	0	160777501	1,500	160,777.50	1.5
425	0	0	0	0	0	0	0	0	0	0	0	0	0	0	0	0	0	0	0	0	160779001	479,251	160,779.00	479.25
426	0	0	0	0	0	0	0	0	0	0	0	1	0	0	0	0	0	0	0	0	161258252	2,249	161,258.25	2.25
427	0	0	0	0	0	0	1	0	0	0	0	1	0	0	0	0	0	0	0	0	161260501	1,017,500	161,260.50	1,017.50
428	0	0	0	0	0	0	1	0	0	0	0	0	0	0	0	0	0	0	0	0	162278001	1,000	162,278.00	1
429	0	0	0	0	0	0	0	0	0	0	0	0	0	0	0	0	0	0	0	0	162279001	464,751	162,279.00	464.75
430	0	0	0	0	0	0	1	0	0	0	0	0	0	0	0	0	0	0	0	0	162743752	14,749	162,743.75	14.75
431	0	0	0	0	0	0	1	0	0	0	0	1	0	0	0	0	0	0	0	0	162758501	1,019,500	162,758.50	1,019.50
432	0	0	0	0	0	0	1	0	0	0	0	0	0	0	0	0	0	0	0	0	163778001	1,000	163,778.00	1
433	0	0	0	0	0	0	0	0	0	0	0	0	0	0	0	0	0	0	0	0	163779001	479,500	163,779.00	479.5
434	0	0	0	0	0	0	0	0	0	0	0	1	0	0	0	0	0	0	0	0	164258501	2,000	164,258.50	2
435	0	0	0	0	0	0	1	0	0	0	0	1	0	0	0	0	0	0	0	0	164260501	1,017,500	164,260.50	1,017.50
436	0	0	0	0	0	0	1	0	0	0	0	0	0	0	0	0	0	0	0	0	165278001	1,000	165,278.00	1
437	0	0	0	0	0	0	0	0	0	0	0	0	0	0	0	0	0	0	0	0	165279001	479,500	165,279.00	479.5
438	0	0	0	0	0	0	0	0	0	0	0	1	0	0	0	0	0	0	0	0	165758501	2,000	165,758.50	2
439	0	0	0	0	0	0	1	0	0	0	0	1	0	0	0	0	0	0	0	0	165760501	1,002,000	165,760.50	1,002.00
440	0	0	0	0	0	0	0	0	0	0	0	1	0	0	0	0	0	0	0	0	166762501	15,500	166,762.50	15.5
441	0	0	0	0	0	0	0	0	0	0	0	0	0	0	0	0	0	0	0	0	166778001	480,500	166,778.00	480.5
442	0	0	0	0	0	0	0	0	0	0	0	1	0	0	0	0	0	0	0	0	167258501	2,000	167,258.50	2
443	0	0	0	0	0	0	1	0	0	0	0	1	0	0	0	0	0	0	0	0	167260501	1,017,500	167,260.50	1,017.50
444	0	0	0	0	0	0	1	0	0	0	0	0	0	0	0	0	0	0	0	0	168278001	1,000	168,278.00	1
445	0	0	0	0	0	0	0	0	0	0	0	0	0	0	0	0	0	0	0	0	168279001	479,500	168,279.00	479.5
446	0	0	0	0	0	0	0	0	0	0	0	1	0	0	0	0	0	0	0	0	168758501	2,000	168,758.50	2
447	0	0	0	0	0	0	1	0	0	0	0	1	0	0	0	0	0	0	0	0	168760501	1,017,500	168,760.50	1,017.50
448	0	0	0	0	0	0	1	0	0	0	0	0	0	0	0	0	0	0	0	0	169778001	1,000	169,778.00	1
449	0	0	0	0	0	0	0	0	0	0	0	0	0	0	0	0	0	0	0	0	169779001	464,751	169,779.00	464.75
450	0	0	0	0	0	0	1	0	0	0	0	0	0	0	0	0	0	0	0	0	170243752	14,749	170,243.75	14.75
451	0	0	0	0	0	0	1	0	0	0	0	1	0	0	0	0	0	0	0	0	170258501	1,019,500	170,258.50	1,019.50
452	0	0	0	0	0	0	1	0	0	0	0	0	0	0	0	0	0	0	0	0	171278001	1,251	171,278.00	1.25
453	0	0	0	0	0	0	0	0	0	0	0	0	0	0	0	0	0	0	0	0	171279252	479,249	171,279.25	479.25
454	0	0	0	0	0	0	0	0	0	0	0	1	0	0	0	0	0	0	0	0	171758501	2,000	171,758.50	2
455	0	0	0	0	0	0	1	0	0	0	0	1	0	0	0	0	0	0	0	0	171760501	1,017,500	171,760.50	1,017.50
456	0	0	0	0	0	0	1	0	0	0	0	0	0	0	0	0	0	0	0	0	172778001	1,251	172,778.00	1.25
457	0	0	0	0	0	0	0	0	0	0	0	0	0	0	0	0	0	0	0	0	172779252	479,249	172,779.25	479.25
458	0	0	0	0	0	0	0	0	0	0	0	1	0	0	0	0	0	0	0	0	173258501	2,000	173,258.50	2
459	0	0	0	0	0	0	1	0	0	0	0	1	0	0	0	0	0	0	0	0	173260501	1,002,000	173,260.50	1,002.00
460	0	0	0	0	0	0	0	0	0	0	0	1	0	0	0	0	0	0	0	0	174262501	15,500	174,262.50	15.5
461	0	0	0	0	0	0	0	0	0	0	0	0	0	0	0	0	0	0	0	0	174278001	480,500	174,278.00	480.5
462	0	0	0	0	0	0	0	0	0	0	0	1	0	0	0	0	0	0	0	0	174758501	2,000	174,758.50	2
463	0	0	0	0	0	0	1	0	0	0	0	1	0	0	0	0	0	0	0	0	174760501	1,017,500	174,760.50	1,017.50
464	0	0	0	0	0	0	1	0	0	0	0	0	0	0	0	0	0	0	0	0	175778001	1,251	175,778.00	1.25
465	0	0	0	0	0	0	0	0	0	0	0	0	0	0	0	0	0	0	0	0	175779252	479,249	175,779.25	479.25
466	0	0	0	0	0	0	0	0	0	0	0	1	0	0	0	0	0	0	0	0	176258501	2,000	176,258.50	2
467	0	0	0	0	0	0	1	0	0	0	0	1	0	0	0	0	0	0	0	0	176260501	1,017,500	176,260.50	1,017.50
468	0	0	0	0	0	0	1	0	0	0	0	0	0	0	0	0	0	0	0	0	177278001	1,251	177,278.00	1.25
469	0	0	0	0	0	0	0	0	0	0	0	0	0	0	0	0	0	0	0	0	177279252	464,749	177,279.25	464.75
470	0	0	0	0	0	0	1	0	0	0	0	0	0	0	0	0	0	0	0	0	177744001	14,500	177,744.00	14.5
471	0	0	0	0	0	0	1	0	0	0	0	1	0	0	0	0	0	0	0	0	177758501	1,019,751	177,758.50	1,019.75
472	0	0	0	0	0	0	1	0	0	0	0	0	0	0	0	0	0	0	0	0	178778252	1,000	178,778.25	1
473	0	0	0	0	0	0	0	0	0	0	0	0	0	0	0	0	0	0	0	0	178779252	479,249	178,779.25	479.25
474	0	0	0	0	0	0	0	0	0	0	0	1	0	0	0	0	0	0	0	0	179258501	2,000	179,258.50	2
475	0	0	0	0	0	0	1	0	0	0	0	1	0	0	0	0	0	0	0	0	179260501		179,260.50
