# Supplementary material for: Auditory presentation and synchronization in Adobe Flash and HTML5/JavaScript Web experiments
Source: Behav Res Methods. 2016 Jul 15;48(3):897–908. doi: 10.3758/s13428-016-0758-5 (PMC5003904; doi:10.3758/s13428-016-0758-5)
Supplement: Supplementary file 1 — (ZIP 1310 kb) [file 13428_2016_758_MOESM1_ESM.zip › Data/S4/jswa2-officepc-cr-js-rep1.csv]

	Keypad 4	Keypad 3	Keypad 2	Keypad 1	Opto 4	Opto 3	Opto 2	Opto 1	TTL in 2	TTL in 1	Mic 2	Mic 1	Act close 4	Act close 3	Act close 3	Act close 1	TTL out 2	TTL out 1	Sounder 2	Sounder 1	Elapsed uS	Active uS	Elapsed mS	Active mS
1	0	0	0	0	0	0	0	0	0	0	0	0	0	0	0	0	0	0	0	0	0	3,731,001	0	3,731.00
2	0	0	0	0	0	0	1	0	0	0	0	0	0	0	0	0	0	0	0	0	3731001	6,250	3,731.00	6.25
3	0	0	0	0	0	0	1	0	0	0	0	1	0	0	0	0	0	0	0	0	3737251	1,012,001	3,737.25	1,012.00
4	0	0	0	0	0	0	0	0	0	0	0	1	0	0	0	0	0	0	0	0	4749252	7,749	4,749.25	7.75
5	0	0	0	0	0	0	0	0	0	0	0	0	0	0	0	0	0	0	0	0	4757001	474,000	4,757.00	474
6	0	0	0	0	0	0	1	0	0	0	0	0	0	0	0	0	0	0	0	0	5231001	6,250	5,231.00	6.25
7	0	0	0	0	0	0	1	0	0	0	0	1	0	0	0	0	0	0	0	0	5237251	1,012,001	5,237.25	1,012.00
8	0	0	0	0	0	0	0	0	0	0	0	1	0	0	0	0	0	0	0	0	6249252	7,749	6,249.25	7.75
9	0	0	0	0	0	0	0	0	0	0	0	0	0	0	0	0	0	0	0	0	6257001	474,000	6,257.00	474
10	0	0	0	0	0	0	1	0	0	0	0	0	0	0	0	0	0	0	0	0	6731001	6,250	6,731.00	6.25
11	0	0	0	0	0	0	1	0	0	0	0	1	0	0	0	0	0	0	0	0	6737251	1,019,750	6,737.25	1,019.75
12	0	0	0	0	0	0	1	0	0	0	0	0	0	0	0	0	0	0	0	0	7757001	9,000	7,757.00	9
13	0	0	0	0	0	0	0	0	0	0	0	0	0	0	0	0	0	0	0	0	7766001	465,000	7,766.00	465
14	0	0	0	0	0	0	1	0	0	0	0	0	0	0	0	0	0	0	0	0	8231001	6,250	8,231.00	6.25
15	0	0	0	0	0	0	1	0	0	0	0	1	0	0	0	0	0	0	0	0	8237251	1,019,750	8,237.25	1,019.75
16	0	0	0	0	0	0	1	0	0	0	0	0	0	0	0	0	0	0	0	0	9257001	9,000	9,257.00	9
17	0	0	0	0	0	0	0	0	0	0	0	0	0	0	0	0	0	0	0	0	9266001	465,000	9,266.00	465
18	0	0	0	0	0	0	1	0	0	0	0	0	0	0	0	0	0	0	0	0	9731001	6,750	9,731.00	6.75
19	0	0	0	0	0	0	1	0	0	0	0	1	0	0	0	0	0	0	0	0	9737751	1,019,250	9,737.75	1,019.25
20	0	0	0	0	0	0	1	0	0	0	0	0	0	0	0	0	0	0	0	0	10757001	9,000	10,757.00	9
21	0	0	0	0	0	0	0	0	0	0	0	0	0	0	0	0	0	0	0	0	10766001	465,000	10,766.00	465
22	0	0	0	0	0	0	1	0	0	0	0	0	0	0	0	0	0	0	0	0	11231001	6,250	11,231.00	6.25
23	0	0	0	0	0	0	1	0	0	0	0	1	0	0	0	0	0	0	0	0	11237251	1,019,250	11,237.25	1,019.25
24	0	0	0	0	0	0	1	0	0	0	0	0	0	0	0	0	0	0	0	0	12256501	9,500	12,256.50	9.5
25	0	0	0	0	0	0	0	0	0	0	0	0	0	0	0	0	0	0	0	0	12266001	465,000	12,266.00	465
26	0	0	0	0	0	0	1	0	0	0	0	0	0	0	0	0	0	0	0	0	12731001	6,250	12,731.00	6.25
27	0	0	0	0	0	0	1	0	0	0	0	1	0	0	0	0	0	0	0	0	12737251	1,012,250	12,737.25	1,012.25
28	0	0	0	0	0	0	0	0	0	0	0	1	0	0	0	0	0	0	0	0	13749501	7,500	13,749.50	7.5
29	0	0	0	0	0	0	0	0	0	0	0	0	0	0	0	0	0	0	0	0	13757001	474,000	13,757.00	474
30	0	0	0	0	0	0	1	0	0	0	0	0	0	0	0	0	0	0	0	0	14231001	6,250	14,231.00	6.25
31	0	0	0	0	0	0	1	0	0	0	0	1	0	0	0	0	0	0	0	0	14237251	1,019,750	14,237.25	1,019.75
32	0	0	0	0	0	0	1	0	0	0	0	0	0	0	0	0	0	0	0	0	15257001	9,000	15,257.00	9
33	0	0	0	0	0	0	0	0	0	0	0	0	0	0	0	0	0	0	0	0	15266001	465,000	15,266.00	465
34	0	0	0	0	0	0	1	0	0	0	0	0	0	0	0	0	0	0	0	0	15731001	6,250	15,731.00	6.25
35	0	0	0	0	0	0	1	0	0	0	0	1	0	0	0	0	0	0	0	0	15737251	1,019,750	15,737.25	1,019.75
36	0	0	0	0	0	0	1	0	0	0	0	0	0	0	0	0	0	0	0	0	16757001	9,000	16,757.00	9
37	0	0	0	0	0	0	0	0	0	0	0	0	0	0	0	0	0	0	0	0	16766001	465,000	16,766.00	465
38	0	0	0	0	0	0	1	0	0	0	0	0	0	0	0	0	0	0	0	0	17231001	6,500	17,231.00	6.5
39	0	0	0	0	0	0	1	0	0	0	0	1	0	0	0	0	0	0	0	0	17237501	1,019,500	17,237.50	1,019.50
40	0	0	0	0	0	0	1	0	0	0	0	0	0	0	0	0	0	0	0	0	18257001	9,000	18,257.00	9
41	0	0	0	0	0	0	0	0	0	0	0	0	0	0	0	0	0	0	0	0	18266001	465,000	18,266.00	465
42	0	0	0	0	0	0	1	0	0	0	0	0	0	0	0	0	0	0	0	0	18731001	6,500	18,731.00	6.5
43	0	0	0	0	0	0	1	0	0	0	0	1	0	0	0	0	0	0	0	0	18737501	1,019,500	18,737.50	1,019.50
44	0	0	0	0	0	0	1	0	0	0	0	0	0	0	0	0	0	0	0	0	19757001	9,250	19,757.00	9.25
45	0	0	0	0	0	0	0	0	0	0	0	0	0	0	0	0	0	0	0	0	19766251	464,750	19,766.25	464.75
46	0	0	0	0	0	0	1	0	0	0	0	0	0	0	0	0	0	0	0	0	20231001	6,500	20,231.00	6.5
47	0	0	0	0	0	0	1	0	0	0	0	1	0	0	0	0	0	0	0	0	20237501	1,012,000	20,237.50	1,012.00
48	0	0	0	0	0	0	0	0	0	0	0	1	0	0	0	0	0	0	0	0	21249501	7,500	21,249.50	7.5
49	0	0	0	0	0	0	0	0	0	0	0	0	0	0	0	0	0	0	0	0	21257001	474,250	21,257.00	474.25
50	0	0	0	0	0	0	1	0	0	0	0	0	0	0	0	0	0	0	0	0	21731251	6,250	21,731.25	6.25
51	0	0	0	0	0	0	1	0	0	0	0	1	0	0	0	0	0	0	0	0	21737501	1,019,500	21,737.50	1,019.50
52	0	0	0	0	0	0	1	0	0	0	0	0	0	0	0	0	0	0	0	0	22757001	9,250	22,757.00	9.25
53	0	0	0	0	0	0	0	0	0	0	0	0	0	0	0	0	0	0	0	0	22766251	465,000	22,766.25	465
54	0	0	0	0	0	0	1	0	0	0	0	0	0	0	0	0	0	0	0	0	23231251	6,250	23,231.25	6.25
55	0	0	0	0	0	0	1	0	0	0	0	1	0	0	0	0	0	0	0	0	23237501	1,019,500	23,237.50	1,019.50
56	0	0	0	0	0	0	1	0	0	0	0	0	0	0	0	0	0	0	0	0	24257001	9,250	24,257.00	9.25
57	0	0	0	0	0	0	0	0	0	0	0	0	0	0	0	0	0	0	0	0	24266251	465,000	24,266.25	465
58	0	0	0	0	0	0	1	0	0	0	0	0	0	0	0	0	0	0	0	0	24731251	6,250	24,731.25	6.25
59	0	0	0	0	0	0	1	0	0	0	0	1	0	0	0	0	0	0	0	0	24737501	1,019,500	24,737.50	1,019.50
60	0	0	0	0	0	0	1	0	0	0	0	0	0	0	0	0	0	0	0	0	25757001	9,250	25,757.00	9.25
61	0	0	0	0	0	0	0	0	0	0	0	0	0	0	0	0	0	0	0	0	25766251	462,750	25,766.25	462.75
62	0	0	0	0	0	0	0	0	0	0	0	1	0	0	0	0	0	0	0	0	26229001	2,250	26,229.00	2.25
63	0	0	0	0	0	0	1	0	0	0	0	1	0	0	0	0	0	0	0	0	26231251	1,025,750	26,231.25	1,025.75
64	0	0	0	0	0	0	1	0	0	0	0	0	0	0	0	0	0	0	0	0	27257001	9,250	27,257.00	9.25
65	0	0	0	0	0	0	0	0	0	0	0	0	0	0	0	0	0	0	0	0	27266251	465,000	27,266.25	465
66	0	0	0	0	0	0	1	0	0	0	0	0	0	0	0	0	0	0	0	0	27731251	6,250	27,731.25	6.25
67	0	0	0	0	0	0	1	0	0	0	0	1	0	0	0	0	0	0	0	0	27737501	1,019,500	27,737.50	1,019.50
68	0	0	0	0	0	0	1	0	0	0	0	0	0	0	0	0	0	0	0	0	28757001	9,250	28,757.00	9.25
69	0	0	0	0	0	0	0	0	0	0	0	0	0	0	0	0	0	0	0	0	28766251	465,000	28,766.25	465
70	0	0	0	0	0	0	1	0	0	0	0	0	0	0	0	0	0	0	0	0	29231251	6,250	29,231.25	6.25
71	0	0	0	0	0	0	1	0	0	0	0	1	0	0	0	0	0	0	0	0	29237501	1,019,500	29,237.50	1,019.50
72	0	0	0	0	0	0	1	0	0	0	0	0	0	0	0	0	0	0	0	0	30257001	9,250	30,257.00	9.25
73	0	0	0	0	0	0	0	0	0	0	0	0	0	0	0	0	0	0	0	0	30266251	465,000	30,266.25	465
74	0	0	0	0	0	0	1	0	0	0	0	0	0	0	0	0	0	0	0	0	30731251	6,250	30,731.25	6.25
75	0	0	0	0	0	0	1	0	0	0	0	1	0	0	0	0	0	0	0	0	30737501	1,019,500	30,737.50	1,019.50
76	0	0	0	0	0	0	1	0	0	0	0	0	0	0	0	0	0	0	0	0	31757001	9,250	31,757.00	9.25
77	0	0	0	0	0	0	0	0	0	0	0	0	0	0	0	0	0	0	0	0	31766251	465,000	31,766.25	465
78	0	0	0	0	0	0	1	0	0	0	0	0	0	0	0	0	0	0	0	0	32231251	6,250	32,231.25	6.25
79	0	0	0	0	0	0	1	0	0	0	0	1	0	0	0	0	0	0	0	0	32237501	1,019,500	32,237.50	1,019.50
80	0	0	0	0	0	0	1	0	0	0	0	0	0	0	0	0	0	0	0	0	33257001	9,250	33,257.00	9.25
81	0	0	0	0	0	0	0	0	0	0	0	0	0	0	0	0	0	0	0	0	33266251	465,000	33,266.25	465
82	0	0	0	0	0	0	1	0	0	0	0	0	0	0	0	0	0	0	0	0	33731251	6,250	33,731.25	6.25
83	0	0	0	0	0	0	1	0	0	0	0	1	0	0	0	0	0	0	0	0	33737501	1,012,000	33,737.50	1,012.00
84	0	0	0	0	0	0	0	0	0	0	0	1	0	0	0	0	0	0	0	0	34749501	7,750	34,749.50	7.75
85	0	0	0	0	0	0	0	0	0	0	0	0	0	0	0	0	0	0	0	0	34757251	474,001	34,757.25	474
86	0	0	0	0	0	0	1	0	0	0	0	0	0	0	0	0	0	0	0	0	35231252	6,249	35,231.25	6.25
87	0	0	0	0	0	0	1	0	0	0	0	1	0	0	0	0	0	0	0	0	35237501	1,019,750	35,237.50	1,019.75
88	0	0	0	0	0	0	1	0	0	0	0	0	0	0	0	0	0	0	0	0	36257251	9,001	36,257.25	9
89	0	0	0	0	0	0	0	0	0	0	0	0	0	0	0	0	0	0	0	0	36266252	464,999	36,266.25	465
90	0	0	0	0	0	0	1	0	0	0	0	0	0	0	0	0	0	0	0	0	36731251	6,250	36,731.25	6.25
91	0	0	0	0	0	0	1	0	0	0	0	1	0	0	0	0	0	0	0	0	36737501	1,019,751	36,737.50	1,019.75
92	0	0	0	0	0	0	1	0	0	0	0	0	0	0	0	0	0	0	0	0	37757252	8,999	37,757.25	9
93	0	0	0	0	0	0	0	0	0	0	0	0	0	0	0	0	0	0	0	0	37766251	465,000	37,766.25	465
94	0	0	0	0	0	0	1	0	0	0	0	0	0	0	0	0	0	0	0	0	38231251	6,250	38,231.25	6.25
95	0	0	0	0	0	0	1	0	0	0	0	1	0	0	0	0	0	0	0	0	38237501	1,019,750	38,237.50	1,019.75
96	0	0	0	0	0	0	1	0	0	0	0	0	0	0	0	0	0	0	0	0	39257251	9,001	39,257.25	9
97	0	0	0	0	0	0	0	0	0	0	0	0	0	0	0	0	0	0	0	0	39266252	464,999	39,266.25	465
98	0	0	0	0	0	0	1	0	0	0	0	0	0	0	0	0	0	0	0	0	39731251	6,250	39,731.25	6.25
99	0	0	0	0	0	0	1	0	0	0	0	1	0	0	0	0	0	0	0	0	39737501	1,019,751	39,737.50	1,019.75
100	0	0	0	0	0	0	1	0	0	0	0	0	0	0	0	0	0	0	0	0	40757252	8,999	40,757.25	9
101	0	0	0	0	0	0	0	0	0	0	0	0	0	0	0	0	0	0	0	0	40766251	465,000	40,766.25	465
102	0	0	0	0	0	0	1	0	0	0	0	0	0	0	0	0	0	0	0	0	41231251	6,250	41,231.25	6.25
103	0	0	0	0	0	0	1	0	0	0	0	1	0	0	0	0	0	0	0	0	41237501	1,012,250	41,237.50	1,012.25
104	0	0	0	0	0	0	0	0	0	0	0	1	0	0	0	0	0	0	0	0	42249751	7,500	42,249.75	7.5
105	0	0	0	0	0	0	0	0	0	0	0	0	0	0	0	0	0	0	0	0	42257251	474,000	42,257.25	474
106	0	0	0	0	0	0	1	0	0	0	0	0	0	0	0	0	0	0	0	0	42731251	6,250	42,731.25	6.25
107	0	0	0	0	0	0	1	0	0	0	0	1	0	0	0	0	0	0	0	0	42737501	1,019,750	42,737.50	1,019.75
108	0	0	0	0	0	0	1	0	0	0	0	0	0	0	0	0	0	0	0	0	43757251	9,001	43,757.25	9
109	0	0	0	0	0	0	0	0	0	0	0	0	0	0	0	0	0	0	0	0	43766252	464,999	43,766.25	465
110	0	0	0	0	0	0	1	0	0	0	0	0	0	0	0	0	0	0	0	0	44231251	6,250	44,231.25	6.25
111	0	0	0	0	0	0	1	0	0	0	0	1	0	0	0	0	0	0	0	0	44237501	1,019,750	44,237.50	1,019.75
112	0	0	0	0	0	0	1	0	0	0	0	0	0	0	0	0	0	0	0	0	45257251	9,001	45,257.25	9
113	0	0	0	0	0	0	0	0	0	0	0	0	0	0	0	0	0	0	0	0	45266252	464,999	45,266.25	465
114	0	0	0	0	0	0	1	0	0	0	0	0	0	0	0	0	0	0	0	0	45731251	6,250	45,731.25	6.25
115	0	0	0	0	0	0	1	0	0	0	0	1	0	0	0	0	0	0	0	0	45737501	1,019,751	45,737.50	1,019.75
116	0	0	0	0	0	0	1	0	0	0	0	0	0	0	0	0	0	0	0	0	46757252	8,999	46,757.25	9
117	0	0	0	0	0	0	0	0	0	0	0	0	0	0	0	0	0	0	0	0	46766251	465,000	46,766.25	465
118	0	0	0	0	0	0	1	0	0	0	0	0	0	0	0	0	0	0	0	0	47231251	6,250	47,231.25	6.25
119	0	0	0	0	0	0	1	0	0	0	0	1	0	0	0	0	0	0	0	0	47237501	1,019,750	47,237.50	1,019.75
120	0	0	0	0	0	0	1	0	0	0	0	0	0	0	0	0	0	0	0	0	48257251	9,001	48,257.25	9
121	0	0	0	0	0	0	0	0	0	0	0	0	0	0	0	0	0	0	0	0	48266252	464,999	48,266.25	465
122	0	0	0	0	0	0	1	0	0	0	0	0	0	0	0	0	0	0	0	0	48731251	6,250	48,731.25	6.25
123	0	0	0	0	0	0	1	0	0	0	0	1	0	0	0	0	0	0	0	0	48737501	1,012,251	48,737.50	1,012.25
124	0	0	0	0	0	0	0	0	0	0	0	1	0	0	0	0	0	0	0	0	49749752	7,499	49,749.75	7.5
125	0	0	0	0	0	0	0	0	0	0	0	0	0	0	0	0	0	0	0	0	49757251	474,001	49,757.25	474
126	0	0	0	0	0	0	1	0	0	0	0	0	0	0	0	0	0	0	0	0	50231252	6,249	50,231.25	6.25
127	0	0	0	0	0	0	1	0	0	0	0	1	0	0	0	0	0	0	0	0	50237501	1,019,750	50,237.50	1,019.75
128	0	0	0	0	0	0	1	0	0	0	0	0	0	0	0	0	0	0	0	0	51257251	9,001	51,257.25	9
129	0	0	0	0	0	0	0	0	0	0	0	0	0	0	0	0	0	0	0	0	51266252	464,999	51,266.25	465
130	0	0	0	0	0	0	1	0	0	0	0	0	0	0	0	0	0	0	0	0	51731251	6,501	51,731.25	6.5
131	0	0	0	0	0	0	1	0	0	0	0	1	0	0	0	0	0	0	0	0	51737752	1,019,499	51,737.75	1,019.50
132	0	0	0	0	0	0	1	0	0	0	0	0	0	0	0	0	0	0	0	0	52757251	9,001	52,757.25	9
133	0	0	0	0	0	0	0	0	0	0	0	0	0	0	0	0	0	0	0	0	52766252	465,249	52,766.25	465.25
134	0	0	0	0	0	0	1	0	0	0	0	0	0	0	0	0	0	0	0	0	53231501	6,250	53,231.50	6.25
135	0	0	0	0	0	0	1	0	0	0	0	1	0	0	0	0	0	0	0	0	53237751	1,019,501	53,237.75	1,019.50
136	0	0	0	0	0	0	1	0	0	0	0	0	0	0	0	0	0	0	0	0	54257252	9,249	54,257.25	9.25
137	0	0	0	0	0	0	0	0	0	0	0	0	0	0	0	0	0	0	0	0	54266501	464,750	54,266.50	464.75
138	0	0	0	0	0	0	1	0	0	0	0	0	0	0	0	0	0	0	0	0	54731251	6,500	54,731.25	6.5
139	0	0	0	0	0	0	1	0	0	0	0	1	0	0	0	0	0	0	0	0	54737751	1,019,501	54,737.75	1,019.50
140	0	0	0	0	0	0	1	0	0	0	0	0	0	0	0	0	0	0	0	0	55757252	9,249	55,757.25	9.25
141	0	0	0	0	0	0	0	0	0	0	0	0	0	0	0	0	0	0	0	0	55766501	465,000	55,766.50	465
142	0	0	0	0	0	0	1	0	0	0	0	0	0	0	0	0	0	0	0	0	56231501	6,250	56,231.50	6.25
143	0	0	0	0	0	0	1	0	0	0	0	1	0	0	0	0	0	0	0	0	56237751	1,012,001	56,237.75	1,012.00
144	0	0	0	0	0	0	0	0	0	0	0	1	0	0	0	0	0	0	0	0	57249752	7,499	57,249.75	7.5
145	0	0	0	0	0	0	0	0	0	0	0	0	0	0	0	0	0	0	0	0	57257251	474,250	57,257.25	474.25
146	0	0	0	0	0	0	1	0	0	0	0	0	0	0	0	0	0	0	0	0	57731501	6,250	57,731.50	6.25
147	0	0	0	0	0	0	1	0	0	0	0	1	0	0	0	0	0	0	0	0	57737751	1,019,501	57,737.75	1,019.50
148	0	0	0	0	0	0	1	0	0	0	0	0	0	0	0	0	0	0	0	0	58757252	9,249	58,757.25	9.25
149	0	0	0	0	0	0	0	0	0	0	0	0	0	0	0	0	0	0	0	0	58766501	465,000	58,766.50	465
150	0	0	0	0	0	0	1	0	0	0	0	0	0	0	0	0	0	0	0	0	59231501	6,250	59,231.50	6.25
151	0	0	0	0	0	0	1	0	0	0	0	1	0	0	0	0	0	0	0	0	59237751	1,019,501	59,237.75	1,019.50
152	0	0	0	0	0	0	1	0	0	0	0	0	0	0	0	0	0	0	0	0	60257252	9,249	60,257.25	9.25
153	0	0	0	0	0	0	0	0	0	0	0	0	0	0	0	0	0	0	0	0	60266501	465,000	60,266.50	465
154	0	0	0	0	0	0	1	0	0	0	0	0	0	0	0	0	0	0	0	0	60731501	6,250	60,731.50	6.25
155	0	0	0	0	0	0	1	0	0	0	0	1	0	0	0	0	0	0	0	0	60737751	1,019,001	60,737.75	1,019.00
156	0	0	0	0	0	0	1	0	0	0	0	0	0	0	0	0	0	0	0	0	61756752	9,749	61,756.75	9.75
157	0	0	0	0	0	0	0	0	0	0	0	0	0	0	0	0	0	0	0	0	61766501	465,000	61,766.50	465
158	0	0	0	0	0	0	1	0	0	0	0	0	0	0	0	0	0	0	0	0	62231501	6,250	62,231.50	6.25
159	0	0	0	0	0	0	1	0	0	0	0	1	0	0	0	0	0	0	0	0	62237751	1,019,001	62,237.75	1,019.00
160	0	0	0	0	0	0	1	0	0	0	0	0	0	0	0	0	0	0	0	0	63256752	9,749	63,256.75	9.75
161	0	0	0	0	0	0	0	0	0	0	0	0	0	0	0	0	0	0	0	0	63266501	465,000	63,266.50	465
162	0	0	0	0	0	0	1	0	0	0	0	0	0	0	0	0	0	0	0	0	63731501	6,250	63,731.50	6.25
163	0	0	0	0	0	0	1	0	0	0	0	1	0	0	0	0	0	0	0	0	63737751	1,012,001	63,737.75	1,012.00
164	0	0	0	0	0	0	0	0	0	0	0	1	0	0	0	0	0	0	0	0	64749752	6,999	64,749.75	7
165	0	0	0	0	0	0	0	0	0	0	0	0	0	0	0	0	0	0	0	0	64756751	474,750	64,756.75	474.75
166	0	0	0	0	0	0	1	0	0	0	0	0	0	0	0	0	0	0	0	0	65231501	6,250	65,231.50	6.25
167	0	0	0	0	0	0	1	0	0	0	0	1	0	0	0	0	0	0	0	0	65237751	1,019,501	65,237.75	1,019.50
168	0	0	0	0	0	0	1	0	0	0	0	0	0	0	0	0	0	0	0	0	66257252	9,249	66,257.25	9.25
169	0	0	0	0	0	0	0	0	0	0	0	0	0	0	0	0	0	0	0	0	66266501	465,000	66,266.50	465
170	0	0	0	0	0	0	1	0	0	0	0	0	0	0	0	0	0	0	0	0	66731501	6,250	66,731.50	6.25
171	0	0	0	0	0	0	1	0	0	0	0	1	0	0	0	0	0	0	0	0	66737751	1,019,501	66,737.75	1,019.50
172	0	0	0	0	0	0	1	0	0	0	0	0	0	0	0	0	0	0	0	0	67757252	9,249	67,757.25	9.25
173	0	0	0	0	0	0	0	0	0	0	0	0	0	0	0	0	0	0	0	0	67766501	465,000	67,766.50	465
174	0	0	0	0	0	0	1	0	0	0	0	0	0	0	0	0	0	0	0	0	68231501	6,250	68,231.50	6.25
175	0	0	0	0	0	0	1	0	0	0	0	1	0	0	0	0	0	0	0	0	68237751	1,019,750	68,237.75	1,019.75
176	0	0	0	0	0	0	1	0	0	0	0	0	0	0	0	0	0	0	0	0	69257501	9,000	69,257.50	9
177	0	0	0	0	0	0	0	0	0	0	0	0	0	0	0	0	0	0	0	0	69266501	465,000	69,266.50	465
178	0	0	0	0	0	0	1	0	0	0	0	0	0	0	0	0	0	0	0	0	69731501	6,250	69,731.50	6.25
179	0	0	0	0	0	0	1	0	0	0	0	1	0	0	0	0	0	0	0	0	69737751	1,019,750	69,737.75	1,019.75
180	0	0	0	0	0	0	1	0	0	0	0	0	0	0	0	0	0	0	0	0	70757501	9,000	70,757.50	9
181	0	0	0	0	0	0	0	0	0	0	0	0	0	0	0	0	0	0	0	0	70766501	465,000	70,766.50	465
182	0	0	0	0	0	0	1	0	0	0	0	0	0	0	0	0	0	0	0	0	71231501	6,250	71,231.50	6.25
183	0	0	0	0	0	0	1	0	0	0	0	1	0	0	0	0	0	0	0	0	71237751	1,012,001	71,237.75	1,012.00
184	0	0	0	0	0	0	0	0	0	0	0	1	0	0	0	0	0	0	0	0	72249752	7,749	72,249.75	7.75
185	0	0	0	0	0	0	0	0	0	0	0	0	0	0	0	0	0	0	0	0	72257501	474,000	72,257.50	474
186	0	0	0	0	0	0	1	0	0	0	0	0	0	0	0	0	0	0	0	0	72731501	6,250	72,731.50	6.25
187	0	0	0	0	0	0	1	0	0	0	0	1	0	0	0	0	0	0	0	0	72737751	1,019,750	72,737.75	1,019.75
188	0	0	0	0	0	0	1	0	0	0	0	0	0	0	0	0	0	0	0	0	73757501	9,000	73,757.50	9
189	0	0	0	0	0	0	0	0	0	0	0	0	0	0	0	0	0	0	0	0	73766501	465,000	73,766.50	465
190	0	0	0	0	0	0	1	0	0	0	0	0	0	0	0	0	0	0	0	0	74231501	6,250	74,231.50	6.25
191	0	0	0	0	0	0	1	0	0	0	0	1	0	0	0	0	0	0	0	0	74237751	1,018,750	74,237.75	1,018.75
192	0	0	0	0	0	0	1	0	0	0	0	0	0	0	0	0	0	0	0	0	75256501	10,000	75,256.50	10
193	0	0	0	0	0	0	0	0	0	0	0	0	0	0	0	0	0	0	0	0	75266501	465,000	75,266.50	465
194	0	0	0	0	0	0	1	0	0	0	0	0	0	0	0	0	0	0	0	0	75731501	6,250	75,731.50	6.25
195	0	0	0	0	0	0	1	0	0	0	0	1	0	0	0	0	0	0	0	0	75737751	1,019,250	75,737.75	1,019.25
196	0	0	0	0	0	0	1	0	0	0	0	0	0	0	0	0	0	0	0	0	76757001	9,500	76,757.00	9.5
197	0	0	0	0	0	0	0	0	0	0	0	0	0	0	0	0	0	0	0	0	76766501	465,000	76,766.50	465
198	0	0	0	0	0	0	1	0	0	0	0	0	0	0	0	0	0	0	0	0	77231501	6,250	77,231.50	6.25
199	0	0	0	0	0	0	1	0	0	0	0	1	0	0	0	0	0	0	0	0	77237751	1,019,750	77,237.75	1,019.75
200	0	0	0	0	0	0	1	0	0	0	0	0	0	0	0	0	0	0	0	0	78257501	9,000	78,257.50	9
201	0	0	0	0	0	0	0	0	0	0	0	0	0	0	0	0	0	0	0	0	78266501	465,000	78,266.50	465
202	0	0	0	0	0	0	1	0	0	0	0	0	0	0	0	0	0	0	0	0	78731501	6,250	78,731.50	6.25
203	0	0	0	0	0	0	1	0	0	0	0	1	0	0	0	0	0	0	0	0	78737751	1,012,250	78,737.75	1,012.25
204	0	0	0	0	0	0	0	0	0	0	0	1	0	0	0	0	0	0	0	0	79750001	7,500	79,750.00	7.5
205	0	0	0	0	0	0	0	0	0	0	0	0	0	0	0	0	0	0	0	0	79757501	474,000	79,757.50	474
206	0	0	0	0	0	0	1	0	0	0	0	0	0	0	0	0	0	0	0	0	80231501	6,250	80,231.50	6.25
207	0	0	0	0	0	0	1	0	0	0	0	1	0	0	0	0	0	0	0	0	80237751	1,018,750	80,237.75	1,018.75
208	0	0	0	0	0	0	1	0	0	0	0	0	0	0	0	0	0	0	0	0	81256501	10,000	81,256.50	10
209	0	0	0	0	0	0	0	0	0	0	0	0	0	0	0	0	0	0	0	0	81266501	465,000	81,266.50	465
210	0	0	0	0	0	0	1	0	0	0	0	0	0	0	0	0	0	0	0	0	81731501	6,250	81,731.50	6.25
211	0	0	0	0	0	0	1	0	0	0	0	1	0	0	0	0	0	0	0	0	81737751	1,019,750	81,737.75	1,019.75
212	0	0	0	0	0	0	1	0	0	0	0	0	0	0	0	0	0	0	0	0	82757501	9,000	82,757.50	9
213	0	0	0	0	0	0	0	0	0	0	0	0	0	0	0	0	0	0	0	0	82766501	465,000	82,766.50	465
214	0	0	0	0	0	0	1	0	0	0	0	0	0	0	0	0	0	0	0	0	83231501	6,250	83,231.50	6.25
215	0	0	0	0	0	0	1	0	0	0	0	1	0	0	0	0	0	0	0	0	83237751	1,019,750	83,237.75	1,019.75
216	0	0	0	0	0	0	1	0	0	0	0	0	0	0	0	0	0	0	0	0	84257501	9,000	84,257.50	9
217	0	0	0	0	0	0	0	0	0	0	0	0	0	0	0	0	0	0	0	0	84266501	465,000	84,266.50	465
218	0	0	0	0	0	0	1	0	0	0	0	0	0	0	0	0	0	0	0	0	84731501	6,500	84,731.50	6.5
219	0	0	0	0	0	0	1	0	0	0	0	1	0	0	0	0	0	0	0	0	84738001	1,018,500	84,738.00	1,018.50
220	0	0	0	0	0	0	1	0	0	0	0	0	0	0	0	0	0	0	0	0	85756501	10,000	85,756.50	10
221	0	0	0	0	0	0	0	0	0	0	0	0	0	0	0	0	0	0	0	0	85766501	465,000	85,766.50	465
222	0	0	0	0	0	0	1	0	0	0	0	0	0	0	0	0	0	0	0	0	86231501	6,500	86,231.50	6.5
223	0	0	0	0	0	0	1	0	0	0	0	1	0	0	0	0	0	0	0	0	86238001	1,012,000	86,238.00	1,012.00
224	0	0	0	0	0	0	0	0	0	0	0	1	0	0	0	0	0	0	0	0	87250001	7,500	87,250.00	7.5
225	0	0	0	0	0	0	0	0	0	0	0	0	0	0	0	0	0	0	0	0	87257501	474,000	87,257.50	474
226	0	0	0	0	0	0	1	0	0	0	0	0	0	0	0	0	0	0	0	0	87731501	6,500	87,731.50	6.5
227	0	0	0	0	0	0	1	0	0	0	0	1	0	0	0	0	0	0	0	0	87738001	1,019,500	87,738.00	1,019.50
228	0	0	0	0	0	0	1	0	0	0	0	0	0	0	0	0	0	0	0	0	88757501	9,250	88,757.50	9.25
229	0	0	0	0	0	0	0	0	0	0	0	0	0	0	0	0	0	0	0	0	88766751	465,000	88,766.75	465
230	0	0	0	0	0	0	1	0	0	0	0	0	0	0	0	0	0	0	0	0	89231751	6,250	89,231.75	6.25
231	0	0	0	0	0	0	1	0	0	0	0	1	0	0	0	0	0	0	0	0	89238001	1,018,000	89,238.00	1,018.00
232	0	0	0	0	0	0	1	0	0	0	0	0	0	0	0	0	0	0	0	0	90256001	10,750	90,256.00	10.75
233	0	0	0	0	0	0	0	0	0	0	0	0	0	0	0	0	0	0	0	0	90266751	465,001	90,266.75	465
234	0	0	0	0	0	0	1	0	0	0	0	0	0	0	0	0	0	0	0	0	90731752	6,249	90,731.75	6.25
235	0	0	0	0	0	0	1	0	0	0	0	1	0	0	0	0	0	0	0	0	90738001	1,019,000	90,738.00	1,019.00
236	0	0	0	0	0	0	1	0	0	0	0	0	0	0	0	0	0	0	0	0	91757001	9,750	91,757.00	9.75
237	0	0	0	0	0	0	0	0	0	0	0	0	0	0	0	0	0	0	0	0	91766751	465,000	91,766.75	465
238	0	0	0	0	0	0	1	0	0	0	0	0	0	0	0	0	0	0	0	0	92231751	6,250	92,231.75	6.25
239	0	0	0	0	0	0	1	0	0	0	0	1	0	0	0	0	0	0	0	0	92238001	1,019,500	92,238.00	1,019.50
240	0	0	0	0	0	0	1	0	0	0	0	0	0	0	0	0	0	0	0	0	93257501	9,250	93,257.50	9.25
241	0	0	0	0	0	0	0	0	0	0	0	0	0	0	0	0	0	0	0	0	93266751	465,001	93,266.75	465
242	0	0	0	0	0	0	1	0	0	0	0	0	0	0	0	0	0	0	0	0	93731752	6,249	93,731.75	6.25
243	0	0	0	0	0	0	1	0	0	0	0	1	0	0	0	0	0	0	0	0	93738001	1,012,000	93,738.00	1,012.00
244	0	0	0	0	0	0	0	0	0	0	0	1	0	0	0	0	0	0	0	0	94750001	7,500	94,750.00	7.5
245	0	0	0	0	0	0	0	0	0	0	0	0	0	0	0	0	0	0	0	0	94757501	474,250	94,757.50	474.25
246	0	0	0	0	0	0	1	0	0	0	0	0	0	0	0	0	0	0	0	0	95231751	6,250	95,231.75	6.25
247	0	0	0	0	0	0	1	0	0	0	0	1	0	0	0	0	0	0	0	0	95238001	1,019,500	95,238.00	1,019.50
248	0	0	0	0	0	0	1	0	0	0	0	0	0	0	0	0	0	0	0	0	96257501	9,250	96,257.50	9.25
249	0	0	0	0	0	0	0	0	0	0	0	0	0	0	0	0	0	0	0	0	96266751	465,001	96,266.75	465
250	0	0	0	0	0	0	1	0	0	0	0	0	0	0	0	0	0	0	0	0	96731752	6,249	96,731.75	6.25
251	0	0	0	0	0	0	1	0	0	0	0	1	0	0	0	0	0	0	0	0	96738001	1,019,500	96,738.00	1,019.50
252	0	0	0	0	0	0	1	0	0	0	0	0	0	0	0	0	0	0	0	0	97757501	9,250	97,757.50	9.25
253	0	0	0	0	0	0	0	0	0	0	0	0	0	0	0	0	0	0	0	0	97766751	465,000	97,766.75	465
254	0	0	0	0	0	0	1	0	0	0	0	0	0	0	0	0	0	0	0	0	98231751	6,250	98,231.75	6.25
255	0	0	0	0	0	0	1	0	0	0	0	1	0	0	0	0	0	0	0	0	98238001	1,019,500	98,238.00	1,019.50
256	0	0	0	0	0	0	1	0	0	0	0	0	0	0	0	0	0	0	0	0	99257501	9,250	99,257.50	9.25
257	0	0	0	0	0	0	0	0	0	0	0	0	0	0	0	0	0	0	0	0	99266751	465,001	99,266.75	465
258	0	0	0	0	0	0	1	0	0	0	0	0	0	0	0	0	0	0	0	0	99731752	6,249	99,731.75	6.25
259	0	0	0	0	0	0	1	0	0	0	0	1	0	0	0	0	0	0	0	0	99738001	1,019,500	99,738.00	1,019.50
260	0	0	0	0	0	0	1	0	0	0	0	0	0	0	0	0	0	0	0	0	100757501	9,250	100,757.50	9.25
261	0	0	0	0	0	0	0	0	0	0	0	0	0	0	0	0	0	0	0	0	100766751	465,000	100,766.75	465
262	0	0	0	0	0	0	1	0	0	0	0	0	0	0	0	0	0	0	0	0	101231751	6,250	101,231.75	6.25
263	0	0	0	0	0	0	1	0	0	0	0	1	0	0	0	0	0	0	0	0	101238001	1,012,000	101,238.00	1,012.00
264	0	0	0	0	0	0	0	0	0	0	0	1	0	0	0	0	0	0	0	0	102250001	7,250	102,250.00	7.25
265	0	0	0	0	0	0	0	0	0	0	0	0	0	0	0	0	0	0	0	0	102257251	474,500	102,257.25	474.5
266	0	0	0	0	0	0	1	0	0	0	0	0	0	0	0	0	0	0	0	0	102731751	6,250	102,731.75	6.25
267	0	0	0	0	0	0	1	0	0	0	0	1	0	0	0	0	0	0	0	0	102738001	1,018,750	102,738.00	1,018.75
268	0	0	0	0	0	0	1	0	0	0	0	0	0	0	0	0	0	0	0	0	103756751	10,001	103,756.75	10
269	0	0	0	0	0	0	0	0	0	0	0	0	0	0	0	0	0	0	0	0	103766752	464,999	103,766.75	465
270	0	0	0	0	0	0	1	0	0	0	0	0	0	0	0	0	0	0	0	0	104231751	6,250	104,231.75	6.25
271	0	0	0	0	0	0	1	0	0	0	0	1	0	0	0	0	0	0	0	0	104238001	1,019,750	104,238.00	1,019.75
272	0	0	0	0	0	0	1	0	0	0	0	0	0	0	0	0	0	0	0	0	105257751	9,001	105,257.75	9
273	0	0	0	0	0	0	0	0	0	0	0	0	0	0	0	0	0	0	0	0	105266752	464,999	105,266.75	465
274	0	0	0	0	0	0	1	0	0	0	0	0	0	0	0	0	0	0	0	0	105731751	6,250	105,731.75	6.25
275	0	0	0	0	0	0	1	0	0	0	0	1	0	0	0	0	0	0	0	0	105738001	1,019,750	105,738.00	1,019.75
276	0	0	0	0	0	0	1	0	0	0	0	0	0	0	0	0	0	0	0	0	106757751	9,001	106,757.75	9
277	0	0	0	0	0	0	0	0	0	0	0	0	0	0	0	0	0	0	0	0	106766752	464,999	106,766.75	465
278	0	0	0	0	0	0	1	0	0	0	0	0	0	0	0	0	0	0	0	0	107231751	6,250	107,231.75	6.25
279	0	0	0	0	0	0	1	0	0	0	0	1	0	0	0	0	0	0	0	0	107238001	1,019,750	107,238.00	1,019.75
280	0	0	0	0	0	0	1	0	0	0	0	0	0	0	0	0	0	0	0	0	108257751	9,001	108,257.75	9
281	0	0	0	0	0	0	0	0	0	0	0	0	0	0	0	0	0	0	0	0	108266752	464,999	108,266.75	465
282	0	0	0	0	0	0	1	0	0	0	0	0	0	0	0	0	0	0	0	0	108731751	6,250	108,731.75	6.25
283	0	0	0	0	0	0	1	0	0	0	0	1	0	0	0	0	0	0	0	0	108738001	1,012,250	108,738.00	1,012.25
284	0	0	0	0	0	0	0	0	0	0	0	1	0	0	0	0	0	0	0	0	109750251	7,000	109,750.25	7
285	0	0	0	0	0	0	0	0	0	0	0	0	0	0	0	0	0	0	0	0	109757251	474,501	109,757.25	474.5
286	0	0	0	0	0	0	1	0	0	0	0	0	0	0	0	0	0	0	0	0	110231752	6,249	110,231.75	6.25
287	0	0	0	0	0	0	1	0	0	0	0	1	0	0	0	0	0	0	0	0	110238001	1,012,250	110,238.00	1,012.25
288	0	0	0	0	0	0	0	0	0	0	0	1	0	0	0	0	0	0	0	0	111250251	7,500	111,250.25	7.5
289	0	0	0	0	0	0	0	0	0	0	0	0	0	0	0	0	0	0	0	0	111257751	474,001	111,257.75	474
290	0	0	0	0	0	0	1	0	0	0	0	0	0	0	0	0	0	0	0	0	111731752	6,249	111,731.75	6.25
291	0	0	0	0	0	0	1	0	0	0	0	1	0	0	0	0	0	0	0	0	111738001	1,019,750	111,738.00	1,019.75
292	0	0	0	0	0	0	1	0	0	0	0	0	0	0	0	0	0	0	0	0	112757751	9,001	112,757.75	9
293	0	0	0	0	0	0	0	0	0	0	0	0	0	0	0	0	0	0	0	0	112766752	464,999	112,766.75	465
294	0	0	0	0	0	0	1	0	0	0	0	0	0	0	0	0	0	0	0	0	113231751	6,250	113,231.75	6.25
295	0	0	0	0	0	0	1	0	0	0	0	1	0	0	0	0	0	0	0	0	113238001	1,019,750	113,238.00	1,019.75
296	0	0	0	0	0	0	1	0	0	0	0	0	0	0	0	0	0	0	0	0	114257751	9,001	114,257.75	9
297	0	0	0	0	0	0	0	0	0	0	0	0	0	0	0	0	0	0	0	0	114266752	464,999	114,266.75	465
298	0	0	0	0	0	0	1	0	0	0	0	0	0	0	0	0	0	0	0	0	114731751	6,250	114,731.75	6.25
299	0	0	0	0	0	0	1	0	0	0	0	1	0	0	0	0	0	0	0	0	114738001	1,019,750	114,738.00	1,019.75
300	0	0	0	0	0	0	1	0	0	0	0	0	0	0	0	0	0	0	0	0	115757751	9,001	115,757.75	9
301	0	0	0	0	0	0	0	0	0	0	0	0	0	0	0	0	0	0	0	0	115766752	464,999	115,766.75	465
302	0	0	0	0	0	0	1	0	0	0	0	0	0	0	0	0	0	0	0	0	116231751	6,250	116,231.75	6.25
303	0	0	0	0	0	0	1	0	0	0	0	1	0	0	0	0	0	0	0	0	116238001	1,012,250	116,238.00	1,012.25
304	0	0	0	0	0	0	0	0	0	0	0	1	0	0	0	0	0	0	0	0	117250251	7,500	117,250.25	7.5
305	0	0	0	0	0	0	0	0	0	0	0	0	0	0	0	0	0	0	0	0	117257751	474,001	117,257.75	474
306	0	0	0	0	0	0	1	0	0	0	0	0	0	0	0	0	0	0	0	0	117731752	6,249	117,731.75	6.25
307	0	0	0	0	0	0	1	0	0	0	0	1	0	0	0	0	0	0	0	0	117738001	1,019,750	117,738.00	1,019.75
308	0	0	0	0	0	0	1	0	0	0	0	0	0	0	0	0	0	0	0	0	118757751	9,001	118,757.75	9
309	0	0	0	0	0	0	0	0	0	0	0	0	0	0	0	0	0	0	0	0	118766752	464,999	118,766.75	465
310	0	0	0	0	0	0	1	0	0	0	0	0	0	0	0	0	0	0	0	0	119231751	6,250	119,231.75	6.25
311	0	0	0	0	0	0	1	0	0	0	0	1	0	0	0	0	0	0	0	0	119238001	1,019,750	119,238.00	1,019.75
312	0	0	0	0	0	0	1	0	0	0	0	0	0	0	0	0	0	0	0	0	120257751	9,001	120,257.75	9
313	0	0	0	0	0	0	0	0	0	0	0	0	0	0	0	0	0	0	0	0	120266752	464,999	120,266.75	465
314	0	0	0	0	0	0	1	0	0	0	0	0	0	0	0	0	0	0	0	0	120731751	6,500	120,731.75	6.5
315	0	0	0	0	0	0	1	0	0	0	0	1	0	0	0	0	0	0	0	0	120738251	1,019,501	120,738.25	1,019.50
316	0	0	0	0	0	0	1	0	0	0	0	0	0	0	0	0	0	0	0	0	121757752	8,999	121,757.75	9
317	0	0	0	0	0	0	0	0	0	0	0	0	0	0	0	0	0	0	0	0	121766751	465,000	121,766.75	465
318	0	0	0	0	0	0	1	0	0	0	0	0	0	0	0	0	0	0	0	0	122231751	6,500	122,231.75	6.5
319	0	0	0	0	0	0	1	0	0	0	0	1	0	0	0	0	0	0	0	0	122238251	1,019,501	122,238.25	1,019.50
320	0	0	0	0	0	0	1	0	0	0	0	0	0	0	0	0	0	0	0	0	123257752	9,249	123,257.75	9.25
321	0	0	0	0	0	0	0	0	0	0	0	0	0	0	0	0	0	0	0	0	123267001	464,750	123,267.00	464.75
322	0	0	0	0	0	0	1	0	0	0	0	0	0	0	0	0	0	0	0	0	123731751	6,500	123,731.75	6.5
323	0	0	0	0	0	0	1	0	0	0	0	1	0	0	0	0	0	0	0	0	123738251	1,019,501	123,738.25	1,019.50
324	0	0	0	0	0	0	1	0	0	0	0	0	0	0	0	0	0	0	0	0	124757752	9,249	124,757.75	9.25
325	0	0	0	0	0	0	0	0	0	0	0	0	0	0	0	0	0	0	0	0	124767001	464,750	124,767.00	464.75
326	0	0	0	0	0	0	1	0	0	0	0	0	0	0	0	0	0	0	0	0	125231751	6,500	125,231.75	6.5
327	0	0	0	0	0	0	1	0	0	0	0	1	0	0	0	0	0	0	0	0	125238251	1,019,501	125,238.25	1,019.50
328	0	0	0	0	0	0	1	0	0	0	0	0	0	0	0	0	0	0	0	0	126257752	9,249	126,257.75	9.25
329	0	0	0	0	0	0	0	0	0	0	0	0	0	0	0	0	0	0	0	0	126267001	464,750	126,267.00	464.75
330	0	0	0	0	0	0	1	0	0	0	0	0	0	0	0	0	0	0	0	0	126731751	6,500	126,731.75	6.5
331	0	0	0	0	0	0	1	0	0	0	0	1	0	0	0	0	0	0	0	0	126738251	1,019,501	126,738.25	1,019.50
332	0	0	0	0	0	0	1	0	0	0	0	0	0	0	0	0	0	0	0	0	127757752	9,249	127,757.75	9.25
333	0	0	0	0	0	0	0	0	0	0	0	0	0	0	0	0	0	0	0	0	127767001	464,750	127,767.00	464.75
334	0	0	0	0	0	0	1	0	0	0	0	0	0	0	0	0	0	0	0	0	128231751	6,500	128,231.75	6.5
335	0	0	0	0	0	0	1	0	0	0	0	1	0	0	0	0	0	0	0	0	128238251	1,019,501	128,238.25	1,019.50
336	0	0	0	0	0	0	1	0	0	0	0	0	0	0	0	0	0	0	0	0	129257752	9,249	129,257.75	9.25
337	0	0	0	0	0	0	0	0	0	0	0	0	0	0	0	0	0	0	0	0	129267001	464,751	129,267.00	464.75
338	0	0	0	0	0	0	1	0	0	0	0	0	0	0	0	0	0	0	0	0	129731752	6,499	129,731.75	6.5
339	0	0	0	0	0	0	1	0	0	0	0	1	0	0	0	0	0	0	0	0	129738251	1,012,001	129,738.25	1,012.00
340	0	0	0	0	0	0	0	0	0	0	0	1	0	0	0	0	0	0	0	0	130750252	7,499	130,750.25	7.5
341	0	0	0	0	0	0	0	0	0	0	0	0	0	0	0	0	0	0	0	0	130757751	474,250	130,757.75	474.25
342	0	0	0	0	0	0	1	0	0	0	0	0	0	0	0	0	0	0	0	0	131232001	6,250	131,232.00	6.25
343	0	0	0	0	0	0	1	0	0	0	0	1	0	0	0	0	0	0	0	0	131238251	1,019,501	131,238.25	1,019.50
344	0	0	0	0	0	0	1	0	0	0	0	0	0	0	0	0	0	0	0	0	132257752	9,249	132,257.75	9.25
345	0	0	0	0	0	0	0	0	0	0	0	0	0	0	0	0	0	0	0	0	132267001	465,000	132,267.00	465
346	0	0	0	0	0	0	1	0	0	0	0	0	0	0	0	0	0	0	0	0	132732001	6,250	132,732.00	6.25
347	0	0	0	0	0	0	1	0	0	0	0	1	0	0	0	0	0	0	0	0	132738251	1,019,501	132,738.25	1,019.50
348	0	0	0	0	0	0	1	0	0	0	0	0	0	0	0	0	0	0	0	0	133757752	9,249	133,757.75	9.25
349	0	0	0	0	0	0	0	0	0	0	0	0	0	0	0	0	0	0	0	0	133767001	465,000	133,767.00	465
350	0	0	0	0	0	0	1	0	0	0	0	0	0	0	0	0	0	0	0	0	134232001	6,250	134,232.00	6.25
351	0	0	0	0	0	0	1	0	0	0	0	1	0	0	0	0	0	0	0	0	134238251	1,019,501	134,238.25	1,019.50
352	0	0	0	0	0	0	1	0	0	0	0	0	0	0	0	0	0	0	0	0	135257752	9,249	135,257.75	9.25
353	0	0	0	0	0	0	0	0	0	0	0	0	0	0	0	0	0	0	0	0	135267001	465,000	135,267.00	465
354	0	0	0	0	0	0	1	0	0	0	0	0	0	0	0	0	0	0	0	0	135732001	6,250	135,732.00	6.25
355	0	0	0	0	0	0	1	0	0	0	0	1	0	0	0	0	0	0	0	0	135738251	1,019,750	135,738.25	1,019.75
356	0	0	0	0	0	0	1	0	0	0	0	0	0	0	0	0	0	0	0	0	136758001	9,000	136,758.00	9
357	0	0	0	0	0	0	0	0	0	0	0	0	0	0	0	0	0	0	0	0	136767001	465,000	136,767.00	465
358	0	0	0	0	0	0	1	0	0	0	0	0	0	0	0	0	0	0	0	0	137232001	6,250	137,232.00	6.25
359	0	0	0	0	0	0	1	0	0	0	0	1	0	0	0	0	0	0	0	0	137238251	1,012,001	137,238.25	1,012.00
360	0	0	0	0	0	0	0	0	0	0	0	1	0	0	0	0	0	0	0	0	138250252	7,749	138,250.25	7.75
361	0	0	0	0	0	0	0	0	0	0	0	0	0	0	0	0	0	0	0	0	138258001	474,000	138,258.00	474
362	0	0	0	0	0	0	1	0	0	0	0	0	0	0	0	0	0	0	0	0	138732001	6,250	138,732.00	6.25
363	0	0	0	0	0	0	1	0	0	0	0	1	0	0	0	0	0	0	0	0	138738251	1,019,750	138,738.25	1,019.75
364	0	0	0	0	0	0	1	0	0	0	0	0	0	0	0	0	0	0	0	0	139758001	9,000	139,758.00	9
365	0	0	0	0	0	0	0	0	0	0	0	0	0	0	0	0	0	0	0	0	139767001	465,000	139,767.00	465
366	0	0	0	0	0	0	1	0	0	0	0	0	0	0	0	0	0	0	0	0	140232001	6,250	140,232.00	6.25
367	0	0	0	0	0	0	1	0	0	0	0	1	0	0	0	0	0	0	0	0	140238251	1,019,750	140,238.25	1,019.75
368	0	0	0	0	0	0	1	0	0	0	0	0	0	0	0	0	0	0	0	0	141258001	9,000	141,258.00	9
369	0	0	0	0	0	0	0	0	0	0	0	0	0	0	0	0	0	0	0	0	141267001	465,000	141,267.00	465
370	0	0	0	0	0	0	1	0	0	0	0	0	0	0	0	0	0	0	0	0	141732001	6,250	141,732.00	6.25
371	0	0	0	0	0	0	1	0	0	0	0	1	0	0	0	0	0	0	0	0	141738251	1,019,750	141,738.25	1,019.75
372	0	0	0	0	0	0	1	0	0	0	0	0	0	0	0	0	0	0	0	0	142758001	9,000	142,758.00	9
373	0	0	0	0	0	0	0	0	0	0	0	0	0	0	0	0	0	0	0	0	142767001	465,000	142,767.00	465
374	0	0	0	0	0	0	1	0	0	0	0	0	0	0	0	0	0	0	0	0	143232001	6,250	143,232.00	6.25
375	0	0	0	0	0	0	1	0	0	0	0	1	0	0	0	0	0	0	0	0	143238251	1,019,750	143,238.25	1,019.75
376	0	0	0	0	0	0	1	0	0	0	0	0	0	0	0	0	0	0	0	0	144258001	9,000	144,258.00	9
377	0	0	0	0	0	0	0	0	0	0	0	0	0	0	0	0	0	0	0	0	144267001	465,000	144,267.00	465
378	0	0	0	0	0	0	1	0	0	0	0	0	0	0	0	0	0	0	0	0	144732001	6,250	144,732.00	6.25
379	0	0	0	0	0	0	1	0	0	0	0	1	0	0	0	0	0	0	0	0	144738251	1,012,001	144,738.25	1,012.00
380	0	0	0	0	0	0	0	0	0	0	0	1	0	0	0	0	0	0	0	0	145750252	7,749	145,750.25	7.75
381	0	0	0	0	0	0	0	0	0	0	0	0	0	0	0	0	0	0	0	0	145758001	474,000	145,758.00	474
382	0	0	0	0	0	0	1	0	0	0	0	0	0	0	0	0	0	0	0	0	146232001	6,250	146,232.00	6.25
383	0	0	0	0	0	0	1	0	0	0	0	1	0	0	0	0	0	0	0	0	146238251	1,019,750	146,238.25	1,019.75
384	0	0	0	0	0	0	1	0	0	0	0	0	0	0	0	0	0	0	0	0	147258001	9,000	147,258.00	9
385	0	0	0	0	0	0	0	0	0	0	0	0	0	0	0	0	0	0	0	0	147267001	465,000	147,267.00	465
386	0	0	0	0	0	0	1	0	0	0	0	0	0	0	0	0	0	0	0	0	147732001	6,250	147,732.00	6.25
387	0	0	0	0	0	0	1	0	0	0	0	1	0	0	0	0	0	0	0	0	147738251	1,019,750	147,738.25	1,019.75
388	0	0	0	0	0	0	1	0	0	0	0	0	0	0	0	0	0	0	0	0	148758001	9,000	148,758.00	9
389	0	0	0	0	0	0	0	0	0	0	0	0	0	0	0	0	0	0	0	0	148767001	465,000	148,767.00	465
390	0	0	0	0	0	0	1	0	0	0	0	0	0	0	0	0	0	0	0	0	149232001	6,250	149,232.00	6.25
391	0	0	0	0	0	0	1	0	0	0	0	1	0	0	0	0	0	0	0	0	149238251	1,019,750	149,238.25	1,019.75
392	0	0	0	0	0	0	1	0	0	0	0	0	0	0	0	0	0	0	0	0	150258001	9,000	150,258.00	9
393	0	0	0	0	0	0	0	0	0	0	0	0	0	0	0	0	0	0	0	0	150267001	465,000	150,267.00	465
394	0	0	0	0	0	0	1	0	0	0	0	0	0	0	0	0	0	0	0	0	150732001	6,250	150,732.00	6.25
395	0	0	0	0	0	0	1	0	0	0	0	1	0	0	0	0	0	0	0	0	150738251	1,019,750	150,738.25	1,019.75
396	0	0	0	0	0	0	1	0	0	0	0	0	0	0	0	0	0	0	0	0	151758001	9,000	151,758.00	9
397	0	0	0	0	0	0	0	0	0	0	0	0	0	0	0	0	0	0	0	0	151767001	465,000	151,767.00	465
398	0	0	0	0	0	0	1	0	0	0	0	0	0	0	0	0	0	0	0	0	152232001	6,250	152,232.00	6.25
399	0	0	0	0	0	0	1	0	0	0	0	1	0	0	0	0	0	0	0	0	152238251	1,012,250	152,238.25	1,012.25
400	0	0	0	0	0	0	0	0	0	0	0	1	0	0	0	0	0	0	0	0	153250501	7,500	153,250.50	7.5
401	0	0	0	0	0	0	0	0	0	0	0	0	0	0	0	0	0	0	0	0	153258001	474,000	153,258.00	474
402	0	0	0	0	0	0	1	0	0	0	0	0	0	0	0	0	0	0	0	0	153732001	6,250	153,732.00	6.25
403	0	0	0	0	0	0	1	0	0	0	0	1	0	0	0	0	0	0	0	0	153738251	1,019,750	153,738.25	1,019.75
404	0	0	0	0	0	0	1	0	0	0	0	0	0	0	0	0	0	0	0	0	154758001	9,000	154,758.00	9
405	0	0	0	0	0	0	0	0	0	0	0	0	0	0	0	0	0	0	0	0	154767001	465,000	154,767.00	465
406	0	0	0	0	0	0	1	0	0	0	0	0	0	0	0	0	0	0	0	0	155232001	6,500	155,232.00	6.5
407	0	0	0	0	0	0	1	0	0	0	0	1	0	0	0	0	0	0	0	0	155238501	1,019,500	155,238.50	1,019.50
408	0	0	0	0	0	0	1	0	0	0	0	0	0	0	0	0	0	0	0	0	156258001	9,250	156,258.00	9.25
409	0	0	0	0	0	0	0	0	0	0	0	0	0	0	0	0	0	0	0	0	156267251	464,750	156,267.25	464.75
410	0	0	0	0	0	0	1	0	0	0	0	0	0	0	0	0	0	0	0	0	156732001	6,500	156,732.00	6.5
411	0	0	0	0	0	0	1	0	0	0	0	1	0	0	0	0	0	0	0	0	156738501	1,019,500	156,738.50	1,019.50
412	0	0	0	0	0	0	1	0	0	0	0	0	0	0	0	0	0	0	0	0	157758001	9,250	157,758.00	9.25
413	0	0	0	0	0	0	0	0	0	0	0	0	0	0	0	0	0	0	0	0	157767251	464,750	157,767.25	464.75
414	0	0	0	0	0	0	1	0	0	0	0	0	0	0	0	0	0	0	0	0	158232001	6,500	158,232.00	6.5
415	0	0	0	0	0	0	1	0	0	0	0	1	0	0	0	0	0	0	0	0	158238501	1,019,500	158,238.50	1,019.50
416	0	0	0	0	0	0	1	0	0	0	0	0	0	0	0	0	0	0	0	0	159258001	9,250	159,258.00	9.25
417	0	0	0	0	0	0	0	0	0	0	0	0	0	0	0	0	0	0	0	0	159267251	464,750	159,267.25	464.75
418	0	0	0	0	0	0	1	0	0	0	0	0	0	0	0	0	0	0	0	0	159732001	6,500	159,732.00	6.5
419	0	0	0	0	0	0	1	0	0	0	0	1	0	0	0	0	0	0	0	0	159738501	1,012,000	159,738.50	1,012.00
420	0	0	0	0	0	0	0	0	0	0	0	1	0	0	0	0	0	0	0	0	160750501	7,500	160,750.50	7.5
421	0	0	0	0	0	0	0	0	0	0	0	0	0	0	0	0	0	0	0	0	160758001	474,000	160,758.00	474
422	0	0	0	0	0	0	1	0	0	0	0	0	0	0	0	0	0	0	0	0	161232001	6,500	161,232.00	6.5
423	0	0	0	0	0	0	1	0	0	0	0	1	0	0	0	0	0	0	0	0	161238501	1,019,500	161,238.50	1,019.50
424	0	0	0	0	0	0	1	0	0	0	0	0	0	0	0	0	0	0	0	0	162258001	9,250	162,258.00	9.25
425	0	0	0	0	0	0	0	0	0	0	0	0	0	0	0	0	0	0	0	0	162267251	464,750	162,267.25	464.75
426	0	0	0	0	0	0	1	0	0	0	0	0	0	0	0	0	0	0	0	0	162732001	6,500	162,732.00	6.5
427	0	0	0	0	0	0	1	0	0	0	0	1	0	0	0	0	0	0	0	0	162738501	1,019,500	162,738.50	1,019.50
428	0	0	0	0	0	0	1	0	0	0	0	0	0	0	0	0	0	0	0	0	163758001	9,250	163,758.00	9.25
429	0	0	0	0	0	0	0	0	0	0	0	0	0	0	0	0	0	0	0	0	163767251	464,750	163,767.25	464.75
430	0	0	0	0	0	0	1	0	0	0	0	0	0	0	0	0	0	0	0	0	164232001	6,500	164,232.00	6.5
431	0	0	0	0	0	0	1	0	0	0	0	1	0	0	0	0	0	0	0	0	164238501	1,019,500	164,238.50	1,019.50
432	0	0	0	0	0	0	1	0	0	0	0	0	0	0	0	0	0	0	0	0	165258001	9,250	165,258.00	9.25
433	0	0	0	0	0	0	0	0	0	0	0	0	0	0	0	0	0	0	0	0	165267251	464,750	165,267.25	464.75
434	0	0	0	0	0	0	1	0	0	0	0	0	0	0	0	0	0	0	0	0	165732001	6,500	165,732.00	6.5
435	0	0	0	0	0	0	1	0	0	0	0	1	0	0	0	0	0	0	0	0	165738501	1,019,000	165,738.50	1,019.00
436	0	0	0	0	0	0	1	0	0	0	0	0	0	0	0	0	0	0	0	0	166757501	9,750	166,757.50	9.75
437	0	0	0	0	0	0	0	0	0	0	0	0	0	0	0	0	0	0	0	0	166767251	465,000	166,767.25	465
438	0	0	0	0	0	0	1	0	0	0	0	0	0	0	0	0	0	0	0	0	167232251	6,250	167,232.25	6.25
439	0	0	0	0	0	0	1	0	0	0	0	1	0	0	0	0	0	0	0	0	167238501	1,012,000	167,238.50	1,012.00
440	0	0	0	0	0	0	0	0	0	0	0	1	0	0	0	0	0	0	0	0	168250501	7,500	168,250.50	7.5
441	0	0	0	0	0	0	0	0	0	0	0	0	0	0	0	0	0	0	0	0	168258001	474,250	168,258.00	474.25
442	0	0	0	0	0	0	1	0	0	0	0	0	0	0	0	0	0	0	0	0	168732251	6,250	168,732.25	6.25
443	0	0	0	0	0	0	1	0	0	0	0	1	0	0	0	0	0	0	0	0	168738501	1,019,000	168,738.50	1,019.00
444	0	0	0	0	0	0	1	0	0	0	0	0	0	0	0	0	0	0	0	0	169757501	9,750	169,757.50	9.75
445	0	0	0	0	0	0	0	0	0	0	0	0	0	0	0	0	0	0	0	0	169767251	465,000	169,767.25	465
446	0	0	0	0	0	0	1	0	0	0	0	0	0	0	0	0	0	0	0	0	170232251	6,250	170,232.25	6.25
447	0	0	0	0	0	0	1	0	0	0	0	1	0	0	0	0	0	0	0	0	170238501	1,019,500	170,238.50	1,019.50
448	0	0	0	0	0	0	1	0	0	0	0	0	0	0	0	0	0	0	0	0	171258001	9,250	171,258.00	9.25
449	0	0	0	0	0	0	0	0	0	0	0	0	0	0	0	0	0	0	0	0	171267251	465,000	171,267.25	465
450	0	0	0	0	0	0	1	0	0	0	0	0	0	0	0	0	0	0	0	0	171732251	6,250	171,732.25	6.25
451	0	0	0	0	0	0	1	0	0	0	0	1	0	0	0	0	0	0	0	0	171738501	1,019,500	171,738.50	1,019.50
452	0	0	0	0	0	0	1	0	0	0	0	0	0	0	0	0	0	0	0	0	172758001	9,250	172,758.00	9.25
453	0	0	0	0	0	0	0	0	0	0	0	0	0	0	0	0	0	0	0	0	172767251	465,000	172,767.25	465
454	0	0	0	0	0	0	1	0	0	0	0	0	0	0	0	0	0	0	0	0	173232251	6,250	173,232.25	6.25
455	0	0	0	0	0	0	1	0	0	0	0	1	0	0	0	0	0	0	0	0	173238501	1,019,750	173,238.50	1,019.75
456	0	0	0	0	0	0	1	0	0	0	0	0	0	0	0	0	0	0	0	0	174258251	9,001	174,258.25	9
457	0	0	0	0	0	0	0	0	0	0	0	0	0	0	0	0	0	0	0	0	174267252	464,999	174,267.25	465
458	0	0	0	0	0	0	1	0	0	0	0	0	0	0	0	0	0	0	0	0	174732251	6,250	174,732.25	6.25
459	0	0	0	0	0	0	1	0	0	0	0	1	0	0	0	0	0	0	0	0	174738501	1,012,000	174,738.50	1,012.00
460	0	0	0	0	0	0	0	0	0	0	0	1	0	0	0	0	0	0	0	0	175750501	7,750	175,750.50	7.75
461	0	0	0	0	0	0	0	0	0	0	0	0	0	0	0	0	0	0	0	0	175758251	474,001	175,758.25	474
462	0	0	0	0	0	0	1	0	0	0	0	0	0	0	0	0	0	0	0	0	176232252	6,249	176,232.25	6.25
463	0	0	0	0	0	0	1	0	0	0	0	1	0	0	0	0	0	0	0	0	176238501	1,019,750	176,238.50	1,019.75
464	0	0	0	0	0	0	1	0	0	0	0	0	0	0	0	0	0	0	0	0	177258251	9,001	177,258.25	9
465	0	0	0	0	0	0	0	0	0	0	0	0	0	0	0	0	0	0	0	0	177267252	464,999	177,267.25	465
466	0	0	0	0	0	0	1	0	0	0	0	0	0	0	0	0	0	0	0	0	177732251	6,250	177,732.25	6.25
467	0	0	0	0	0	0	1	0	0	0	0	1	0	0	0	0	0	0	0	0	177738501	1,019,750	177,738.50	1,019.75
468	0	0	0	0	0	0	1	0	0	0	0	0	0	0	0	0	0	0	0	0	178758251	9,001	178,758.25	9
469	0	0	0	0	0	0	0	0	0	0	0	0	0	0	0	0	0	0	0	0	178767252	464,999	178,767.25	465
470	0	0	0	0	0	0	1	0	0	0	0	0	0	0	0	0	0	0	0	0	179232251	6,250	179,232.25	6.25
471	0	0	0	0	0	0	1	0	0	0	0	1	0	0	0	0	0	0	0	0	179238501		179,238.50
