# Supplementary material for: Auditory presentation and synchronization in Adobe Flash and HTML5/JavaScript Web experiments
Source: Behav Res Methods. 2016 Jul 15;48(3):897–908. doi: 10.3758/s13428-016-0758-5 (PMC5003904; doi:10.3758/s13428-016-0758-5)
Supplement: Supplementary file 1 — (ZIP 1310 kb) [file 13428_2016_758_MOESM1_ESM.zip › Data/S4/jswa2-officepc-cr-js-rep2.csv]

	Keypad 4	Keypad 3	Keypad 2	Keypad 1	Opto 4	Opto 3	Opto 2	Opto 1	TTL in 2	TTL in 1	Mic 2	Mic 1	Act close 4	Act close 3	Act close 3	Act close 1	TTL out 2	TTL out 1	Sounder 2	Sounder 1	Elapsed uS	Active uS	Elapsed mS	Active mS
1	0	0	0	0	0	0	0	0	0	0	0	0	0	0	0	0	0	0	0	0	0	3,644,501	0	3,644.50
2	0	0	0	0	0	0	1	0	0	0	0	0	0	0	0	0	0	0	0	0	3644501	11,500	3,644.50	11.5
3	0	0	0	0	0	0	1	0	0	0	0	1	0	0	0	0	0	0	0	0	3656001	1,019,750	3,656.00	1,019.75
4	0	0	0	0	0	0	1	0	0	0	0	0	0	0	0	0	0	0	0	0	4675751	3,750	4,675.75	3.75
5	0	0	0	0	0	0	0	0	0	0	0	0	0	0	0	0	0	0	0	0	4679501	465,000	4,679.50	465
6	0	0	0	0	0	0	1	0	0	0	0	0	0	0	0	0	0	0	0	0	5144501	11,500	5,144.50	11.5
7	0	0	0	0	0	0	1	0	0	0	0	1	0	0	0	0	0	0	0	0	5156001	1,006,750	5,156.00	1,006.75
8	0	0	0	0	0	0	0	0	0	0	0	1	0	0	0	0	0	0	0	0	6162751	12,500	6,162.75	12.5
9	0	0	0	0	0	0	0	0	0	0	0	0	0	0	0	0	0	0	0	0	6175251	480,750	6,175.25	480.75
10	0	0	0	0	0	0	0	0	0	0	0	1	0	0	0	0	0	0	0	0	6656001	5,000	6,656.00	5
11	0	0	0	0	0	0	1	0	0	0	0	1	0	0	0	0	0	0	0	0	6661001	1,001,750	6,661.00	1,001.75
12	0	0	0	0	0	0	0	0	0	0	0	1	0	0	0	0	0	0	0	0	7662751	13,000	7,662.75	13
13	0	0	0	0	0	0	0	0	0	0	0	0	0	0	0	0	0	0	0	0	7675751	468,750	7,675.75	468.75
14	0	0	0	0	0	0	1	0	0	0	0	0	0	0	0	0	0	0	0	0	8144501	11,500	8,144.50	11.5
15	0	0	0	0	0	0	1	0	0	0	0	1	0	0	0	0	0	0	0	0	8156001	1,006,750	8,156.00	1,006.75
16	0	0	0	0	0	0	0	0	0	0	0	1	0	0	0	0	0	0	0	0	9162751	12,500	9,162.75	12.5
17	0	0	0	0	0	0	0	0	0	0	0	0	0	0	0	0	0	0	0	0	9175251	469,250	9,175.25	469.25
18	0	0	0	0	0	0	1	0	0	0	0	0	0	0	0	0	0	0	0	0	9644501	11,500	9,644.50	11.5
19	0	0	0	0	0	0	1	0	0	0	0	1	0	0	0	0	0	0	0	0	9656001	1,018,750	9,656.00	1,018.75
20	0	0	0	0	0	0	1	0	0	0	0	0	0	0	0	0	0	0	0	0	10674751	4,750	10,674.75	4.75
21	0	0	0	0	0	0	0	0	0	0	0	0	0	0	0	0	0	0	0	0	10679501	465,000	10,679.50	465
22	0	0	0	0	0	0	1	0	0	0	0	0	0	0	0	0	0	0	0	0	11144501	11,500	11,144.50	11.5
23	0	0	0	0	0	0	1	0	0	0	0	1	0	0	0	0	0	0	0	0	11156001	1,018,750	11,156.00	1,018.75
24	0	0	0	0	0	0	1	0	0	0	0	0	0	0	0	0	0	0	0	0	12174751	4,750	12,174.75	4.75
25	0	0	0	0	0	0	0	0	0	0	0	0	0	0	0	0	0	0	0	0	12179501	476,500	12,179.50	476.5
26	0	0	0	0	0	0	0	0	0	0	0	1	0	0	0	0	0	0	0	0	12656001	5,251	12,656.00	5.25
27	0	0	0	0	0	0	1	0	0	0	0	1	0	0	0	0	0	0	0	0	12661252	1,001,749	12,661.25	1,001.75
28	0	0	0	0	0	0	0	0	0	0	0	1	0	0	0	0	0	0	0	0	13663001	11,750	13,663.00	11.75
29	0	0	0	0	0	0	0	0	0	0	0	0	0	0	0	0	0	0	0	0	13674751	469,750	13,674.75	469.75
30	0	0	0	0	0	0	1	0	0	0	0	0	0	0	0	0	0	0	0	0	14144501	11,500	14,144.50	11.5
31	0	0	0	0	0	0	1	0	0	0	0	1	0	0	0	0	0	0	0	0	14156001	1,007,000	14,156.00	1,007.00
32	0	0	0	0	0	0	0	0	0	0	0	1	0	0	0	0	0	0	0	0	15163001	11,750	15,163.00	11.75
33	0	0	0	0	0	0	0	0	0	0	0	0	0	0	0	0	0	0	0	0	15174751	469,750	15,174.75	469.75
34	0	0	0	0	0	0	1	0	0	0	0	0	0	0	0	0	0	0	0	0	15644501	11,500	15,644.50	11.5
35	0	0	0	0	0	0	1	0	0	0	0	1	0	0	0	0	0	0	0	0	15656001	1,019,750	15,656.00	1,019.75
36	0	0	0	0	0	0	1	0	0	0	0	0	0	0	0	0	0	0	0	0	16675751	3,750	16,675.75	3.75
37	0	0	0	0	0	0	0	0	0	0	0	0	0	0	0	0	0	0	0	0	16679501	465,000	16,679.50	465
38	0	0	0	0	0	0	1	0	0	0	0	0	0	0	0	0	0	0	0	0	17144501	11,500	17,144.50	11.5
39	0	0	0	0	0	0	1	0	0	0	0	1	0	0	0	0	0	0	0	0	17156001	1,019,750	17,156.00	1,019.75
40	0	0	0	0	0	0	1	0	0	0	0	0	0	0	0	0	0	0	0	0	18175751	3,750	18,175.75	3.75
41	0	0	0	0	0	0	0	0	0	0	0	0	0	0	0	0	0	0	0	0	18179501	465,000	18,179.50	465
42	0	0	0	0	0	0	1	0	0	0	0	0	0	0	0	0	0	0	0	0	18644501	11,750	18,644.50	11.75
43	0	0	0	0	0	0	1	0	0	0	0	1	0	0	0	0	0	0	0	0	18656251	1,019,500	18,656.25	1,019.50
44	0	0	0	0	0	0	1	0	0	0	0	0	0	0	0	0	0	0	0	0	19675751	3,750	19,675.75	3.75
45	0	0	0	0	0	0	0	0	0	0	0	0	0	0	0	0	0	0	0	0	19679501	465,000	19,679.50	465
46	0	0	0	0	0	0	1	0	0	0	0	0	0	0	0	0	0	0	0	0	20144501	11,750	20,144.50	11.75
47	0	0	0	0	0	0	1	0	0	0	0	1	0	0	0	0	0	0	0	0	20156251	1,006,750	20,156.25	1,006.75
48	0	0	0	0	0	0	0	0	0	0	0	1	0	0	0	0	0	0	0	0	21163001	12,750	21,163.00	12.75
49	0	0	0	0	0	0	0	0	0	0	0	0	0	0	0	0	0	0	0	0	21175751	480,500	21,175.75	480.5
50	0	0	0	0	0	0	0	0	0	0	0	1	0	0	0	0	0	0	0	0	21656251	5,000	21,656.25	5
51	0	0	0	0	0	0	1	0	0	0	0	1	0	0	0	0	0	0	0	0	21661251	1,001,750	21,661.25	1,001.75
52	0	0	0	0	0	0	0	0	0	0	0	1	0	0	0	0	0	0	0	0	22663001	12,750	22,663.00	12.75
53	0	0	0	0	0	0	0	0	0	0	0	0	0	0	0	0	0	0	0	0	22675751	468,750	22,675.75	468.75
54	0	0	0	0	0	0	1	0	0	0	0	0	0	0	0	0	0	0	0	0	23144501	11,750	23,144.50	11.75
55	0	0	0	0	0	0	1	0	0	0	0	1	0	0	0	0	0	0	0	0	23156251	1,019,500	23,156.25	1,019.50
56	0	0	0	0	0	0	1	0	0	0	0	0	0	0	0	0	0	0	0	0	24175751	4,000	24,175.75	4
57	0	0	0	0	0	0	0	0	0	0	0	0	0	0	0	0	0	0	0	0	24179751	464,750	24,179.75	464.75
58	0	0	0	0	0	0	1	0	0	0	0	0	0	0	0	0	0	0	0	0	24644501	11,750	24,644.50	11.75
59	0	0	0	0	0	0	1	0	0	0	0	1	0	0	0	0	0	0	0	0	24656251	1,019,500	24,656.25	1,019.50
60	0	0	0	0	0	0	1	0	0	0	0	0	0	0	0	0	0	0	0	0	25675751	4,001	25,675.75	4
61	0	0	0	0	0	0	0	0	0	0	0	0	0	0	0	0	0	0	0	0	25679752	464,749	25,679.75	464.75
62	0	0	0	0	0	0	1	0	0	0	0	0	0	0	0	0	0	0	0	0	26144501	11,750	26,144.50	11.75
63	0	0	0	0	0	0	1	0	0	0	0	1	0	0	0	0	0	0	0	0	26156251	1,019,500	26,156.25	1,019.50
64	0	0	0	0	0	0	1	0	0	0	0	0	0	0	0	0	0	0	0	0	27175751	4,000	27,175.75	4
65	0	0	0	0	0	0	0	0	0	0	0	0	0	0	0	0	0	0	0	0	27179751	476,500	27,179.75	476.5
66	0	0	0	0	0	0	0	0	0	0	0	1	0	0	0	0	0	0	0	0	27656251	5,000	27,656.25	5
67	0	0	0	0	0	0	1	0	0	0	0	1	0	0	0	0	0	0	0	0	27661251	1,001,750	27,661.25	1,001.75
68	0	0	0	0	0	0	0	0	0	0	0	1	0	0	0	0	0	0	0	0	28663001	12,750	28,663.00	12.75
69	0	0	0	0	0	0	0	0	0	0	0	0	0	0	0	0	0	0	0	0	28675751	469,000	28,675.75	469
70	0	0	0	0	0	0	1	0	0	0	0	0	0	0	0	0	0	0	0	0	29144751	11,500	29,144.75	11.5
71	0	0	0	0	0	0	1	0	0	0	0	1	0	0	0	0	0	0	0	0	29156251	1,006,750	29,156.25	1,006.75
72	0	0	0	0	0	0	0	0	0	0	0	1	0	0	0	0	0	0	0	0	30163001	12,750	30,163.00	12.75
73	0	0	0	0	0	0	0	0	0	0	0	0	0	0	0	0	0	0	0	0	30175751	469,000	30,175.75	469
74	0	0	0	0	0	0	1	0	0	0	0	0	0	0	0	0	0	0	0	0	30644751	11,500	30,644.75	11.5
75	0	0	0	0	0	0	1	0	0	0	0	1	0	0	0	0	0	0	0	0	30656251	1,019,501	30,656.25	1,019.50
76	0	0	0	0	0	0	1	0	0	0	0	0	0	0	0	0	0	0	0	0	31675752	3,999	31,675.75	4
77	0	0	0	0	0	0	0	0	0	0	0	0	0	0	0	0	0	0	0	0	31679751	465,000	31,679.75	465
78	0	0	0	0	0	0	1	0	0	0	0	0	0	0	0	0	0	0	0	0	32144751	11,501	32,144.75	11.5
79	0	0	0	0	0	0	1	0	0	0	0	1	0	0	0	0	0	0	0	0	32156252	1,019,499	32,156.25	1,019.50
80	0	0	0	0	0	0	1	0	0	0	0	0	0	0	0	0	0	0	0	0	33175751	4,000	33,175.75	4
81	0	0	0	0	0	0	0	0	0	0	0	0	0	0	0	0	0	0	0	0	33179751	465,000	33,179.75	465
82	0	0	0	0	0	0	1	0	0	0	0	0	0	0	0	0	0	0	0	0	33644751	11,500	33,644.75	11.5
83	0	0	0	0	0	0	1	0	0	0	0	1	0	0	0	0	0	0	0	0	33656251	1,006,750	33,656.25	1,006.75
84	0	0	0	0	0	0	0	0	0	0	0	1	0	0	0	0	0	0	0	0	34663001	12,750	34,663.00	12.75
85	0	0	0	0	0	0	0	0	0	0	0	0	0	0	0	0	0	0	0	0	34675751	469,000	34,675.75	469
86	0	0	0	0	0	0	1	0	0	0	0	0	0	0	0	0	0	0	0	0	35144751	11,500	35,144.75	11.5
87	0	0	0	0	0	0	1	0	0	0	0	1	0	0	0	0	0	0	0	0	35156251	1,006,750	35,156.25	1,006.75
88	0	0	0	0	0	0	0	0	0	0	0	1	0	0	0	0	0	0	0	0	36163001	13,000	36,163.00	13
89	0	0	0	0	0	0	0	0	0	0	0	0	0	0	0	0	0	0	0	0	36176001	480,250	36,176.00	480.25
90	0	0	0	0	0	0	0	0	0	0	0	1	0	0	0	0	0	0	0	0	36656251	5,000	36,656.25	5
91	0	0	0	0	0	0	1	0	0	0	0	1	0	0	0	0	0	0	0	0	36661251	1,001,750	36,661.25	1,001.75
92	0	0	0	0	0	0	0	0	0	0	0	1	0	0	0	0	0	0	0	0	37663001	13,000	37,663.00	13
93	0	0	0	0	0	0	0	0	0	0	0	0	0	0	0	0	0	0	0	0	37676001	468,750	37,676.00	468.75
94	0	0	0	0	0	0	1	0	0	0	0	0	0	0	0	0	0	0	0	0	38144751	11,500	38,144.75	11.5
95	0	0	0	0	0	0	1	0	0	0	0	1	0	0	0	0	0	0	0	0	38156251	1,019,750	38,156.25	1,019.75
96	0	0	0	0	0	0	1	0	0	0	0	0	0	0	0	0	0	0	0	0	39176001	3,750	39,176.00	3.75
97	0	0	0	0	0	0	0	0	0	0	0	0	0	0	0	0	0	0	0	0	39179751	465,000	39,179.75	465
98	0	0	0	0	0	0	1	0	0	0	0	0	0	0	0	0	0	0	0	0	39644751	11,500	39,644.75	11.5
99	0	0	0	0	0	0	1	0	0	0	0	1	0	0	0	0	0	0	0	0	39656251	1,019,750	39,656.25	1,019.75
100	0	0	0	0	0	0	1	0	0	0	0	0	0	0	0	0	0	0	0	0	40676001	3,750	40,676.00	3.75
101	0	0	0	0	0	0	0	0	0	0	0	0	0	0	0	0	0	0	0	0	40679751	465,000	40,679.75	465
102	0	0	0	0	0	0	1	0	0	0	0	0	0	0	0	0	0	0	0	0	41144751	11,500	41,144.75	11.5
103	0	0	0	0	0	0	1	0	0	0	0	1	0	0	0	0	0	0	0	0	41156251	1,006,750	41,156.25	1,006.75
104	0	0	0	0	0	0	0	0	0	0	0	1	0	0	0	0	0	0	0	0	42163001	13,000	42,163.00	13
105	0	0	0	0	0	0	0	0	0	0	0	0	0	0	0	0	0	0	0	0	42176001	480,250	42,176.00	480.25
106	0	0	0	0	0	0	0	0	0	0	0	1	0	0	0	0	0	0	0	0	42656251	5,250	42,656.25	5.25
107	0	0	0	0	0	0	1	0	0	0	0	1	0	0	0	0	0	0	0	0	42661501	1,001,500	42,661.50	1,001.50
108	0	0	0	0	0	0	0	0	0	0	0	1	0	0	0	0	0	0	0	0	43663001	13,000	43,663.00	13
109	0	0	0	0	0	0	0	0	0	0	0	0	0	0	0	0	0	0	0	0	43676001	468,750	43,676.00	468.75
110	0	0	0	0	0	0	1	0	0	0	0	0	0	0	0	0	0	0	0	0	44144751	11,500	44,144.75	11.5
111	0	0	0	0	0	0	1	0	0	0	0	1	0	0	0	0	0	0	0	0	44156251	1,006,750	44,156.25	1,006.75
112	0	0	0	0	0	0	0	0	0	0	0	1	0	0	0	0	0	0	0	0	45163001	13,000	45,163.00	13
113	0	0	0	0	0	0	0	0	0	0	0	0	0	0	0	0	0	0	0	0	45176001	468,750	45,176.00	468.75
114	0	0	0	0	0	0	1	0	0	0	0	0	0	0	0	0	0	0	0	0	45644751	11,500	45,644.75	11.5
115	0	0	0	0	0	0	1	0	0	0	0	1	0	0	0	0	0	0	0	0	45656251	1,019,750	45,656.25	1,019.75
116	0	0	0	0	0	0	1	0	0	0	0	0	0	0	0	0	0	0	0	0	46676001	3,751	46,676.00	3.75
117	0	0	0	0	0	0	0	0	0	0	0	0	0	0	0	0	0	0	0	0	46679752	464,999	46,679.75	465
118	0	0	0	0	0	0	1	0	0	0	0	0	0	0	0	0	0	0	0	0	47144751	11,500	47,144.75	11.5
119	0	0	0	0	0	0	1	0	0	0	0	1	0	0	0	0	0	0	0	0	47156251	1,019,750	47,156.25	1,019.75
120	0	0	0	0	0	0	1	0	0	0	0	0	0	0	0	0	0	0	0	0	48176001	3,750	48,176.00	3.75
121	0	0	0	0	0	0	0	0	0	0	0	0	0	0	0	0	0	0	0	0	48179751	465,000	48,179.75	465
122	0	0	0	0	0	0	1	0	0	0	0	0	0	0	0	0	0	0	0	0	48644751	11,500	48,644.75	11.5
123	0	0	0	0	0	0	1	0	0	0	0	1	0	0	0	0	0	0	0	0	48656251	1,007,000	48,656.25	1,007.00
124	0	0	0	0	0	0	0	0	0	0	0	1	0	0	0	0	0	0	0	0	49663251	12,750	49,663.25	12.75
125	0	0	0	0	0	0	0	0	0	0	0	0	0	0	0	0	0	0	0	0	49676001	468,750	49,676.00	468.75
126	0	0	0	0	0	0	1	0	0	0	0	0	0	0	0	0	0	0	0	0	50144751	11,501	50,144.75	11.5
127	0	0	0	0	0	0	1	0	0	0	0	1	0	0	0	0	0	0	0	0	50156252	1,006,999	50,156.25	1,007.00
128	0	0	0	0	0	0	0	0	0	0	0	1	0	0	0	0	0	0	0	0	51163251	12,750	51,163.25	12.75
129	0	0	0	0	0	0	0	0	0	0	0	0	0	0	0	0	0	0	0	0	51176001	480,251	51,176.00	480.25
130	0	0	0	0	0	0	0	0	0	0	0	1	0	0	0	0	0	0	0	0	51656252	5,249	51,656.25	5.25
131	0	0	0	0	0	0	1	0	0	0	0	1	0	0	0	0	0	0	0	0	51661501	1,001,750	51,661.50	1,001.75
132	0	0	0	0	0	0	0	0	0	0	0	1	0	0	0	0	0	0	0	0	52663251	12,750	52,663.25	12.75
133	0	0	0	0	0	0	0	0	0	0	0	0	0	0	0	0	0	0	0	0	52676001	468,750	52,676.00	468.75
134	0	0	0	0	0	0	1	0	0	0	0	0	0	0	0	0	0	0	0	0	53144751	11,500	53,144.75	11.5
135	0	0	0	0	0	0	1	0	0	0	0	1	0	0	0	0	0	0	0	0	53156251	1,019,750	53,156.25	1,019.75
136	0	0	0	0	0	0	1	0	0	0	0	0	0	0	0	0	0	0	0	0	54176001	3,750	54,176.00	3.75
137	0	0	0	0	0	0	0	0	0	0	0	0	0	0	0	0	0	0	0	0	54179751	465,000	54,179.75	465
138	0	0	0	0	0	0	1	0	0	0	0	0	0	0	0	0	0	0	0	0	54644751	11,750	54,644.75	11.75
139	0	0	0	0	0	0	1	0	0	0	0	1	0	0	0	0	0	0	0	0	54656501	1,019,500	54,656.50	1,019.50
140	0	0	0	0	0	0	1	0	0	0	0	0	0	0	0	0	0	0	0	0	55676001	3,750	55,676.00	3.75
141	0	0	0	0	0	0	0	0	0	0	0	0	0	0	0	0	0	0	0	0	55679751	465,001	55,679.75	465
142	0	0	0	0	0	0	1	0	0	0	0	0	0	0	0	0	0	0	0	0	56144752	11,749	56,144.75	11.75
143	0	0	0	0	0	0	1	0	0	0	0	1	0	0	0	0	0	0	0	0	56156501	1,006,750	56,156.50	1,006.75
144	0	0	0	0	0	0	0	0	0	0	0	1	0	0	0	0	0	0	0	0	57163251	12,750	57,163.25	12.75
145	0	0	0	0	0	0	0	0	0	0	0	0	0	0	0	0	0	0	0	0	57176001	480,500	57,176.00	480.5
146	0	0	0	0	0	0	0	0	0	0	0	1	0	0	0	0	0	0	0	0	57656501	5,000	57,656.50	5
147	0	0	0	0	0	0	1	0	0	0	0	1	0	0	0	0	0	0	0	0	57661501	1,001,750	57,661.50	1,001.75
148	0	0	0	0	0	0	0	0	0	0	0	1	0	0	0	0	0	0	0	0	58663251	12,750	58,663.25	12.75
149	0	0	0	0	0	0	0	0	0	0	0	0	0	0	0	0	0	0	0	0	58676001	468,750	58,676.00	468.75
150	0	0	0	0	0	0	1	0	0	0	0	0	0	0	0	0	0	0	0	0	59144751	11,750	59,144.75	11.75
151	0	0	0	0	0	0	1	0	0	0	0	1	0	0	0	0	0	0	0	0	59156501	1,006,750	59,156.50	1,006.75
152	0	0	0	0	0	0	0	0	0	0	0	1	0	0	0	0	0	0	0	0	60163251	12,750	60,163.25	12.75
153	0	0	0	0	0	0	0	0	0	0	0	0	0	0	0	0	0	0	0	0	60176001	469,000	60,176.00	469
154	0	0	0	0	0	0	1	0	0	0	0	0	0	0	0	0	0	0	0	0	60645001	11,500	60,645.00	11.5
155	0	0	0	0	0	0	1	0	0	0	0	1	0	0	0	0	0	0	0	0	60656501	1,019,500	60,656.50	1,019.50
156	0	0	0	0	0	0	1	0	0	0	0	0	0	0	0	0	0	0	0	0	61676001	4,000	61,676.00	4
157	0	0	0	0	0	0	0	0	0	0	0	0	0	0	0	0	0	0	0	0	61680001	465,000	61,680.00	465
158	0	0	0	0	0	0	1	0	0	0	0	0	0	0	0	0	0	0	0	0	62145001	11,500	62,145.00	11.5
159	0	0	0	0	0	0	1	0	0	0	0	1	0	0	0	0	0	0	0	0	62156501	1,019,500	62,156.50	1,019.50
160	0	0	0	0	0	0	1	0	0	0	0	0	0	0	0	0	0	0	0	0	63176001	4,000	63,176.00	4
161	0	0	0	0	0	0	0	0	0	0	0	0	0	0	0	0	0	0	0	0	63180001	465,000	63,180.00	465
162	0	0	0	0	0	0	1	0	0	0	0	0	0	0	0	0	0	0	0	0	63645001	11,500	63,645.00	11.5
163	0	0	0	0	0	0	1	0	0	0	0	1	0	0	0	0	0	0	0	0	63656501	1,006,750	63,656.50	1,006.75
164	0	0	0	0	0	0	0	0	0	0	0	1	0	0	0	0	0	0	0	0	64663251	12,750	64,663.25	12.75
165	0	0	0	0	0	0	0	0	0	0	0	0	0	0	0	0	0	0	0	0	64676001	469,000	64,676.00	469
166	0	0	0	0	0	0	1	0	0	0	0	0	0	0	0	0	0	0	0	0	65145001	11,500	65,145.00	11.5
167	0	0	0	0	0	0	1	0	0	0	0	1	0	0	0	0	0	0	0	0	65156501	1,006,750	65,156.50	1,006.75
168	0	0	0	0	0	0	0	0	0	0	0	1	0	0	0	0	0	0	0	0	66163251	12,750	66,163.25	12.75
169	0	0	0	0	0	0	0	0	0	0	0	0	0	0	0	0	0	0	0	0	66176001	480,500	66,176.00	480.5
170	0	0	0	0	0	0	0	0	0	0	0	1	0	0	0	0	0	0	0	0	66656501	5,000	66,656.50	5
171	0	0	0	0	0	0	1	0	0	0	0	1	0	0	0	0	0	0	0	0	66661501	1,001,750	66,661.50	1,001.75
172	0	0	0	0	0	0	0	0	0	0	0	1	0	0	0	0	0	0	0	0	67663251	12,750	67,663.25	12.75
173	0	0	0	0	0	0	0	0	0	0	0	0	0	0	0	0	0	0	0	0	67676001	469,000	67,676.00	469
174	0	0	0	0	0	0	1	0	0	0	0	0	0	0	0	0	0	0	0	0	68145001	11,500	68,145.00	11.5
175	0	0	0	0	0	0	1	0	0	0	0	1	0	0	0	0	0	0	0	0	68156501	1,019,500	68,156.50	1,019.50
176	0	0	0	0	0	0	1	0	0	0	0	0	0	0	0	0	0	0	0	0	69176001	4,000	69,176.00	4
177	0	0	0	0	0	0	0	0	0	0	0	0	0	0	0	0	0	0	0	0	69180001	465,000	69,180.00	465
178	0	0	0	0	0	0	1	0	0	0	0	0	0	0	0	0	0	0	0	0	69645001	11,500	69,645.00	11.5
179	0	0	0	0	0	0	1	0	0	0	0	1	0	0	0	0	0	0	0	0	69656501	1,019,500	69,656.50	1,019.50
180	0	0	0	0	0	0	1	0	0	0	0	0	0	0	0	0	0	0	0	0	70676001	4,000	70,676.00	4
181	0	0	0	0	0	0	0	0	0	0	0	0	0	0	0	0	0	0	0	0	70680001	465,000	70,680.00	465
182	0	0	0	0	0	0	1	0	0	0	0	0	0	0	0	0	0	0	0	0	71145001	11,500	71,145.00	11.5
183	0	0	0	0	0	0	1	0	0	0	0	1	0	0	0	0	0	0	0	0	71156501	1,006,750	71,156.50	1,006.75
184	0	0	0	0	0	0	0	0	0	0	0	1	0	0	0	0	0	0	0	0	72163251	12,500	72,163.25	12.5
185	0	0	0	0	0	0	0	0	0	0	0	0	0	0	0	0	0	0	0	0	72175751	480,750	72,175.75	480.75
186	0	0	0	0	0	0	0	0	0	0	0	1	0	0	0	0	0	0	0	0	72656501	5,251	72,656.50	5.25
187	0	0	0	0	0	0	1	0	0	0	0	1	0	0	0	0	0	0	0	0	72661752	1,001,499	72,661.75	1,001.50
188	0	0	0	0	0	0	0	0	0	0	0	1	0	0	0	0	0	0	0	0	73663251	13,000	73,663.25	13
189	0	0	0	0	0	0	0	0	0	0	0	0	0	0	0	0	0	0	0	0	73676251	468,750	73,676.25	468.75
190	0	0	0	0	0	0	1	0	0	0	0	0	0	0	0	0	0	0	0	0	74145001	11,500	74,145.00	11.5
191	0	0	0	0	0	0	1	0	0	0	0	1	0	0	0	0	0	0	0	0	74156501	1,006,750	74,156.50	1,006.75
192	0	0	0	0	0	0	0	0	0	0	0	1	0	0	0	0	0	0	0	0	75163251	13,000	75,163.25	13
193	0	0	0	0	0	0	0	0	0	0	0	0	0	0	0	0	0	0	0	0	75176251	468,750	75,176.25	468.75
194	0	0	0	0	0	0	1	0	0	0	0	0	0	0	0	0	0	0	0	0	75645001	11,500	75,645.00	11.5
195	0	0	0	0	0	0	1	0	0	0	0	1	0	0	0	0	0	0	0	0	75656501	1,019,750	75,656.50	1,019.75
196	0	0	0	0	0	0	1	0	0	0	0	0	0	0	0	0	0	0	0	0	76676251	3,750	76,676.25	3.75
197	0	0	0	0	0	0	0	0	0	0	0	0	0	0	0	0	0	0	0	0	76680001	465,000	76,680.00	465
198	0	0	0	0	0	0	1	0	0	0	0	0	0	0	0	0	0	0	0	0	77145001	11,500	77,145.00	11.5
199	0	0	0	0	0	0	1	0	0	0	0	1	0	0	0	0	0	0	0	0	77156501	1,019,750	77,156.50	1,019.75
200	0	0	0	0	0	0	1	0	0	0	0	0	0	0	0	0	0	0	0	0	78176251	3,750	78,176.25	3.75
201	0	0	0	0	0	0	0	0	0	0	0	0	0	0	0	0	0	0	0	0	78180001	465,000	78,180.00	465
202	0	0	0	0	0	0	1	0	0	0	0	0	0	0	0	0	0	0	0	0	78645001	11,500	78,645.00	11.5
203	0	0	0	0	0	0	1	0	0	0	0	1	0	0	0	0	0	0	0	0	78656501	1,006,750	78,656.50	1,006.75
204	0	0	0	0	0	0	0	0	0	0	0	1	0	0	0	0	0	0	0	0	79663251	13,000	79,663.25	13
205	0	0	0	0	0	0	0	0	0	0	0	0	0	0	0	0	0	0	0	0	79676251	468,750	79,676.25	468.75
206	0	0	0	0	0	0	1	0	0	0	0	0	0	0	0	0	0	0	0	0	80145001	11,500	80,145.00	11.5
207	0	0	0	0	0	0	1	0	0	0	0	1	0	0	0	0	0	0	0	0	80156501	1,006,750	80,156.50	1,006.75
208	0	0	0	0	0	0	0	0	0	0	0	1	0	0	0	0	0	0	0	0	81163251	13,000	81,163.25	13
209	0	0	0	0	0	0	0	0	0	0	0	0	0	0	0	0	0	0	0	0	81176251	480,250	81,176.25	480.25
210	0	0	0	0	0	0	0	0	0	0	0	1	0	0	0	0	0	0	0	0	81656501	5,250	81,656.50	5.25
211	0	0	0	0	0	0	1	0	0	0	0	1	0	0	0	0	0	0	0	0	81661751	1,001,750	81,661.75	1,001.75
212	0	0	0	0	0	0	0	0	0	0	0	1	0	0	0	0	0	0	0	0	82663501	12,750	82,663.50	12.75
213	0	0	0	0	0	0	0	0	0	0	0	0	0	0	0	0	0	0	0	0	82676251	468,750	82,676.25	468.75
214	0	0	0	0	0	0	1	0	0	0	0	0	0	0	0	0	0	0	0	0	83145001	11,500	83,145.00	11.5
215	0	0	0	0	0	0	1	0	0	0	0	1	0	0	0	0	0	0	0	0	83156501	1,019,750	83,156.50	1,019.75
216	0	0	0	0	0	0	1	0	0	0	0	0	0	0	0	0	0	0	0	0	84176251	3,750	84,176.25	3.75
217	0	0	0	0	0	0	0	0	0	0	0	0	0	0	0	0	0	0	0	0	84180001	465,000	84,180.00	465
218	0	0	0	0	0	0	1	0	0	0	0	0	0	0	0	0	0	0	0	0	84645001	11,500	84,645.00	11.5
219	0	0	0	0	0	0	1	0	0	0	0	1	0	0	0	0	0	0	0	0	84656501	1,019,750	84,656.50	1,019.75
220	0	0	0	0	0	0	1	0	0	0	0	0	0	0	0	0	0	0	0	0	85676251	3,750	85,676.25	3.75
221	0	0	0	0	0	0	0	0	0	0	0	0	0	0	0	0	0	0	0	0	85680001	465,000	85,680.00	465
222	0	0	0	0	0	0	1	0	0	0	0	0	0	0	0	0	0	0	0	0	86145001	11,500	86,145.00	11.5
223	0	0	0	0	0	0	1	0	0	0	0	1	0	0	0	0	0	0	0	0	86156501	1,007,000	86,156.50	1,007.00
224	0	0	0	0	0	0	0	0	0	0	0	1	0	0	0	0	0	0	0	0	87163501	12,750	87,163.50	12.75
225	0	0	0	0	0	0	0	0	0	0	0	0	0	0	0	0	0	0	0	0	87176251	480,250	87,176.25	480.25
226	0	0	0	0	0	0	0	0	0	0	0	1	0	0	0	0	0	0	0	0	87656501	5,250	87,656.50	5.25
227	0	0	0	0	0	0	1	0	0	0	0	1	0	0	0	0	0	0	0	0	87661751	1,001,750	87,661.75	1,001.75
228	0	0	0	0	0	0	0	0	0	0	0	1	0	0	0	0	0	0	0	0	88663501	12,750	88,663.50	12.75
229	0	0	0	0	0	0	0	0	0	0	0	0	0	0	0	0	0	0	0	0	88676251	468,750	88,676.25	468.75
230	0	0	0	0	0	0	1	0	0	0	0	0	0	0	0	0	0	0	0	0	89145001	11,750	89,145.00	11.75
231	0	0	0	0	0	0	1	0	0	0	0	1	0	0	0	0	0	0	0	0	89156751	1,006,750	89,156.75	1,006.75
232	0	0	0	0	0	0	0	0	0	0	0	1	0	0	0	0	0	0	0	0	90163501	12,750	90,163.50	12.75
233	0	0	0	0	0	0	0	0	0	0	0	0	0	0	0	0	0	0	0	0	90176251	468,750	90,176.25	468.75
234	0	0	0	0	0	0	1	0	0	0	0	0	0	0	0	0	0	0	0	0	90645001	11,750	90,645.00	11.75
235	0	0	0	0	0	0	1	0	0	0	0	1	0	0	0	0	0	0	0	0	90656751	1,019,500	90,656.75	1,019.50
236	0	0	0	0	0	0	1	0	0	0	0	0	0	0	0	0	0	0	0	0	91676251	4,001	91,676.25	4
237	0	0	0	0	0	0	0	0	0	0	0	0	0	0	0	0	0	0	0	0	91680252	464,749	91,680.25	464.75
238	0	0	0	0	0	0	1	0	0	0	0	0	0	0	0	0	0	0	0	0	92145001	11,750	92,145.00	11.75
239	0	0	0	0	0	0	1	0	0	0	0	1	0	0	0	0	0	0	0	0	92156751	1,019,500	92,156.75	1,019.50
240	0	0	0	0	0	0	1	0	0	0	0	0	0	0	0	0	0	0	0	0	93176251	4,000	93,176.25	4
241	0	0	0	0	0	0	0	0	0	0	0	0	0	0	0	0	0	0	0	0	93180251	476,500	93,180.25	476.5
242	0	0	0	0	0	0	0	0	0	0	0	1	0	0	0	0	0	0	0	0	93656751	5,000	93,656.75	5
243	0	0	0	0	0	0	1	0	0	0	0	1	0	0	0	0	0	0	0	0	93661751	1,001,750	93,661.75	1,001.75
244	0	0	0	0	0	0	0	0	0	0	0	1	0	0	0	0	0	0	0	0	94663501	12,750	94,663.50	12.75
245	0	0	0	0	0	0	0	0	0	0	0	0	0	0	0	0	0	0	0	0	94676251	468,750	94,676.25	468.75
246	0	0	0	0	0	0	1	0	0	0	0	0	0	0	0	0	0	0	0	0	95145001	11,750	95,145.00	11.75
247	0	0	0	0	0	0	1	0	0	0	0	1	0	0	0	0	0	0	0	0	95156751	1,006,750	95,156.75	1,006.75
248	0	0	0	0	0	0	0	0	0	0	0	1	0	0	0	0	0	0	0	0	96163501	12,750	96,163.50	12.75
249	0	0	0	0	0	0	0	0	0	0	0	0	0	0	0	0	0	0	0	0	96176251	480,500	96,176.25	480.5
250	0	0	0	0	0	0	0	0	0	0	0	1	0	0	0	0	0	0	0	0	96656751	5,000	96,656.75	5
251	0	0	0	0	0	0	1	0	0	0	0	1	0	0	0	0	0	0	0	0	96661751	1,001,750	96,661.75	1,001.75
252	0	0	0	0	0	0	0	0	0	0	0	1	0	0	0	0	0	0	0	0	97663501	12,250	97,663.50	12.25
253	0	0	0	0	0	0	0	0	0	0	0	0	0	0	0	0	0	0	0	0	97675751	469,501	97,675.75	469.5
254	0	0	0	0	0	0	1	0	0	0	0	0	0	0	0	0	0	0	0	0	98145252	11,499	98,145.25	11.5
255	0	0	0	0	0	0	1	0	0	0	0	1	0	0	0	0	0	0	0	0	98156751	1,019,500	98,156.75	1,019.50
256	0	0	0	0	0	0	1	0	0	0	0	0	0	0	0	0	0	0	0	0	99176251	4,000	99,176.25	4
257	0	0	0	0	0	0	0	0	0	0	0	0	0	0	0	0	0	0	0	0	99180251	465,000	99,180.25	465
258	0	0	0	0	0	0	1	0	0	0	0	0	0	0	0	0	0	0	0	0	99645251	11,500	99,645.25	11.5
259	0	0	0	0	0	0	1	0	0	0	0	1	0	0	0	0	0	0	0	0	99656751	1,019,501	99,656.75	1,019.50
260	0	0	0	0	0	0	1	0	0	0	0	0	0	0	0	0	0	0	0	0	100676252	3,999	100,676.25	4
261	0	0	0	0	0	0	0	0	0	0	0	0	0	0	0	0	0	0	0	0	100680251	465,000	100,680.25	465
262	0	0	0	0	0	0	1	0	0	0	0	0	0	0	0	0	0	0	0	0	101145251	11,501	101,145.25	11.5
263	0	0	0	0	0	0	1	0	0	0	0	1	0	0	0	0	0	0	0	0	101156752	1,006,749	101,156.75	1,006.75
264	0	0	0	0	0	0	0	0	0	0	0	1	0	0	0	0	0	0	0	0	102163501	12,750	102,163.50	12.75
265	0	0	0	0	0	0	0	0	0	0	0	0	0	0	0	0	0	0	0	0	102176251	480,500	102,176.25	480.5
266	0	0	0	0	0	0	0	0	0	0	0	1	0	0	0	0	0	0	0	0	102656751	5,000	102,656.75	5
267	0	0	0	0	0	0	1	0	0	0	0	1	0	0	0	0	0	0	0	0	102661751	1,001,750	102,661.75	1,001.75
268	0	0	0	0	0	0	0	0	0	0	0	1	0	0	0	0	0	0	0	0	103663501	12,750	103,663.50	12.75
269	0	0	0	0	0	0	0	0	0	0	0	0	0	0	0	0	0	0	0	0	103676251	469,000	103,676.25	469
270	0	0	0	0	0	0	1	0	0	0	0	0	0	0	0	0	0	0	0	0	104145251	11,501	104,145.25	11.5
271	0	0	0	0	0	0	1	0	0	0	0	1	0	0	0	0	0	0	0	0	104156752	1,006,749	104,156.75	1,006.75
272	0	0	0	0	0	0	0	0	0	0	0	1	0	0	0	0	0	0	0	0	105163501	12,750	105,163.50	12.75
273	0	0	0	0	0	0	0	0	0	0	0	0	0	0	0	0	0	0	0	0	105176251	469,000	105,176.25	469
274	0	0	0	0	0	0	1	0	0	0	0	0	0	0	0	0	0	0	0	0	105645251	11,500	105,645.25	11.5
275	0	0	0	0	0	0	1	0	0	0	0	1	0	0	0	0	0	0	0	0	105656751	1,019,750	105,656.75	1,019.75
276	0	0	0	0	0	0	1	0	0	0	0	0	0	0	0	0	0	0	0	0	106676501	3,751	106,676.50	3.75
277	0	0	0	0	0	0	0	0	0	0	0	0	0	0	0	0	0	0	0	0	106680252	464,999	106,680.25	465
278	0	0	0	0	0	0	1	0	0	0	0	0	0	0	0	0	0	0	0	0	107145251	11,500	107,145.25	11.5
279	0	0	0	0	0	0	1	0	0	0	0	1	0	0	0	0	0	0	0	0	107156751	1,019,750	107,156.75	1,019.75
280	0	0	0	0	0	0	1	0	0	0	0	0	0	0	0	0	0	0	0	0	108176501	3,750	108,176.50	3.75
281	0	0	0	0	0	0	0	0	0	0	0	0	0	0	0	0	0	0	0	0	108180251	476,500	108,180.25	476.5
282	0	0	0	0	0	0	0	0	0	0	0	1	0	0	0	0	0	0	0	0	108656751	5,250	108,656.75	5.25
283	0	0	0	0	0	0	1	0	0	0	0	1	0	0	0	0	0	0	0	0	108662001	1,001,500	108,662.00	1,001.50
284	0	0	0	0	0	0	0	0	0	0	0	1	0	0	0	0	0	0	0	0	109663501	13,000	109,663.50	13
285	0	0	0	0	0	0	0	0	0	0	0	0	0	0	0	0	0	0	0	0	109676501	468,750	109,676.50	468.75
286	0	0	0	0	0	0	1	0	0	0	0	0	0	0	0	0	0	0	0	0	110145251	11,500	110,145.25	11.5
287	0	0	0	0	0	0	1	0	0	0	0	1	0	0	0	0	0	0	0	0	110156751	1,006,750	110,156.75	1,006.75
288	0	0	0	0	0	0	0	0	0	0	0	1	0	0	0	0	0	0	0	0	111163501	12,500	111,163.50	12.5
289	0	0	0	0	0	0	0	0	0	0	0	0	0	0	0	0	0	0	0	0	111176001	480,750	111,176.00	480.75
290	0	0	0	0	0	0	0	0	0	0	0	1	0	0	0	0	0	0	0	0	111656751	5,250	111,656.75	5.25
291	0	0	0	0	0	0	1	0	0	0	0	1	0	0	0	0	0	0	0	0	111662001	1,011,000	111,662.00	1,011.00
292	0	0	0	0	0	0	1	0	0	0	0	0	0	0	0	0	0	0	0	0	112673001	7,250	112,673.00	7.25
293	0	0	0	0	0	0	0	0	0	0	0	0	0	0	0	0	0	0	0	0	112680251	465,000	112,680.25	465
294	0	0	0	0	0	0	1	0	0	0	0	0	0	0	0	0	0	0	0	0	113145251	11,500	113,145.25	11.5
295	0	0	0	0	0	0	1	0	0	0	0	1	0	0	0	0	0	0	0	0	113156751	1,019,750	113,156.75	1,019.75
296	0	0	0	0	0	0	1	0	0	0	0	0	0	0	0	0	0	0	0	0	114176501	3,750	114,176.50	3.75
297	0	0	0	0	0	0	0	0	0	0	0	0	0	0	0	0	0	0	0	0	114180251	465,000	114,180.25	465
298	0	0	0	0	0	0	1	0	0	0	0	0	0	0	0	0	0	0	0	0	114645251	11,500	114,645.25	11.5
299	0	0	0	0	0	0	1	0	0	0	0	1	0	0	0	0	0	0	0	0	114656751	1,019,250	114,656.75	1,019.25
300	0	0	0	0	0	0	1	0	0	0	0	0	0	0	0	0	0	0	0	0	115676001	4,251	115,676.00	4.25
301	0	0	0	0	0	0	0	0	0	0	0	0	0	0	0	0	0	0	0	0	115680252	464,999	115,680.25	465
302	0	0	0	0	0	0	1	0	0	0	0	0	0	0	0	0	0	0	0	0	116145251	11,500	116,145.25	11.5
303	0	0	0	0	0	0	1	0	0	0	0	1	0	0	0	0	0	0	0	0	116156751	1,007,000	116,156.75	1,007.00
304	0	0	0	0	0	0	0	0	0	0	0	1	0	0	0	0	0	0	0	0	117163751	12,750	117,163.75	12.75
305	0	0	0	0	0	0	0	0	0	0	0	0	0	0	0	0	0	0	0	0	117176501	480,250	117,176.50	480.25
306	0	0	0	0	0	0	0	0	0	0	0	1	0	0	0	0	0	0	0	0	117656751	5,250	117,656.75	5.25
307	0	0	0	0	0	0	1	0	0	0	0	1	0	0	0	0	0	0	0	0	117662001	1,001,750	117,662.00	1,001.75
308	0	0	0	0	0	0	0	0	0	0	0	1	0	0	0	0	0	0	0	0	118663751	8,750	118,663.75	8.75
309	0	0	0	0	0	0	0	0	0	0	0	0	0	0	0	0	0	0	0	0	118672501	472,750	118,672.50	472.75
310	0	0	0	0	0	0	1	0	0	0	0	0	0	0	0	0	0	0	0	0	119145251	11,500	119,145.25	11.5
311	0	0	0	0	0	0	1	0	0	0	0	1	0	0	0	0	0	0	0	0	119156751	1,019,250	119,156.75	1,019.25
312	0	0	0	0	0	0	1	0	0	0	0	0	0	0	0	0	0	0	0	0	120176001	4,251	120,176.00	4.25
313	0	0	0	0	0	0	0	0	0	0	0	0	0	0	0	0	0	0	0	0	120180252	465,000	120,180.25	465
314	0	0	0	0	0	0	1	0	0	0	0	0	0	0	0	0	0	0	0	0	120645252	11,499	120,645.25	11.5
315	0	0	0	0	0	0	1	0	0	0	0	1	0	0	0	0	0	0	0	0	120656751	1,019,750	120,656.75	1,019.75
316	0	0	0	0	0	0	1	0	0	0	0	0	0	0	0	0	0	0	0	0	121676501	3,750	121,676.50	3.75
317	0	0	0	0	0	0	0	0	0	0	0	0	0	0	0	0	0	0	0	0	121680251	465,000	121,680.25	465
318	0	0	0	0	0	0	1	0	0	0	0	0	0	0	0	0	0	0	0	0	122145251	11,750	122,145.25	11.75
319	0	0	0	0	0	0	1	0	0	0	0	1	0	0	0	0	0	0	0	0	122157001	1,019,500	122,157.00	1,019.50
320	0	0	0	0	0	0	1	0	0	0	0	0	0	0	0	0	0	0	0	0	123176501	3,750	123,176.50	3.75
321	0	0	0	0	0	0	0	0	0	0	0	0	0	0	0	0	0	0	0	0	123180251	476,750	123,180.25	476.75
322	0	0	0	0	0	0	0	0	0	0	0	1	0	0	0	0	0	0	0	0	123657001	5,000	123,657.00	5
323	0	0	0	0	0	0	1	0	0	0	0	1	0	0	0	0	0	0	0	0	123662001	1,001,750	123,662.00	1,001.75
324	0	0	0	0	0	0	0	0	0	0	0	1	0	0	0	0	0	0	0	0	124663751	12,750	124,663.75	12.75
325	0	0	0	0	0	0	0	0	0	0	0	0	0	0	0	0	0	0	0	0	124676501	468,750	124,676.50	468.75
326	0	0	0	0	0	0	1	0	0	0	0	0	0	0	0	0	0	0	0	0	125145251	11,750	125,145.25	11.75
327	0	0	0	0	0	0	1	0	0	0	0	1	0	0	0	0	0	0	0	0	125157001	1,006,750	125,157.00	1,006.75
328	0	0	0	0	0	0	0	0	0	0	0	1	0	0	0	0	0	0	0	0	126163751	12,750	126,163.75	12.75
329	0	0	0	0	0	0	0	0	0	0	0	0	0	0	0	0	0	0	0	0	126176501	468,750	126,176.50	468.75
330	0	0	0	0	0	0	1	0	0	0	0	0	0	0	0	0	0	0	0	0	126645251	11,750	126,645.25	11.75
331	0	0	0	0	0	0	1	0	0	0	0	1	0	0	0	0	0	0	0	0	126657001	1,015,000	126,657.00	1,015.00
332	0	0	0	0	0	0	1	0	0	0	0	0	0	0	0	0	0	0	0	0	127672001	8,500	127,672.00	8.5
333	0	0	0	0	0	0	0	0	0	0	0	0	0	0	0	0	0	0	0	0	127680501	464,750	127,680.50	464.75
334	0	0	0	0	0	0	1	0	0	0	0	0	0	0	0	0	0	0	0	0	128145251	11,750	128,145.25	11.75
335	0	0	0	0	0	0	1	0	0	0	0	1	0	0	0	0	0	0	0	0	128157001	1,016,000	128,157.00	1,016.00
336	0	0	0	0	0	0	1	0	0	0	0	0	0	0	0	0	0	0	0	0	129173001	7,500	129,173.00	7.5
337	0	0	0	0	0	0	0	0	0	0	0	0	0	0	0	0	0	0	0	0	129180501	464,750	129,180.50	464.75
338	0	0	0	0	0	0	1	0	0	0	0	0	0	0	0	0	0	0	0	0	129645251	11,750	129,645.25	11.75
339	0	0	0	0	0	0	1	0	0	0	0	1	0	0	0	0	0	0	0	0	129657001	1,006,750	129,657.00	1,006.75
340	0	0	0	0	0	0	0	0	0	0	0	1	0	0	0	0	0	0	0	0	130663751	12,750	130,663.75	12.75
341	0	0	0	0	0	0	0	0	0	0	0	0	0	0	0	0	0	0	0	0	130676501	468,751	130,676.50	468.75
342	0	0	0	0	0	0	1	0	0	0	0	0	0	0	0	0	0	0	0	0	131145252	11,749	131,145.25	11.75
343	0	0	0	0	0	0	1	0	0	0	0	1	0	0	0	0	0	0	0	0	131157001	1,006,750	131,157.00	1,006.75
344	0	0	0	0	0	0	0	0	0	0	0	1	0	0	0	0	0	0	0	0	132163751	12,750	132,163.75	12.75
345	0	0	0	0	0	0	0	0	0	0	0	0	0	0	0	0	0	0	0	0	132176501	480,500	132,176.50	480.5
346	0	0	0	0	0	0	0	0	0	0	0	1	0	0	0	0	0	0	0	0	132657001	5,000	132,657.00	5
347	0	0	0	0	0	0	1	0	0	0	0	1	0	0	0	0	0	0	0	0	132662001	1,001,750	132,662.00	1,001.75
348	0	0	0	0	0	0	0	0	0	0	0	1	0	0	0	0	0	0	0	0	133663751	12,750	133,663.75	12.75
349	0	0	0	0	0	0	0	0	0	0	0	0	0	0	0	0	0	0	0	0	133676501	468,750	133,676.50	468.75
350	0	0	0	0	0	0	1	0	0	0	0	0	0	0	0	0	0	0	0	0	134145251	11,750	134,145.25	11.75
351	0	0	0	0	0	0	1	0	0	0	0	1	0	0	0	0	0	0	0	0	134157001	1,019,500	134,157.00	1,019.50
352	0	0	0	0	0	0	1	0	0	0	0	0	0	0	0	0	0	0	0	0	135176501	4,000	135,176.50	4
353	0	0	0	0	0	0	0	0	0	0	0	0	0	0	0	0	0	0	0	0	135180501	464,750	135,180.50	464.75
354	0	0	0	0	0	0	1	0	0	0	0	0	0	0	0	0	0	0	0	0	135645251	11,750	135,645.25	11.75
355	0	0	0	0	0	0	1	0	0	0	0	1	0	0	0	0	0	0	0	0	135657001	1,019,500	135,657.00	1,019.50
356	0	0	0	0	0	0	1	0	0	0	0	0	0	0	0	0	0	0	0	0	136676501	4,000	136,676.50	4
357	0	0	0	0	0	0	0	0	0	0	0	0	0	0	0	0	0	0	0	0	136680501	464,750	136,680.50	464.75
358	0	0	0	0	0	0	1	0	0	0	0	0	0	0	0	0	0	0	0	0	137145251	11,750	137,145.25	11.75
359	0	0	0	0	0	0	1	0	0	0	0	1	0	0	0	0	0	0	0	0	137157001	1,006,750	137,157.00	1,006.75
360	0	0	0	0	0	0	0	0	0	0	0	1	0	0	0	0	0	0	0	0	138163751	12,750	138,163.75	12.75
361	0	0	0	0	0	0	0	0	0	0	0	0	0	0	0	0	0	0	0	0	138176501	480,500	138,176.50	480.5
362	0	0	0	0	0	0	0	0	0	0	0	1	0	0	0	0	0	0	0	0	138657001	5,000	138,657.00	5
363	0	0	0	0	0	0	1	0	0	0	0	1	0	0	0	0	0	0	0	0	138662001	1,001,750	138,662.00	1,001.75
364	0	0	0	0	0	0	0	0	0	0	0	1	0	0	0	0	0	0	0	0	139663751	12,750	139,663.75	12.75
365	0	0	0	0	0	0	0	0	0	0	0	0	0	0	0	0	0	0	0	0	139676501	469,000	139,676.50	469
366	0	0	0	0	0	0	1	0	0	0	0	0	0	0	0	0	0	0	0	0	140145501	11,500	140,145.50	11.5
367	0	0	0	0	0	0	1	0	0	0	0	1	0	0	0	0	0	0	0	0	140157001	1,006,750	140,157.00	1,006.75
368	0	0	0	0	0	0	0	0	0	0	0	1	0	0	0	0	0	0	0	0	141163751	13,000	141,163.75	13
369	0	0	0	0	0	0	0	0	0	0	0	0	0	0	0	0	0	0	0	0	141176751	468,750	141,176.75	468.75
370	0	0	0	0	0	0	1	0	0	0	0	0	0	0	0	0	0	0	0	0	141645501	11,500	141,645.50	11.5
371	0	0	0	0	0	0	1	0	0	0	0	1	0	0	0	0	0	0	0	0	141657001	1,019,250	141,657.00	1,019.25
372	0	0	0	0	0	0	1	0	0	0	0	0	0	0	0	0	0	0	0	0	142676251	4,250	142,676.25	4.25
373	0	0	0	0	0	0	0	0	0	0	0	0	0	0	0	0	0	0	0	0	142680501	465,000	142,680.50	465
374	0	0	0	0	0	0	1	0	0	0	0	0	0	0	0	0	0	0	0	0	143145501	11,500	143,145.50	11.5
375	0	0	0	0	0	0	1	0	0	0	0	1	0	0	0	0	0	0	0	0	143157001	1,019,750	143,157.00	1,019.75
376	0	0	0	0	0	0	1	0	0	0	0	0	0	0	0	0	0	0	0	0	144176751	3,750	144,176.75	3.75
377	0	0	0	0	0	0	0	0	0	0	0	0	0	0	0	0	0	0	0	0	144180501	465,000	144,180.50	465
378	0	0	0	0	0	0	1	0	0	0	0	0	0	0	0	0	0	0	0	0	144645501	11,500	144,645.50	11.5
379	0	0	0	0	0	0	1	0	0	0	0	1	0	0	0	0	0	0	0	0	144657001	1,006,750	144,657.00	1,006.75
380	0	0	0	0	0	0	0	0	0	0	0	1	0	0	0	0	0	0	0	0	145663751	13,000	145,663.75	13
381	0	0	0	0	0	0	0	0	0	0	0	0	0	0	0	0	0	0	0	0	145676751	468,750	145,676.75	468.75
382	0	0	0	0	0	0	1	0	0	0	0	0	0	0	0	0	0	0	0	0	146145501	11,500	146,145.50	11.5
383	0	0	0	0	0	0	1	0	0	0	0	1	0	0	0	0	0	0	0	0	146157001	1,006,750	146,157.00	1,006.75
384	0	0	0	0	0	0	0	0	0	0	0	1	0	0	0	0	0	0	0	0	147163751	13,000	147,163.75	13
385	0	0	0	0	0	0	0	0	0	0	0	0	0	0	0	0	0	0	0	0	147176751	480,250	147,176.75	480.25
386	0	0	0	0	0	0	0	0	0	0	0	1	0	0	0	0	0	0	0	0	147657001	5,000	147,657.00	5
387	0	0	0	0	0	0	1	0	0	0	0	1	0	0	0	0	0	0	0	0	147662001	1,002,000	147,662.00	1,002.00
388	0	0	0	0	0	0	0	0	0	0	0	1	0	0	0	0	0	0	0	0	148664001	12,750	148,664.00	12.75
389	0	0	0	0	0	0	0	0	0	0	0	0	0	0	0	0	0	0	0	0	148676751	468,750	148,676.75	468.75
390	0	0	0	0	0	0	1	0	0	0	0	0	0	0	0	0	0	0	0	0	149145501	11,500	149,145.50	11.5
391	0	0	0	0	0	0	1	0	0	0	0	1	0	0	0	0	0	0	0	0	149157001	1,019,750	149,157.00	1,019.75
392	0	0	0	0	0	0	1	0	0	0	0	0	0	0	0	0	0	0	0	0	150176751	3,750	150,176.75	3.75
393	0	0	0	0	0	0	0	0	0	0	0	0	0	0	0	0	0	0	0	0	150180501	465,000	150,180.50	465
394	0	0	0	0	0	0	1	0	0	0	0	0	0	0	0	0	0	0	0	0	150645501	11,500	150,645.50	11.5
395	0	0	0	0	0	0	1	0	0	0	0	1	0	0	0	0	0	0	0	0	150657001	1,019,250	150,657.00	1,019.25
396	0	0	0	0	0	0	1	0	0	0	0	0	0	0	0	0	0	0	0	0	151676251	4,250	151,676.25	4.25
397	0	0	0	0	0	0	0	0	0	0	0	0	0	0	0	0	0	0	0	0	151680501	465,000	151,680.50	465
398	0	0	0	0	0	0	1	0	0	0	0	0	0	0	0	0	0	0	0	0	152145501	11,500	152,145.50	11.5
399	0	0	0	0	0	0	1	0	0	0	0	1	0	0	0	0	0	0	0	0	152157001	1,007,000	152,157.00	1,007.00
400	0	0	0	0	0	0	0	0	0	0	0	1	0	0	0	0	0	0	0	0	153164001	12,750	153,164.00	12.75
401	0	0	0	0	0	0	0	0	0	0	0	0	0	0	0	0	0	0	0	0	153176751	480,250	153,176.75	480.25
402	0	0	0	0	0	0	0	0	0	0	0	1	0	0	0	0	0	0	0	0	153657001	5,250	153,657.00	5.25
403	0	0	0	0	0	0	1	0	0	0	0	1	0	0	0	0	0	0	0	0	153662251	1,001,750	153,662.25	1,001.75
404	0	0	0	0	0	0	0	0	0	0	0	1	0	0	0	0	0	0	0	0	154664001	12,250	154,664.00	12.25
405	0	0	0	0	0	0	0	0	0	0	0	0	0	0	0	0	0	0	0	0	154676251	469,250	154,676.25	469.25
406	0	0	0	0	0	0	1	0	0	0	0	0	0	0	0	0	0	0	0	0	155145501	11,500	155,145.50	11.5
407	0	0	0	0	0	0	1	0	0	0	0	1	0	0	0	0	0	0	0	0	155157001	1,007,000	155,157.00	1,007.00
408	0	0	0	0	0	0	0	0	0	0	0	1	0	0	0	0	0	0	0	0	156164001	12,750	156,164.00	12.75
409	0	0	0	0	0	0	0	0	0	0	0	0	0	0	0	0	0	0	0	0	156176751	468,750	156,176.75	468.75
410	0	0	0	0	0	0	1	0	0	0	0	0	0	0	0	0	0	0	0	0	156645501	11,750	156,645.50	11.75
411	0	0	0	0	0	0	1	0	0	0	0	1	0	0	0	0	0	0	0	0	156657251	1,019,500	156,657.25	1,019.50
412	0	0	0	0	0	0	1	0	0	0	0	0	0	0	0	0	0	0	0	0	157676751	3,750	157,676.75	3.75
413	0	0	0	0	0	0	0	0	0	0	0	0	0	0	0	0	0	0	0	0	157680501	465,000	157,680.50	465
414	0	0	0	0	0	0	1	0	0	0	0	0	0	0	0	0	0	0	0	0	158145501	11,750	158,145.50	11.75
415	0	0	0	0	0	0	1	0	0	0	0	1	0	0	0	0	0	0	0	0	158157251	1,019,500	158,157.25	1,019.50
416	0	0	0	0	0	0	1	0	0	0	0	0	0	0	0	0	0	0	0	0	159176751	4,000	159,176.75	4
417	0	0	0	0	0	0	0	0	0	0	0	0	0	0	0	0	0	0	0	0	159180751	464,750	159,180.75	464.75
418	0	0	0	0	0	0	1	0	0	0	0	0	0	0	0	0	0	0	0	0	159645501	11,750	159,645.50	11.75
419	0	0	0	0	0	0	1	0	0	0	0	1	0	0	0	0	0	0	0	0	159657251	1,006,750	159,657.25	1,006.75
420	0	0	0	0	0	0	0	0	0	0	0	1	0	0	0	0	0	0	0	0	160664001	12,750	160,664.00	12.75
421	0	0	0	0	0	0	0	0	0	0	0	0	0	0	0	0	0	0	0	0	160676751	468,750	160,676.75	468.75
422	0	0	0	0	0	0	1	0	0	0	0	0	0	0	0	0	0	0	0	0	161145501	11,750	161,145.50	11.75
423	0	0	0	0	0	0	1	0	0	0	0	1	0	0	0	0	0	0	0	0	161157251	1,006,750	161,157.25	1,006.75
424	0	0	0	0	0	0	0	0	0	0	0	1	0	0	0	0	0	0	0	0	162164001	12,750	162,164.00	12.75
425	0	0	0	0	0	0	0	0	0	0	0	0	0	0	0	0	0	0	0	0	162176751	480,500	162,176.75	480.5
426	0	0	0	0	0	0	0	0	0	0	0	1	0	0	0	0	0	0	0	0	162657251	5,000	162,657.25	5
427	0	0	0	0	0	0	1	0	0	0	0	1	0	0	0	0	0	0	0	0	162662251	1,001,750	162,662.25	1,001.75
428	0	0	0	0	0	0	0	0	0	0	0	1	0	0	0	0	0	0	0	0	163664001	12,750	163,664.00	12.75
429	0	0	0	0	0	0	0	0	0	0	0	0	0	0	0	0	0	0	0	0	163676751	468,750	163,676.75	468.75
430	0	0	0	0	0	0	1	0	0	0	0	0	0	0	0	0	0	0	0	0	164145501	11,750	164,145.50	11.75
431	0	0	0	0	0	0	1	0	0	0	0	1	0	0	0	0	0	0	0	0	164157251	1,019,501	164,157.25	1,019.50
432	0	0	0	0	0	0	1	0	0	0	0	0	0	0	0	0	0	0	0	0	165176752	3,999	165,176.75	4
433	0	0	0	0	0	0	0	0	0	0	0	0	0	0	0	0	0	0	0	0	165180751	464,750	165,180.75	464.75
434	0	0	0	0	0	0	1	0	0	0	0	0	0	0	0	0	0	0	0	0	165645501	11,750	165,645.50	11.75
435	0	0	0	0	0	0	1	0	0	0	0	1	0	0	0	0	0	0	0	0	165657251	1,019,000	165,657.25	1,019.00
436	0	0	0	0	0	0	1	0	0	0	0	0	0	0	0	0	0	0	0	0	166676251	4,500	166,676.25	4.5
437	0	0	0	0	0	0	0	0	0	0	0	0	0	0	0	0	0	0	0	0	166680751	464,750	166,680.75	464.75
438	0	0	0	0	0	0	1	0	0	0	0	0	0	0	0	0	0	0	0	0	167145501	11,750	167,145.50	11.75
439	0	0	0	0	0	0	1	0	0	0	0	1	0	0	0	0	0	0	0	0	167157251	1,006,750	167,157.25	1,006.75
440	0	0	0	0	0	0	0	0	0	0	0	1	0	0	0	0	0	0	0	0	168164001	12,750	168,164.00	12.75
441	0	0	0	0	0	0	0	0	0	0	0	0	0	0	0	0	0	0	0	0	168176751	480,500	168,176.75	480.5
442	0	0	0	0	0	0	0	0	0	0	0	1	0	0	0	0	0	0	0	0	168657251	5,000	168,657.25	5
443	0	0	0	0	0	0	1	0	0	0	0	1	0	0	0	0	0	0	0	0	168662251	1,001,750	168,662.25	1,001.75
444	0	0	0	0	0	0	0	0	0	0	0	1	0	0	0	0	0	0	0	0	169664001	12,750	169,664.00	12.75
445	0	0	0	0	0	0	0	0	0	0	0	0	0	0	0	0	0	0	0	0	169676751	468,750	169,676.75	468.75
446	0	0	0	0	0	0	1	0	0	0	0	0	0	0	0	0	0	0	0	0	170145501	11,750	170,145.50	11.75
447	0	0	0	0	0	0	1	0	0	0	0	1	0	0	0	0	0	0	0	0	170157251	1,006,750	170,157.25	1,006.75
448	0	0	0	0	0	0	0	0	0	0	0	1	0	0	0	0	0	0	0	0	171164001	12,750	171,164.00	12.75
449	0	0	0	0	0	0	0	0	0	0	0	0	0	0	0	0	0	0	0	0	171176751	469,000	171,176.75	469
450	0	0	0	0	0	0	1	0	0	0	0	0	0	0	0	0	0	0	0	0	171645751	11,500	171,645.75	11.5
451	0	0	0	0	0	0	1	0	0	0	0	1	0	0	0	0	0	0	0	0	171657251	1,019,500	171,657.25	1,019.50
452	0	0	0	0	0	0	1	0	0	0	0	0	0	0	0	0	0	0	0	0	172676751	4,000	172,676.75	4
453	0	0	0	0	0	0	0	0	0	0	0	0	0	0	0	0	0	0	0	0	172680751	464,750	172,680.75	464.75
454	0	0	0	0	0	0	1	0	0	0	0	0	0	0	0	0	0	0	0	0	173145501	11,750	173,145.50	11.75
455	0	0	0	0	0	0	1	0	0	0	0	1	0	0	0	0	0	0	0	0	173157251	1,019,750	173,157.25	1,019.75
456	0	0	0	0	0	0	1	0	0	0	0	0	0	0	0	0	0	0	0	0	174177001	3,751	174,177.00	3.75
457	0	0	0	0	0	0	0	0	0	0	0	0	0	0	0	0	0	0	0	0	174180752	464,999	174,180.75	465
458	0	0	0	0	0	0	1	0	0	0	0	0	0	0	0	0	0	0	0	0	174645751	11,500	174,645.75	11.5
459	0	0	0	0	0	0	1	0	0	0	0	1	0	0	0	0	0	0	0	0	174657251	1,006,750	174,657.25	1,006.75
460	0	0	0	0	0	0	0	0	0	0	0	1	0	0	0	0	0	0	0	0	175664001	13,000	175,664.00	13
461	0	0	0	0	0	0	0	0	0	0	0	0	0	0	0	0	0	0	0	0	175677001	468,750	175,677.00	468.75
462	0	0	0	0	0	0	1	0	0	0	0	0	0	0	0	0	0	0	0	0	176145751	11,500	176,145.75	11.5
463	0	0	0	0	0	0	1	0	0	0	0	1	0	0	0	0	0	0	0	0	176157251	1,006,750	176,157.25	1,006.75
464	0	0	0	0	0	0	0	0	0	0	0	1	0	0	0	0	0	0	0	0	177164001	13,000	177,164.00	13
465	0	0	0	0	0	0	0	0	0	0	0	0	0	0	0	0	0	0	0	0	177177001	480,250	177,177.00	480.25
466	0	0	0	0	0	0	0	0	0	0	0	1	0	0	0	0	0	0	0	0	177657251	5,000	177,657.25	5
467	0	0	0	0	0	0	1	0	0	0	0	1	0	0	0	0	0	0	0	0	177662251	1,001,750	177,662.25	1,001.75
468	0	0	0	0	0	0	0	0	0	0	0	1	0	0	0	0	0	0	0	0	178664001	13,000	178,664.00	13
469	0	0	0	0	0	0	0	0	0	0	0	0	0	0	0	0	0	0	0	0	178677001	468,750	178,677.00	468.75
470	0	0	0	0	0	0	1	0	0	0	0	0	0	0	0	0	0	0	0	0	179145751	11,500	179,145.75	11.5
471	0	0	0	0	0	0	1	0	0	0	0	1	0	0	0	0	0	0	0	0	179157251		179,157.25
