# Supplementary material for: Auditory presentation and synchronization in Adobe Flash and HTML5/JavaScript Web experiments
Source: Behav Res Methods. 2016 Jul 15;48(3):897–908. doi: 10.3758/s13428-016-0758-5 (PMC5003904; doi:10.3758/s13428-016-0758-5)
Supplement: Supplementary file 1 — (ZIP 1310 kb) [file 13428_2016_758_MOESM1_ESM.zip › Data/S4/jswa2-officepc-ff-js.csv]

	Keypad 4	Keypad 3	Keypad 2	Keypad 1	Opto 4	Opto 3	Opto 2	Opto 1	TTL in 2	TTL in 1	Mic 2	Mic 1	Act close 4	Act close 3	Act close 3	Act close 1	TTL out 2	TTL out 1	Sounder 2	Sounder 1	Elapsed uS	Active uS	Elapsed mS	Active mS
1	0	0	0	0	0	0	0	0	0	0	0	0	0	0	0	0	0	0	0	0	0	2,421,250	0	2,421.25
2	0	0	0	0	0	0	1	0	0	0	0	0	0	0	0	0	0	0	0	0	2421250	34,500	2,421.25	34.5
3	0	0	0	0	0	0	1	0	0	0	0	1	0	0	0	0	0	0	0	0	2455750	1,019,750	2,455.75	1,019.75
4	0	0	0	0	0	0	1	0	0	0	0	0	0	0	0	0	0	0	0	0	3475500	31,000	3,475.50	31
5	0	0	0	0	0	0	0	0	0	0	0	0	0	0	0	0	0	0	0	0	3506500	481,500	3,506.50	481.5
6	0	0	0	0	0	0	1	0	0	0	0	0	0	0	0	0	0	0	0	0	3988000	39,000	3,988.00	39
7	0	0	0	0	0	0	1	0	0	0	0	1	0	0	0	0	0	0	0	0	4027000	1,019,500	4,027.00	1,019.50
8	0	0	0	0	0	0	1	0	0	0	0	0	0	0	0	0	0	0	0	0	5046500	26,750	5,046.50	26.75
9	0	0	0	0	0	0	0	0	0	0	0	0	0	0	0	0	0	0	0	0	5073250	481,250	5,073.25	481.25
10	0	0	0	0	0	0	1	0	0	0	0	0	0	0	0	0	0	0	0	0	5554500	43,500	5,554.50	43.5
11	0	0	0	0	0	0	1	0	0	0	0	1	0	0	0	0	0	0	0	0	5598000	1,019,500	5,598.00	1,019.50
12	0	0	0	0	0	0	1	0	0	0	0	0	0	0	0	0	0	0	0	0	6617500	39,000	6,617.50	39
13	0	0	0	0	0	0	0	0	0	0	0	0	0	0	0	0	0	0	0	0	6656500	481,500	6,656.50	481.5
14	0	0	0	0	0	0	1	0	0	0	0	0	0	0	0	0	0	0	0	0	7138000	31,000	7,138.00	31
15	0	0	0	0	0	0	1	0	0	0	0	1	0	0	0	0	0	0	0	0	7169000	1,019,500	7,169.00	1,019.50
16	0	0	0	0	0	0	1	0	0	0	0	0	0	0	0	0	0	0	0	0	8188500	34,750	8,188.50	34.75
17	0	0	0	0	0	0	0	0	0	0	0	0	0	0	0	0	0	0	0	0	8223250	481,500	8,223.25	481.5
18	0	0	0	0	0	0	1	0	0	0	0	0	0	0	0	0	0	0	0	0	8704750	35,250	8,704.75	35.25
19	0	0	0	0	0	0	1	0	0	0	0	1	0	0	0	0	0	0	0	0	8740000	1,019,500	8,740.00	1,019.50
20	0	0	0	0	0	0	1	0	0	0	0	0	0	0	0	0	0	0	0	0	9759500	47,000	9,759.50	47
21	0	0	0	0	0	0	0	0	0	0	0	0	0	0	0	0	0	0	0	0	9806500	481,500	9,806.50	481.5
22	0	0	0	0	0	0	1	0	0	0	0	0	0	0	0	0	0	0	0	0	10288000	23,000	10,288.00	23
23	0	0	0	0	0	0	1	0	0	0	0	1	0	0	0	0	0	0	0	0	10311000	1,019,500	10,311.00	1,019.50
24	0	0	0	0	0	0	1	0	0	0	0	0	0	0	0	0	0	0	0	0	11330500	42,750	11,330.50	42.75
25	0	0	0	0	0	0	0	0	0	0	0	0	0	0	0	0	0	0	0	0	11373250	481,500	11,373.25	481.5
26	0	0	0	0	0	0	1	0	0	0	0	0	0	0	0	0	0	0	0	0	11854750	27,250	11,854.75	27.25
27	0	0	0	0	0	0	1	0	0	0	0	1	0	0	0	0	0	0	0	0	11882000	1,019,750	11,882.00	1,019.75
28	0	0	0	0	0	0	1	0	0	0	0	0	0	0	0	0	0	0	0	0	12901750	38,250	12,901.75	38.25
29	0	0	0	0	0	0	0	0	0	0	0	0	0	0	0	0	0	0	0	0	12940000	481,250	12,940.00	481.25
30	0	0	0	0	0	0	1	0	0	0	0	0	0	0	0	0	0	0	0	0	13421250	31,750	13,421.25	31.75
31	0	0	0	0	0	0	1	0	0	0	0	1	0	0	0	0	0	0	0	0	13453000	1,019,750	13,453.00	1,019.75
32	0	0	0	0	0	0	1	0	0	0	0	0	0	0	0	0	0	0	0	0	14472750	34,000	14,472.75	34
33	0	0	0	0	0	0	0	0	0	0	0	0	0	0	0	0	0	0	0	0	14506750	481,250	14,506.75	481.25
34	0	0	0	0	0	0	1	0	0	0	0	0	0	0	0	0	0	0	0	0	14988000	36,000	14,988.00	36
35	0	0	0	0	0	0	1	0	0	0	0	1	0	0	0	0	0	0	0	0	15024000	1,019,750	15,024.00	1,019.75
36	0	0	0	0	0	0	1	0	0	0	0	0	0	0	0	0	0	0	0	0	16043750	29,500	16,043.75	29.5
37	0	0	0	0	0	0	0	0	0	0	0	0	0	0	0	0	0	0	0	0	16073250	481,500	16,073.25	481.5
38	0	0	0	0	0	0	1	0	0	0	0	0	0	0	0	0	0	0	0	0	16554750	40,250	16,554.75	40.25
39	0	0	0	0	0	0	1	0	0	0	0	1	0	0	0	0	0	0	0	0	16595000	1,019,750	16,595.00	1,019.75
40	0	0	0	0	0	0	1	0	0	0	0	0	0	0	0	0	0	0	0	0	17614750	42,000	17,614.75	42
41	0	0	0	0	0	0	0	0	0	0	0	0	0	0	0	0	0	0	0	0	17656750	481,250	17,656.75	481.25
42	0	0	0	0	0	0	1	0	0	0	0	0	0	0	0	0	0	0	0	0	18138000	28,250	18,138.00	28.25
43	0	0	0	0	0	0	1	0	0	0	0	1	0	0	0	0	0	0	0	0	18166250	1,019,000	18,166.25	1,019.00
44	0	0	0	0	0	0	1	0	0	0	0	0	0	0	0	0	0	0	0	0	19185250	38,000	19,185.25	38
45	0	0	0	0	0	0	0	0	0	0	0	0	0	0	0	0	0	0	0	0	19223250	481,500	19,223.25	481.5
46	0	0	0	0	0	0	1	0	0	0	0	0	0	0	0	0	0	0	0	0	19704750	32,500	19,704.75	32.5
47	0	0	0	0	0	0	1	0	0	0	0	1	0	0	0	0	0	0	0	0	19737250	1,019,500	19,737.25	1,019.50
48	0	0	0	0	0	0	1	0	0	0	0	0	0	0	0	0	0	0	0	0	20756750	50,000	20,756.75	50
49	0	0	0	0	0	0	0	0	0	0	0	0	0	0	0	0	0	0	0	0	20806750	464,750	20,806.75	464.75
50	0	0	0	0	0	0	1	0	0	0	0	0	0	0	0	0	0	0	0	0	21271500	36,750	21,271.50	36.75
51	0	0	0	0	0	0	1	0	0	0	0	1	0	0	0	0	0	0	0	0	21308250	1,019,500	21,308.25	1,019.50
52	0	0	0	0	0	0	1	0	0	0	0	0	0	0	0	0	0	0	0	0	22327750	45,500	22,327.75	45.5
53	0	0	0	0	0	0	0	0	0	0	0	0	0	0	0	0	0	0	0	0	22373250	464,750	22,373.25	464.75
54	0	0	0	0	0	0	1	0	0	0	0	0	0	0	0	0	0	0	0	0	22838000	41,250	22,838.00	41.25
55	0	0	0	0	0	0	1	0	0	0	0	1	0	0	0	0	0	0	0	0	22879250	1,019,500	22,879.25	1,019.50
56	0	0	0	0	0	0	1	0	0	0	0	0	0	0	0	0	0	0	0	0	23898750	41,250	23,898.75	41.25
57	0	0	0	0	0	0	0	0	0	0	0	0	0	0	0	0	0	0	0	0	23940000	464,750	23,940.00	464.75
58	0	0	0	0	0	0	1	0	0	0	0	0	0	0	0	0	0	0	0	0	24404750	45,500	24,404.75	45.5
59	0	0	0	0	0	0	1	0	0	0	0	1	0	0	0	0	0	0	0	0	24450250	1,019,750	24,450.25	1,019.75
60	0	0	0	0	0	0	1	0	0	0	0	0	0	0	0	0	0	0	0	0	25470000	36,750	25,470.00	36.75
61	0	0	0	0	0	0	0	0	0	0	0	0	0	0	0	0	0	0	0	0	25506750	481,250	25,506.75	481.25
62	0	0	0	0	0	0	1	0	0	0	0	0	0	0	0	0	0	0	0	0	25988000	33,250	25,988.00	33.25
63	0	0	0	0	0	0	1	0	0	0	0	1	0	0	0	0	0	0	0	0	26021250	1,019,750	26,021.25	1,019.75
64	0	0	0	0	0	0	1	0	0	0	0	0	0	0	0	0	0	0	0	0	27041000	32,500	27,041.00	32.5
65	0	0	0	0	0	0	0	0	0	0	0	0	0	0	0	0	0	0	0	0	27073500	481,250	27,073.50	481.25
66	0	0	0	0	0	0	1	0	0	0	0	0	0	0	0	0	0	0	0	0	27554750	37,500	27,554.75	37.5
67	0	0	0	0	0	0	1	0	0	0	0	1	0	0	0	0	0	0	0	0	27592250	1,019,750	27,592.25	1,019.75
68	0	0	0	0	0	0	1	0	0	0	0	0	0	0	0	0	0	0	0	0	28612000	44,750	28,612.00	44.75
69	0	0	0	0	0	0	0	0	0	0	0	0	0	0	0	0	0	0	0	0	28656750	481,250	28,656.75	481.25
70	0	0	0	0	0	0	1	0	0	0	0	0	0	0	0	0	0	0	0	0	29138000	25,500	29,138.00	25.5
71	0	0	0	0	0	0	1	0	0	0	0	1	0	0	0	0	0	0	0	0	29163500	1,019,500	29,163.50	1,019.50
72	0	0	0	0	0	0	1	0	0	0	0	0	0	0	0	0	0	0	0	0	30183000	40,500	30,183.00	40.5
73	0	0	0	0	0	0	0	0	0	0	0	0	0	0	0	0	0	0	0	0	30223500	481,250	30,223.50	481.25
74	0	0	0	0	0	0	1	0	0	0	0	0	0	0	0	0	0	0	0	0	30704750	29,750	30,704.75	29.75
75	0	0	0	0	0	0	1	0	0	0	0	1	0	0	0	0	0	0	0	0	30734500	1,019,500	30,734.50	1,019.50
76	0	0	0	0	0	0	1	0	0	0	0	0	0	0	0	0	0	0	0	0	31754000	36,000	31,754.00	36
77	0	0	0	0	0	0	0	0	0	0	0	0	0	0	0	0	0	0	0	0	31790000	481,500	31,790.00	481.5
78	0	0	0	0	0	0	1	0	0	0	0	0	0	0	0	0	0	0	0	0	32271500	34,000	32,271.50	34
79	0	0	0	0	0	0	1	0	0	0	0	1	0	0	0	0	0	0	0	0	32305500	1,019,500	32,305.50	1,019.50
80	0	0	0	0	0	0	1	0	0	0	0	0	0	0	0	0	0	0	0	0	33325000	31,750	33,325.00	31.75
81	0	0	0	0	0	0	0	0	0	0	0	0	0	0	0	0	0	0	0	0	33356750	481,500	33,356.75	481.5
82	0	0	0	0	0	0	1	0	0	0	0	0	0	0	0	0	0	0	0	0	33838250	38,250	33,838.25	38.25
83	0	0	0	0	0	0	1	0	0	0	0	1	0	0	0	0	0	0	0	0	33876500	1,019,500	33,876.50	1,019.50
84	0	0	0	0	0	0	1	0	0	0	0	0	0	0	0	0	0	0	0	0	34896000	44,250	34,896.00	44.25
85	0	0	0	0	0	0	0	0	0	0	0	0	0	0	0	0	0	0	0	0	34940250	464,500	34,940.25	464.5
86	0	0	0	0	0	0	1	0	0	0	0	0	0	0	0	0	0	0	0	0	35404750	42,750	35,404.75	42.75
87	0	0	0	0	0	0	1	0	0	0	0	1	0	0	0	0	0	0	0	0	35447500	1,019,750	35,447.50	1,019.75
88	0	0	0	0	0	0	1	0	0	0	0	0	0	0	0	0	0	0	0	0	36467250	39,500	36,467.25	39.5
89	0	0	0	0	0	0	0	0	0	0	0	0	0	0	0	0	0	0	0	0	36506750	481,500	36,506.75	481.5
90	0	0	0	0	0	0	1	0	0	0	0	0	0	0	0	0	0	0	0	0	36988250	30,250	36,988.25	30.25
91	0	0	0	0	0	0	1	0	0	0	0	1	0	0	0	0	0	0	0	0	37018500	1,019,750	37,018.50	1,019.75
92	0	0	0	0	0	0	1	0	0	0	0	0	0	0	0	0	0	0	0	0	38038250	35,250	38,038.25	35.25
93	0	0	0	0	0	0	0	0	0	0	0	0	0	0	0	0	0	0	0	0	38073500	481,250	38,073.50	481.25
94	0	0	0	0	0	0	1	0	0	0	0	0	0	0	0	0	0	0	0	0	38554750	34,750	38,554.75	34.75
95	0	0	0	0	0	0	1	0	0	0	0	1	0	0	0	0	0	0	0	0	38589500	1,019,750	38,589.50	1,019.75
96	0	0	0	0	0	0	1	0	0	0	0	0	0	0	0	0	0	0	0	0	39609250	47,500	39,609.25	47.5
97	0	0	0	0	0	0	0	0	0	0	0	0	0	0	0	0	0	0	0	0	39656750	481,500	39,656.75	481.5
98	0	0	0	0	0	0	1	0	0	0	0	0	0	0	0	0	0	0	0	0	40138250	22,250	40,138.25	22.25
99	0	0	0	0	0	0	1	0	0	0	0	1	0	0	0	0	0	0	0	0	40160500	1,019,750	40,160.50	1,019.75
100	0	0	0	0	0	0	1	0	0	0	0	0	0	0	0	0	0	0	0	0	41180250	43,250	41,180.25	43.25
101	0	0	0	0	0	0	0	0	0	0	0	0	0	0	0	0	0	0	0	0	41223500	481,250	41,223.50	481.25
102	0	0	0	0	0	0	1	0	0	0	0	0	0	0	0	0	0	0	0	0	41704750	26,750	41,704.75	26.75
103	0	0	0	0	0	0	1	0	0	0	0	1	0	0	0	0	0	0	0	0	41731500	1,019,750	41,731.50	1,019.75
104	0	0	0	0	0	0	1	0	0	0	0	0	0	0	0	0	0	0	0	0	42751250	39,000	42,751.25	39
105	0	0	0	0	0	0	0	0	0	0	0	0	0	0	0	0	0	0	0	0	42790250	481,250	42,790.25	481.25
106	0	0	0	0	0	0	1	0	0	0	0	0	0	0	0	0	0	0	0	0	43271500	31,250	43,271.50	31.25
107	0	0	0	0	0	0	1	0	0	0	0	1	0	0	0	0	0	0	0	0	43302750	1,019,500	43,302.75	1,019.50
108	0	0	0	0	0	0	1	0	0	0	0	0	0	0	0	0	0	0	0	0	44322250	34,500	44,322.25	34.5
109	0	0	0	0	0	0	0	0	0	0	0	0	0	0	0	0	0	0	0	0	44356750	481,500	44,356.75	481.5
110	0	0	0	0	0	0	1	0	0	0	0	0	0	0	0	0	0	0	0	0	44838250	35,500	44,838.25	35.5
111	0	0	0	0	0	0	1	0	0	0	0	1	0	0	0	0	0	0	0	0	44873750	1,019,500	44,873.75	1,019.50
112	0	0	0	0	0	0	1	0	0	0	0	0	0	0	0	0	0	0	0	0	45893250	30,250	45,893.25	30.25
113	0	0	0	0	0	0	0	0	0	0	0	0	0	0	0	0	0	0	0	0	45923500	481,500	45,923.50	481.5
114	0	0	0	0	0	0	1	0	0	0	0	0	0	0	0	0	0	0	0	0	46405000	39,750	46,405.00	39.75
115	0	0	0	0	0	0	1	0	0	0	0	1	0	0	0	0	0	0	0	0	46444750	1,019,500	46,444.75	1,019.50
116	0	0	0	0	0	0	1	0	0	0	0	0	0	0	0	0	0	0	0	0	47464250	42,750	47,464.25	42.75
117	0	0	0	0	0	0	0	0	0	0	0	0	0	0	0	0	0	0	0	0	47507000	481,250	47,507.00	481.25
118	0	0	0	0	0	0	1	0	0	0	0	0	0	0	0	0	0	0	0	0	47988250	27,500	47,988.25	27.5
119	0	0	0	0	0	0	1	0	0	0	0	1	0	0	0	0	0	0	0	0	48015750	1,019,750	48,015.75	1,019.75
120	0	0	0	0	0	0	1	0	0	0	0	0	0	0	0	0	0	0	0	0	49035500	38,000	49,035.50	38
121	0	0	0	0	0	0	0	0	0	0	0	0	0	0	0	0	0	0	0	0	49073500	481,500	49,073.50	481.5
122	0	0	0	0	0	0	1	0	0	0	0	0	0	0	0	0	0	0	0	0	49555000	31,750	49,555.00	31.75
123	0	0	0	0	0	0	1	0	0	0	0	1	0	0	0	0	0	0	0	0	49586750	1,019,750	49,586.75	1,019.75
124	0	0	0	0	0	0	1	0	0	0	0	0	0	0	0	0	0	0	0	0	50606500	33,750	50,606.50	33.75
125	0	0	0	0	0	0	0	0	0	0	0	0	0	0	0	0	0	0	0	0	50640250	481,250	50,640.25	481.25
126	0	0	0	0	0	0	1	0	0	0	0	0	0	0	0	0	0	0	0	0	51121500	36,250	51,121.50	36.25
127	0	0	0	0	0	0	1	0	0	0	0	1	0	0	0	0	0	0	0	0	51157750	1,019,750	51,157.75	1,019.75
128	0	0	0	0	0	0	1	0	0	0	0	0	0	0	0	0	0	0	0	0	52177500	46,000	52,177.50	46
129	0	0	0	0	0	0	0	0	0	0	0	0	0	0	0	0	0	0	0	0	52223500	464,750	52,223.50	464.75
130	0	0	0	0	0	0	1	0	0	0	0	0	0	0	0	0	0	0	0	0	52688250	40,500	52,688.25	40.5
131	0	0	0	0	0	0	1	0	0	0	0	1	0	0	0	0	0	0	0	0	52728750	1,019,750	52,728.75	1,019.75
132	0	0	0	0	0	0	1	0	0	0	0	0	0	0	0	0	0	0	0	0	53748500	41,750	53,748.50	41.75
133	0	0	0	0	0	0	0	0	0	0	0	0	0	0	0	0	0	0	0	0	53790250	464,750	53,790.25	464.75
134	0	0	0	0	0	0	1	0	0	0	0	0	0	0	0	0	0	0	0	0	54255000	44,750	54,255.00	44.75
135	0	0	0	0	0	0	1	0	0	0	0	1	0	0	0	0	0	0	0	0	54299750	1,019,750	54,299.75	1,019.75
136	0	0	0	0	0	0	1	0	0	0	0	0	0	0	0	0	0	0	0	0	55319500	37,500	55,319.50	37.5
137	0	0	0	0	0	0	0	0	0	0	0	0	0	0	0	0	0	0	0	0	55357000	481,250	55,357.00	481.25
138	0	0	0	0	0	0	1	0	0	0	0	0	0	0	0	0	0	0	0	0	55838250	32,750	55,838.25	32.75
139	0	0	0	0	0	0	1	0	0	0	0	1	0	0	0	0	0	0	0	0	55871000	1,019,500	55,871.00	1,019.50
140	0	0	0	0	0	0	1	0	0	0	0	0	0	0	0	0	0	0	0	0	56890500	33,000	56,890.50	33
141	0	0	0	0	0	0	0	0	0	0	0	0	0	0	0	0	0	0	0	0	56923500	481,500	56,923.50	481.5
142	0	0	0	0	0	0	1	0	0	0	0	0	0	0	0	0	0	0	0	0	57405000	37,000	57,405.00	37
143	0	0	0	0	0	0	1	0	0	0	0	1	0	0	0	0	0	0	0	0	57442000	1,019,500	57,442.00	1,019.50
144	0	0	0	0	0	0	1	0	0	0	0	0	0	0	0	0	0	0	0	0	58461500	45,500	58,461.50	45.5
145	0	0	0	0	0	0	0	0	0	0	0	0	0	0	0	0	0	0	0	0	58507000	481,250	58,507.00	481.25
146	0	0	0	0	0	0	1	0	0	0	0	0	0	0	0	0	0	0	0	0	58988250	24,750	58,988.25	24.75
147	0	0	0	0	0	0	1	0	0	0	0	1	0	0	0	0	0	0	0	0	59013000	1,019,500	59,013.00	1,019.50
148	0	0	0	0	0	0	1	0	0	0	0	0	0	0	0	0	0	0	0	0	60032500	41,250	60,032.50	41.25
149	0	0	0	0	0	0	0	0	0	0	0	0	0	0	0	0	0	0	0	0	60073750	481,250	60,073.75	481.25
150	0	0	0	0	0	0	1	0	0	0	0	0	0	0	0	0	0	0	0	0	60555000	29,000	60,555.00	29
151	0	0	0	0	0	0	1	0	0	0	0	1	0	0	0	0	0	0	0	0	60584000	1,019,750	60,584.00	1,019.75
152	0	0	0	0	0	0	1	0	0	0	0	0	0	0	0	0	0	0	0	0	61603750	36,500	61,603.75	36.5
153	0	0	0	0	0	0	0	0	0	0	0	0	0	0	0	0	0	0	0	0	61640250	481,500	61,640.25	481.5
154	0	0	0	0	0	0	1	0	0	0	0	0	0	0	0	0	0	0	0	0	62121750	33,250	62,121.75	33.25
155	0	0	0	0	0	0	1	0	0	0	0	1	0	0	0	0	0	0	0	0	62155000	1,019,750	62,155.00	1,019.75
156	0	0	0	0	0	0	1	0	0	0	0	0	0	0	0	0	0	0	0	0	63174750	32,250	63,174.75	32.25
157	0	0	0	0	0	0	0	0	0	0	0	0	0	0	0	0	0	0	0	0	63207000	481,250	63,207.00	481.25
158	0	0	0	0	0	0	1	0	0	0	0	0	0	0	0	0	0	0	0	0	63688250	37,750	63,688.25	37.75
159	0	0	0	0	0	0	1	0	0	0	0	1	0	0	0	0	0	0	0	0	63726000	1,019,750	63,726.00	1,019.75
160	0	0	0	0	0	0	1	0	0	0	0	0	0	0	0	0	0	0	0	0	64745750	28,000	64,745.75	28
161	0	0	0	0	0	0	0	0	0	0	0	0	0	0	0	0	0	0	0	0	64773750	481,250	64,773.75	481.25
162	0	0	0	0	0	0	1	0	0	0	0	0	0	0	0	0	0	0	0	0	65255000	42,000	65,255.00	42
163	0	0	0	0	0	0	1	0	0	0	0	1	0	0	0	0	0	0	0	0	65297000	1,019,750	65,297.00	1,019.75
164	0	0	0	0	0	0	1	0	0	0	0	0	0	0	0	0	0	0	0	0	66316750	40,250	66,316.75	40.25
165	0	0	0	0	0	0	0	0	0	0	0	0	0	0	0	0	0	0	0	0	66357000	481,500	66,357.00	481.5
166	0	0	0	0	0	0	1	0	0	0	0	0	0	0	0	0	0	0	0	0	66838500	29,750	66,838.50	29.75
167	0	0	0	0	0	0	1	0	0	0	0	1	0	0	0	0	0	0	0	0	66868250	1,019,500	66,868.25	1,019.50
168	0	0	0	0	0	0	1	0	0	0	0	0	0	0	0	0	0	0	0	0	67887750	36,000	67,887.75	36
169	0	0	0	0	0	0	0	0	0	0	0	0	0	0	0	0	0	0	0	0	67923750	481,250	67,923.75	481.25
170	0	0	0	0	0	0	1	0	0	0	0	0	0	0	0	0	0	0	0	0	68405000	34,250	68,405.00	34.25
171	0	0	0	0	0	0	1	0	0	0	0	1	0	0	0	0	0	0	0	0	68439250	1,019,500	68,439.25	1,019.50
172	0	0	0	0	0	0	1	0	0	0	0	0	0	0	0	0	0	0	0	0	69458750	48,250	69,458.75	48.25
173	0	0	0	0	0	0	0	0	0	0	0	0	0	0	0	0	0	0	0	0	69507000	464,750	69,507.00	464.75
174	0	0	0	0	0	0	1	0	0	0	0	0	0	0	0	0	0	0	0	0	69971750	38,500	69,971.75	38.5
175	0	0	0	0	0	0	1	0	0	0	0	1	0	0	0	0	0	0	0	0	70010250	1,019,500	70,010.25	1,019.50
176	0	0	0	0	0	0	1	0	0	0	0	0	0	0	0	0	0	0	0	0	71029750	44,000	71,029.75	44
177	0	0	0	0	0	0	0	0	0	0	0	0	0	0	0	0	0	0	0	0	71073750	464,750	71,073.75	464.75
178	0	0	0	0	0	0	1	0	0	0	0	0	0	0	0	0	0	0	0	0	71538500	42,750	71,538.50	42.75
179	0	0	0	0	0	0	1	0	0	0	0	1	0	0	0	0	0	0	0	0	71581250	1,019,750	71,581.25	1,019.75
180	0	0	0	0	0	0	1	0	0	0	0	0	0	0	0	0	0	0	0	0	72601000	39,500	72,601.00	39.5
181	0	0	0	0	0	0	0	0	0	0	0	0	0	0	0	0	0	0	0	0	72640500	481,250	72,640.50	481.25
182	0	0	0	0	0	0	1	0	0	0	0	0	0	0	0	0	0	0	0	0	73121750	30,500	73,121.75	30.5
183	0	0	0	0	0	0	1	0	0	0	0	1	0	0	0	0	0	0	0	0	73152250	1,019,750	73,152.25	1,019.75
184	0	0	0	0	0	0	1	0	0	0	0	0	0	0	0	0	0	0	0	0	74172000	35,000	74,172.00	35
185	0	0	0	0	0	0	0	0	0	0	0	0	0	0	0	0	0	0	0	0	74207000	481,500	74,207.00	481.5
186	0	0	0	0	0	0	1	0	0	0	0	0	0	0	0	0	0	0	0	0	74688500	34,750	74,688.50	34.75
187	0	0	0	0	0	0	1	0	0	0	0	1	0	0	0	0	0	0	0	0	74723250	1,019,750	74,723.25	1,019.75
188	0	0	0	0	0	0	1	0	0	0	0	0	0	0	0	0	0	0	0	0	75743000	30,750	75,743.00	30.75
189	0	0	0	0	0	0	0	0	0	0	0	0	0	0	0	0	0	0	0	0	75773750	481,250	75,773.75	481.25
190	0	0	0	0	0	0	1	0	0	0	0	0	0	0	0	0	0	0	0	0	76255000	39,250	76,255.00	39.25
191	0	0	0	0	0	0	1	0	0	0	0	1	0	0	0	0	0	0	0	0	76294250	1,019,750	76,294.25	1,019.75
192	0	0	0	0	0	0	1	0	0	0	0	0	0	0	0	0	0	0	0	0	77314000	43,000	77,314.00	43
193	0	0	0	0	0	0	0	0	0	0	0	0	0	0	0	0	0	0	0	0	77357000	481,500	77,357.00	481.5
194	0	0	0	0	0	0	1	0	0	0	0	0	0	0	0	0	0	0	0	0	77838500	26,750	77,838.50	26.75
195	0	0	0	0	0	0	1	0	0	0	0	1	0	0	0	0	0	0	0	0	77865250	1,019,750	77,865.25	1,019.75
196	0	0	0	0	0	0	1	0	0	0	0	0	0	0	0	0	0	0	0	0	78885000	38,750	78,885.00	38.75
197	0	0	0	0	0	0	0	0	0	0	0	0	0	0	0	0	0	0	0	0	78923750	481,500	78,923.75	481.5
198	0	0	0	0	0	0	1	0	0	0	0	0	0	0	0	0	0	0	0	0	79405250	31,250	79,405.25	31.25
199	0	0	0	0	0	0	1	0	0	0	0	1	0	0	0	0	0	0	0	0	79436500	1,019,500	79,436.50	1,019.50
200	0	0	0	0	0	0	1	0	0	0	0	0	0	0	0	0	0	0	0	0	80456000	51,250	80,456.00	51.25
201	0	0	0	0	0	0	0	0	0	0	0	0	0	0	0	0	0	0	0	0	80507250	464,500	80,507.25	464.5
202	0	0	0	0	0	0	1	0	0	0	0	0	0	0	0	0	0	0	0	0	80971750	35,750	80,971.75	35.75
203	0	0	0	0	0	0	1	0	0	0	0	1	0	0	0	0	0	0	0	0	81007500	1,019,500	81,007.50	1,019.50
204	0	0	0	0	0	0	1	0	0	0	0	0	0	0	0	0	0	0	0	0	82027000	46,750	82,027.00	46.75
205	0	0	0	0	0	0	0	0	0	0	0	0	0	0	0	0	0	0	0	0	82073750	464,750	82,073.75	464.75
206	0	0	0	0	0	0	1	0	0	0	0	0	0	0	0	0	0	0	0	0	82538500	40,000	82,538.50	40
207	0	0	0	0	0	0	1	0	0	0	0	1	0	0	0	0	0	0	0	0	82578500	1,019,500	82,578.50	1,019.50
208	0	0	0	0	0	0	1	0	0	0	0	0	0	0	0	0	0	0	0	0	83598000	42,500	83,598.00	42.5
209	0	0	0	0	0	0	0	0	0	0	0	0	0	0	0	0	0	0	0	0	83640500	464,750	83,640.50	464.75
210	0	0	0	0	0	0	1	0	0	0	0	0	0	0	0	0	0	0	0	0	84105250	44,250	84,105.25	44.25
211	0	0	0	0	0	0	1	0	0	0	0	1	0	0	0	0	0	0	0	0	84149500	1,019,750	84,149.50	1,019.75
212	0	0	0	0	0	0	1	0	0	0	0	0	0	0	0	0	0	0	0	0	85169250	38,000	85,169.25	38
213	0	0	0	0	0	0	0	0	0	0	0	0	0	0	0	0	0	0	0	0	85207250	481,250	85,207.25	481.25
214	0	0	0	0	0	0	1	0	0	0	0	0	0	0	0	0	0	0	0	0	85688500	32,000	85,688.50	32
215	0	0	0	0	0	0	1	0	0	0	0	1	0	0	0	0	0	0	0	0	85720500	1,019,750	85,720.50	1,019.75
216	0	0	0	0	0	0	1	0	0	0	0	0	0	0	0	0	0	0	0	0	86740250	33,500	86,740.25	33.5
217	0	0	0	0	0	0	0	0	0	0	0	0	0	0	0	0	0	0	0	0	86773750	481,500	86,773.75	481.5
218	0	0	0	0	0	0	1	0	0	0	0	0	0	0	0	0	0	0	0	0	87255250	36,250	87,255.25	36.25
219	0	0	0	0	0	0	1	0	0	0	0	1	0	0	0	0	0	0	0	0	87291500	1,019,750	87,291.50	1,019.75
220	0	0	0	0	0	0	1	0	0	0	0	0	0	0	0	0	0	0	0	0	88311250	46,000	88,311.25	46
221	0	0	0	0	0	0	0	0	0	0	0	0	0	0	0	0	0	0	0	0	88357250	481,250	88,357.25	481.25
222	0	0	0	0	0	0	1	0	0	0	0	0	0	0	0	0	0	0	0	0	88838500	24,000	88,838.50	24
223	0	0	0	0	0	0	1	0	0	0	0	1	0	0	0	0	0	0	0	0	88862500	1,019,750	88,862.50	1,019.75
224	0	0	0	0	0	0	1	0	0	0	0	0	0	0	0	0	0	0	0	0	89882250	41,500	89,882.25	41.5
225	0	0	0	0	0	0	0	0	0	0	0	0	0	0	0	0	0	0	0	0	89923750	481,500	89,923.75	481.5
226	0	0	0	0	0	0	1	0	0	0	0	0	0	0	0	0	0	0	0	0	90405250	28,500	90,405.25	28.5
227	0	0	0	0	0	0	1	0	0	0	0	1	0	0	0	0	0	0	0	0	90433750	1,019,500	90,433.75	1,019.50
228	0	0	0	0	0	0	1	0	0	0	0	0	0	0	0	0	0	0	0	0	91453250	37,250	91,453.25	37.25
229	0	0	0	0	0	0	0	0	0	0	0	0	0	0	0	0	0	0	0	0	91490500	481,500	91,490.50	481.5
230	0	0	0	0	0	0	1	0	0	0	0	0	0	0	0	0	0	0	0	0	91972000	32,750	91,972.00	32.75
231	0	0	0	0	0	0	1	0	0	0	0	1	0	0	0	0	0	0	0	0	92004750	1,019,500	92,004.75	1,019.50
232	0	0	0	0	0	0	1	0	0	0	0	0	0	0	0	0	0	0	0	0	93024250	33,000	93,024.25	33
233	0	0	0	0	0	0	0	0	0	0	0	0	0	0	0	0	0	0	0	0	93057250	481,250	93,057.25	481.25
234	0	0	0	0	0	0	1	0	0	0	0	0	0	0	0	0	0	0	0	0	93538500	37,250	93,538.50	37.25
235	0	0	0	0	0	0	1	0	0	0	0	1	0	0	0	0	0	0	0	0	93575750	1,019,500	93,575.75	1,019.50
236	0	0	0	0	0	0	1	0	0	0	0	0	0	0	0	0	0	0	0	0	94595250	28,750	94,595.25	28.75
237	0	0	0	0	0	0	0	0	0	0	0	0	0	0	0	0	0	0	0	0	94624000	481,250	94,624.00	481.25
238	0	0	0	0	0	0	1	0	0	0	0	0	0	0	0	0	0	0	0	0	95105250	41,500	95,105.25	41.5
239	0	0	0	0	0	0	1	0	0	0	0	1	0	0	0	0	0	0	0	0	95146750	1,019,500	95,146.75	1,019.50
240	0	0	0	0	0	0	1	0	0	0	0	0	0	0	0	0	0	0	0	0	96166250	41,000	96,166.25	41
241	0	0	0	0	0	0	0	0	0	0	0	0	0	0	0	0	0	0	0	0	96207250	481,250	96,207.25	481.25
242	0	0	0	0	0	0	1	0	0	0	0	0	0	0	0	0	0	0	0	0	96688500	29,250	96,688.50	29.25
243	0	0	0	0	0	0	1	0	0	0	0	1	0	0	0	0	0	0	0	0	96717750	1,019,500	96,717.75	1,019.50
244	0	0	0	0	0	0	1	0	0	0	0	0	0	0	0	0	0	0	0	0	97737250	36,750	97,737.25	36.75
245	0	0	0	0	0	0	0	0	0	0	0	0	0	0	0	0	0	0	0	0	97774000	481,250	97,774.00	481.25
246	0	0	0	0	0	0	1	0	0	0	0	0	0	0	0	0	0	0	0	0	98255250	33,500	98,255.25	33.5
247	0	0	0	0	0	0	1	0	0	0	0	1	0	0	0	0	0	0	0	0	98288750	1,019,750	98,288.75	1,019.75
248	0	0	0	0	0	0	1	0	0	0	0	0	0	0	0	0	0	0	0	0	99308500	48,750	99,308.50	48.75
249	0	0	0	0	0	0	0	0	0	0	0	0	0	0	0	0	0	0	0	0	99357250	464,750	99,357.25	464.75
250	0	0	0	0	0	0	1	0	0	0	0	0	0	0	0	0	0	0	0	0	99822000	37,750	99,822.00	37.75
251	0	0	0	0	0	0	1	0	0	0	0	1	0	0	0	0	0	0	0	0	99859750	1,019,750	99,859.75	1,019.75
252	0	0	0	0	0	0	1	0	0	0	0	0	0	0	0	0	0	0	0	0	100879500	44,500	100,879.50	44.5
253	0	0	0	0	0	0	0	0	0	0	0	0	0	0	0	0	0	0	0	0	100924000	481,250	100,924.00	481.25
254	0	0	0	0	0	0	1	0	0	0	0	0	0	0	0	0	0	0	0	0	101405250	25,500	101,405.25	25.5
255	0	0	0	0	0	0	1	0	0	0	0	1	0	0	0	0	0	0	0	0	101430750	1,019,750	101,430.75	1,019.75
256	0	0	0	0	0	0	1	0	0	0	0	0	0	0	0	0	0	0	0	0	102450500	40,000	102,450.50	40
257	0	0	0	0	0	0	0	0	0	0	0	0	0	0	0	0	0	0	0	0	102490500	481,500	102,490.50	481.5
258	0	0	0	0	0	0	1	0	0	0	0	0	0	0	0	0	0	0	0	0	102972000	30,000	102,972.00	30
259	0	0	0	0	0	0	1	0	0	0	0	1	0	0	0	0	0	0	0	0	103002000	1,019,500	103,002.00	1,019.50
260	0	0	0	0	0	0	1	0	0	0	0	0	0	0	0	0	0	0	0	0	104021500	35,750	104,021.50	35.75
261	0	0	0	0	0	0	0	0	0	0	0	0	0	0	0	0	0	0	0	0	104057250	481,500	104,057.25	481.5
262	0	0	0	0	0	0	1	0	0	0	0	0	0	0	0	0	0	0	0	0	104538750	34,250	104,538.75	34.25
263	0	0	0	0	0	0	1	0	0	0	0	1	0	0	0	0	0	0	0	0	104573000	1,019,500	104,573.00	1,019.50
264	0	0	0	0	0	0	1	0	0	0	0	0	0	0	0	0	0	0	0	0	105592500	31,500	105,592.50	31.5
265	0	0	0	0	0	0	0	0	0	0	0	0	0	0	0	0	0	0	0	0	105624000	481,250	105,624.00	481.25
266	0	0	0	0	0	0	1	0	0	0	0	0	0	0	0	0	0	0	0	0	106105250	38,750	106,105.25	38.75
267	0	0	0	0	0	0	1	0	0	0	0	1	0	0	0	0	0	0	0	0	106144000	1,019,500	106,144.00	1,019.50
268	0	0	0	0	0	0	1	0	0	0	0	0	0	0	0	0	0	0	0	0	107163500	43,750	107,163.50	43.75
269	0	0	0	0	0	0	0	0	0	0	0	0	0	0	0	0	0	0	0	0	107207250	481,500	107,207.25	481.5
270	0	0	0	0	0	0	1	0	0	0	0	0	0	0	0	0	0	0	0	0	107688750	26,250	107,688.75	26.25
271	0	0	0	0	0	0	1	0	0	0	0	1	0	0	0	0	0	0	0	0	107715000	1,019,750	107,715.00	1,019.75
272	0	0	0	0	0	0	1	0	0	0	0	0	0	0	0	0	0	0	0	0	108734750	39,250	108,734.75	39.25
273	0	0	0	0	0	0	0	0	0	0	0	0	0	0	0	0	0	0	0	0	108774000	481,250	108,774.00	481.25
274	0	0	0	0	0	0	1	0	0	0	0	0	0	0	0	0	0	0	0	0	109255250	30,750	109,255.25	30.75
275	0	0	0	0	0	0	1	0	0	0	0	1	0	0	0	0	0	0	0	0	109286000	1,019,750	109,286.00	1,019.75
276	0	0	0	0	0	0	1	0	0	0	0	0	0	0	0	0	0	0	0	0	110305750	35,000	110,305.75	35
277	0	0	0	0	0	0	0	0	0	0	0	0	0	0	0	0	0	0	0	0	110340750	481,250	110,340.75	481.25
278	0	0	0	0	0	0	1	0	0	0	0	0	0	0	0	0	0	0	0	0	110822000	35,000	110,822.00	35
279	0	0	0	0	0	0	1	0	0	0	0	1	0	0	0	0	0	0	0	0	110857000	1,019,750	110,857.00	1,019.75
280	0	0	0	0	0	0	1	0	0	0	0	0	0	0	0	0	0	0	0	0	111876750	30,500	111,876.75	30.5
281	0	0	0	0	0	0	0	0	0	0	0	0	0	0	0	0	0	0	0	0	111907250	481,500	111,907.25	481.5
282	0	0	0	0	0	0	1	0	0	0	0	0	0	0	0	0	0	0	0	0	112388750	39,250	112,388.75	39.25
283	0	0	0	0	0	0	1	0	0	0	0	1	0	0	0	0	0	0	0	0	112428000	1,019,750	112,428.00	1,019.75
284	0	0	0	0	0	0	1	0	0	0	0	0	0	0	0	0	0	0	0	0	113447750	26,250	113,447.75	26.25
285	0	0	0	0	0	0	0	0	0	0	0	0	0	0	0	0	0	0	0	0	113474000	481,500	113,474.00	481.5
286	0	0	0	0	0	0	1	0	0	0	0	0	0	0	0	0	0	0	0	0	113955500	43,500	113,955.50	43.5
287	0	0	0	0	0	0	1	0	0	0	0	1	0	0	0	0	0	0	0	0	113999000	1,019,750	113,999.00	1,019.75
288	0	0	0	0	0	0	1	0	0	0	0	0	0	0	0	0	0	0	0	0	115018750	38,750	115,018.75	38.75
289	0	0	0	0	0	0	0	0	0	0	0	0	0	0	0	0	0	0	0	0	115057500	481,250	115,057.50	481.25
290	0	0	0	0	0	0	1	0	0	0	0	0	0	0	0	0	0	0	0	0	115538750	31,500	115,538.75	31.5
291	0	0	0	0	0	0	1	0	0	0	0	1	0	0	0	0	0	0	0	0	115570250	1,019,500	115,570.25	1,019.50
292	0	0	0	0	0	0	1	0	0	0	0	0	0	0	0	0	0	0	0	0	116589750	34,250	116,589.75	34.25
293	0	0	0	0	0	0	0	0	0	0	0	0	0	0	0	0	0	0	0	0	116624000	481,500	116,624.00	481.5
294	0	0	0	0	0	0	1	0	0	0	0	0	0	0	0	0	0	0	0	0	117105500	35,750	117,105.50	35.75
295	0	0	0	0	0	0	1	0	0	0	0	1	0	0	0	0	0	0	0	0	117141250	1,019,500	117,141.25	1,019.50
296	0	0	0	0	0	0	1	0	0	0	0	0	0	0	0	0	0	0	0	0	118160750	46,750	118,160.75	46.75
297	0	0	0	0	0	0	0	0	0	0	0	0	0	0	0	0	0	0	0	0	118207500	481,250	118,207.50	481.25
298	0	0	0	0	0	0	1	0	0	0	0	0	0	0	0	0	0	0	0	0	118688750	23,500	118,688.75	23.5
299	0	0	0	0	0	0	1	0	0	0	0	1	0	0	0	0	0	0	0	0	118712250	1,019,500	118,712.25	1,019.50
300	0	0	0	0	0	0	1	0	0	0	0	0	0	0	0	0	0	0	0	0	119731750	42,250	119,731.75	42.25
301	0	0	0	0	0	0	0	0	0	0	0	0	0	0	0	0	0	0	0	0	119774000	481,500	119,774.00	481.5
302	0	0	0	0	0	0	1	0	0	0	0	0	0	0	0	0	0	0	0	0	120255500	27,750	120,255.50	27.75
303	0	0	0	0	0	0	1	0	0	0	0	1	0	0	0	0	0	0	0	0	120283250	1,019,750	120,283.25	1,019.75
304	0	0	0	0	0	0	1	0	0	0	0	0	0	0	0	0	0	0	0	0	121303000	37,750	121,303.00	37.75
305	0	0	0	0	0	0	0	0	0	0	0	0	0	0	0	0	0	0	0	0	121340750	481,250	121,340.75	481.25
306	0	0	0	0	0	0	1	0	0	0	0	0	0	0	0	0	0	0	0	0	121822000	32,250	121,822.00	32.25
307	0	0	0	0	0	0	1	0	0	0	0	1	0	0	0	0	0	0	0	0	121854250	1,019,750	121,854.25	1,019.75
308	0	0	0	0	0	0	1	0	0	0	0	0	0	0	0	0	0	0	0	0	122874000	33,500	122,874.00	33.5
309	0	0	0	0	0	0	0	0	0	0	0	0	0	0	0	0	0	0	0	0	122907500	481,250	122,907.50	481.25
310	0	0	0	0	0	0	1	0	0	0	0	0	0	0	0	0	0	0	0	0	123388750	36,500	123,388.75	36.5
311	0	0	0	0	0	0	1	0	0	0	0	1	0	0	0	0	0	0	0	0	123425250	1,019,750	123,425.25	1,019.75
312	0	0	0	0	0	0	1	0	0	0	0	0	0	0	0	0	0	0	0	0	124445000	29,000	124,445.00	29
313	0	0	0	0	0	0	0	0	0	0	0	0	0	0	0	0	0	0	0	0	124474000	481,500	124,474.00	481.5
314	0	0	0	0	0	0	1	0	0	0	0	0	0	0	0	0	0	0	0	0	124955500	40,750	124,955.50	40.75
315	0	0	0	0	0	0	1	0	0	0	0	1	0	0	0	0	0	0	0	0	124996250	1,019,750	124,996.25	1,019.75
316	0	0	0	0	0	0	1	0	0	0	0	0	0	0	0	0	0	0	0	0	126016000	41,500	126,016.00	41.5
317	0	0	0	0	0	0	0	0	0	0	0	0	0	0	0	0	0	0	0	0	126057500	481,250	126,057.50	481.25
318	0	0	0	0	0	0	1	0	0	0	0	0	0	0	0	0	0	0	0	0	126538750	28,500	126,538.75	28.5
319	0	0	0	0	0	0	1	0	0	0	0	1	0	0	0	0	0	0	0	0	126567250	1,019,750	126,567.25	1,019.75
320	0	0	0	0	0	0	1	0	0	0	0	0	0	0	0	0	0	0	0	0	127587000	37,250	127,587.00	37.25
321	0	0	0	0	0	0	0	0	0	0	0	0	0	0	0	0	0	0	0	0	127624250	481,250	127,624.25	481.25
322	0	0	0	0	0	0	1	0	0	0	0	0	0	0	0	0	0	0	0	0	128105500	33,000	128,105.50	33
323	0	0	0	0	0	0	1	0	0	0	0	1	0	0	0	0	0	0	0	0	128138500	1,019,500	128,138.50	1,019.50
324	0	0	0	0	0	0	1	0	0	0	0	0	0	0	0	0	0	0	0	0	129158000	49,500	129,158.00	49.5
325	0	0	0	0	0	0	0	0	0	0	0	0	0	0	0	0	0	0	0	0	129207500	464,750	129,207.50	464.75
326	0	0	0	0	0	0	1	0	0	0	0	0	0	0	0	0	0	0	0	0	129672250	37,250	129,672.25	37.25
327	0	0	0	0	0	0	1	0	0	0	0	1	0	0	0	0	0	0	0	0	129709500	1,019,500	129,709.50	1,019.50
328	0	0	0	0	0	0	1	0	0	0	0	0	0	0	0	0	0	0	0	0	130729000	45,250	130,729.00	45.25
329	0	0	0	0	0	0	0	0	0	0	0	0	0	0	0	0	0	0	0	0	130774250	464,500	130,774.25	464.5
330	0	0	0	0	0	0	1	0	0	0	0	0	0	0	0	0	0	0	0	0	131238750	41,750	131,238.75	41.75
331	0	0	0	0	0	0	1	0	0	0	0	1	0	0	0	0	0	0	0	0	131280500	1,019,500	131,280.50	1,019.50
332	0	0	0	0	0	0	1	0	0	0	0	0	0	0	0	0	0	0	0	0	132300000	40,750	132,300.00	40.75
333	0	0	0	0	0	0	0	0	0	0	0	0	0	0	0	0	0	0	0	0	132340750	481,500	132,340.75	481.5
334	0	0	0	0	0	0	1	0	0	0	0	0	0	0	0	0	0	0	0	0	132822250	29,250	132,822.25	29.25
335	0	0	0	0	0	0	1	0	0	0	0	1	0	0	0	0	0	0	0	0	132851500	1,019,750	132,851.50	1,019.75
336	0	0	0	0	0	0	1	0	0	0	0	0	0	0	0	0	0	0	0	0	133871250	36,250	133,871.25	36.25
337	0	0	0	0	0	0	0	0	0	0	0	0	0	0	0	0	0	0	0	0	133907500	481,250	133,907.50	481.25
338	0	0	0	0	0	0	1	0	0	0	0	0	0	0	0	0	0	0	0	0	134388750	33,750	134,388.75	33.75
339	0	0	0	0	0	0	1	0	0	0	0	1	0	0	0	0	0	0	0	0	134422500	1,019,750	134,422.50	1,019.75
340	0	0	0	0	0	0	1	0	0	0	0	0	0	0	0	0	0	0	0	0	135442250	32,000	135,442.25	32
341	0	0	0	0	0	0	0	0	0	0	0	0	0	0	0	0	0	0	0	0	135474250	481,250	135,474.25	481.25
342	0	0	0	0	0	0	1	0	0	0	0	0	0	0	0	0	0	0	0	0	135955500	38,000	135,955.50	38
343	0	0	0	0	0	0	1	0	0	0	0	1	0	0	0	0	0	0	0	0	135993500	1,019,750	135,993.50	1,019.75
344	0	0	0	0	0	0	1	0	0	0	0	0	0	0	0	0	0	0	0	0	137013250	44,250	137,013.25	44.25
345	0	0	0	0	0	0	0	0	0	0	0	0	0	0	0	0	0	0	0	0	137057500	481,500	137,057.50	481.5
346	0	0	0	0	0	0	1	0	0	0	0	0	0	0	0	0	0	0	0	0	137539000	25,500	137,539.00	25.5
347	0	0	0	0	0	0	1	0	0	0	0	1	0	0	0	0	0	0	0	0	137564500	1,019,750	137,564.50	1,019.75
348	0	0	0	0	0	0	1	0	0	0	0	0	0	0	0	0	0	0	0	0	138584250	40,000	138,584.25	40
349	0	0	0	0	0	0	0	0	0	0	0	0	0	0	0	0	0	0	0	0	138624250	481,250	138,624.25	481.25
350	0	0	0	0	0	0	1	0	0	0	0	0	0	0	0	0	0	0	0	0	139105500	30,250	139,105.50	30.25
351	0	0	0	0	0	0	1	0	0	0	0	1	0	0	0	0	0	0	0	0	139135750	1,019,500	139,135.75	1,019.50
352	0	0	0	0	0	0	1	0	0	0	0	0	0	0	0	0	0	0	0	0	140155250	35,750	140,155.25	35.75
353	0	0	0	0	0	0	0	0	0	0	0	0	0	0	0	0	0	0	0	0	140191000	481,250	140,191.00	481.25
354	0	0	0	0	0	0	1	0	0	0	0	0	0	0	0	0	0	0	0	0	140672250	34,500	140,672.25	34.5
355	0	0	0	0	0	0	1	0	0	0	0	1	0	0	0	0	0	0	0	0	140706750	1,019,500	140,706.75	1,019.50
356	0	0	0	0	0	0	1	0	0	0	0	0	0	0	0	0	0	0	0	0	141726250	31,250	141,726.25	31.25
357	0	0	0	0	0	0	0	0	0	0	0	0	0	0	0	0	0	0	0	0	141757500	481,500	141,757.50	481.5
358	0	0	0	0	0	0	1	0	0	0	0	0	0	0	0	0	0	0	0	0	142239000	38,750	142,239.00	38.75
359	0	0	0	0	0	0	1	0	0	0	0	1	0	0	0	0	0	0	0	0	142277750	1,019,500	142,277.75	1,019.50
360	0	0	0	0	0	0	1	0	0	0	0	0	0	0	0	0	0	0	0	0	143297250	43,750	143,297.25	43.75
361	0	0	0	0	0	0	0	0	0	0	0	0	0	0	0	0	0	0	0	0	143341000	464,500	143,341.00	464.5
362	0	0	0	0	0	0	1	0	0	0	0	0	0	0	0	0	0	0	0	0	143805500	43,250	143,805.50	43.25
363	0	0	0	0	0	0	1	0	0	0	0	1	0	0	0	0	0	0	0	0	143848750	1,019,500	143,848.75	1,019.50
364	0	0	0	0	0	0	1	0	0	0	0	0	0	0	0	0	0	0	0	0	144868250	39,250	144,868.25	39.25
365	0	0	0	0	0	0	0	0	0	0	0	0	0	0	0	0	0	0	0	0	144907500	481,500	144,907.50	481.5
366	0	0	0	0	0	0	1	0	0	0	0	0	0	0	0	0	0	0	0	0	145389000	30,750	145,389.00	30.75
367	0	0	0	0	0	0	1	0	0	0	0	1	0	0	0	0	0	0	0	0	145419750	1,019,750	145,419.75	1,019.75
368	0	0	0	0	0	0	1	0	0	0	0	0	0	0	0	0	0	0	0	0	146439500	34,750	146,439.50	34.75
369	0	0	0	0	0	0	0	0	0	0	0	0	0	0	0	0	0	0	0	0	146474250	481,500	146,474.25	481.5
370	0	0	0	0	0	0	1	0	0	0	0	0	0	0	0	0	0	0	0	0	146955750	35,000	146,955.75	35
371	0	0	0	0	0	0	1	0	0	0	0	1	0	0	0	0	0	0	0	0	146990750	1,019,750	146,990.75	1,019.75
372	0	0	0	0	0	0	1	0	0	0	0	0	0	0	0	0	0	0	0	0	148010500	47,250	148,010.50	47.25
373	0	0	0	0	0	0	0	0	0	0	0	0	0	0	0	0	0	0	0	0	148057750	481,250	148,057.75	481.25
374	0	0	0	0	0	0	1	0	0	0	0	0	0	0	0	0	0	0	0	0	148539000	22,750	148,539.00	22.75
375	0	0	0	0	0	0	1	0	0	0	0	1	0	0	0	0	0	0	0	0	148561750	1,019,750	148,561.75	1,019.75
376	0	0	0	0	0	0	1	0	0	0	0	0	0	0	0	0	0	0	0	0	149581500	42,750	149,581.50	42.75
377	0	0	0	0	0	0	0	0	0	0	0	0	0	0	0	0	0	0	0	0	149624250	481,500	149,624.25	481.5
378	0	0	0	0	0	0	1	0	0	0	0	0	0	0	0	0	0	0	0	0	150105750	27,000	150,105.75	27
379	0	0	0	0	0	0	1	0	0	0	0	1	0	0	0	0	0	0	0	0	150132750	1,019,750	150,132.75	1,019.75
380	0	0	0	0	0	0	1	0	0	0	0	0	0	0	0	0	0	0	0	0	151152500	38,500	151,152.50	38.5
381	0	0	0	0	0	0	0	0	0	0	0	0	0	0	0	0	0	0	0	0	151191000	481,250	151,191.00	481.25
382	0	0	0	0	0	0	1	0	0	0	0	0	0	0	0	0	0	0	0	0	151672250	31,750	151,672.25	31.75
383	0	0	0	0	0	0	1	0	0	0	0	1	0	0	0	0	0	0	0	0	151704000	1,019,500	151,704.00	1,019.50
384	0	0	0	0	0	0	1	0	0	0	0	0	0	0	0	0	0	0	0	0	152723500	34,250	152,723.50	34.25
385	0	0	0	0	0	0	0	0	0	0	0	0	0	0	0	0	0	0	0	0	152757750	481,250	152,757.75	481.25
386	0	0	0	0	0	0	1	0	0	0	0	0	0	0	0	0	0	0	0	0	153239000	36,000	153,239.00	36
387	0	0	0	0	0	0	1	0	0	0	0	1	0	0	0	0	0	0	0	0	153275000	1,019,500	153,275.00	1,019.50
388	0	0	0	0	0	0	1	0	0	0	0	0	0	0	0	0	0	0	0	0	154294500	29,750	154,294.50	29.75
389	0	0	0	0	0	0	0	0	0	0	0	0	0	0	0	0	0	0	0	0	154324250	481,500	154,324.25	481.5
390	0	0	0	0	0	0	1	0	0	0	0	0	0	0	0	0	0	0	0	0	154805750	40,250	154,805.75	40.25
391	0	0	0	0	0	0	1	0	0	0	0	1	0	0	0	0	0	0	0	0	154846000	1,019,500	154,846.00	1,019.50
392	0	0	0	0	0	0	1	0	0	0	0	0	0	0	0	0	0	0	0	0	155865500	42,250	155,865.50	42.25
393	0	0	0	0	0	0	0	0	0	0	0	0	0	0	0	0	0	0	0	0	155907750	481,250	155,907.75	481.25
394	0	0	0	0	0	0	1	0	0	0	0	0	0	0	0	0	0	0	0	0	156389000	28,000	156,389.00	28
395	0	0	0	0	0	0	1	0	0	0	0	1	0	0	0	0	0	0	0	0	156417000	1,019,500	156,417.00	1,019.50
396	0	0	0	0	0	0	1	0	0	0	0	0	0	0	0	0	0	0	0	0	157436500	37,750	157,436.50	37.75
397	0	0	0	0	0	0	0	0	0	0	0	0	0	0	0	0	0	0	0	0	157474250	481,500	157,474.25	481.5
398	0	0	0	0	0	0	1	0	0	0	0	0	0	0	0	0	0	0	0	0	157955750	32,250	157,955.75	32.25
399	0	0	0	0	0	0	1	0	0	0	0	1	0	0	0	0	0	0	0	0	157988000	1,019,750	157,988.00	1,019.75
400	0	0	0	0	0	0	1	0	0	0	0	0	0	0	0	0	0	0	0	0	159007750	33,250	159,007.75	33.25
401	0	0	0	0	0	0	0	0	0	0	0	0	0	0	0	0	0	0	0	0	159041000	481,500	159,041.00	481.5
402	0	0	0	0	0	0	1	0	0	0	0	0	0	0	0	0	0	0	0	0	159522500	36,500	159,522.50	36.5
403	0	0	0	0	0	0	1	0	0	0	0	1	0	0	0	0	0	0	0	0	159559000	1,019,750	159,559.00	1,019.75
404	0	0	0	0	0	0	1	0	0	0	0	0	0	0	0	0	0	0	0	0	160578750	45,500	160,578.75	45.5
405	0	0	0	0	0	0	0	0	0	0	0	0	0	0	0	0	0	0	0	0	160624250	464,750	160,624.25	464.75
406	0	0	0	0	0	0	1	0	0	0	0	0	0	0	0	0	0	0	0	0	161089000	41,000	161,089.00	41
407	0	0	0	0	0	0	1	0	0	0	0	1	0	0	0	0	0	0	0	0	161130000	1,019,750	161,130.00	1,019.75
408	0	0	0	0	0	0	1	0	0	0	0	0	0	0	0	0	0	0	0	0	162149750	41,250	162,149.75	41.25
409	0	0	0	0	0	0	0	0	0	0	0	0	0	0	0	0	0	0	0	0	162191000	464,750	162,191.00	464.75
410	0	0	0	0	0	0	1	0	0	0	0	0	0	0	0	0	0	0	0	0	162655750	45,250	162,655.75	45.25
411	0	0	0	0	0	0	1	0	0	0	0	1	0	0	0	0	0	0	0	0	162701000	1,019,750	162,701.00	1,019.75
412	0	0	0	0	0	0	1	0	0	0	0	0	0	0	0	0	0	0	0	0	163720750	37,000	163,720.75	37
413	0	0	0	0	0	0	0	0	0	0	0	0	0	0	0	0	0	0	0	0	163757750	481,250	163,757.75	481.25
414	0	0	0	0	0	0	1	0	0	0	0	0	0	0	0	0	0	0	0	0	164239000	33,250	164,239.00	33.25
415	0	0	0	0	0	0	1	0	0	0	0	1	0	0	0	0	0	0	0	0	164272250	1,019,500	164,272.25	1,019.50
416	0	0	0	0	0	0	1	0	0	0	0	0	0	0	0	0	0	0	0	0	165291750	32,750	165,291.75	32.75
417	0	0	0	0	0	0	0	0	0	0	0	0	0	0	0	0	0	0	0	0	165324500	481,250	165,324.50	481.25
418	0	0	0	0	0	0	1	0	0	0	0	0	0	0	0	0	0	0	0	0	165805750	37,500	165,805.75	37.5
419	0	0	0	0	0	0	1	0	0	0	0	1	0	0	0	0	0	0	0	0	165843250	1,019,500	165,843.25	1,019.50
420	0	0	0	0	0	0	1	0	0	0	0	0	0	0	0	0	0	0	0	0	166862750	45,000	166,862.75	45
421	0	0	0	0	0	0	0	0	0	0	0	0	0	0	0	0	0	0	0	0	166907750	481,250	166,907.75	481.25
422	0	0	0	0	0	0	1	0	0	0	0	0	0	0	0	0	0	0	0	0	167389000	25,250	167,389.00	25.25
423	0	0	0	0	0	0	1	0	0	0	0	1	0	0	0	0	0	0	0	0	167414250	1,019,500	167,414.25	1,019.50
424	0	0	0	0	0	0	1	0	0	0	0	0	0	0	0	0	0	0	0	0	168433750	40,750	168,433.75	40.75
425	0	0	0	0	0	0	0	0	0	0	0	0	0	0	0	0	0	0	0	0	168474500	481,250	168,474.50	481.25
426	0	0	0	0	0	0	1	0	0	0	0	0	0	0	0	0	0	0	0	0	168955750	29,500	168,955.75	29.5
427	0	0	0	0	0	0	1	0	0	0	0	1	0	0	0	0	0	0	0	0	168985250	1,019,500	168,985.25	1,019.50
428	0	0	0	0	0	0	1	0	0	0	0	0	0	0	0	0	0	0	0	0	170004750	36,250	170,004.75	36.25
429	0	0	0	0	0	0	0	0	0	0	0	0	0	0	0	0	0	0	0	0	170041000	481,500	170,041.00	481.5
430	0	0	0	0	0	0	1	0	0	0	0	0	0	0	0	0	0	0	0	0	170522500	33,750	170,522.50	33.75
431	0	0	0	0	0	0	1	0	0	0	0	1	0	0	0	0	0	0	0	0	170556250	1,019,750	170,556.25	1,019.75
432	0	0	0	0	0	0	1	0	0	0	0	0	0	0	0	0	0	0	0	0	171576000	31,750	171,576.00	31.75
433	0	0	0	0	0	0	0	0	0	0	0	0	0	0	0	0	0	0	0	0	171607750	481,500	171,607.75	481.5
434	0	0	0	0	0	0	1	0	0	0	0	0	0	0	0	0	0	0	0	0	172089250	38,000	172,089.25	38
435	0	0	0	0	0	0	1	0	0	0	0	1	0	0	0	0	0	0	0	0	172127250	1,019,750	172,127.25	1,019.75
436	0	0	0	0	0	0	1	0	0	0	0	0	0	0	0	0	0	0	0	0	173147000	27,500	173,147.00	27.5
437	0	0	0	0	0	0	0	0	0	0	0	0	0	0	0	0	0	0	0	0	173174500	481,250	173,174.50	481.25
438	0	0	0	0	0	0	1	0	0	0	0	0	0	0	0	0	0	0	0	0	173655750	42,500	173,655.75	42.5
439	0	0	0	0	0	0	1	0	0	0	0	1	0	0	0	0	0	0	0	0	173698250	1,019,750	173,698.25	1,019.75
440	0	0	0	0	0	0	1	0	0	0	0	0	0	0	0	0	0	0	0	0	174718000	39,750	174,718.00	39.75
441	0	0	0	0	0	0	0	0	0	0	0	0	0	0	0	0	0	0	0	0	174757750	481,500	174,757.75	481.5
442	0	0	0	0	0	0	1	0	0	0	0	0	0	0	0	0	0	0	0	0	175239250	30,000	175,239.25	30
443	0	0	0	0	0	0	1	0	0	0	0	1	0	0	0	0	0	0	0	0	175269250	1,019,750	175,269.25	1,019.75
444	0	0	0	0	0	0	1	0	0	0	0	0	0	0	0	0	0	0	0	0	176289000	35,500	176,289.00	35.5
445	0	0	0	0	0	0	0	0	0	0	0	0	0	0	0	0	0	0	0	0	176324500	481,250	176,324.50	481.25
446	0	0	0	0	0	0	1	0	0	0	0	0	0	0	0	0	0	0	0	0	176805750	34,750	176,805.75	34.75
447	0	0	0	0	0	0	1	0	0	0	0	1	0	0	0	0	0	0	0	0	176840500	1,019,500	176,840.50	1,019.50
448	0	0	0	0	0	0	1	0	0	0	0	0	0	0	0	0	0	0	0	0	177860000	47,750	177,860.00	47.75
449	0	0	0	0	0	0	0	0	0	0	0	0	0	0	0	0	0	0	0	0	177907750	464,750	177,907.75	464.75
450	0	0	0	0	0	0	1	0	0	0	0	0	0	0	0	0	0	0	0	0	178372500	39,000	178,372.50	39
451	0	0	0	0	0	0	1	0	0	0	0	1	0	0	0	0	0	0	0	0	178411500	1,019,500	178,411.50	1,019.50
452	0	0	0	0	0	0	1	0	0	0	0	0	0	0	0	0	0	0	0	0	179431000	43,500	179,431.00	43.5
453	0	0	0	0	0	0	0	0	0	0	0	0	0	0	0	0	0	0	0	0	179474500	481,250	179,474.50	481.25
454	0	0	0	0	0	0	1	0	0	0	0	0	0	0	0	0	0	0	0	0	179955750	26,750	179,955.75	26.75
455	0	0	0	0	0	0	1	0	0	0	0	1	0	0	0	0	0	0	0	0	179982500		179,982.50
