# Supplementary material for: Auditory presentation and synchronization in Adobe Flash and HTML5/JavaScript Web experiments
Source: Behav Res Methods. 2016 Jul 15;48(3):897–908. doi: 10.3758/s13428-016-0758-5 (PMC5003904; doi:10.3758/s13428-016-0758-5)
Supplement: Supplementary file 1 — (ZIP 1310 kb) [file 13428_2016_758_MOESM1_ESM.zip › Data/S4/jswa2-officepc-ff-js-rep1.csv]

	Keypad 4	Keypad 3	Keypad 2	Keypad 1	Opto 4	Opto 3	Opto 2	Opto 1	TTL in 2	TTL in 1	Mic 2	Mic 1	Act close 4	Act close 3	Act close 3	Act close 1	TTL out 2	TTL out 1	Sounder 2	Sounder 1	Elapsed uS	Active uS	Elapsed mS	Active mS
1	0	0	0	0	0	0	0	0	0	0	0	0	0	0	0	0	0	0	0	0	0	4,199,250	0	4,199.25
2	0	0	0	0	0	0	1	0	0	0	0	0	0	0	0	0	0	0	0	0	4199250	28,750	4,199.25	28.75
3	0	0	0	0	0	0	1	0	0	0	0	1	0	0	0	0	0	0	0	0	4228000	1,019,500	4,228.00	1,019.50
4	0	0	0	0	0	0	1	0	0	0	0	0	0	0	0	0	0	0	0	0	5247500	36,750	5,247.50	36.75
5	0	0	0	0	0	0	0	0	0	0	0	0	0	0	0	0	0	0	0	0	5284250	481,750	5,284.25	481.75
6	0	0	0	0	0	0	1	0	0	0	0	0	0	0	0	0	0	0	0	0	5766000	33,000	5,766.00	33
7	0	0	0	0	0	0	1	0	0	0	0	1	0	0	0	0	0	0	0	0	5799000	1,019,000	5,799.00	1,019.00
8	0	0	0	0	0	0	1	0	0	0	0	0	0	0	0	0	0	0	0	0	6818000	33,000	6,818.00	33
9	0	0	0	0	0	0	0	0	0	0	0	0	0	0	0	0	0	0	0	0	6851000	481,500	6,851.00	481.5
10	0	0	0	0	0	0	1	0	0	0	0	0	0	0	0	0	0	0	0	0	7332500	37,500	7,332.50	37.5
11	0	0	0	0	0	0	1	0	0	0	0	1	0	0	0	0	0	0	0	0	7370000	1,019,750	7,370.00	1,019.75
12	0	0	0	0	0	0	1	0	0	0	0	0	0	0	0	0	0	0	0	0	8389750	44,500	8,389.75	44.5
13	0	0	0	0	0	0	0	0	0	0	0	0	0	0	0	0	0	0	0	0	8434250	465,000	8,434.25	465
14	0	0	0	0	0	0	1	0	0	0	0	0	0	0	0	0	0	0	0	0	8899250	41,750	8,899.25	41.75
15	0	0	0	0	0	0	1	0	0	0	0	1	0	0	0	0	0	0	0	0	8941000	1,019,250	8,941.00	1,019.25
16	0	0	0	0	0	0	1	0	0	0	0	0	0	0	0	0	0	0	0	0	9960250	40,750	9,960.25	40.75
17	0	0	0	0	0	0	0	0	0	0	0	0	0	0	0	0	0	0	0	0	10001000	481,750	10,001.00	481.75
18	0	0	0	0	0	0	1	0	0	0	0	0	0	0	0	0	0	0	0	0	10482750	29,250	10,482.75	29.25
19	0	0	0	0	0	0	1	0	0	0	0	1	0	0	0	0	0	0	0	0	10512000	1,019,750	10,512.00	1,019.75
20	0	0	0	0	0	0	1	0	0	0	0	0	0	0	0	0	0	0	0	0	11531750	36,000	11,531.75	36
21	0	0	0	0	0	0	0	0	0	0	0	0	0	0	0	0	0	0	0	0	11567750	481,500	11,567.75	481.5
22	0	0	0	0	0	0	1	0	0	0	0	0	0	0	0	0	0	0	0	0	12049250	33,750	12,049.25	33.75
23	0	0	0	0	0	0	1	0	0	0	0	1	0	0	0	0	0	0	0	0	12083000	1,019,750	12,083.00	1,019.75
24	0	0	0	0	0	0	1	0	0	0	0	0	0	0	0	0	0	0	0	0	13102750	48,250	13,102.75	48.25
25	0	0	0	0	0	0	0	0	0	0	0	0	0	0	0	0	0	0	0	0	13151000	481,750	13,151.00	481.75
26	0	0	0	0	0	0	1	0	0	0	0	0	0	0	0	0	0	0	0	0	13632750	21,500	13,632.75	21.5
27	0	0	0	0	0	0	1	0	0	0	0	1	0	0	0	0	0	0	0	0	13654250	1,019,500	13,654.25	1,019.50
28	0	0	0	0	0	0	1	0	0	0	0	0	0	0	0	0	0	0	0	0	14673750	44,000	14,673.75	44
29	0	0	0	0	0	0	0	0	0	0	0	0	0	0	0	0	0	0	0	0	14717750	481,500	14,717.75	481.5
30	0	0	0	0	0	0	1	0	0	0	0	0	0	0	0	0	0	0	0	0	15199250	26,000	15,199.25	26
31	0	0	0	0	0	0	1	0	0	0	0	1	0	0	0	0	0	0	0	0	15225250	1,019,500	15,225.25	1,019.50
32	0	0	0	0	0	0	1	0	0	0	0	0	0	0	0	0	0	0	0	0	16244750	39,500	16,244.75	39.5
33	0	0	0	0	0	0	0	0	0	0	0	0	0	0	0	0	0	0	0	0	16284250	481,750	16,284.25	481.75
34	0	0	0	0	0	0	1	0	0	0	0	0	0	0	0	0	0	0	0	0	16766000	30,250	16,766.00	30.25
35	0	0	0	0	0	0	1	0	0	0	0	1	0	0	0	0	0	0	0	0	16796250	1,019,500	16,796.25	1,019.50
36	0	0	0	0	0	0	1	0	0	0	0	0	0	0	0	0	0	0	0	0	17815750	35,250	17,815.75	35.25
37	0	0	0	0	0	0	0	0	0	0	0	0	0	0	0	0	0	0	0	0	17851000	481,750	17,851.00	481.75
38	0	0	0	0	0	0	1	0	0	0	0	0	0	0	0	0	0	0	0	0	18332750	34,500	18,332.75	34.5
39	0	0	0	0	0	0	1	0	0	0	0	1	0	0	0	0	0	0	0	0	18367250	1,019,500	18,367.25	1,019.50
40	0	0	0	0	0	0	1	0	0	0	0	0	0	0	0	0	0	0	0	0	19386750	31,000	19,386.75	31
41	0	0	0	0	0	0	0	0	0	0	0	0	0	0	0	0	0	0	0	0	19417750	481,750	19,417.75	481.75
42	0	0	0	0	0	0	1	0	0	0	0	0	0	0	0	0	0	0	0	0	19899500	38,750	19,899.50	38.75
43	0	0	0	0	0	0	1	0	0	0	0	1	0	0	0	0	0	0	0	0	19938250	1,019,750	19,938.25	1,019.75
44	0	0	0	0	0	0	1	0	0	0	0	0	0	0	0	0	0	0	0	0	20958000	43,000	20,958.00	43
45	0	0	0	0	0	0	0	0	0	0	0	0	0	0	0	0	0	0	0	0	21001000	481,750	21,001.00	481.75
46	0	0	0	0	0	0	1	0	0	0	0	0	0	0	0	0	0	0	0	0	21482750	26,500	21,482.75	26.5
47	0	0	0	0	0	0	1	0	0	0	0	1	0	0	0	0	0	0	0	0	21509250	1,019,750	21,509.25	1,019.75
48	0	0	0	0	0	0	1	0	0	0	0	0	0	0	0	0	0	0	0	0	22529000	38,750	22,529.00	38.75
49	0	0	0	0	0	0	0	0	0	0	0	0	0	0	0	0	0	0	0	0	22567750	481,750	22,567.75	481.75
50	0	0	0	0	0	0	1	0	0	0	0	0	0	0	0	0	0	0	0	0	23049500	30,750	23,049.50	30.75
51	0	0	0	0	0	0	1	0	0	0	0	1	0	0	0	0	0	0	0	0	23080250	1,019,750	23,080.25	1,019.75
52	0	0	0	0	0	0	1	0	0	0	0	0	0	0	0	0	0	0	0	0	24100000	51,000	24,100.00	51
53	0	0	0	0	0	0	0	0	0	0	0	0	0	0	0	0	0	0	0	0	24151000	465,000	24,151.00	465
54	0	0	0	0	0	0	1	0	0	0	0	0	0	0	0	0	0	0	0	0	24616000	35,250	24,616.00	35.25
55	0	0	0	0	0	0	1	0	0	0	0	1	0	0	0	0	0	0	0	0	24651250	1,019,750	24,651.25	1,019.75
56	0	0	0	0	0	0	1	0	0	0	0	0	0	0	0	0	0	0	0	0	25671000	46,750	25,671.00	46.75
57	0	0	0	0	0	0	0	0	0	0	0	0	0	0	0	0	0	0	0	0	25717750	481,750	25,717.75	481.75
58	0	0	0	0	0	0	1	0	0	0	0	0	0	0	0	0	0	0	0	0	26199500	23,000	26,199.50	23
59	0	0	0	0	0	0	1	0	0	0	0	1	0	0	0	0	0	0	0	0	26222500	1,019,500	26,222.50	1,019.50
60	0	0	0	0	0	0	1	0	0	0	0	0	0	0	0	0	0	0	0	0	27242000	42,500	27,242.00	42.5
61	0	0	0	0	0	0	0	0	0	0	0	0	0	0	0	0	0	0	0	0	27284500	481,750	27,284.50	481.75
62	0	0	0	0	0	0	1	0	0	0	0	0	0	0	0	0	0	0	0	0	27766250	27,250	27,766.25	27.25
63	0	0	0	0	0	0	1	0	0	0	0	1	0	0	0	0	0	0	0	0	27793500	1,019,500	27,793.50	1,019.50
64	0	0	0	0	0	0	1	0	0	0	0	0	0	0	0	0	0	0	0	0	28813000	38,000	28,813.00	38
65	0	0	0	0	0	0	0	0	0	0	0	0	0	0	0	0	0	0	0	0	28851000	481,750	28,851.00	481.75
66	0	0	0	0	0	0	1	0	0	0	0	0	0	0	0	0	0	0	0	0	29332750	31,750	29,332.75	31.75
67	0	0	0	0	0	0	1	0	0	0	0	1	0	0	0	0	0	0	0	0	29364500	1,019,500	29,364.50	1,019.50
68	0	0	0	0	0	0	1	0	0	0	0	0	0	0	0	0	0	0	0	0	30384000	33,750	30,384.00	33.75
69	0	0	0	0	0	0	0	0	0	0	0	0	0	0	0	0	0	0	0	0	30417750	481,750	30,417.75	481.75
70	0	0	0	0	0	0	1	0	0	0	0	0	0	0	0	0	0	0	0	0	30899500	36,000	30,899.50	36
71	0	0	0	0	0	0	1	0	0	0	0	1	0	0	0	0	0	0	0	0	30935500	1,019,500	30,935.50	1,019.50
72	0	0	0	0	0	0	1	0	0	0	0	0	0	0	0	0	0	0	0	0	31955000	46,250	31,955.00	46.25
73	0	0	0	0	0	0	0	0	0	0	0	0	0	0	0	0	0	0	0	0	32001250	481,500	32,001.25	481.5
74	0	0	0	0	0	0	1	0	0	0	0	0	0	0	0	0	0	0	0	0	32482750	23,750	32,482.75	23.75
75	0	0	0	0	0	0	1	0	0	0	0	1	0	0	0	0	0	0	0	0	32506500	1,019,750	32,506.50	1,019.75
76	0	0	0	0	0	0	1	0	0	0	0	0	0	0	0	0	0	0	0	0	33526250	41,500	33,526.25	41.5
77	0	0	0	0	0	0	0	0	0	0	0	0	0	0	0	0	0	0	0	0	33567750	481,750	33,567.75	481.75
78	0	0	0	0	0	0	1	0	0	0	0	0	0	0	0	0	0	0	0	0	34049500	28,000	34,049.50	28
79	0	0	0	0	0	0	1	0	0	0	0	1	0	0	0	0	0	0	0	0	34077500	1,019,750	34,077.50	1,019.75
80	0	0	0	0	0	0	1	0	0	0	0	0	0	0	0	0	0	0	0	0	35097250	37,250	35,097.25	37.25
81	0	0	0	0	0	0	0	0	0	0	0	0	0	0	0	0	0	0	0	0	35134500	481,750	35,134.50	481.75
82	0	0	0	0	0	0	1	0	0	0	0	0	0	0	0	0	0	0	0	0	35616250	32,250	35,616.25	32.25
83	0	0	0	0	0	0	1	0	0	0	0	1	0	0	0	0	0	0	0	0	35648500	1,019,750	35,648.50	1,019.75
84	0	0	0	0	0	0	1	0	0	0	0	0	0	0	0	0	0	0	0	0	36668250	33,000	36,668.25	33
85	0	0	0	0	0	0	0	0	0	0	0	0	0	0	0	0	0	0	0	0	36701250	481,500	36,701.25	481.5
86	0	0	0	0	0	0	1	0	0	0	0	0	0	0	0	0	0	0	0	0	37182750	36,750	37,182.75	36.75
87	0	0	0	0	0	0	1	0	0	0	0	1	0	0	0	0	0	0	0	0	37219500	1,018,750	37,219.50	1,018.75
88	0	0	0	0	0	0	1	0	0	0	0	0	0	0	0	0	0	0	0	0	38238250	46,250	38,238.25	46.25
89	0	0	0	0	0	0	0	0	0	0	0	0	0	0	0	0	0	0	0	0	38284500	465,000	38,284.50	465
90	0	0	0	0	0	0	1	0	0	0	0	0	0	0	0	0	0	0	0	0	38749500	41,250	38,749.50	41.25
91	0	0	0	0	0	0	1	0	0	0	0	1	0	0	0	0	0	0	0	0	38790750	1,019,500	38,790.75	1,019.50
92	0	0	0	0	0	0	1	0	0	0	0	0	0	0	0	0	0	0	0	0	39810250	41,000	39,810.25	41
93	0	0	0	0	0	0	0	0	0	0	0	0	0	0	0	0	0	0	0	0	39851250	481,500	39,851.25	481.5
94	0	0	0	0	0	0	1	0	0	0	0	0	0	0	0	0	0	0	0	0	40332750	29,000	40,332.75	29
95	0	0	0	0	0	0	1	0	0	0	0	1	0	0	0	0	0	0	0	0	40361750	1,019,500	40,361.75	1,019.50
96	0	0	0	0	0	0	1	0	0	0	0	0	0	0	0	0	0	0	0	0	41381250	36,750	41,381.25	36.75
97	0	0	0	0	0	0	0	0	0	0	0	0	0	0	0	0	0	0	0	0	41418000	481,500	41,418.00	481.5
98	0	0	0	0	0	0	1	0	0	0	0	0	0	0	0	0	0	0	0	0	41899500	33,250	41,899.50	33.25
99	0	0	0	0	0	0	1	0	0	0	0	1	0	0	0	0	0	0	0	0	41932750	1,019,500	41,932.75	1,019.50
100	0	0	0	0	0	0	1	0	0	0	0	0	0	0	0	0	0	0	0	0	42952250	49,000	42,952.25	49
101	0	0	0	0	0	0	0	0	0	0	0	0	0	0	0	0	0	0	0	0	43001250	481,750	43,001.25	481.75
102	0	0	0	0	0	0	1	0	0	0	0	0	0	0	0	0	0	0	0	0	43483000	20,750	43,483.00	20.75
103	0	0	0	0	0	0	1	0	0	0	0	1	0	0	0	0	0	0	0	0	43503750	1,019,500	43,503.75	1,019.50
104	0	0	0	0	0	0	1	0	0	0	0	0	0	0	0	0	0	0	0	0	44523250	44,750	44,523.25	44.75
105	0	0	0	0	0	0	0	0	0	0	0	0	0	0	0	0	0	0	0	0	44568000	481,500	44,568.00	481.5
106	0	0	0	0	0	0	1	0	0	0	0	0	0	0	0	0	0	0	0	0	45049500	25,250	45,049.50	25.25
107	0	0	0	0	0	0	1	0	0	0	0	1	0	0	0	0	0	0	0	0	45074750	1,019,750	45,074.75	1,019.75
108	0	0	0	0	0	0	1	0	0	0	0	0	0	0	0	0	0	0	0	0	46094500	40,000	46,094.50	40
109	0	0	0	0	0	0	0	0	0	0	0	0	0	0	0	0	0	0	0	0	46134500	481,750	46,134.50	481.75
110	0	0	0	0	0	0	1	0	0	0	0	0	0	0	0	0	0	0	0	0	46616250	29,500	46,616.25	29.5
111	0	0	0	0	0	0	1	0	0	0	0	1	0	0	0	0	0	0	0	0	46645750	1,019,750	46,645.75	1,019.75
112	0	0	0	0	0	0	1	0	0	0	0	0	0	0	0	0	0	0	0	0	47665500	35,750	47,665.50	35.75
113	0	0	0	0	0	0	0	0	0	0	0	0	0	0	0	0	0	0	0	0	47701250	481,750	47,701.25	481.75
114	0	0	0	0	0	0	1	0	0	0	0	0	0	0	0	0	0	0	0	0	48183000	33,750	48,183.00	33.75
115	0	0	0	0	0	0	1	0	0	0	0	1	0	0	0	0	0	0	0	0	48216750	1,019,750	48,216.75	1,019.75
116	0	0	0	0	0	0	1	0	0	0	0	0	0	0	0	0	0	0	0	0	49236500	31,500	49,236.50	31.5
117	0	0	0	0	0	0	0	0	0	0	0	0	0	0	0	0	0	0	0	0	49268000	481,500	49,268.00	481.5
118	0	0	0	0	0	0	1	0	0	0	0	0	0	0	0	0	0	0	0	0	49749500	38,250	49,749.50	38.25
119	0	0	0	0	0	0	1	0	0	0	0	1	0	0	0	0	0	0	0	0	49787750	1,019,750	49,787.75	1,019.75
120	0	0	0	0	0	0	1	0	0	0	0	0	0	0	0	0	0	0	0	0	50807500	43,750	50,807.50	43.75
121	0	0	0	0	0	0	0	0	0	0	0	0	0	0	0	0	0	0	0	0	50851250	481,750	50,851.25	481.75
122	0	0	0	0	0	0	1	0	0	0	0	0	0	0	0	0	0	0	0	0	51333000	26,000	51,333.00	26
123	0	0	0	0	0	0	1	0	0	0	0	1	0	0	0	0	0	0	0	0	51359000	1,019,500	51,359.00	1,019.50
124	0	0	0	0	0	0	1	0	0	0	0	0	0	0	0	0	0	0	0	0	52378500	39,500	52,378.50	39.5
125	0	0	0	0	0	0	0	0	0	0	0	0	0	0	0	0	0	0	0	0	52418000	481,500	52,418.00	481.5
126	0	0	0	0	0	0	1	0	0	0	0	0	0	0	0	0	0	0	0	0	52899500	30,500	52,899.50	30.5
127	0	0	0	0	0	0	1	0	0	0	0	1	0	0	0	0	0	0	0	0	52930000	1,019,500	52,930.00	1,019.50
128	0	0	0	0	0	0	1	0	0	0	0	0	0	0	0	0	0	0	0	0	53949500	51,750	53,949.50	51.75
129	0	0	0	0	0	0	0	0	0	0	0	0	0	0	0	0	0	0	0	0	54001250	465,000	54,001.25	465
130	0	0	0	0	0	0	1	0	0	0	0	0	0	0	0	0	0	0	0	0	54466250	34,750	54,466.25	34.75
131	0	0	0	0	0	0	1	0	0	0	0	1	0	0	0	0	0	0	0	0	54501000	1,019,500	54,501.00	1,019.50
132	0	0	0	0	0	0	1	0	0	0	0	0	0	0	0	0	0	0	0	0	55520500	47,500	55,520.50	47.5
133	0	0	0	0	0	0	0	0	0	0	0	0	0	0	0	0	0	0	0	0	55568000	465,000	55,568.00	465
134	0	0	0	0	0	0	1	0	0	0	0	0	0	0	0	0	0	0	0	0	56033000	39,000	56,033.00	39
135	0	0	0	0	0	0	1	0	0	0	0	1	0	0	0	0	0	0	0	0	56072000	1,019,500	56,072.00	1,019.50
136	0	0	0	0	0	0	1	0	0	0	0	0	0	0	0	0	0	0	0	0	57091500	43,250	57,091.50	43.25
137	0	0	0	0	0	0	0	0	0	0	0	0	0	0	0	0	0	0	0	0	57134750	481,500	57,134.75	481.5
138	0	0	0	0	0	0	1	0	0	0	0	0	0	0	0	0	0	0	0	0	57616250	26,750	57,616.25	26.75
139	0	0	0	0	0	0	1	0	0	0	0	1	0	0	0	0	0	0	0	0	57643000	1,019,750	57,643.00	1,019.75
140	0	0	0	0	0	0	1	0	0	0	0	0	0	0	0	0	0	0	0	0	58662750	38,500	58,662.75	38.5
141	0	0	0	0	0	0	0	0	0	0	0	0	0	0	0	0	0	0	0	0	58701250	481,750	58,701.25	481.75
142	0	0	0	0	0	0	1	0	0	0	0	0	0	0	0	0	0	0	0	0	59183000	31,000	59,183.00	31
143	0	0	0	0	0	0	1	0	0	0	0	1	0	0	0	0	0	0	0	0	59214000	1,019,250	59,214.00	1,019.25
144	0	0	0	0	0	0	1	0	0	0	0	0	0	0	0	0	0	0	0	0	60233250	34,750	60,233.25	34.75
145	0	0	0	0	0	0	0	0	0	0	0	0	0	0	0	0	0	0	0	0	60268000	481,750	60,268.00	481.75
146	0	0	0	0	0	0	1	0	0	0	0	0	0	0	0	0	0	0	0	0	60749750	35,250	60,749.75	35.25
147	0	0	0	0	0	0	1	0	0	0	0	1	0	0	0	0	0	0	0	0	60785000	1,019,750	60,785.00	1,019.75
148	0	0	0	0	0	0	1	0	0	0	0	0	0	0	0	0	0	0	0	0	61804750	46,500	61,804.75	46.5
149	0	0	0	0	0	0	0	0	0	0	0	0	0	0	0	0	0	0	0	0	61851250	481,750	61,851.25	481.75
150	0	0	0	0	0	0	1	0	0	0	0	0	0	0	0	0	0	0	0	0	62333000	23,000	62,333.00	23
151	0	0	0	0	0	0	1	0	0	0	0	1	0	0	0	0	0	0	0	0	62356000	1,019,750	62,356.00	1,019.75
152	0	0	0	0	0	0	1	0	0	0	0	0	0	0	0	0	0	0	0	0	63375750	42,250	63,375.75	42.25
153	0	0	0	0	0	0	0	0	0	0	0	0	0	0	0	0	0	0	0	0	63418000	481,750	63,418.00	481.75
154	0	0	0	0	0	0	1	0	0	0	0	0	0	0	0	0	0	0	0	0	63899750	27,500	63,899.75	27.5
155	0	0	0	0	0	0	1	0	0	0	0	1	0	0	0	0	0	0	0	0	63927250	1,019,500	63,927.25	1,019.50
156	0	0	0	0	0	0	1	0	0	0	0	0	0	0	0	0	0	0	0	0	64946750	38,000	64,946.75	38
157	0	0	0	0	0	0	0	0	0	0	0	0	0	0	0	0	0	0	0	0	64984750	481,750	64,984.75	481.75
158	0	0	0	0	0	0	1	0	0	0	0	0	0	0	0	0	0	0	0	0	65466500	31,750	65,466.50	31.75
159	0	0	0	0	0	0	1	0	0	0	0	1	0	0	0	0	0	0	0	0	65498250	1,019,500	65,498.25	1,019.50
160	0	0	0	0	0	0	1	0	0	0	0	0	0	0	0	0	0	0	0	0	66517750	33,750	66,517.75	33.75
161	0	0	0	0	0	0	0	0	0	0	0	0	0	0	0	0	0	0	0	0	66551500	481,500	66,551.50	481.5
162	0	0	0	0	0	0	1	0	0	0	0	0	0	0	0	0	0	0	0	0	67033000	36,250	67,033.00	36.25
163	0	0	0	0	0	0	1	0	0	0	0	1	0	0	0	0	0	0	0	0	67069250	1,019,500	67,069.25	1,019.50
164	0	0	0	0	0	0	1	0	0	0	0	0	0	0	0	0	0	0	0	0	68088750	46,000	68,088.75	46
165	0	0	0	0	0	0	0	0	0	0	0	0	0	0	0	0	0	0	0	0	68134750	465,000	68,134.75	465
166	0	0	0	0	0	0	1	0	0	0	0	0	0	0	0	0	0	0	0	0	68599750	40,500	68,599.75	40.5
167	0	0	0	0	0	0	1	0	0	0	0	1	0	0	0	0	0	0	0	0	68640250	1,019,500	68,640.25	1,019.50
168	0	0	0	0	0	0	1	0	0	0	0	0	0	0	0	0	0	0	0	0	69659750	41,750	69,659.75	41.75
169	0	0	0	0	0	0	0	0	0	0	0	0	0	0	0	0	0	0	0	0	69701500	481,500	69,701.50	481.5
170	0	0	0	0	0	0	1	0	0	0	0	0	0	0	0	0	0	0	0	0	70183000	28,250	70,183.00	28.25
171	0	0	0	0	0	0	1	0	0	0	0	1	0	0	0	0	0	0	0	0	70211250	1,019,750	70,211.25	1,019.75
172	0	0	0	0	0	0	1	0	0	0	0	0	0	0	0	0	0	0	0	0	71231000	37,000	71,231.00	37
173	0	0	0	0	0	0	0	0	0	0	0	0	0	0	0	0	0	0	0	0	71268000	481,750	71,268.00	481.75
174	0	0	0	0	0	0	1	0	0	0	0	0	0	0	0	0	0	0	0	0	71749750	32,500	71,749.75	32.5
175	0	0	0	0	0	0	1	0	0	0	0	1	0	0	0	0	0	0	0	0	71782250	1,019,750	71,782.25	1,019.75
176	0	0	0	0	0	0	1	0	0	0	0	0	0	0	0	0	0	0	0	0	72802000	49,500	72,802.00	49.5
177	0	0	0	0	0	0	0	0	0	0	0	0	0	0	0	0	0	0	0	0	72851500	481,500	72,851.50	481.5
178	0	0	0	0	0	0	1	0	0	0	0	0	0	0	0	0	0	0	0	0	73333000	20,250	73,333.00	20.25
179	0	0	0	0	0	0	1	0	0	0	0	1	0	0	0	0	0	0	0	0	73353250	1,019,750	73,353.25	1,019.75
180	0	0	0	0	0	0	1	0	0	0	0	0	0	0	0	0	0	0	0	0	74373000	45,000	74,373.00	45
181	0	0	0	0	0	0	0	0	0	0	0	0	0	0	0	0	0	0	0	0	74418000	481,750	74,418.00	481.75
182	0	0	0	0	0	0	1	0	0	0	0	0	0	0	0	0	0	0	0	0	74899750	24,500	74,899.75	24.5
183	0	0	0	0	0	0	1	0	0	0	0	1	0	0	0	0	0	0	0	0	74924250	1,019,750	74,924.25	1,019.75
184	0	0	0	0	0	0	1	0	0	0	0	0	0	0	0	0	0	0	0	0	75944000	40,750	75,944.00	40.75
185	0	0	0	0	0	0	0	0	0	0	0	0	0	0	0	0	0	0	0	0	75984750	481,750	75,984.75	481.75
186	0	0	0	0	0	0	1	0	0	0	0	0	0	0	0	0	0	0	0	0	76466500	29,000	76,466.50	29
187	0	0	0	0	0	0	1	0	0	0	0	1	0	0	0	0	0	0	0	0	76495500	1,019,500	76,495.50	1,019.50
188	0	0	0	0	0	0	1	0	0	0	0	0	0	0	0	0	0	0	0	0	77515000	36,500	77,515.00	36.5
189	0	0	0	0	0	0	0	0	0	0	0	0	0	0	0	0	0	0	0	0	77551500	481,500	77,551.50	481.5
190	0	0	0	0	0	0	1	0	0	0	0	0	0	0	0	0	0	0	0	0	78033000	33,500	78,033.00	33.5
191	0	0	0	0	0	0	1	0	0	0	0	1	0	0	0	0	0	0	0	0	78066500	1,019,500	78,066.50	1,019.50
192	0	0	0	0	0	0	1	0	0	0	0	0	0	0	0	0	0	0	0	0	79086000	32,250	79,086.00	32.25
193	0	0	0	0	0	0	0	0	0	0	0	0	0	0	0	0	0	0	0	0	79118250	481,500	79,118.25	481.5
194	0	0	0	0	0	0	1	0	0	0	0	0	0	0	0	0	0	0	0	0	79599750	37,750	79,599.75	37.75
195	0	0	0	0	0	0	1	0	0	0	0	1	0	0	0	0	0	0	0	0	79637500	1,019,500	79,637.50	1,019.50
196	0	0	0	0	0	0	1	0	0	0	0	0	0	0	0	0	0	0	0	0	80657000	44,500	80,657.00	44.5
197	0	0	0	0	0	0	0	0	0	0	0	0	0	0	0	0	0	0	0	0	80701500	481,750	80,701.50	481.75
198	0	0	0	0	0	0	1	0	0	0	0	0	0	0	0	0	0	0	0	0	81183250	25,250	81,183.25	25.25
199	0	0	0	0	0	0	1	0	0	0	0	1	0	0	0	0	0	0	0	0	81208500	1,019,500	81,208.50	1,019.50
200	0	0	0	0	0	0	1	0	0	0	0	0	0	0	0	0	0	0	0	0	82228000	40,250	82,228.00	40.25
201	0	0	0	0	0	0	0	0	0	0	0	0	0	0	0	0	0	0	0	0	82268250	481,500	82,268.25	481.5
202	0	0	0	0	0	0	1	0	0	0	0	0	0	0	0	0	0	0	0	0	82749750	29,750	82,749.75	29.75
203	0	0	0	0	0	0	1	0	0	0	0	1	0	0	0	0	0	0	0	0	82779500	1,018,750	82,779.50	1,018.75
204	0	0	0	0	0	0	1	0	0	0	0	0	0	0	0	0	0	0	0	0	83798250	36,500	83,798.25	36.5
205	0	0	0	0	0	0	0	0	0	0	0	0	0	0	0	0	0	0	0	0	83834750	481,750	83,834.75	481.75
206	0	0	0	0	0	0	1	0	0	0	0	0	0	0	0	0	0	0	0	0	84316500	34,000	84,316.50	34
207	0	0	0	0	0	0	1	0	0	0	0	1	0	0	0	0	0	0	0	0	84350500	1,019,750	84,350.50	1,019.75
208	0	0	0	0	0	0	1	0	0	0	0	0	0	0	0	0	0	0	0	0	85370250	48,000	85,370.25	48
209	0	0	0	0	0	0	0	0	0	0	0	0	0	0	0	0	0	0	0	0	85418250	465,000	85,418.25	465
210	0	0	0	0	0	0	1	0	0	0	0	0	0	0	0	0	0	0	0	0	85883250	38,250	85,883.25	38.25
211	0	0	0	0	0	0	1	0	0	0	0	1	0	0	0	0	0	0	0	0	85921500	1,019,750	85,921.50	1,019.75
212	0	0	0	0	0	0	1	0	0	0	0	0	0	0	0	0	0	0	0	0	86941250	43,750	86,941.25	43.75
213	0	0	0	0	0	0	0	0	0	0	0	0	0	0	0	0	0	0	0	0	86985000	464,750	86,985.00	464.75
214	0	0	0	0	0	0	1	0	0	0	0	0	0	0	0	0	0	0	0	0	87449750	42,750	87,449.75	42.75
215	0	0	0	0	0	0	1	0	0	0	0	1	0	0	0	0	0	0	0	0	87492500	1,019,750	87,492.50	1,019.75
216	0	0	0	0	0	0	1	0	0	0	0	0	0	0	0	0	0	0	0	0	88512250	39,250	88,512.25	39.25
217	0	0	0	0	0	0	0	0	0	0	0	0	0	0	0	0	0	0	0	0	88551500	481,750	88,551.50	481.75
218	0	0	0	0	0	0	1	0	0	0	0	0	0	0	0	0	0	0	0	0	89033250	30,500	89,033.25	30.5
219	0	0	0	0	0	0	1	0	0	0	0	1	0	0	0	0	0	0	0	0	89063750	1,019,500	89,063.75	1,019.50
220	0	0	0	0	0	0	1	0	0	0	0	0	0	0	0	0	0	0	0	0	90083250	35,000	90,083.25	35
221	0	0	0	0	0	0	0	0	0	0	0	0	0	0	0	0	0	0	0	0	90118250	481,750	90,118.25	481.75
222	0	0	0	0	0	0	1	0	0	0	0	0	0	0	0	0	0	0	0	0	90600000	34,750	90,600.00	34.75
223	0	0	0	0	0	0	1	0	0	0	0	1	0	0	0	0	0	0	0	0	90634750	1,019,500	90,634.75	1,019.50
224	0	0	0	0	0	0	1	0	0	0	0	0	0	0	0	0	0	0	0	0	91654250	47,250	91,654.25	47.25
225	0	0	0	0	0	0	0	0	0	0	0	0	0	0	0	0	0	0	0	0	91701500	481,750	91,701.50	481.75
226	0	0	0	0	0	0	1	0	0	0	0	0	0	0	0	0	0	0	0	0	92183250	22,500	92,183.25	22.5
227	0	0	0	0	0	0	1	0	0	0	0	1	0	0	0	0	0	0	0	0	92205750	1,019,500	92,205.75	1,019.50
228	0	0	0	0	0	0	1	0	0	0	0	0	0	0	0	0	0	0	0	0	93225250	43,000	93,225.25	43
229	0	0	0	0	0	0	0	0	0	0	0	0	0	0	0	0	0	0	0	0	93268250	481,750	93,268.25	481.75
230	0	0	0	0	0	0	1	0	0	0	0	0	0	0	0	0	0	0	0	0	93750000	26,750	93,750.00	26.75
231	0	0	0	0	0	0	1	0	0	0	0	1	0	0	0	0	0	0	0	0	93776750	1,019,750	93,776.75	1,019.75
232	0	0	0	0	0	0	1	0	0	0	0	0	0	0	0	0	0	0	0	0	94796500	38,500	94,796.50	38.5
233	0	0	0	0	0	0	0	0	0	0	0	0	0	0	0	0	0	0	0	0	94835000	481,750	94,835.00	481.75
234	0	0	0	0	0	0	1	0	0	0	0	0	0	0	0	0	0	0	0	0	95316750	31,000	95,316.75	31
235	0	0	0	0	0	0	1	0	0	0	0	1	0	0	0	0	0	0	0	0	95347750	1,019,750	95,347.75	1,019.75
236	0	0	0	0	0	0	1	0	0	0	0	0	0	0	0	0	0	0	0	0	96367500	34,000	96,367.50	34
237	0	0	0	0	0	0	0	0	0	0	0	0	0	0	0	0	0	0	0	0	96401500	481,750	96,401.50	481.75
238	0	0	0	0	0	0	1	0	0	0	0	0	0	0	0	0	0	0	0	0	96883250	35,500	96,883.25	35.5
239	0	0	0	0	0	0	1	0	0	0	0	1	0	0	0	0	0	0	0	0	96918750	1,019,750	96,918.75	1,019.75
240	0	0	0	0	0	0	1	0	0	0	0	0	0	0	0	0	0	0	0	0	97938500	46,500	97,938.50	46.5
241	0	0	0	0	0	0	0	0	0	0	0	0	0	0	0	0	0	0	0	0	97985000	465,000	97,985.00	465
242	0	0	0	0	0	0	1	0	0	0	0	0	0	0	0	0	0	0	0	0	98450000	39,750	98,450.00	39.75
243	0	0	0	0	0	0	1	0	0	0	0	1	0	0	0	0	0	0	0	0	98489750	1,019,750	98,489.75	1,019.75
244	0	0	0	0	0	0	1	0	0	0	0	0	0	0	0	0	0	0	0	0	99509500	42,250	99,509.50	42.25
245	0	0	0	0	0	0	0	0	0	0	0	0	0	0	0	0	0	0	0	0	99551750	481,500	99,551.75	481.5
246	0	0	0	0	0	0	1	0	0	0	0	0	0	0	0	0	0	0	0	0	100033250	27,750	100,033.25	27.75
247	0	0	0	0	0	0	1	0	0	0	0	1	0	0	0	0	0	0	0	0	100061000	1,019,500	100,061.00	1,019.50
248	0	0	0	0	0	0	1	0	0	0	0	0	0	0	0	0	0	0	0	0	101080500	37,750	101,080.50	37.75
249	0	0	0	0	0	0	0	0	0	0	0	0	0	0	0	0	0	0	0	0	101118250	481,750	101,118.25	481.75
250	0	0	0	0	0	0	1	0	0	0	0	0	0	0	0	0	0	0	0	0	101600000	32,000	101,600.00	32
251	0	0	0	0	0	0	1	0	0	0	0	1	0	0	0	0	0	0	0	0	101632000	1,019,500	101,632.00	1,019.50
252	0	0	0	0	0	0	1	0	0	0	0	0	0	0	0	0	0	0	0	0	102651500	50,250	102,651.50	50.25
253	0	0	0	0	0	0	0	0	0	0	0	0	0	0	0	0	0	0	0	0	102701750	481,500	102,701.75	481.5
254	0	0	0	0	0	0	1	0	0	0	0	0	0	0	0	0	0	0	0	0	103183250	19,750	103,183.25	19.75
255	0	0	0	0	0	0	1	0	0	0	0	1	0	0	0	0	0	0	0	0	103203000	1,019,500	103,203.00	1,019.50
256	0	0	0	0	0	0	1	0	0	0	0	0	0	0	0	0	0	0	0	0	104222500	45,750	104,222.50	45.75
257	0	0	0	0	0	0	0	0	0	0	0	0	0	0	0	0	0	0	0	0	104268250	481,750	104,268.25	481.75
258	0	0	0	0	0	0	1	0	0	0	0	0	0	0	0	0	0	0	0	0	104750000	24,000	104,750.00	24
259	0	0	0	0	0	0	1	0	0	0	0	1	0	0	0	0	0	0	0	0	104774000	1,019,500	104,774.00	1,019.50
260	0	0	0	0	0	0	1	0	0	0	0	0	0	0	0	0	0	0	0	0	105793500	41,500	105,793.50	41.5
261	0	0	0	0	0	0	0	0	0	0	0	0	0	0	0	0	0	0	0	0	105835000	481,750	105,835.00	481.75
262	0	0	0	0	0	0	1	0	0	0	0	0	0	0	0	0	0	0	0	0	106316750	28,250	106,316.75	28.25
263	0	0	0	0	0	0	1	0	0	0	0	1	0	0	0	0	0	0	0	0	106345000	1,019,500	106,345.00	1,019.50
264	0	0	0	0	0	0	1	0	0	0	0	0	0	0	0	0	0	0	0	0	107364500	37,250	107,364.50	37.25
265	0	0	0	0	0	0	0	0	0	0	0	0	0	0	0	0	0	0	0	0	107401750	481,500	107,401.75	481.5
266	0	0	0	0	0	0	1	0	0	0	0	0	0	0	0	0	0	0	0	0	107883250	32,750	107,883.25	32.75
267	0	0	0	0	0	0	1	0	0	0	0	1	0	0	0	0	0	0	0	0	107916000	1,019,750	107,916.00	1,019.75
268	0	0	0	0	0	0	1	0	0	0	0	0	0	0	0	0	0	0	0	0	108935750	32,500	108,935.75	32.5
269	0	0	0	0	0	0	0	0	0	0	0	0	0	0	0	0	0	0	0	0	108968250	481,750	108,968.25	481.75
270	0	0	0	0	0	0	1	0	0	0	0	0	0	0	0	0	0	0	0	0	109450000	37,000	109,450.00	37
271	0	0	0	0	0	0	1	0	0	0	0	1	0	0	0	0	0	0	0	0	109487000	1,019,750	109,487.00	1,019.75
272	0	0	0	0	0	0	1	0	0	0	0	0	0	0	0	0	0	0	0	0	110506750	45,000	110,506.75	45
273	0	0	0	0	0	0	0	0	0	0	0	0	0	0	0	0	0	0	0	0	110551750	481,500	110,551.75	481.5
274	0	0	0	0	0	0	1	0	0	0	0	0	0	0	0	0	0	0	0	0	111033250	24,750	111,033.25	24.75
275	0	0	0	0	0	0	1	0	0	0	0	1	0	0	0	0	0	0	0	0	111058000	1,019,750	111,058.00	1,019.75
276	0	0	0	0	0	0	1	0	0	0	0	0	0	0	0	0	0	0	0	0	112077750	40,750	112,077.75	40.75
277	0	0	0	0	0	0	0	0	0	0	0	0	0	0	0	0	0	0	0	0	112118500	481,500	112,118.50	481.5
278	0	0	0	0	0	0	1	0	0	0	0	0	0	0	0	0	0	0	0	0	112600000	29,000	112,600.00	29
279	0	0	0	0	0	0	1	0	0	0	0	1	0	0	0	0	0	0	0	0	112629000	1,019,750	112,629.00	1,019.75
280	0	0	0	0	0	0	1	0	0	0	0	0	0	0	0	0	0	0	0	0	113648750	36,250	113,648.75	36.25
281	0	0	0	0	0	0	0	0	0	0	0	0	0	0	0	0	0	0	0	0	113685000	481,750	113,685.00	481.75
282	0	0	0	0	0	0	1	0	0	0	0	0	0	0	0	0	0	0	0	0	114166750	33,500	114,166.75	33.5
283	0	0	0	0	0	0	1	0	0	0	0	1	0	0	0	0	0	0	0	0	114200250	1,019,500	114,200.25	1,019.50
284	0	0	0	0	0	0	1	0	0	0	0	0	0	0	0	0	0	0	0	0	115219750	48,750	115,219.75	48.75
285	0	0	0	0	0	0	0	0	0	0	0	0	0	0	0	0	0	0	0	0	115268500	465,000	115,268.50	465
286	0	0	0	0	0	0	1	0	0	0	0	0	0	0	0	0	0	0	0	0	115733500	37,750	115,733.50	37.75
287	0	0	0	0	0	0	1	0	0	0	0	1	0	0	0	0	0	0	0	0	115771250	1,019,500	115,771.25	1,019.50
288	0	0	0	0	0	0	1	0	0	0	0	0	0	0	0	0	0	0	0	0	116790750	44,250	116,790.75	44.25
289	0	0	0	0	0	0	0	0	0	0	0	0	0	0	0	0	0	0	0	0	116835000	465,000	116,835.00	465
290	0	0	0	0	0	0	1	0	0	0	0	0	0	0	0	0	0	0	0	0	117300000	42,250	117,300.00	42.25
291	0	0	0	0	0	0	1	0	0	0	0	1	0	0	0	0	0	0	0	0	117342250	1,019,500	117,342.25	1,019.50
292	0	0	0	0	0	0	1	0	0	0	0	0	0	0	0	0	0	0	0	0	118361750	40,000	118,361.75	40
293	0	0	0	0	0	0	0	0	0	0	0	0	0	0	0	0	0	0	0	0	118401750	481,750	118,401.75	481.75
294	0	0	0	0	0	0	1	0	0	0	0	0	0	0	0	0	0	0	0	0	118883500	29,750	118,883.50	29.75
295	0	0	0	0	0	0	1	0	0	0	0	1	0	0	0	0	0	0	0	0	118913250	1,019,750	118,913.25	1,019.75
296	0	0	0	0	0	0	1	0	0	0	0	0	0	0	0	0	0	0	0	0	119933000	35,500	119,933.00	35.5
297	0	0	0	0	0	0	0	0	0	0	0	0	0	0	0	0	0	0	0	0	119968500	481,500	119,968.50	481.5
298	0	0	0	0	0	0	1	0	0	0	0	0	0	0	0	0	0	0	0	0	120450000	34,250	120,450.00	34.25
299	0	0	0	0	0	0	1	0	0	0	0	1	0	0	0	0	0	0	0	0	120484250	1,019,750	120,484.25	1,019.75
300	0	0	0	0	0	0	1	0	0	0	0	0	0	0	0	0	0	0	0	0	121504000	47,750	121,504.00	47.75
301	0	0	0	0	0	0	0	0	0	0	0	0	0	0	0	0	0	0	0	0	121551750	481,750	121,551.75	481.75
302	0	0	0	0	0	0	1	0	0	0	0	0	0	0	0	0	0	0	0	0	122033500	21,750	122,033.50	21.75
303	0	0	0	0	0	0	1	0	0	0	0	1	0	0	0	0	0	0	0	0	122055250	1,019,750	122,055.25	1,019.75
304	0	0	0	0	0	0	1	0	0	0	0	0	0	0	0	0	0	0	0	0	123075000	43,500	123,075.00	43.5
305	0	0	0	0	0	0	0	0	0	0	0	0	0	0	0	0	0	0	0	0	123118500	481,750	123,118.50	481.75
306	0	0	0	0	0	0	1	0	0	0	0	0	0	0	0	0	0	0	0	0	123600250	26,000	123,600.25	26
307	0	0	0	0	0	0	1	0	0	0	0	1	0	0	0	0	0	0	0	0	123626250	1,019,750	123,626.25	1,019.75
308	0	0	0	0	0	0	1	0	0	0	0	0	0	0	0	0	0	0	0	0	124646000	39,250	124,646.00	39.25
309	0	0	0	0	0	0	0	0	0	0	0	0	0	0	0	0	0	0	0	0	124685250	481,500	124,685.25	481.5
310	0	0	0	0	0	0	1	0	0	0	0	0	0	0	0	0	0	0	0	0	125166750	30,750	125,166.75	30.75
311	0	0	0	0	0	0	1	0	0	0	0	1	0	0	0	0	0	0	0	0	125197500	1,019,500	125,197.50	1,019.50
312	0	0	0	0	0	0	1	0	0	0	0	0	0	0	0	0	0	0	0	0	126217000	34,750	126,217.00	34.75
313	0	0	0	0	0	0	0	0	0	0	0	0	0	0	0	0	0	0	0	0	126251750	481,750	126,251.75	481.75
314	0	0	0	0	0	0	1	0	0	0	0	0	0	0	0	0	0	0	0	0	126733500	35,000	126,733.50	35
315	0	0	0	0	0	0	1	0	0	0	0	1	0	0	0	0	0	0	0	0	126768500	1,019,500	126,768.50	1,019.50
316	0	0	0	0	0	0	1	0	0	0	0	0	0	0	0	0	0	0	0	0	127788000	30,500	127,788.00	30.5
317	0	0	0	0	0	0	0	0	0	0	0	0	0	0	0	0	0	0	0	0	127818500	481,750	127,818.50	481.75
318	0	0	0	0	0	0	1	0	0	0	0	0	0	0	0	0	0	0	0	0	128300250	39,250	128,300.25	39.25
319	0	0	0	0	0	0	1	0	0	0	0	1	0	0	0	0	0	0	0	0	128339500	1,018,500	128,339.50	1,018.50
320	0	0	0	0	0	0	1	0	0	0	0	0	0	0	0	0	0	0	0	0	129358000	43,750	129,358.00	43.75
321	0	0	0	0	0	0	0	0	0	0	0	0	0	0	0	0	0	0	0	0	129401750	481,750	129,401.75	481.75
322	0	0	0	0	0	0	1	0	0	0	0	0	0	0	0	0	0	0	0	0	129883500	27,000	129,883.50	27
323	0	0	0	0	0	0	1	0	0	0	0	1	0	0	0	0	0	0	0	0	129910500	1,019,500	129,910.50	1,019.50
324	0	0	0	0	0	0	1	0	0	0	0	0	0	0	0	0	0	0	0	0	130930000	38,500	130,930.00	38.5
325	0	0	0	0	0	0	0	0	0	0	0	0	0	0	0	0	0	0	0	0	130968500	481,750	130,968.50	481.75
326	0	0	0	0	0	0	1	0	0	0	0	0	0	0	0	0	0	0	0	0	131450250	31,250	131,450.25	31.25
327	0	0	0	0	0	0	1	0	0	0	0	1	0	0	0	0	0	0	0	0	131481500	1,019,750	131,481.50	1,019.75
328	0	0	0	0	0	0	1	0	0	0	0	0	0	0	0	0	0	0	0	0	132501250	50,500	132,501.25	50.5
329	0	0	0	0	0	0	0	0	0	0	0	0	0	0	0	0	0	0	0	0	132551750	465,000	132,551.75	465
330	0	0	0	0	0	0	1	0	0	0	0	0	0	0	0	0	0	0	0	0	133016750	35,750	133,016.75	35.75
331	0	0	0	0	0	0	1	0	0	0	0	1	0	0	0	0	0	0	0	0	133052500	1,019,750	133,052.50	1,019.75
332	0	0	0	0	0	0	1	0	0	0	0	0	0	0	0	0	0	0	0	0	134072250	46,250	134,072.25	46.25
333	0	0	0	0	0	0	0	0	0	0	0	0	0	0	0	0	0	0	0	0	134118500	481,750	134,118.50	481.75
334	0	0	0	0	0	0	1	0	0	0	0	0	0	0	0	0	0	0	0	0	134600250	23,250	134,600.25	23.25
335	0	0	0	0	0	0	1	0	0	0	0	1	0	0	0	0	0	0	0	0	134623500	1,019,750	134,623.50	1,019.75
336	0	0	0	0	0	0	1	0	0	0	0	0	0	0	0	0	0	0	0	0	135643250	42,000	135,643.25	42
337	0	0	0	0	0	0	0	0	0	0	0	0	0	0	0	0	0	0	0	0	135685250	481,750	135,685.25	481.75
338	0	0	0	0	0	0	1	0	0	0	0	0	0	0	0	0	0	0	0	0	136167000	27,500	136,167.00	27.5
339	0	0	0	0	0	0	1	0	0	0	0	1	0	0	0	0	0	0	0	0	136194500	1,019,750	136,194.50	1,019.75
340	0	0	0	0	0	0	1	0	0	0	0	0	0	0	0	0	0	0	0	0	137214250	37,750	137,214.25	37.75
341	0	0	0	0	0	0	0	0	0	0	0	0	0	0	0	0	0	0	0	0	137252000	481,500	137,252.00	481.5
342	0	0	0	0	0	0	1	0	0	0	0	0	0	0	0	0	0	0	0	0	137733500	32,250	137,733.50	32.25
343	0	0	0	0	0	0	1	0	0	0	0	1	0	0	0	0	0	0	0	0	137765750	1,019,500	137,765.75	1,019.50
344	0	0	0	0	0	0	1	0	0	0	0	0	0	0	0	0	0	0	0	0	138785250	33,250	138,785.25	33.25
345	0	0	0	0	0	0	0	0	0	0	0	0	0	0	0	0	0	0	0	0	138818500	481,750	138,818.50	481.75
346	0	0	0	0	0	0	1	0	0	0	0	0	0	0	0	0	0	0	0	0	139300250	36,500	139,300.25	36.5
347	0	0	0	0	0	0	1	0	0	0	0	1	0	0	0	0	0	0	0	0	139336750	1,019,000	139,336.75	1,019.00
348	0	0	0	0	0	0	1	0	0	0	0	0	0	0	0	0	0	0	0	0	140355750	46,250	140,355.75	46.25
349	0	0	0	0	0	0	0	0	0	0	0	0	0	0	0	0	0	0	0	0	140402000	481,500	140,402.00	481.5
350	0	0	0	0	0	0	1	0	0	0	0	0	0	0	0	0	0	0	0	0	140883500	24,250	140,883.50	24.25
351	0	0	0	0	0	0	1	0	0	0	0	1	0	0	0	0	0	0	0	0	140907750	1,019,500	140,907.75	1,019.50
352	0	0	0	0	0	0	1	0	0	0	0	0	0	0	0	0	0	0	0	0	141927250	41,250	141,927.25	41.25
353	0	0	0	0	0	0	0	0	0	0	0	0	0	0	0	0	0	0	0	0	141968500	481,750	141,968.50	481.75
354	0	0	0	0	0	0	1	0	0	0	0	0	0	0	0	0	0	0	0	0	142450250	28,500	142,450.25	28.5
355	0	0	0	0	0	0	1	0	0	0	0	1	0	0	0	0	0	0	0	0	142478750	1,019,500	142,478.75	1,019.50
356	0	0	0	0	0	0	1	0	0	0	0	0	0	0	0	0	0	0	0	0	143498250	37,000	143,498.25	37
357	0	0	0	0	0	0	0	0	0	0	0	0	0	0	0	0	0	0	0	0	143535250	481,750	143,535.25	481.75
358	0	0	0	0	0	0	1	0	0	0	0	0	0	0	0	0	0	0	0	0	144017000	32,750	144,017.00	32.75
359	0	0	0	0	0	0	1	0	0	0	0	1	0	0	0	0	0	0	0	0	144049750	1,019,750	144,049.75	1,019.75
360	0	0	0	0	0	0	1	0	0	0	0	0	0	0	0	0	0	0	0	0	145069500	49,250	145,069.50	49.25
361	0	0	0	0	0	0	0	0	0	0	0	0	0	0	0	0	0	0	0	0	145118750	465,000	145,118.75	465
362	0	0	0	0	0	0	1	0	0	0	0	0	0	0	0	0	0	0	0	0	145583750	37,000	145,583.75	37
363	0	0	0	0	0	0	1	0	0	0	0	1	0	0	0	0	0	0	0	0	145620750	1,019,750	145,620.75	1,019.75
364	0	0	0	0	0	0	1	0	0	0	0	0	0	0	0	0	0	0	0	0	146640500	44,750	146,640.50	44.75
365	0	0	0	0	0	0	0	0	0	0	0	0	0	0	0	0	0	0	0	0	146685250	465,000	146,685.25	465
366	0	0	0	0	0	0	1	0	0	0	0	0	0	0	0	0	0	0	0	0	147150250	41,500	147,150.25	41.5
367	0	0	0	0	0	0	1	0	0	0	0	1	0	0	0	0	0	0	0	0	147191750	1,019,250	147,191.75	1,019.25
368	0	0	0	0	0	0	1	0	0	0	0	0	0	0	0	0	0	0	0	0	148211000	41,000	148,211.00	41
369	0	0	0	0	0	0	0	0	0	0	0	0	0	0	0	0	0	0	0	0	148252000	481,750	148,252.00	481.75
370	0	0	0	0	0	0	1	0	0	0	0	0	0	0	0	0	0	0	0	0	148733750	29,000	148,733.75	29
371	0	0	0	0	0	0	1	0	0	0	0	1	0	0	0	0	0	0	0	0	148762750	1,019,750	148,762.75	1,019.75
372	0	0	0	0	0	0	1	0	0	0	0	0	0	0	0	0	0	0	0	0	149782500	36,250	149,782.50	36.25
373	0	0	0	0	0	0	0	0	0	0	0	0	0	0	0	0	0	0	0	0	149818750	481,500	149,818.75	481.5
374	0	0	0	0	0	0	1	0	0	0	0	0	0	0	0	0	0	0	0	0	150300250	33,750	150,300.25	33.75
375	0	0	0	0	0	0	1	0	0	0	0	1	0	0	0	0	0	0	0	0	150334000	1,019,500	150,334.00	1,019.50
376	0	0	0	0	0	0	1	0	0	0	0	0	0	0	0	0	0	0	0	0	151353500	48,500	151,353.50	48.5
377	0	0	0	0	0	0	0	0	0	0	0	0	0	0	0	0	0	0	0	0	151402000	481,750	151,402.00	481.75
378	0	0	0	0	0	0	1	0	0	0	0	0	0	0	0	0	0	0	0	0	151883750	21,250	151,883.75	21.25
379	0	0	0	0	0	0	1	0	0	0	0	1	0	0	0	0	0	0	0	0	151905000	1,019,500	151,905.00	1,019.50
380	0	0	0	0	0	0	1	0	0	0	0	0	0	0	0	0	0	0	0	0	152924500	44,250	152,924.50	44.25
381	0	0	0	0	0	0	0	0	0	0	0	0	0	0	0	0	0	0	0	0	152968750	481,500	152,968.75	481.5
382	0	0	0	0	0	0	1	0	0	0	0	0	0	0	0	0	0	0	0	0	153450250	25,750	153,450.25	25.75
383	0	0	0	0	0	0	1	0	0	0	0	1	0	0	0	0	0	0	0	0	153476000	1,019,500	153,476.00	1,019.50
384	0	0	0	0	0	0	1	0	0	0	0	0	0	0	0	0	0	0	0	0	154495500	39,750	154,495.50	39.75
385	0	0	0	0	0	0	0	0	0	0	0	0	0	0	0	0	0	0	0	0	154535250	481,750	154,535.25	481.75
386	0	0	0	0	0	0	1	0	0	0	0	0	0	0	0	0	0	0	0	0	155017000	30,000	155,017.00	30
387	0	0	0	0	0	0	1	0	0	0	0	1	0	0	0	0	0	0	0	0	155047000	1,019,500	155,047.00	1,019.50
388	0	0	0	0	0	0	1	0	0	0	0	0	0	0	0	0	0	0	0	0	156066500	35,500	156,066.50	35.5
389	0	0	0	0	0	0	0	0	0	0	0	0	0	0	0	0	0	0	0	0	156102000	481,750	156,102.00	481.75
390	0	0	0	0	0	0	1	0	0	0	0	0	0	0	0	0	0	0	0	0	156583750	34,250	156,583.75	34.25
391	0	0	0	0	0	0	1	0	0	0	0	1	0	0	0	0	0	0	0	0	156618000	1,019,750	156,618.00	1,019.75
392	0	0	0	0	0	0	1	0	0	0	0	0	0	0	0	0	0	0	0	0	157637750	31,000	157,637.75	31
393	0	0	0	0	0	0	0	0	0	0	0	0	0	0	0	0	0	0	0	0	157668750	481,750	157,668.75	481.75
394	0	0	0	0	0	0	1	0	0	0	0	0	0	0	0	0	0	0	0	0	158150500	38,500	158,150.50	38.5
395	0	0	0	0	0	0	1	0	0	0	0	1	0	0	0	0	0	0	0	0	158189000	1,019,750	158,189.00	1,019.75
396	0	0	0	0	0	0	1	0	0	0	0	0	0	0	0	0	0	0	0	0	159208750	43,250	159,208.75	43.25
397	0	0	0	0	0	0	0	0	0	0	0	0	0	0	0	0	0	0	0	0	159252000	481,750	159,252.00	481.75
398	0	0	0	0	0	0	1	0	0	0	0	0	0	0	0	0	0	0	0	0	159733750	26,250	159,733.75	26.25
399	0	0	0	0	0	0	1	0	0	0	0	1	0	0	0	0	0	0	0	0	159760000	1,019,750	159,760.00	1,019.75
400	0	0	0	0	0	0	1	0	0	0	0	0	0	0	0	0	0	0	0	0	160779750	39,000	160,779.75	39
401	0	0	0	0	0	0	0	0	0	0	0	0	0	0	0	0	0	0	0	0	160818750	481,750	160,818.75	481.75
402	0	0	0	0	0	0	1	0	0	0	0	0	0	0	0	0	0	0	0	0	161300500	30,500	161,300.50	30.5
403	0	0	0	0	0	0	1	0	0	0	0	1	0	0	0	0	0	0	0	0	161331000	1,019,750	161,331.00	1,019.75
404	0	0	0	0	0	0	1	0	0	0	0	0	0	0	0	0	0	0	0	0	162350750	51,250	162,350.75	51.25
405	0	0	0	0	0	0	0	0	0	0	0	0	0	0	0	0	0	0	0	0	162402000	465,000	162,402.00	465
406	0	0	0	0	0	0	1	0	0	0	0	0	0	0	0	0	0	0	0	0	162867000	35,250	162,867.00	35.25
407	0	0	0	0	0	0	1	0	0	0	0	1	0	0	0	0	0	0	0	0	162902250	1,019,500	162,902.25	1,019.50
408	0	0	0	0	0	0	1	0	0	0	0	0	0	0	0	0	0	0	0	0	163921750	47,000	163,921.75	47
409	0	0	0	0	0	0	0	0	0	0	0	0	0	0	0	0	0	0	0	0	163968750	465,000	163,968.75	465
410	0	0	0	0	0	0	1	0	0	0	0	0	0	0	0	0	0	0	0	0	164433750	39,500	164,433.75	39.5
411	0	0	0	0	0	0	1	0	0	0	0	1	0	0	0	0	0	0	0	0	164473250	1,019,500	164,473.25	1,019.50
412	0	0	0	0	0	0	1	0	0	0	0	0	0	0	0	0	0	0	0	0	165492750	42,750	165,492.75	42.75
413	0	0	0	0	0	0	0	0	0	0	0	0	0	0	0	0	0	0	0	0	165535500	465,000	165,535.50	465
414	0	0	0	0	0	0	1	0	0	0	0	0	0	0	0	0	0	0	0	0	166000500	43,750	166,000.50	43.75
415	0	0	0	0	0	0	1	0	0	0	0	1	0	0	0	0	0	0	0	0	166044250	1,019,500	166,044.25	1,019.50
416	0	0	0	0	0	0	1	0	0	0	0	0	0	0	0	0	0	0	0	0	167063750	38,500	167,063.75	38.5
417	0	0	0	0	0	0	0	0	0	0	0	0	0	0	0	0	0	0	0	0	167102250	481,500	167,102.25	481.5
418	0	0	0	0	0	0	1	0	0	0	0	0	0	0	0	0	0	0	0	0	167583750	31,500	167,583.75	31.5
419	0	0	0	0	0	0	1	0	0	0	0	1	0	0	0	0	0	0	0	0	167615250	1,019,500	167,615.25	1,019.50
420	0	0	0	0	0	0	1	0	0	0	0	0	0	0	0	0	0	0	0	0	168634750	34,000	168,634.75	34
421	0	0	0	0	0	0	0	0	0	0	0	0	0	0	0	0	0	0	0	0	168668750	481,750	168,668.75	481.75
422	0	0	0	0	0	0	1	0	0	0	0	0	0	0	0	0	0	0	0	0	169150500	35,750	169,150.50	35.75
423	0	0	0	0	0	0	1	0	0	0	0	1	0	0	0	0	0	0	0	0	169186250	1,019,750	169,186.25	1,019.75
424	0	0	0	0	0	0	1	0	0	0	0	0	0	0	0	0	0	0	0	0	170206000	46,250	170,206.00	46.25
425	0	0	0	0	0	0	0	0	0	0	0	0	0	0	0	0	0	0	0	0	170252250	481,500	170,252.25	481.5
426	0	0	0	0	0	0	1	0	0	0	0	0	0	0	0	0	0	0	0	0	170733750	23,500	170,733.75	23.5
427	0	0	0	0	0	0	1	0	0	0	0	1	0	0	0	0	0	0	0	0	170757250	1,019,750	170,757.25	1,019.75
428	0	0	0	0	0	0	1	0	0	0	0	0	0	0	0	0	0	0	0	0	171777000	41,750	171,777.00	41.75
429	0	0	0	0	0	0	0	0	0	0	0	0	0	0	0	0	0	0	0	0	171818750	481,750	171,818.75	481.75
430	0	0	0	0	0	0	1	0	0	0	0	0	0	0	0	0	0	0	0	0	172300500	27,750	172,300.50	27.75
431	0	0	0	0	0	0	1	0	0	0	0	1	0	0	0	0	0	0	0	0	172328250	1,019,750	172,328.25	1,019.75
432	0	0	0	0	0	0	1	0	0	0	0	0	0	0	0	0	0	0	0	0	173348000	37,500	173,348.00	37.5
433	0	0	0	0	0	0	0	0	0	0	0	0	0	0	0	0	0	0	0	0	173385500	481,750	173,385.50	481.75
434	0	0	0	0	0	0	1	0	0	0	0	0	0	0	0	0	0	0	0	0	173867250	32,000	173,867.25	32
435	0	0	0	0	0	0	1	0	0	0	0	1	0	0	0	0	0	0	0	0	173899250	1,019,750	173,899.25	1,019.75
436	0	0	0	0	0	0	1	0	0	0	0	0	0	0	0	0	0	0	0	0	174919000	49,750	174,919.00	49.75
437	0	0	0	0	0	0	0	0	0	0	0	0	0	0	0	0	0	0	0	0	174968750	465,000	174,968.75	465
438	0	0	0	0	0	0	1	0	0	0	0	0	0	0	0	0	0	0	0	0	175433750	36,750	175,433.75	36.75
439	0	0	0	0	0	0	1	0	0	0	0	1	0	0	0	0	0	0	0	0	175470500	1,019,500	175,470.50	1,019.50
440	0	0	0	0	0	0	1	0	0	0	0	0	0	0	0	0	0	0	0	0	176490000	45,500	176,490.00	45.5
441	0	0	0	0	0	0	0	0	0	0	0	0	0	0	0	0	0	0	0	0	176535500	465,000	176,535.50	465
442	0	0	0	0	0	0	1	0	0	0	0	0	0	0	0	0	0	0	0	0	177000500	41,000	177,000.50	41
443	0	0	0	0	0	0	1	0	0	0	0	1	0	0	0	0	0	0	0	0	177041500	1,019,500	177,041.50	1,019.50
444	0	0	0	0	0	0	1	0	0	0	0	0	0	0	0	0	0	0	0	0	178061000	41,250	178,061.00	41.25
445	0	0	0	0	0	0	0	0	0	0	0	0	0	0	0	0	0	0	0	0	178102250	481,500	178,102.25	481.5
446	0	0	0	0	0	0	1	0	0	0	0	0	0	0	0	0	0	0	0	0	178583750	28,750	178,583.75	28.75
447	0	0	0	0	0	0	1	0	0	0	0	1	0	0	0	0	0	0	0	0	178612500	1,019,500	178,612.50	1,019.50
448	0	0	0	0	0	0	1	0	0	0	0	0	0	0	0	0	0	0	0	0	179632000	37,000	179,632.00	37
449	0	0	0	0	0	0	0	0	0	0	0	0	0	0	0	0	0	0	0	0	179669000		179,669.00
