# Supplementary material for: Auditory presentation and synchronization in Adobe Flash and HTML5/JavaScript Web experiments
Source: Behav Res Methods. 2016 Jul 15;48(3):897–908. doi: 10.3758/s13428-016-0758-5 (PMC5003904; doi:10.3758/s13428-016-0758-5)
Supplement: Supplementary file 1 — (ZIP 1310 kb) [file 13428_2016_758_MOESM1_ESM.zip › Data/S4/jswa2-officepc-ff-js-rep2.csv]

	Keypad 4	Keypad 3	Keypad 2	Keypad 1	Opto 4	Opto 3	Opto 2	Opto 1	TTL in 2	TTL in 1	Mic 2	Mic 1	Act close 4	Act close 3	Act close 3	Act close 1	TTL out 2	TTL out 1	Sounder 2	Sounder 1	Elapsed uS	Active uS	Elapsed mS	Active mS
1	0	0	0	0	0	0	0	0	0	0	0	0	0	0	0	0	0	0	0	0	0	2,946,500	0	2,946.50
2	0	0	0	0	0	0	1	0	0	0	0	0	0	0	0	0	0	0	0	0	2946500	28,750	2,946.50	28.75
3	0	0	0	0	0	0	1	0	0	0	0	1	0	0	0	0	0	0	0	0	2975250	1,019,500	2,975.25	1,019.50
4	0	0	0	0	0	0	1	0	0	0	0	0	0	0	0	0	0	0	0	0	3994750	36,750	3,994.75	36.75
5	0	0	0	0	0	0	0	0	0	0	0	0	0	0	0	0	0	0	0	0	4031500	481,750	4,031.50	481.75
6	0	0	0	0	0	0	1	0	0	0	0	0	0	0	0	0	0	0	0	0	4513250	33,000	4,513.25	33
7	0	0	0	0	0	0	1	0	0	0	0	1	0	0	0	0	0	0	0	0	4546250	1,019,000	4,546.25	1,019.00
8	0	0	0	0	0	0	1	0	0	0	0	0	0	0	0	0	0	0	0	0	5565250	49,750	5,565.25	49.75
9	0	0	0	0	0	0	0	0	0	0	0	0	0	0	0	0	0	0	0	0	5615000	464,750	5,615.00	464.75
10	0	0	0	0	0	0	1	0	0	0	0	0	0	0	0	0	0	0	0	0	6079750	37,500	6,079.75	37.5
11	0	0	0	0	0	0	1	0	0	0	0	1	0	0	0	0	0	0	0	0	6117250	1,019,500	6,117.25	1,019.50
12	0	0	0	0	0	0	1	0	0	0	0	0	0	0	0	0	0	0	0	0	7136750	44,750	7,136.75	44.75
13	0	0	0	0	0	0	0	0	0	0	0	0	0	0	0	0	0	0	0	0	7181500	506,750	7,181.50	506.75
14	0	0	0	0	0	0	0	0	0	0	0	1	0	0	0	0	0	0	0	0	7688250	8,250	7,688.25	8.25
15	0	0	0	0	0	0	1	0	0	0	0	1	0	0	0	0	0	0	0	0	7696500	1,011,501	7,696.50	1,011.50
16	0	0	0	0	0	0	1	0	0	0	0	0	0	0	0	0	0	0	0	0	8708001	40,249	8,708.00	40.25
17	0	0	0	0	0	0	0	0	0	0	0	0	0	0	0	0	0	0	0	0	8748250	481,500	8,748.25	481.5
18	0	0	0	0	0	0	1	0	0	0	0	0	0	0	0	0	0	0	0	0	9229750	29,500	9,229.75	29.5
19	0	0	0	0	0	0	1	0	0	0	0	1	0	0	0	0	0	0	0	0	9259250	1,019,750	9,259.25	1,019.75
20	0	0	0	0	0	0	1	0	0	0	0	0	0	0	0	0	0	0	0	0	10279000	36,000	10,279.00	36
21	0	0	0	0	0	0	0	0	0	0	0	0	0	0	0	0	0	0	0	0	10315000	481,500	10,315.00	481.5
22	0	0	0	0	0	0	1	0	0	0	0	0	0	0	0	0	0	0	0	0	10796500	33,750	10,796.50	33.75
23	0	0	0	0	0	0	1	0	0	0	0	1	0	0	0	0	0	0	0	0	10830250	1,019,750	10,830.25	1,019.75
24	0	0	0	0	0	0	1	0	0	0	0	0	0	0	0	0	0	0	0	0	11850000	48,250	11,850.00	48.25
25	0	0	0	0	0	0	0	0	0	0	0	0	0	0	0	0	0	0	0	0	11898250	465,000	11,898.25	465
26	0	0	0	0	0	0	1	0	0	0	0	0	0	0	0	0	0	0	0	0	12363250	38,250	12,363.25	38.25
27	0	0	0	0	0	0	1	0	0	0	0	1	0	0	0	0	0	0	0	0	12401500	1,019,500	12,401.50	1,019.50
28	0	0	0	0	0	0	1	0	0	0	0	0	0	0	0	0	0	0	0	0	13421000	44,001	13,421.00	44
29	0	0	0	0	0	0	0	0	0	0	0	0	0	0	0	0	0	0	0	0	13465001	481,499	13,465.00	481.5
30	0	0	0	0	0	0	1	0	0	0	0	0	0	0	0	0	0	0	0	0	13946500	26,000	13,946.50	26
31	0	0	0	0	0	0	1	0	0	0	0	1	0	0	0	0	0	0	0	0	13972500	1,019,500	13,972.50	1,019.50
32	0	0	0	0	0	0	1	0	0	0	0	0	0	0	0	0	0	0	0	0	14992000	39,750	14,992.00	39.75
33	0	0	0	0	0	0	0	0	0	0	0	0	0	0	0	0	0	0	0	0	15031750	481,500	15,031.75	481.5
34	0	0	0	0	0	0	1	0	0	0	0	0	0	0	0	0	0	0	0	0	15513250	30,250	15,513.25	30.25
35	0	0	0	0	0	0	1	0	0	0	0	1	0	0	0	0	0	0	0	0	15543500	1,019,500	15,543.50	1,019.50
36	0	0	0	0	0	0	1	0	0	0	0	0	0	0	0	0	0	0	0	0	16563000	35,250	16,563.00	35.25
37	0	0	0	0	0	0	0	0	0	0	0	0	0	0	0	0	0	0	0	0	16598250	481,750	16,598.25	481.75
38	0	0	0	0	0	0	1	0	0	0	0	0	0	0	0	0	0	0	0	0	17080000	34,500	17,080.00	34.5
39	0	0	0	0	0	0	1	0	0	0	0	1	0	0	0	0	0	0	0	0	17114500	1,019,500	17,114.50	1,019.50
40	0	0	0	0	0	0	1	0	0	0	0	0	0	0	0	0	0	0	0	0	18134000	31,000	18,134.00	31
41	0	0	0	0	0	0	0	0	0	0	0	0	0	0	0	0	0	0	0	0	18165000	481,501	18,165.00	481.5
42	0	0	0	0	0	0	1	0	0	0	0	0	0	0	0	0	0	0	0	0	18646501	38,999	18,646.50	39
43	0	0	0	0	0	0	1	0	0	0	0	1	0	0	0	0	0	0	0	0	18685500	1,019,750	18,685.50	1,019.75
44	0	0	0	0	0	0	1	0	0	0	0	0	0	0	0	0	0	0	0	0	19705250	43,000	19,705.25	43
45	0	0	0	0	0	0	0	0	0	0	0	0	0	0	0	0	0	0	0	0	19748250	465,000	19,748.25	465
46	0	0	0	0	0	0	1	0	0	0	0	0	0	0	0	0	0	0	0	0	20213250	43,250	20,213.25	43.25
47	0	0	0	0	0	0	1	0	0	0	0	1	0	0	0	0	0	0	0	0	20256500	1,018,750	20,256.50	1,018.75
48	0	0	0	0	0	0	1	0	0	0	0	0	0	0	0	0	0	0	0	0	21275250	39,750	21,275.25	39.75
49	0	0	0	0	0	0	0	0	0	0	0	0	0	0	0	0	0	0	0	0	21315000	481,500	21,315.00	481.5
50	0	0	0	0	0	0	1	0	0	0	0	0	0	0	0	0	0	0	0	0	21796500	31,000	21,796.50	31
51	0	0	0	0	0	0	1	0	0	0	0	1	0	0	0	0	0	0	0	0	21827500	1,017,750	21,827.50	1,017.75
52	0	0	0	0	0	0	1	0	0	0	0	0	0	0	0	0	0	0	0	0	22845250	36,500	22,845.25	36.5
53	0	0	0	0	0	0	0	0	0	0	0	0	0	0	0	0	0	0	0	0	22881750	481,500	22,881.75	481.5
54	0	0	0	0	0	0	1	0	0	0	0	0	0	0	0	0	0	0	0	0	23363250	35,250	23,363.25	35.25
55	0	0	0	0	0	0	1	0	0	0	0	1	0	0	0	0	0	0	0	0	23398500	1,018,750	23,398.50	1,018.75
56	0	0	0	0	0	0	1	0	0	0	0	0	0	0	0	0	0	0	0	0	24417250	47,750	24,417.25	47.75
57	0	0	0	0	0	0	0	0	0	0	0	0	0	0	0	0	0	0	0	0	24465000	481,750	24,465.00	481.75
58	0	0	0	0	0	0	1	0	0	0	0	0	0	0	0	0	0	0	0	0	24946750	23,000	24,946.75	23
59	0	0	0	0	0	0	1	0	0	0	0	1	0	0	0	0	0	0	0	0	24969750	1,019,500	24,969.75	1,019.50
60	0	0	0	0	0	0	1	0	0	0	0	0	0	0	0	0	0	0	0	0	25989250	42,500	25,989.25	42.5
61	0	0	0	0	0	0	0	0	0	0	0	0	0	0	0	0	0	0	0	0	26031750	481,500	26,031.75	481.5
62	0	0	0	0	0	0	1	0	0	0	0	0	0	0	0	0	0	0	0	0	26513250	27,500	26,513.25	27.5
63	0	0	0	0	0	0	1	0	0	0	0	1	0	0	0	0	0	0	0	0	26540750	1,019,000	26,540.75	1,019.00
64	0	0	0	0	0	0	1	0	0	0	0	0	0	0	0	0	0	0	0	0	27559750	38,750	27,559.75	38.75
65	0	0	0	0	0	0	0	0	0	0	0	0	0	0	0	0	0	0	0	0	27598500	481,500	27,598.50	481.5
66	0	0	0	0	0	0	1	0	0	0	0	0	0	0	0	0	0	0	0	0	28080000	31,750	28,080.00	31.75
67	0	0	0	0	0	0	1	0	0	0	0	1	0	0	0	0	0	0	0	0	28111750	1,019,500	28,111.75	1,019.50
68	0	0	0	0	0	0	1	0	0	0	0	0	0	0	0	0	0	0	0	0	29131250	33,750	29,131.25	33.75
69	0	0	0	0	0	0	0	0	0	0	0	0	0	0	0	0	0	0	0	0	29165000	481,750	29,165.00	481.75
70	0	0	0	0	0	0	1	0	0	0	0	0	0	0	0	0	0	0	0	0	29646750	36,000	29,646.75	36
71	0	0	0	0	0	0	1	0	0	0	0	1	0	0	0	0	0	0	0	0	29682750	1,018,500	29,682.75	1,018.50
72	0	0	0	0	0	0	1	0	0	0	0	0	0	0	0	0	0	0	0	0	30701250	47,250	30,701.25	47.25
73	0	0	0	0	0	0	0	0	0	0	0	0	0	0	0	0	0	0	0	0	30748500	464,750	30,748.50	464.75
74	0	0	0	0	0	0	1	0	0	0	0	0	0	0	0	0	0	0	0	0	31213250	40,500	31,213.25	40.5
75	0	0	0	0	0	0	1	0	0	0	0	1	0	0	0	0	0	0	0	0	31253750	1,019,750	31,253.75	1,019.75
76	0	0	0	0	0	0	1	0	0	0	0	0	0	0	0	0	0	0	0	0	32273500	41,500	32,273.50	41.5
77	0	0	0	0	0	0	0	0	0	0	0	0	0	0	0	0	0	0	0	0	32315000	481,750	32,315.00	481.75
78	0	0	0	0	0	0	1	0	0	0	0	0	0	0	0	0	0	0	0	0	32796750	28,000	32,796.75	28
79	0	0	0	0	0	0	1	0	0	0	0	1	0	0	0	0	0	0	0	0	32824750	1,019,750	32,824.75	1,019.75
80	0	0	0	0	0	0	1	0	0	0	0	0	0	0	0	0	0	0	0	0	33844500	37,250	33,844.50	37.25
81	0	0	0	0	0	0	0	0	0	0	0	0	0	0	0	0	0	0	0	0	33881750	481,500	33,881.75	481.5
82	0	0	0	0	0	0	1	0	0	0	0	0	0	0	0	0	0	0	0	0	34363250	32,500	34,363.25	32.5
83	0	0	0	0	0	0	1	0	0	0	0	1	0	0	0	0	0	0	0	0	34395750	1,019,750	34,395.75	1,019.75
84	0	0	0	0	0	0	1	0	0	0	0	0	0	0	0	0	0	0	0	0	35415500	33,000	35,415.50	33
85	0	0	0	0	0	0	0	0	0	0	0	0	0	0	0	0	0	0	0	0	35448500	481,500	35,448.50	481.5
86	0	0	0	0	0	0	1	0	0	0	0	0	0	0	0	0	0	0	0	0	35930000	36,750	35,930.00	36.75
87	0	0	0	0	0	0	1	0	0	0	0	1	0	0	0	0	0	0	0	0	35966750	1,019,750	35,966.75	1,019.75
88	0	0	0	0	0	0	1	0	0	0	0	0	0	0	0	0	0	0	0	0	36986500	45,250	36,986.50	45.25
89	0	0	0	0	0	0	0	0	0	0	0	0	0	0	0	0	0	0	0	0	37031750	465,000	37,031.75	465
90	0	0	0	0	0	0	1	0	0	0	0	0	0	0	0	0	0	0	0	0	37496750	41,250	37,496.75	41.25
91	0	0	0	0	0	0	1	0	0	0	0	1	0	0	0	0	0	0	0	0	37538000	1,019,000	37,538.00	1,019.00
92	0	0	0	0	0	0	1	0	0	0	0	0	0	0	0	0	0	0	0	0	38557000	41,501	38,557.00	41.5
93	0	0	0	0	0	0	0	0	0	0	0	0	0	0	0	0	0	0	0	0	38598501	464,999	38,598.50	465
94	0	0	0	0	0	0	1	0	0	0	0	0	0	0	0	0	0	0	0	0	39063500	45,500	39,063.50	45.5
95	0	0	0	0	0	0	1	0	0	0	0	1	0	0	0	0	0	0	0	0	39109000	1,019,000	39,109.00	1,019.00
96	0	0	0	0	0	0	1	0	0	0	0	0	0	0	0	0	0	0	0	0	40128000	37,250	40,128.00	37.25
97	0	0	0	0	0	0	0	0	0	0	0	0	0	0	0	0	0	0	0	0	40165250	481,500	40,165.25	481.5
98	0	0	0	0	0	0	1	0	0	0	0	0	0	0	0	0	0	0	0	0	40646750	33,250	40,646.75	33.25
99	0	0	0	0	0	0	1	0	0	0	0	1	0	0	0	0	0	0	0	0	40680000	1,019,500	40,680.00	1,019.50
100	0	0	0	0	0	0	1	0	0	0	0	0	0	0	0	0	0	0	0	0	41699500	49,001	41,699.50	49
101	0	0	0	0	0	0	0	0	0	0	0	0	0	0	0	0	0	0	0	0	41748501	464,999	41,748.50	465
102	0	0	0	0	0	0	1	0	0	0	0	0	0	0	0	0	0	0	0	0	42213500	37,500	42,213.50	37.5
103	0	0	0	0	0	0	1	0	0	0	0	1	0	0	0	0	0	0	0	0	42251000	1,019,000	42,251.00	1,019.00
104	0	0	0	0	0	0	1	0	0	0	0	0	0	0	0	0	0	0	0	0	43270000	45,250	43,270.00	45.25
105	0	0	0	0	0	0	0	0	0	0	0	0	0	0	0	0	0	0	0	0	43315250	481,500	43,315.25	481.5
106	0	0	0	0	0	0	1	0	0	0	0	0	0	0	0	0	0	0	0	0	43796750	25,250	43,796.75	25.25
107	0	0	0	0	0	0	1	0	0	0	0	1	0	0	0	0	0	0	0	0	43822000	1,019,750	43,822.00	1,019.75
108	0	0	0	0	0	0	1	0	0	0	0	0	0	0	0	0	0	0	0	0	44841750	40,000	44,841.75	40
109	0	0	0	0	0	0	0	0	0	0	0	0	0	0	0	0	0	0	0	0	44881750	481,750	44,881.75	481.75
110	0	0	0	0	0	0	1	0	0	0	0	0	0	0	0	0	0	0	0	0	45363500	29,500	45,363.50	29.5
111	0	0	0	0	0	0	1	0	0	0	0	1	0	0	0	0	0	0	0	0	45393000	1,019,750	45,393.00	1,019.75
112	0	0	0	0	0	0	1	0	0	0	0	0	0	0	0	0	0	0	0	0	46412750	35,750	46,412.75	35.75
113	0	0	0	0	0	0	0	0	0	0	0	0	0	0	0	0	0	0	0	0	46448500	481,500	46,448.50	481.5
114	0	0	0	0	0	0	1	0	0	0	0	0	0	0	0	0	0	0	0	0	46930000	34,000	46,930.00	34
115	0	0	0	0	0	0	1	0	0	0	0	1	0	0	0	0	0	0	0	0	46964000	1,019,750	46,964.00	1,019.75
116	0	0	0	0	0	0	1	0	0	0	0	0	0	0	0	0	0	0	0	0	47983750	31,500	47,983.75	31.5
117	0	0	0	0	0	0	0	0	0	0	0	0	0	0	0	0	0	0	0	0	48015250	481,500	48,015.25	481.5
118	0	0	0	0	0	0	1	0	0	0	0	0	0	0	0	0	0	0	0	0	48496750	38,250	48,496.75	38.25
119	0	0	0	0	0	0	1	0	0	0	0	1	0	0	0	0	0	0	0	0	48535000	1,019,750	48,535.00	1,019.75
120	0	0	0	0	0	0	1	0	0	0	0	0	0	0	0	0	0	0	0	0	49554750	43,750	49,554.75	43.75
121	0	0	0	0	0	0	0	0	0	0	0	0	0	0	0	0	0	0	0	0	49598500	465,000	49,598.50	465
122	0	0	0	0	0	0	1	0	0	0	0	0	0	0	0	0	0	0	0	0	50063500	42,750	50,063.50	42.75
123	0	0	0	0	0	0	1	0	0	0	0	1	0	0	0	0	0	0	0	0	50106250	1,019,500	50,106.25	1,019.50
124	0	0	0	0	0	0	1	0	0	0	0	0	0	0	0	0	0	0	0	0	51125750	39,500	51,125.75	39.5
125	0	0	0	0	0	0	0	0	0	0	0	0	0	0	0	0	0	0	0	0	51165250	481,500	51,165.25	481.5
126	0	0	0	0	0	0	1	0	0	0	0	0	0	0	0	0	0	0	0	0	51646750	30,500	51,646.75	30.5
127	0	0	0	0	0	0	1	0	0	0	0	1	0	0	0	0	0	0	0	0	51677250	1,019,500	51,677.25	1,019.50
128	0	0	0	0	0	0	1	0	0	0	0	0	0	0	0	0	0	0	0	0	52696750	35,250	52,696.75	35.25
129	0	0	0	0	0	0	0	0	0	0	0	0	0	0	0	0	0	0	0	0	52732000	481,500	52,732.00	481.5
130	0	0	0	0	0	0	1	0	0	0	0	0	0	0	0	0	0	0	0	0	53213500	34,750	53,213.50	34.75
131	0	0	0	0	0	0	1	0	0	0	0	1	0	0	0	0	0	0	0	0	53248250	1,019,500	53,248.25	1,019.50
132	0	0	0	0	0	0	1	0	0	0	0	0	0	0	0	0	0	0	0	0	54267750	47,500	54,267.75	47.5
133	0	0	0	0	0	0	0	0	0	0	0	0	0	0	0	0	0	0	0	0	54315250	481,750	54,315.25	481.75
134	0	0	0	0	0	0	1	0	0	0	0	0	0	0	0	0	0	0	0	0	54797000	22,250	54,797.00	22.25
135	0	0	0	0	0	0	1	0	0	0	0	1	0	0	0	0	0	0	0	0	54819250	1,019,500	54,819.25	1,019.50
136	0	0	0	0	0	0	1	0	0	0	0	0	0	0	0	0	0	0	0	0	55838750	43,250	55,838.75	43.25
137	0	0	0	0	0	0	0	0	0	0	0	0	0	0	0	0	0	0	0	0	55882000	481,500	55,882.00	481.5
138	0	0	0	0	0	0	1	0	0	0	0	0	0	0	0	0	0	0	0	0	56363500	26,750	56,363.50	26.75
139	0	0	0	0	0	0	1	0	0	0	0	1	0	0	0	0	0	0	0	0	56390250	1,019,500	56,390.25	1,019.50
140	0	0	0	0	0	0	1	0	0	0	0	0	0	0	0	0	0	0	0	0	57409750	38,750	57,409.75	38.75
141	0	0	0	0	0	0	0	0	0	0	0	0	0	0	0	0	0	0	0	0	57448500	481,750	57,448.50	481.75
142	0	0	0	0	0	0	1	0	0	0	0	0	0	0	0	0	0	0	0	0	57930250	31,000	57,930.25	31
143	0	0	0	0	0	0	1	0	0	0	0	1	0	0	0	0	0	0	0	0	57961250	1,019,750	57,961.25	1,019.75
144	0	0	0	0	0	0	1	0	0	0	0	0	0	0	0	0	0	0	0	0	58981000	34,250	58,981.00	34.25
145	0	0	0	0	0	0	0	0	0	0	0	0	0	0	0	0	0	0	0	0	59015250	481,751	59,015.25	481.75
146	0	0	0	0	0	0	1	0	0	0	0	0	0	0	0	0	0	0	0	0	59497001	35,249	59,497.00	35.25
147	0	0	0	0	0	0	1	0	0	0	0	1	0	0	0	0	0	0	0	0	59532250	1,019,750	59,532.25	1,019.75
148	0	0	0	0	0	0	1	0	0	0	0	0	0	0	0	0	0	0	0	0	60552000	30,000	60,552.00	30
149	0	0	0	0	0	0	0	0	0	0	0	0	0	0	0	0	0	0	0	0	60582000	481,500	60,582.00	481.5
150	0	0	0	0	0	0	1	0	0	0	0	0	0	0	0	0	0	0	0	0	61063500	39,750	61,063.50	39.75
151	0	0	0	0	0	0	1	0	0	0	0	1	0	0	0	0	0	0	0	0	61103250	1,019,750	61,103.25	1,019.75
152	0	0	0	0	0	0	1	0	0	0	0	0	0	0	0	0	0	0	0	0	62123000	42,250	62,123.00	42.25
153	0	0	0	0	0	0	0	0	0	0	0	0	0	0	0	0	0	0	0	0	62165250	481,751	62,165.25	481.75
154	0	0	0	0	0	0	1	0	0	0	0	0	0	0	0	0	0	0	0	0	62647001	27,499	62,647.00	27.5
155	0	0	0	0	0	0	1	0	0	0	0	1	0	0	0	0	0	0	0	0	62674500	1,019,500	62,674.50	1,019.50
156	0	0	0	0	0	0	1	0	0	0	0	0	0	0	0	0	0	0	0	0	63694000	38,000	63,694.00	38
157	0	0	0	0	0	0	0	0	0	0	0	0	0	0	0	0	0	0	0	0	63732000	481,500	63,732.00	481.5
158	0	0	0	0	0	0	1	0	0	0	0	0	0	0	0	0	0	0	0	0	64213500	32,000	64,213.50	32
159	0	0	0	0	0	0	1	0	0	0	0	1	0	0	0	0	0	0	0	0	64245500	1,019,501	64,245.50	1,019.50
160	0	0	0	0	0	0	1	0	0	0	0	0	0	0	0	0	0	0	0	0	65265001	33,749	65,265.00	33.75
161	0	0	0	0	0	0	0	0	0	0	0	0	0	0	0	0	0	0	0	0	65298750	481,500	65,298.75	481.5
162	0	0	0	0	0	0	1	0	0	0	0	0	0	0	0	0	0	0	0	0	65780250	36,250	65,780.25	36.25
163	0	0	0	0	0	0	1	0	0	0	0	1	0	0	0	0	0	0	0	0	65816500	1,019,500	65,816.50	1,019.50
164	0	0	0	0	0	0	1	0	0	0	0	0	0	0	0	0	0	0	0	0	66836000	46,001	66,836.00	46
165	0	0	0	0	0	0	0	0	0	0	0	0	0	0	0	0	0	0	0	0	66882001	464,999	66,882.00	465
166	0	0	0	0	0	0	1	0	0	0	0	0	0	0	0	0	0	0	0	0	67347000	40,500	67,347.00	40.5
167	0	0	0	0	0	0	1	0	0	0	0	1	0	0	0	0	0	0	0	0	67387500	1,019,500	67,387.50	1,019.50
168	0	0	0	0	0	0	1	0	0	0	0	0	0	0	0	0	0	0	0	0	68407000	41,750	68,407.00	41.75
169	0	0	0	0	0	0	0	0	0	0	0	0	0	0	0	0	0	0	0	0	68448750	464,750	68,448.75	464.75
170	0	0	0	0	0	0	1	0	0	0	0	0	0	0	0	0	0	0	0	0	68913500	45,000	68,913.50	45
171	0	0	0	0	0	0	1	0	0	0	0	1	0	0	0	0	0	0	0	0	68958500	1,019,250	68,958.50	1,019.25
172	0	0	0	0	0	0	1	0	0	0	0	0	0	0	0	0	0	0	0	0	69977750	37,500	69,977.75	37.5
173	0	0	0	0	0	0	0	0	0	0	0	0	0	0	0	0	0	0	0	0	70015250	481,750	70,015.25	481.75
174	0	0	0	0	0	0	1	0	0	0	0	0	0	0	0	0	0	0	0	0	70497000	32,500	70,497.00	32.5
175	0	0	0	0	0	0	1	0	0	0	0	1	0	0	0	0	0	0	0	0	70529500	1,019,750	70,529.50	1,019.75
176	0	0	0	0	0	0	1	0	0	0	0	0	0	0	0	0	0	0	0	0	71549250	49,500	71,549.25	49.5
177	0	0	0	0	0	0	0	0	0	0	0	0	0	0	0	0	0	0	0	0	71598750	465,000	71,598.75	465
178	0	0	0	0	0	0	1	0	0	0	0	0	0	0	0	0	0	0	0	0	72063750	36,750	72,063.75	36.75
179	0	0	0	0	0	0	1	0	0	0	0	1	0	0	0	0	0	0	0	0	72100500	1,019,250	72,100.50	1,019.25
180	0	0	0	0	0	0	1	0	0	0	0	0	0	0	0	0	0	0	0	0	73119750	45,750	73,119.75	45.75
181	0	0	0	0	0	0	0	0	0	0	0	0	0	0	0	0	0	0	0	0	73165500	481,501	73,165.50	481.5
182	0	0	0	0	0	0	1	0	0	0	0	0	0	0	0	0	0	0	0	0	73647001	24,499	73,647.00	24.5
183	0	0	0	0	0	0	1	0	0	0	0	1	0	0	0	0	0	0	0	0	73671500	1,019,750	73,671.50	1,019.75
184	0	0	0	0	0	0	1	0	0	0	0	0	0	0	0	0	0	0	0	0	74691250	40,750	74,691.25	40.75
185	0	0	0	0	0	0	0	0	0	0	0	0	0	0	0	0	0	0	0	0	74732000	481,750	74,732.00	481.75
186	0	0	0	0	0	0	1	0	0	0	0	0	0	0	0	0	0	0	0	0	75213750	29,000	75,213.75	29
187	0	0	0	0	0	0	1	0	0	0	0	1	0	0	0	0	0	0	0	0	75242750	1,018,500	75,242.75	1,018.50
188	0	0	0	0	0	0	1	0	0	0	0	0	0	0	0	0	0	0	0	0	76261250	37,500	76,261.25	37.5
189	0	0	0	0	0	0	0	0	0	0	0	0	0	0	0	0	0	0	0	0	76298750	481,500	76,298.75	481.5
190	0	0	0	0	0	0	1	0	0	0	0	0	0	0	0	0	0	0	0	0	76780250	33,500	76,780.25	33.5
191	0	0	0	0	0	0	1	0	0	0	0	1	0	0	0	0	0	0	0	0	76813750	1,018,000	76,813.75	1,018.00
192	0	0	0	0	0	0	1	0	0	0	0	0	0	0	0	0	0	0	0	0	77831750	33,750	77,831.75	33.75
193	0	0	0	0	0	0	0	0	0	0	0	0	0	0	0	0	0	0	0	0	77865500	481,500	77,865.50	481.5
194	0	0	0	0	0	0	1	0	0	0	0	0	0	0	0	0	0	0	0	0	78347000	37,750	78,347.00	37.75
195	0	0	0	0	0	0	1	0	0	0	0	1	0	0	0	0	0	0	0	0	78384750	1,019,500	78,384.75	1,019.50
196	0	0	0	0	0	0	1	0	0	0	0	0	0	0	0	0	0	0	0	0	79404250	44,500	79,404.25	44.5
197	0	0	0	0	0	0	0	0	0	0	0	0	0	0	0	0	0	0	0	0	79448750	481,750	79,448.75	481.75
198	0	0	0	0	0	0	1	0	0	0	0	0	0	0	0	0	0	0	0	0	79930500	25,250	79,930.50	25.25
199	0	0	0	0	0	0	1	0	0	0	0	1	0	0	0	0	0	0	0	0	79955750	1,019,750	79,955.75	1,019.75
200	0	0	0	0	0	0	1	0	0	0	0	0	0	0	0	0	0	0	0	0	80975500	40,001	80,975.50	40
201	0	0	0	0	0	0	0	0	0	0	0	0	0	0	0	0	0	0	0	0	81015501	481,500	81,015.50	481.5
202	0	0	0	0	0	0	1	0	0	0	0	0	0	0	0	0	0	0	0	0	81497001	29,749	81,497.00	29.75
203	0	0	0	0	0	0	1	0	0	0	0	1	0	0	0	0	0	0	0	0	81526750	1,019,750	81,526.75	1,019.75
204	0	0	0	0	0	0	1	0	0	0	0	0	0	0	0	0	0	0	0	0	82546500	35,750	82,546.50	35.75
205	0	0	0	0	0	0	0	0	0	0	0	0	0	0	0	0	0	0	0	0	82582250	481,500	82,582.25	481.5
206	0	0	0	0	0	0	1	0	0	0	0	0	0	0	0	0	0	0	0	0	83063750	34,000	83,063.75	34
207	0	0	0	0	0	0	1	0	0	0	0	1	0	0	0	0	0	0	0	0	83097750	1,019,750	83,097.75	1,019.75
208	0	0	0	0	0	0	1	0	0	0	0	0	0	0	0	0	0	0	0	0	84117500	48,000	84,117.50	48
209	0	0	0	0	0	0	0	0	0	0	0	0	0	0	0	0	0	0	0	0	84165500	481,500	84,165.50	481.5
210	0	0	0	0	0	0	1	0	0	0	0	0	0	0	0	0	0	0	0	0	84647000	21,750	84,647.00	21.75
211	0	0	0	0	0	0	1	0	0	0	0	1	0	0	0	0	0	0	0	0	84668750	1,019,750	84,668.75	1,019.75
212	0	0	0	0	0	0	1	0	0	0	0	0	0	0	0	0	0	0	0	0	85688500	43,750	85,688.50	43.75
213	0	0	0	0	0	0	0	0	0	0	0	0	0	0	0	0	0	0	0	0	85732250	481,500	85,732.25	481.5
214	0	0	0	0	0	0	1	0	0	0	0	0	0	0	0	0	0	0	0	0	86213750	26,000	86,213.75	26
215	0	0	0	0	0	0	1	0	0	0	0	1	0	0	0	0	0	0	0	0	86239750	1,019,750	86,239.75	1,019.75
216	0	0	0	0	0	0	1	0	0	0	0	0	0	0	0	0	0	0	0	0	87259500	39,250	87,259.50	39.25
217	0	0	0	0	0	0	0	0	0	0	0	0	0	0	0	0	0	0	0	0	87298750	481,750	87,298.75	481.75
218	0	0	0	0	0	0	1	0	0	0	0	0	0	0	0	0	0	0	0	0	87780500	30,500	87,780.50	30.5
219	0	0	0	0	0	0	1	0	0	0	0	1	0	0	0	0	0	0	0	0	87811000	1,019,001	87,811.00	1,019.00
220	0	0	0	0	0	0	1	0	0	0	0	0	0	0	0	0	0	0	0	0	88830001	35,499	88,830.00	35.5
221	0	0	0	0	0	0	0	0	0	0	0	0	0	0	0	0	0	0	0	0	88865500	481,500	88,865.50	481.5
222	0	0	0	0	0	0	1	0	0	0	0	0	0	0	0	0	0	0	0	0	89347000	35,001	89,347.00	35
223	0	0	0	0	0	0	1	0	0	0	0	1	0	0	0	0	0	0	0	0	89382001	1,019,499	89,382.00	1,019.50
224	0	0	0	0	0	0	1	0	0	0	0	0	0	0	0	0	0	0	0	0	90401500	30,750	90,401.50	30.75
225	0	0	0	0	0	0	0	0	0	0	0	0	0	0	0	0	0	0	0	0	90432250	498,250	90,432.25	498.25
226	0	0	0	0	0	0	1	0	0	0	0	0	0	0	0	0	0	0	0	0	90930500	22,500	90,930.50	22.5
227	0	0	0	0	0	0	1	0	0	0	0	1	0	0	0	0	0	0	0	0	90953000	1,019,501	90,953.00	1,019.50
228	0	0	0	0	0	0	1	0	0	0	0	0	0	0	0	0	0	0	0	0	91972501	42,999	91,972.50	43
229	0	0	0	0	0	0	0	0	0	0	0	0	0	0	0	0	0	0	0	0	92015500	481,500	92,015.50	481.5
230	0	0	0	0	0	0	1	0	0	0	0	0	0	0	0	0	0	0	0	0	92497000	27,001	92,497.00	27
231	0	0	0	0	0	0	1	0	0	0	0	1	0	0	0	0	0	0	0	0	92524001	1,019,249	92,524.00	1,019.25
232	0	0	0	0	0	0	1	0	0	0	0	0	0	0	0	0	0	0	0	0	93543250	39,000	93,543.25	39
233	0	0	0	0	0	0	0	0	0	0	0	0	0	0	0	0	0	0	0	0	93582250	481,500	93,582.25	481.5
234	0	0	0	0	0	0	1	0	0	0	0	0	0	0	0	0	0	0	0	0	94063750	31,250	94,063.75	31.25
235	0	0	0	0	0	0	1	0	0	0	0	1	0	0	0	0	0	0	0	0	94095000	1,019,750	94,095.00	1,019.75
236	0	0	0	0	0	0	1	0	0	0	0	0	0	0	0	0	0	0	0	0	95114750	34,250	95,114.75	34.25
237	0	0	0	0	0	0	0	0	0	0	0	0	0	0	0	0	0	0	0	0	95149000	481,501	95,149.00	481.5
238	0	0	0	0	0	0	1	0	0	0	0	0	0	0	0	0	0	0	0	0	95630501	35,499	95,630.50	35.5
239	0	0	0	0	0	0	1	0	0	0	0	1	0	0	0	0	0	0	0	0	95666000	1,019,750	95,666.00	1,019.75
240	0	0	0	0	0	0	1	0	0	0	0	0	0	0	0	0	0	0	0	0	96685750	46,500	96,685.75	46.5
241	0	0	0	0	0	0	0	0	0	0	0	0	0	0	0	0	0	0	0	0	96732250	465,000	96,732.25	465
242	0	0	0	0	0	0	1	0	0	0	0	0	0	0	0	0	0	0	0	0	97197250	39,750	97,197.25	39.75
243	0	0	0	0	0	0	1	0	0	0	0	1	0	0	0	0	0	0	0	0	97237000	1,019,750	97,237.00	1,019.75
244	0	0	0	0	0	0	1	0	0	0	0	0	0	0	0	0	0	0	0	0	98256750	42,250	98,256.75	42.25
245	0	0	0	0	0	0	0	0	0	0	0	0	0	0	0	0	0	0	0	0	98299000	465,001	98,299.00	465
246	0	0	0	0	0	0	1	0	0	0	0	0	0	0	0	0	0	0	0	0	98764001	43,999	98,764.00	44
247	0	0	0	0	0	0	1	0	0	0	0	1	0	0	0	0	0	0	0	0	98808000	1,019,750	98,808.00	1,019.75
248	0	0	0	0	0	0	1	0	0	0	0	0	0	0	0	0	0	0	0	0	99827750	37,750	99,827.75	37.75
249	0	0	0	0	0	0	0	0	0	0	0	0	0	0	0	0	0	0	0	0	99865500	481,750	99,865.50	481.75
250	0	0	0	0	0	0	1	0	0	0	0	0	0	0	0	0	0	0	0	0	100347250	32,000	100,347.25	32
251	0	0	0	0	0	0	1	0	0	0	0	1	0	0	0	0	0	0	0	0	100379250	1,019,000	100,379.25	1,019.00
252	0	0	0	0	0	0	1	0	0	0	0	0	0	0	0	0	0	0	0	0	101398250	34,000	101,398.25	34
253	0	0	0	0	0	0	0	0	0	0	0	0	0	0	0	0	0	0	0	0	101432250	481,500	101,432.25	481.5
254	0	0	0	0	0	0	1	0	0	0	0	0	0	0	0	0	0	0	0	0	101913750	36,500	101,913.75	36.5
255	0	0	0	0	0	0	1	0	0	0	0	1	0	0	0	0	0	0	0	0	101950250	1,019,500	101,950.25	1,019.50
256	0	0	0	0	0	0	1	0	0	0	0	0	0	0	0	0	0	0	0	0	102969750	45,750	102,969.75	45.75
257	0	0	0	0	0	0	0	0	0	0	0	0	0	0	0	0	0	0	0	0	103015500	481,750	103,015.50	481.75
258	0	0	0	0	0	0	1	0	0	0	0	0	0	0	0	0	0	0	0	0	103497250	24,000	103,497.25	24
259	0	0	0	0	0	0	1	0	0	0	0	1	0	0	0	0	0	0	0	0	103521250	1,019,500	103,521.25	1,019.50
260	0	0	0	0	0	0	1	0	0	0	0	0	0	0	0	0	0	0	0	0	104540750	41,500	104,540.75	41.5
261	0	0	0	0	0	0	0	0	0	0	0	0	0	0	0	0	0	0	0	0	104582250	481,750	104,582.25	481.75
262	0	0	0	0	0	0	1	0	0	0	0	0	0	0	0	0	0	0	0	0	105064000	28,250	105,064.00	28.25
263	0	0	0	0	0	0	1	0	0	0	0	1	0	0	0	0	0	0	0	0	105092250	1,019,500	105,092.25	1,019.50
264	0	0	0	0	0	0	1	0	0	0	0	0	0	0	0	0	0	0	0	0	106111750	37,250	106,111.75	37.25
265	0	0	0	0	0	0	0	0	0	0	0	0	0	0	0	0	0	0	0	0	106149000	481,500	106,149.00	481.5
266	0	0	0	0	0	0	1	0	0	0	0	0	0	0	0	0	0	0	0	0	106630500	32,750	106,630.50	32.75
267	0	0	0	0	0	0	1	0	0	0	0	1	0	0	0	0	0	0	0	0	106663250	1,019,750	106,663.25	1,019.75
268	0	0	0	0	0	0	1	0	0	0	0	0	0	0	0	0	0	0	0	0	107683000	32,750	107,683.00	32.75
269	0	0	0	0	0	0	0	0	0	0	0	0	0	0	0	0	0	0	0	0	107715750	481,500	107,715.75	481.5
270	0	0	0	0	0	0	1	0	0	0	0	0	0	0	0	0	0	0	0	0	108197250	37,000	108,197.25	37
271	0	0	0	0	0	0	1	0	0	0	0	1	0	0	0	0	0	0	0	0	108234250	1,019,750	108,234.25	1,019.75
272	0	0	0	0	0	0	1	0	0	0	0	0	0	0	0	0	0	0	0	0	109254000	28,250	109,254.00	28.25
273	0	0	0	0	0	0	0	0	0	0	0	0	0	0	0	0	0	0	0	0	109282250	481,750	109,282.25	481.75
274	0	0	0	0	0	0	1	0	0	0	0	0	0	0	0	0	0	0	0	0	109764000	41,250	109,764.00	41.25
275	0	0	0	0	0	0	1	0	0	0	0	1	0	0	0	0	0	0	0	0	109805250	1,018,750	109,805.25	1,018.75
276	0	0	0	0	0	0	1	0	0	0	0	0	0	0	0	0	0	0	0	0	110824000	41,750	110,824.00	41.75
277	0	0	0	0	0	0	0	0	0	0	0	0	0	0	0	0	0	0	0	0	110865750	481,500	110,865.75	481.5
278	0	0	0	0	0	0	1	0	0	0	0	0	0	0	0	0	0	0	0	0	111347250	29,250	111,347.25	29.25
279	0	0	0	0	0	0	1	0	0	0	0	1	0	0	0	0	0	0	0	0	111376500	1,019,500	111,376.50	1,019.50
280	0	0	0	0	0	0	1	0	0	0	0	0	0	0	0	0	0	0	0	0	112396000	36,250	112,396.00	36.25
281	0	0	0	0	0	0	0	0	0	0	0	0	0	0	0	0	0	0	0	0	112432250	481,750	112,432.25	481.75
282	0	0	0	0	0	0	1	0	0	0	0	0	0	0	0	0	0	0	0	0	112914000	33,500	112,914.00	33.5
283	0	0	0	0	0	0	1	0	0	0	0	1	0	0	0	0	0	0	0	0	112947500	1,018,501	112,947.50	1,018.50
284	0	0	0	0	0	0	1	0	0	0	0	0	0	0	0	0	0	0	0	0	113966001	49,749	113,966.00	49.75
285	0	0	0	0	0	0	0	0	0	0	0	0	0	0	0	0	0	0	0	0	114015750	465,000	114,015.75	465
286	0	0	0	0	0	0	1	0	0	0	0	0	0	0	0	0	0	0	0	0	114480750	37,750	114,480.75	37.75
287	0	0	0	0	0	0	1	0	0	0	0	1	0	0	0	0	0	0	0	0	114518500	1,017,500	114,518.50	1,017.50
288	0	0	0	0	0	0	1	0	0	0	0	0	0	0	0	0	0	0	0	0	115536000	46,250	115,536.00	46.25
289	0	0	0	0	0	0	0	0	0	0	0	0	0	0	0	0	0	0	0	0	115582250	465,000	115,582.25	465
290	0	0	0	0	0	0	1	0	0	0	0	0	0	0	0	0	0	0	0	0	116047250	42,250	116,047.25	42.25
291	0	0	0	0	0	0	1	0	0	0	0	1	0	0	0	0	0	0	0	0	116089500	1,019,500	116,089.50	1,019.50
292	0	0	0	0	0	0	1	0	0	0	0	0	0	0	0	0	0	0	0	0	117109000	40,001	117,109.00	40
293	0	0	0	0	0	0	0	0	0	0	0	0	0	0	0	0	0	0	0	0	117149001	481,749	117,149.00	481.75
294	0	0	0	0	0	0	1	0	0	0	0	0	0	0	0	0	0	0	0	0	117630750	29,750	117,630.75	29.75
295	0	0	0	0	0	0	1	0	0	0	0	1	0	0	0	0	0	0	0	0	117660500	1,019,750	117,660.50	1,019.75
296	0	0	0	0	0	0	1	0	0	0	0	0	0	0	0	0	0	0	0	0	118680250	35,500	118,680.25	35.5
297	0	0	0	0	0	0	0	0	0	0	0	0	0	0	0	0	0	0	0	0	118715750	481,500	118,715.75	481.5
298	0	0	0	0	0	0	1	0	0	0	0	0	0	0	0	0	0	0	0	0	119197250	34,250	119,197.25	34.25
299	0	0	0	0	0	0	1	0	0	0	0	1	0	0	0	0	0	0	0	0	119231500	1,019,750	119,231.50	1,019.75
300	0	0	0	0	0	0	1	0	0	0	0	0	0	0	0	0	0	0	0	0	120251250	31,250	120,251.25	31.25
301	0	0	0	0	0	0	0	0	0	0	0	0	0	0	0	0	0	0	0	0	120282500	481,501	120,282.50	481.5
302	0	0	0	0	0	0	1	0	0	0	0	0	0	0	0	0	0	0	0	0	120764001	38,499	120,764.00	38.5
303	0	0	0	0	0	0	1	0	0	0	0	1	0	0	0	0	0	0	0	0	120802500	1,018,750	120,802.50	1,018.75
304	0	0	0	0	0	0	1	0	0	0	0	0	0	0	0	0	0	0	0	0	121821250	44,500	121,821.25	44.5
305	0	0	0	0	0	0	0	0	0	0	0	0	0	0	0	0	0	0	0	0	121865750	481,500	121,865.75	481.5
306	0	0	0	0	0	0	1	0	0	0	0	0	0	0	0	0	0	0	0	0	122347250	26,250	122,347.25	26.25
307	0	0	0	0	0	0	1	0	0	0	0	1	0	0	0	0	0	0	0	0	122373500	1,019,750	122,373.50	1,019.75
308	0	0	0	0	0	0	1	0	0	0	0	0	0	0	0	0	0	0	0	0	123393250	39,250	123,393.25	39.25
309	0	0	0	0	0	0	0	0	0	0	0	0	0	0	0	0	0	0	0	0	123432500	481,501	123,432.50	481.5
310	0	0	0	0	0	0	1	0	0	0	0	0	0	0	0	0	0	0	0	0	123914001	30,749	123,914.00	30.75
311	0	0	0	0	0	0	1	0	0	0	0	1	0	0	0	0	0	0	0	0	123944750	1,019,500	123,944.75	1,019.50
312	0	0	0	0	0	0	1	0	0	0	0	0	0	0	0	0	0	0	0	0	124964250	34,750	124,964.25	34.75
313	0	0	0	0	0	0	0	0	0	0	0	0	0	0	0	0	0	0	0	0	124999000	481,750	124,999.00	481.75
314	0	0	0	0	0	0	1	0	0	0	0	0	0	0	0	0	0	0	0	0	125480750	35,000	125,480.75	35
315	0	0	0	0	0	0	1	0	0	0	0	1	0	0	0	0	0	0	0	0	125515750	1,019,500	125,515.75	1,019.50
316	0	0	0	0	0	0	1	0	0	0	0	0	0	0	0	0	0	0	0	0	126535250	47,250	126,535.25	47.25
317	0	0	0	0	0	0	0	0	0	0	0	0	0	0	0	0	0	0	0	0	126582500	465,000	126,582.50	465
318	0	0	0	0	0	0	1	0	0	0	0	0	0	0	0	0	0	0	0	0	127047500	39,250	127,047.50	39.25
319	0	0	0	0	0	0	1	0	0	0	0	1	0	0	0	0	0	0	0	0	127086750	1,019,500	127,086.75	1,019.50
320	0	0	0	0	0	0	1	0	0	0	0	0	0	0	0	0	0	0	0	0	128106250	42,750	128,106.25	42.75
321	0	0	0	0	0	0	0	0	0	0	0	0	0	0	0	0	0	0	0	0	128149000	465,000	128,149.00	465
322	0	0	0	0	0	0	1	0	0	0	0	0	0	0	0	0	0	0	0	0	128614000	43,750	128,614.00	43.75
323	0	0	0	0	0	0	1	0	0	0	0	1	0	0	0	0	0	0	0	0	128657750	1,019,000	128,657.75	1,019.00
324	0	0	0	0	0	0	1	0	0	0	0	0	0	0	0	0	0	0	0	0	129676750	39,000	129,676.75	39
325	0	0	0	0	0	0	0	0	0	0	0	0	0	0	0	0	0	0	0	0	129715750	481,750	129,715.75	481.75
326	0	0	0	0	0	0	1	0	0	0	0	0	0	0	0	0	0	0	0	0	130197500	31,250	130,197.50	31.25
327	0	0	0	0	0	0	1	0	0	0	0	1	0	0	0	0	0	0	0	0	130228750	1,019,750	130,228.75	1,019.75
328	0	0	0	0	0	0	1	0	0	0	0	0	0	0	0	0	0	0	0	0	131248500	34,000	131,248.50	34
329	0	0	0	0	0	0	0	0	0	0	0	0	0	0	0	0	0	0	0	0	131282500	481,500	131,282.50	481.5
330	0	0	0	0	0	0	1	0	0	0	0	0	0	0	0	0	0	0	0	0	131764000	35,750	131,764.00	35.75
331	0	0	0	0	0	0	1	0	0	0	0	1	0	0	0	0	0	0	0	0	131799750	1,019,750	131,799.75	1,019.75
332	0	0	0	0	0	0	1	0	0	0	0	0	0	0	0	0	0	0	0	0	132819500	46,250	132,819.50	46.25
333	0	0	0	0	0	0	0	0	0	0	0	0	0	0	0	0	0	0	0	0	132865750	481,750	132,865.75	481.75
334	0	0	0	0	0	0	1	0	0	0	0	0	0	0	0	0	0	0	0	0	133347500	23,250	133,347.50	23.25
335	0	0	0	0	0	0	1	0	0	0	0	1	0	0	0	0	0	0	0	0	133370750	1,019,750	133,370.75	1,019.75
336	0	0	0	0	0	0	1	0	0	0	0	0	0	0	0	0	0	0	0	0	134390500	42,000	134,390.50	42
337	0	0	0	0	0	0	0	0	0	0	0	0	0	0	0	0	0	0	0	0	134432500	481,500	134,432.50	481.5
338	0	0	0	0	0	0	1	0	0	0	0	0	0	0	0	0	0	0	0	0	134914000	27,750	134,914.00	27.75
339	0	0	0	0	0	0	1	0	0	0	0	1	0	0	0	0	0	0	0	0	134941750	1,019,750	134,941.75	1,019.75
340	0	0	0	0	0	0	1	0	0	0	0	0	0	0	0	0	0	0	0	0	135961500	37,750	135,961.50	37.75
341	0	0	0	0	0	0	0	0	0	0	0	0	0	0	0	0	0	0	0	0	135999250	481,500	135,999.25	481.5
342	0	0	0	0	0	0	1	0	0	0	0	0	0	0	0	0	0	0	0	0	136480750	32,250	136,480.75	32.25
343	0	0	0	0	0	0	1	0	0	0	0	1	0	0	0	0	0	0	0	0	136513000	1,019,500	136,513.00	1,019.50
344	0	0	0	0	0	0	1	0	0	0	0	0	0	0	0	0	0	0	0	0	137532500	33,250	137,532.50	33.25
345	0	0	0	0	0	0	0	0	0	0	0	0	0	0	0	0	0	0	0	0	137565750	481,750	137,565.75	481.75
346	0	0	0	0	0	0	1	0	0	0	0	0	0	0	0	0	0	0	0	0	138047500	36,500	138,047.50	36.5
347	0	0	0	0	0	0	1	0	0	0	0	1	0	0	0	0	0	0	0	0	138084000	1,019,500	138,084.00	1,019.50
348	0	0	0	0	0	0	1	0	0	0	0	0	0	0	0	0	0	0	0	0	139103500	29,000	139,103.50	29
349	0	0	0	0	0	0	0	0	0	0	0	0	0	0	0	0	0	0	0	0	139132500	481,750	139,132.50	481.75
350	0	0	0	0	0	0	1	0	0	0	0	0	0	0	0	0	0	0	0	0	139614250	40,750	139,614.25	40.75
351	0	0	0	0	0	0	1	0	0	0	0	1	0	0	0	0	0	0	0	0	139655000	1,019,500	139,655.00	1,019.50
352	0	0	0	0	0	0	1	0	0	0	0	0	0	0	0	0	0	0	0	0	140674500	41,250	140,674.50	41.25
353	0	0	0	0	0	0	0	0	0	0	0	0	0	0	0	0	0	0	0	0	140715750	481,750	140,715.75	481.75
354	0	0	0	0	0	0	1	0	0	0	0	0	0	0	0	0	0	0	0	0	141197500	28,500	141,197.50	28.5
355	0	0	0	0	0	0	1	0	0	0	0	1	0	0	0	0	0	0	0	0	141226000	1,019,501	141,226.00	1,019.50
356	0	0	0	0	0	0	1	0	0	0	0	0	0	0	0	0	0	0	0	0	142245501	36,999	142,245.50	37
357	0	0	0	0	0	0	0	0	0	0	0	0	0	0	0	0	0	0	0	0	142282500	481,750	142,282.50	481.75
358	0	0	0	0	0	0	1	0	0	0	0	0	0	0	0	0	0	0	0	0	142764250	32,750	142,764.25	32.75
359	0	0	0	0	0	0	1	0	0	0	0	1	0	0	0	0	0	0	0	0	142797000	1,019,750	142,797.00	1,019.75
360	0	0	0	0	0	0	1	0	0	0	0	0	0	0	0	0	0	0	0	0	143816750	49,251	143,816.75	49.25
361	0	0	0	0	0	0	0	0	0	0	0	0	0	0	0	0	0	0	0	0	143866001	464,999	143,866.00	465
362	0	0	0	0	0	0	1	0	0	0	0	0	0	0	0	0	0	0	0	0	144331000	37,000	144,331.00	37
363	0	0	0	0	0	0	1	0	0	0	0	1	0	0	0	0	0	0	0	0	144368000	1,019,750	144,368.00	1,019.75
364	0	0	0	0	0	0	1	0	0	0	0	0	0	0	0	0	0	0	0	0	145387750	44,750	145,387.75	44.75
365	0	0	0	0	0	0	0	0	0	0	0	0	0	0	0	0	0	0	0	0	145432500	465,000	145,432.50	465
366	0	0	0	0	0	0	1	0	0	0	0	0	0	0	0	0	0	0	0	0	145897500	41,501	145,897.50	41.5
367	0	0	0	0	0	0	1	0	0	0	0	1	0	0	0	0	0	0	0	0	145939001	1,019,749	145,939.00	1,019.75
368	0	0	0	0	0	0	1	0	0	0	0	0	0	0	0	0	0	0	0	0	146958750	40,500	146,958.75	40.5
369	0	0	0	0	0	0	0	0	0	0	0	0	0	0	0	0	0	0	0	0	146999250	481,750	146,999.25	481.75
370	0	0	0	0	0	0	1	0	0	0	0	0	0	0	0	0	0	0	0	0	147481000	29,000	147,481.00	29
371	0	0	0	0	0	0	1	0	0	0	0	1	0	0	0	0	0	0	0	0	147510000	1,019,750	147,510.00	1,019.75
372	0	0	0	0	0	0	1	0	0	0	0	0	0	0	0	0	0	0	0	0	148529750	36,250	148,529.75	36.25
373	0	0	0	0	0	0	0	0	0	0	0	0	0	0	0	0	0	0	0	0	148566000	481,500	148,566.00	481.5
374	0	0	0	0	0	0	1	0	0	0	0	0	0	0	0	0	0	0	0	0	149047500	33,750	149,047.50	33.75
375	0	0	0	0	0	0	1	0	0	0	0	1	0	0	0	0	0	0	0	0	149081250	1,019,500	149,081.25	1,019.50
376	0	0	0	0	0	0	1	0	0	0	0	0	0	0	0	0	0	0	0	0	150100750	48,500	150,100.75	48.5
377	0	0	0	0	0	0	0	0	0	0	0	0	0	0	0	0	0	0	0	0	150149250	465,000	150,149.25	465
378	0	0	0	0	0	0	1	0	0	0	0	0	0	0	0	0	0	0	0	0	150614250	38,000	150,614.25	38
379	0	0	0	0	0	0	1	0	0	0	0	1	0	0	0	0	0	0	0	0	150652250	1,019,500	150,652.25	1,019.50
380	0	0	0	0	0	0	1	0	0	0	0	0	0	0	0	0	0	0	0	0	151671750	44,250	151,671.75	44.25
381	0	0	0	0	0	0	0	0	0	0	0	0	0	0	0	0	0	0	0	0	151716000	481,500	151,716.00	481.5
382	0	0	0	0	0	0	1	0	0	0	0	0	0	0	0	0	0	0	0	0	152197500	25,750	152,197.50	25.75
383	0	0	0	0	0	0	1	0	0	0	0	1	0	0	0	0	0	0	0	0	152223250	1,019,500	152,223.25	1,019.50
384	0	0	0	0	0	0	1	0	0	0	0	0	0	0	0	0	0	0	0	0	153242750	39,751	153,242.75	39.75
385	0	0	0	0	0	0	0	0	0	0	0	0	0	0	0	0	0	0	0	0	153282501	481,749	153,282.50	481.75
386	0	0	0	0	0	0	1	0	0	0	0	0	0	0	0	0	0	0	0	0	153764250	30,000	153,764.25	30
387	0	0	0	0	0	0	1	0	0	0	0	1	0	0	0	0	0	0	0	0	153794250	1,018,500	153,794.25	1,018.50
388	0	0	0	0	0	0	1	0	0	0	0	0	0	0	0	0	0	0	0	0	154812750	36,500	154,812.75	36.5
389	0	0	0	0	0	0	0	0	0	0	0	0	0	0	0	0	0	0	0	0	154849250	481,750	154,849.25	481.75
390	0	0	0	0	0	0	1	0	0	0	0	0	0	0	0	0	0	0	0	0	155331000	34,250	155,331.00	34.25
391	0	0	0	0	0	0	1	0	0	0	0	1	0	0	0	0	0	0	0	0	155365250	1,017,750	155,365.25	1,017.75
392	0	0	0	0	0	0	1	0	0	0	0	0	0	0	0	0	0	0	0	0	156383000	49,750	156,383.00	49.75
393	0	0	0	0	0	0	0	0	0	0	0	0	0	0	0	0	0	0	0	0	156432750	464,750	156,432.75	464.75
394	0	0	0	0	0	0	1	0	0	0	0	0	0	0	0	0	0	0	0	0	156897500	38,750	156,897.50	38.75
395	0	0	0	0	0	0	1	0	0	0	0	1	0	0	0	0	0	0	0	0	156936250	1,019,750	156,936.25	1,019.75
396	0	0	0	0	0	0	1	0	0	0	0	0	0	0	0	0	0	0	0	0	157956000	43,250	157,956.00	43.25
397	0	0	0	0	0	0	0	0	0	0	0	0	0	0	0	0	0	0	0	0	157999250	465,000	157,999.25	465
398	0	0	0	0	0	0	1	0	0	0	0	0	0	0	0	0	0	0	0	0	158464250	43,000	158,464.25	43
399	0	0	0	0	0	0	1	0	0	0	0	1	0	0	0	0	0	0	0	0	158507250	1,019,750	158,507.25	1,019.75
400	0	0	0	0	0	0	1	0	0	0	0	0	0	0	0	0	0	0	0	0	159527000	39,000	159,527.00	39
401	0	0	0	0	0	0	0	0	0	0	0	0	0	0	0	0	0	0	0	0	159566000	481,750	159,566.00	481.75
402	0	0	0	0	0	0	1	0	0	0	0	0	0	0	0	0	0	0	0	0	160047750	30,500	160,047.75	30.5
403	0	0	0	0	0	0	1	0	0	0	0	1	0	0	0	0	0	0	0	0	160078250	1,019,750	160,078.25	1,019.75
404	0	0	0	0	0	0	1	0	0	0	0	0	0	0	0	0	0	0	0	0	161098000	34,750	161,098.00	34.75
405	0	0	0	0	0	0	0	0	0	0	0	0	0	0	0	0	0	0	0	0	161132750	481,500	161,132.75	481.5
406	0	0	0	0	0	0	1	0	0	0	0	0	0	0	0	0	0	0	0	0	161614250	35,250	161,614.25	35.25
407	0	0	0	0	0	0	1	0	0	0	0	1	0	0	0	0	0	0	0	0	161649500	1,019,000	161,649.50	1,019.00
408	0	0	0	0	0	0	1	0	0	0	0	0	0	0	0	0	0	0	0	0	162668500	47,500	162,668.50	47.5
409	0	0	0	0	0	0	0	0	0	0	0	0	0	0	0	0	0	0	0	0	162716000	481,750	162,716.00	481.75
410	0	0	0	0	0	0	1	0	0	0	0	0	0	0	0	0	0	0	0	0	163197750	22,750	163,197.75	22.75
411	0	0	0	0	0	0	1	0	0	0	0	1	0	0	0	0	0	0	0	0	163220500	1,019,500	163,220.50	1,019.50
412	0	0	0	0	0	0	1	0	0	0	0	0	0	0	0	0	0	0	0	0	164240000	42,750	164,240.00	42.75
413	0	0	0	0	0	0	0	0	0	0	0	0	0	0	0	0	0	0	0	0	164282750	481,500	164,282.75	481.5
414	0	0	0	0	0	0	1	0	0	0	0	0	0	0	0	0	0	0	0	0	164764250	27,250	164,764.25	27.25
415	0	0	0	0	0	0	1	0	0	0	0	1	0	0	0	0	0	0	0	0	164791500	1,019,500	164,791.50	1,019.50
416	0	0	0	0	0	0	1	0	0	0	0	0	0	0	0	0	0	0	0	0	165811000	38,500	165,811.00	38.5
417	0	0	0	0	0	0	0	0	0	0	0	0	0	0	0	0	0	0	0	0	165849500	481,500	165,849.50	481.5
418	0	0	0	0	0	0	1	0	0	0	0	0	0	0	0	0	0	0	0	0	166331000	31,500	166,331.00	31.5
419	0	0	0	0	0	0	1	0	0	0	0	1	0	0	0	0	0	0	0	0	166362500	1,019,250	166,362.50	1,019.25
420	0	0	0	0	0	0	1	0	0	0	0	0	0	0	0	0	0	0	0	0	167381750	34,251	167,381.75	34.25
421	0	0	0	0	0	0	0	0	0	0	0	0	0	0	0	0	0	0	0	0	167416001	481,749	167,416.00	481.75
422	0	0	0	0	0	0	1	0	0	0	0	0	0	0	0	0	0	0	0	0	167897750	35,750	167,897.75	35.75
423	0	0	0	0	0	0	1	0	0	0	0	1	0	0	0	0	0	0	0	0	167933500	1,019,750	167,933.50	1,019.75
424	0	0	0	0	0	0	1	0	0	0	0	0	0	0	0	0	0	0	0	0	168953250	29,500	168,953.25	29.5
425	0	0	0	0	0	0	0	0	0	0	0	0	0	0	0	0	0	0	0	0	168982750	481,500	168,982.75	481.5
426	0	0	0	0	0	0	1	0	0	0	0	0	0	0	0	0	0	0	0	0	169464250	40,250	169,464.25	40.25
427	0	0	0	0	0	0	1	0	0	0	0	1	0	0	0	0	0	0	0	0	169504500	1,019,750	169,504.50	1,019.75
428	0	0	0	0	0	0	1	0	0	0	0	0	0	0	0	0	0	0	0	0	170524250	41,750	170,524.25	41.75
429	0	0	0	0	0	0	0	0	0	0	0	0	0	0	0	0	0	0	0	0	170566000	481,750	170,566.00	481.75
430	0	0	0	0	0	0	1	0	0	0	0	0	0	0	0	0	0	0	0	0	171047750	27,750	171,047.75	27.75
431	0	0	0	0	0	0	1	0	0	0	0	1	0	0	0	0	0	0	0	0	171075500	1,019,750	171,075.50	1,019.75
432	0	0	0	0	0	0	1	0	0	0	0	0	0	0	0	0	0	0	0	0	172095250	37,500	172,095.25	37.5
433	0	0	0	0	0	0	0	0	0	0	0	0	0	0	0	0	0	0	0	0	172132750	481,750	172,132.75	481.75
434	0	0	0	0	0	0	1	0	0	0	0	0	0	0	0	0	0	0	0	0	172614500	32,000	172,614.50	32
435	0	0	0	0	0	0	1	0	0	0	0	1	0	0	0	0	0	0	0	0	172646500	1,019,750	172,646.50	1,019.75
436	0	0	0	0	0	0	1	0	0	0	0	0	0	0	0	0	0	0	0	0	173666250	49,751	173,666.25	49.75
437	0	0	0	0	0	0	0	0	0	0	0	0	0	0	0	0	0	0	0	0	173716001	464,999	173,716.00	465
438	0	0	0	0	0	0	1	0	0	0	0	0	0	0	0	0	0	0	0	0	174181000	36,750	174,181.00	36.75
439	0	0	0	0	0	0	1	0	0	0	0	1	0	0	0	0	0	0	0	0	174217750	1,019,500	174,217.75	1,019.50
440	0	0	0	0	0	0	1	0	0	0	0	0	0	0	0	0	0	0	0	0	175237250	45,500	175,237.25	45.5
441	0	0	0	0	0	0	0	0	0	0	0	0	0	0	0	0	0	0	0	0	175282750	465,000	175,282.75	465
442	0	0	0	0	0	0	1	0	0	0	0	0	0	0	0	0	0	0	0	0	175747750	41,000	175,747.75	41
443	0	0	0	0	0	0	1	0	0	0	0	1	0	0	0	0	0	0	0	0	175788750	1,019,500	175,788.75	1,019.50
444	0	0	0	0	0	0	1	0	0	0	0	0	0	0	0	0	0	0	0	0	176808250	41,250	176,808.25	41.25
445	0	0	0	0	0	0	0	0	0	0	0	0	0	0	0	0	0	0	0	0	176849500	481,500	176,849.50	481.5
446	0	0	0	0	0	0	1	0	0	0	0	0	0	0	0	0	0	0	0	0	177331000	28,750	177,331.00	28.75
447	0	0	0	0	0	0	1	0	0	0	0	1	0	0	0	0	0	0	0	0	177359750	1,019,500	177,359.75	1,019.50
448	0	0	0	0	0	0	1	0	0	0	0	0	0	0	0	0	0	0	0	0	178379250	37,000	178,379.25	37
449	0	0	0	0	0	0	0	0	0	0	0	0	0	0	0	0	0	0	0	0	178416250	481,500	178,416.25	481.5
450	0	0	0	0	0	0	1	0	0	0	0	0	0	0	0	0	0	0	0	0	178897750	33,000	178,897.75	33
451	0	0	0	0	0	0	1	0	0	0	0	1	0	0	0	0	0	0	0	0	178930750	1,019,500	178,930.75	1,019.50
452	0	0	0	0	0	0	1	0	0	0	0	0	0	0	0	0	0	0	0	0	179950250	32,500	179,950.25	32.5
453	0	0	0	0	0	0	0	0	0	0	0	0	0	0	0	0	0	0	0	0	179982750		179,982.75
