# Supplementary material for: Auditory presentation and synchronization in Adobe Flash and HTML5/JavaScript Web experiments
Source: Behav Res Methods. 2016 Jul 15;48(3):897–908. doi: 10.3758/s13428-016-0758-5 (PMC5003904; doi:10.3758/s13428-016-0758-5)
Supplement: Supplementary file 1 — (ZIP 1310 kb) [file 13428_2016_758_MOESM1_ESM.zip › Logs/aud-dsc-lenlap-1000-cr-fl-sep-rep.rtl]

[PC Software Vesion]
20121128
[ARM Firmware Version]
20120901
[Capture Date]
04 Jan 2016
[Capture Time]
19:17:05
[Capture Duration (Secs)]
180
[Changes]
479
[Samples]
720000
[Soak Rate]
0.0665277777777778
[Audio In 1 Threshold]
89
[Audio In 2 Threshold]
64
[Audio Out 1 Threshold]
64
[Audio Out 2 Threshold]
64
[Opto 1 Threshold]
125
[Opto 2 Threshold]
119
[Opto 3 Threshold]
102
[Opto 4 Threshold]
64
[Opto 1 Refreshes Blocked]
True
[Opto 2 Refreshes Blocked]
True
[Opto 3 Refreshes Blocked]
True
[Opto 4 Refreshes Blocked]
True
[Keypad4Description]
Button 4 of the BBTK Response Pad triggered when pressed.
[Keypad3Description]
Button 3 of the BBTK Response Pad triggered when pressed.
[Keypad2Description]
Button 2 of the BBTK Response Pad triggered when pressed.
[Keypad1Description]
Button 1 of the BBTK Response Pad triggered when pressed.
[Opto4Description]
Opto-detector 4 triggered by an active screen region.
[Opto3Description]
Opto-detector 3 triggered by an active screen region.
[Opto2Description]
Opto-detector 2 triggered by an active screen region.
[Opto1Description]
Opto-detector 1 triggered by an active screen region.
[TTLIn2Description]
TTL input 2 triggered by a digital signal.
[TTLIn1Description]
TTL input 1 triggered by a digital signal.
[AudIn2Description]
Audio input 2 triggered by a BBTK Mic.
[AudIn1Description]
Audio input 1 triggered by a BBTK Mic.
[ASC4Description]
Active Switch Closure output 4 generates a key down.
[ASC3Description]
Active Switch Closure output 3 generates a key down.
[ASC2Description]
Active Switch Closure output 2 generates a key down.
[ASC1Description]
Active Switch Closure output 1 generates a key down.
[TTLOut2Description]
TTL output 2 generates a digital signal.
[TTLOut1Description]
TTL output 1 generates a digital signal.
[AudOut2Description]
Audio output 2 generates a tone on the BBTK sounder.
[AudOut1Description]
Audio output 1 generates a tone on the BBTK sounder.
[Notes]

[Data]
00000000000000000000000000000000
00000010000000000000000000830001
00000010000100000000000001063751
00000000000100000000000001848501
00000000000000000000000002085501
00000010000000000000000002346501
00000010000100000000000002480001
00000000000100000000000003381501
00000000000000000000000003501751
00000010000000000000000003879501
00000010000100000000000004012501
00000000000100000000000004898001
00000000000000000000000005034251
00000010000000000000000005395751
00000010000100000000000005521751
00000000000100000000000006414501
00000000000000000000000006543501
00000010000000000000000006912251
00000010000100000000000007031001
00000000000100000000000007930751
00000000000000000000000008052751
00000010000000000000000008412001
00000010000100000000000008539001
00000000000100000000000009430501
00000000000000000000000009562001
00000010000000000000000009911751
00000010000100000000000010026501
00000000000100000000000010930251
00000000000000000000000011047751
00000010000000000000000011411501
00000010000100000000000011535751
00000000000100000000000012446751
00000000000000000000000012557001
00000010000000000000000012927751
00000010000100000000000013045001
00000000000100000000000013946251
00000000000000000000000014066251
00000010000000000000000014427501
00000010000100000000000014554251
00000000000100000000000015446001
00000000000000000000000015575501
00000010000000000000000015927251
00000010000100000000000016039001
00000000000100000000000016945751
00000000000000000000000017062001
00000010000000000000000017427001
00000010000100000000000017549501
00000000000100000000000018445501
00000000000000000000000018571251
00000010000000000000000018926751
00000010000100000000000019058751
00000000000100000000000019945251
00000000000000000000000020080251
00000010000000000000000020426501
00000010000100000000000020544751
00000000000100000000000021445001
00000000000000000000000021566501
00000010000000000000000021926251
00000010000100000000000022054001
00000000000100000000000022944751
00000000000000000000000023075501
00000010000000000000000023426001
00000010000100000000000023540001
00000000000100000000000024444501
00000000000000000000000024561501
00000010000000000000000024925751
00000010000100000000000025049251
00000000000100000000000025944251
00000000000000000000000026070751
00000010000000000000000026425251
00000010000100000000000026558751
00000000000100000000000027443751
00000000000000000000000027580001
00000010000000000000000027925251
00000010000100000000000028044751
00000000000100000000000028943501
00000000000000000000000029066001
00000010000000000000000029424751
00000010000100000000000029553751
00000000000100000000000030443251
00000000000000000000000030575251
00000010000000000000000030924501
00000010000100000000000031040001
00000000000100000000000031943001
00000000000000000000000032061251
00000010000000000000000032424251
00000010000100000000000032549251
00000000000100000000000033442751
00000000000000000000000033570501
00000010000000000000000033924001
00000010000100000000000034058501
00000000000100000000000034942501
00000000000000000000000035079751
00000010000000000000000035423751
00000010000100000000000035544501
00000000000100000000000036442251
00000000000000000000000036565751
00000010000000000000000036923501
00000010000100000000000037053751
00000000000100000000000037942001
00000000000000000000000038075251
00000010000000000000000038423251
00000010000100000000000038539751
00000000000100000000000039441751
00000000000000000000000039561501
00000010000000000000000039923001
00000010000100000000000040049001
00000000000100000000000040941501
00000000000000000000000041070751
00000010000000000000000041422751
00000010000100000000000041558251
00000000000100000000000042441001
00000000000000000000000042580001
00000010000000000000000042922251
00000010000100000000000043044251
00000000000100000000000043941001
00000000000000000000000044065751
00000010000000000000000044422001
00000010000100000000000044553501
00000000000100000000000045440751
00000000000000000000000045575001
00000010000000000000000045921751
00000010000100000000000046039751
00000000000100000000000046957001
00000000000000000000000047061251
00000010000000000000000047421501
00000010000100000000000047547501
00000000000100000000000048456751
00000000000000000000000048570251
00000010000000000000000048921251
00000010000100000000000049058251
00000000000100000000000049956501
00000000000000000000000050079501
00000010000000000000000050421001
00000010000100000000000050544251
00000000000100000000000051456251
00000000000000000000000051565751
00000010000000000000000051937501
00000010000100000000000052053501
00000000000100000000000052939251
00000000000000000000000053075001
00000010000000000000000053437251
00000010000100000000000053539501
00000000000100000000000054455751
00000000000000000000000054561251
00000010000000000000000054936751
00000010000100000000000055048751
00000000000100000000000055938751
00000000000000000000000056070501
00000010000000000000000056420001
00000010000100000000000056558001
00000000000100000000000057455251
00000000000000000000000057579751
00000010000000000000000057936251
00000010000100000000000058044001
00000000000100000000000058955001
00000000000000000000000059065751
00000010000000000000000059436001
00000010000100000000000059553251
00000000000100000000000060454501
00000000000000000000000060575001
00000010000000000000000060935751
00000010000100000000000061039251
00000000000100000000000061954251
00000000000000000000000062060751
00000010000000000000000062435501
00000010000100000000000062548501
00000000000100000000000063454001
00000000000000000000000063570001
00000010000000000000000063935251
00000010000100000000000064057751
00000000000100000000000064953751
00000000000000000000000065079251
00000010000000000000000065435001
00000010000100000000000065544001
00000000000100000000000066453501
00000000000000000000000066565251
00000010000000000000000066934751
00000010000100000000000067053251
00000000000100000000000067953251
00000000000000000000000068074501
00000010000000000000000068451001
00000010000100000000000068562501
00000000000100000000000069469751
00000000000000000000000069583751
00000010000000000000000069967501
00000010000100000000000070071751
00000000000100000000000070986001
00000000000000000000000071093001
00000010000000000000000071484001
00000010000100000000000071604251
00000000000100000000000072502501
00000000000000000000000072625501
00000010000000000000000072983501
00000010000100000000000073090251
00000000000100000000000074018751
00000000000000000000000074111501
00000010000000000000000074500001
00000010000100000000000074622751
00000000000100000000000075518501
00000000000000000000000075644001
00000010000000000000000075999751
00000010000100000000000076108751
00000000000100000000000077018251
00000000000000000000000077130001
00000010000000000000000077499501
00000010000100000000000077618001
00000000000100000000000078518001
00000000000000000000000078639251
00000010000000000000000078999251
00000010000100000000000079127251
00000000000100000000000080017751
00000000000000000000000080148751
00000010000000000000000080499001
00000010000100000000000080613251
00000000000100000000000081517501
00000000000000000000000081635001
00000010000000000000000081998751
00000010000100000000000082122501
00000000000100000000000083017251
00000000000000000000000083144251
00000010000000000000000083498251
00000010000100000000000083608501
00000000000100000000000084517001
00000000000000000000000084630001
00000010000000000000000084998001
00000010000100000000000085117751
00000000000100000000000086016751
00000000000000000000000086139251
00000010000000000000000086497751
00000010000100000000000086627001
00000000000100000000000087516501
00000000000000000000000087648501
00000010000000000000000087997501
00000010000100000000000088113251
00000000000100000000000089016001
00000000000000000000000089134501
00000010000000000000000089497251
00000010000100000000000089622501
00000000000100000000000090515751
00000000000000000000000090643751
00000010000000000000000090997001
00000010000100000000000091108501
00000000000100000000000092015501
00000000000000000000000092130001
00000010000000000000000092496751
00000010000100000000000092617751
00000000000100000000000093515251
00000000000000000000000093639251
00000010000000000000000093996501
00000010000100000000000094127001
00000000000100000000000095015001
00000000000000000000000095148501
00000010000000000000000095496251
00000010000100000000000095613001
00000000000100000000000096514751
00000000000000000000000096634251
00000010000000000000000096996001
00000010000100000000000097122251
00000000000100000000000098014501
00000000000000000000000098143501
00000010000000000000000098495501
00000010000100000000000098608251
00000000000100000000000099514251
00000000000000000000000099630001
00000010000000000000000099995251
00000010000100000000000100117501
00000000000100000000000101014001
00000000000000000000000101139251
00000010000000000000000101495001
00000010000100000000000101626751
00000000000100000000000102513751
00000000000000000000000102648251
00000010000000000000000102994751
00000010000100000000000103112751
00000000000100000000000104013501
00000000000000000000000104134251
00000010000000000000000104494501
00000010000100000000000104622001
00000000000100000000000105513001
00000000000000000000000105643501
00000010000000000000000105994251
00000010000100000000000106108251
00000000000100000000000107012751
00000000000000000000000107129501
00000010000000000000000107494001
00000010000100000000000107617501
00000000000100000000000108512501
00000000000000000000000108638751
00000010000000000000000108993751
00000010000100000000000109126751
00000000000100000000000110012251
00000000000000000000000110148001
00000010000000000000000110493501
00000010000100000000000110612751
00000000000100000000000111512001
00000000000000000000000111634251
00000010000000000000000111993251
00000010000100000000000112122001
00000000000100000000000113011751
00000000000000000000000113143501
00000010000000000000000113493001
00000010000100000000000113608001
00000000000100000000000114511501
00000000000000000000000114629251
00000010000000000000000114992751
00000010000100000000000115117251
00000000000100000000000116011251
00000000000000000000000116138751
00000010000000000000000116492251
00000010000100000000000116626501
00000000000100000000000117511001
00000000000000000000000117647751
00000010000000000000000117992001
00000010000100000000000118112501
00000000000100000000000119010751
00000000000000000000000119134251
00000010000000000000000119491751
00000010000100000000000119620501
00000000000100000000000120510501
00000000000000000000000120643501
00000010000000000000000120991501
00000010000100000000000121107751
00000000000100000000000122010001
00000000000000000000000122129501
00000010000000000000000122491251
00000010000100000000000122617001
00000000000100000000000123510001
00000000000000000000000123638751
00000010000000000000000123991001
00000010000100000000000124126501
00000000000100000000000125009501
00000000000000000000000125148001
00000010000000000000000125490751
00000010000100000000000125612501
00000000000100000000000126509251
00000000000000000000000126633751
00000010000000000000000126990501
00000010000100000000000127120251
00000000000100000000000128009001
00000000000000000000000128143251
00000010000000000000000128490251
00000010000100000000000128607751
00000000000100000000000129508751
00000000000000000000000129629251
00000010000000000000000129990001
00000010000100000000000130117001
00000000000100000000000131008501
00000000000000000000000131138501
00000010000000000000000131489751
00000010000100000000000131626251
00000000000100000000000132508251
00000000000000000000000132648001
00000010000000000000000132989501
00000010000100000000000133112251
00000000000100000000000134008001
00000000000000000000000134133501
00000010000000000000000134489251
00000010000100000000000134621501
00000000000100000000000135507751
00000000000000000000000135643001
00000010000000000000000135989001
00000010000100000000000136107501
00000000000100000000000137007501
00000000000000000000000137129251
00000010000000000000000137488501
00000010000100000000000137616751
00000000000100000000000138507251
00000000000000000000000138638501
00000010000000000000000138988251
00000010000100000000000139126001
00000000000100000000000140006751
00000000000000000000000140147751
00000010000000000000000140488001
00000010000100000000000140612001
00000000000100000000000141506501
00000000000000000000000141633751
00000010000000000000000141987751
00000010000100000000000142121251
00000000000100000000000143006251
00000000000000000000000143143001
00000010000000000000000143487501
00000010000100000000000143607501
00000000000100000000000144506001
00000000000000000000000144628751
00000010000000000000000144987251
00000010000100000000000145116751
00000000000100000000000146005751
00000000000000000000000146138001
00000010000000000000000146487001
00000010000100000000000146626001
00000000000100000000000147505501
00000000000000000000000147647251
00000010000000000000000147986751
00000010000100000000000148112001
00000000000100000000000149022001
00000000000000000000000149133501
00000010000000000000000149486501
00000010000100000000000149621251
00000000000100000000000150505001
00000000000000000000000150643001
00000010000000000000000151002751
00000010000100000000000151107251
00000000000100000000000152004751
00000000000000000000000152129001
00000010000000000000000152485751
00000010000100000000000152616501
00000000000100000000000153504501
00000000000000000000000153638251
00000010000000000000000153985501
00000010000100000000000154125751
00000000000100000000000155004251
00000000000000000000000155147501
00000010000000000000000155485251
00000010000100000000000155611751
00000000000100000000000156504001
00000000000000000000000156633251
00000010000000000000000156985001
00000010000100000000000157121001
00000000000100000000000158003751
00000000000000000000000158142501
00000010000000000000000158484751
00000010000100000000000158607251
00000000000100000000000159503251
00000000000000000000000159628501
00000010000000000000000159984501
00000010000100000000000160116501
00000000000100000000000161003001
00000000000000000000000161137751
00000010000000000000000161484251
00000010000100000000000161625751
00000000000100000000000162519501
00000000000000000000000162647251
00000010000000000000000163000751
00000010000100000000000163110251
00000000000100000000000164019251
00000000000000000000000164133001
00000010000000000000000164500501
00000010000100000000000164621001
00000000000100000000000165519001
00000000000000000000000165642251
00000010000000000000000166000001
00000010000100000000000166107001
00000000000100000000000167002001
00000000000000000000000167128251
00000010000000000000000167499751
00000010000100000000000167616251
00000000000100000000000168518501
00000000000000000000000168637501
00000010000000000000000168999501
00000010000100000000000169125501
00000000000100000000000170018001
00000000000000000000000170147251
00000010000000000000000170499251
00000010000100000000000170611501
00000000000100000000000171517751
00000000000000000000000171633251
00000010000000000000000171999001
00000010000100000000000172120751
00000000000100000000000173017501
00000000000000000000000173142501
00000010000000000000000173498751
00000010000100000000000173606751
00000000000100000000000174517251
00000000000000000000000174628251
00000010000000000000000174998501
00000010000100000000000175116001
00000000000100000000000176017001
00000000000000000000000176137501
00000010000000000000000176498251
00000010000100000000000176625251
00000000000100000000000177516751
00000000000000000000000177646751
00000010000000000000000177998001
00000010000100000000000178111251
00000000000100000000000179016501
00000000000000000000000179132751
00000010000000000000000179497751
00000010000100000000000179620501
