# Supplementary material for: Auditory presentation and synchronization in Adobe Flash and HTML5/JavaScript Web experiments
Source: Behav Res Methods. 2016 Jul 15;48(3):897–908. doi: 10.3758/s13428-016-0758-5 (PMC5003904; doi:10.3758/s13428-016-0758-5)
Supplement: Supplementary file 1 — (ZIP 1310 kb) [file 13428_2016_758_MOESM1_ESM.zip › Logs/aud-dsc-lenlap-1000-cr-fl-sync-wav.rtl]

[PC Software Vesion]
20121128
[ARM Firmware Version]
20120901
[Capture Date]
20 Dec 2015
[Capture Time]
18:11:05
[Capture Duration (Secs)]
180
[Changes]
471
[Samples]
720000
[Soak Rate]
0.0654166666666667
[Audio In 1 Threshold]
89
[Audio In 2 Threshold]
64
[Audio Out 1 Threshold]
64
[Audio Out 2 Threshold]
64
[Opto 1 Threshold]
125
[Opto 2 Threshold]
119
[Opto 3 Threshold]
102
[Opto 4 Threshold]
64
[Opto 1 Refreshes Blocked]
True
[Opto 2 Refreshes Blocked]
True
[Opto 3 Refreshes Blocked]
True
[Opto 4 Refreshes Blocked]
True
[Keypad4Description]
Button 4 of the BBTK Response Pad triggered when pressed.
[Keypad3Description]
Button 3 of the BBTK Response Pad triggered when pressed.
[Keypad2Description]
Button 2 of the BBTK Response Pad triggered when pressed.
[Keypad1Description]
Button 1 of the BBTK Response Pad triggered when pressed.
[Opto4Description]
Opto-detector 4 triggered by an active screen region.
[Opto3Description]
Opto-detector 3 triggered by an active screen region.
[Opto2Description]
Opto-detector 2 triggered by an active screen region.
[Opto1Description]
Opto-detector 1 triggered by an active screen region.
[TTLIn2Description]
TTL input 2 triggered by a digital signal.
[TTLIn1Description]
TTL input 1 triggered by a digital signal.
[AudIn2Description]
Audio input 2 triggered by a BBTK Mic.
[AudIn1Description]
Audio input 1 triggered by a BBTK Mic.
[ASC4Description]
Active Switch Closure output 4 generates a key down.
[ASC3Description]
Active Switch Closure output 3 generates a key down.
[ASC2Description]
Active Switch Closure output 2 generates a key down.
[ASC1Description]
Active Switch Closure output 1 generates a key down.
[TTLOut2Description]
TTL output 2 generates a digital signal.
[TTLOut1Description]
TTL output 1 generates a digital signal.
[AudOut2Description]
Audio output 2 generates a tone on the BBTK sounder.
[AudOut1Description]
Audio output 1 generates a tone on the BBTK sounder.
[Notes]

[Data]
00000000000000000000000000000000
00000010000000000000000001562000
00000010000100000000000001570000
00000000000100000000000002547001
00000000000000000000000002590000
00000010000000000000000003077750
00000010000100000000000003102500
00000000000100000000000004080500
00000000000000000000000004122500
00000010000000000000000004610501
00000010000100000000000004635000
00000000000100000000000005597000
00000000000000000000000005655000
00000010000000000000000006126250
00000010000100000000000006144250
00000000000100000000000007113500
00000000000000000000000007164250
00000010000000000000000007626000
00000010000100000000000007653500
00000000000100000000000008630501
00000000000000000000000008673500
00000010000000000000000009125250
00000010000100000000000009162750
00000000000100000000000010130250
00000000000000000000000010182750
00000010000000000000000010641500
00000010000100000000000010672001
00000000000100000000000011647000
00000000000000000000000011692000
00000010000000000000000012174250
00000010000100000000000012204500
00000000000100000000000013180500
00000000000000000000000013224500
00000010000000000000000013707250
00000010000100000000000013737000
00000000000100000000000014697000
00000000000000000000000014757000
00000010000000000000000015223501
00000010000100000000000015246250
00000000000100000000000016213500
00000000000000000000000016266250
00000010000000000000000016723000
00000010000100000000000016755500
00000000000100000000000017729750
00000000000000000000000017775500
00000010000000000000000018256250
00000010000100000000000018288000
00000000000100000000000019263000
00000000000000000000000019308000
00000010000000000000000019772500
00000010000100000000000019797250
00000000000100000000000020762750
00000000000000000000000020817250
00000010000000000000000021272250
00000010000100000000000021306500
00000000000100000000000022279000
00000000000000000000000022326500
00000010000000000000000022805500
00000010000100000000000022839001
00000000000100000000000023812000
00000000000000000000000023859000
00000010000000000000000024321750
00000010000100000000000024348250
00000000000100000000000025328500
00000000000000000000000025368250
00000010000000000000000025854750
00000010000100000000000025880750
00000000000100000000000026845000
00000000000000000000000026900750
00000010000000000000000027354500
00000010000100000000000027390000
00000000000100000000000028361250
00000000000000000000000028410000
00000010000000000000000028871000
00000010000100000000000028899250
00000000000100000000000029877500
00000000000000000000000029919250
00000010000000000000000030370750
00000010000100000000000030408500
00000000000100000000000031377250
00000000000000000000000031428500
00000010000000000000000031887000
00000010000100000000000031917750
00000000000100000000000032893750
00000000000000000000000032937750
00000010000000000000000033420000
00000010000100000000000033450250
00000000000100000000000034426750
00000000000000000000000034470250
00000010000000000000000034953250
00000010000100000000000034982750
00000000000100000000000035943250
00000000000000000000000036002750
00000010000000000000000036453000
00000010000100000000000036492000
00000000000100000000000037459501
00000000000000000000000037512000
00000010000000000000000037969250
00000010000100000000000038001250
00000000000100000000000038976000
00000000000000000000000039021250
00000010000000000000000039502250
00000010000100000000000039533750
00000000000100000000000040492500
00000000000000000000000040553750
00000010000000000000000041018750
00000010000100000000000041043000
00000000000100000000000042008750
00000000000000000000000042063000
00000010000000000000000042518500
00000010000100000000000042552250
00000000000100000000000043525250
00000000000000000000000043572250
00000010000000000000000044051500
00000010000100000000000044084750
00000000000100000000000045041500
00000000000000000000000045104750
00000010000000000000000045568001
00000010000100000000000045594000
00000000000100000000000046558000
00000000000000000000000046614000
00000010000000000000000047067750
00000010000100000000000047103250
00000000000100000000000048074500
00000000000000000000000048123250
00000010000000000000000048584000
00000010000100000000000048612500
00000000000100000000000049574001
00000000000000000000000049632500
00000010000000000000000050083750
00000010000100000000000050121750
00000000000100000000000051090500
00000000000000000000000051141750
00000010000000000000000051616750
00000010000100000000000051654250
00000000000100000000000052623500
00000000000000000000000052674250
00000010000000000000000053150000
00000010000100000000000053186750
00000000000100000000000054140000
00000000000000000000000054206750
00000010000000000000000054666250
00000010000100000000000054696000
00000000000100000000000055656250
00000000000000000000000055716000
00000010000000000000000056166001
00000010000100000000000056205250
00000000000100000000000057172750
00000000000000000000000057225250
00000010000000000000000057699000
00000010000100000000000057737750
00000000000100000000000058705750
00000000000000000000000058757750
00000010000000000000000059215500
00000010000100000000000059247000
00000000000100000000000060222250
00000000000000000000000060267000
00000010000000000000000060748500
00000010000100000000000060779500
00000000000100000000000061738500
00000000000000000000000061799500
00000010000000000000000062248250
00000010000100000000000062288750
00000000000100000000000063254750
00000000000000000000000063308750
00000010000000000000000063764500
00000010000100000000000063798000
00000000000100000000000064771250
00000000000000000000000064818000
00000010000000000000000065297750
00000010000100000000000065330500
00000000000100000000000066287750
00000000000000000000000066350500
00000010000000000000000066797501
00000010000100000000000066839750
00000000000100000000000067804250
00000000000000000000000067859750
00000010000000000000000068313750
00000010000100000000000068349000
00000000000100000000000069320500
00000000000000000000000069369000
00000010000000000000000069846750
00000010000100000000000069881500
00000000000100000000000070837000
00000000000000000000000070901500
00000010000000000000000071346501
00000010000100000000000071390750
00000000000100000000000072353250
00000000000000000000000072410750
00000010000000000000000072863000
00000010000100000000000072900000
00000000000100000000000073869750
00000000000000000000000073920000
00000010000000000000000074362750
00000010000100000000000074409250
00000000000100000000000075369500
00000000000000000000000075429250
00000010000000000000000075879000
00000010000100000000000075918500
00000000000100000000000076885750
00000000000000000000000076938500
00000010000000000000000077412250
00000010000100000000000077451000
00000000000100000000000078418750
00000000000000000000000078471000
00000010000000000000000078945250
00000010000100000000000078983500
00000000000100000000000079935250
00000000000000000000000080003500
00000010000000000000000080461500
00000010000100000000000080492750
00000000000100000000000081451500
00000000000000000000000081512750
00000010000000000000000081961250
00000010000100000000000082002000
00000000000100000000000082984750
00000000000000000000000083022000
00000010000000000000000083494500
00000010000100000000000083534500
00000000000100000000000084484501
00000000000000000000000084554500
00000010000000000000000085010750
00000010000100000000000085043750
00000000000100000000000086017500
00000000000000000000000086063750
00000010000000000000000086510501
00000010000100000000000086553000
00000000000100000000000087533750
00000000000000000000000087573000
00000010000000000000000088060250
00000010000100000000000088085500
00000000000100000000000089050250
00000000000000000000000089105500
00000010000000000000000089576500
00000010000100000000000089594750
00000000000100000000000090566750
00000000000000000000000090614750
00000010000000000000000091076250
00000010000100000000000091104000
00000000000100000000000092083000
00000000000000000000000092124000
00000010000000000000000092609500
00000010000100000000000092636500
00000000000100000000000093616001
00000000000000000000000093656500
00000010000000000000000094125750
00000010000100000000000094145750
00000000000100000000000095115750
00000000000000000000000095165750
00000010000000000000000095625500
00000010000100000000000095655001
00000000000100000000000096632250
00000000000000000000000096675000
00000010000000000000000097158500
00000010000100000000000097187501
00000000000100000000000098165250
00000000000000000000000098207500
00000010000000000000000098675000
00000010000100000000000098696750
00000000000100000000000099681750
00000000000000000000000099716750
00000010000000000000000100208000
00000010000100000000000100229250
00000000000100000000000101198000
00000000000000000000000101249250
00000010000000000000000101707750
00000010000100000000000101738500
00000000000100000000000102714500
00000000000000000000000102758501
00000010000000000000000103224250
00000010000100000000000103247750
00000000000100000000000104230750
00000000000000000000000104267750
00000010000000000000000104757250
00000010000100000000000104780250
00000000000100000000000105747250
00000000000000000000000105800250
00000010000000000000000106257000
00000010000100000000000106289500
00000000000100000000000107263501
00000000000000000000000107309500
00000010000000000000000107773250
00000010000100000000000107798750
00000000000100000000000108780000
00000000000000000000000108818750
00000010000000000000000109306500
00000010000100000000000109331250
00000000000100000000000110296500
00000000000000000000000110351250
00000010000000000000000110806000
00000010000100000000000110840500
00000000000100000000000111812750
00000000000000000000000111860500
00000010000000000000000112322500
00000010000100000000000112349750
00000000000100000000000113329250
00000000000000000000000113369750
00000010000000000000000113855500
00000010000100000000000113882001
00000000000100000000000114845500
00000000000000000000000114902250
00000010000000000000000115372000
00000010000100000000000115391501
00000000000100000000000116362000
00000000000000000000000116411500
00000010000000000000000116871750
00000010000100000000000116900750
00000000000100000000000117878500
00000000000000000000000117920750
00000010000000000000000118404750
00000010000100000000000118433000
00000000000100000000000119394750
00000000000000000000000119453250
00000010000000000000000119921001
00000010000100000000000119942250
00000000000100000000000120911250
00000000000000000000000120962500
00000010000000000000000121420750
00000010000100000000000121451500
00000000000100000000000122427500
00000000000000000000000122471750
00000010000000000000000122954000
00000010000100000000000122984000
00000000000100000000000123944001
00000000000000000000000124004250
00000010000000000000000124470250
00000010000100000000000124493250
00000000000100000000000125460250
00000000000000000000000125513500
00000010000000000000000125970000
00000010000100000000000126002750
00000000000100000000000126976750
00000000000000000000000127022750
00000010000000000000000127503000
00000010000100000000000127535000
00000000000100000000000128493000
00000000000000000000000128555250
00000010000000000000000129019500
00000010000100000000000129044250
00000000000100000000000130009500
00000000000000000000000130064501
00000010000000000000000130519250
00000010000100000000000130553750
00000000000100000000000131526000
00000000000000000000000131573750
00000010000000000000000132052250
00000010000100000000000132086000
00000000000100000000000133059000
00000000000000000000000133106250
00000010000000000000000133568750
00000010000100000000000133595250
00000000000100000000000134575250
00000000000000000000000134615500
00000010000000000000000135101750
00000010000100000000000135127750
00000000000100000000000136091750
00000000000000000000000136148000
00000010000000000000000136601500
00000010000100000000000136637001
00000000000100000000000137608250
00000000000000000000000137657250
00000010000000000000000138117750
00000010000100000000000138146250
00000000000100000000000139124500
00000000000000000000000139166500
00000010000000000000000139634250
00000010000100000000000139655500
00000000000100000000000140624250
00000000000000000000000140675750
00000010000000000000000141134000
00000010000100000000000141164750
00000000000100000000000142140750
00000000000000000000000142185000
00000010000000000000000142667001
00000010000100000000000142697250
00000000000100000000000143673750
00000000000000000000000143717500
00000010000000000000000144200000
00000010000100000000000144229750
00000000000100000000000145190000
00000000000000000000000145250001
00000010000000000000000145699750
00000010000100000000000145739000
00000000000100000000000146706500
00000000000000000000000146759250
00000010000000000000000147216250
00000010000100000000000147248250
00000000000100000000000148223000
00000000000000000000000148268500
00000010000000000000000148749250
00000010000100000000000148780750
00000000000100000000000149739250
00000000000000000000000149800750
00000010000000000000000150265750
00000010000100000000000150290000
00000000000100000000000151255750
00000000000000000000000151310250
00000010000000000000000151765250
00000010000100000000000151799250
00000000000100000000000152772000
00000000000000000000000152819500
00000010000000000000000153298500
00000010000100000000000153331750
00000000000100000000000154288501
00000000000000000000000154351750
00000010000000000000000154814750
00000010000100000000000154841000
00000000000100000000000155804750
00000000000000000000000155861250
00000010000000000000000156314500
00000010000100000000000156350250
00000000000100000000000157321250
00000000000000000000000157370500
00000010000000000000000157847501
00000010000100000000000157882750
00000000000100000000000158837500
00000000000000000000000158902750
00000010000000000000000159364000
00000010000100000000000159392000
00000000000100000000000160354001
00000000000000000000000160412250
00000010000000000000000160863750
00000010000100000000000160901250
00000000000100000000000161870500
00000000000000000000000161921500
00000010000000000000000162396750
00000010000100000000000162433750
00000000000100000000000163386750
00000000000000000000000163453750
00000010000000000000000163913000
00000010000100000000000163943000
00000000000100000000000164903250
00000000000000000000000164963000
00000010000000000000000165413000
00000010000100000000000165452250
00000000000100000000000166419500
00000000000000000000000166472500
00000010000000000000000166946001
00000010000100000000000166984750
00000000000100000000000167952750
00000000000000000000000168004750
00000010000000000000000168462250
00000010000100000000000168494000
00000000000100000000000169452500
00000000000000000000000169514001
00000010000000000000000169962000
00000010000100000000000170003250
00000000000100000000000170968750
00000000000000000000000171023500
00000010000000000000000171478500
00000010000100000000000171512500
00000000000100000000000172468500
00000000000000000000000172532750
00000010000000000000000172994750
00000010000100000000000173021750
00000000000100000000000173984750
00000000000000000000000174042000
00000010000000000000000174511250
00000010000100000000000174554250
00000000000100000000000175518000
00000000000000000000000175574250
00000010000000000000000176027750
00000010000100000000000176063500
00000000000100000000000177017750
00000000000000000000000177083750
00000010000000000000000177544000
00000010000100000000000177572750
00000000000100000000000178534000
00000000000000000000000178593001
00000010000000000000000179060250
00000010000100000000000179105250
