# Supplementary material for: Auditory presentation and synchronization in Adobe Flash and HTML5/JavaScript Web experiments
Source: Behav Res Methods. 2016 Jul 15;48(3):897–908. doi: 10.3758/s13428-016-0758-5 (PMC5003904; doi:10.3758/s13428-016-0758-5)
Supplement: Supplementary file 1 — (ZIP 1310 kb) [file 13428_2016_758_MOESM1_ESM.zip › Logs/aud-dsc-lenlap-1000-cr-js-sep-rep.rtl]

[PC Software Vesion]
20121128
[ARM Firmware Version]
20120901
[Capture Date]
04 Jan 2016
[Capture Time]
19:00:55
[Capture Duration (Secs)]
180
[Changes]
451
[Samples]
720000
[Soak Rate]
0.0626388888888889
[Audio In 1 Threshold]
89
[Audio In 2 Threshold]
64
[Audio Out 1 Threshold]
64
[Audio Out 2 Threshold]
64
[Opto 1 Threshold]
125
[Opto 2 Threshold]
119
[Opto 3 Threshold]
102
[Opto 4 Threshold]
64
[Opto 1 Refreshes Blocked]
True
[Opto 2 Refreshes Blocked]
True
[Opto 3 Refreshes Blocked]
True
[Opto 4 Refreshes Blocked]
True
[Keypad4Description]
Button 4 of the BBTK Response Pad triggered when pressed.
[Keypad3Description]
Button 3 of the BBTK Response Pad triggered when pressed.
[Keypad2Description]
Button 2 of the BBTK Response Pad triggered when pressed.
[Keypad1Description]
Button 1 of the BBTK Response Pad triggered when pressed.
[Opto4Description]
Opto-detector 4 triggered by an active screen region.
[Opto3Description]
Opto-detector 3 triggered by an active screen region.
[Opto2Description]
Opto-detector 2 triggered by an active screen region.
[Opto1Description]
Opto-detector 1 triggered by an active screen region.
[TTLIn2Description]
TTL input 2 triggered by a digital signal.
[TTLIn1Description]
TTL input 1 triggered by a digital signal.
[AudIn2Description]
Audio input 2 triggered by a BBTK Mic.
[AudIn1Description]
Audio input 1 triggered by a BBTK Mic.
[ASC4Description]
Active Switch Closure output 4 generates a key down.
[ASC3Description]
Active Switch Closure output 3 generates a key down.
[ASC2Description]
Active Switch Closure output 2 generates a key down.
[ASC1Description]
Active Switch Closure output 1 generates a key down.
[TTLOut2Description]
TTL output 2 generates a digital signal.
[TTLOut1Description]
TTL output 1 generates a digital signal.
[AudOut2Description]
Audio output 2 generates a tone on the BBTK sounder.
[AudOut1Description]
Audio output 1 generates a tone on the BBTK sounder.
[Notes]

[Data]
00000000000000000000000000000000
00000010000000000000000002005501
00000010000100000000000002179001
00000000000100000000000003056751
00000000000000000000000003200501
00000010000000000000000003722001
00000010000100000000000003758751
00000000000100000000000004739751
00000000000000000000000004780501
00000010000000000000000005288251
00000010000100000000000005338751
00000000000100000000000006306252
00000000000000000000000006360501
00000010000000000000000006871501
00000010000100000000000006918751
00000000000100000000000007889251
00000000000000000000000007940501
00000010000000000000000008454501
00000010000100000000000008498751
00000000000100000000000009472251
00000000000000000000000009520501
00000010000000000000000010037501
00000010000100000000000010078751
00000000000100000000000011055251
00000000000000000000000011100001
00000010000000000000000011603751
00000010000100000000000011658751
00000000000100000000000012621751
00000000000000000000000012680251
00000010000000000000000013186752
00000010000100000000000013238501
00000000000100000000000014204751
00000000000000000000000014260251
00000010000000000000000014770001
00000010000100000000000014818501
00000000000100000000000015787751
00000000000000000000000015840251
00000010000000000000000016353001
00000010000100000000000016398501
00000000000100000000000017370751
00000000000000000000000017420001
00000010000000000000000017919251
00000010000100000000000017978501
00000000000100000000000018954001
00000000000000000000000019000251
00000010000000000000000019502501
00000010000100000000000019558501
00000000000100000000000020520251
00000000000000000000000020580001
00000010000000000000000021085501
00000010000100000000000021138501
00000000000100000000000022103251
00000000000000000000000022160001
00000010000000000000000022668501
00000010000100000000000022718251
00000000000100000000000023686501
00000000000000000000000023739751
00000010000000000000000024251501
00000010000100000000000024298251
00000000000100000000000025269501
00000000000000000000000025320001
00000010000000000000000025834501
00000010000100000000000025878251
00000000000100000000000026852501
00000000000000000000000026900001
00000010000000000000000027401001
00000010000100000000000027458251
00000000000100000000000028435501
00000000000000000000000028480001
00000010000000000000000028984001
00000010000100000000000029038251
00000000000100000000000030018501
00000000000000000000000030059501
00000010000000000000000030567001
00000010000100000000000030618251
00000000000100000000000031585001
00000000000000000000000031639751
00000010000000000000000032150001
00000010000100000000000032198251
00000000000100000000000033168001
00000000000000000000000033219751
00000010000000000000000033733251
00000010000100000000000033778001
00000000000100000000000034751001
00000000000000000000000034799751
00000010000000000000000035299501
00000010000100000000000035358001
00000000000100000000000036334001
00000000000000000000000036379501
00000010000000000000000036899251
00000010000100000000000036938001
00000000000100000000000037917001
00000000000000000000000037959751
00000010000000000000000038465501
00000010000100000000000038518001
00000000000100000000000039483501
00000000000000000000000039539751
00000010000000000000000040048752
00000010000100000000000040096501
00000000000100000000000041066501
00000000000000000000000041119501
00000010000000000000000041631751
00000010000100000000000041678001
00000000000100000000000042649501
00000000000000000000000042699251
00000010000000000000000043214751
00000010000100000000000043257751
00000000000100000000000044232752
00000000000000000000000044279501
00000010000000000000000044781251
00000010000100000000000044837751
00000000000100000000000045815751
00000000000000000000000045859501
00000010000000000000000046364252
00000010000100000000000046417751
00000000000100000000000047382001
00000000000000000000000047439501
00000010000000000000000047947251
00000010000100000000000047997751
00000000000100000000000048965252
00000000000000000000000049019001
00000010000000000000000049530251
00000010000100000000000049577751
00000000000100000000000050548252
00000000000000000000000050599251
00000010000000000000000051113501
00000010000100000000000051157751
00000000000100000000000052131251
00000000000000000000000052179251
00000010000000000000000052679751
00000010000100000000000052737501
00000000000100000000000053714251
00000000000000000000000053759252
00000010000000000000000054262751
00000010000100000000000054317501
00000000000100000000000055297251
00000000000000000000000055339001
00000010000000000000000055845751
00000010000100000000000055897501
00000000000100000000000056863751
00000000000000000000000056919252
00000010000000000000000057428751
00000010000100000000000057477501
00000000000100000000000058446751
00000000000000000000000058499252
00000010000000000000000059012001
00000010000100000000000059057501
00000000000100000000000060029751
00000000000000000000000060079001
00000010000000000000000060595001
00000010000100000000000060637501
00000000000100000000000061612751
00000000000000000000000061658751
00000010000000000000000062161252
00000010000100000000000062217251
00000000000100000000000063195751
00000000000000000000000063239001
00000010000000000000000063744251
00000010000100000000000063797251
00000000000100000000000064778752
00000000000000000000000064819001
00000010000000000000000065327501
00000010000100000000000065377251
00000000000100000000000066345251
00000000000000000000000066399001
00000010000000000000000066910501
00000010000100000000000066957251
00000000000100000000000067928251
00000000000000000000000067978501
00000010000000000000000068493501
00000010000100000000000068537251
00000000000100000000000069511501
00000000000000000000000069558751
00000010000000000000000070060001
00000010000100000000000070117251
00000000000100000000000071094501
00000000000000000000000071138751
00000010000000000000000071643001
00000010000100000000000071697251
00000000000100000000000072677501
00000000000000000000000072718751
00000010000000000000000073226001
00000010000100000000000073277001
00000000000100000000000074244001
00000000000000000000000074298501
00000010000000000000000074809001
00000010000100000000000074857001
00000000000100000000000075827001
00000000000000000000000075878751
00000010000000000000000076392001
00000010000100000000000076437001
00000000000100000000000077410001
00000000000000000000000077458751
00000010000000000000000077958501
00000010000100000000000078015751
00000000000100000000000078993001
00000000000000000000000079038501
00000010000000000000000079541501
00000010000100000000000079597001
00000000000100000000000080559501
00000000000000000000000080618251
00000010000000000000000081124501
00000010000100000000000081176751
00000000000100000000000082142501
00000000000000000000000082198501
00000010000000000000000082707751
00000010000100000000000082756751
00000000000100000000000083725501
00000000000000000000000083778501
00000010000000000000000084290751
00000010000100000000000084336751
00000000000100000000000085308501
00000000000000000000000085358501
00000010000000000000000085857001
00000010000100000000000085916751
00000000000100000000000086891501
00000000000000000000000086938251
00000010000000000000000087440251
00000010000100000000000087496751
00000000000100000000000088474752
00000000000000000000000088518251
00000010000000000000000089023251
00000010000100000000000089076751
00000000000100000000000090057751
00000000000000000000000090098251
00000010000000000000000090606251
00000010000100000000000090656751
00000000000100000000000091624001
00000000000000000000000091678251
00000010000000000000000092222501
00000010000100000000000092236501
00000000000100000000000093223751
00000000000000000000000093258001
00000010000000000000000093772251
00000010000100000000000093816501
00000000000100000000000094790001
00000000000000000000000094838251
00000010000000000000000095338751
00000010000100000000000095396501
00000000000100000000000096356501
00000000000000000000000096418251
00000010000000000000000096921751
00000010000100000000000096976501
00000000000100000000000097939501
00000000000000000000000097998251
00000010000000000000000098504752
00000010000100000000000098556501
00000000000100000000000099522751
00000000000000000000000099577751
00000010000000000000000100087751
00000010000100000000000100136501
00000000000100000000000101105751
00000000000000000000000101158001
00000010000000000000000101670752
00000010000100000000000101716251
00000000000100000000000102688751
00000000000000000000000102738001
00000010000000000000000103254001
00000010000100000000000103296251
00000000000100000000000104271751
00000000000000000000000104318001
00000010000000000000000104820251
00000010000100000000000104876252
00000000000100000000000105854751
00000000000000000000000105897751
00000010000000000000000106403251
00000010000100000000000106456251
00000000000100000000000107421252
00000000000000000000000107478001
00000010000000000000000107986251
00000010000100000000000108036251
00000000000100000000000109004251
00000000000000000000000109057751
00000010000000000000000109569501
00000010000100000000000109616251
00000000000100000000000110587251
00000000000000000000000110637751
00000010000000000000000111152501
00000010000100000000000111196001
00000000000100000000000112170251
00000000000000000000000112217501
00000010000000000000000112719001
00000010000100000000000112776001
00000000000100000000000113736751
00000000000000000000000113797751
00000010000000000000000114302001
00000010000100000000000114356001
00000000000100000000000115336501
00000000000000000000000115377751
00000010000000000000000115885001
00000010000100000000000115936001
00000000000100000000000116902751
00000000000000000000000116957751
00000010000000000000000117468001
00000010000100000000000117516001
00000000000100000000000118485751
00000000000000000000000118537251
00000010000000000000000119050751
00000010000100000000000119096001
00000000000100000000000120069001
00000000000000000000000120117501
00000010000000000000000120617501
00000010000100000000000120675751
00000000000100000000000121652001
00000000000000000000000121697501
00000010000000000000000122200501
00000010000100000000000122255751
00000000000100000000000123235001
00000000000000000000000123277501
00000010000000000000000123783501
00000010000100000000000123835751
00000000000100000000000124801501
00000000000000000000000124857251
00000010000000000000000125366501
00000010000100000000000125415751
00000000000100000000000126384501
00000000000000000000000126437501
00000010000000000000000126949751
00000010000100000000000126995751
00000000000100000000000127967501
00000000000000000000000128017251
00000010000000000000000128516001
00000010000100000000000128575751
00000000000100000000000129550501
00000000000000000000000129597251
00000010000000000000000130099001
00000010000100000000000130155751
00000000000100000000000131133501
00000000000000000000000131177001
00000010000000000000000131698751
00000010000100000000000131735751
00000000000100000000000132716751
00000000000000000000000132757251
00000010000000000000000133265252
00000010000100000000000133315501
00000000000100000000000134283001
00000000000000000000000134337251
00000010000000000000000134848251
00000010000100000000000134895501
00000000000100000000000135866001
00000000000000000000000135917251
00000010000000000000000136431251
00000010000100000000000136475501
00000000000100000000000137449001
00000000000000000000000137496751
00000010000000000000000137997751
00000010000100000000000138055501
00000000000100000000000139015501
00000000000000000000000139077001
00000010000000000000000139580751
00000010000100000000000139635501
00000000000100000000000140615251
00000000000000000000000140657001
00000010000000000000000141163751
00000010000100000000000141215501
00000000000100000000000142181501
00000000000000000000000142237001
00000010000000000000000142746751
00000010000100000000000142795251
00000000000100000000000143764751
00000000000000000000000143816751
00000010000000000000000144329751
00000010000100000000000144375251
00000000000100000000000145347752
00000000000000000000000145397001
00000010000000000000000145912751
00000010000100000000000145955251
00000000000100000000000146930751
00000000000000000000000146977001
00000010000000000000000147479252
00000010000100000000000147535251
00000000000100000000000148497001
00000000000000000000000148556751
00000010000000000000000149062251
00000010000100000000000149115251
00000000000100000000000150080252
00000000000000000000000150136501
00000010000000000000000150645251
00000010000100000000000150695001
00000000000100000000000151663251
00000000000000000000000151716752
00000010000000000000000152228251
00000010000100000000000152275001
00000000000100000000000153246251
00000000000000000000000153296752
00000010000000000000000153811501
00000010000100000000000153855001
00000000000100000000000154829251
00000000000000000000000154876751
00000010000000000000000155394501
00000010000100000000000155435001
00000000000100000000000156412251
00000000000000000000000156456251
00000010000000000000000156961001
00000010000100000000000157015001
00000000000100000000000157978751
00000000000000000000000158036501
00000010000000000000000158544001
00000010000100000000000158595001
00000000000100000000000159561751
00000000000000000000000159616501
00000010000000000000000160127001
00000010000100000000000160174751
00000000000100000000000161144751
00000000000000000000000161196501
00000010000000000000000161710001
00000010000100000000000161754751
00000000000100000000000162727751
00000000000000000000000162776251
00000010000000000000000163276501
00000010000100000000000163334751
00000000000100000000000164311001
00000000000000000000000164356501
00000010000000000000000164859501
00000010000100000000000164914751
00000000000100000000000165894001
00000000000000000000000165936501
00000010000000000000000166442501
00000010000100000000000166494751
00000000000100000000000167460501
00000000000000000000000167516251
00000010000000000000000168025501
00000010000100000000000168074751
00000000000100000000000169043252
00000000000000000000000169096001
00000010000000000000000169608501
00000010000100000000000169653251
00000000000100000000000170626501
00000000000000000000000170676251
00000010000000000000000171191752
00000010000100000000000171234501
00000000000100000000000172209501
00000000000000000000000172256251
00000010000000000000000172758001
00000010000100000000000172814501
00000000000100000000000173792501
00000000000000000000000173836001
00000010000000000000000174341001
00000010000100000000000174394501
00000000000100000000000175375501
00000000000000000000000175416251
00000010000000000000000175924001
00000010000100000000000175974501
00000000000100000000000176942001
00000000000000000000000176996001
00000010000000000000000177507251
00000010000100000000000177554501
00000000000100000000000178525001
00000000000000000000000178576001
00000010000000000000000179090251
00000010000100000000000179134501
