# Supplementary material for: Auditory presentation and synchronization in Adobe Flash and HTML5/JavaScript Web experiments
Source: Behav Res Methods. 2016 Jul 15;48(3):897–908. doi: 10.3758/s13428-016-0758-5 (PMC5003904; doi:10.3758/s13428-016-0758-5)
Supplement: Supplementary file 1 — (ZIP 1310 kb) [file 13428_2016_758_MOESM1_ESM.zip › Logs/aud-dsc-lenlap-1000-cr-js-sync-wav.rtl]

[PC Software Vesion]
20121128
[ARM Firmware Version]
20120901
[Capture Date]
20 Dec 2015
[Capture Time]
18:04:57
[Capture Duration (Secs)]
180
[Changes]
453
[Samples]
720000
[Soak Rate]
0.0629166666666667
[Audio In 1 Threshold]
89
[Audio In 2 Threshold]
64
[Audio Out 1 Threshold]
64
[Audio Out 2 Threshold]
64
[Opto 1 Threshold]
125
[Opto 2 Threshold]
119
[Opto 3 Threshold]
102
[Opto 4 Threshold]
64
[Opto 1 Refreshes Blocked]
True
[Opto 2 Refreshes Blocked]
True
[Opto 3 Refreshes Blocked]
True
[Opto 4 Refreshes Blocked]
True
[Keypad4Description]
Button 4 of the BBTK Response Pad triggered when pressed.
[Keypad3Description]
Button 3 of the BBTK Response Pad triggered when pressed.
[Keypad2Description]
Button 2 of the BBTK Response Pad triggered when pressed.
[Keypad1Description]
Button 1 of the BBTK Response Pad triggered when pressed.
[Opto4Description]
Opto-detector 4 triggered by an active screen region.
[Opto3Description]
Opto-detector 3 triggered by an active screen region.
[Opto2Description]
Opto-detector 2 triggered by an active screen region.
[Opto1Description]
Opto-detector 1 triggered by an active screen region.
[TTLIn2Description]
TTL input 2 triggered by a digital signal.
[TTLIn1Description]
TTL input 1 triggered by a digital signal.
[AudIn2Description]
Audio input 2 triggered by a BBTK Mic.
[AudIn1Description]
Audio input 1 triggered by a BBTK Mic.
[ASC4Description]
Active Switch Closure output 4 generates a key down.
[ASC3Description]
Active Switch Closure output 3 generates a key down.
[ASC2Description]
Active Switch Closure output 2 generates a key down.
[ASC1Description]
Active Switch Closure output 1 generates a key down.
[TTLOut2Description]
TTL output 2 generates a digital signal.
[TTLOut1Description]
TTL output 1 generates a digital signal.
[AudOut2Description]
Audio output 2 generates a tone on the BBTK sounder.
[AudOut1Description]
Audio output 1 generates a tone on the BBTK sounder.
[Notes]

[Data]
00000000000000000000000000000000
00000010000000000000000001570751
00000010000100000000000001604251
00000010000000000000000002624501
00000000000000000000000002671501
00000010000000000000000003137001
00000010000100000000000003184251
00000010000000000000000004204501
00000000000000000000000004237751
00000010000000000000000004720001
00000010000100000000000004764251
00000010000000000000000005784501
00000000000000000000000005821001
00000010000000000000000006286251
00000010000100000000000006344251
00000010000000000000000007364252
00000000000000000000000007387251
00000010000000000000000007869501
00000010000100000000000007924251
00000010000000000000000008944251
00000000000000000000000008970501
00000010000000000000000009452501
00000010000100000000000009504251
00000010000000000000000010524251
00000000000000000000000010553501
00000010000000000000000011035501
00000010000100000000000011084001
00000010000000000000000012104251
00000000000000000000000012136501
00000010000000000000000012618501
00000010000100000000000012664001
00000010000000000000000013684251
00000000000000000000000013719501
00000010000000000000000014185001
00000010000100000000000014244001
00000010000000000000000015264251
00000000000000000000000015302501
00000010000000000000000015768001
00000010000100000000000015824001
00000010000000000000000016844251
00000000000000000000000016868751
00000010000000000000000017351001
00000010000100000000000017404001
00000010000000000000000018424001
00000000000000000000000018452001
00000010000000000000000018934251
00000010000100000000000018984001
00000010000000000000000020004001
00000000000000000000000020035001
00000010000000000000000020517251
00000010000100000000000020564001
00000010000000000000000021584001
00000000000000000000000021618001
00000010000000000000000022100251
00000010000100000000000022143751
00000010000000000000000023164001
00000000000000000000000023201001
00000010000000000000000023666501
00000010000100000000000023723751
00000010000000000000000024744001
00000000000000000000000024767501
00000010000000000000000025249501
00000010000100000000000025303751
00000010000000000000000026324001
00000000000000000000000026350501
00000010000000000000000026832751
00000010000100000000000026883751
00000010000000000000000027903752
00000000000000000000000027933501
00000010000000000000000028415751
00000010000100000000000028463751
00000010000000000000000029483752
00000000000000000000000029516501
00000010000000000000000029998751
00000010000100000000000030043751
00000010000000000000000031063752
00000000000000000000000031099751
00000010000000000000000031565251
00000010000100000000000031623501
00000010000000000000000032643752
00000000000000000000000032666001
00000010000000000000000033148251
00000010000100000000000033203501
00000010000000000000000034223751
00000000000000000000000034249001
00000010000000000000000034731251
00000010000100000000000034783501
00000010000000000000000035803751
00000000000000000000000035832251
00000010000000000000000036314251
00000010000100000000000036363501
00000010000000000000000037383501
00000000000000000000000037415251
00000010000000000000000037897501
00000010000100000000000037943501
00000010000000000000000038963501
00000000000000000000000038998251
00000010000000000000000039480501
00000010000100000000000039523501
00000010000000000000000040543501
00000000000000000000000040581251
00000010000000000000000041046751
00000010000100000000000041103252
00000010000000000000000042123501
00000000000000000000000042147751
00000010000000000000000042629751
00000010000100000000000042683251
00000010000000000000000043703501
00000000000000000000000043747251
00000010000000000000000044212751
00000010000100000000000044263252
00000010000000000000000045283501
00000000000000000000000045313751
00000010000000000000000045795751
00000010000100000000000045843251
00000010000000000000000046863501
00000000000000000000000046896751
00000010000000000000000047379001
00000010000100000000000047423251
00000010000000000000000048443252
00000000000000000000000048479751
00000010000000000000000048945251
00000010000100000000000049003251
00000010000000000000000050023251
00000000000000000000000050046251
00000010000000000000000050528501
00000010000100000000000050583001
00000010000000000000000051603251
00000000000000000000000051629252
00000010000000000000000052111501
00000010000100000000000052163001
00000010000000000000000053183251
00000000000000000000000053212252
00000010000000000000000053694501
00000010000100000000000053743001
00000010000000000000000054763251
00000000000000000000000054795251
00000010000000000000000055277501
00000010000100000000000055323001
00000010000000000000000056343251
00000000000000000000000056378501
00000010000000000000000056844001
00000010000100000000000056903001
00000010000000000000000057923001
00000000000000000000000057961501
00000010000000000000000058427001
00000010000100000000000058483001
00000010000000000000000059503001
00000000000000000000000059527751
00000010000000000000000060010001
00000010000100000000000060063001
00000010000000000000000061083001
00000000000000000000000061111001
00000010000000000000000061593001
00000010000100000000000061642751
00000010000000000000000062663001
00000000000000000000000062694001
00000010000000000000000063176251
00000010000100000000000063222751
00000010000000000000000064243001
00000000000000000000000064277001
00000010000000000000000064759251
00000010000100000000000064802751
00000010000000000000000065823001
00000000000000000000000065860001
00000010000000000000000066325501
00000010000100000000000066382751
00000010000000000000000067402751
00000000000000000000000067426501
00000010000000000000000067908501
00000010000100000000000067962751
00000010000000000000000068982751
00000000000000000000000069009501
00000010000000000000000069491751
00000010000100000000000069542751
00000010000000000000000070562751
00000000000000000000000070592501
00000010000000000000000071074751
00000010000100000000000071122501
00000010000000000000000072142751
00000000000000000000000072175501
00000010000000000000000072657751
00000010000100000000000072702501
00000010000000000000000073722751
00000000000000000000000073758751
00000010000000000000000074224001
00000010000100000000000074282501
00000010000000000000000075302751
00000000000000000000000075325001
00000010000000000000000075807251
00000010000100000000000075862501
00000010000000000000000076882501
00000000000000000000000076908001
00000010000000000000000077390251
00000010000100000000000077442501
00000010000000000000000078462501
00000000000000000000000078491001
00000010000000000000000078973251
00000010000100000000000079022501
00000010000000000000000080042501
00000000000000000000000080074001
00000010000000000000000080556251
00000010000100000000000080602251
00000010000000000000000081622501
00000000000000000000000081657252
00000010000000000000000082139251
00000010000100000000000082182251
00000010000000000000000083202501
00000000000000000000000083240251
00000010000000000000000083705752
00000010000100000000000083762251
00000010000000000000000084782501
00000000000000000000000084806751
00000010000000000000000085288751
00000010000100000000000085342251
00000010000000000000000086362252
00000000000000000000000086389751
00000010000000000000000086871751
00000010000100000000000086922251
00000010000000000000000087942252
00000000000000000000000087972751
00000010000000000000000088454751
00000010000100000000000088502252
00000010000000000000000089522251
00000000000000000000000089555751
00000010000000000000000090038001
00000010000100000000000090082001
00000010000000000000000091102251
00000000000000000000000091138751
00000010000000000000000091604252
00000010000100000000000091662001
00000010000000000000000092682251
00000000000000000000000092705251
00000010000000000000000093187251
00000010000100000000000093242001
00000010000000000000000094262251
00000000000000000000000094288252
00000010000000000000000094770251
00000010000100000000000094822001
00000010000000000000000095842251
00000000000000000000000095871251
00000010000000000000000096353501
00000010000100000000000096402001
00000010000000000000000097422001
00000000000000000000000097454251
00000010000000000000000097936501
00000010000100000000000097982001
00000010000000000000000099002001
00000000000000000000000099037501
00000010000000000000000099519501
00000010000100000000000099561751
00000010000000000000000100582001
00000000000000000000000100620501
00000010000000000000000101086001
00000010000100000000000101141751
00000010000000000000000102162001
00000000000000000000000102186751
00000010000000000000000102669001
00000010000100000000000102721751
00000010000000000000000103742001
00000000000000000000000103769751
00000010000000000000000104252001
00000010000100000000000104301751
00000010000000000000000105322001
00000000000000000000000105353001
00000010000000000000000105835252
00000010000100000000000105881751
00000010000000000000000106901751
00000000000000000000000106936001
00000010000000000000000107418251
00000010000100000000000107461751
00000010000000000000000108481752
00000000000000000000000108519001
00000010000000000000000108984501
00000010000100000000000109041751
00000010000000000000000110061751
00000000000000000000000110085501
00000010000000000000000110567501
00000010000100000000000110621501
00000010000000000000000111641751
00000000000000000000000111668501
00000010000000000000000112150501
00000010000100000000000112201501
00000010000000000000000113221751
00000000000000000000000113251501
00000010000000000000000113733501
00000010000100000000000113781501
00000010000000000000000114801751
00000000000000000000000114834501
00000010000000000000000115316751
00000010000100000000000115361501
00000010000000000000000116381501
00000000000000000000000116417501
00000010000000000000000116883001
00000010000100000000000116941501
00000010000000000000000117961501
00000000000000000000000118000751
00000010000000000000000118466251
00000010000100000000000118521251
00000010000000000000000119541501
00000000000000000000000119567001
00000010000000000000000120049251
00000010000100000000000120101251
00000010000000000000000121121501
00000000000000000000000121150001
00000010000000000000000121632251
00000010000100000000000121681251
00000010000000000000000122701501
00000000000000000000000122733001
00000010000000000000000123215251
00000010000100000000000123261251
00000010000000000000000124281501
00000000000000000000000124316251
00000010000000000000000124798251
00000010000100000000000124841251
00000010000000000000000125861252
00000000000000000000000125899251
00000010000000000000000126364751
00000010000100000000000126421252
00000010000000000000000127441251
00000000000000000000000127465501
00000010000000000000000127947751
00000010000100000000000128001251
00000010000000000000000129021252
00000000000000000000000129048751
00000010000000000000000129530751
00000010000100000000000129581001
00000010000000000000000130601252
00000000000000000000000130631751
00000010000000000000000131113501
00000010000100000000000131161001
00000010000000000000000132181251
00000000000000000000000132214501
00000010000000000000000132697001
00000010000100000000000132741001
00000010000000000000000133761251
00000000000000000000000133781001
00000010000000000000000134280001
00000010000100000000000134321001
00000010000000000000000135341001
00000000000000000000000135364251
00000010000000000000000135846251
00000010000100000000000135901001
00000010000000000000000136921001
00000000000000000000000136947251
00000010000000000000000137429251
00000010000100000000000137481001
00000010000000000000000138501001
00000000000000000000000138530251
00000010000000000000000139012501
00000010000100000000000139060751
00000010000000000000000140081001
00000000000000000000000140113251
00000010000000000000000140578751
00000010000100000000000140640751
00000010000000000000000141661001
00000000000000000000000141696252
00000010000000000000000142161751
00000010000100000000000142220751
00000010000000000000000143241001
00000000000000000000000143279501
00000010000000000000000143745001
00000010000100000000000143800751
00000010000000000000000144820751
00000000000000000000000144845752
00000010000000000000000145328001
00000010000100000000000145380751
00000010000000000000000146400751
00000000000000000000000146428751
00000010000000000000000146911001
00000010000100000000000146960751
00000010000000000000000147980751
00000000000000000000000148011751
00000010000000000000000148494001
00000010000100000000000148540501
00000010000000000000000149561251
00000000000000000000000149595001
00000010000000000000000150077001
00000010000100000000000150120501
00000010000000000000000151140751
00000000000000000000000151178001
00000010000000000000000151643501
00000010000100000000000151700501
00000010000000000000000152720751
00000000000000000000000152744251
00000010000000000000000153226501
00000010000100000000000153280501
00000010000000000000000154300751
00000000000000000000000154327251
00000010000000000000000154809501
00000010000100000000000154860501
00000010000000000000000155880501
00000000000000000000000155910501
00000010000000000000000156392501
00000010000100000000000156440501
00000010000000000000000157460501
00000000000000000000000157493501
00000010000000000000000157975751
00000010000100000000000158020501
00000010000000000000000159040501
00000000000000000000000159076501
00000010000000000000000159542001
00000010000100000000000159600251
00000010000000000000000160620501
00000000000000000000000160659501
00000010000000000000000161125001
00000010000100000000000161180251
00000010000000000000000162200501
00000000000000000000000162226001
00000010000000000000000162708251
00000010000100000000000162760251
00000010000000000000000163780501
00000000000000000000000163809001
00000010000000000000000164291251
00000010000100000000000164340251
00000010000000000000000165360251
00000000000000000000000165375251
00000010000000000000000165857501
00000010000100000000000165920251
00000010000000000000000166940251
00000000000000000000000166975001
00000010000000000000000167457251
00000010000100000000000167500251
00000010000000000000000168520252
00000000000000000000000168558251
00000010000000000000000169023501
00000010000100000000000169080001
00000010000000000000000170100251
00000000000000000000000170124501
00000010000000000000000170606751
00000010000100000000000170660001
00000010000000000000000171680251
00000000000000000000000171707501
00000010000000000000000172189751
00000010000100000000000172240001
00000010000000000000000173260251
00000000000000000000000173290501
00000010000000000000000173772751
00000010000100000000000173820001
00000010000000000000000174840001
00000000000000000000000174873751
00000010000000000000000175355751
00000010000100000000000175400001
00000010000000000000000176420001
00000000000000000000000176456751
00000010000000000000000176922251
00000010000100000000000176980001
00000010000000000000000178000001
00000000000000000000000178023001
00000010000000000000000178505251
00000010000100000000000178559751
00000010000000000000000179580001
00000000000000000000000179606252
