# Supplementary material for: Auditory presentation and synchronization in Adobe Flash and HTML5/JavaScript Web experiments
Source: Behav Res Methods. 2016 Jul 15;48(3):897–908. doi: 10.3758/s13428-016-0758-5 (PMC5003904; doi:10.3758/s13428-016-0758-5)
Supplement: Supplementary file 1 — (ZIP 1310 kb) [file 13428_2016_758_MOESM1_ESM.zip › Logs/aud-dsc-lenlap-1000-cr-jswa.rtl]

[PC Software Vesion]
20121128
[ARM Firmware Version]
20120901
[Capture Date]
20 Dec 2015
[Capture Time]
17:32:26
[Capture Duration (Secs)]
180
[Changes]
475
[Samples]
720000
[Soak Rate]
0.0659722222222222
[Audio In 1 Threshold]
89
[Audio In 2 Threshold]
64
[Audio Out 1 Threshold]
64
[Audio Out 2 Threshold]
64
[Opto 1 Threshold]
125
[Opto 2 Threshold]
119
[Opto 3 Threshold]
102
[Opto 4 Threshold]
64
[Opto 1 Refreshes Blocked]
True
[Opto 2 Refreshes Blocked]
True
[Opto 3 Refreshes Blocked]
True
[Opto 4 Refreshes Blocked]
True
[Keypad4Description]
Button 4 of the BBTK Response Pad triggered when pressed.
[Keypad3Description]
Button 3 of the BBTK Response Pad triggered when pressed.
[Keypad2Description]
Button 2 of the BBTK Response Pad triggered when pressed.
[Keypad1Description]
Button 1 of the BBTK Response Pad triggered when pressed.
[Opto4Description]
Opto-detector 4 triggered by an active screen region.
[Opto3Description]
Opto-detector 3 triggered by an active screen region.
[Opto2Description]
Opto-detector 2 triggered by an active screen region.
[Opto1Description]
Opto-detector 1 triggered by an active screen region.
[TTLIn2Description]
TTL input 2 triggered by a digital signal.
[TTLIn1Description]
TTL input 1 triggered by a digital signal.
[AudIn2Description]
Audio input 2 triggered by a BBTK Mic.
[AudIn1Description]
Audio input 1 triggered by a BBTK Mic.
[ASC4Description]
Active Switch Closure output 4 generates a key down.
[ASC3Description]
Active Switch Closure output 3 generates a key down.
[ASC2Description]
Active Switch Closure output 2 generates a key down.
[ASC1Description]
Active Switch Closure output 1 generates a key down.
[TTLOut2Description]
TTL output 2 generates a digital signal.
[TTLOut1Description]
TTL output 1 generates a digital signal.
[AudOut2Description]
Audio output 2 generates a tone on the BBTK sounder.
[AudOut1Description]
Audio output 1 generates a tone on the BBTK sounder.
[Notes]

[Data]
00000000000000000000000000000000
00000010000000000000000002470750
00000010000100000000000002484500
00000000000100000000000003472250
00000000000000000000000003504500
00000010000000000000000003954000
00000010000100000000000003983001
00000000000100000000000004971750
00000000000000000000000005003250
00000010000000000000000005453500
00000010000100000000000005484250
00000000000100000000000006471500
00000000000000000000000006504501
00000010000000000000000006953250
00000010000100000000000006972250
00000000000100000000000007954750
00000000000000000000000007992500
00000010000000000000000008436501
00000010000100000000000008463000
00000000000100000000000009454500
00000000000000000000000009483000
00000010000000000000000009936250
00000010000100000000000009964250
00000000000100000000000010954250
00000000000000000000000010984250
00000010000000000000000011435750
00000010000100000000000011462750
00000000000100000000000012454000
00000000000000000000000012483000
00000010000000000000000012935500
00000010000100000000000012964000
00000000000100000000000013953501
00000000000000000000000013984250
00000010000000000000000014435250
00000010000100000000000014452000
00000000000100000000000015436750
00000000000000000000000015472250
00000010000000000000000015918500
00000010000100000000000015953500
00000000000100000000000016936501
00000000000000000000000016973500
00000010000000000000000017418250
00000010000100000000000017452000
00000000000100000000000018436250
00000000000000000000000018472250
00000010000000000000000018917750
00000010000100000000000018953250
00000000000100000000000019935750
00000000000000000000000019973500
00000010000000000000000020417501
00000010000100000000000020452000
00000000000100000000000021435500
00000000000000000000000021472000
00000010000000000000000021917250
00000010000100000000000021953250
00000000000100000000000022935250
00000000000000000000000022973250
00000010000000000000000023417001
00000010000100000000000023451750
00000000000100000000000024435000
00000000000000000000000024472000
00000010000000000000000024916750
00000010000100000000000024953250
00000000000100000000000025934750
00000000000000000000000025973250
00000010000000000000000026416501
00000010000100000000000026451750
00000000000100000000000027434500
00000000000000000000000027472000
00000010000000000000000027916250
00000010000100000000000027953000
00000000000100000000000028934250
00000000000000000000000028973250
00000010000000000000000029416000
00000010000100000000000029443750
00000000000100000000000030434000
00000000000000000000000030463750
00000010000000000000000030915750
00000010000100000000000030942250
00000000000100000000000031917000
00000000000000000000000031962500
00000010000000000000000032415500
00000010000100000000000032433000
00000000000100000000000033416750
00000000000000000000000033453000
00000010000000000000000033898500
00000010000100000000000033931501
00000000000100000000000034916500
00000000000000000000000034951750
00000010000000000000000035398250
00000010000100000000000035433000
00000000000100000000000036416250
00000000000000000000000036453000
00000010000000000000000036898000
00000010000100000000000036931500
00000000000100000000000037916001
00000000000000000000000037951750
00000010000000000000000038414250
00000010000100000000000038443500
00000000000100000000000039432250
00000000000000000000000039463750
00000010000000000000000039914000
00000010000100000000000039942000
00000000000100000000000040932000
00000000000000000000000040962250
00000010000000000000000041413750
00000010000100000000000041443500
00000000000100000000000042431750
00000000000000000000000042463500
00000010000000000000000042913501
00000010000100000000000042942000
00000000000100000000000043931500
00000000000000000000000043962250
00000010000000000000000044413250
00000010000100000000000044443250
00000000000100000000000045431250
00000000000000000000000045463500
00000010000000000000000045913000
00000010000100000000000045942000
00000000000100000000000046931001
00000000000000000000000046962000
00000010000000000000000047412500
00000010000100000000000047443250
00000000000100000000000048430750
00000000000000000000000048463500
00000010000000000000000048912500
00000010000100000000000048942000
00000000000100000000000049930500
00000000000000000000000049962000
00000010000000000000000050412250
00000010000100000000000050443250
00000000000100000000000051430250
00000000000000000000000051463250
00000010000000000000000051912000
00000010000100000000000051941750
00000000000100000000000052930000
00000000000000000000000052962001
00000010000000000000000053411501
00000010000100000000000053443000
00000000000100000000000054429750
00000000000000000000000054463250
00000010000000000000000054911250
00000010000100000000000054941750
00000000000100000000000055929500
00000000000000000000000055961750
00000010000000000000000056411000
00000010000100000000000056443000
00000000000100000000000057445750
00000000000000000000000057463250
00000010000000000000000057910750
00000010000100000000000057941750
00000000000100000000000058928750
00000000000000000000000058961750
00000010000000000000000059410500
00000010000100000000000059432250
00000000000100000000000060412000
00000000000000000000000060452501
00000010000000000000000060893750
00000010000100000000000060931000
00000000000100000000000061911500
00000000000000000000000061951001
00000010000000000000000062393250
00000010000100000000000062432250
00000000000100000000000063411250
00000000000000000000000063452250
00000010000000000000000063893000
00000010000100000000000063930750
00000000000100000000000064911000
00000000000000000000000064951001
00000010000000000000000065392750
00000010000100000000000065432250
00000000000100000000000066410750
00000000000000000000000066452250
00000010000000000000000066892500
00000010000100000000000066922750
00000000000100000000000067910500
00000000000000000000000067943001
00000010000000000000000068392250
00000010000100000000000068421500
00000000000100000000000069410250
00000000000000000000000069441500
00000010000000000000000069892001
00000010000100000000000069922750
00000000000100000000000070910000
00000000000000000000000070942750
00000010000000000000000071391750
00000010000100000000000071421250
00000000000100000000000072409750
00000000000000000000000072441500
00000010000000000000000072891500
00000010000100000000000072922750
00000000000100000000000073909500
00000000000000000000000073942750
00000010000000000000000074391250
00000010000100000000000074421250
00000000000100000000000075409250
00000000000000000000000075441500
00000010000000000000000075891000
00000010000100000000000075922500
00000000000100000000000076909001
00000000000000000000000076942750
00000010000000000000000077390750
00000010000100000000000077421250
00000000000100000000000078408500
00000000000000000000000078441250
00000010000000000000000078890500
00000010000100000000000078922500
00000000000100000000000079908501
00000000000000000000000079942500
00000010000000000000000080390250
00000010000100000000000080421000
00000000000100000000000081408000
00000000000000000000000081441250
00000010000000000000000081889750
00000010000100000000000081911750
00000000000100000000000082891250
00000000000000000000000082931750
00000010000000000000000083372750
00000010000100000000000083410250
00000000000100000000000084391000
00000000000000000000000084430500
00000010000000000000000084872750
00000010000100000000000084911750
00000000000100000000000085907250
00000000000000000000000085931750
00000010000000000000000086372250
00000010000100000000000086410250
00000000000100000000000087390250
00000000000000000000000087430500
00000010000000000000000087888750
00000010000100000000000087911500
00000000000100000000000088890001
00000000000000000000000088931750
00000010000000000000000089371750
00000010000100000000000089410250
00000000000100000000000090389750
00000000000000000000000090430250
00000010000000000000000090871500
00000010000100000000000090911500
00000000000100000000000091906250
00000000000000000000000091931750
00000010000000000000000092371250
00000010000100000000000092410250
00000000000100000000000093406000
00000000000000000000000093430250
00000010000000000000000093887750
00000010000100000000000093911500
00000000000100000000000094889000
00000000000000000000000094931500
00000010000000000000000095370750
00000010000100000000000095410000
00000000000100000000000096388500
00000000000000000000000096430250
00000010000000000000000096870500
00000010000100000000000096900750
00000000000100000000000097888501
00000000000000000000000097920750
00000010000000000000000098370250
00000010000100000000000098402000
00000000000100000000000099388250
00000000000000000000000099422000
00000010000000000000000099870001
00000010000100000000000099900500
00000000000100000000000100888000
00000000000000000000000100920750
00000010000000000000000101369750
00000010000100000000000101402000
00000000000100000000000102387750
00000000000000000000000102422000
00000010000000000000000102869250
00000010000100000000000102900500
00000000000100000000000103887250
00000000000000000000000103921250
00000010000000000000000104369000
00000010000100000000000104401750
00000000000100000000000105387000
00000000000000000000000105422001
00000010000000000000000105868750
00000010000100000000000105900500
00000000000100000000000106886750
00000000000000000000000106920500
00000010000000000000000107368500
00000010000100000000000107401750
00000000000100000000000108386500
00000000000000000000000108422001
00000010000000000000000108868250
00000010000100000000000108900500
00000000000100000000000109886250
00000000000000000000000109920500
00000010000000000000000110368000
00000010000100000000000110401750
00000000000100000000000111386000
00000000000000000000000111421750
00000010000000000000000111867750
00000010000100000000000111900250
00000000000100000000000112885750
00000000000000000000000112920500
00000010000000000000000113367500
00000010000100000000000113401500
00000000000100000000000114385501
00000000000000000000000114421750
00000010000000000000000114867250
00000010000100000000000114900250
00000000000100000000000115885250
00000000000000000000000115920500
00000010000000000000000116367000
00000010000100000000000116401500
00000000000100000000000117385001
00000000000000000000000117421750
00000010000000000000000117866500
00000010000100000000000117900250
00000000000100000000000118884750
00000000000000000000000118920250
00000010000000000000000119366500
00000010000100000000000119401500
00000000000100000000000120384501
00000000000000000000000120421500
00000010000000000000000120866000
00000010000100000000000120889500
00000000000100000000000121867500
00000000000000000000000121909500
00000010000000000000000122365750
00000010000100000000000122390750
00000000000100000000000123383750
00000000000000000000000123410750
00000010000000000000000123865500
00000010000100000000000123889250
00000000000100000000000124883500
00000000000000000000000124909500
00000010000000000000000125365250
00000010000100000000000125390750
00000000000100000000000126383250
00000000000000000000000126410750
00000010000000000000000126865000
00000010000100000000000126889250
00000000000100000000000127883000
00000000000000000000000127909501
00000010000000000000000128364750
00000010000100000000000128390500
00000000000100000000000129382750
00000000000000000000000129410750
00000010000000000000000129864500
00000010000100000000000129889250
00000000000100000000000130882500
00000000000000000000000130909250
00000010000000000000000131364250
00000010000100000000000131390500
00000000000100000000000132382250
00000000000000000000000132411250
00000010000000000000000132847250
00000010000100000000000132889000
00000000000100000000000133882000
00000000000000000000000133909250
00000010000000000000000134363750
00000010000100000000000134390500
00000000000100000000000135381750
00000000000000000000000135410500
00000010000000000000000135863501
00000010000100000000000135889000
00000000000100000000000136864750
00000000000000000000000136909250
00000010000000000000000137363250
00000010000100000000000137379750
00000000000100000000000138364500
00000000000000000000000138399750
00000010000000000000000138846250
00000010000100000000000138870250
00000000000100000000000139847500
00000000000000000000000139890500
00000010000000000000000140329250
00000010000100000000000140361000
00000000000100000000000141347250
00000000000000000000000141381000
00000010000000000000000141829000
00000010000100000000000141859500
00000000000100000000000142847000
00000000000000000000000142879750
00000010000000000000000143328750
00000010000100000000000143360750
00000000000100000000000144346750
00000000000000000000000144381000
00000010000000000000000144828500
00000010000100000000000144859500
00000000000100000000000145846501
00000000000000000000000145879500
00000010000000000000000146328250
00000010000100000000000146360750
00000000000100000000000147346250
00000000000000000000000147381000
00000010000000000000000147828000
00000010000100000000000147859501
00000000000100000000000148846000
00000000000000000000000148879500
00000010000000000000000149327500
00000010000100000000000149360750
00000000000100000000000150345750
00000000000000000000000150380750
00000010000000000000000150827500
00000010000100000000000150859250
00000000000100000000000151845500
00000000000000000000000151879500
00000010000000000000000152327000
00000010000100000000000152360501
00000000000100000000000153345000
00000000000000000000000153380750
00000010000000000000000153826750
00000010000100000000000153859250
00000000000100000000000154844750
00000000000000000000000154879500
00000010000000000000000155326500
00000010000100000000000155360500
00000000000100000000000156344501
00000000000000000000000156380750
00000010000000000000000156826250
00000010000100000000000156859250
00000000000100000000000157844250
00000000000000000000000157879250
00000010000000000000000158326000
00000010000100000000000158360500
00000000000100000000000159344000
00000000000000000000000159380500
00000010000000000000000159825750
00000010000100000000000159859000
00000000000100000000000160843750
00000000000000000000000160879250
00000010000000000000000161325500
00000010000100000000000161360500
00000000000100000000000162343500
00000000000000000000000162380500
00000010000000000000000162825250
00000010000100000000000162859000
00000000000100000000000163843250
00000000000000000000000163879250
00000010000000000000000164325000
00000010000100000000000164360250
00000000000100000000000165343001
00000000000000000000000165380500
00000010000000000000000165824750
00000010000100000000000165859000
00000000000100000000000166842750
00000000000000000000000166879000
00000010000000000000000167324500
00000010000100000000000167349500
00000000000100000000000168325750
00000000000000000000000168369750
00000010000000000000000168807500
00000010000100000000000168848250
00000000000100000000000169842250
00000000000000000000000169868250
00000010000000000000000170323750
00000010000100000000000170349500
00000000000100000000000171341750
00000000000000000000000171369750
00000010000000000000000171823500
00000010000100000000000171848250
00000000000100000000000172841500
00000000000000000000000172868250
00000010000000000000000173323250
00000010000100000000000173349500
00000000000100000000000174341250
00000000000000000000000174369500
00000010000000000000000174823001
00000010000100000000000174848000
00000000000100000000000175841000
00000000000000000000000175868250
00000010000000000000000176322750
00000010000100000000000176349250
00000000000100000000000177340750
00000000000000000000000177369500
00000010000000000000000177822500
00000010000100000000000177848000
00000000000100000000000178840501
00000000000000000000000178868000
00000010000000000000000179322250
00000010000100000000000179349250
