# Supplementary material for: Auditory presentation and synchronization in Adobe Flash and HTML5/JavaScript Web experiments
Source: Behav Res Methods. 2016 Jul 15;48(3):897–908. doi: 10.3758/s13428-016-0758-5 (PMC5003904; doi:10.3758/s13428-016-0758-5)
Supplement: Supplementary file 1 — (ZIP 1310 kb) [file 13428_2016_758_MOESM1_ESM.zip › Logs/aud-dsc-lenlap-1000-cr-jswanew.rtl]

[PC Software Vesion]
20121128
[ARM Firmware Version]
20120901
[Capture Date]
11 May 2016
[Capture Time]
18:02:29
[Capture Duration (Secs)]
180
[Changes]
473
[Samples]
720000
[Soak Rate]
0.0656944444444444
[Audio In 1 Threshold]
89
[Audio In 2 Threshold]
64
[Audio Out 1 Threshold]
64
[Audio Out 2 Threshold]
64
[Opto 1 Threshold]
125
[Opto 2 Threshold]
119
[Opto 3 Threshold]
102
[Opto 4 Threshold]
64
[Opto 1 Refreshes Blocked]
True
[Opto 2 Refreshes Blocked]
True
[Opto 3 Refreshes Blocked]
True
[Opto 4 Refreshes Blocked]
True
[Keypad4Description]
Button 4 of the BBTK Response Pad triggered when pressed.
[Keypad3Description]
Button 3 of the BBTK Response Pad triggered when pressed.
[Keypad2Description]
Button 2 of the BBTK Response Pad triggered when pressed.
[Keypad1Description]
Button 1 of the BBTK Response Pad triggered when pressed.
[Opto4Description]
Opto-detector 4 triggered by an active screen region.
[Opto3Description]
Opto-detector 3 triggered by an active screen region.
[Opto2Description]
Opto-detector 2 triggered by an active screen region.
[Opto1Description]
Opto-detector 1 triggered by an active screen region.
[TTLIn2Description]
TTL input 2 triggered by a digital signal.
[TTLIn1Description]
TTL input 1 triggered by a digital signal.
[AudIn2Description]
Audio input 2 triggered by a BBTK Mic.
[AudIn1Description]
Audio input 1 triggered by a BBTK Mic.
[ASC4Description]
Active Switch Closure output 4 generates a key down.
[ASC3Description]
Active Switch Closure output 3 generates a key down.
[ASC2Description]
Active Switch Closure output 2 generates a key down.
[ASC1Description]
Active Switch Closure output 1 generates a key down.
[TTLOut2Description]
TTL output 2 generates a digital signal.
[TTLOut1Description]
TTL output 1 generates a digital signal.
[AudOut2Description]
Audio output 2 generates a tone on the BBTK sounder.
[AudOut1Description]
Audio output 1 generates a tone on the BBTK sounder.
[Notes]

[Data]
00000000000000000000000000000000
00000010000000000000000003400501
00000010000100000000000003407750
00000000000100000000000004410001
00000000000000000000000004432750
00000010000000000000000004883501
00000010000100000000000004907750
00000000000100000000000005909750
00000000000000000000000005930501
00000010000000000000000006383250
00000010000100000000000006407750
00000000000100000000000007409501
00000000000000000000000007430501
00000010000000000000000007883001
00000010000100000000000007907750
00000000000100000000000008909250
00000000000000000000000008930501
00000010000000000000000009382750
00000010000100000000000009407750
00000000000100000000000010409001
00000000000000000000000010432250
00000010000000000000000010882501
00000010000100000000000010907750
00000000000100000000000011908750
00000000000000000000000011930501
00000010000000000000000012382250
00000010000100000000000012407501
00000000000100000000000013408501
00000000000000000000000013430501
00000010000000000000000013882001
00000010000100000000000013907501
00000000000100000000000014908001
00000000000000000000000014930250
00000010000000000000000015381501
00000010000100000000000015407501
00000000000100000000000016407750
00000000000000000000000016432501
00000010000000000000000016881250
00000010000100000000000016907501
00000000000100000000000017907501
00000000000000000000000017932001
00000010000000000000000018381001
00000010000100000000000018407501
00000000000100000000000019407250
00000000000000000000000019432001
00000010000000000000000019880750
00000010000100000000000019907501
00000000000100000000000020907001
00000000000000000000000020930250
00000010000000000000000021380501
00000010000100000000000021407501
00000000000100000000000022406750
00000000000000000000000022432250
00000010000000000000000022880250
00000010000100000000000022907250
00000000000100000000000023906501
00000000000000000000000023932250
00000010000000000000000024380001
00000010000100000000000024407250
00000000000100000000000025406250
00000000000000000000000025432250
00000010000000000000000025879750
00000010000100000000000025907250
00000000000100000000000026906001
00000000000000000000000026932250
00000010000000000000000027379501
00000010000100000000000027407250
00000000000100000000000028405750
00000000000000000000000028432250
00000010000000000000000028879250
00000010000100000000000028907250
00000000000100000000000029905501
00000000000000000000000029932250
00000010000000000000000030379001
00000010000100000000000030407250
00000000000100000000000031405250
00000000000000000000000031432250
00000010000000000000000031878750
00000010000100000000000031907250
00000000000100000000000032904750
00000000000000000000000032930001
00000010000000000000000033378501
00000010000100000000000033407001
00000000000100000000000034404501
00000000000000000000000034432001
00000010000000000000000034878001
00000010000100000000000034907001
00000000000100000000000035904250
00000000000000000000000035932001
00000010000000000000000036377750
00000010000100000000000036407001
00000000000100000000000037404001
00000000000000000000000037429750
00000010000000000000000037877501
00000010000100000000000037907001
00000000000100000000000038903750
00000000000000000000000038929750
00000010000000000000000039377250
00000010000100000000000039407001
00000000000100000000000040403501
00000000000000000000000040431501
00000010000000000000000040877001
00000010000100000000000040907001
00000000000100000000000041920001
00000000000000000000000041931750
00000010000000000000000042376750
00000010000100000000000042407001
00000000000100000000000043403001
00000000000000000000000043429750
00000010000000000000000043876501
00000010000100000000000043906750
00000000000100000000000044919501
00000000000000000000000044931750
00000010000000000000000045376250
00000010000100000000000045406750
00000000000100000000000046402501
00000000000000000000000046431750
00000010000000000000000046876001
00000010000100000000000046906750
00000000000100000000000047919001
00000000000000000000000047931750
00000010000000000000000048375750
00000010000100000000000048406750
00000000000100000000000049402001
00000000000000000000000049431750
00000010000000000000000049875250
00000010000100000000000049906750
00000000000100000000000050918250
00000000000000000000000050929501
00000010000000000000000051375001
00000010000100000000000051406750
00000000000100000000000052401501
00000000000000000000000052431501
00000010000000000000000052874750
00000010000100000000000052906750
00000000000100000000000053917750
00000000000000000000000053931501
00000010000000000000000054374501
00000010000100000000000054406501
00000000000100000000000055401001
00000000000000000000000055429250
00000010000000000000000055874250
00000010000100000000000055906501
00000000000100000000000056917250
00000000000000000000000056929250
00000010000000000000000057374001
00000010000100000000000057406501
00000000000100000000000058400250
00000000000000000000000058431001
00000010000000000000000058873750
00000010000100000000000058906501
00000000000100000000000059916750
00000000000000000000000059931001
00000010000000000000000060373501
00000010000100000000000060406501
00000000000100000000000061399750
00000000000000000000000061429250
00000010000000000000000061873250
00000010000100000000000061906501
00000000000100000000000062916250
00000000000000000000000062929250
00000010000000000000000063373001
00000010000100000000000063406250
00000000000100000000000064399250
00000000000000000000000064431250
00000010000000000000000064872750
00000010000100000000000064906250
00000000000100000000000065915501
00000000000000000000000065929001
00000010000000000000000066372501
00000010000100000000000066406250
00000000000100000000000067398750
00000000000000000000000067429001
00000010000000000000000067872250
00000010000100000000000067906250
00000010000000000000000068929001
00000000000000000000000068965001
00000010000000000000000069372001
00000010000100000000000069406250
00000000000100000000000070398250
00000000000000000000000070429001
00000010000000000000000070871501
00000010000100000000000070906250
00000000000100000000000071914501
00000000000000000000000071929001
00000010000000000000000072371250
00000010000100000000000072406250
00000000000100000000000073397501
00000000000000000000000073429001
00000010000000000000000073871001
00000010000100000000000073906001
00000000000100000000000074914001
00000000000000000000000074928750
00000010000000000000000075370750
00000010000100000000000075406001
00000000000100000000000076397001
00000000000000000000000076430501
00000010000000000000000076870501
00000010000100000000000076906001
00000000000100000000000077913501
00000000000000000000000077930501
00000010000000000000000078370250
00000010000100000000000078406001
00000000000100000000000079396501
00000000000000000000000079430501
00000010000000000000000079870001
00000010000100000000000079906001
00000000000100000000000080912750
00000000000000000000000080928750
00000010000000000000000081369750
00000010000100000000000081406001
00000000000100000000000082396001
00000000000000000000000082430501
00000010000000000000000082869501
00000010000100000000000082906001
00000000000100000000000083912250
00000000000000000000000083930250
00000010000000000000000084369250
00000010000100000000000084405750
00000000000100000000000085395250
00000000000000000000000085428501
00000010000000000000000085885501
00000010000100000000000085905750
00000000000100000000000086911750
00000000000000000000000086928501
00000010000000000000000087385250
00000010000100000000000087405750
00000000000100000000000088394750
00000000000000000000000088430750
00000010000000000000000088885001
00000010000100000000000088905750
00000000000100000000000089911250
00000000000000000000000089930750
00000010000000000000000090384750
00000010000100000000000090405750
00000000000100000000000091394250
00000000000000000000000091428501
00000010000000000000000091884501
00000010000100000000000091905750
00000000000100000000000092910750
00000000000000000000000092928501
00000010000000000000000093384250
00000010000100000000000093405501
00000000000100000000000094393750
00000000000000000000000094428250
00000010000000000000000094884001
00000010000100000000000094905501
00000000000100000000000095910250
00000000000000000000000095928250
00000010000000000000000096383750
00000010000100000000000096405501
00000000000100000000000097393250
00000000000000000000000097428250
00000010000000000000000097883501
00000010000100000000000097905501
00000000000100000000000098909501
00000000000000000000000098928250
00000010000000000000000099383250
00000010000100000000000099405501
00000000000100000000000100392750
00000000000000000000000100428250
00000010000000000000000100882750
00000010000100000000000100905501
00000000000100000000000101909001
00000000000000000000000101930001
00000010000000000000000102382501
00000010000100000000000102405501
00000000000100000000000103392001
00000000000000000000000103428250
00000010000000000000000103882250
00000010000100000000000103905250
00000000000100000000000104908501
00000000000000000000000104928001
00000010000000000000000105382001
00000010000100000000000105405250
00000000000100000000000106408250
00000000000000000000000106429750
00000010000000000000000106881750
00000010000100000000000106905250
00000000000100000000000107908001
00000000000000000000000107928001
00000010000000000000000108381501
00000010000100000000000108405001
00000000000100000000000109407750
00000000000000000000000109428001
00000010000000000000000109881250
00000010000100000000000109905250
00000000000100000000000110907501
00000000000000000000000110928001
00000010000000000000000111381001
00000010000100000000000111405250
00000000000100000000000112407250
00000000000000000000000112429750
00000010000000000000000112880750
00000010000100000000000112905250
00000000000100000000000113907001
00000000000000000000000113928001
00000010000000000000000114380501
00000010000100000000000114405001
00000000000100000000000115406501
00000000000000000000000115427750
00000010000000000000000115880250
00000010000100000000000115905001
00000000000100000000000116906250
00000000000000000000000116927750
00000010000000000000000117380001
00000010000100000000000117405001
00000000000100000000000118406001
00000000000000000000000118429501
00000010000000000000000118879750
00000010000100000000000118905001
00000000000100000000000119905750
00000000000000000000000119929501
00000010000000000000000120379250
00000010000100000000000120405001
00000000000100000000000121405501
00000000000000000000000121429501
00000010000000000000000121879001
00000010000100000000000121905001
00000000000100000000000122905250
00000000000000000000000122927750
00000010000000000000000123378750
00000010000100000000000123404750
00000000000100000000000124405001
00000000000000000000000124429250
00000010000000000000000124878501
00000010000100000000000124904750
00000000000100000000000125904750
00000000000000000000000125929250
00000010000000000000000126378250
00000010000100000000000126404750
00000000000100000000000127404501
00000000000000000000000127429250
00000010000000000000000127878001
00000010000100000000000127904750
00000000000100000000000128904250
00000000000000000000000128927501
00000010000000000000000129377750
00000010000100000000000129404750
00000000000100000000000130404001
00000000000000000000000130429750
00000010000000000000000130877501
00000010000100000000000130904750
00000000000100000000000131903501
00000000000000000000000131929501
00000010000000000000000132377250
00000010000100000000000132404750
00000000000100000000000133403250
00000000000000000000000133429501
00000010000000000000000133877001
00000010000100000000000133904501
00000000000100000000000134903001
00000000000000000000000134927501
00000010000000000000000135376750
00000010000100000000000135404501
00000000000100000000000136402750
00000000000000000000000136429501
00000010000000000000000136876501
00000010000100000000000136904501
00000000000100000000000137902501
00000000000000000000000137929501
00000010000000000000000138376001
00000010000100000000000138404501
00000000000100000000000139402250
00000000000000000000000139427250
00000010000000000000000139875750
00000010000100000000000139904501
00000000000100000000000140902001
00000000000000000000000140927250
00000010000000000000000141375501
00000010000100000000000141404501
00000000000100000000000142401750
00000000000000000000000142429001
00000010000000000000000142875250
00000010000100000000000142904250
00000000000100000000000143901501
00000000000000000000000143928750
00000010000000000000000144375001
00000010000100000000000144404001
00000000000100000000000145401250
00000000000000000000000145427001
00000010000000000000000145874750
00000010000100000000000145904250
00000000000100000000000146901001
00000000000000000000000146927001
00000010000000000000000147374501
00000010000100000000000147404250
00000000000100000000000148400501
00000000000000000000000148428750
00000010000000000000000148874250
00000010000100000000000148904250
00000000000100000000000149917001
00000000000000000000000149929250
00000010000000000000000150374001
00000010000100000000000150403750
00000000000100000000000151400001
00000000000000000000000151427001
00000010000000000000000151873750
00000010000100000000000151904250
00000000000100000000000152916501
00000000000000000000000152927001
00000010000000000000000153373501
00000010000100000000000153404001
00000000000100000000000154399501
00000000000000000000000154428501
00000010000000000000000154873250
00000010000100000000000154904001
00000000000100000000000155916001
00000000000000000000000155928501
00000010000000000000000156373001
00000010000100000000000156403750
00000000000100000000000157399001
00000000000000000000000157426750
00000010000000000000000157872750
00000010000100000000000157904001
00000000000100000000000158915250
00000000000000000000000158926750
00000010000000000000000159372250
00000010000100000000000159404001
00000000000100000000000160398501
00000000000000000000000160429001
00000010000000000000000160872001
00000010000100000000000160904001
00000000000100000000000161914750
00000000000000000000000161928501
00000010000000000000000162371750
00000010000100000000000162404001
00000000000100000000000163398001
00000000000000000000000163426750
00000010000000000000000163871501
00000010000100000000000163903750
00000000000100000000000164914250
00000000000000000000000164926750
00000010000000000000000165371250
00000010000100000000000165403750
00000000000100000000000166397250
00000000000000000000000166428750
00000010000000000000000166871001
00000010000100000000000166903750
00000000000100000000000167913750
00000000000000000000000167928250
00000010000000000000000168370750
00000010000100000000000168403750
00000000000100000000000169396750
00000000000000000000000169426501
00000010000000000000000169870501
00000010000100000000000169903750
00000000000100000000000170913001
00000000000000000000000170926501
00000010000000000000000171370250
00000010000100000000000171403750
00000000000100000000000172396250
00000000000000000000000172428250
00000010000000000000000172870001
00000010000100000000000172903501
00000000000100000000000173912750
00000000000000000000000173928001
00000010000000000000000174369750
00000010000100000000000174403501
00000000000100000000000175395750
00000000000000000000000175428501
00000010000000000000000175869250
00000010000100000000000175903501
00000000000100000000000176912001
00000000000000000000000176928501
00000010000000000000000177369001
00000010000100000000000177403501
00000000000100000000000178395250
00000000000000000000000178428501
00000010000000000000000178868750
00000010000100000000000178903501
00000000000100000000000179911501
00000000000000000000000179928501
