# Supplementary material for: Auditory presentation and synchronization in Adobe Flash and HTML5/JavaScript Web experiments
Source: Behav Res Methods. 2016 Jul 15;48(3):897–908. doi: 10.3758/s13428-016-0758-5 (PMC5003904; doi:10.3758/s13428-016-0758-5)
Supplement: Supplementary file 1 — (ZIP 1310 kb) [file 13428_2016_758_MOESM1_ESM.zip › Logs/aud-dsc-lenlap-1000-cr-jswanew-rep1.rtl]

[PC Software Vesion]
20121128
[ARM Firmware Version]
20120901
[Capture Date]
12 May 2016
[Capture Time]
16:14:37
[Capture Duration (Secs)]
180
[Changes]
467
[Samples]
720000
[Soak Rate]
0.0648611111111111
[Audio In 1 Threshold]
126
[Audio In 2 Threshold]
64
[Audio Out 1 Threshold]
64
[Audio Out 2 Threshold]
64
[Opto 1 Threshold]
125
[Opto 2 Threshold]
119
[Opto 3 Threshold]
102
[Opto 4 Threshold]
64
[Opto 1 Refreshes Blocked]
True
[Opto 2 Refreshes Blocked]
True
[Opto 3 Refreshes Blocked]
True
[Opto 4 Refreshes Blocked]
True
[Keypad4Description]
Button 4 of the BBTK Response Pad triggered when pressed.
[Keypad3Description]
Button 3 of the BBTK Response Pad triggered when pressed.
[Keypad2Description]
Button 2 of the BBTK Response Pad triggered when pressed.
[Keypad1Description]
Button 1 of the BBTK Response Pad triggered when pressed.
[Opto4Description]
Opto-detector 4 triggered by an active screen region.
[Opto3Description]
Opto-detector 3 triggered by an active screen region.
[Opto2Description]
Opto-detector 2 triggered by an active screen region.
[Opto1Description]
Opto-detector 1 triggered by an active screen region.
[TTLIn2Description]
TTL input 2 triggered by a digital signal.
[TTLIn1Description]
TTL input 1 triggered by a digital signal.
[AudIn2Description]
Audio input 2 triggered by a BBTK Mic.
[AudIn1Description]
Audio input 1 triggered by a BBTK Mic.
[ASC4Description]
Active Switch Closure output 4 generates a key down.
[ASC3Description]
Active Switch Closure output 3 generates a key down.
[ASC2Description]
Active Switch Closure output 2 generates a key down.
[ASC1Description]
Active Switch Closure output 1 generates a key down.
[TTLOut2Description]
TTL output 2 generates a digital signal.
[TTLOut1Description]
TTL output 1 generates a digital signal.
[AudOut2Description]
Audio output 2 generates a tone on the BBTK sounder.
[AudOut1Description]
Audio output 1 generates a tone on the BBTK sounder.
[Notes]

[Data]
00000000000000000000000000000000
00000010000000000000000005445501
00000010000100000000000005456501
00000000000100000000000006449501
00000000000000000000000006483752
00000010000000000000000006928501
00000010000100000000000006957001
00000000000100000000000007949501
00000000000000000000000007983751
00000010000000000000000008428251
00000010000100000000000008457001
00000000000100000000000009449251
00000000000000000000000009482252
00000010000000000000000009928001
00000010000100000000000009956752
00000000000100000000000010948751
00000000000000000000000010983751
00000010000000000000000011427501
00000010000100000000000011456001
00000000000100000000000012448751
00000000000000000000000012482251
00000010000000000000000012927251
00000010000100000000000012956751
00000000000100000000000013948252
00000000000000000000000013982001
00000010000000000000000014427001
00000010000100000000000014456751
00000000000100000000000015448251
00000000000000000000000015482001
00000010000000000000000015926751
00000010000100000000000015956751
00000000000100000000000016947752
00000000000000000000000016983001
00000010000000000000000017426501
00000010000100000000000017455751
00000000000100000000000018447501
00000000000000000000000018483501
00000010000000000000000018926252
00000010000100000000000018956751
00000000000100000000000019947251
00000000000000000000000019982001
00000010000000000000000020426001
00000010000100000000000020456501
00000000000100000000000021447001
00000000000000000000000021482001
00000010000000000000000021925751
00000010000100000000000021956501
00000000000100000000000022946751
00000000000000000000000022983001
00000010000000000000000023425251
00000010000100000000000023455001
00000000000100000000000024446501
00000000000000000000000024483501
00000010000000000000000024925252
00000010000100000000000024956501
00000000000100000000000025946251
00000000000000000000000025981751
00000010000000000000000026425001
00000010000100000000000026456501
00000000000100000000000027446001
00000000000000000000000027481751
00000010000000000000000027924501
00000010000100000000000027956501
00000000000100000000000028945752
00000000000000000000000028983251
00000010000000000000000029424251
00000010000100000000000029455501
00000000000100000000000030445251
00000000000000000000000030481751
00000010000000000000000030924001
00000010000100000000000030956251
00000000000100000000000031945251
00000000000000000000000031983251
00000010000000000000000032423751
00000010000100000000000032456251
00000000000100000000000033444752
00000000000000000000000033483251
00000010000000000000000033923501
00000010000100000000000033956252
00000000000100000000000034944501
00000000000000000000000034983001
00000010000000000000000035423251
00000010000100000000000035455251
00000000000100000000000036444252
00000000000000000000000036483001
00000010000000000000000036923001
00000010000100000000000036956252
00000000000100000000000037944001
00000000000000000000000037982501
00000010000000000000000038422751
00000010000100000000000038456251
00000000000100000000000039443752
00000000000000000000000039482501
00000010000000000000000039922501
00000010000100000000000039956001
00000000000100000000000040943501
00000000000000000000000040983001
00000010000000000000000041422251
00000010000100000000000041455751
00000000000100000000000042443252
00000000000000000000000042483001
00000010000000000000000042922001
00000010000100000000000042956001
00000000000100000000000043942752
00000000000000000000000043982501
00000010000000000000000044421751
00000010000100000000000044456001
00000000000100000000000045442501
00000000000000000000000045482252
00000010000000000000000045921501
00000010000100000000000045956001
00000000000100000000000046942501
00000000000000000000000046982751
00000010000000000000000047421001
00000010000100000000000047455501
00000000000100000000000048442001
00000000000000000000000048482751
00000010000000000000000048920751
00000010000100000000000048955751
00000000000100000000000049941751
00000000000000000000000049981751
00000010000000000000000050437251
00000010000100000000000050455751
00000000000100000000000051441501
00000000000000000000000051481251
00000010000000000000000051920251
00000010000100000000000051955751
00000000000100000000000052941251
00000000000000000000000052982251
00000010000000000000000053436752
00000010000100000000000053455501
00000000000100000000000054441001
00000000000000000000000054482001
00000010000000000000000054919752
00000010000100000000000054955751
00000000000100000000000055940751
00000000000000000000000055982001
00000010000000000000000056436251
00000010000100000000000056455751
00000000000100000000000057457252
00000000000000000000000057482001
00000010000000000000000057936001
00000010000100000000000057955752
00000000000100000000000058956751
00000000000000000000000058982001
00000010000000000000000059435752
00000010000100000000000059455251
00000000000100000000000060456501
00000000000000000000000060482001
00000010000000000000000060935252
00000010000100000000000060955501
00000000000100000000000061956251
00000000000000000000000061981501
00000010000000000000000062435001
00000010000100000000000062455501
00000000000100000000000063456001
00000000000000000000000063480751
00000010000000000000000063934751
00000010000100000000000063955501
00000000000100000000000064955751
00000000000000000000000064982251
00000010000000000000000065434501
00000010000100000000000065454001
00000000000100000000000066455501
00000000000000000000000066482252
00000010000000000000000066934251
00000010000100000000000066955501
00000000000100000000000067955251
00000000000000000000000067982252
00000010000000000000000068434001
00000010000100000000000068455501
00000000000100000000000069455001
00000000000000000000000069480751
00000010000000000000000069933751
00000010000100000000000069955251
00000000000100000000000070954751
00000000000000000000000070982251
00000010000000000000000071433501
00000010000100000000000071454251
00000000000100000000000072454501
00000000000000000000000072482252
00000010000000000000000072933251
00000010000100000000000072955251
00000000000100000000000073954001
00000000000000000000000073982251
00000010000000000000000074433001
00000010000100000000000074455252
00000000000100000000000075454001
00000000000000000000000075480501
00000010000000000000000075932752
00000010000100000000000075955251
00000000000100000000000076953501
00000000000000000000000076982001
00000010000000000000000077432501
00000010000100000000000077454251
00000000000100000000000078453251
00000000000000000000000078482001
00000010000000000000000078932251
00000010000100000000000078955001
00000000000100000000000079953001
00000000000000000000000079982501
00000010000000000000000080431752
00000010000100000000000080455001
00000000000100000000000081452751
00000000000000000000000081480501
00000010000000000000000081931501
00000010000100000000000081955001
00000000000100000000000082952501
00000000000000000000000082982501
00000010000000000000000083431251
00000010000100000000000083454751
00000000000100000000000084452252
00000000000000000000000084481751
00000010000000000000000084931001
00000010000100000000000084955001
00000000000100000000000085952001
00000000000000000000000085981751
00000010000000000000000086430751
00000010000100000000000086455001
00000000000100000000000087451751
00000000000000000000000087480252
00000010000000000000000087930501
00000010000100000000000087955001
00000000000100000000000088951501
00000000000000000000000088981751
00000010000000000000000089430251
00000010000100000000000089454501
00000000000100000000000090451251
00000000000000000000000090481752
00000010000000000000000090930001
00000010000100000000000090954752
00000000000100000000000091951001
00000000000000000000000091981752
00000010000000000000000092429752
00000010000100000000000092454751
00000000000100000000000093450501
00000000000000000000000093480001
00000010000000000000000093929252
00000010000100000000000093954751
00000000000100000000000094950251
00000000000000000000000094981501
00000010000000000000000095429001
00000010000100000000000095453751
00000000000100000000000096466751
00000000000000000000000096481501
00000010000000000000000096928751
00000010000100000000000096954751
00000000000100000000000097949752
00000000000000000000000097981501
00000010000000000000000098428501
00000010000100000000000098454751
00000000000100000000000099449501
00000000000000000000000099481501
00000010000000000000000099928252
00000010000100000000000099954501
00000000000100000000000100949251
00000000000000000000000100981501
00000010000000000000000101428001
00000010000100000000000101454251
00000000000100000000000102449001
00000000000000000000000102482001
00000010000000000000000102927752
00000010000100000000000102954501
00000000000100000000000103948751
00000000000000000000000103981251
00000010000000000000000104427501
00000010000100000000000104454501
00000000000100000000000105448501
00000000000000000000000105479752
00000010000000000000000105927251
00000010000100000000000105954501
00000000000100000000000106948251
00000000000000000000000106981252
00000010000000000000000107427001
00000010000100000000000107454001
00000000000100000000000108448001
00000000000000000000000108481252
00000010000000000000000108926751
00000010000100000000000108954251
00000000000100000000000109947501
00000000000000000000000109981251
00000010000000000000000110426501
00000010000100000000000110454252
00000000000100000000000111447251
00000000000000000000000111481251
00000010000000000000000111926252
00000010000100000000000111954251
00000000000100000000000112947001
00000000000000000000000112981252
00000010000000000000000113426001
00000010000100000000000113453251
00000000000100000000000114446751
00000000000000000000000114481001
00000010000000000000000114925501
00000010000100000000000114954252
00000000000100000000000115946501
00000000000000000000000115981001
00000010000000000000000116425251
00000010000100000000000116454251
00000000000100000000000117446251
00000000000000000000000117479501
00000010000000000000000117925001
00000010000100000000000117954001
00000000000100000000000118946001
00000000000000000000000118981001
00000010000000000000000119424752
00000010000100000000000119452501
00000000000100000000000120445751
00000000000000000000000120481001
00000010000000000000000120924501
00000010000100000000000120952501
00000000000100000000000121945501
00000000000000000000000121981001
00000010000000000000000122424252
00000010000100000000000122454001
00000000000100000000000123445251
00000000000000000000000123479251
00000010000000000000000123924001
00000010000100000000000123954001
00000000000100000000000124945001
00000000000000000000000124980751
00000010000000000000000125423751
00000010000100000000000125452501
00000000000100000000000126444501
00000000000000000000000126480752
00000010000000000000000126923501
00000010000100000000000126954001
00000000000100000000000127944252
00000000000000000000000127980751
00000010000000000000000128423251
00000010000100000000000128454001
00000000000100000000000129444001
00000000000000000000000129480252
00000010000000000000000129923001
00000010000100000000000129953752
00000000000100000000000130960501
00000000000000000000000130980752
00000010000000000000000131422501
00000010000100000000000131452252
00000000000100000000000132443501
00000000000000000000000132480752
00000010000000000000000132922251
00000010000100000000000132953751
00000000000100000000000133943252
00000000000000000000000133979501
00000010000000000000000134422001
00000010000100000000000134453751
00000000000100000000000135443001
00000000000000000000000135479001
00000010000000000000000135921752
00000010000100000000000135953751
00000000000100000000000136942501
00000000000000000000000136980501
00000010000000000000000137421501
00000010000100000000000137453501
00000000000100000000000138442501
00000000000000000000000138480501
00000010000000000000000138921252
00000010000100000000000138953501
00000000000100000000000139958751
00000000000000000000000139980501
00000010000000000000000140437751
00000010000100000000000140453501
00000000000100000000000141441752
00000000000000000000000141479751
00000010000000000000000141920751
00000010000100000000000141953501
00000000000100000000000142941501
00000000000000000000000142980501
00000010000000000000000143437001
00000010000100000000000143453501
00000000000100000000000144441251
00000000000000000000000144480251
00000010000000000000000144920251
00000010000100000000000144953501
00000000000100000000000145941001
00000000000000000000000145980752
00000010000000000000000146436501
00000010000100000000000146453501
00000000000100000000000147440751
00000000000000000000000147479751
00000010000000000000000147919751
00000010000100000000000147953251
00000000000100000000000148940501
00000000000000000000000148980251
00000010000000000000000149436001
00000010000100000000000149453001
00000000000100000000000150440252
00000000000000000000000150480251
00000010000000000000000150919001
00000010000100000000000150953252
00000000000100000000000151940001
00000000000000000000000151980252
00000010000000000000000152435501
00000010000100000000000152453251
00000000000100000000000153439751
00000000000000000000000153480001
00000010000000000000000153918501
00000010000100000000000153953252
00000000000100000000000154939501
00000000000000000000000154980001
00000010000000000000000155435001
00000010000100000000000155452251
00000000000100000000000156455751
00000000000000000000000156480001
00000010000000000000000156918001
00000010000100000000000156953001
00000000000100000000000157939001
00000000000000000000000157980001
00000010000000000000000158434501
00000010000100000000000158453001
00000000000100000000000159438501
00000000000000000000000159478501
00000010000000000000000159917501
00000010000100000000000159953001
00000000000100000000000160954752
00000000000000000000000160980001
00000010000000000000000161434001
00000010000100000000000161452501
00000000000100000000000162454501
00000000000000000000000162479751
00000010000000000000000162917001
00000010000100000000000162953001
00000000000100000000000163954252
00000000000000000000000163979751
00000010000000000000000164433501
00000010000100000000000164453001
00000000000100000000000165454252
00000000000000000000000165478251
00000010000000000000000165933001
00000010000100000000000165953001
00000000000100000000000166953752
00000000000000000000000166979751
00000010000000000000000167432751
00000010000100000000000167452501
00000000000100000000000168453751
00000000000000000000000168479751
00000010000000000000000168932501
00000010000100000000000168952751
00000000000100000000000169953501
00000000000000000000000169979752
00000010000000000000000170432252
00000010000100000000000170452751
00000000000100000000000171453001
00000000000000000000000171479501
00000010000000000000000171932001
00000010000100000000000171952751
00000000000100000000000172952751
00000000000000000000000172979501
00000010000000000000000173431751
00000010000100000000000173452252
00000000000100000000000174452501
00000000000000000000000174479501
00000010000000000000000174931501
00000010000100000000000174952751
00000000000100000000000175952251
00000000000000000000000175979501
00000010000000000000000176431251
00000010000100000000000176452752
00000000000100000000000177452001
00000000000000000000000177479501
00000010000000000000000177931001
00000010000100000000000177952501
00000000000100000000000178951751
00000000000000000000000178979501
00000010000000000000000179430501
00000010000100000000000179452252
