# Supplementary material for: Auditory presentation and synchronization in Adobe Flash and HTML5/JavaScript Web experiments
Source: Behav Res Methods. 2016 Jul 15;48(3):897–908. doi: 10.3758/s13428-016-0758-5 (PMC5003904; doi:10.3758/s13428-016-0758-5)
Supplement: Supplementary file 1 — (ZIP 1310 kb) [file 13428_2016_758_MOESM1_ESM.zip › Logs/aud-dsc-lenlap-1000-cr-jswanew-rep2.rtl]

[PC Software Vesion]
20121128
[ARM Firmware Version]
20120901
[Capture Date]
12 May 2016
[Capture Time]
16:29:36
[Capture Duration (Secs)]
180
[Changes]
471
[Samples]
720000
[Soak Rate]
0.0654166666666667
[Audio In 1 Threshold]
126
[Audio In 2 Threshold]
64
[Audio Out 1 Threshold]
64
[Audio Out 2 Threshold]
64
[Opto 1 Threshold]
125
[Opto 2 Threshold]
119
[Opto 3 Threshold]
102
[Opto 4 Threshold]
64
[Opto 1 Refreshes Blocked]
True
[Opto 2 Refreshes Blocked]
True
[Opto 3 Refreshes Blocked]
True
[Opto 4 Refreshes Blocked]
True
[Keypad4Description]
Button 4 of the BBTK Response Pad triggered when pressed.
[Keypad3Description]
Button 3 of the BBTK Response Pad triggered when pressed.
[Keypad2Description]
Button 2 of the BBTK Response Pad triggered when pressed.
[Keypad1Description]
Button 1 of the BBTK Response Pad triggered when pressed.
[Opto4Description]
Opto-detector 4 triggered by an active screen region.
[Opto3Description]
Opto-detector 3 triggered by an active screen region.
[Opto2Description]
Opto-detector 2 triggered by an active screen region.
[Opto1Description]
Opto-detector 1 triggered by an active screen region.
[TTLIn2Description]
TTL input 2 triggered by a digital signal.
[TTLIn1Description]
TTL input 1 triggered by a digital signal.
[AudIn2Description]
Audio input 2 triggered by a BBTK Mic.
[AudIn1Description]
Audio input 1 triggered by a BBTK Mic.
[ASC4Description]
Active Switch Closure output 4 generates a key down.
[ASC3Description]
Active Switch Closure output 3 generates a key down.
[ASC2Description]
Active Switch Closure output 2 generates a key down.
[ASC1Description]
Active Switch Closure output 1 generates a key down.
[TTLOut2Description]
TTL output 2 generates a digital signal.
[TTLOut1Description]
TTL output 1 generates a digital signal.
[AudOut2Description]
Audio output 2 generates a tone on the BBTK sounder.
[AudOut1Description]
Audio output 1 generates a tone on the BBTK sounder.
[Notes]

[Data]
00000000000000000000000000000000
00000010000000000000000003783251
00000010000100000000000003794251
00000000000100000000000004788251
00000000000000000000000004820501
00000010000000000000000005266501
00000010000100000000000005293001
00000000000100000000000006288001
00000000000000000000000006321251
00000010000000000000000006766251
00000010000100000000000006794501
00000000000100000000000007787751
00000000000000000000000007821251
00000010000000000000000008266001
00000010000100000000000008294251
00000000000100000000000009287501
00000000000000000000000009321251
00000010000000000000000009765751
00000010000100000000000009794001
00000000000100000000000010787251
00000000000000000000000010821251
00000010000000000000000011265251
00000010000100000000000011292751
00000000000100000000000012287001
00000000000000000000000012321251
00000010000000000000000012765001
00000010000100000000000012794251
00000000000100000000000013786751
00000000000000000000000013821251
00000010000000000000000014264751
00000010000100000000000014294251
00000000000100000000000015286501
00000000000000000000000015321251
00000010000000000000000015764501
00000010000100000000000015793751
00000000000100000000000016786251
00000000000000000000000016821001
00000010000000000000000017264251
00000010000100000000000017292751
00000000000100000000000018286001
00000000000000000000000018321001
00000010000000000000000018764001
00000010000100000000000018794001
00000000000100000000000019785751
00000000000000000000000019821001
00000010000000000000000020263751
00000010000100000000000020294001
00000000000100000000000021285501
00000000000000000000000021321001
00000010000000000000000021763501
00000010000100000000000021793001
00000000000100000000000022785251
00000000000000000000000022821001
00000010000000000000000023263251
00000010000100000000000023292501
00000000000100000000000024285001
00000000000000000000000024321001
00000010000000000000000024762751
00000010000100000000000024794001
00000000000100000000000025784751
00000000000000000000000025820751
00000010000000000000000026262501
00000010000100000000000026294001
00000000000100000000000027284501
00000000000000000000000027320751
00000010000000000000000027762251
00000010000100000000000027792501
00000000000100000000000028784251
00000000000000000000000028820751
00000010000000000000000029262001
00000010000100000000000029292251
00000000000100000000000030283751
00000000000000000000000030320751
00000010000000000000000030761751
00000010000100000000000030793501
00000000000100000000000031783751
00000000000000000000000031820751
00000010000000000000000032261501
00000010000100000000000032293501
00000000000100000000000033283251
00000000000000000000000033320751
00000010000000000000000033761251
00000010000100000000000033793251
00000000000100000000000034783001
00000000000000000000000034820751
00000010000000000000000035261001
00000010000100000000000035292251
00000000000100000000000036282751
00000000000000000000000036320501
00000010000000000000000036760751
00000010000100000000000036793751
00000000000100000000000037782501
00000000000000000000000037820501
00000010000000000000000038260501
00000010000100000000000038293501
00000000000100000000000039282251
00000000000000000000000039320501
00000010000000000000000039776751
00000010000100000000000039793251
00000000000100000000000040782001
00000000000000000000000040820501
00000010000000000000000041259751
00000010000100000000000041292001
00000000000100000000000042281501
00000000000000000000000042320501
00000010000000000000000042759501
00000010000100000000000042793501
00000000000100000000000043781501
00000000000000000000000043820501
00000010000000000000000044259251
00000010000100000000000044293501
00000000000100000000000045281251
00000000000000000000000045320501
00000010000000000000000045775751
00000010000100000000000045793001
00000000000100000000000046780751
00000000000000000000000046820251
00000010000000000000000047258751
00000010000100000000000047291751
00000000000100000000000048280501
00000000000000000000000048320251
00000010000000000000000048775251
00000010000100000000000048793251
00000000000100000000000049780501
00000000000000000000000049819751
00000010000000000000000050258251
00000010000100000000000050293251
00000000000100000000000051280001
00000000000000000000000051320251
00000010000000000000000051774501
00000010000100000000000051793001
00000000000100000000000052779751
00000000000000000000000052820251
00000010000000000000000053257751
00000010000100000000000053291751
00000000000100000000000054279501
00000000000000000000000054320251
00000010000000000000000054774001
00000010000100000000000054793251
00000000000100000000000055779251
00000000000000000000000055819751
00000010000000000000000056257251
00000010000100000000000056293251
00000000000100000000000057279001
00000000000000000000000057320001
00000010000000000000000057773501
00000010000100000000000057792751
00000000000100000000000058778501
00000000000000000000000058820001
00000010000000000000000059256751
00000010000100000000000059291501
00000000000100000000000060278251
00000000000000000000000060319501
00000010000000000000000060773001
00000010000100000000000060793001
00000000000100000000000061778001
00000000000000000000000061819501
00000010000000000000000062273001
00000010000100000000000062293001
00000000000100000000000063294251
00000000000000000000000063320001
00000010000000000000000063772501
00000010000100000000000063792001
00000000000100000000000064794001
00000000000000000000000064819251
00000010000000000000000065272501
00000010000100000000000065291501
00000000000100000000000066293751
00000000000000000000000066319251
00000010000000000000000066772251
00000010000100000000000066792751
00000000000100000000000067810001
00000000000000000000000067819751
00000010000000000000000068272001
00000010000100000000000068292751
00000000000100000000000069293001
00000000000000000000000069319751
00000010000000000000000069771751
00000010000100000000000069791251
00000000000100000000000070792751
00000000000000000000000070819751
00000010000000000000000071271501
00000010000100000000000071291251
00000000000100000000000072292501
00000000000000000000000072319751
00000010000000000000000072771251
00000010000100000000000072792751
00000000000100000000000073792251
00000000000000000000000073819501
00000010000000000000000074271001
00000010000100000000000074292251
00000000000100000000000075292001
00000000000000000000000075319501
00000010000000000000000075770501
00000010000100000000000075791251
00000000000100000000000076791751
00000000000000000000000076819501
00000010000000000000000077270251
00000010000100000000000077291001
00000000000100000000000078291501
00000000000000000000000078319501
00000010000000000000000078770001
00000010000100000000000078792251
00000000000100000000000079791251
00000000000000000000000079819501
00000010000000000000000080269751
00000010000100000000000080292501
00000000000100000000000081290751
00000000000000000000000081319501
00000010000000000000000081769501
00000010000100000000000081792251
00000000000100000000000082790501
00000000000000000000000082819501
00000010000000000000000083269251
00000010000100000000000083291001
00000000000100000000000084290251
00000000000000000000000084320001
00000010000000000000000084769001
00000010000100000000000084792501
00000000000100000000000085790001
00000000000000000000000085819751
00000010000000000000000086268751
00000010000100000000000086292501
00000000000100000000000087289751
00000000000000000000000087319251
00000010000000000000000087768251
00000010000100000000000087792001
00000000000100000000000088789501
00000000000000000000000088819251
00000010000000000000000089268251
00000010000100000000000089290751
00000000000100000000000090289251
00000000000000000000000090319251
00000010000000000000000090767751
00000010000100000000000090792251
00000000000100000000000091789001
00000000000000000000000091818251
00000010000000000000000092267501
00000010000100000000000092292251
00000000000100000000000093288751
00000000000000000000000093319001
00000010000000000000000093767251
00000010000100000000000093792001
00000000000100000000000094788501
00000000000000000000000094818251
00000010000000000000000095267001
00000010000100000000000095290751
00000000000100000000000096288001
00000000000000000000000096319001
00000010000000000000000096766751
00000010000100000000000096792001
00000000000100000000000097787751
00000000000000000000000097819001
00000010000000000000000098266501
00000010000100000000000098292001
00000000000100000000000099287501
00000000000000000000000099319001
00000010000000000000000099766251
00000010000100000000000099791751
00000000000100000000000100787251
00000000000000000000000100819001
00000010000000000000000101266001
00000010000100000000000101290501
00000000000100000000000102287001
00000000000000000000000102319001
00000010000000000000000102765751
00000010000100000000000102792001
00000000000100000000000103786751
00000000000000000000000103819001
00000010000000000000000104265501
00000010000100000000000104292001
00000000000100000000000105286501
00000000000000000000000105318751
00000010000000000000000105765251
00000010000100000000000105791751
00000000000100000000000106786251
00000000000000000000000106818751
00000010000000000000000107265001
00000010000100000000000107290751
00000000000100000000000108285751
00000000000000000000000108318751
00000010000000000000000108764751
00000010000100000000000108791751
00000000000100000000000109785751
00000000000000000000000109818751
00000010000000000000000110264251
00000010000100000000000110291751
00000000000100000000000111285501
00000000000000000000000111318751
00000010000000000000000111764251
00000010000100000000000111790251
00000000000100000000000112785001
00000000000000000000000112818751
00000010000000000000000113263751
00000010000100000000000113290251
00000000000100000000000114284751
00000000000000000000000114318751
00000010000000000000000114763501
00000010000100000000000114791751
00000000000100000000000115784501
00000000000000000000000115818501
00000010000000000000000116263251
00000010000100000000000116291501
00000000000100000000000117284251
00000000000000000000000117318501
00000010000000000000000117763001
00000010000100000000000117790251
00000000000100000000000118784001
00000000000000000000000118818501
00000010000000000000000119262751
00000010000100000000000119290001
00000000000100000000000120283751
00000000000000000000000120318501
00000010000000000000000120762501
00000010000100000000000120791251
00000000000100000000000121783501
00000000000000000000000121817501
00000010000000000000000122262251
00000010000100000000000122291501
00000000000100000000000123283251
00000000000000000000000123318501
00000010000000000000000123762001
00000010000100000000000123790001
00000000000100000000000124783001
00000000000000000000000124817501
00000010000000000000000125261751
00000010000100000000000125289751
00000000000100000000000126282501
00000000000000000000000126317251
00000010000000000000000126761501
00000010000100000000000126791251
00000000000100000000000127782251
00000000000000000000000127817251
00000010000000000000000128261251
00000010000100000000000128291251
00000000000100000000000129281751
00000000000000000000000129318251
00000010000000000000000129761001
00000010000100000000000129789751
00000000000100000000000130781751
00000000000000000000000130818251
00000010000000000000000131260501
00000010000100000000000131289751
00000000000100000000000132281501
00000000000000000000000132318251
00000010000000000000000132760251
00000010000100000000000132791251
00000000000100000000000133781251
00000000000000000000000133817251
00000010000000000000000134260001
00000010000100000000000134291251
00000000000100000000000135281001
00000000000000000000000135318001
00000010000000000000000135759751
00000010000100000000000135789751
00000000000100000000000136780751
00000000000000000000000136817001
00000010000000000000000137259501
00000010000100000000000137289501
00000000000100000000000138280501
00000000000000000000000138318001
00000010000000000000000138759251
00000010000100000000000138791001
00000000000100000000000139780251
00000000000000000000000139817501
00000010000000000000000140259001
00000010000100000000000140291001
00000000000100000000000141280001
00000000000000000000000141318001
00000010000000000000000141758751
00000010000100000000000141790751
00000000000100000000000142779751
00000000000000000000000142818001
00000010000000000000000143258501
00000010000100000000000143289501
00000000000100000000000144279501
00000000000000000000000144317751
00000010000000000000000144758001
00000010000100000000000144791001
00000000000100000000000145779251
00000000000000000000000145817251
00000010000000000000000146257751
00000010000100000000000146290751
00000000000100000000000147279001
00000000000000000000000147317751
00000010000000000000000147757501
00000010000100000000000147790751
00000000000100000000000148779001
00000000000000000000000148817751
00000010000000000000000149257001
00000010000100000000000149289251
00000000000100000000000150278751
00000000000000000000000150317751
00000010000000000000000150773501
00000010000100000000000150790751
00000000000100000000000151778501
00000000000000000000000151817751
00000010000000000000000152256501
00000010000100000000000152290751
00000000000100000000000153278251
00000000000000000000000153317751
00000010000000000000000153772751
00000010000100000000000153789251
00000000000100000000000154778001
00000000000000000000000154817501
00000010000000000000000155256001
00000010000100000000000155289001
00000000000100000000000156277751
00000000000000000000000156317501
00000010000000000000000156772251
00000010000100000000000156790501
00000000000100000000000157777501
00000000000000000000000157817501
00000010000000000000000158272001
00000010000100000000000158290501
00000000000100000000000159277251
00000000000000000000000159317501
00000010000000000000000159771751
00000010000100000000000159789001
00000000000100000000000160777001
00000000000000000000000160817501
00000010000000000000000161254751
00000010000100000000000161289001
00000000000100000000000162276501
00000000000000000000000162316501
00000010000000000000000162771251
00000010000100000000000162790001
00000000000100000000000163776251
00000000000000000000000163816251
00000010000000000000000164254251
00000010000100000000000164290001
00000000000100000000000165276001
00000000000000000000000165316251
00000010000000000000000165770751
00000010000100000000000165790001
00000000000100000000000166775751
00000000000000000000000166816251
00000010000000000000000167253751
00000010000100000000000167288751
00000000000100000000000168275501
00000000000000000000000168316251
00000010000000000000000168770001
00000010000100000000000168790001
00000000000100000000000169775251
00000000000000000000000169816251
00000010000000000000000170269751
00000010000100000000000170289751
00000000000100000000000171275001
00000000000000000000000171317251
00000010000000000000000171769501
00000010000100000000000171789751
00000000000100000000000172791501
00000000000000000000000172816251
00000010000000000000000173269251
00000010000100000000000173288751
00000000000100000000000174291251
00000000000000000000000174317001
00000010000000000000000174769001
00000010000100000000000174789751
00000000000100000000000175791001
00000000000000000000000175817001
00000010000000000000000176268751
00000010000100000000000176289751
00000000000100000000000177290751
00000000000000000000000177317001
00000010000000000000000177768501
00000010000100000000000177789751
00000000000100000000000178790501
00000000000000000000000178816001
00000010000000000000000179268251
00000010000100000000000179288501
