# Supplementary material for: Auditory presentation and synchronization in Adobe Flash and HTML5/JavaScript Web experiments
Source: Behav Res Methods. 2016 Jul 15;48(3):897–908. doi: 10.3758/s13428-016-0758-5 (PMC5003904; doi:10.3758/s13428-016-0758-5)
Supplement: Supplementary file 1 — (ZIP 1310 kb) [file 13428_2016_758_MOESM1_ESM.zip › Logs/aud-dsc-lenlap-1000-cr-jswa-wav.rtl]

[PC Software Vesion]
20121128
[ARM Firmware Version]
20120901
[Capture Date]
20 Dec 2015
[Capture Time]
17:48:22
[Capture Duration (Secs)]
180
[Changes]
479
[Samples]
720000
[Soak Rate]
0.0665277777777778
[Audio In 1 Threshold]
89
[Audio In 2 Threshold]
64
[Audio Out 1 Threshold]
64
[Audio Out 2 Threshold]
64
[Opto 1 Threshold]
125
[Opto 2 Threshold]
119
[Opto 3 Threshold]
102
[Opto 4 Threshold]
64
[Opto 1 Refreshes Blocked]
True
[Opto 2 Refreshes Blocked]
True
[Opto 3 Refreshes Blocked]
True
[Opto 4 Refreshes Blocked]
True
[Keypad4Description]
Button 4 of the BBTK Response Pad triggered when pressed.
[Keypad3Description]
Button 3 of the BBTK Response Pad triggered when pressed.
[Keypad2Description]
Button 2 of the BBTK Response Pad triggered when pressed.
[Keypad1Description]
Button 1 of the BBTK Response Pad triggered when pressed.
[Opto4Description]
Opto-detector 4 triggered by an active screen region.
[Opto3Description]
Opto-detector 3 triggered by an active screen region.
[Opto2Description]
Opto-detector 2 triggered by an active screen region.
[Opto1Description]
Opto-detector 1 triggered by an active screen region.
[TTLIn2Description]
TTL input 2 triggered by a digital signal.
[TTLIn1Description]
TTL input 1 triggered by a digital signal.
[AudIn2Description]
Audio input 2 triggered by a BBTK Mic.
[AudIn1Description]
Audio input 1 triggered by a BBTK Mic.
[ASC4Description]
Active Switch Closure output 4 generates a key down.
[ASC3Description]
Active Switch Closure output 3 generates a key down.
[ASC2Description]
Active Switch Closure output 2 generates a key down.
[ASC1Description]
Active Switch Closure output 1 generates a key down.
[TTLOut2Description]
TTL output 2 generates a digital signal.
[TTLOut1Description]
TTL output 1 generates a digital signal.
[AudOut2Description]
Audio output 2 generates a tone on the BBTK sounder.
[AudOut1Description]
Audio output 1 generates a tone on the BBTK sounder.
[Notes]

[Data]
00000000000000000000000000000000
00000010000000000000000001516000
00000010000100000000000001530750
00000000000100000000000002516500
00000000000000000000000002550750
00000010000000000000000002999250
00000010000100000000000003032000
00000000000100000000000004016000
00000000000000000000000004052000
00000010000000000000000004498750
00000010000100000000000004530500
00000000000100000000000005515750
00000000000000000000000005550750
00000010000000000000000005998500
00000010000100000000000006032000
00000000000100000000000007015500
00000000000000000000000007052000
00000010000000000000000007498250
00000010000100000000000007530500
00000000000100000000000008515250
00000000000000000000000008550750
00000010000000000000000008998000
00000010000100000000000009031750
00000000000100000000000010015000
00000000000000000000000010052000
00000010000000000000000010497750
00000010000100000000000010530500
00000000000100000000000011514750
00000000000000000000000011550500
00000010000000000000000011997500
00000010000100000000000012031750
00000000000100000000000013014500
00000000000000000000000013052000
00000010000000000000000013497250
00000010000100000000000013530500
00000000000100000000000014514250
00000000000000000000000014550500
00000010000000000000000014997000
00000010000100000000000015031750
00000000000100000000000016014000
00000000000000000000000016051750
00000010000000000000000016496750
00000010000100000000000016530250
00000000000100000000000017513750
00000000000000000000000017550500
00000010000000000000000017996500
00000010000100000000000018031500
00000000000100000000000019013500
00000000000000000000000019051750
00000010000000000000000019496250
00000010000100000000000019530250
00000000000100000000000020513000
00000000000000000000000020550250
00000010000000000000000020996000
00000010000100000000000021031500
00000000000100000000000022013000
00000000000000000000000022051750
00000010000000000000000022495500
00000010000100000000000022530250
00000000000100000000000023512500
00000000000000000000000023550250
00000010000000000000000023995250
00000010000100000000000024031500
00000000000100000000000025012250
00000000000000000000000025051500
00000010000000000000000025495000
00000010000100000000000025530000
00000000000100000000000026512000
00000000000000000000000026550250
00000010000000000000000026994750
00000010000100000000000027031500
00000000000100000000000028011750
00000000000000000000000028051500
00000010000000000000000028494500
00000010000100000000000028519250
00000000000100000000000029495000
00000000000000000000000029539500
00000010000000000000000029994250
00000010000100000000000030020750
00000000000100000000000030994500
00000000000000000000000031040750
00000010000000000000000031477250
00000010000100000000000031519250
00000000000100000000000032511000
00000000000000000000000032539500
00000010000000000000000032993750
00000010000100000000000033020500
00000000000100000000000034010750
00000000000000000000000034040750
00000010000000000000000034493500
00000010000100000000000034519250
00000000000100000000000035510500
00000000000000000000000035539250
00000010000000000000000035993250
00000010000100000000000036020500
00000000000100000000000037010250
00000000000000000000000037040500
00000010000000000000000037476250
00000010000100000000000037519000
00000000000100000000000038509750
00000000000000000000000038539250
00000010000000000000000038992500
00000010000100000000000039020500
00000000000100000000000040009500
00000000000000000000000040040500
00000010000000000000000040492250
00000010000100000000000040519000
00000000000100000000000041509250
00000000000000000000000041539250
00000010000000000000000041992000
00000010000100000000000042020250
00000000000100000000000043009000
00000000000000000000000043040500
00000010000000000000000043491750
00000010000100000000000043519000
00000000000100000000000044508750
00000000000000000000000044539000
00000010000000000000000044991500
00000010000100000000000045009500
00000000000100000000000045992000
00000000000000000000000046029750
00000010000000000000000046474750
00000010000100000000000046511000
00000000000100000000000047491500
00000000000000000000000047531000
00000010000000000000000047974250
00000010000100000000000048009500
00000000000100000000000048991250
00000000000000000000000049029750
00000010000000000000000049474000
00000010000100000000000049510750
00000000000100000000000050491000
00000000000000000000000050531000
00000010000000000000000050973750
00000010000100000000000051009500
00000000000100000000000051990750
00000000000000000000000052029500
00000010000000000000000052473500
00000010000100000000000052510750
00000000000100000000000053490500
00000000000000000000000053530750
00000010000000000000000053973250
00000010000100000000000054009500
00000000000100000000000054990250
00000000000000000000000055029500
00000010000000000000000055473000
00000010000100000000000055510750
00000000000100000000000056490000
00000000000000000000000056530750
00000010000000000000000056972750
00000010000100000000000057009250
00000000000100000000000057989750
00000000000000000000000058029500
00000010000000000000000058472500
00000010000100000000000058510500
00000000000100000000000059489500
00000000000000000000000059530750
00000010000000000000000059972250
00000010000100000000000060009250
00000000000100000000000060989250
00000000000000000000000061029250
00000010000000000000000061471750
00000010000100000000000061510500
00000000000100000000000062489000
00000000000000000000000062530750
00000010000000000000000062971500
00000010000100000000000063009250
00000000000100000000000063988750
00000000000000000000000064029250
00000010000000000000000064471250
00000010000100000000000064510500
00000000000100000000000065488250
00000000000000000000000065530500
00000010000000000000000065971000
00000010000100000000000066009000
00000000000100000000000066988000
00000000000000000000000067029250
00000010000000000000000067470750
00000010000100000000000067510250
00000000000100000000000068487750
00000000000000000000000068530500
00000010000000000000000068970500
00000010000100000000000069009000
00000000000100000000000069987500
00000000000000000000000070029000
00000010000000000000000070470250
00000010000100000000000070499500
00000000000100000000000071487250
00000000000000000000000071519750
00000010000000000000000071970000
00000010000100000000000071998250
00000000000100000000000072987000
00000000000000000000000073018250
00000010000000000000000073469750
00000010000100000000000073499500
00000000000100000000000074486750
00000000000000000000000074519750
00000010000000000000000074969500
00000010000100000000000074998250
00000000000100000000000075986500
00000000000000000000000076018250
00000010000000000000000076469250
00000010000100000000000076488750
00000000000100000000000077469500
00000000000000000000000077509000
00000010000000000000000077952250
00000010000100000000000077990000
00000000000100000000000078969250
00000000000000000000000079010250
00000010000000000000000079452000
00000010000100000000000079478000
00000000000100000000000080469000
00000000000000000000000080498250
00000010000000000000000080951750
00000010000100000000000080979250
00000000000100000000000081968750
00000000000000000000000081999500
00000010000000000000000082451500
00000010000100000000000082478000
00000000000100000000000083468500
00000000000000000000000083498000
00000010000000000000000083951250
00000010000100000000000083979250
00000000000100000000000084968250
00000000000000000000000084999500
00000010000000000000000085451000
00000010000100000000000085478000
00000000000100000000000086467750
00000000000000000000000086498000
00000010000000000000000086950750
00000010000100000000000086979250
00000000000100000000000087967750
00000000000000000000000087999250
00000010000000000000000088467000
00000010000100000000000088488500
00000000000100000000000089467250
00000000000000000000000089508500
00000010000000000000000089950000
00000010000100000000000089989750
00000000000100000000000090967000
00000000000000000000000091010000
00000010000000000000000091449750
00000010000100000000000091488500
00000000000100000000000092466750
00000000000000000000000092508500
00000010000000000000000092949500
00000010000100000000000092989750
00000000000100000000000093966500
00000000000000000000000094009750
00000010000000000000000094449250
00000010000100000000000094488250
00000000000100000000000095466250
00000000000000000000000095508500
00000010000000000000000095949000
00000010000100000000000095989750
00000000000100000000000096966000
00000000000000000000000097009750
00000010000000000000000097448750
00000010000100000000000097488250
00000000000100000000000098465750
00000000000000000000000098508500
00000010000000000000000098948500
00000010000100000000000098989500
00000000000100000000000099982000
00000000000000000000000100009750
00000010000000000000000100464750
00000010000100000000000100488250
00000000000100000000000101465250
00000000000000000000000101508250
00000010000000000000000101948000
00000010000100000000000101989500
00000000000100000000000102964750
00000000000000000000000103009500
00000010000000000000000103447500
00000010000100000000000103488000
00000000000100000000000104464750
00000000000000000000000104508250
00000010000000000000000104947500
00000010000100000000000104978750
00000000000100000000000105964250
00000000000000000000000105998750
00000010000000000000000106447000
00000010000100000000000106477250
00000000000100000000000107464000
00000000000000000000000107497500
00000010000000000000000107946750
00000010000100000000000107978750
00000000000100000000000108963750
00000000000000000000000108998750
00000010000000000000000109446500
00000010000100000000000109477250
00000000000100000000000110463500
00000000000000000000000110497500
00000010000000000000000110946250
00000010000100000000000110978500
00000000000100000000000111963250
00000000000000000000000111998750
00000010000000000000000112446000
00000010000100000000000112477250
00000000000100000000000113463000
00000000000000000000000113497250
00000010000000000000000113945750
00000010000100000000000113978500
00000000000100000000000114962750
00000000000000000000000114998750
00000010000000000000000115445500
00000010000100000000000115477250
00000000000100000000000116462500
00000000000000000000000116497250
00000010000000000000000116945250
00000010000100000000000116978500
00000000000100000000000117962250
00000000000000000000000117998500
00000010000000000000000118445000
00000010000100000000000118477000
00000000000100000000000119462000
00000000000000000000000119497250
00000010000000000000000119944750
00000010000100000000000119978250
00000000000100000000000120961750
00000000000000000000000120998500
00000010000000000000000121444500
00000010000100000000000121477000
00000000000100000000000122461250
00000000000000000000000122497000
00000010000000000000000122944000
00000010000100000000000122978250
00000000000100000000000123961250
00000000000000000000000123998500
00000010000000000000000124443750
00000010000100000000000124477000
00000000000100000000000125460750
00000000000000000000000125497000
00000010000000000000000125943500
00000010000100000000000125978250
00000000000100000000000126960500
00000000000000000000000126998250
00000010000000000000000127443250
00000010000100000000000127476750
00000000000100000000000128460250
00000000000000000000000128497000
00000010000000000000000128943000
00000010000100000000000128978250
00000000000100000000000129960000
00000000000000000000000129998250
00000010000000000000000130442750
00000010000100000000000130476750
00000000000100000000000131459750
00000000000000000000000131497000
00000010000000000000000131942500
00000010000100000000000131978000
00000000000100000000000132959500
00000000000000000000000132998250
00000010000000000000000133442250
00000010000100000000000133476750
00000000000100000000000134459250
00000000000000000000000134496750
00000010000000000000000134942000
00000010000100000000000134978000
00000000000100000000000135959000
00000000000000000000000135998000
00000010000000000000000136441750
00000010000100000000000136476500
00000000000100000000000137458750
00000000000000000000000137496750
00000010000000000000000137941500
00000010000100000000000137978000
00000000000100000000000138958500
00000000000000000000000138998000
00000010000000000000000139441250
00000010000100000000000139476500
00000000000100000000000140458000
00000000000000000000000140496750
00000010000000000000000140940750
00000010000100000000000140977750
00000000000100000000000141957750
00000000000000000000000141998000
00000010000000000000000142440750
00000010000100000000000142476500
00000000000100000000000143457500
00000000000000000000000143496500
00000010000000000000000143940250
00000010000100000000000143977750
00000000000100000000000144957250
00000000000000000000000144998000
00000010000000000000000145440000
00000010000100000000000145476500
00000000000100000000000146457000
00000000000000000000000146496500
00000010000000000000000146939750
00000010000100000000000146977750
00000000000100000000000147956750
00000000000000000000000147997750
00000010000000000000000148439500
00000010000100000000000148476250
00000000000100000000000149456500
00000000000000000000000149496500
00000010000000000000000149939250
00000010000100000000000149977500
00000000000100000000000150956250
00000000000000000000000150997750
00000010000000000000000151439000
00000010000100000000000151476250
00000000000100000000000152456000
00000000000000000000000152496250
00000010000000000000000152938750
00000010000100000000000152977500
00000000000100000000000153955750
00000000000000000000000153997750
00000010000000000000000154438500
00000010000100000000000154476250
00000000000100000000000155455500
00000000000000000000000155496250
00000010000000000000000155938250
00000010000100000000000155977500
00000000000100000000000156955250
00000000000000000000000156997500
00000010000000000000000157438000
00000010000100000000000157476000
00000000000100000000000158455000
00000000000000000000000158496250
00000010000000000000000158937500
00000010000100000000000158977500
00000000000100000000000159954500
00000000000000000000000159997500
00000010000000000000000160437250
00000010000100000000000160468000
00000000000100000000000161454250
00000000000000000000000161488000
00000010000000000000000161937000
00000010000100000000000161966750
00000000000100000000000162954000
00000000000000000000000162986750
00000010000000000000000163436750
00000010000100000000000163468000
00000000000100000000000164453750
00000000000000000000000164488000
00000010000000000000000164936500
00000010000100000000000164966500
00000000000100000000000165953500
00000000000000000000000165986750
00000010000000000000000166436250
00000010000100000000000166467750
00000000000100000000000167453250
00000000000000000000000167488000
00000010000000000000000167936000
00000010000100000000000167966500
00000000000100000000000168953000
00000000000000000000000168986500
00000010000000000000000169435750
00000010000100000000000169467750
00000000000100000000000170452750
00000000000000000000000170488000
00000010000000000000000170935500
00000010000100000000000170966500
00000000000100000000000171952500
00000000000000000000000171986500
00000010000000000000000172435250
00000010000100000000000172467750
00000000000100000000000173452250
00000000000000000000000173487750
00000010000000000000000173935000
00000010000100000000000173966250
00000000000100000000000174952000
00000000000000000000000174986500
00000010000000000000000175434750
00000010000100000000000175467750
00000000000100000000000176451750
00000000000000000000000176487750
00000010000000000000000176934250
00000010000100000000000176966250
00000000000100000000000177951250
00000000000000000000000177986250
00000010000000000000000178434000
00000010000100000000000178467500
00000000000100000000000179451000
00000000000000000000000179487750
00000010000000000000000179933750
00000010000100000000000179966250
