# Supplementary material for: Auditory presentation and synchronization in Adobe Flash and HTML5/JavaScript Web experiments
Source: Behav Res Methods. 2016 Jul 15;48(3):897–908. doi: 10.3758/s13428-016-0758-5 (PMC5003904; doi:10.3758/s13428-016-0758-5)
Supplement: Supplementary file 1 — (ZIP 1310 kb) [file 13428_2016_758_MOESM1_ESM.zip › Logs/aud-dsc-lenlap-1000-ed-fl-sep-rep.rtl]

[PC Software Vesion]
20121128
[ARM Firmware Version]
20120901
[Capture Date]
04 Jan 2016
[Capture Time]
19:06:20
[Capture Duration (Secs)]
180
[Changes]
475
[Samples]
720000
[Soak Rate]
0.0659722222222222
[Audio In 1 Threshold]
89
[Audio In 2 Threshold]
64
[Audio Out 1 Threshold]
64
[Audio Out 2 Threshold]
64
[Opto 1 Threshold]
125
[Opto 2 Threshold]
119
[Opto 3 Threshold]
102
[Opto 4 Threshold]
64
[Opto 1 Refreshes Blocked]
True
[Opto 2 Refreshes Blocked]
True
[Opto 3 Refreshes Blocked]
True
[Opto 4 Refreshes Blocked]
True
[Keypad4Description]
Button 4 of the BBTK Response Pad triggered when pressed.
[Keypad3Description]
Button 3 of the BBTK Response Pad triggered when pressed.
[Keypad2Description]
Button 2 of the BBTK Response Pad triggered when pressed.
[Keypad1Description]
Button 1 of the BBTK Response Pad triggered when pressed.
[Opto4Description]
Opto-detector 4 triggered by an active screen region.
[Opto3Description]
Opto-detector 3 triggered by an active screen region.
[Opto2Description]
Opto-detector 2 triggered by an active screen region.
[Opto1Description]
Opto-detector 1 triggered by an active screen region.
[TTLIn2Description]
TTL input 2 triggered by a digital signal.
[TTLIn1Description]
TTL input 1 triggered by a digital signal.
[AudIn2Description]
Audio input 2 triggered by a BBTK Mic.
[AudIn1Description]
Audio input 1 triggered by a BBTK Mic.
[ASC4Description]
Active Switch Closure output 4 generates a key down.
[ASC3Description]
Active Switch Closure output 3 generates a key down.
[ASC2Description]
Active Switch Closure output 2 generates a key down.
[ASC1Description]
Active Switch Closure output 1 generates a key down.
[TTLOut2Description]
TTL output 2 generates a digital signal.
[TTLOut1Description]
TTL output 1 generates a digital signal.
[AudOut2Description]
Audio output 2 generates a tone on the BBTK sounder.
[AudOut1Description]
Audio output 1 generates a tone on the BBTK sounder.
[Notes]

[Data]
00000000000000000000000000000000
00000010000000000000000001404750
00000010000100000000000001496750
00000000000100000000000002422750
00000000000000000000000002518250
00000010000000000000000002921000
00000010000100000000000003006000
00000000000100000000000003955750
00000000000000000000000004027750
00000010000000000000000004454000
00000010000100000000000004538500
00000000000100000000000005472250
00000000000000000000000005560250
00000010000000000000000005953750
00000010000100000000000006047750
00000000000100000000000006972000
00000000000000000000000007069250
00000010000000000000000007453500
00000010000100000000000007533750
00000000000100000000000008471750
00000000000000000000000008555250
00000010000000000000000008953250
00000010000100000000000009043000
00000000000100000000000009971250
00000000000000000000000010064500
00000010000000000000000010469750
00000010000100000000000010575500
00000000000100000000000011504500
00000000000000000000000011597250
00000010000000000000000011986000
00000010000100000000000012084750
00000000000100000000000013004250
00000000000000000000000013106500
00000010000000000000000013485750
00000010000100000000000013594000
00000000000100000000000014504000
00000000000000000000000014615750
00000010000000000000000014985500
00000010000100000000000015080250
00000000000100000000000016020250
00000000000000000000000016101500
00000010000000000000000016502000
00000010000100000000000016589500
00000000000100000000000017519750
00000000000000000000000017610750
00000010000000000000000018001500
00000010000100000000000018098750
00000000000100000000000019019750
00000000000000000000000019120000
00000010000000000000000019501500
00000010000100000000000019584750
00000000000100000000000020519500
00000000000000000000000020606250
00000010000000000000000021001000
00000010000100000000000021094000
00000000000100000000000022019250
00000000000000000000000022115500
00000010000000000000000022517500
00000010000100000000000022603250
00000000000100000000000023535500
00000000000000000000000023624750
00000010000000000000000024034000
00000010000100000000000024135750
00000000000100000000000025068500
00000000000000000000000025157000
00000010000000000000000025567000
00000010000100000000000025645000
00000000000100000000000026585000
00000000000000000000000026666250
00000010000000000000000027066750
00000010000100000000000027154250
00000000000100000000000028101500
00000000000000000000000028175500
00000010000000000000000028583000
00000010000100000000000028686750
00000000000100000000000029601250
00000000000000000000000029708250
00000010000000000000000030082750
00000010000100000000000030172750
00000000000100000000000031101000
00000000000000000000000031194000
00000010000000000000000031599250
00000010000100000000000031682000
00000000000100000000000032617250
00000000000000000000000032703250
00000010000000000000000033115500
00000010000100000000000033191250
00000000000100000000000034133750
00000000000000000000000034212500
00000010000000000000000034632000
00000010000100000000000034723750
00000000000100000000000035633500
00000000000000000000000035745500
00000010000000000000000036115000
00000010000100000000000036209750
00000000000100000000000037149750
00000000000000000000000037231500
00000010000000000000000037631500
00000010000100000000000037719000
00000000000100000000000038666250
00000000000000000000000038740750
00000010000000000000000039147750
00000010000100000000000039228250
00000000000100000000000040182500
00000000000000000000000040250000
00000010000000000000000040681000
00000010000100000000000040759500
00000000000100000000000041699000
00000000000000000000000041782500
00000010000000000000000042180500
00000010000100000000000042270000
00000000000100000000000043215250
00000000000000000000000043291750
00000010000000000000000043697000
00000010000100000000000043779250
00000000000100000000000044715000
00000000000000000000000044801000
00000010000000000000000045213500
00000010000100000000000045288500
00000000000100000000000046231500
00000000000000000000000046310250
00000010000000000000000046713000
00000010000100000000000046797750
00000000000100000000000047731250
00000000000000000000000047819500
00000010000000000000000048213000
00000010000100000000000048283750
00000000000100000000000049231000
00000000000000000000000049305500
00000010000000000000000049712500
00000010000100000000000049793000
00000000000100000000000050730750
00000000000000000000000050814750
00000010000000000000000051212250
00000010000100000000000051302250
00000000000100000000000052247000
00000000000000000000000052324000
00000010000000000000000052728750
00000010000100000000000052811500
00000000000100000000000053763500
00000000000000000000000053833250
00000010000000000000000054245000
00000010000100000000000054344000
00000000000100000000000055279750
00000000000000000000000055365750
00000010000000000000000055761500
00000010000100000000000055853250
00000000000100000000000056779500
00000000000000000000000056875000
00000010000000000000000057261250
00000010000100000000000057339250
00000000000100000000000058296000
00000000000000000000000058361000
00000010000000000000000058794250
00000010000100000000000058895000
00000000000100000000000059829000
00000000000000000000000059916750
00000010000000000000000060310750
00000010000100000000000060404250
00000000000100000000000061328750
00000000000000000000000061426000
00000010000000000000000061827000
00000010000100000000000061913500
00000000000100000000000062861750
00000000000000000000000062935250
00000010000000000000000063343500
00000010000100000000000063422750
00000000000100000000000064378250
00000000000000000000000064444500
00000010000000000000000064859750
00000010000100000000000064930750
00000000000100000000000065878000
00000000000000000000000065953750
00000010000000000000000066359500
00000010000100000000000066441250
00000000000100000000000067394250
00000000000000000000000067464250
00000010000000000000000067876000
00000010000100000000000067973750
00000000000100000000000068894000
00000000000000000000000068995500
00000010000000000000000069375750
00000010000100000000000069460000
00000000000100000000000070393750
00000000000000000000000070481500
00000010000000000000000070875500
00000010000100000000000070969250
00000000000100000000000071910250
00000000000000000000000071990750
00000010000000000000000072391750
00000010000100000000000072478500
00000000000100000000000073409750
00000000000000000000000073500000
00000010000000000000000073891500
00000010000100000000000073987750
00000000000100000000000074926250
00000000000000000000000075009250
00000010000000000000000075424750
00000010000100000000000075520250
00000000000100000000000076442500
00000000000000000000000076541750
00000010000000000000000076924500
00000010000100000000000077006250
00000000000100000000000077959000
00000000000000000000000078027750
00000010000000000000000078440750
00000010000100000000000078538750
00000000000100000000000079475500
00000000000000000000000079560250
00000010000000000000000079957250
00000010000100000000000080048000
00000000000100000000000080991750
00000000000000000000000081069250
00000010000000000000000081473500
00000010000100000000000081557250
00000000000100000000000082491500
00000000000000000000000082578500
00000010000000000000000082973250
00000010000100000000000083066500
00000000000100000000000084008000
00000000000000000000000084087750
00000010000000000000000084489500
00000010000100000000000084575750
00000000000100000000000085507500
00000000000000000000000085597250
00000010000000000000000086006000
00000010000100000000000086085000
00000000000100000000000087024000
00000000000000000000000087106500
00000010000000000000000087505750
00000010000100000000000087594250
00000000000100000000000088523750
00000000000000000000000088615750
00000010000000000000000089005500
00000010000100000000000089103500
00000000000100000000000090040250
00000000000000000000000090125000
00000010000000000000000090522000
00000010000100000000000090612750
00000000000100000000000091540000
00000000000000000000000091634500
00000010000000000000000092021750
00000010000100000000000092122000
00000000000100000000000093039750
00000000000000000000000093143750
00000010000000000000000093538000
00000010000100000000000093631250
00000000000100000000000094572750
00000000000000000000000094653000
00000010000000000000000095054500
00000010000100000000000095140500
00000000000100000000000096089000
00000000000000000000000096162250
00000010000000000000000096587500
00000010000100000000000096671750
00000000000100000000000097622250
00000000000000000000000097694250
00000010000000000000000098104000
00000010000100000000000098182250
00000000000100000000000099138500
00000000000000000000000099203500
00000010000000000000000099620250
00000010000100000000000099714750
00000000000100000000000100655000
00000000000000000000000100736250
00000010000000000000000101153250
00000010000100000000000101247250
00000000000100000000000102188000
00000000000000000000000102268750
00000010000000000000000102669750
00000010000100000000000102756500
00000000000100000000000103704250
00000000000000000000000103778000
00000010000000000000000104186000
00000010000100000000000104289000
00000000000100000000000105204000
00000000000000000000000105310250
00000010000000000000000105685750
00000010000100000000000105775000
00000000000100000000000106720500
00000000000000000000000106796250
00000010000000000000000107202250
00000010000100000000000107284250
00000000000100000000000108220250
00000000000000000000000108306000
00000010000000000000000108718500
00000010000100000000000108816750
00000000000100000000000109736750
00000000000000000000000109838000
00000010000000000000000110218250
00000010000100000000000110302750
00000000000100000000000111253000
00000000000000000000000111324500
00000010000000000000000111734750
00000010000100000000000111835250
00000000000100000000000112752750
00000000000000000000000112856500
00000010000000000000000113251000
00000010000100000000000113321250
00000000000100000000000114269250
00000000000000000000000114343000
00000010000000000000000114750750
00000010000100000000000114830500
00000000000100000000000115769000
00000000000000000000000115852250
00000010000000000000000116250500
00000010000100000000000116339750
00000000000100000000000117268500
00000000000000000000000117361500
00000010000000000000000117750250
00000010000100000000000117849000
00000000000100000000000118785000
00000000000000000000000118870750
00000010000000000000000119283500
00000010000100000000000119381500
00000000000100000000000120301500
00000000000000000000000120403000
00000010000000000000000120783000
00000010000100000000000120890750
00000000000100000000000121801000
00000000000000000000000121912250
00000010000000000000000122299500
00000010000100000000000122400000
00000000000100000000000123334250
00000000000000000000000123421500
00000010000000000000000123816000
00000010000100000000000123909250
00000000000100000000000124834000
00000000000000000000000124930750
00000010000000000000000125332250
00000010000100000000000125441750
00000000000100000000000126367000
00000000000000000000000126463500
00000010000000000000000126848750
00000010000100000000000126949500
00000000000100000000000127866750
00000000000000000000000127972750
00000010000000000000000128348500
00000010000100000000000128437000
00000000000100000000000129366500
00000000000000000000000129458500
00000010000000000000000129864750
00000010000100000000000129969500
00000000000100000000000130899500
00000000000000000000000130991250
00000010000000000000000131381250
00000010000100000000000131478750
00000000000100000000000132432500
00000000000000000000000132500500
00000010000000000000000132914250
00000010000100000000000133011250
00000000000100000000000133932250
00000000000000000000000134033000
00000010000000000000000134414000
00000010000100000000000134520500
00000000000100000000000135448500
00000000000000000000000135542250
00000010000000000000000135930250
00000010000100000000000136029750
00000000000100000000000136948250
00000000000000000000000137051500
00000010000000000000000137446750
00000010000100000000000137539000
00000000000100000000000138481500
00000000000000000000000138560750
00000010000000000000000138979750
00000010000100000000000139071500
00000000000100000000000139981000
00000000000000000000000140093000
00000010000000000000000140496250
00000010000100000000000140580750
00000000000100000000000141514000
00000000000000000000000141602250
00000010000000000000000141996000
00000010000100000000000142090000
00000000000100000000000143030500
00000000000000000000000143111500
00000010000000000000000143529000
00000010000100000000000143622500
00000000000100000000000144547000
00000000000000000000000144644250
00000010000000000000000145045250
00000010000100000000000145131750
00000000000100000000000146080000
00000000000000000000000146153500
00000010000000000000000146561750
00000010000100000000000146639750
00000000000100000000000147579750
00000000000000000000000147662750
00000010000000000000000148061500
00000010000100000000000148150250
00000000000100000000000149079500
00000000000000000000000149172000
00000010000000000000000149561250
00000010000100000000000149636250
00000000000100000000000150579250
00000000000000000000000150657750
00000010000000000000000151061000
00000010000100000000000151145500
00000000000100000000000152078750
00000000000000000000000152167000
00000010000000000000000152577250
00000010000100000000000152654750
00000000000100000000000153612000
00000000000000000000000153676250
00000010000000000000000154093750
00000010000100000000000154187250
00000000000100000000000155111750
00000000000000000000000155210250
00000010000000000000000155610250
00000010000100000000000155696500
00000000000100000000000156628250
00000000000000000000000156718250
00000010000000000000000157126500
00000010000100000000000157204500
00000000000100000000000158144500
00000000000000000000000158227500
00000010000000000000000158643000
00000010000100000000000158738250
00000000000100000000000159677500
00000000000000000000000159761250
00000010000000000000000160159250
00000010000100000000000160247500
00000000000100000000000161194000
00000000000000000000000161270500
00000010000000000000000161675750
00000010000100000000000161756750
00000000000100000000000162693750
00000000000000000000000162778500
00000010000000000000000163192000
00000010000100000000000163289250
00000000000100000000000164210000
00000000000000000000000164310750
00000010000000000000000164691750
00000010000100000000000164775250
00000000000100000000000165726500
00000000000000000000000165797000
00000010000000000000000166208250
00000010000100000000000166284750
00000000000100000000000167226250
00000000000000000000000167306250
00000010000000000000000167708000
00000010000100000000000167794000
00000000000100000000000168726000
00000000000000000000000168815500
00000010000000000000000169207750
00000010000100000000000169280000
00000000000100000000000170225750
00000000000000000000000170301500
00000010000000000000000170707250
00000010000100000000000170789250
00000000000100000000000171742000
00000000000000000000000171811500
00000010000000000000000172240500
00000010000100000000000172321750
00000000000100000000000173275000
00000000000000000000000173343250
00000010000000000000000173756750
00000010000100000000000173829500
00000000000100000000000174774750
00000000000000000000000174852500
00000010000000000000000175256500
00000010000100000000000175340250
00000000000100000000000176291250
00000000000000000000000176361750
00000010000000000000000176773000
00000010000100000000000176849500
00000000000100000000000177791000
00000000000000000000000177871000
00000010000000000000000178289250
00000010000100000000000178382000
00000000000100000000000179307500
00000000000000000000000179403500
00000010000000000000000179805750
00000010000100000000000179891250
