# Supplementary material for: Auditory presentation and synchronization in Adobe Flash and HTML5/JavaScript Web experiments
Source: Behav Res Methods. 2016 Jul 15;48(3):897–908. doi: 10.3758/s13428-016-0758-5 (PMC5003904; doi:10.3758/s13428-016-0758-5)
Supplement: Supplementary file 1 — (ZIP 1310 kb) [file 13428_2016_758_MOESM1_ESM.zip › Logs/aud-dsc-lenlap-1000-ed-js-sep-rep.rtl]

[PC Software Vesion]
20121128
[ARM Firmware Version]
20120901
[Capture Date]
04 Jan 2016
[Capture Time]
18:44:15
[Capture Duration (Secs)]
180
[Changes]
439
[Samples]
720000
[Soak Rate]
0.0609722222222222
[Audio In 1 Threshold]
89
[Audio In 2 Threshold]
64
[Audio Out 1 Threshold]
64
[Audio Out 2 Threshold]
64
[Opto 1 Threshold]
125
[Opto 2 Threshold]
119
[Opto 3 Threshold]
102
[Opto 4 Threshold]
64
[Opto 1 Refreshes Blocked]
True
[Opto 2 Refreshes Blocked]
True
[Opto 3 Refreshes Blocked]
True
[Opto 4 Refreshes Blocked]
True
[Keypad4Description]
Button 4 of the BBTK Response Pad triggered when pressed.
[Keypad3Description]
Button 3 of the BBTK Response Pad triggered when pressed.
[Keypad2Description]
Button 2 of the BBTK Response Pad triggered when pressed.
[Keypad1Description]
Button 1 of the BBTK Response Pad triggered when pressed.
[Opto4Description]
Opto-detector 4 triggered by an active screen region.
[Opto3Description]
Opto-detector 3 triggered by an active screen region.
[Opto2Description]
Opto-detector 2 triggered by an active screen region.
[Opto1Description]
Opto-detector 1 triggered by an active screen region.
[TTLIn2Description]
TTL input 2 triggered by a digital signal.
[TTLIn1Description]
TTL input 1 triggered by a digital signal.
[AudIn2Description]
Audio input 2 triggered by a BBTK Mic.
[AudIn1Description]
Audio input 1 triggered by a BBTK Mic.
[ASC4Description]
Active Switch Closure output 4 generates a key down.
[ASC3Description]
Active Switch Closure output 3 generates a key down.
[ASC2Description]
Active Switch Closure output 2 generates a key down.
[ASC1Description]
Active Switch Closure output 1 generates a key down.
[TTLOut2Description]
TTL output 2 generates a digital signal.
[TTLOut1Description]
TTL output 1 generates a digital signal.
[AudOut2Description]
Audio output 2 generates a tone on the BBTK sounder.
[AudOut1Description]
Audio output 1 generates a tone on the BBTK sounder.
[Notes]

[Data]
00000000000000000000000000000000
00000010000000000000000001835251
00000010000100000000000001878752
00000000000100000000000002870251
00000000000000000000000002900001
00000010000000000000000003451751
00000010000100000000000003486501
00000000000100000000000004486501
00000000000000000000000004508001
00000010000000000000000005068001
00000010000100000000000005109751
00000000000100000000000006119501
00000000000000000000000006131251
00000010000000000000000006701001
00000010000100000000000006725251
00000000000100000000000007736001
00000000000000000000000007746501
00000010000000000000000008317501
00000010000100000000000008354001
00000000000100000000000009352251
00000000000000000000000009375251
00000010000000000000000009950501
00000010000100000000000009983001
00000000000100000000000010985251
00000000000000000000000011004501
00000010000000000000000011566752
00000010000100000000000011605501
00000000000100000000000012618501
00000000000000000000000012627001
00000010000000000000000013199751
00000010000100000000000013236501
00000000000100000000000014234751
00000000000000000000000014258001
00000010000000000000000014849501
00000010000100000000000014875001
00000000000100000000000015867751
00000000000000000000000015896501
00000010000000000000000016482501
00000010000100000000000016510001
00000000000100000000000017517501
00000000000000000000000017531501
00000010000000000000000018099001
00000010000100000000000018134001
00000000000100000000000019134001
00000000000000000000000019155751
00000010000000000000000019732001
00000010000100000000000019767251
00000000000100000000000020767001
00000000000000000000000020788501
00000010000000000000000021381751
00000010000100000000000021405751
00000000000100000000000022399751
00000000000000000000000022427001
00000010000000000000000023014751
00000010000100000000000023049001
00000000000100000000000024049751
00000000000000000000000024070252
00000010000000000000000024647752
00000010000100000000000024685751
00000000000100000000000025682751
00000000000000000000000025707251
00000010000000000000000026297501
00000010000100000000000026322501
00000000000100000000000027315751
00000000000000000000000027344001
00000010000000000000000027914001
00000010000100000000000027950751
00000000000100000000000028948751
00000000000000000000000028972501
00000010000000000000000029530251
00000010000100000000000029568501
00000000000100000000000030565252
00000000000000000000000030590001
00000010000000000000000031163251
00000010000100000000000031206001
00000000000100000000000032198251
00000000000000000000000032227252
00000010000000000000000032796251
00000010000100000000000032829501
00000000000100000000000033831251
00000000000000000000000033851252
00000010000000000000000034412751
00000010000100000000000034449251
00000000000100000000000035447501
00000000000000000000000035471001
00000010000000000000000036045751
00000010000100000000000036081251
00000000000100000000000037080751
00000000000000000000000037103001
00000010000000000000000037662252
00000010000100000000000037701501
00000000000100000000000038697001
00000000000000000000000038722751
00000010000000000000000039295251
00000010000100000000000039333751
00000000000100000000000040330001
00000000000000000000000040355001
00000010000000000000000040928251
00000010000100000000000040967751
00000000000100000000000041963001
00000000000000000000000041989501
00000010000000000000000042578001
00000010000100000000000042612251
00000000000100000000000043612751
00000000000000000000000043634001
00000010000000000000000044211001
00000010000100000000000044249001
00000000000100000000000045245751
00000000000000000000000045270751
00000010000000000000000045844001
00000010000100000000000045872751
00000000000100000000000046878751
00000000000000000000000046894252
00000010000000000000000047477001
00000010000100000000000047514001
00000000000100000000000048511751
00000000000000000000000048535751
00000010000000000000000049126751
00000010000100000000000049162751
00000000000100000000000050161501
00000000000000000000000050184501
00000010000000000000000050743001
00000010000100000000000050776001
00000000000100000000000051778001
00000000000000000000000051797501
00000010000000000000000052376251
00000010000100000000000052408501
00000000000100000000000053411001
00000000000000000000000053430251
00000010000000000000000054009251
00000010000100000000000054038501
00000000000100000000000055044001
00000000000000000000000055060001
00000010000000000000000055642251
00000010000100000000000055673501
00000000000100000000000056693751
00000000000000000000000056695001
00000010000000000000000057275252
00000010000100000000000057309251
00000000000100000000000058310251
00000000000000000000000058330751
00000010000000000000000058908251
00000010000100000000000058946001
00000000000100000000000059943251
00000000000000000000000059967501
00000010000000000000000060541501
00000010000100000000000060583001
00000000000100000000000061576251
00000000000000000000000061604751
00000010000000000000000062174501
00000010000100000000000062209751
00000000000100000000000063209251
00000000000000000000000063231501
00000010000000000000000063807501
00000010000100000000000063848251
00000000000100000000000064842251
00000000000000000000000064870001
00000010000000000000000065440501
00000010000100000000000065470251
00000000000100000000000066475251
00000000000000000000000066491752
00000010000000000000000067073501
00000010000100000000000067099001
00000000000100000000000068091751
00000000000000000000000068120251
00000010000000000000000068690001
00000010000100000000000068725251
00000000000100000000000069724751
00000000000000000000000069747001
00000010000000000000000070323001
00000010000100000000000070357751
00000000000100000000000071357751
00000000000000000000000071379501
00000010000000000000000071956001
00000010000100000000000071991751
00000000000100000000000072990751
00000000000000000000000073013501
00000010000000000000000073589001
00000010000100000000000073617751
00000000000100000000000074623751
00000000000000000000000074639252
00000010000000000000000075205501
00000010000100000000000075233001
00000000000100000000000076240251
00000000000000000000000076254501
00000010000000000000000076821751
00000010000100000000000076853251
00000000000100000000000077856501
00000000000000000000000077874751
00000010000000000000000078454751
00000010000100000000000078481251
00000000000100000000000079489751
00000000000000000000000079503001
00000010000000000000000080088001
00000010000100000000000080114001
00000000000100000000000081122501
00000000000000000000000081135251
00000010000000000000000081704251
00000010000100000000000081738751
00000000000100000000000082739001
00000000000000000000000082760251
00000010000000000000000083354001
00000010000100000000000083383251
00000000000100000000000084372001
00000000000000000000000084405001
00000010000000000000000085003751
00000010000100000000000085029501
00000000000100000000000086038501
00000000000000000000000086051251
00000010000000000000000086636752
00000010000100000000000086676251
00000000000100000000000087671501
00000000000000000000000087697751
00000010000000000000000088286501
00000010000100000000000088322251
00000000000100000000000089321251
00000000000000000000000089343752
00000010000000000000000089936001
00000010000100000000000089968001
00000000000100000000000090970751
00000000000000000000000090989501
00000010000000000000000091552501
00000010000100000000000091590001
00000000000100000000000092587001
00000000000000000000000092611251
00000010000000000000000093185501
00000010000100000000000093209001
00000000000100000000000094220251
00000000000000000000000094230501
00000010000000000000000094818501
00000010000100000000000094846251
00000000000100000000000095853251
00000000000000000000000095867501
00000010000000000000000096435001
00000010000100000000000096463501
00000000000100000000000097469751
00000000000000000000000097485251
00000010000000000000000098068001
00000010000100000000000098102501
00000000000100000000000099102751
00000000000000000000000099124251
00000010000000000000000099684252
00000010000100000000000099718751
00000000000100000000000100719001
00000000000000000000000100740251
00000010000000000000000101317501
00000010000100000000000101349751
00000000000100000000000102352001
00000000000000000000000102371251
00000010000000000000000102950501
00000010000100000000000102985501
00000000000100000000000103985251
00000000000000000000000104007251
00000010000000000000000104583501
00000010000100000000000104621001
00000000000100000000000105618251
00000000000000000000000105642251
00000010000000000000000106216501
00000010000100000000000106241001
00000000000100000000000107251251
00000000000000000000000107262251
00000010000000000000000107849501
00000010000100000000000107887251
00000000000100000000000108884251
00000000000000000000000108908501
00000010000000000000000109482501
00000010000100000000000109519001
00000000000100000000000110517251
00000000000000000000000110540501
00000010000000000000000111132251
00000010000100000000000111157001
00000000000100000000000112150252
00000000000000000000000112178251
00000010000000000000000112748751
00000010000100000000000112786001
00000000000100000000000113800001
00000000000000000000000113807251
00000010000000000000000114365001
00000010000100000000000114400751
00000000000100000000000115399751
00000000000000000000000115422501
00000010000000000000000115998001
00000010000100000000000116031001
00000000000100000000000117032751
00000000000000000000000117052751
00000010000000000000000117631001
00000010000100000000000117655751
00000000000100000000000118665751
00000000000000000000000118677001
00000010000000000000000119264251
00000010000100000000000119302251
00000000000100000000000120298752
00000000000000000000000120323751
00000010000000000000000120897251
00000010000100000000000120922001
00000000000100000000000121932001
00000000000000000000000121943501
00000010000000000000000122530251
00000010000100000000000122565001
00000000000100000000000123565001
00000000000000000000000123586251
00000010000000000000000124163252
00000010000100000000000124189751
00000000000100000000000125198001
00000000000000000000000125211251
00000010000000000000000125779752
00000010000100000000000125814751
00000000000100000000000126814251
00000000000000000000000126836251
00000010000000000000000127412751
00000010000100000000000127452751
00000000000100000000000128447501
00000000000000000000000128474501
00000010000000000000000129062501
00000010000100000000000129091751
00000000000100000000000130097001
00000000000000000000000130113251
00000010000000000000000130712251
00000010000100000000000130739001
00000000000100000000000131746752
00000000000000000000000131760501
00000010000000000000000132328501
00000010000100000000000132360251
00000000000100000000000133363251
00000000000000000000000133381501
00000010000000000000000133961501
00000010000100000000000133997501
00000000000100000000000134996251
00000000000000000000000135019001
00000010000000000000000135594501
00000010000100000000000135628251
00000000000100000000000136629251
00000000000000000000000136650001
00000010000000000000000137227501
00000010000100000000000137253251
00000000000100000000000138262252
00000000000000000000000138275001
00000010000000000000000138844001
00000010000100000000000138873751
00000000000100000000000139878751
00000000000000000000000139895001
00000010000000000000000140460501
00000010000100000000000140496251
00000000000100000000000141495001
00000000000000000000000141517751
00000010000000000000000142093001
00000010000100000000000142130001
00000000000100000000000143128001
00000000000000000000000143151251
00000010000000000000000143726501
00000010000100000000000143767001
00000000000100000000000144761001
00000000000000000000000144788501
00000010000000000000000145359501
00000010000100000000000145388751
00000000000100000000000146394252
00000000000000000000000146410501
00000010000000000000000146992501
00000010000100000000000147016751
00000000000100000000000148027251
00000000000000000000000148038251
00000010000000000000000148609001
00000010000100000000000148640251
00000000000100000000000149643501
00000000000000000000000149661751
00000010000000000000000150242001
00000010000100000000000150271501
00000000000100000000000151276501
00000000000000000000000151293251
00000010000000000000000151858251
00000010000100000000000151894751
00000000000100000000000152893001
00000000000000000000000152916501
00000010000000000000000153508001
00000010000100000000000153534501
00000000000100000000000154542751
00000000000000000000000154555751
00000010000000000000000155124501
00000010000100000000000155156251
00000000000100000000000156159001
00000000000000000000000156177501
00000010000000000000000156757501
00000010000100000000000156787751
00000000000100000000000157792001
00000000000000000000000157809251
00000010000000000000000158373751
00000010000100000000000158402751
00000000000100000000000159408501
00000000000000000000000159424251
00000010000000000000000159990251
00000010000100000000000160020001
00000000000100000000000161024751
00000000000000000000000161041501
00000010000000000000000161623252
00000010000100000000000161660751
00000000000100000000000162657751
00000000000000000000000162682501
00000010000000000000000163273001
00000010000100000000000163298251
00000000000100000000000164291001
00000000000000000000000164319501
00000010000000000000000164889251
00000010000100000000000164927751
00000000000100000000000165924001
00000000000000000000000165949251
00000010000000000000000166539001
00000010000100000000000166575251
00000000000100000000000167573501
00000000000000000000000167597001
00000010000000000000000168172001
00000010000100000000000168202751
00000000000100000000000169206501
00000000000000000000000169224501
00000010000000000000000169805001
00000010000100000000000169834251
00000000000100000000000170839751
00000000000000000000000170855751
00000010000000000000000171438001
00000010000100000000000171466751
00000000000100000000000172456001
00000000000000000000000172488501
00000010000000000000000173054501
00000010000100000000000173087251
00000000000100000000000174089001
00000000000000000000000174108751
00000010000000000000000174671001
00000010000100000000000174704751
00000000000100000000000175705501
00000000000000000000000175726251
00000010000000000000000176320501
00000010000100000000000176345251
00000000000100000000000177355252
00000000000000000000000177367001
00000010000000000000000177937001
00000010000100000000000177974251
00000000000100000000000178971501
00000000000000000000000178996001
00000010000000000000000179553251
00000010000100000000000179595001
