# Supplementary material for: Auditory presentation and synchronization in Adobe Flash and HTML5/JavaScript Web experiments
Source: Behav Res Methods. 2016 Jul 15;48(3):897–908. doi: 10.3758/s13428-016-0758-5 (PMC5003904; doi:10.3758/s13428-016-0758-5)
Supplement: Supplementary file 1 — (ZIP 1310 kb) [file 13428_2016_758_MOESM1_ESM.zip › Logs/aud-dsc-lenlap-1000-ed-js-sync-wav.rtl]

[PC Software Vesion]
20121128
[ARM Firmware Version]
20120901
[Capture Date]
20 Dec 2015
[Capture Time]
17:54:11
[Capture Duration (Secs)]
180
[Changes]
468
[Samples]
720000
[Soak Rate]
0.065
[Audio In 1 Threshold]
89
[Audio In 2 Threshold]
64
[Audio Out 1 Threshold]
64
[Audio Out 2 Threshold]
64
[Opto 1 Threshold]
125
[Opto 2 Threshold]
119
[Opto 3 Threshold]
102
[Opto 4 Threshold]
64
[Opto 1 Refreshes Blocked]
True
[Opto 2 Refreshes Blocked]
True
[Opto 3 Refreshes Blocked]
True
[Opto 4 Refreshes Blocked]
True
[Keypad4Description]
Button 4 of the BBTK Response Pad triggered when pressed.
[Keypad3Description]
Button 3 of the BBTK Response Pad triggered when pressed.
[Keypad2Description]
Button 2 of the BBTK Response Pad triggered when pressed.
[Keypad1Description]
Button 1 of the BBTK Response Pad triggered when pressed.
[Opto4Description]
Opto-detector 4 triggered by an active screen region.
[Opto3Description]
Opto-detector 3 triggered by an active screen region.
[Opto2Description]
Opto-detector 2 triggered by an active screen region.
[Opto1Description]
Opto-detector 1 triggered by an active screen region.
[TTLIn2Description]
TTL input 2 triggered by a digital signal.
[TTLIn1Description]
TTL input 1 triggered by a digital signal.
[AudIn2Description]
Audio input 2 triggered by a BBTK Mic.
[AudIn1Description]
Audio input 1 triggered by a BBTK Mic.
[ASC4Description]
Active Switch Closure output 4 generates a key down.
[ASC3Description]
Active Switch Closure output 3 generates a key down.
[ASC2Description]
Active Switch Closure output 2 generates a key down.
[ASC1Description]
Active Switch Closure output 1 generates a key down.
[TTLOut2Description]
TTL output 2 generates a digital signal.
[TTLOut1Description]
TTL output 1 generates a digital signal.
[AudOut2Description]
Audio output 2 generates a tone on the BBTK sounder.
[AudOut1Description]
Audio output 1 generates a tone on the BBTK sounder.
[Notes]

[Data]
00000000000000000000000000000000
00000000000100000000000002632252
00000010000100000000000002639501
00000010000000000000000003636752
00000000000000000000000003673501
00000000000100000000000004142252
00000010000100000000000004156001
00000010000000000000000005146252
00000000000000000000000005173251
00000000000100000000000005662001
00000010000100000000000005672251
00000010000000000000000006666501
00000000000000000000000006706501
00000000000100000000000007172001
00000010000100000000000007188752
00000010000000000000000008176251
00000000000000000000000008206001
00000000000100000000000008692001
00000010000100000000000008705001
00000010000000000000000009706252
00000000000000000000000009739251
00000000000100000000000010222001
00000010000100000000000010238251
00000010000000000000000011226001
00000000000000000000000011255501
00000000000100000000000011742001
00000010000100000000000011754501
00000010000000000000000012736001
00000000000000000000000012772001
00000000000100000000000013262001
00000010000100000000000013271001
00000010000000000000000014266001
00000000000000000000000014288252
00000000000100000000000014772001
00000010000100000000000014787252
00000010000000000000000015776001
00000000000000000000000015821501
00000010000100000000000016301752
00000010000000000000000017306001
00000000000000000000000017337751
00000000000100000000000017821751
00000010000100000000000017836752
00000010000000000000000018826001
00000000000000000000000018870751
00000000000100000000000019341751
00000010000100000000000019353251
00000010000000000000000020345751
00000000000000000000000020387252
00000000000100000000000020851751
00000010000100000000000020869501
00000010000000000000000021865751
00000000000000000000000021885751
00000000000100000000000022371751
00000010000100000000000022386001
00000010000000000000000023376252
00000000000000000000000023403251
00000000000100000000000023891751
00000010000100000000000023902251
00000010000000000000000024885752
00000000000000000000000024919751
00000000000100000000000025411501
00000010000100000000000025418751
00000010000000000000000026416001
00000000000000000000000026452752
00000000000100000000000026921501
00000010000100000000000026935251
00000010000000000000000027925751
00000000000000000000000027952501
00000000000100000000000028441501
00000010000100000000000028451501
00000010000000000000000029445501
00000000000000000000000029485501
00000000000100000000000029951501
00000010000100000000000029968001
00000010000000000000000030955501
00000000000000000000000030985252
00000000000100000000000031471501
00000010000100000000000031484251
00000010000000000000000032475501
00000000000000000000000032501751
00000000000100000000000032991501
00000010000100000000000033000751
00000010000000000000000033995501
00000000000000000000000034034751
00000000000100000000000034511501
00000010000100000000000034517252
00000010000000000000000035515501
00000000000000000000000035551251
00000000000100000000000036021251
00000010000100000000000036033501
00000010000000000000000037025501
00000000000000000000000037051001
00000000000100000000000037531252
00000010000100000000000037550001
00000010000000000000000038535501
00000000000000000000000038567252
00000000000100000000000039051251
00000010000100000000000039066251
00000010000000000000000040065252
00000000000000000000000040100251
00000000000100000000000040581251
00000010000100000000000040599252
00000010000000000000000041595251
00000000000000000000000041633501
00000000000100000000000042101252
00000010000100000000000042115752
00000010000000000000000043105251
00000000000000000000000043133251
00000000000100000000000043621251
00000010000100000000000043632251
00000010000000000000000044635251
00000000000000000000000044666252
00000000000100000000000045151251
00000010000100000000000045165251
00000010000000000000000046155252
00000000000000000000000046182751
00000000000100000000000046671001
00000010000100000000000046681501
00000010000000000000000047665501
00000000000000000000000047699001
00000000000100000000000048191001
00000010000100000000000048198001
00000010000000000000000049185001
00000000000000000000000049215252
00000000000100000000000049701001
00000010000100000000000049714251
00000010000000000000000050705001
00000000000000000000000050731751
00000000000100000000000051221001
00000010000100000000000051230752
00000010000000000000000052225001
00000000000000000000000052248251
00000000000100000000000052731001
00000010000100000000000052747251
00000010000000000000000053735001
00000000000000000000000053764501
00000000000100000000000054251001
00000010000100000000000054263501
00000010000000000000000055245001
00000000000000000000000055281001
00000000000100000000000055770751
00000010000100000000000055780001
00000010000000000000000056774501
00000000000000000000000056797252
00000000000100000000000057280751
00000010000100000000000057296251
00000010000000000000000058285001
00000000000000000000000058313751
00000000000100000000000058800752
00000010000100000000000058812751
00000010000000000000000059794751
00000000000000000000000059830252
00000000000100000000000060320751
00000010000100000000000060329001
00000010000000000000000061324752
00000000000000000000000061344751
00000000000100000000000061830751
00000010000100000000000061845501
00000010000000000000000062844751
00000000000000000000000062879501
00000000000100000000000063350752
00000010000100000000000063362001
00000010000000000000000064364252
00000000000000000000000064396001
00000000000100000000000064880501
00000010000100000000000064895001
00000010000000000000000065884751
00000000000000000000000065912251
00000000000100000000000066400501
00000010000100000000000066411251
00000010000000000000000067404751
00000000000000000000000067445501
00000000000100000000000067920501
00000010000100000000000067927751
00000010000000000000000068924501
00000000000000000000000068961751
00000000000100000000000069450501
00000010000100000000000069460751
00000010000000000000000070444501
00000000000000000000000070478251
00000000000100000000000070960501
00000010000100000000000070977252
00000010000000000000000071974501
00000000000000000000000072011251
00000000000100000000000072480501
00000010000100000000000072493501
00000010000000000000000073484501
00000000000000000000000073527752
00000000000100000000000074000501
00000010000100000000000074010001
00000010000000000000000075004501
00000000000000000000000075044001
00000000000100000000000075530251
00000010000100000000000075543001
00000010000000000000000076534501
00000000000000000000000076577001
00000000000100000000000077050251
00000010000100000000000077059501
00000010000000000000000078054501
00000000000000000000000078076752
00000000000100000000000078560251
00000010000100000000000078575751
00000010000000000000000079564751
00000000000000000000000079593252
00000000000100000000000080080251
00000010000100000000000080092251
00000010000000000000000081084251
00000000000000000000000081109751
00000000000100000000000081590251
00000010000100000000000081608501
00000010000000000000000082594251
00000000000000000000000082626001
00000000000100000000000083110252
00000010000100000000000083125001
00000010000000000000000084114752
00000000000000000000000084159001
00000000000100000000000084630001
00000010000100000000000084641501
00000010000000000000000085634501
00000000000000000000000085675501
00000000000100000000000086150001
00000010000100000000000086157751
00000010000000000000000087154501
00000000000000000000000087191751
00000000000100000000000087660001
00000010000100000000000087674251
00000010000000000000000088664001
00000000000000000000000088691501
00000000000100000000000089180001
00000010000100000000000089190501
00000010000000000000000090184501
00000000000000000000000090208001
00000000000100000000000090690001
00000010000100000000000090707001
00000010000000000000000091704501
00000000000000000000000091741001
00000000000100000000000092210001
00000010000100000000000092223251
00000010000000000000000093214001
00000000000000000000000093257501
00000000000100000000000093730001
00000010000100000000000093739751
00000010000000000000000094724501
00000000000000000000000094757251
00000000000100000000000095239752
00000010000100000000000095256001
00000010000000000000000096254001
00000000000000000000000096290252
00000000000100000000000096779751
00000010000100000000000096789251
00000010000000000000000097783751
00000000000000000000000097823252
00000000000100000000000098309751
00000010000100000000000098322251
00000010000000000000000099313751
00000000000000000000000099339501
00000000000100000000000099829752
00000010000100000000000099838501
00000010000000000000000100833751
00000000000000000000000100856001
00000000000100000000000101339752
00000010000100000000000101355001
00000010000000000000000102343752
00000000000000000000000102372501
00000000000100000000000102859752
00000010000100000000000102871501
00000010000000000000000103863751
00000000000000000000000103905501
00000000000100000000000104369501
00000010000100000000000104387752
00000010000000000000000105383751
00000000000000000000000105403501
00000000000100000000000105889501
00000010000100000000000105904251
00000010000000000000000106893751
00000000000000000000000106921752
00000000000100000000000107409501
00000010000100000000000107420501
00000010000000000000000108413752
00000000000000000000000108454751
00000000000100000000000108929501
00000010000100000000000108937001
00000010000000000000000109923501
00000000000000000000000109954501
00000000000100000000000110439501
00000010000100000000000110453501
00000010000000000000000111443501
00000000000000000000000111470752
00000000000100000000000111959501
00000010000100000000000111969752
00000010000000000000000112963501
00000000000000000000000113003751
00000000000100000000000113469501
00000010000100000000000113486251
00000010000000000000000114473501
00000000000000000000000114503501
00000000000100000000000114989252
00000010000100000000000115002501
00000010000000000000000115983501
00000000000000000000000116020001
00000000000100000000000116509252
00000010000100000000000116519001
00000010000000000000000117513252
00000000000000000000000117553001
00000000000100000000000118019252
00000010000100000000000118035252
00000010000000000000000119023251
00000000000000000000000119052751
00000000000100000000000119539251
00000010000100000000000119551751
00000010000000000000000120553251
00000000000000000000000120585752
00000000000100000000000121069251
00000010000100000000000121084751
00000010000000000000000122083251
00000000000000000000000122118752
00000000000100000000000122589251
00000010000100000000000122601251
00000010000000000000000123603751
00000000000000000000000123635251
00000000000100000000000124119251
00000010000100000000000124134252
00000010000000000000000125123251
00000000000000000000000125151751
00000000000100000000000125639001
00000010000100000000000125650751
00000010000000000000000126643001
00000000000000000000000126684751
00000000000100000000000127149001
00000010000100000000000127167001
00000010000000000000000128153001
00000000000000000000000128184501
00000000000100000000000128669001
00000010000100000000000128683251
00000010000000000000000129673001
00000000000000000000000129717501
00000000000100000000000130189001
00000010000100000000000130199752
00000010000000000000000131183501
00000000000000000000000131217251
00000000000100000000000131709001
00000010000100000000000131716251
00000010000000000000000132713501
00000000000000000000000132750251
00000000000100000000000133219001
00000010000100000000000133232501
00000010000000000000000134233251
00000000000000000000000134266751
00000000000100000000000134748751
00000010000100000000000134765501
00000010000000000000000135753001
00000000000000000000000135783001
00000000000100000000000136268751
00000010000100000000000136282001
00000010000000000000000137272752
00000000000000000000000137299501
00000000000100000000000137788752
00000010000100000000000137798501
00000010000000000000000138792752
00000000000000000000000138815751
00000000000100000000000139298751
00000010000100000000000139314751
00000010000000000000000140302752
00000000000000000000000140332251
00000000000100000000000140818751
00000010000100000000000140831252
00000010000000000000000141822751
00000000000000000000000141848751
00000000000100000000000142338751
00000010000100000000000142347501
00000010000000000000000143343001
00000000000000000000000143365001
00000000000100000000000143848751
00000010000100000000000143864001
00000010000000000000000144852752
00000000000000000000000144881501
00000000000100000000000145368501
00000010000100000000000145380501
00000010000000000000000146372251
00000000000000000000000146414501
00000000000100000000000146888501
00000010000100000000000146896752
00000010000000000000000147892501
00000000000000000000000147931001
00000000000100000000000148398501
00000010000100000000000148413252
00000010000000000000000149402501
00000000000000000000000149430501
00000000000100000000000149918501
00000010000100000000000149929501
00000010000000000000000150922501
00000000000000000000000150947001
00000000000100000000000151438501
00000010000100000000000151446001
00000010000000000000000152442501
00000000000000000000000152480001
00000000000100000000000152948252
00000010000100000000000152962501
00000010000000000000000153962001
00000000000000000000000153996501
00000000000100000000000154488251
00000010000100000000000154495501
00000010000000000000000155482501
00000000000000000000000155512752
00000000000100000000000155998251
00000010000100000000000156011751
00000010000000000000000157002501
00000000000000000000000157029251
00000000000100000000000157518251
00000010000100000000000157528251
00000010000000000000000158522252
00000000000000000000000158562251
00000000000100000000000159028251
00000010000100000000000159044501
00000010000000000000000160042251
00000000000000000000000160078751
00000000000100000000000160548251
00000010000100000000000160561001
00000010000000000000000161552252
00000000000000000000000161578501
00000000000100000000000162068252
00000010000100000000000162077501
00000010000000000000000163062252
00000000000000000000000163094751
00000000000100000000000163578001
00000010000100000000000163593752
00000010000000000000000164592251
00000000000000000000000164627751
00000000000100000000000165108001
00000010000100000000000165126751
00000010000000000000000166111501
00000000000000000000000166144251
00000000000100000000000166628001
00000010000100000000000166643252
00000010000000000000000167632001
00000000000000000000000167660751
00000000000100000000000168148001
00000010000100000000000168159501
00000010000000000000000169152001
00000000000000000000000169177001
00000000000100000000000169658001
00000010000100000000000169676001
00000010000000000000000170672001
00000000000000000000000170692001
00000000000100000000000171178001
00000010000100000000000171192001
00000010000000000000000172182001
00000000000000000000000172209752
00000000000100000000000172698001
00000010000100000000000172708751
00000010000000000000000173702001
00000000000000000000000173726251
00000000000100000000000174207752
00000010000100000000000174225251
00000010000000000000000175221501
00000000000000000000000175259251
00000000000100000000000175727752
00000010000100000000000175741501
00000010000000000000000176732001
00000000000000000000000176775751
00000000000100000000000177247751
00000010000100000000000177258001
00000010000000000000000178251752
00000000000000000000000178275501
00000000000100000000000178757752
00000010000100000000000178774252
00000010000000000000000179761751
00000000000000000000000179791751
