# Supplementary material for: Auditory presentation and synchronization in Adobe Flash and HTML5/JavaScript Web experiments
Source: Behav Res Methods. 2016 Jul 15;48(3):897–908. doi: 10.3758/s13428-016-0758-5 (PMC5003904; doi:10.3758/s13428-016-0758-5)
Supplement: Supplementary file 1 — (ZIP 1310 kb) [file 13428_2016_758_MOESM1_ESM.zip › Logs/aud-dsc-lenlap-1000-ed-jswa.rtl]

[PC Software Vesion]
20121128
[ARM Firmware Version]
20120901
[Capture Date]
20 Dec 2015
[Capture Time]
17:20:54
[Capture Duration (Secs)]
180
[Changes]
455
[Samples]
720000
[Soak Rate]
0.0631944444444444
[Audio In 1 Threshold]
89
[Audio In 2 Threshold]
64
[Audio Out 1 Threshold]
64
[Audio Out 2 Threshold]
64
[Opto 1 Threshold]
125
[Opto 2 Threshold]
119
[Opto 3 Threshold]
102
[Opto 4 Threshold]
64
[Opto 1 Refreshes Blocked]
True
[Opto 2 Refreshes Blocked]
True
[Opto 3 Refreshes Blocked]
True
[Opto 4 Refreshes Blocked]
True
[Keypad4Description]
Button 4 of the BBTK Response Pad triggered when pressed.
[Keypad3Description]
Button 3 of the BBTK Response Pad triggered when pressed.
[Keypad2Description]
Button 2 of the BBTK Response Pad triggered when pressed.
[Keypad1Description]
Button 1 of the BBTK Response Pad triggered when pressed.
[Opto4Description]
Opto-detector 4 triggered by an active screen region.
[Opto3Description]
Opto-detector 3 triggered by an active screen region.
[Opto2Description]
Opto-detector 2 triggered by an active screen region.
[Opto1Description]
Opto-detector 1 triggered by an active screen region.
[TTLIn2Description]
TTL input 2 triggered by a digital signal.
[TTLIn1Description]
TTL input 1 triggered by a digital signal.
[AudIn2Description]
Audio input 2 triggered by a BBTK Mic.
[AudIn1Description]
Audio input 1 triggered by a BBTK Mic.
[ASC4Description]
Active Switch Closure output 4 generates a key down.
[ASC3Description]
Active Switch Closure output 3 generates a key down.
[ASC2Description]
Active Switch Closure output 2 generates a key down.
[ASC1Description]
Active Switch Closure output 1 generates a key down.
[TTLOut2Description]
TTL output 2 generates a digital signal.
[TTLOut1Description]
TTL output 1 generates a digital signal.
[AudOut2Description]
Audio output 2 generates a tone on the BBTK sounder.
[AudOut1Description]
Audio output 1 generates a tone on the BBTK sounder.
[Notes]

[Data]
00000000000000000000000000000000
00000010000000000000000001623750
00000010000100000000000001705750
00000000000100000000000002725250
00000000000000000000000002725750
00000010000000000000000003207000
00000010000100000000000003265750
00000000000100000000000004274750
00000000000000000000000004285750
00000010000000000000000004773250
00000010000100000000000004825500
00000000000100000000000005841250
00000000000000000000000005845750
00000010000000000000000006339750
00000010000100000000000006396250
00000010000000000000000007416250
00000000000000000000000007424250
00000010000000000000000007906000
00000010000100000000000007966750
00000010000000000000000008987000
00000000000000000000000008990750
00000010000000000000000009489000
00000010000100000000000009545500
00000000000100000000000010557000
00000000000000000000000010565750
00000010000000000000000011055500
00000010000100000000000011116250
00000010000000000000000012136250
00000000000000000000000012140000
00000010000000000000000012638500
00000010000100000000000012694750
00000000000100000000000013706500
00000000000000000000000013714750
00000010000000000000000014205000
00000010000100000000000014254750
00000000000100000000000015273000
00000000000000000000000015274750
00000010000000000000000015771250
00000010000100000000000015825250
00000000000100000000000016839250
00000000000000000000000016845500
00000010000000000000000017337750
00000010000100000000000017396000
00000010000000000000000018416000
00000000000000000000000018422250
00000010000000000000000018920750
00000010000100000000000018974500
00000000000100000000000019988750
00000000000000000000000019994750
00000010000000000000000020487250
00000010000100000000000020545250
00000000000100000000000021555000
00000000000000000000000021565250
00000010000000000000000022053500
00000010000100000000000022105250
00000000000100000000000023121500
00000000000000000000000023125250
00000010000000000000000023620000
00000010000100000000000023675750
00000010000000000000000024696000
00000000000000000000000024704500
00000010000000000000000025203000
00000010000100000000000025254500
00000000000100000000000026271000
00000000000000000000000026274500
00000010000000000000000026769250
00000010000100000000000026825000
00000000000100000000000027837250
00000000000000000000000027845250
00000010000000000000000028335750
00000010000100000000000028395750
00000010000000000000000029415750
00000000000000000000000029420250
00000010000000000000000029918750
00000010000100000000000029974250
00000000000100000000000030986750
00000000000000000000000030994500
00000010000000000000000031485250
00000010000100000000000031545000
00000000000100000000000032553000
00000000000000000000000032565000
00000010000000000000000033051500
00000010000100000000000033105000
00000000000100000000000034119500
00000000000000000000000034125000
00000010000000000000000034618000
00000010000100000000000034675500
00000010000000000000000035695750
00000000000000000000000035702500
00000010000000000000000036201000
00000010000100000000000036254250
00000000000100000000000037269000
00000000000000000000000037274250
00000010000000000000000037767500
00000010000100000000000037824750
00000000000100000000000038835250
00000000000000000000000038845000
00000010000000000000000039333750
00000010000100000000000039384750
00000000000100000000000040401750
00000000000000000000000040404750
00000010000000000000000040900000
00000010000100000000000040955500
00000000000100000000000041968000
00000000000000000000000041975500
00000010000000000000000042466500
00000010000100000000000042526000
00000010000000000000000043546250
00000000000000000000000043551250
00000010000000000000000044049500
00000010000100000000000044104750
00000000000100000000000045117500
00000000000000000000000045124750
00000010000000000000000045616000
00000010000100000000000045675250
00000010000000000000000046695500
00000000000000000000000046700500
00000010000000000000000047199000
00000010000100000000000047254000
00000000000100000000000048267000
00000000000000000000000048274000
00000010000000000000000048765250
00000010000100000000000048824500
00000000000100000000000049833250
00000000000000000000000049844750
00000010000000000000000050331750
00000010000100000000000050384500
00000000000100000000000051399750
00000000000000000000000051404500
00000010000000000000000051898000
00000010000100000000000051955000
00000010000000000000000052975250
00000000000000000000000052982750
00000010000000000000000053481250
00000010000100000000000053533750
00000000000100000000000054549250
00000000000000000000000054553750
00000010000000000000000055047500
00000010000100000000000055104250
00000000000100000000000056115500
00000000000000000000000056124500
00000010000000000000000056614000
00000010000100000000000056664250
00000000000100000000000057682000
00000000000000000000000057684500
00000010000000000000000058180250
00000010000100000000000058235000
00000000000100000000000059248250
00000000000000000000000059255000
00000010000000000000000059746750
00000010000100000000000059805500
00000010000000000000000060825750
00000000000000000000000060831250
00000010000000000000000061329750
00000010000100000000000061384250
00000000000100000000000062397750
00000000000000000000000062404250
00000010000000000000000062896250
00000010000100000000000062954750
00000010000000000000000063975000
00000000000000000000000063980750
00000010000000000000000064479250
00000010000100000000000064533500
00000000000100000000000065547250
00000000000000000000000065553500
00000010000000000000000066045500
00000010000100000000000066104000
00000000000100000000000067113500
00000000000000000000000067124250
00000010000000000000000067612000
00000010000100000000000067664000
00000000000100000000000068680000
00000000000000000000000068684250
00000010000000000000000069178250
00000010000100000000000069234750
00000010000000000000000070254750
00000000000000000000000070263000
00000010000000000000000070744750
00000010000100000000000070805250
00000010000000000000000071825500
00000000000000000000000071829250
00000010000000000000000072327750
00000010000100000000000072384000
00000000000100000000000073395750
00000000000000000000000073404000
00000010000000000000000073894000
00000010000100000000000073954500
00000010000000000000000074974750
00000000000000000000000074978750
00000010000000000000000075477250
00000010000100000000000075533250
00000000000100000000000076545250
00000000000000000000000076553250
00000010000000000000000077043500
00000010000100000000000077093250
00000000000100000000000078111500
00000000000000000000000078113250
00000010000000000000000078610000
00000010000100000000000078663750
00000000000100000000000079678000
00000000000000000000000079684000
00000010000000000000000080176250
00000010000100000000000080234500
00000010000000000000000081254500
00000000000000000000000081261000
00000010000000000000000081759250
00000010000100000000000081813000
00000000000100000000000082827250
00000000000000000000000082833250
00000010000000000000000083325750
00000010000100000000000083383750
00000000000100000000000084393750
00000000000000000000000084403750
00000010000000000000000084892250
00000010000100000000000084943500
00000000000100000000000085960000
00000000000000000000000085963750
00000010000000000000000086458500
00000010000100000000000086514250
00000010000000000000000087534250
00000000000000000000000087543250
00000010000000000000000088025000
00000010000100000000000088084750
00000010000000000000000089105000
00000000000000000000000089109500
00000010000000000000000089608000
00000010000100000000000089663500
00000000000100000000000090676000
00000000000000000000000090683500
00000010000000000000000091174500
00000010000100000000000091234000
00000010000000000000000092254250
00000000000000000000000092259000
00000010000000000000000092757500
00000010000100000000000092812750
00000000000100000000000093825250
00000000000000000000000093832750
00000010000000000000000094323750
00000010000100000000000094383500
00000000000100000000000095391750
00000000000000000000000095403500
00000010000000000000000095890250
00000010000100000000000095943250
00000000000100000000000096958250
00000000000000000000000096963500
00000010000000000000000097456500
00000010000100000000000097514000
00000010000000000000000098534000
00000000000000000000000098541250
00000010000000000000000099039500
00000010000100000000000099092500
00000000000100000000000100107500
00000000000000000000000100112750
00000010000000000000000100606000
00000010000100000000000100663250
00000000000100000000000101674000
00000000000000000000000101683250
00000010000000000000000102172250
00000010000100000000000102223250
00000000000100000000000103240500
00000000000000000000000103243250
00000010000000000000000103738750
00000010000100000000000103793750
00000000000100000000000104806750
00000000000000000000000104814000
00000010000000000000000105305250
00000010000100000000000105364500
00000010000000000000000106384500
00000000000000000000000106389750
00000010000000000000000106888250
00000010000100000000000106943000
00000000000100000000000107956250
00000000000000000000000107963250
00000010000000000000000108454500
00000010000100000000000108513750
00000010000000000000000109533750
00000000000000000000000109539250
00000010000000000000000110037500
00000010000100000000000110092250
00000000000100000000000111105500
00000000000000000000000111112500
00000010000000000000000111604000
00000010000100000000000111663000
00000000000100000000000112672000
00000000000000000000000112683000
00000010000000000000000113170500
00000010000100000000000113223000
00000000000100000000000114238250
00000000000000000000000114243000
00000010000000000000000114736750
00000010000100000000000114793500
00000010000000000000000115813750
00000000000000000000000115821250
00000010000000000000000116303250
00000010000100000000000116364000
00000010000000000000000117384250
00000000000000000000000117387750
00000010000000000000000117886250
00000010000100000000000117942750
00000000000100000000000118954250
00000000000000000000000118963000
00000010000000000000000119452500
00000010000100000000000119502750
00000000000100000000000120520500
00000000000000000000000120522750
00000010000000000000000121019000
00000010000100000000000121073250
00000000000100000000000122087000
00000000000000000000000122093500
00000010000000000000000122585250
00000010000100000000000122644000
00000010000000000000000123664000
00000000000000000000000123670000
00000010000000000000000124168500
00000010000100000000000124222500
00000000000100000000000125236250
00000000000000000000000125242750
00000010000000000000000125734750
00000010000100000000000125793250
00000010000000000000000126813250
00000000000000000000000126819500
00000010000000000000000127317750
00000010000100000000000127371750
00000000000100000000000128385750
00000000000000000000000128392000
00000010000000000000000128884250
00000010000100000000000128942500
00000000000100000000000129952000
00000000000000000000000129962500
00000010000000000000000130450750
00000010000100000000000130502500
00000000000100000000000131518500
00000000000000000000000131522500
00000010000000000000000132017000
00000010000100000000000132073000
00000010000000000000000133093250
00000000000000000000000133101500
00000010000000000000000133583500
00000010000100000000000133643750
00000010000000000000000134663750
00000000000000000000000134668000
00000010000000000000000135166250
00000010000100000000000135222250
00000000000100000000000136234500
00000000000000000000000136242500
00000010000000000000000136732750
00000010000100000000000136793000
00000010000000000000000137813000
00000000000000000000000137817500
00000010000000000000000138315750
00000010000100000000000138371500
00000000000100000000000139383750
00000000000000000000000139391750
00000010000000000000000139882250
00000010000100000000000139942250
00000000000100000000000140950250
00000000000000000000000140962250
00000010000000000000000141448500
00000010000100000000000141502250
00000000000100000000000142516500
00000000000000000000000142522250
00000010000000000000000143015000
00000010000100000000000143072750
00000010000000000000000144093000
00000000000000000000000144099500
00000010000000000000000144598000
00000010000100000000000144651500
00000000000100000000000145666000
00000000000000000000000145671500
00000010000000000000000146164500
00000010000100000000000146222000
00000000000100000000000147232500
00000000000000000000000147242250
00000010000000000000000147730750
00000010000100000000000147782000
00000000000100000000000148798750
00000000000000000000000148802250
00000010000000000000000149297250
00000010000100000000000149352750
00000010000000000000000150372750
00000000000000000000000150381750
00000010000000000000000150863500
00000010000100000000000150923250
00000010000000000000000151943500
00000000000000000000000151948250
00000010000000000000000152446500
00000010000100000000000152502000
00000000000100000000000153514500
00000000000000000000000153522000
00000010000000000000000154013000
00000010000100000000000154072500
00000010000000000000000155092750
00000000000000000000000155097500
00000010000000000000000155596000
00000010000100000000000155651250
00000000000100000000000156664000
00000000000000000000000156671250
00000010000000000000000157162500
00000010000100000000000157221750
00000000000100000000000158230250
00000000000000000000000158242000
00000010000000000000000158728750
00000010000100000000000158781750
00000000000100000000000159796750
00000000000000000000000159801750
00000010000000000000000160295250
00000010000100000000000160352250
00000010000000000000000161372500
00000000000000000000000161379750
00000010000000000000000161861500
00000010000100000000000161923000
00000010000000000000000162943000
00000000000000000000000162946250
00000010000000000000000163444750
00000010000100000000000163501750
00000000000100000000000164512500
00000000000000000000000164521750
00000010000000000000000165011000
00000010000100000000000165061500
00000000000100000000000166079000
00000000000000000000000166081750
00000010000000000000000166577500
00000010000100000000000166632250
00000010000000000000000167652250
00000000000000000000000167662000
00000010000000000000000168143750
00000010000100000000000168202750
00000010000000000000000169223000
00000000000000000000000169228500
00000010000000000000000169726750
00000010000100000000000169781500
00000000000100000000000170794750
00000000000000000000000170801500
00000010000000000000000171293250
00000010000100000000000171352000
00000010000000000000000172372250
00000000000000000000000172377750
00000010000000000000000172876250
00000010000100000000000172930750
00000000000100000000000173944250
00000000000000000000000173950750
00000010000000000000000174442750
00000010000100000000000174501250
00000000000100000000000175510750
00000000000000000000000175521500
00000010000000000000000176009000
00000010000100000000000176061250
00000000000100000000000177077000
00000000000000000000000177081500
00000010000000000000000177575500
00000010000100000000000177632000
00000010000000000000000178652000
00000000000000000000000178660000
00000010000000000000000179141750
00000010000100000000000179202500
