# Supplementary material for: Auditory presentation and synchronization in Adobe Flash and HTML5/JavaScript Web experiments
Source: Behav Res Methods. 2016 Jul 15;48(3):897–908. doi: 10.3758/s13428-016-0758-5 (PMC5003904; doi:10.3758/s13428-016-0758-5)
Supplement: Supplementary file 1 — (ZIP 1310 kb) [file 13428_2016_758_MOESM1_ESM.zip › Logs/aud-dsc-lenlap-1000-ed-jswanew.rtl]

[PC Software Vesion]
20121128
[ARM Firmware Version]
20120901
[Capture Date]
11 May 2016
[Capture Time]
17:37:44
[Capture Duration (Secs)]
180
[Changes]
455
[Samples]
720000
[Soak Rate]
0.0631944444444444
[Audio In 1 Threshold]
89
[Audio In 2 Threshold]
64
[Audio Out 1 Threshold]
64
[Audio Out 2 Threshold]
64
[Opto 1 Threshold]
125
[Opto 2 Threshold]
119
[Opto 3 Threshold]
102
[Opto 4 Threshold]
64
[Opto 1 Refreshes Blocked]
True
[Opto 2 Refreshes Blocked]
True
[Opto 3 Refreshes Blocked]
True
[Opto 4 Refreshes Blocked]
True
[Keypad4Description]
Button 4 of the BBTK Response Pad triggered when pressed.
[Keypad3Description]
Button 3 of the BBTK Response Pad triggered when pressed.
[Keypad2Description]
Button 2 of the BBTK Response Pad triggered when pressed.
[Keypad1Description]
Button 1 of the BBTK Response Pad triggered when pressed.
[Opto4Description]
Opto-detector 4 triggered by an active screen region.
[Opto3Description]
Opto-detector 3 triggered by an active screen region.
[Opto2Description]
Opto-detector 2 triggered by an active screen region.
[Opto1Description]
Opto-detector 1 triggered by an active screen region.
[TTLIn2Description]
TTL input 2 triggered by a digital signal.
[TTLIn1Description]
TTL input 1 triggered by a digital signal.
[AudIn2Description]
Audio input 2 triggered by a BBTK Mic.
[AudIn1Description]
Audio input 1 triggered by a BBTK Mic.
[ASC4Description]
Active Switch Closure output 4 generates a key down.
[ASC3Description]
Active Switch Closure output 3 generates a key down.
[ASC2Description]
Active Switch Closure output 2 generates a key down.
[ASC1Description]
Active Switch Closure output 1 generates a key down.
[TTLOut2Description]
TTL output 2 generates a digital signal.
[TTLOut1Description]
TTL output 1 generates a digital signal.
[AudOut2Description]
Audio output 2 generates a tone on the BBTK sounder.
[AudOut1Description]
Audio output 1 generates a tone on the BBTK sounder.
[Notes]

[Data]
00000000000000000000000000000000
00000010000000000000000002631000
00000010000100000000000002676000
00000000000100000000000003692500
00000000000000000000000003701250
00000010000000000000000004180750
00000010000100000000000004235250
00000000000100000000000005258750
00000000000000000000000005260250
00000010000000000000000005747000
00000010000100000000000005794000
00000000000100000000000006808501
00000000000000000000000006819250
00000010000000000000000007296750
00000010000100000000000007353250
00000000000100000000000008375000
00000000000000000000000008378250
00000010000000000000000008863250
00000010000100000000000008912250
00000010000000000000000009935000
00000000000000000000000009941250
00000010000000000000000010429500
00000010000100000000000010471000
00000000000100000000000011491000
00000000000000000000000011494000
00000010000000000000000011979250
00000010000100000000000012030250
00000010000000000000000013054750
00000000000000000000000013057500
00000010000000000000000013529000
00000010000100000000000013589250
00000000000100000000000014607250
00000000000000000000000014612000
00000010000000000000000015095500
00000010000100000000000015148250
00000010000000000000000016171000
00000000000000000000000016173501
00000010000000000000000016661750
00000010000100000000000016707250
00000000000100000000000017723250
00000000000000000000000017731750
00000010000000000000000018211500
00000010000100000000000018266250
00000010000000000000000019289000
00000000000000000000000019289750
00000010000000000000000019778000
00000010000100000000000019825250
00000000000100000000000020839250
00000000000000000000000020848250
00000010000000000000000021344250
00000010000100000000000021384250
00000000000100000000000022405750
00000000000000000000000022409250
00000010000000000000000022894000
00000010000100000000000022943250
00000010000000000000000023966250
00000000000000000000000023972250
00000010000000000000000024443750
00000010000100000000000024502250
00000000000100000000000025521750
00000000000000000000000025525250
00000010000000000000000026010000
00000010000100000000000026061250
00000010000000000000000027084000
00000000000000000000000027088250
00000010000000000000000027576500
00000010000100000000000027620250
00000000000100000000000028638000
00000000000000000000000028643250
00000010000000000000000029126250
00000010000100000000000029179500
00000010000000000000000030202250
00000000000000000000000030204250
00000010000000000000000030692500
00000010000100000000000030738250
00000010000000000000000031761000
00000000000000000000000031770750
00000010000000000000000032242250
00000010000100000000000032297250
00000010000000000000000033320250
00000000000000000000000033320500
00000010000000000000000033808750
00000010000100000000000033856250
00000000000100000000000034870250
00000000000000000000000034879250
00000010000000000000000035358500
00000010000100000000000035415250
00000000000100000000000036436500
00000000000000000000000036439250
00000010000000000000000036924750
00000010000100000000000036974000
00000000000100000000000037986000
00000000000000000000000037999250
00000010000000000000000038474501
00000010000100000000000038533250
00000000000100000000000039552750
00000000000000000000000039556250
00000010000000000000000040041000
00000010000100000000000040092500
00000010000000000000000041115250
00000000000000000000000041119001
00000010000000000000000041607250
00000010000100000000000041651000
00000000000100000000000042668750
00000000000000000000000042674250
00000010000000000000000043157000
00000010000100000000000043210500
00000010000000000000000044233250
00000000000000000000000044235001
00000010000000000000000044723500
00000010000100000000000044769500
00000010000000000000000045792250
00000000000000000000000045801500
00000010000000000000000046289750
00000010000100000000000046328500
00000000000000000000000047351250
00000010000000000000000047839500
00000010000100000000000047887500
00000010000000000000000048910250
00000000000000000000000048917750
00000010000000000000000049389250
00000010000100000000000049446500
00000000000100000000000050467250
00000000000000000000000050469250
00000010000000000000000050955500
00000010000100000000000051005500
00000000000100000000000052017001
00000000000000000000000052028250
00000010000000000000000052522000
00000010000100000000000052564500
00000000000100000000000053583501
00000000000000000000000053587250
00000010000000000000000054071750
00000010000100000000000054123500
00000010000000000000000055146250
00000000000000000000000055149750
00000010000000000000000055638000
00000010000100000000000055682500
00000000000100000000000056699501
00000000000000000000000056705250
00000010000000000000000057187750
00000010000100000000000057241500
00000010000000000000000058264250
00000000000000000000000058266000
00000010000000000000000058737500
00000010000100000000000058800501
00000000000100000000000059815750
00000000000000000000000059823250
00000010000000000000000060304000
00000010000100000000000060359500
00000000000100000000000061382001
00000000000000000000000061382250
00000010000000000000000061870250
00000010000100000000000061918500
00000010000000000000000062941250
00000000000000000000000062948500
00000010000000000000000063420000
00000010000100000000000063477501
00000000000100000000000064498000
00000000000000000000000064500250
00000010000000000000000064986500
00000010000100000000000065036501
00000000000100000000000066048000
00000000000000000000000066059250
00000010000000000000000066552750
00000010000100000000000066595500
00000000000100000000000067614250
00000000000000000000000067618250
00000010000000000000000068102500
00000010000100000000000068154500
00000010000000000000000069177250
00000000000000000000000069180750
00000010000000000000000069669000
00000010000100000000000069713500
00000000000100000000000070730501
00000000000000000000000070736250
00000010000000000000000071218500
00000010000100000000000071272250
00000010000000000000000072295250
00000000000000000000000072296750
00000010000000000000000072785000
00000010000100000000000072831500
00000000000100000000000073846501
00000000000000000000000073854250
00000010000000000000000074334750
00000010000100000000000074390501
00000000000100000000000075413000
00000000000000000000000075413250
00000010000000000000000075901000
00000010000100000000000075949501
00000010000000000000000076972250
00000000000000000000000076979250
00000010000000000000000077450750
00000010000100000000000077508500
00000000000100000000000078529000
00000000000000000000000078531250
00000010000000000000000079017250
00000010000100000000000079067500
00000010000000000000000080090250
00000000000000000000000080095000
00000010000000000000000080567001
00000010000100000000000080626001
00000000000100000000000081645250
00000000000000000000000081649250
00000010000000000000000082133250
00000010000100000000000082185500
00000000000100000000000083194750
00000000000000000000000083208250
00000010000000000000000083699750
00000010000100000000000083744500
00000000000100000000000084761250
00000000000000000000000084767250
00000010000000000000000085249500
00000010000100000000000085303500
00000010000000000000000086326250
00000000000000000000000086327501
00000010000000000000000086815750
00000010000100000000000086862500
00000000000100000000000087877250
00000000000000000000000087885250
00000010000000000000000088365500
00000010000100000000000088421500
00000000000100000000000089443750
00000000000000000000000089444250
00000010000000000000000089932000
00000010000100000000000089980500
00000010000000000000000091003250
00000000000000000000000091010000
00000010000000000000000091498250
00000010000100000000000091539500
00000000000100000000000092559750
00000000000000000000000092562250
00000010000000000000000093048000
00000010000100000000000093098250
00000010000000000000000094121250
00000000000000000000000094126250
00000010000000000000000094597750
00000010000100000000000094657500
00000000000100000000000095676000
00000000000000000000000095680250
00000010000000000000000096164000
00000010000100000000000096216500
00000010000000000000000097239250
00000000000000000000000097242250
00000010000000000000000097730500
00000010000100000000000097775500
00000010000000000000000098798250
00000000000000000000000098808750
00000010000000000000000099280250
00000010000100000000000099334500
00000010000000000000000100357250
00000000000000000000000100358500
00000010000000000000000100846500
00000010000100000000000100893501
00000000000100000000000101908250
00000000000000000000000101916250
00000010000000000000000102396250
00000010000100000000000102452501
00000000000100000000000103474500
00000000000000000000000103475250
00000010000000000000000103962750
00000010000100000000000104011500
00000000000100000000000105024250
00000000000000000000000105034250
00000010000000000000000105512500
00000010000100000000000105570500
00000000000100000000000106590750
00000000000000000000000106593250
00000010000000000000000107078750
00000010000100000000000107129500
00000010000000000000000108152250
00000000000000000000000108157000
00000010000000000000000108645250
00000010000100000000000108688500
00000000000100000000000109706750
00000000000000000000000109711250
00000010000000000000000110195000
00000010000100000000000110247250
00000010000000000000000111270250
00000000000000000000000111273250
00000010000000000000000111761250
00000010000100000000000111806500
00000010000000000000000112829250
00000000000000000000000112839500
00000010000000000000000113311000
00000010000100000000000113365501
00000010000000000000000114388250
00000000000000000000000114389250
00000010000000000000000114877500
00000010000100000000000114924250
00000010000000000000000115947250
00000000000000000000000115955501
00000010000000000000000116427000
00000010000100000000000116483500
00000000000100000000000117505250
00000000000000000000000117506250
00000010000000000000000117993500
00000010000100000000000118042501
00000000000100000000000119055000
00000000000000000000000119065250
00000010000000000000000119560000
00000010000100000000000119601250
00000000000100000000000120621501
00000000000000000000000120624250
00000010000000000000000121109500
00000010000100000000000121160500
00000010000000000000000122183250
00000000000000000000000122187750
00000010000000000000000122676000
00000010000100000000000122719500
00000000000100000000000123737501
00000000000000000000000123742250
00000010000000000000000124225750
00000010000100000000000124277750
00000010000000000000000125301250
00000000000000000000000125303750
00000010000000000000000125775500
00000010000100000000000125837500
00000000000100000000000126853501
00000000000000000000000126860250
00000010000000000000000127341750
00000010000100000000000127396500
00000010000000000000000128419250
00000000000000000000000128420000
00000010000000000000000128908250
00000010000100000000000128955500
00000010000000000000000129978250
00000000000000000000000129986250
00000010000000000000000130458000
00000010000100000000000130514500
00000000000100000000000131536000
00000000000000000000000131537250
00000010000000000000000132024250
00000010000100000000000132073500
00000000000100000000000133085750
00000000000000000000000133096250
00000010000000000000000133590750
00000010000100000000000133632500
00000000000100000000000134652250
00000000000000000000000134655250
00000010000000000000000135140500
00000010000100000000000135191500
00000010000000000000000136214250
00000000000000000000000136218501
00000010000000000000000136706750
00000010000100000000000136750500
00000000000100000000000137768000
00000000000000000000000137773250
00000010000000000000000138256501
00000010000100000000000138309500
00000010000000000000000139332250
00000000000000000000000139334750
00000010000000000000000139823000
00000010000100000000000139868500
00000000000100000000000140884500
00000000000000000000000140891250
00000010000000000000000141372501
00000010000100000000000141427500
00000010000000000000000142450250
00000000000000000000000142450750
00000010000000000000000142939000
00000010000100000000000142986500
00000010000000000000000144009250
00000000000000000000000144017250
00000010000000000000000144488750
00000010000100000000000144545500
00000000000100000000000145567000
00000000000000000000000145568250
00000010000000000000000146055000
00000010000100000000000146104500
00000010000000000000000147127250
00000000000000000000000147133250
00000010000000000000000147604750
00000010000100000000000147663500
00000000000100000000000148683000
00000000000000000000000148686250
00000010000000000000000149171250
00000010000100000000000149222250
00000010000000000000000150245250
00000000000000000000000150249500
00000010000000000000000150737500
00000010000100000000000150781500
00000000000100000000000151799250
00000000000000000000000151804250
00000010000000000000000152287250
00000010000100000000000152340500
00000010000000000000000153363250
00000000000000000000000153365500
00000010000000000000000153853750
00000010000100000000000153898750
00000000000100000000000154915250
00000000000000000000000154922250
00000010000000000000000155403500
00000010000100000000000155458500
00000010000000000000000156481250
00000000000000000000000156481750
00000010000000000000000156969750
00000010000100000000000157017500
00000010000000000000000158040250
00000000000000000000000158048000
00000010000000000000000158536250
00000010000100000000000158576250
00000000000100000000000159597750
00000000000000000000000159599250
00000010000000000000000160085750
00000010000100000000000160135500
00000010000000000000000161158500
00000000000000000000000161164250
00000010000000000000000161635500
00000010000100000000000161694500
00000000000100000000000162713750
00000000000000000000000162717250
00000010000000000000000163202000
00000010000100000000000163253500
00000010000000000000000164276250
00000000000000000000000164280250
00000010000000000000000164768500
00000010000100000000000164812500
00000000000100000000000165830000
00000000000000000000000165835250
00000010000000000000000166318001
00000010000100000000000166371500
00000010000000000000000167394250
00000000000000000000000167396500
00000010000000000000000167884500
00000010000100000000000167930500
00000000000100000000000168946000
00000000000000000000000168953250
00000010000000000000000169434250
00000010000100000000000169489750
00000000000000000000000170512500
00000010000000000000000171000500
00000010000100000000000171048250
00000010000000000000000172071501
00000000000000000000000172078750
00000010000000000000000172550250
00000010000100000000000172607500
00000000000100000000000173628500
00000000000000000000000173630500
00000010000000000000000174116750
00000010000100000000000174166750
00000010000000000000000175189500
00000000000000000000000175195000
00000010000000000000000175683000
00000010000100000000000175725750
00000000000100000000000176744501
00000000000000000000000176748500
00000010000000000000000177232750
00000010000100000000000177284500
00000010000000000000000178307500
00000000000000000000000178310750
00000010000000000000000178799250
00000010000100000000000178843750
00000010000000000000000179866500
00000000000000000000000179877000
