# Supplementary material for: Auditory presentation and synchronization in Adobe Flash and HTML5/JavaScript Web experiments
Source: Behav Res Methods. 2016 Jul 15;48(3):897–908. doi: 10.3758/s13428-016-0758-5 (PMC5003904; doi:10.3758/s13428-016-0758-5)
Supplement: Supplementary file 1 — (ZIP 1310 kb) [file 13428_2016_758_MOESM1_ESM.zip › Logs/aud-dsc-lenlap-1000-ed-jswanew-rep1.rtl]

[PC Software Vesion]
20121128
[ARM Firmware Version]
20120901
[Capture Date]
12 May 2016
[Capture Time]
16:01:45
[Capture Duration (Secs)]
180
[Changes]
451
[Samples]
720000
[Soak Rate]
0.0626388888888889
[Audio In 1 Threshold]
126
[Audio In 2 Threshold]
64
[Audio Out 1 Threshold]
64
[Audio Out 2 Threshold]
64
[Opto 1 Threshold]
125
[Opto 2 Threshold]
119
[Opto 3 Threshold]
102
[Opto 4 Threshold]
64
[Opto 1 Refreshes Blocked]
True
[Opto 2 Refreshes Blocked]
True
[Opto 3 Refreshes Blocked]
True
[Opto 4 Refreshes Blocked]
True
[Keypad4Description]
Button 4 of the BBTK Response Pad triggered when pressed.
[Keypad3Description]
Button 3 of the BBTK Response Pad triggered when pressed.
[Keypad2Description]
Button 2 of the BBTK Response Pad triggered when pressed.
[Keypad1Description]
Button 1 of the BBTK Response Pad triggered when pressed.
[Opto4Description]
Opto-detector 4 triggered by an active screen region.
[Opto3Description]
Opto-detector 3 triggered by an active screen region.
[Opto2Description]
Opto-detector 2 triggered by an active screen region.
[Opto1Description]
Opto-detector 1 triggered by an active screen region.
[TTLIn2Description]
TTL input 2 triggered by a digital signal.
[TTLIn1Description]
TTL input 1 triggered by a digital signal.
[AudIn2Description]
Audio input 2 triggered by a BBTK Mic.
[AudIn1Description]
Audio input 1 triggered by a BBTK Mic.
[ASC4Description]
Active Switch Closure output 4 generates a key down.
[ASC3Description]
Active Switch Closure output 3 generates a key down.
[ASC2Description]
Active Switch Closure output 2 generates a key down.
[ASC1Description]
Active Switch Closure output 1 generates a key down.
[TTLOut2Description]
TTL output 2 generates a digital signal.
[TTLOut1Description]
TTL output 1 generates a digital signal.
[AudOut2Description]
Audio output 2 generates a tone on the BBTK sounder.
[AudOut1Description]
Audio output 1 generates a tone on the BBTK sounder.
[Notes]

[Data]
00000000000000000000000000000000
00000010000000000000000004251751
00000010000100000000000004293751
00000000000100000000000005307001
00000000000000000000000005319001
00000010000000000000000005801501
00000010000100000000000005852751
00000000000100000000000006873501
00000000000000000000000006878501
00000010000000000000000007367751
00000010000100000000000007411251
00000010000000000000000008437001
00000000000000000000000008439752
00000010000000000000000008917501
00000010000100000000000008970751
00000000000100000000000009989501
00000000000000000000000009996001
00000010000000000000000010484001
00000010000100000000000010529751
00000010000000000000000011555001
00000000000000000000000011556001
00000010000000000000000012033751
00000010000100000000000012088751
00000000000100000000000013105501
00000000000000000000000013114001
00000010000000000000000013600001
00000010000100000000000013647751
00000000000100000000000014655251
00000000000000000000000014673001
00000010000000000000000015166501
00000010000100000000000015206751
00000000000100000000000016221751
00000000000000000000000016232501
00000010000000000000000016716251
00000010000100000000000016764251
00000000000100000000000017788001
00000000000000000000000017791001
00000010000000000000000018282501
00000010000100000000000018324751
00000000000100000000000019337751
00000000000000000000000019350001
00000010000000000000000019832251
00000010000100000000000019883751
00000000000100000000000020904252
00000000000000000000000020909751
00000010000000000000000021398751
00000010000100000000000021441251
00000000000100000000000022453751
00000000000000000000000022468001
00000010000000000000000022948501
00000010000100000000000023001751
00000000000100000000000024020251
00000000000000000000000024027001
00000010000000000000000024514752
00000010000100000000000024560751
00000000000000000000000025586501
00000010000000000000000026064501
00000010000100000000000026118251
00000000000100000000000027136251
00000000000000000000000027145001
00000010000000000000000027630751
00000010000100000000000027679001
00000000000100000000000028702752
00000000000000000000000028704001
00000010000000000000000029180751
00000010000100000000000029237751
00000000000100000000000030252501
00000000000000000000000030263001
00000010000000000000000030747001
00000010000100000000000030796751
00000000000100000000000031818751
00000000000000000000000031822251
00000010000000000000000032313501
00000010000100000000000032356001
00000000000100000000000033368501
00000000000000000000000033381001
00000010000000000000000033863001
00000010000100000000000033914751
00000000000100000000000034934751
00000000000000000000000034940001
00000010000000000000000035429251
00000010000100000000000035473751
00000000000100000000000036484751
00000000000000000000000036499251
00000010000000000000000036979252
00000010000100000000000037032751
00000000000100000000000038051001
00000000000000000000000038058001
00000010000000000000000038545501
00000010000100000000000038592001
00000010000000000000000039617001
00000000000000000000000039617251
00000010000000000000000040112001
00000010000100000000000040150751
00000000000100000000000041167001
00000000000000000000000041176501
00000010000000000000000041661751
00000010000100000000000041709751
00000000000100000000000042733501
00000000000000000000000042735251
00000010000000000000000043228001
00000010000100000000000043269001
00000000000100000000000044283251
00000000000000000000000044294251
00000010000000000000000044777752
00000010000100000000000044827751
00000000000100000000000045849501
00000000000000000000000045853501
00000010000000000000000046344001
00000010000100000000000046386751
00000010000000000000000047412251
00000000000000000000000047416001
00000010000000000000000047894001
00000010000100000000000047946001
00000000000100000000000048965751
00000000000000000000000048971251
00000010000000000000000049460252
00000010000100000000000049504751
00000000000100000000000050515501
00000000000000000000000050530751
00000010000000000000000051010001
00000010000100000000000051063751
00000000000100000000000052081751
00000000000000000000000052089251
00000010000000000000000052576252
00000010000100000000000052623001
00000000000000000000000053648251
00000010000000000000000054142751
00000010000100000000000054181751
00000000000100000000000055198001
00000000000000000000000055207751
00000010000000000000000055692501
00000010000100000000000055739751
00000000000100000000000056764251
00000000000000000000000056766751
00000010000000000000000057258752
00000010000100000000000057300001
00000000000100000000000058314001
00000000000000000000000058325251
00000010000000000000000058808501
00000010000100000000000058859001
00000000000100000000000059880251
00000000000000000000000059884751
00000010000000000000000060375001
00000010000100000000000060416751
00000010000000000000000061443251
00000000000000000000000061446751
00000010000000000000000061924751
00000010000100000000000061977001
00000000000100000000000062996501
00000000000000000000000063002251
00000010000000000000000063491001
00000010000100000000000063536001
00000000000100000000000064546251
00000000000000000000000064562251
00000010000000000000000065040752
00000010000100000000000065094001
00000000000100000000000066112501
00000000000000000000000066120251
00000010000000000000000066607251
00000010000100000000000066654001
00000000000100000000000067662501
00000000000000000000000067679251
00000010000000000000000068173501
00000010000100000000000068213001
00000000000100000000000069228751
00000000000000000000000069238251
00000010000000000000000069723251
00000010000100000000000069771501
00000000000100000000000070795251
00000000000000000000000070797251
00000010000000000000000071289501
00000010000100000000000071331001
00000000000100000000000072344751
00000000000000000000000072357251
00000010000000000000000072839251
00000010000100000000000072890001
00000000000100000000000073911251
00000000000000000000000073915251
00000010000000000000000074405752
00000010000100000000000074448751
00000010000000000000000075474251
00000000000000000000000075477501
00000010000000000000000075955501
00000010000100000000000076008001
00000000000100000000000077027251
00000000000000000000000077033251
00000010000000000000000077521752
00000010000100000000000077567001
00000010000000000000000078592251
00000000000000000000000078593751
00000010000000000000000079071501
00000010000100000000000079126001
00000000000100000000000080143501
00000000000000000000000080151251
00000010000000000000000080638001
00000010000100000000000080685001
00000000000100000000000081693251
00000000000000000000000081710251
00000010000000000000000082204251
00000010000100000000000082244001
00000000000100000000000083259501
00000000000000000000000083269251
00000010000000000000000083754001
00000010000100000000000083802751
00000000000100000000000084826001
00000000000000000000000084828751
00000010000000000000000085320501
00000010000100000000000085362001
00000000000100000000000086375501
00000000000000000000000086387251
00000010000000000000000086870251
00000010000100000000000086921001
00000000000100000000000087942001
00000000000000000000000087946251
00000010000000000000000088436501
00000010000100000000000088480001
00000000000100000000000089491501
00000000000000000000000089506251
00000010000000000000000089986251
00000010000100000000000090039001
00000000000100000000000091057752
00000000000000000000000091064251
00000010000000000000000091552751
00000010000100000000000091598001
00000010000000000000000092623251
00000000000000000000000092624251
00000010000000000000000093102501
00000010000100000000000093157001
00000000000100000000000094173751
00000000000000000000000094183751
00000010000000000000000094669001
00000010000100000000000094716001
00000000000100000000000095740251
00000000000000000000000095742251
00000010000000000000000096235252
00000010000100000000000096275001
00000000000100000000000097289751
00000000000000000000000097300251
00000010000000000000000097785251
00000010000100000000000097834001
00000000000100000000000098856251
00000000000000000000000098859751
00000010000000000000000099351501
00000010000100000000000099391751
00000000000100000000000100406001
00000000000000000000000100419751
00000010000000000000000100901251
00000010000100000000000100952001
00000000000100000000000101972251
00000000000000000000000101977251
00000010000000000000000102467501
00000010000100000000000102511001
00000000000100000000000103522001
00000000000000000000000103536751
00000010000000000000000104017251
00000010000100000000000104069001
00000000000100000000000105088501
00000000000000000000000105095251
00000010000000000000000105583751
00000010000100000000000105629001
00000010000000000000000106654252
00000000000000000000000106654752
00000010000000000000000107150251
00000010000100000000000107188001
00000000000100000000000108204501
00000000000000000000000108213251
00000010000000000000000108700001
00000010000100000000000108747001
00000000000100000000000109770751
00000000000000000000000109772751
00000010000000000000000110249501
00000010000100000000000110306001
00000000000100000000000111320501
00000000000000000000000111331251
00000010000000000000000111816001
00000010000100000000000111865001
00000000000100000000000112887001
00000000000000000000000112890251
00000010000000000000000113382251
00000010000100000000000113424001
00000000000100000000000114436751
00000000000000000000000114449251
00000010000000000000000114932001
00000010000100000000000114983001
00000000000100000000000116003001
00000000000000000000000116008251
00000010000000000000000116498251
00000010000100000000000116542001
00000000000100000000000117552751
00000000000000000000000117567251
00000010000000000000000118048252
00000010000100000000000118101001
00000000000100000000000119119251
00000000000000000000000119126251
00000010000000000000000119614501
00000010000100000000000119660001
00000010000000000000000120685251
00000000000000000000000120685501
00000010000000000000000121181001
00000010000100000000000121219001
00000000000100000000000122235251
00000000000000000000000122244251
00000010000000000000000122730751
00000010000100000000000122778001
00000000000100000000000123801751
00000000000000000000000123803251
00000010000000000000000124280252
00000010000100000000000124337001
00000000000100000000000125351251
00000000000000000000000125362251
00000010000000000000000125846751
00000010000100000000000125896001
00000000000100000000000126917751
00000000000000000000000126921251
00000010000000000000000127413001
00000010000100000000000127455001
00000000000100000000000128467501
00000000000000000000000128480751
00000010000000000000000128962751
00000010000100000000000129014001
00000000000100000000000130033751
00000000000000000000000130039251
00000010000000000000000130529252
00000010000100000000000130573251
00000000000100000000000131583501
00000000000000000000000131598251
00000010000000000000000132079001
00000010000100000000000132132001
00000000000100000000000133150001
00000000000000000000000133157751
00000010000000000000000133645251
00000010000100000000000133691001
00000000000100000000000134699501
00000000000000000000000134716251
00000010000000000000000135195001
00000010000100000000000135250001
00000000000100000000000136266001
00000000000000000000000136275251
00000010000000000000000136761501
00000010000100000000000136809001
00000000000100000000000137832501
00000000000000000000000137834251
00000010000000000000000138327751
00000010000100000000000138367001
00000000000100000000000139382001
00000000000000000000000139393251
00000010000000000000000139877501
00000010000100000000000139927001
00000000000100000000000140948501
00000000000000000000000140952251
00000010000000000000000141444001
00000010000100000000000141486001
00000010000000000000000142511751
00000000000000000000000142514751
00000010000000000000000142993751
00000010000100000000000143044001
00000000000100000000000144064501
00000000000000000000000144070751
00000010000000000000000144560001
00000010000100000000000144604001
00000000000100000000000145614251
00000000000000000000000145629251
00000010000000000000000146109752
00000010000100000000000146163001
00000000000100000000000147180751
00000000000000000000000147188251
00000010000000000000000147676251
00000010000100000000000147721501
00000000000100000000000148730501
00000000000000000000000148747751
00000010000000000000000149242501
00000010000100000000000149281001
00000000000100000000000150296751
00000000000000000000000150306251
00000010000000000000000150792251
00000010000100000000000150840001
00000000000100000000000151863251
00000000000000000000000151865251
00000010000000000000000152358752
00000010000100000000000152399001
00000000000100000000000153413001
00000000000000000000000153424251
00000010000000000000000153908251
00000010000100000000000153958001
00000000000100000000000154979501
00000000000000000000000154983251
00000010000000000000000155474751
00000010000100000000000155517001
00000010000000000000000156542252
00000000000000000000000156545501
00000010000000000000000157024501
00000010000100000000000157076001
00000000000100000000000158095251
00000000000000000000000158101751
00000010000000000000000158590752
00000010000100000000000158635001
00000010000000000000000159660251
00000000000000000000000159661751
00000010000000000000000160140501
00000010000100000000000160194001
00000000000100000000000161211501
00000000000000000000000161219251
00000010000000000000000161707001
00000010000100000000000161753001
00000000000100000000000162761001
00000000000000000000000162778251
00000010000000000000000163273501
00000010000100000000000163312001
00000000000100000000000164327501
00000000000000000000000164337251
00000010000000000000000164823001
00000010000100000000000164871001
00000000000100000000000165893751
00000000000000000000000165896251
00000010000000000000000166389501
00000010000100000000000166430001
00000000000100000000000167443501
00000000000000000000000167456751
00000010000000000000000167939251
00000010000100000000000167989001
00000000000100000000000169010001
00000000000000000000000169014251
00000010000000000000000169505501
00000010000100000000000169548001
00000000000100000000000170559751
00000000000000000000000170573251
00000010000000000000000171055252
00000010000100000000000171107001
00000000000100000000000172126251
00000000000000000000000172132751
00000010000000000000000172621501
00000010000100000000000172665751
00000010000000000000000173691251
00000000000000000000000173692501
00000010000000000000000174188001
00000010000100000000000174225001
00000000000100000000000175242251
00000000000000000000000175250251
00000010000000000000000175737752
00000010000100000000000175784001
00000000000100000000000176808251
00000000000000000000000176809751
00000010000000000000000177287501
00000010000100000000000177342001
00000010000000000000000178368251
00000000000000000000000178375001
00000010000000000000000178853751
00000010000100000000000178902001
00000000000100000000000179924751
00000000000000000000000179927251
