# Supplementary material for: Auditory presentation and synchronization in Adobe Flash and HTML5/JavaScript Web experiments
Source: Behav Res Methods. 2016 Jul 15;48(3):897–908. doi: 10.3758/s13428-016-0758-5 (PMC5003904; doi:10.3758/s13428-016-0758-5)
Supplement: Supplementary file 1 — (ZIP 1310 kb) [file 13428_2016_758_MOESM1_ESM.zip › Logs/aud-dsc-lenlap-1000-ed-jswanew-rep2.rtl]

[PC Software Vesion]
20121128
[ARM Firmware Version]
20120901
[Capture Date]
12 May 2016
[Capture Time]
16:19:46
[Capture Duration (Secs)]
180
[Changes]
450
[Samples]
720000
[Soak Rate]
0.0625
[Audio In 1 Threshold]
126
[Audio In 2 Threshold]
64
[Audio Out 1 Threshold]
64
[Audio Out 2 Threshold]
64
[Opto 1 Threshold]
125
[Opto 2 Threshold]
119
[Opto 3 Threshold]
102
[Opto 4 Threshold]
64
[Opto 1 Refreshes Blocked]
True
[Opto 2 Refreshes Blocked]
True
[Opto 3 Refreshes Blocked]
True
[Opto 4 Refreshes Blocked]
True
[Keypad4Description]
Button 4 of the BBTK Response Pad triggered when pressed.
[Keypad3Description]
Button 3 of the BBTK Response Pad triggered when pressed.
[Keypad2Description]
Button 2 of the BBTK Response Pad triggered when pressed.
[Keypad1Description]
Button 1 of the BBTK Response Pad triggered when pressed.
[Opto4Description]
Opto-detector 4 triggered by an active screen region.
[Opto3Description]
Opto-detector 3 triggered by an active screen region.
[Opto2Description]
Opto-detector 2 triggered by an active screen region.
[Opto1Description]
Opto-detector 1 triggered by an active screen region.
[TTLIn2Description]
TTL input 2 triggered by a digital signal.
[TTLIn1Description]
TTL input 1 triggered by a digital signal.
[AudIn2Description]
Audio input 2 triggered by a BBTK Mic.
[AudIn1Description]
Audio input 1 triggered by a BBTK Mic.
[ASC4Description]
Active Switch Closure output 4 generates a key down.
[ASC3Description]
Active Switch Closure output 3 generates a key down.
[ASC2Description]
Active Switch Closure output 2 generates a key down.
[ASC1Description]
Active Switch Closure output 1 generates a key down.
[TTLOut2Description]
TTL output 2 generates a digital signal.
[TTLOut1Description]
TTL output 1 generates a digital signal.
[AudOut2Description]
Audio output 2 generates a tone on the BBTK sounder.
[AudOut1Description]
Audio output 1 generates a tone on the BBTK sounder.
[Notes]

[Data]
00000000000000000000000000000000
00000010000000000000000005299250
00000010000100000000000005353501
00000000000100000000000006370001
00000000000000000000000006379750
00000010000000000000000006865501
00000010000100000000000006912501
00000000000100000000000007936501
00000000000000000000000007939501
00000010000000000000000008432001
00000010000100000000000008470501
00000000000100000000000009486001
00000000000000000000000009498501
00000010000000000000000009981750
00000010000100000000000010030501
00000000000100000000000011052501
00000000000000000000000011057501
00000010000000000000000011548001
00000010000100000000000011589501
00000000000100000000000012602250
00000000000000000000000012616501
00000010000000000000000013097750
00000010000100000000000013147501
00000000000100000000000014168750
00000000000000000000000014175501
00000010000000000000000014664001
00000010000100000000000014707501
00000000000100000000000015718250
00000000000000000000000015734501
00000010000000000000000016213750
00000010000100000000000016266501
00000000000100000000000017284750
00000000000000000000000017293501
00000010000000000000000017780250
00000010000100000000000017824001
00000000000100000000000018834501
00000000000000000000000018852501
00000010000000000000000019346750
00000010000100000000000019384501
00000000000100000000000020400750
00000000000000000000000020411501
00000010000000000000000020896250
00000010000100000000000020943501
00000000000100000000000021967250
00000000000000000000000021970501
00000010000000000000000022462750
00000010000100000000000022501001
00000000000100000000000023517001
00000000000000000000000023529501
00000010000000000000000024012501
00000010000100000000000024061501
00000000000100000000000025083250
00000000000000000000000025088501
00000010000000000000000025578750
00000010000100000000000025620501
00000000000100000000000026633250
00000000000000000000000026647501
00000010000000000000000027128501
00000010000100000000000027178001
00000000000100000000000028199501
00000000000000000000000028206501
00000010000000000000000028695001
00000010000100000000000028738501
00000010000000000000000029765501
00000000000000000000000029765750
00000010000000000000000030244501
00000010000100000000000030297501
00000000000100000000000031315501
00000000000000000000000031324501
00000010000000000000000031811001
00000010000100000000000031855501
00000000000100000000000032882001
00000000000000000000000032883500
00000010000000000000000033377501
00000010000100000000000033415501
00000000000100000000000034431750
00000000000000000000000034442501
00000010000000000000000034927001
00000010000100000000000034974501
00000000000100000000000035998001
00000000000000000000000036001501
00000010000000000000000036493501
00000010000100000000000036533501
00000000000100000000000037547750
00000000000000000000000037560501
00000010000000000000000038043250
00000010000100000000000038092501
00000000000100000000000039114001
00000000000000000000000039119501
00000010000000000000000039609750
00000010000100000000000039651750
00000000000100000000000040664001
00000000000000000000000040678501
00000010000000000000000041159250
00000010000100000000000041210501
00000000000100000000000042230250
00000000000000000000000042237501
00000010000000000000000042725750
00000010000100000000000042769501
00000010000000000000000043796501
00000000000000000000000043796750
00000010000000000000000044275501
00000010000100000000000044328750
00000000000100000000000045346250
00000000000000000000000045354501
00000010000000000000000045841750
00000010000100000000000045887501
00000000000100000000000046912750
00000000000000000000000046914501
00000010000000000000000047391501
00000010000100000000000047445501
00000000000100000000000048462501
00000000000000000000000048473501
00000010000000000000000048958001
00000010000100000000000049002501
00000000000100000000000050028750
00000000000000000000000050031501
00000010000000000000000050524250
00000010000100000000000050564501
00000000000100000000000051578501
00000000000000000000000051591501
00000010000000000000000052074001
00000010000100000000000052122750
00000000000100000000000053145001
00000000000000000000000053150501
00000010000000000000000053640250
00000010000100000000000053682501
00000000000100000000000054694750
00000000000000000000000054709501
00000010000000000000000055190001
00000010000100000000000055241501
00000000000100000000000056261001
00000000000000000000000056268501
00000010000000000000000056756501
00000010000100000000000056799001
00000000000000000000000057827501
00000010000000000000000058306250
00000010000100000000000058359501
00000000000100000000000059377250
00000000000000000000000059386501
00000010000000000000000059872501
00000010000100000000000059918750
00000000000100000000000060943501
00000000000000000000000060945501
00000010000000000000000061422250
00000010000100000000000061476001
00000000000100000000000062493250
00000000000000000000000062504501
00000010000000000000000062988750
00000010000100000000000063036501
00000000000100000000000064043001
00000000000000000000000064063501
00000010000000000000000064555001
00000010000100000000000064595501
00000000000100000000000065609501
00000000000000000000000065622501
00000010000000000000000066104750
00000010000100000000000066153001
00000000000100000000000067175750
00000000000000000000000067181501
00000010000000000000000067671250
00000010000100000000000067713750
00000000000100000000000068725501
00000000000000000000000068740501
00000010000000000000000069220750
00000010000100000000000069272750
00000000000100000000000070291750
00000000000000000000000070298001
00000010000000000000000070787250
00000010000100000000000070830750
00000000000100000000000071841501
00000000000000000000000071858501
00000010000000000000000072337001
00000010000100000000000072390750
00000000000100000000000073408001
00000000000000000000000073417501
00000010000000000000000073903501
00000010000100000000000073949750
00000000000100000000000074974250
00000000000000000000000074976501
00000010000000000000000075469750
00000010000100000000000075507750
00000000000100000000000076524001
00000000000000000000000076535501
00000010000000000000000077019501
00000010000100000000000077067750
00000000000100000000000078090501
00000000000000000000000078094501
00000010000000000000000078569250
00000010000100000000000078626750
00000010000000000000000079653501
00000000000000000000000079656750
00000010000000000000000080135501
00000010000100000000000080185501
00000000000100000000000081206501
00000000000000000000000081212501
00000010000000000000000081702001
00000010000100000000000081743750
00000000000100000000000082756250
00000000000000000000000082771501
00000010000000000000000083251750
00000010000100000000000083303750
00000000000100000000000084322750
00000000000000000000000084330501
00000010000000000000000084818001
00000010000100000000000084862501
00000000000100000000000085872250
00000000000000000000000085889501
00000010000000000000000086384501
00000010000100000000000086420750
00000000000100000000000087438750
00000000000000000000000087448501
00000010000000000000000087934250
00000010000100000000000087980750
00000000000100000000000089005001
00000000000000000000000089007501
00000010000000000000000089500501
00000010000100000000000089539750
00000000000100000000000090554750
00000000000000000000000090566501
00000010000000000000000091050250
00000010000100000000000091097750
00000000000100000000000092121250
00000000000000000000000092125501
00000010000000000000000092616501
00000010000100000000000092657750
00000000000100000000000093671001
00000000000000000000000093683001
00000010000000000000000094166501
00000010000100000000000094216750
00000000000100000000000095237250
00000000000000000000000095243501
00000010000000000000000095732750
00000010000100000000000095774750
00000010000000000000000096802501
00000000000000000000000096803750
00000010000000000000000097282501
00000010000100000000000097334750
00000000000100000000000098353501
00000000000000000000000098360501
00000010000000000000000098849001
00000010000100000000000098893750
00000000000100000000000099903250
00000000000000000000000099920501
00000010000000000000000100415250
00000010000100000000000100451001
00000000000100000000000101469501
00000000000000000000000101478501
00000010000000000000000101965001
00000010000100000000000102011750
00000000000100000000000103036001
00000000000000000000000103037500
00000010000000000000000103531250
00000010000100000000000103570750
00000000000100000000000104585501
00000000000000000000000104597501
00000010000000000000000105081001
00000010000100000000000105128250
00000000000100000000000106152001
00000000000000000000000106156501
00000010000000000000000106647501
00000010000100000000000106688750
00000000000100000000000107701750
00000000000000000000000107715501
00000010000000000000000108197250
00000010000100000000000108247750
00000000000100000000000109268250
00000000000000000000000109273501
00000010000000000000000109763501
00000010000100000000000109805750
00000010000000000000000110833501
00000000000000000000000110834501
00000010000000000000000111313250
00000010000100000000000111365750
00000000000100000000000112384001
00000000000000000000000112392501
00000010000000000000000112879750
00000010000100000000000112924750
00000010000000000000000113950501
00000000000000000000000113950750
00000010000000000000000114429501
00000010000100000000000114482750
00000000000100000000000115500250
00000000000000000000000115510501
00000010000000000000000115995750
00000010000100000000000116041750
00000000000100000000000117066750
00000000000000000000000117069501
00000010000000000000000117562250
00000010000100000000000117601750
00000000000100000000000118616501
00000000000000000000000118628501
00000010000000000000000119111750
00000010000100000000000119160250
00000000000100000000000120182750
00000000000000000000000120187501
00000010000000000000000120678250
00000010000100000000000120719750
00000000000100000000000121732501
00000000000000000000000121746501
00000010000000000000000122228001
00000010000100000000000122278750
00000000000100000000000123299001
00000000000000000000000123304501
00000010000000000000000123794250
00000010000100000000000123837501
00000010000000000000000124864501
00000000000000000000000124865250
00000010000000000000000125344001
00000010000100000000000125395750
00000000000100000000000126415001
00000000000000000000000126423501
00000010000000000000000126910501
00000010000100000000000126955750
00000000000100000000000127981501
00000000000000000000000127982500
00000010000000000000000128460250
00000010000100000000000128514750
00000000000100000000000129531250
00000000000000000000000129541501
00000010000000000000000130026501
00000010000100000000000130072750
00000000000100000000000131080750
00000000000000000000000131100501
00000010000000000000000131593001
00000010000100000000000131632750
00000000000100000000000132647250
00000000000000000000000132659501
00000010000000000000000133142501
00000010000100000000000133191750
00000000000100000000000134213501
00000000000000000000000134218501
00000010000000000000000134709001
00000010000100000000000134749750
00000000000100000000000135763501
00000000000000000000000135777501
00000010000000000000000136258750
00000010000100000000000136309750
00000000000100000000000137329750
00000000000000000000000137336501
00000010000000000000000137825001
00000010000100000000000137868750
00000010000000000000000138895501
00000000000000000000000138895750
00000010000000000000000139374750
00000010000100000000000139426250
00000000000100000000000140446001
00000000000000000000000140454501
00000010000000000000000140941250
00000010000100000000000140986750
00000000000100000000000142012250
00000000000000000000000142012500
00000010000000000000000142491001
00000010000100000000000142545750
00000000000100000000000143562001
00000000000000000000000143572501
00000010000000000000000144057250
00000010000100000000000144103250
00000000000100000000000145128501
00000000000000000000000145131501
00000010000000000000000145623750
00000010000100000000000145663750
00000000000100000000000146678001
00000000000000000000000146690501
00000010000000000000000147173501
00000010000100000000000147222750
00000000000100000000000148244501
00000000000000000000000148249501
00000010000000000000000148739750
00000010000100000000000148780250
00000000000100000000000149794250
00000000000000000000000149808501
00000010000000000000000150289501
00000010000100000000000150340750
00000000000100000000000151360501
00000000000000000000000151367501
00000010000000000000000151855750
00000010000100000000000151899750
00000000000100000000000152910250
00000000000000000000000152925501
00000010000000000000000153405501
00000010000100000000000153457250
00000000000100000000000154476750
00000000000000000000000154485501
00000010000000000000000154972001
00000010000100000000000155016750
00000000000100000000000156043250
00000000000000000000000156044500
00000010000000000000000156538250
00000010000100000000000156576750
00000000000100000000000157592750
00000000000000000000000157602501
00000010000000000000000158088001
00000010000100000000000158134250
00000000000100000000000159159250
00000000000000000000000159162501
00000010000000000000000159637750
00000010000100000000000159693750
00000000000100000000000160709001
00000000000000000000000160721501
00000010000000000000000161204250
00000010000100000000000161253750
00000000000100000000000162275250
00000000000000000000000162280501
00000010000000000000000162770501
00000010000100000000000162812750
00000000000100000000000163825001
00000000000000000000000163839750
00000010000000000000000164320250
00000010000100000000000164370250
00000000000100000000000165391501
00000000000000000000000165398501
00000010000000000000000165886501
00000010000100000000000165930750
00000000000100000000000166941250
00000000000000000000000166956501
00000010000000000000000167436250
00000010000100000000000167489750
00000000000100000000000168507501
00000000000000000000000168516750
00000010000000000000000169002750
00000010000100000000000169047250
00000000000100000000000170074001
00000000000000000000000170075500
00000010000000000000000170569250
00000010000100000000000170607750
00000000000100000000000171623750
00000000000000000000000171633501
00000010000000000000000172118750
00000010000100000000000172166750
00000000000100000000000173190001
00000000000000000000000173193750
00000010000000000000000173685250
00000010000100000000000173724250
00000000000100000000000174739750
00000000000000000000000174752750
00000010000000000000000175234750
00000010000100000000000175284750
00000000000100000000000176306250
00000000000000000000000176311750
00000010000000000000000176801250
00000010000100000000000176843750
00000010000000000000000177870750
00000000000000000000000177872750
00000010000000000000000178351001
00000010000100000000000178401250
00000000000100000000000179422501
00000000000000000000000179429750
00000010000000000000000179917250
00000010000100000000000179961750
