# Supplementary material for: Auditory presentation and synchronization in Adobe Flash and HTML5/JavaScript Web experiments
Source: Behav Res Methods. 2016 Jul 15;48(3):897–908. doi: 10.3758/s13428-016-0758-5 (PMC5003904; doi:10.3758/s13428-016-0758-5)
Supplement: Supplementary file 1 — (ZIP 1310 kb) [file 13428_2016_758_MOESM1_ESM.zip › Logs/aud-dsc-lenlap-1000-ed-jswa-wav.rtl]

[PC Software Vesion]
20121128
[ARM Firmware Version]
20120901
[Capture Date]
20 Dec 2015
[Capture Time]
17:38:03
[Capture Duration (Secs)]
180
[Changes]
469
[Samples]
720000
[Soak Rate]
0.0651388888888889
[Audio In 1 Threshold]
89
[Audio In 2 Threshold]
64
[Audio Out 1 Threshold]
64
[Audio Out 2 Threshold]
64
[Opto 1 Threshold]
125
[Opto 2 Threshold]
119
[Opto 3 Threshold]
102
[Opto 4 Threshold]
64
[Opto 1 Refreshes Blocked]
True
[Opto 2 Refreshes Blocked]
True
[Opto 3 Refreshes Blocked]
True
[Opto 4 Refreshes Blocked]
True
[Keypad4Description]
Button 4 of the BBTK Response Pad triggered when pressed.
[Keypad3Description]
Button 3 of the BBTK Response Pad triggered when pressed.
[Keypad2Description]
Button 2 of the BBTK Response Pad triggered when pressed.
[Keypad1Description]
Button 1 of the BBTK Response Pad triggered when pressed.
[Opto4Description]
Opto-detector 4 triggered by an active screen region.
[Opto3Description]
Opto-detector 3 triggered by an active screen region.
[Opto2Description]
Opto-detector 2 triggered by an active screen region.
[Opto1Description]
Opto-detector 1 triggered by an active screen region.
[TTLIn2Description]
TTL input 2 triggered by a digital signal.
[TTLIn1Description]
TTL input 1 triggered by a digital signal.
[AudIn2Description]
Audio input 2 triggered by a BBTK Mic.
[AudIn1Description]
Audio input 1 triggered by a BBTK Mic.
[ASC4Description]
Active Switch Closure output 4 generates a key down.
[ASC3Description]
Active Switch Closure output 3 generates a key down.
[ASC2Description]
Active Switch Closure output 2 generates a key down.
[ASC1Description]
Active Switch Closure output 1 generates a key down.
[TTLOut2Description]
TTL output 2 generates a digital signal.
[TTLOut1Description]
TTL output 1 generates a digital signal.
[AudOut2Description]
Audio output 2 generates a tone on the BBTK sounder.
[AudOut1Description]
Audio output 1 generates a tone on the BBTK sounder.
[Notes]

[Data]
00000000000000000000000000000000
00000010000000000000000004845500
00000010000100000000000004892500
00000000000100000000000005879500
00000000000000000000000005912750
00000010000000000000000006378750
00000010000100000000000006393750
00000000000100000000000007379250
00000000000000000000000007414000
00000010000000000000000007878250
00000010000100000000000007892500
00000000000100000000000008879000
00000000000000000000000008912500
00000010000000000000000009378250
00000010000100000000000009393750
00000000000100000000000010378750
00000000000000000000000010414000
00000010000000000000000010878000
00000010000100000000000010892500
00000000000100000000000011878500
00000000000000000000000011912500
00000010000000000000000012377500
00000010000100000000000012393750
00000000000100000000000013378250
00000000000000000000000013413750
00000010000000000000000013877500
00000010000100000000000013892250
00000000000100000000000014878000
00000000000000000000000014912500
00000010000000000000000015377000
00000010000100000000000015393750
00000000000100000000000016377750
00000000000000000000000016413750
00000010000000000000000016876750
00000010000100000000000016892250
00000000000100000000000017877250
00000000000000000000000017912500
00000010000000000000000018376500
00000010000100000000000018393500
00000000000100000000000019377000
00000000000000000000000019413750
00000010000000000000000019876250
00000010000100000000000019892250
00000000000100000000000020876750
00000000000000000000000020912250
00000010000000000000000021376000
00000010000100000000000021393500
00000000000100000000000022376500
00000000000000000000000022413500
00000010000000000000000022875750
00000010000100000000000022892000
00000000000100000000000023876250
00000000000000000000000023912250
00000010000000000000000024375500
00000010000100000000000024393500
00000000000100000000000025376000
00000000000000000000000025413500
00000010000000000000000025875250
00000010000100000000000025892000
00000000000100000000000026875750
00000000000000000000000026912250
00000010000000000000000027375000
00000010000100000000000027393250
00000000000100000000000028375250
00000000000000000000000028413500
00000010000000000000000028874750
00000010000100000000000028892000
00000000000100000000000029875000
00000000000000000000000029912000
00000010000000000000000030374500
00000010000100000000000030393250
00000000000100000000000031374750
00000000000000000000000031413500
00000010000000000000000031874250
00000010000100000000000031892000
00000000000100000000000032874500
00000000000000000000000032912000
00000010000000000000000033374000
00000010000100000000000033393250
00000000000100000000000034374250
00000000000000000000000034413250
00000010000000000000000034873750
00000010000100000000000034891750
00000000000100000000000035874000
00000000000000000000000035912000
00000010000000000000000036373500
00000010000100000000000036393000
00000000000100000000000037373750
00000000000000000000000037413250
00000010000000000000000037873250
00000010000100000000000037891750
00000000000100000000000038873500
00000000000000000000000038911750
00000010000000000000000039372750
00000010000100000000000039393000
00000000000100000000000040389750
00000000000000000000000040413250
00000010000000000000000040872500
00000010000100000000000040891750
00000000000100000000000041889500
00000000000000000000000041911750
00000010000000000000000042372250
00000010000100000000000042393000
00000000000100000000000043389250
00000000000000000000000043413000
00000010000000000000000043872000
00000010000100000000000043891500
00000000000100000000000044889000
00000000000000000000000044911750
00000010000000000000000045371750
00000010000100000000000045393000
00000000000100000000000046388750
00000000000000000000000046413000
00000010000000000000000046871500
00000010000100000000000046891500
00000000000100000000000047888500
00000000000000000000000047911750
00000010000000000000000048371250
00000010000100000000000048392750
00000000000100000000000049388250
00000000000000000000000049413000
00000010000000000000000049871000
00000010000100000000000049891500
00000000000100000000000050888000
00000000000000000000000050911500
00000010000000000000000051387250
00000010000100000000000051400750
00000000000100000000000052387750
00000000000000000000000052420750
00000010000000000000000052887000
00000010000100000000000052902000
00000000000100000000000053887500
00000000000000000000000053922250
00000010000000000000000054386750
00000010000100000000000054400750
00000000000100000000000055387250
00000000000000000000000055420750
00000010000000000000000055886500
00000010000100000000000055902000
00000000000100000000000056887000
00000000000000000000000056922000
00000010000000000000000057386250
00000010000100000000000057400500
00000000000100000000000058386500
00000000000000000000000058420750
00000010000000000000000058886000
00000010000100000000000058901750
00000000000100000000000059886250
00000000000000000000000059922000
00000010000000000000000060385750
00000010000100000000000060400500
00000000000100000000000061386000
00000000000000000000000061420750
00000010000000000000000061885500
00000010000100000000000061901750
00000000000100000000000062885750
00000000000000000000000062922000
00000010000000000000000063385250
00000010000100000000000063400500
00000000000100000000000064385500
00000000000000000000000064420500
00000010000000000000000064884750
00000010000100000000000064901750
00000000000100000000000065885250
00000000000000000000000065921750
00000010000000000000000066384500
00000010000100000000000066400250
00000000000100000000000067385000
00000000000000000000000067420500
00000010000000000000000067884250
00000010000100000000000067901750
00000000000100000000000068884750
00000000000000000000000068921750
00000010000000000000000069384000
00000010000100000000000069400250
00000000000100000000000070384500
00000000000000000000000070420500
00000010000000000000000070883750
00000010000100000000000070901500
00000000000100000000000071884250
00000000000000000000000071921750
00000010000000000000000072383500
00000010000100000000000072400250
00000000000100000000000073384000
00000000000000000000000073420250
00000010000000000000000073883250
00000010000100000000000073901500
00000000000100000000000074883750
00000000000000000000000074921500
00000010000000000000000075383000
00000010000100000000000075400000
00000000000100000000000076383500
00000000000000000000000076420250
00000010000000000000000076882750
00000010000100000000000076901500
00000000000100000000000077883250
00000000000000000000000077921500
00000010000000000000000078382500
00000010000100000000000078400000
00000000000100000000000079382750
00000000000000000000000079420250
00000010000000000000000079882250
00000010000100000000000079901250
00000000000100000000000080882500
00000000000000000000000080921500
00000010000000000000000081382000
00000010000100000000000081400000
00000000000100000000000082399000
00000000000000000000000082420000
00000010000000000000000082881750
00000010000100000000000082901250
00000000000100000000000083898750
00000000000000000000000083921500
00000010000000000000000084381250
00000010000100000000000084400000
00000000000100000000000085398500
00000000000000000000000085420000
00000010000000000000000085881000
00000010000100000000000085901250
00000000000100000000000086898250
00000000000000000000000086921250
00000010000000000000000087380750
00000010000100000000000087399750
00000000000100000000000088398000
00000000000000000000000088420000
00000010000000000000000088880500
00000010000100000000000088901000
00000000000100000000000089897500
00000000000000000000000089921250
00000010000000000000000090380250
00000010000100000000000090399750
00000000000100000000000091397250
00000000000000000000000091419750
00000010000000000000000091880000
00000010000100000000000091901000
00000000000100000000000092897000
00000000000000000000000092921250
00000010000000000000000093396500
00000010000100000000000093410250
00000000000100000000000094396750
00000000000000000000000094430500
00000010000000000000000094896250
00000010000100000000000094911500
00000000000100000000000095896500
00000000000000000000000095931750
00000010000000000000000096396000
00000010000100000000000096410250
00000000000100000000000097396250
00000000000000000000000097430500
00000010000000000000000097895500
00000010000100000000000097911500
00000000000100000000000098896000
00000000000000000000000098931750
00000010000000000000000099395500
00000010000100000000000099410250
00000000000100000000000100395750
00000000000000000000000100430250
00000010000000000000000100895000
00000010000100000000000100911500
00000000000100000000000101895500
00000000000000000000000101931500
00000010000000000000000102394750
00000010000100000000000102410000
00000000000100000000000103395250
00000000000000000000000103430250
00000010000000000000000103894500
00000010000100000000000103911500
00000000000100000000000104894750
00000000000000000000000104931500
00000010000000000000000105394250
00000010000100000000000105410000
00000000000100000000000106394750
00000000000000000000000106430250
00000010000000000000000106894000
00000010000100000000000106911250
00000000000100000000000107894250
00000000000000000000000107931500
00000010000000000000000108393750
00000010000100000000000108410000
00000000000100000000000109394000
00000000000000000000000109430000
00000010000000000000000109893500
00000010000100000000000109911250
00000000000100000000000110893750
00000000000000000000000110931250
00000010000000000000000111393250
00000010000100000000000111409750
00000000000100000000000112393500
00000000000000000000000112430000
00000010000000000000000112892750
00000010000100000000000112911250
00000000000100000000000113893250
00000000000000000000000113931250
00000010000000000000000114392750
00000010000100000000000114409750
00000000000100000000000115393000
00000000000000000000000115430000
00000010000000000000000115892250
00000010000100000000000115911000
00000000000100000000000116892750
00000000000000000000000116931250
00000010000000000000000117392000
00000010000100000000000117409750
00000000000100000000000118392500
00000000000000000000000118429750
00000010000000000000000118891750
00000010000100000000000118911000
00000000000100000000000119892250
00000000000000000000000119931250
00000010000000000000000120391500
00000010000100000000000120409750
00000000000100000000000121392000
00000000000000000000000121429750
00000010000000000000000121891250
00000010000100000000000121911000
00000000000100000000000122891750
00000000000000000000000122931000
00000010000000000000000123391000
00000010000100000000000123409500
00000000000100000000000124391250
00000000000000000000000124429750
00000010000000000000000124890750
00000010000100000000000124910750
00000000000100000000000125907750
00000000000000000000000125931000
00000010000000000000000126390500
00000010000100000000000126409500
00000000000100000000000127407500
00000000000000000000000127429500
00000010000000000000000127890250
00000010000100000000000127910750
00000000000100000000000128907250
00000000000000000000000128931000
00000010000000000000000129390000
00000010000100000000000129409500
00000000000100000000000130407000
00000000000000000000000130429500
00000010000000000000000130889750
00000010000100000000000130910750
00000000000100000000000131906750
00000000000000000000000131930750
00000010000000000000000132389250
00000010000100000000000132409250
00000000000100000000000133406500
00000000000000000000000133429500
00000010000000000000000133889000
00000010000100000000000133910750
00000000000100000000000134906000
00000000000000000000000134930750
00000010000000000000000135388750
00000010000100000000000135409250
00000000000100000000000136406000
00000000000000000000000136429500
00000010000000000000000136905250
00000010000100000000000136918500
00000000000100000000000137905500
00000000000000000000000137938750
00000010000000000000000138405000
00000010000100000000000138419750
00000000000100000000000139405250
00000000000000000000000139440000
00000010000000000000000139904750
00000010000100000000000139918500
00000000000100000000000140905000
00000000000000000000000140938500
00000010000000000000000141404500
00000010000100000000000141419750
00000000000100000000000142404750
00000000000000000000000142440000
00000010000000000000000142904250
00000010000100000000000142918500
00000000000100000000000143904500
00000000000000000000000143938500
00000010000000000000000144403750
00000010000100000000000144419750
00000000000100000000000145404250
00000000000000000000000145439750
00000010000000000000000145903500
00000010000100000000000145918250
00000000000100000000000146904000
00000000000000000000000146938500
00000010000000000000000147403250
00000010000100000000000147419500
00000000000100000000000148403750
00000000000000000000000148439750
00000010000000000000000148903000
00000010000100000000000148918250
00000000000100000000000149903500
00000000000000000000000149938250
00000010000000000000000150402750
00000010000100000000000150419500
00000000000100000000000151403250
00000000000000000000000151439750
00000010000000000000000151902500
00000010000100000000000151918250
00000000000100000000000152902750
00000000000000000000000152938250
00000010000000000000000153402250
00000010000100000000000153419500
00000000000100000000000154402500
00000000000000000000000154439500
00000010000000000000000154902000
00000010000100000000000154918000
00000000000100000000000155902250
00000000000000000000000155938250
00000010000000000000000156401750
00000010000100000000000156419500
00000000000100000000000157402000
00000000000000000000000157439500
00000010000000000000000157901500
00000010000100000000000157918000
00000000000100000000000158901750
00000000000000000000000158938250
00000010000000000000000159401250
00000010000100000000000159419250
00000000000100000000000160401500
00000000000000000000000160439500
00000010000000000000000160900750
00000010000100000000000160918000
00000000000100000000000161901250
00000000000000000000000161938000
00000010000000000000000162400500
00000010000100000000000162419250
00000000000100000000000163401000
00000000000000000000000163439250
00000010000000000000000163900250
00000010000100000000000163917750
00000000000100000000000164900750
00000000000000000000000164938000
00000010000000000000000165400000
00000010000100000000000165419250
00000000000100000000000166400500
00000000000000000000000166439250
00000010000000000000000166899750
00000010000100000000000166917750
00000000000100000000000167916750
00000000000000000000000167938000
00000010000000000000000168399500
00000010000100000000000168419000
00000000000100000000000169400000
00000000000000000000000169439250
00000010000000000000000169899250
00000010000100000000000169917750
00000000000100000000000170916250
00000000000000000000000170937750
00000010000000000000000171399000
00000010000100000000000171419000
00000000000100000000000172416000
00000000000000000000000172439000
00000010000000000000000172898750
00000010000100000000000172917750
00000000000100000000000173915750
00000000000000000000000173937750
00000010000000000000000174398500
00000010000100000000000174419000
00000000000100000000000175415500
00000000000000000000000175439000
00000010000000000000000175898250
00000010000100000000000175917500
00000000000100000000000176915250
00000000000000000000000176937750
00000010000000000000000177397750
00000010000100000000000177418750
00000000000100000000000178415000
00000000000000000000000178439000
00000010000000000000000178914250
00000010000100000000000178928250
00000000000100000000000179914750
00000000000000000000000179948250
