# Supplementary material for: Auditory presentation and synchronization in Adobe Flash and HTML5/JavaScript Web experiments
Source: Behav Res Methods. 2016 Jul 15;48(3):897–908. doi: 10.3758/s13428-016-0758-5 (PMC5003904; doi:10.3758/s13428-016-0758-5)
Supplement: Supplementary file 1 — (ZIP 1310 kb) [file 13428_2016_758_MOESM1_ESM.zip › Logs/aud-dsc-lenlap-1000-ff-fl-sep-rep.rtl]

[PC Software Vesion]
20121128
[ARM Firmware Version]
20120901
[Capture Date]
04 Jan 2016
[Capture Time]
19:11:58
[Capture Duration (Secs)]
180
[Changes]
475
[Samples]
720000
[Soak Rate]
0.0659722222222222
[Audio In 1 Threshold]
89
[Audio In 2 Threshold]
64
[Audio Out 1 Threshold]
64
[Audio Out 2 Threshold]
64
[Opto 1 Threshold]
125
[Opto 2 Threshold]
119
[Opto 3 Threshold]
102
[Opto 4 Threshold]
64
[Opto 1 Refreshes Blocked]
True
[Opto 2 Refreshes Blocked]
True
[Opto 3 Refreshes Blocked]
True
[Opto 4 Refreshes Blocked]
True
[Keypad4Description]
Button 4 of the BBTK Response Pad triggered when pressed.
[Keypad3Description]
Button 3 of the BBTK Response Pad triggered when pressed.
[Keypad2Description]
Button 2 of the BBTK Response Pad triggered when pressed.
[Keypad1Description]
Button 1 of the BBTK Response Pad triggered when pressed.
[Opto4Description]
Opto-detector 4 triggered by an active screen region.
[Opto3Description]
Opto-detector 3 triggered by an active screen region.
[Opto2Description]
Opto-detector 2 triggered by an active screen region.
[Opto1Description]
Opto-detector 1 triggered by an active screen region.
[TTLIn2Description]
TTL input 2 triggered by a digital signal.
[TTLIn1Description]
TTL input 1 triggered by a digital signal.
[AudIn2Description]
Audio input 2 triggered by a BBTK Mic.
[AudIn1Description]
Audio input 1 triggered by a BBTK Mic.
[ASC4Description]
Active Switch Closure output 4 generates a key down.
[ASC3Description]
Active Switch Closure output 3 generates a key down.
[ASC2Description]
Active Switch Closure output 2 generates a key down.
[ASC1Description]
Active Switch Closure output 1 generates a key down.
[TTLOut2Description]
TTL output 2 generates a digital signal.
[TTLOut1Description]
TTL output 1 generates a digital signal.
[AudOut2Description]
Audio output 2 generates a tone on the BBTK sounder.
[AudOut1Description]
Audio output 1 generates a tone on the BBTK sounder.
[Notes]

[Data]
00000000000000000000000000000000
00000010000000000000000001181250
00000010000100000000000001239750
00000000000100000000000002217001
00000000000000000000000002261501
00000010000000000000000002713501
00000010000100000000000002818750
00000000000100000000000003750250
00000000000000000000000003840501
00000010000000000000000004246250
00000010000100000000000004351250
00000000000100000000000005283750
00000000000000000000000005373001
00000010000000000000000005762250
00000010000100000000000005860501
00000000000100000000000006783750
00000000000000000000000006882250
00000010000000000000000007261750
00000010000100000000000007369750
00000000000100000000000008300501
00000000000000000000000008391501
00000010000000000000000008794250
00000010000100000000000008902250
00000000000100000000000009817250
00000000000000000000000009923750
00000010000000000000000010293750
00000010000100000000000010388250
00000000000100000000000011317250
00000000000000000000000011410001
00000010000000000000000011810001
00000010000100000000000011897501
00000000000100000000000012834001
00000000000000000000000012919250
00000010000000000000000013309501
00000010000100000000000013406750
00000000000100000000000014350501
00000000000000000000000014428501
00000010000000000000000014825750
00000010000100000000000014914750
00000000000100000000000015850750
00000000000000000000000015937750
00000010000000000000000016342001
00000010000100000000000016448501
00000000000100000000000017383750
00000000000000000000000017470001
00000010000000000000000017858501
00000010000100000000000017957750
00000000000100000000000018900001
00000000000000000000000018979250
00000010000000000000000019374750
00000010000100000000000019467001
00000000000100000000000020416501
00000000000000000000000020488501
00000010000000000000000020907750
00000010000100000000000020999501
00000000000100000000000021933001
00000000000000000000000022021250
00000010000000000000000022407501
00000010000100000000000022508750
00000000000100000000000023449250
00000000000000000000000023530501
00000010000000000000000023924001
00000010000100000000000024018001
00000000000100000000000024965750
00000000000000000000000025039750
00000010000000000000000025457001
00000010000100000000000025550501
00000000000100000000000026498750
00000000000000000000000026572001
00000010000000000000000026973250
00000010000100000000000027059750
00000000000100000000000027998501
00000000000000000000000028081501
00000010000000000000000028489750
00000010000100000000000028592250
00000000000100000000000029515001
00000000000000000000000029613750
00000010000000000000000030006250
00000010000100000000000030101501
00000000000100000000000031031250
00000000000000000000000031123001
00000010000000000000000031506001
00000010000100000000000031610750
00000000000100000000000032531001
00000000000000000000000032632250
00000010000000000000000033005750
00000010000100000000000033096750
00000000000100000000000034030750
00000000000000000000000034118501
00000010000000000000000034522001
00000010000100000000000034629250
00000000000100000000000035547001
00000000000000000000000035650750
00000010000000000000000036038501
00000010000100000000000036138501
00000000000100000000000037063501
00000000000000000000000037160001
00000010000000000000000037538001
00000010000100000000000037647750
00000000000100000000000038563250
00000000000000000000000038669250
00000010000000000000000039054501
00000010000100000000000039157001
00000000000100000000000040079750
00000000000000000000000040178501
00000010000000000000000040554250
00000010000100000000000040643250
00000000000100000000000041579250
00000000000000000000000041664750
00000010000000000000000042054001
00000010000100000000000042151001
00000000000100000000000043079001
00000000000000000000000043174001
00000010000000000000000043570501
00000010000100000000000043661750
00000000000100000000000044612250
00000000000000000000000044683001
00000010000000000000000045086750
00000010000100000000000045194001
00000000000100000000000046112001
00000000000000000000000046215501
00000010000000000000000046603250
00000010000100000000000046703250
00000000000100000000000047628250
00000000000000000000000047724750
00000010000000000000000048103001
00000010000100000000000048212501
00000000000100000000000049144750
00000000000000000000000049234001
00000010000000000000000049619250
00000010000100000000000049722001
00000000000100000000000050661001
00000000000000000000000050743250
00000010000000000000000051152250
00000010000100000000000051254250
00000000000100000000000052177501
00000000000000000000000052276001
00000010000000000000000052652001
00000010000100000000000052740501
00000000000100000000000053677250
00000000000000000000000053762001
00000010000000000000000054168501
00000010000100000000000054272750
00000000000100000000000055193501
00000000000000000000000055294250
00000010000000000000000055668250
00000010000100000000000055759001
00000000000100000000000056710001
00000000000000000000000056780250
00000010000000000000000057184501
00000010000100000000000057291501
00000000000100000000000058209750
00000000000000000000000058313001
00000010000000000000000058684250
00000010000100000000000058800750
00000000000100000000000059709501
00000000000000000000000059822250
00000010000000000000000060200750
00000010000100000000000060310001
00000000000100000000000061225750
00000000000000000000000061331501
00000010000000000000000061700501
00000010000100000000000061796001
00000000000100000000000062725501
00000000000000000000000062817250
00000010000000000000000063216750
00000010000100000000000063328501
00000000000100000000000064242001
00000000000000000000000064349750
00000010000000000000000064716501
00000010000100000000000064814501
00000000000100000000000065741750
00000000000000000000000065835750
00000010000000000000000066216250
00000010000100000000000066323750
00000000000100000000000067258001
00000000000000000000000067345001
00000010000000000000000067749501
00000010000100000000000067856250
00000000000100000000000068774501
00000000000000000000000068877501
00000010000000000000000069249001
00000010000100000000000069342250
00000000000100000000000070274250
00000000000000000000000070363750
00000010000000000000000070748750
00000010000100000000000070851501
00000000000100000000000071774001
00000000000000000000000071873001
00000010000000000000000072265250
00000010000100000000000072360750
00000000000100000000000073290250
00000000000000000000000073382250
00000010000000000000000073781501
00000010000100000000000073893250
00000000000100000000000074806750
00000000000000000000000074914750
00000010000000000000000075298001
00000010000100000000000075402501
00000000000100000000000076339750
00000000000000000000000076424001
00000010000000000000000076814250
00000010000100000000000076911750
00000000000100000000000077856250
00000000000000000000000077933250
00000010000000000000000078330750
00000010000100000000000078444250
00000000000100000000000079355750
00000000000000000000000079465501
00000010000000000000000079847250
00000010000100000000000079953501
00000000000100000000000080872250
00000000000000000000000080975250
00000010000000000000000081363501
00000010000100000000000081462750
00000000000100000000000082388501
00000000000000000000000082484250
00000010000000000000000082863250
00000010000100000000000082972001
00000000000100000000000083905001
00000000000000000000000083993750
00000010000000000000000084396250
00000010000100000000000084504750
00000000000100000000000085438001
00000000000000000000000085526001
00000010000000000000000085929501
00000010000100000000000086037001
00000000000100000000000086971001
00000000000000000000000087058501
00000010000000000000000087462501
00000010000100000000000087569501
00000000000100000000000088487501
00000000000000000000000088591250
00000010000000000000000088962250
00000010000100000000000089078750
00000000000100000000000089987250
00000000000000000000000090100501
00000010000000000000000090462001
00000010000100000000000090564750
00000000000100000000000091503750
00000000000000000000000091586250
00000010000000000000000091961750
00000010000100000000000092074001
00000000000100000000000093020001
00000000000000000000000093095501
00000010000000000000000093478001
00000010000100000000000093583250
00000000000100000000000094503001
00000000000000000000000094604750
00000010000000000000000094994501
00000010000100000000000095092501
00000000000100000000000096019501
00000000000000000000000096114001
00000010000000000000000096494250
00000010000100000000000096578501
00000000000100000000000097535750
00000000000000000000000097600250
00000010000000000000000098010501
00000010000100000000000098087750
00000000000100000000000099035501
00000000000000000000000099109250
00000010000000000000000099510250
00000010000100000000000099620250
00000000000100000000000100552001
00000000000000000000000100641750
00000010000000000000000101043250
00000010000100000000000101129501
00000000000100000000000102068501
00000000000000000000000102151001
00000010000000000000000102543001
00000010000100000000000102638750
00000000000100000000000103584750
00000000000000000000000103660250
00000010000000000000000104059501
00000010000100000000000104148001
00000000000100000000000105084501
00000000000000000000000105169501
00000010000000000000000105575750
00000010000100000000000105657250
00000000000100000000000106600750
00000000000000000000000106678750
00000010000000000000000107075501
00000010000100000000000107166501
00000000000100000000000108100501
00000000000000000000000108188001
00000010000000000000000108592001
00000010000100000000000108699001
00000000000100000000000109617001
00000000000000000000000109720750
00000010000000000000000110091750
00000010000100000000000110185250
00000000000100000000000111133501
00000000000000000000000111206501
00000010000000000000000111608001
00000010000100000000000111694501
00000000000100000000000112633250
00000000000000000000000112715750
00000010000000000000000113107750
00000010000100000000000113203750
00000000000100000000000114132750
00000000000000000000000114225001
00000010000000000000000114607501
00000010000100000000000114689750
00000000000100000000000115632501
00000000000000000000000115711001
00000010000000000000000116107250
00000010000100000000000116199001
00000000000100000000000117132250
00000000000000000000000117220250
00000010000000000000000117607001
00000010000100000000000117708250
00000000000100000000000118632001
00000000000000000000000118729501
00000010000000000000000119123250
00000010000100000000000119217501
00000000000100000000000120148501
00000000000000000000000120239001
00000010000000000000000120623250
00000010000100000000000120726750
00000000000100000000000121664750
00000000000000000000000121748250
00000010000000000000000122156250
00000010000100000000000122259250
00000000000100000000000123181250
00000000000000000000000123280501
00000010000000000000000123656001
00000010000100000000000123745250
00000000000100000000000124681001
00000000000000000000000124767001
00000010000000000000000125155750
00000010000100000000000125254501
00000000000100000000000126180750
00000000000000000000000126276250
00000010000000000000000126655250
00000010000100000000000126763750
00000000000100000000000127697001
00000000000000000000000127785501
00000010000000000000000128171750
00000010000100000000000128273001
00000000000100000000000129213501
00000000000000000000000129294501
00000010000000000000000129704750
00000010000100000000000129805501
00000000000100000000000130729750
00000000000000000000000130826750
00000010000000000000000131221250
00000010000100000000000131314750
00000000000100000000000132263001
00000000000000000000000132336001
00000010000000000000000132754250
00000010000100000000000132847250
00000000000100000000000133779250
00000000000000000000000133869001
00000010000000000000000134254001
00000010000100000000000134356501
00000000000100000000000135279001
00000000000000000000000135378250
00000010000000000000000135753750
00000010000100000000000135842501
00000000000100000000000136778750
00000000000000000000000136864001
00000010000000000000000137253501
00000010000100000000000137351750
00000000000100000000000138295250
00000000000000000000000138373250
00000010000000000000000138769750
00000010000100000000000138861001
00000000000100000000000139811501
00000000000000000000000139882501
00000010000000000000000140286250
00000010000100000000000140393501
00000000000100000000000141311250
00000000000000000000000141415250
00000010000000000000000141802501
00000010000100000000000141902750
00000000000100000000000142827750
00000000000000000000000142924501
00000010000000000000000143302250
00000010000100000000000143412001
00000000000100000000000144344001
00000000000000000000000144433750
00000010000000000000000144835501
00000010000100000000000144944501
00000000000100000000000145877001
00000000000000000000000145966250
00000010000000000000000146351750
00000010000100000000000146453750
00000000000100000000000147393501
00000000000000000000000147475250
00000010000000000000000147868250
00000010000100000000000147963001
00000000000100000000000148910001
00000000000000000000000148984501
00000010000000000000000149384501
00000010000100000000000149495501
00000000000100000000000150426250
00000000000000000000000150517001
00000010000000000000000150901001
00000010000100000000000151004750
00000000000100000000000151926001
00000000000000000000000152026250
00000010000000000000000152400750
00000010000100000000000152514001
00000000000100000000000153442501
00000000000000000000000153535501
00000010000000000000000153917250
00000010000100000000000154023250
00000000000100000000000154942250
00000000000000000000000155044750
00000010000000000000000155416750
00000010000100000000000155509250
00000000000100000000000156458501
00000000000000000000000156530750
00000010000000000000000156933250
00000010000100000000000157041750
00000000000100000000000157975001
00000000000000000000000158063501
00000010000000000000000158449501
00000010000100000000000158549750
00000000000100000000000159474750
00000000000000000000000159572501
00000010000000000000000159949250
00000010000100000000000160037001
00000000000100000000000160991001
00000000000000000000000161058750
00000010000000000000000161465750
00000010000100000000000161569501
00000000000100000000000162490750
00000000000000000000000162591001
00000010000000000000000162965501
00000010000100000000000163078750
00000000000100000000000163990501
00000000000000000000000164100250
00000010000000000000000164465250
00000010000100000000000164565001
00000000000100000000000165490250
00000000000000000000000165586501
00000010000000000000000165964750
00000010000100000000000166074250
00000000000100000000000166990001
00000000000000000000000167095750
00000010000000000000000167464750
00000010000100000000000167560250
00000000000100000000000168506250
00000000000000000000000168581501
00000010000000000000000168997750
00000010000100000000000169115750
00000000000100000000000170039501
00000000000000000000000170137250
00000010000000000000000170514001
00000010000100000000000170625250
00000000000100000000000171539250
00000000000000000000000171646501
00000010000000000000000172030501
00000010000100000000000172134501
00000000000100000000000173055501
00000000000000000000000173155750
00000010000000000000000173547001
00000010000100000000000173643750
00000000000100000000000174572001
00000000000000000000000174665250
00000010000000000000000175063250
00000010000100000000000175174750
00000000000100000000000176088250
00000000000000000000000176197501
00000010000000000000000176579750
00000010000100000000000176685250
00000000000100000000000177621501
00000000000000000000000177706750
00000010000000000000000178096001
00000010000100000000000178218001
00000000000100000000000179137750
00000000000000000000000179239501
00000010000000000000000179612501
00000010000100000000000179727001
