# Supplementary material for: Auditory presentation and synchronization in Adobe Flash and HTML5/JavaScript Web experiments
Source: Behav Res Methods. 2016 Jul 15;48(3):897–908. doi: 10.3758/s13428-016-0758-5 (PMC5003904; doi:10.3758/s13428-016-0758-5)
Supplement: Supplementary file 1 — (ZIP 1310 kb) [file 13428_2016_758_MOESM1_ESM.zip › Logs/aud-dsc-lenlap-1000-ff-js-sep-rep.rtl]

[PC Software Vesion]
20121128
[ARM Firmware Version]
20120901
[Capture Date]
04 Jan 2016
[Capture Time]
18:55:56
[Capture Duration (Secs)]
180
[Changes]
433
[Samples]
720000
[Soak Rate]
0.0601388888888889
[Audio In 1 Threshold]
89
[Audio In 2 Threshold]
64
[Audio Out 1 Threshold]
64
[Audio Out 2 Threshold]
64
[Opto 1 Threshold]
125
[Opto 2 Threshold]
119
[Opto 3 Threshold]
102
[Opto 4 Threshold]
64
[Opto 1 Refreshes Blocked]
True
[Opto 2 Refreshes Blocked]
True
[Opto 3 Refreshes Blocked]
True
[Opto 4 Refreshes Blocked]
True
[Keypad4Description]
Button 4 of the BBTK Response Pad triggered when pressed.
[Keypad3Description]
Button 3 of the BBTK Response Pad triggered when pressed.
[Keypad2Description]
Button 2 of the BBTK Response Pad triggered when pressed.
[Keypad1Description]
Button 1 of the BBTK Response Pad triggered when pressed.
[Opto4Description]
Opto-detector 4 triggered by an active screen region.
[Opto3Description]
Opto-detector 3 triggered by an active screen region.
[Opto2Description]
Opto-detector 2 triggered by an active screen region.
[Opto1Description]
Opto-detector 1 triggered by an active screen region.
[TTLIn2Description]
TTL input 2 triggered by a digital signal.
[TTLIn1Description]
TTL input 1 triggered by a digital signal.
[AudIn2Description]
Audio input 2 triggered by a BBTK Mic.
[AudIn1Description]
Audio input 1 triggered by a BBTK Mic.
[ASC4Description]
Active Switch Closure output 4 generates a key down.
[ASC3Description]
Active Switch Closure output 3 generates a key down.
[ASC2Description]
Active Switch Closure output 2 generates a key down.
[ASC1Description]
Active Switch Closure output 1 generates a key down.
[TTLOut2Description]
TTL output 2 generates a digital signal.
[TTLOut1Description]
TTL output 1 generates a digital signal.
[AudOut2Description]
Audio output 2 generates a tone on the BBTK sounder.
[AudOut1Description]
Audio output 1 generates a tone on the BBTK sounder.
[Notes]

[Data]
00000000000000000000000000000000
00000010000000000000000000837501
00000010000100000000000000882250
00000000000100000000000001872501
00000000000000000000000001896501
00000010000000000000000002487501
00000010000100000000000002556001
00000000000100000000000003522001
00000000000000000000000003556250
00000010000000000000000004137250
00000010000100000000000004190750
00000000000100000000000005155250
00000000000000000000000005190501
00000010000000000000000005770250
00000010000100000000000005828001
00000000000100000000000006788250
00000000000000000000000006842250
00000010000000000000000007436750
00000010000100000000000007502501
00000000000100000000000008454501
00000000000000000000000008516750
00000010000000000000000009119750
00000010000100000000000009176501
00000000000100000000000010137501
00000000000000000000000010190750
00000010000000000000000010786001
00000010000100000000000010852001
00000000000100000000000011804001
00000000000000000000000011851750
00000010000000000000000012435750
00000010000100000000000012490250
00000000000100000000000013453501
00000000000000000000000013491001
00000010000000000000000014068750
00000010000100000000000014129501
00000000000100000000000015086750
00000000000000000000000015143750
00000010000000000000000015735001
00000010000100000000000015805750
00000000000100000000000016769750
00000000000000000000000016807501
00000010000000000000000017384750
00000010000100000000000017445001
00000000000100000000000018402750
00000000000000000000000018459250
00000010000000000000000019067501
00000010000100000000000019120001
00000000000100000000000020085750
00000000000000000000000020134250
00000010000000000000000020734250
00000010000100000000000020798001
00000000000100000000000021752001
00000000000000000000000021799001
00000010000000000000000022367250
00000010000100000000000022437001
00000000000100000000000023385250
00000000000000000000000023437250
00000010000000000000000024017001
00000010000100000000000024077001
00000000000100000000000025034750
00000000000000000000000025091250
00000010000000000000000025683250
00000010000100000000000025752501
00000000000100000000000026717750
00000000000000000000000026753250
00000010000000000000000027333001
00000010000100000000000027389001
00000000000100000000000028351001
00000000000000000000000028403250
00000010000000000000000028999501
00000010000100000000000029068001
00000000000100000000000030017250
00000000000000000000000030082250
00000010000000000000000030682501
00000010000100000000000030753001
00000000000100000000000031700250
00000000000000000000000031767250
00000010000000000000000032365501
00000010000100000000000032389250
00000000000100000000000033383250
00000000000000000000000033403501
00000010000000000000000034031750
00000010000100000000000034065250
00000000000100000000000035049750
00000000000000000000000035079750
00000010000000000000000035681501
00000010000100000000000035730250
00000000000100000000000036699501
00000000000000000000000036744501
00000010000000000000000037347750
00000010000100000000000037400250
00000000000100000000000038365750
00000000000000000000000038401001
00000010000000000000000038981001
00000010000100000000000039036001
00000000000100000000000039998750
00000000000000000000000040039250
00000010000000000000000040614001
00000010000100000000000040676501
00000000000100000000000041631501
00000000000000000000000041677750
00000010000000000000000042247001
00000010000100000000000042315501
00000000000100000000000043265001
00000000000000000000000043329750
00000010000000000000000043930001
00000010000100000000000043984250
00000000000100000000000044947750
00000000000000000000000044998501
00000010000000000000000045596501
00000010000100000000000045653250
00000000000100000000000046614250
00000000000000000000000046667750
00000010000000000000000047262750
00000010000100000000000047311001
00000000000100000000000048280750
00000000000000000000000048325250
00000010000000000000000048912501
00000010000100000000000048982750
00000000000100000000000049947001
00000000000000000000000049997250
00000010000000000000000050595501
00000010000100000000000050658001
00000000000100000000000051613501
00000000000000000000000051657750
00000010000000000000000052228501
00000010000100000000000052295250
00000000000100000000000053246250
00000000000000000000000053309501
00000010000000000000000053911501
00000010000100000000000053970501
00000000000100000000000054929501
00000000000000000000000054974750
00000010000000000000000055544750
00000010000100000000000055611750
00000000000100000000000056562501
00000000000000000000000056626001
00000010000000000000000057227750
00000010000100000000000057283001
00000000000100000000000058245501
00000000000000000000000058297501
00000010000000000000000058894001
00000010000100000000000058955501
00000000000100000000000059911750
00000000000000000000000059969750
00000010000000000000000060577001
00000010000100000000000060632501
00000000000100000000000061595001
00000000000000000000000061646750
00000010000000000000000062243501
00000010000100000000000062302001
00000000000100000000000063261250
00000000000000000000000063317501
00000010000000000000000063909750
00000010000100000000000063978750
00000000000100000000000064927750
00000000000000000000000064993250
00000010000000000000000065592750
00000010000100000000000065650250
00000000000100000000000066610750
00000000000000000000000066653250
00000010000000000000000067225750
00000010000100000000000067294001
00000000000100000000000068243750
00000000000000000000000068308250
00000010000000000000000068908750
00000010000100000000000068964750
00000000000100000000000069926750
00000000000000000000000069979001
00000010000000000000000070575250
00000010000100000000000070640750
00000000000100000000000071593001
00000000000000000000000071655001
00000010000000000000000072258250
00000010000100000000000072313501
00000000000100000000000073276250
00000000000000000000000073327750
00000010000000000000000073924501
00000010000100000000000073984750
00000000000100000000000074942501
00000000000000000000000074984001
00000010000000000000000075557750
00000010000100000000000075623750
00000000000100000000000076575501
00000000000000000000000076638001
00000010000000000000000077240750
00000010000100000000000077295750
00000000000100000000000078258501
00000000000000000000000078310001
00000010000000000000000078907001
00000010000100000000000078966001
00000000000100000000000079925001
00000000000000000000000079980250
00000010000000000000000080573501
00000010000100000000000080640501
00000000000100000000000081591250
00000000000000000000000081654750
00000010000000000000000082256501
00000010000100000000000082310750
00000000000100000000000083274250
00000000000000000000000083325250
00000010000000000000000083922750
00000010000100000000000083980001
00000000000100000000000084940750
00000000000000000000000084995750
00000010000000000000000085589250
00000010000100000000000085657250
00000000000100000000000086607001
00000000000000000000000086657001
00000010000000000000000087238750
00000010000100000000000087294250
00000000000100000000000088256750
00000000000000000000000088308501
00000010000000000000000088905250
00000010000100000000000088963501
00000000000100000000000089923001
00000000000000000000000089977750
00000010000000000000000090571501
00000010000100000000000090637250
00000000000100000000000091589501
00000000000000000000000091651750
00000010000000000000000092254501
00000010000100000000000092310001
00000000000100000000000093272501
00000000000000000000000093324250
00000010000000000000000093921001
00000010000100000000000093977250
00000000000100000000000094938750
00000000000000000000000094991501
00000010000000000000000095587250
00000010000100000000000095650750
00000000000100000000000096605250
00000000000000000000000096650501
00000010000000000000000097220501
00000010000100000000000097282750
00000000000100000000000098238250
00000000000000000000000098297001
00000010000000000000000098886750
00000010000100000000000098957001
00000000000100000000000099921250
00000000000000000000000099971501
00000010000000000000000100569750
00000010000100000000000100628001
00000000000100000000000101587750
00000000000000000000000101642501
00000010000000000000000102236250
00000010000100000000000102304001
00000000000100000000000103254001
00000000000000000000000103318250
00000010000000000000000103919250
00000010000100000000000103974750
00000000000100000000000104937001
00000000000000000000000104990501
00000010000000000000000105585501
00000010000100000000000105653250
00000000000100000000000106603501
00000000000000000000000106667750
00000010000000000000000107268501
00000010000100000000000107326001
00000000000100000000000108286501
00000000000000000000000108340250
00000010000000000000000108935001
00000010000100000000000109003001
00000000000100000000000109952750
00000000000000000000000110017250
00000010000000000000000110618001
00000010000100000000000110671750
00000000000100000000000111636001
00000000000000000000000111686250
00000010000000000000000112284250
00000010000100000000000112335750
00000000000100000000000113302250
00000000000000000000000113351501
00000010000000000000000113950750
00000010000100000000000114015501
00000000000100000000000114968501
00000000000000000000000115015001
00000010000000000000000115583750
00000010000100000000000115654250
00000000000100000000000116618250
00000000000000000000000116668750
00000010000000000000000117266750
00000010000100000000000117326001
00000000000100000000000118284750
00000000000000000000000118340250
00000010000000000000000118933250
00000010000100000000000118998750
00000000000100000000000119951001
00000000000000000000000119998501
00000010000000000000000120566250
00000010000100000000000120634501
00000000000100000000000121600750
00000000000000000000000121648750
00000010000000000000000122249250
00000010000100000000000122305001
00000000000100000000000123267001
00000000000000000000000123319250
00000010000000000000000123915501
00000010000100000000000123968501
00000000000100000000000124933501
00000000000000000000000124982750
00000010000000000000000125582001
00000010000100000000000125638001
00000000000100000000000126599750
00000000000000000000000126652250
00000010000000000000000127248250
00000010000100000000000127314750
00000000000100000000000128266250
00000000000000000000000128318501
00000010000000000000000128898001
00000010000100000000000128953501
00000000000100000000000129915750
00000000000000000000000129967750
00000010000000000000000130564501
00000010000100000000000130630001
00000000000100000000000131582250
00000000000000000000000131644250
00000010000000000000000132247501
00000010000100000000000132306750
00000000000100000000000133265250
00000000000000000000000133321250
00000010000000000000000133913750
00000010000100000000000133979250
00000000000100000000000134931501
00000000000000000000000134993750
00000010000000000000000135596750
00000010000100000000000135650001
00000000000100000000000136614750
00000000000000000000000136664250
00000010000000000000000137263250
00000010000100000000000137315501
00000000000100000000000138281001
00000000000000000000000138329750
00000010000000000000000138929501
00000010000100000000000138986750
00000000000100000000000139947501
00000000000000000000000140001250
00000010000000000000000140596001
00000010000100000000000140664750
00000000000100000000000141613750
00000000000000000000000141679001
00000010000000000000000142279001
00000010000100000000000142335501
00000000000100000000000143313501
00000000000000000000000143349750
00000010000000000000000143945250
00000010000100000000000144010750
00000000000100000000000144963250
00000000000000000000000145011501
00000010000000000000000145578250
00000010000100000000000145647750
00000000000100000000000146612750
00000000000000000000000146662001
00000010000000000000000147261250
00000010000100000000000147321750
00000000000100000000000148279250
00000000000000000000000148336250
00000010000000000000000148927750
00000010000100000000000148990250
00000000000100000000000149962250
00000000000000000000000150006001
00000010000000000000000150594001
00000010000100000000000150665750
00000000000100000000000151628501
00000000000000000000000151668001
00000010000000000000000152243750
00000010000100000000000152309250
00000000000100000000000153261501
00000000000000000000000153323750
00000010000000000000000153926750
00000010000100000000000153949501
00000000000100000000000154944750
00000000000000000000000154963750
00000010000000000000000155559750
00000010000100000000000155618001
00000000000100000000000156577750
00000000000000000000000156632501
00000010000000000000000157226250
00000010000100000000000157294750
00000000000100000000000158244001
00000000000000000000000158309001
00000010000000000000000158909250
00000010000100000000000158967750
00000000000100000000000159927001
00000000000000000000000159982001
00000010000000000000000160575501
00000010000100000000000160646250
00000000000100000000000161610001
00000000000000000000000161660750
00000010000000000000000162258501
00000010000100000000000162319750
00000000000100000000000163276501
00000000000000000000000163334001
00000010000000000000000163925001
00000010000100000000000163993250
00000000000100000000000164942750
00000000000000000000000165007501
00000010000000000000000165608001
00000010000100000000000165668001
00000000000100000000000166626001
00000000000000000000000166682501
00000010000000000000000167274501
00000010000100000000000167346001
00000000000100000000000168309001
00000000000000000000000168360250
00000010000000000000000168957501
00000010000100000000000168984750
00000000000100000000000169975250
00000000000000000000000169999001
00000010000000000000000170590501
00000010000100000000000170644001
00000000000100000000000171608250
00000000000000000000000171658501
00000010000000000000000172256750
00000010000100000000000172312750
00000000000100000000000173274750
00000000000000000000000173327001
00000010000000000000000173923250
00000010000100000000000173989250
00000000000100000000000174941001
00000000000000000000000175003501
00000010000000000000000175606250
00000010000100000000000175663250
00000000000100000000000176624001
00000000000000000000000176663001
00000010000000000000000177239250
00000010000100000000000177299250
00000000000100000000000178257001
00000000000000000000000178313750
00000010000000000000000178905501
00000010000100000000000178973250
00000000000100000000000179923501
00000000000000000000000179987501
