# Supplementary material for: Auditory presentation and synchronization in Adobe Flash and HTML5/JavaScript Web experiments
Source: Behav Res Methods. 2016 Jul 15;48(3):897–908. doi: 10.3758/s13428-016-0758-5 (PMC5003904; doi:10.3758/s13428-016-0758-5)
Supplement: Supplementary file 1 — (ZIP 1310 kb) [file 13428_2016_758_MOESM1_ESM.zip › Logs/aud-dsc-lenlap-1000-ff-js-sync-wav.rtl]

[PC Software Vesion]
20121128
[ARM Firmware Version]
20120901
[Capture Date]
20 Dec 2015
[Capture Time]
17:59:43
[Capture Duration (Secs)]
180
[Changes]
451
[Samples]
720000
[Soak Rate]
0.0626388888888889
[Audio In 1 Threshold]
89
[Audio In 2 Threshold]
64
[Audio Out 1 Threshold]
64
[Audio Out 2 Threshold]
64
[Opto 1 Threshold]
125
[Opto 2 Threshold]
119
[Opto 3 Threshold]
102
[Opto 4 Threshold]
64
[Opto 1 Refreshes Blocked]
True
[Opto 2 Refreshes Blocked]
True
[Opto 3 Refreshes Blocked]
True
[Opto 4 Refreshes Blocked]
True
[Keypad4Description]
Button 4 of the BBTK Response Pad triggered when pressed.
[Keypad3Description]
Button 3 of the BBTK Response Pad triggered when pressed.
[Keypad2Description]
Button 2 of the BBTK Response Pad triggered when pressed.
[Keypad1Description]
Button 1 of the BBTK Response Pad triggered when pressed.
[Opto4Description]
Opto-detector 4 triggered by an active screen region.
[Opto3Description]
Opto-detector 3 triggered by an active screen region.
[Opto2Description]
Opto-detector 2 triggered by an active screen region.
[Opto1Description]
Opto-detector 1 triggered by an active screen region.
[TTLIn2Description]
TTL input 2 triggered by a digital signal.
[TTLIn1Description]
TTL input 1 triggered by a digital signal.
[AudIn2Description]
Audio input 2 triggered by a BBTK Mic.
[AudIn1Description]
Audio input 1 triggered by a BBTK Mic.
[ASC4Description]
Active Switch Closure output 4 generates a key down.
[ASC3Description]
Active Switch Closure output 3 generates a key down.
[ASC2Description]
Active Switch Closure output 2 generates a key down.
[ASC1Description]
Active Switch Closure output 1 generates a key down.
[TTLOut2Description]
TTL output 2 generates a digital signal.
[TTLOut1Description]
TTL output 1 generates a digital signal.
[AudOut2Description]
Audio output 2 generates a tone on the BBTK sounder.
[AudOut1Description]
Audio output 1 generates a tone on the BBTK sounder.
[Notes]

[Data]
00000000000000000000000000000000
00000010000000000000000000700501
00000010000100000000000000705501
00000010000000000000000001697501
00000000000000000000000001751251
00000000000100000000000002255501
00000010000100000000000002266751
00000010000000000000000003247501
00000000000000000000000003301001
00000010000100000000000003815501
00000010000000000000000004807501
00000000000000000000000004850751
00000010000100000000000005365251
00000010000000000000000006357501
00000000000000000000000006400501
00000010000100000000000006915251
00000010000000000000000007905501
00000000000000000000000007983501
00000010000000000000000008482251
00000010000100000000000008501501
00000010000000000000000009490001
00000000000000000000000009549751
00000010000000000000000010065251
00000010000100000000000010087501
00000010000000000000000011079251
00000000000000000000000011149501
00000010000000000000000011665001
00000010000100000000000011679251
00000010000000000000000012670501
00000000000000000000000012732501
00000010000000000000000013248001
00000010000100000000000013258501
00000010000000000000000014250501
00000000000000000000000014315751
00000010000000000000000014831001
00000010000100000000000014850251
00000010000000000000000015842251
00000000000000000000000015915251
00000010000000000000000016430751
00000010000100000000000016443251
00000010000000000000000017435501
00000000000000000000000017498501
00000010000000000000000018013751
00000010000100000000000018038751
00000010000000000000000019027751
00000000000000000000000019098001
00000010000000000000000019613501
00000010000100000000000019615501
00000010000000000000000020605001
00000000000000000000000020664501
00000010000000000000000021180001
00000010000100000000000021194001
00000010000000000000000022184001
00000000000000000000000022247501
00000010000000000000000022763001
00000010000100000000000022782001
00000010000000000000000023774001
00000000000000000000000023847251
00000010000000000000000024362751
00000010000100000000000024375751
00000010000000000000000025368001
00000000000000000000000025430251
00000010000000000000000025945751
00000010000100000000000025967501
00000010000000000000000026959501
00000000000000000000000027030001
00000010000000000000000027528751
00000010000100000000000027530251
00000010000000000000000028519251
00000000000000000000000028579751
00000010000000000000000029095251
00000010000100000000000029116251
00000010000000000000000030108501
00000000000000000000000030179501
00000010000000000000000030678251
00000010000100000000000030706501
00000010000000000000000031698751
00000000000000000000000031762501
00000010000000000000000032278001
00000010000100000000000032299251
00000010000000000000000033291501
00000000000000000000000033362251
00000010000000000000000033877751
00000010000100000000000033897501
00000010000000000000000034887501
00000000000000000000000034962001
00000010000000000000000035460751
00000010000100000000000035485501
00000010000000000000000036477501
00000000000000000000000036545001
00000010000000000000000037060501
00000010000100000000000037078001
00000010000000000000000038070001
00000000000000000000000038144751
00000010000000000000000038643501
00000010000100000000000038670501
00000010000000000000000039662501
00000000000000000000000039727751
00000010000000000000000040243251
00000010000100000000000040260501
00000010000000000000000041252501
00000000000000000000000041327501
00000010000000000000000041826251
00000010000100000000000041845751
00000010000000000000000042836751
00000000000000000000000042910501
00000010000000000000000043409251
00000010000100000000000043436001
00000010000000000000000044427501
00000000000000000000000044493501
00000010000000000000000045009001
00000010000100000000000045027001
00000010000000000000000046019001
00000000000000000000000046093251
00000010000000000000000046592001
00000010000100000000000046620001
00000010000000000000000047612001
00000000000000000000000047676251
00000010000000000000000048191751
00000010000100000000000048201001
00000010000000000000000049189251
00000000000000000000000049259251
00000010000000000000000049774751
00000010000100000000000049787001
00000010000000000000000050779001
00000000000000000000000050842251
00000010000000000000000051358001
00000010000100000000000051381501
00000010000000000000000052373501
00000000000000000000000052442001
00000010000000000000000052957501
00000010000100000000000052973501
00000010000000000000000053964501
00000000000000000000000054025251
00000010000000000000000054540751
00000010000100000000000054552001
00000010000000000000000055542001
00000000000000000000000055608251
00000010000000000000000056123751
00000010000100000000000056140251
00000010000000000000000057132501
00000000000000000000000057207751
00000010000000000000000057706751
00000010000100000000000057734251
00000010000000000000000058724251
00000000000000000000000058791001
00000010000000000000000059306501
00000010000100000000000059311751
00000010000000000000000060302251
00000000000000000000000060374001
00000010000000000000000060889501
00000010000100000000000060901251
00000010000000000000000061893501
00000000000000000000000061957001
00000010000000000000000062472501
00000010000100000000000062483001
00000010000000000000000063474501
00000000000000000000000063540001
00000010000000000000000064055501
00000010000100000000000064071501
00000010000000000000000065063251
00000000000000000000000065123001
00000010000000000000000065638751
00000010000100000000000065652501
00000010000000000000000066644501
00000000000000000000000066706251
00000010000000000000000067221751
00000010000100000000000067243501
00000010000000000000000068235501
00000000000000000000000068306001
00000010000000000000000068821501
00000010000100000000000068833501
00000010000000000000000069825501
00000000000000000000000069889001
00000010000000000000000070404501
00000010000100000000000070423751
00000010000000000000000071415751
00000000000000000000000071472001
00000010000000000000000071987501
00000010000100000000000072004251
00000010000000000000000072996501
00000000000000000000000073055001
00000010000000000000000073570501
00000010000100000000000073595001
00000010000000000000000074587251
00000000000000000000000074654751
00000010000000000000000075170251
00000010000100000000000075174501
00000010000000000000000076164001
00000000000000000000000076237751
00000010000000000000000076736751
00000010000100000000000076753251
00000010000000000000000077743001
00000000000000000000000077804251
00000010000000000000000078319751
00000010000100000000000078340751
00000010000000000000000079332751
00000000000000000000000079404001
00000010000000000000000079919501
00000010000100000000000079931501
00000010000000000000000080922501
00000000000000000000000080987001
00000010000000000000000081502501
00000010000100000000000081510501
00000010000000000000000082501501
00000000000000000000000082570001
00000010000000000000000083085501
00000010000100000000000083101001
00000010000000000000000084091501
00000000000000000000000084153001
00000010000000000000000084668501
00000010000100000000000084688001
00000010000000000000000085678501
00000000000000000000000085752751
00000010000000000000000086251501
00000010000100000000000086277501
00000010000000000000000087269501
00000000000000000000000087335751
00000010000000000000000087851251
00000010000100000000000087857501
00000010000000000000000088849501
00000000000000000000000088918751
00000010000000000000000089434251
00000010000100000000000089455251
00000010000000000000000090447251
00000000000000000000000090518501
00000010000000000000000091034001
00000010000100000000000091045751
00000010000000000000000092037751
00000000000000000000000092101501
00000010000000000000000092617001
00000010000100000000000092639001
00000010000000000000000093631001
00000000000000000000000093701251
00000010000000000000000094216751
00000010000100000000000094228751
00000010000000000000000095218751
00000000000000000000000095284251
00000010000000000000000095799751
00000010000100000000000095805501
00000010000000000000000096796001
00000000000000000000000096867501
00000010000000000000000097366251
00000010000100000000000097395501
00000010000000000000000098387501
00000000000000000000000098450501
00000010000000000000000098966001
00000010000100000000000098984001
00000010000000000000000099976001
00000000000000000000000100050251
00000010000000000000000100549001
00000010000100000000000100568751
00000010000000000000000101561001
00000000000000000000000101633251
00000010000000000000000102132001
00000010000100000000000102181251
00000010000000000000000103172751
00000000000000000000000103233001
00000010000000000000000103748501
00000010000100000000000103760751
00000010000000000000000104752251
00000000000000000000000104816001
00000010000000000000000105331501
00000010000100000000000105340501
00000010000000000000000106332001
00000000000000000000000106399001
00000010000000000000000106914501
00000010000100000000000106930251
00000010000000000000000107921501
00000000000000000000000107982001
00000010000000000000000108497501
00000010000100000000000108519001
00000010000000000000000109511001
00000000000000000000000109581751
00000010000000000000000110097251
00000010000100000000000110099251
00000010000000000000000111091501
00000000000000000000000111148251
00000010000000000000000111663751
00000010000100000000000111680751
00000010000000000000000112673001
00000000000000000000000112747751
00000010000000000000000113246751
00000010000100000000000113264001
00000010000000000000000114254501
00000000000000000000000114314251
00000010000000000000000114829751
00000010000100000000000114843001
00000010000000000000000115834001
00000000000000000000000115897251
00000010000000000000000116412751
00000010000100000000000116422501
00000010000000000000000117411001
00000000000000000000000117480251
00000010000000000000000117995751
00000010000100000000000118008751
00000010000000000000000118999251
00000000000000000000000119063501
00000010000000000000000119579001
00000010000100000000000119596251
00000010000000000000000120588501
00000000000000000000000120663001
00000010000000000000000121162001
00000010000100000000000121190001
00000010000000000000000122182251
00000000000000000000000122246251
00000010000000000000000122761501
00000010000100000000000122782251
00000010000000000000000123771751
00000000000000000000000123845751
00000010000000000000000124344751
00000010000100000000000124371501
00000010000000000000000125363501
00000000000000000000000125429001
00000010000000000000000125944251
00000010000100000000000125954251
00000010000000000000000126942251
00000000000000000000000127028501
00000010000000000000000127527501
00000010000100000000000127530501
00000010000000000000000128521001
00000000000000000000000128595001
00000010000000000000000129093751
00000010000100000000000129110501
00000010000000000000000130102501
00000000000000000000000130178001
00000010000000000000000130676751
00000010000100000000000130701251
00000010000000000000000131692751
00000000000000000000000131761001
00000010000000000000000132276751
00000010000100000000000132290251
00000010000000000000000133281251
00000000000000000000000133344251
00000010000000000000000133859751
00000010000100000000000133880001
00000010000000000000000134872251
00000000000000000000000134943751
00000010000000000000000135459251
00000010000100000000000135472251
00000010000000000000000136463501
00000000000000000000000136526751
00000010000000000000000137042501
00000010000100000000000137051501
00000010000000000000000138042001
00000000000000000000000138110001
00000010000000000000000138625501
00000010000100000000000138641001
00000010000000000000000139632501
00000000000000000000000139693001
00000010000000000000000140208501
00000010000100000000000140225001
00000010000000000000000141217001
00000000000000000000000141276001
00000010000000000000000141791501
00000010000100000000000141804751
00000010000000000000000142794751
00000000000000000000000142859001
00000010000000000000000143374501
00000010000100000000000143384501
00000010000000000000000144376501
00000000000000000000000144442251
00000010000000000000000144957751
00000010000100000000000144975251
00000010000000000000000145967251
00000000000000000000000146041751
00000010000000000000000146540751
00000010000100000000000146559751
00000010000000000000000147547751
00000000000000000000000147608251
00000010000000000000000148123751
00000010000100000000000148142501
00000010000000000000000149134751
00000000000000000000000149191251
00000010000100000000000149706501
00000010000000000000000150695001
00000000000000000000000150757751
00000010000000000000000151273251
00000010000100000000000151292251
00000010000000000000000152284501
00000000000000000000000152357251
00000010000000000000000152873001
00000010000100000000000152886251
00000010000000000000000153876751
00000000000000000000000153940501
00000010000000000000000154455501
00000010000100000000000154474251
00000010000000000000000155466251
00000000000000000000000155540251
00000010000000000000000156039001
00000010000100000000000156058251
00000010000000000000000157049501
00000000000000000000000157123251
00000010000000000000000157622001
00000010000100000000000157649001
00000010000000000000000158641001
00000000000000000000000158706251
00000010000000000000000159221751
00000010000100000000000159244251
00000010000000000000000160236251
00000000000000000000000160306001
00000010000000000000000160821501
00000010000100000000000160834751
00000010000000000000000161826751
00000000000000000000000161889001
00000010000000000000000162404501
00000010000100000000000162416251
00000010000000000000000163408251
00000000000000000000000163472001
00000010000000000000000163987501
00000010000100000000000163997501
00000010000000000000000164986501
00000000000000000000000165055001
00000010000000000000000165553751
00000010000100000000000165582251
00000010000000000000000166574251
00000000000000000000000166638001
00000010000000000000000167153751
00000010000100000000000167175251
00000010000000000000000168167001
00000000000000000000000168237751
00000010000000000000000168753251
00000010000100000000000168765001
00000010000000000000000169757001
00000000000000000000000169821001
00000010000000000000000170336501
00000010000100000000000170344751
00000010000000000000000171333501
00000000000000000000000171420501
00000010000000000000000171919501
00000010000100000000000171933001
00000010000000000000000172924501
00000000000000000000000172987001
00000010000000000000000173502501
00000010000100000000000173512251
00000010000000000000000174504251
00000000000000000000000174570001
00000010000000000000000175085501
00000010000100000000000175103501
00000010000000000000000176095751
00000000000000000000000176169751
00000010000000000000000176668501
00000010000100000000000176686001
00000010000000000000000177678001
00000000000000000000000177752751
00000010000000000000000178251501
00000010000100000000000178278501
00000010000000000000000179270751
00000000000000000000000179335751
00000010000000000000000179851251
00000010000100000000000179867751
