# Supplementary material for: Auditory presentation and synchronization in Adobe Flash and HTML5/JavaScript Web experiments
Source: Behav Res Methods. 2016 Jul 15;48(3):897–908. doi: 10.3758/s13428-016-0758-5 (PMC5003904; doi:10.3758/s13428-016-0758-5)
Supplement: Supplementary file 1 — (ZIP 1310 kb) [file 13428_2016_758_MOESM1_ESM.zip › Logs/aud-dsc-lenlap-1000-ff-jswa.rtl]

[PC Software Vesion]
20121128
[ARM Firmware Version]
20120901
[Capture Date]
20 Dec 2015
[Capture Time]
17:27:09
[Capture Duration (Secs)]
180
[Changes]
447
[Samples]
720000
[Soak Rate]
0.0620833333333333
[Audio In 1 Threshold]
89
[Audio In 2 Threshold]
64
[Audio Out 1 Threshold]
64
[Audio Out 2 Threshold]
64
[Opto 1 Threshold]
125
[Opto 2 Threshold]
119
[Opto 3 Threshold]
102
[Opto 4 Threshold]
64
[Opto 1 Refreshes Blocked]
True
[Opto 2 Refreshes Blocked]
True
[Opto 3 Refreshes Blocked]
True
[Opto 4 Refreshes Blocked]
True
[Keypad4Description]
Button 4 of the BBTK Response Pad triggered when pressed.
[Keypad3Description]
Button 3 of the BBTK Response Pad triggered when pressed.
[Keypad2Description]
Button 2 of the BBTK Response Pad triggered when pressed.
[Keypad1Description]
Button 1 of the BBTK Response Pad triggered when pressed.
[Opto4Description]
Opto-detector 4 triggered by an active screen region.
[Opto3Description]
Opto-detector 3 triggered by an active screen region.
[Opto2Description]
Opto-detector 2 triggered by an active screen region.
[Opto1Description]
Opto-detector 1 triggered by an active screen region.
[TTLIn2Description]
TTL input 2 triggered by a digital signal.
[TTLIn1Description]
TTL input 1 triggered by a digital signal.
[AudIn2Description]
Audio input 2 triggered by a BBTK Mic.
[AudIn1Description]
Audio input 1 triggered by a BBTK Mic.
[ASC4Description]
Active Switch Closure output 4 generates a key down.
[ASC3Description]
Active Switch Closure output 3 generates a key down.
[ASC2Description]
Active Switch Closure output 2 generates a key down.
[ASC1Description]
Active Switch Closure output 1 generates a key down.
[TTLOut2Description]
TTL output 2 generates a digital signal.
[TTLOut1Description]
TTL output 1 generates a digital signal.
[AudOut2Description]
Audio output 2 generates a tone on the BBTK sounder.
[AudOut1Description]
Audio output 1 generates a tone on the BBTK sounder.
[Notes]

[Data]
00000000000000000000000000000000
00000010000000000000000001409500
00000010000100000000000001453500
00000010000000000000000002473750
00000000000000000000000002544001
00000010000000000000000003009250
00000010000100000000000003045500
00000010000000000000000004065501
00000000000000000000000004127000
00000010000000000000000004609000
00000010000100000000000004645500
00000010000000000000000005665501
00000000000000000000000005726750
00000010000000000000000006208500
00000010000100000000000006245500
00000010000000000000000007265501
00000000000000000000000007326500
00000010000000000000000007808250
00000010000100000000000007845250
00000010000000000000000008865500
00000000000000000000000008926250
00000010000000000000000009408000
00000010000100000000000009445250
00000010000000000000000010465500
00000000000000000000000010526001
00000010000000000000000011007750
00000010000100000000000011045250
00000010000000000000000012065500
00000000000000000000000012125501
00000010000000000000000012607500
00000010000100000000000012645250
00000010000000000000000013665250
00000000000000000000000013725250
00000010000000000000000014207001
00000010000100000000000014245250
00000010000000000000000015265250
00000000000000000000000015325000
00000010000000000000000015806750
00000010000100000000000015845250
00000010000000000000000016865250
00000000000000000000000016924750
00000010000000000000000017406500
00000010000100000000000017445000
00000010000000000000000018465250
00000000000000000000000018524501
00000010000000000000000019006000
00000010000100000000000019045000
00000010000000000000000020065250
00000000000000000000000020124250
00000010000000000000000020606000
00000010000100000000000020645000
00000010000000000000000021665250
00000000000000000000000021724001
00000010000000000000000022205500
00000010000100000000000022245000
00000010000000000000000023265001
00000000000000000000000023323750
00000010000000000000000023805250
00000010000100000000000023845000
00000010000000000000000024865001
00000000000000000000000024923250
00000010000000000000000025405000
00000010000100000000000025445000
00000010000000000000000026465001
00000000000000000000000026523000
00000010000000000000000027004750
00000010000100000000000027045000
00000010000000000000000028065001
00000000000000000000000028122750
00000010000000000000000028604500
00000010000100000000000028644750
00000010000000000000000029665000
00000000000000000000000029722501
00000010000000000000000030204250
00000010000100000000000030244750
00000010000000000000000031265000
00000000000000000000000031322250
00000010000000000000000031820500
00000010000100000000000031844750
00000010000000000000000032864750
00000000000000000000000032922000
00000010000000000000000033420250
00000010000100000000000033444750
00000010000000000000000034464750
00000000000000000000000034521500
00000010000000000000000035020000
00000010000100000000000035044750
00000010000000000000000036064750
00000000000000000000000036121250
00000010000000000000000036619750
00000010000100000000000036644750
00000010000000000000000037664750
00000000000000000000000037721000
00000010000000000000000038219500
00000010000100000000000038244500
00000010000000000000000039264750
00000000000000000000000039320750
00000010000000000000000039819000
00000010000100000000000039844500
00000010000000000000000040864750
00000000000000000000000040920501
00000010000000000000000041418750
00000010000100000000000041444500
00000010000000000000000042464750
00000000000000000000000042536750
00000010000000000000000043018500
00000010000100000000000043044500
00000010000000000000000044064501
00000000000000000000000044119750
00000010000000000000000044618250
00000010000100000000000044644500
00000010000000000000000045664501
00000000000000000000000045736250
00000010000000000000000046218000
00000010000100000000000046244500
00000010000000000000000047264501
00000000000000000000000047336000
00000010000000000000000047817750
00000010000100000000000047844250
00000010000000000000000048864500
00000000000000000000000048935501
00000010000000000000000049417250
00000010000100000000000049444250
00000010000000000000000050464500
00000000000000000000000050535250
00000010000000000000000051017000
00000010000100000000000051044250
00000010000000000000000052064500
00000000000000000000000052135001
00000010000000000000000052616750
00000010000100000000000052644250
00000010000000000000000053664250
00000000000000000000000053734750
00000010000000000000000054216500
00000010000100000000000054244250
00000010000000000000000055264250
00000000000000000000000055334500
00000010000000000000000055816250
00000010000100000000000055844250
00000010000000000000000056864250
00000000000000000000000056934250
00000010000000000000000057416000
00000010000100000000000057444000
00000010000000000000000058464250
00000000000000000000000058534001
00000010000000000000000059015750
00000010000100000000000059044000
00000010000000000000000060064250
00000000000000000000000060133750
00000010000000000000000060615250
00000010000100000000000060644000
00000010000000000000000061664250
00000000000000000000000061733250
00000010000000000000000062215001
00000010000100000000000062244000
00000010000000000000000063264001
00000000000000000000000063333000
00000010000000000000000063814750
00000010000100000000000063844000
00000010000000000000000064864001
00000000000000000000000064932750
00000010000000000000000065414500
00000010000100000000000065444000
00000010000000000000000066464001
00000000000000000000000066532500
00000010000000000000000067014250
00000010000100000000000067043750
00000010000000000000000068064000
00000000000000000000000068132250
00000010000000000000000068614001
00000010000100000000000068643750
00000010000000000000000069664000
00000000000000000000000069731750
00000010000000000000000070213750
00000010000100000000000070243750
00000010000000000000000071264000
00000000000000000000000071331501
00000010000000000000000071813250
00000010000100000000000071843750
00000010000000000000000072863750
00000000000000000000000072931250
00000010000000000000000073413000
00000010000100000000000073443750
00000010000000000000000074463750
00000000000000000000000074531000
00000010000000000000000075012750
00000010000100000000000075043750
00000010000000000000000076063750
00000000000000000000000076130500
00000010000000000000000076612500
00000010000100000000000076643750
00000010000000000000000077663750
00000000000000000000000077730500
00000010000000000000000078212250
00000010000100000000000078243500
00000010000000000000000079263750
00000000000000000000000079330250
00000010000000000000000079812000
00000010000100000000000079843500
00000010000000000000000080863750
00000000000000000000000080929750
00000010000000000000000081411750
00000010000100000000000081443500
00000010000000000000000082463501
00000000000000000000000082529500
00000010000000000000000083011250
00000010000100000000000083043500
00000010000000000000000084063501
00000000000000000000000084129250
00000010000000000000000084611000
00000010000100000000000084643500
00000010000000000000000085663501
00000000000000000000000085729000
00000010000000000000000086210750
00000010000100000000000086243500
00000010000000000000000087263501
00000000000000000000000087328750
00000010000000000000000087810500
00000010000100000000000087843250
00000010000000000000000088863500
00000000000000000000000088928501
00000010000000000000000089410250
00000010000100000000000089443250
00000010000000000000000090463500
00000000000000000000000090528001
00000010000000000000000091009750
00000010000100000000000091043250
00000010000000000000000092063250
00000000000000000000000092127750
00000010000000000000000092609500
00000010000100000000000092643250
00000010000000000000000093663250
00000000000000000000000093727500
00000010000000000000000094209250
00000010000100000000000094243250
00000010000000000000000095263250
00000000000000000000000095327250
00000010000000000000000095809000
00000010000100000000000095843250
00000010000000000000000096863250
00000000000000000000000096927000
00000010000000000000000097408750
00000010000100000000000097443000
00000010000000000000000098463250
00000000000000000000000098526750
00000010000000000000000099008500
00000010000100000000000099043000
00000010000000000000000100063250
00000000000000000000000100126501
00000010000000000000000100608250
00000010000100000000000100643000
00000010000000000000000101663250
00000000000000000000000101726001
00000010000000000000000102207750
00000010000100000000000102243000
00000010000000000000000103263001
00000000000000000000000103325750
00000010000000000000000103807500
00000010000100000000000103843000
00000010000000000000000104863001
00000000000000000000000104925500
00000010000000000000000105407250
00000010000100000000000105443000
00000010000000000000000106463001
00000000000000000000000106525250
00000010000000000000000107007000
00000010000100000000000107042750
00000010000000000000000108063000
00000000000000000000000108125001
00000010000000000000000108606750
00000010000100000000000108642750
00000010000000000000000109663000
00000000000000000000000109724750
00000010000000000000000110206250
00000010000100000000000110242750
00000010000000000000000111263000
00000000000000000000000111324501
00000010000000000000000111806000
00000010000100000000000111842750
00000010000000000000000112862750
00000000000000000000000112924000
00000010000000000000000113405750
00000010000100000000000113442750
00000010000000000000000114462750
00000000000000000000000114523750
00000010000000000000000115005500
00000010000100000000000115042750
00000010000000000000000116062750
00000000000000000000000116123500
00000010000000000000000116605250
00000010000100000000000116642500
00000010000000000000000117662750
00000000000000000000000117723250
00000010000000000000000118205000
00000010000100000000000118242500
00000010000000000000000119262750
00000000000000000000000119323001
00000010000000000000000119804750
00000010000100000000000119842500
00000010000000000000000120862750
00000000000000000000000120922501
00000010000000000000000121404500
00000010000100000000000121442500
00000010000000000000000122462501
00000000000000000000000122522250
00000010000000000000000123004250
00000010000100000000000123042500
00000010000000000000000124062501
00000000000000000000000124122000
00000010000000000000000124603750
00000010000100000000000124642500
00000010000000000000000125662501
00000000000000000000000125721750
00000010000000000000000126203500
00000010000100000000000126242250
00000010000000000000000127262500
00000000000000000000000127321250
00000010000000000000000127803250
00000010000100000000000127842250
00000010000000000000000128862500
00000000000000000000000128921250
00000010000000000000000129403000
00000010000100000000000129442250
00000010000000000000000130462500
00000000000000000000000130520750
00000010000000000000000131002750
00000010000100000000000131042250
00000010000000000000000132062250
00000000000000000000000132120500
00000010000000000000000132619000
00000010000100000000000132642250
00000010000000000000000133662250
00000000000000000000000133720250
00000010000000000000000134218750
00000010000100000000000134242250
00000010000000000000000135262250
00000000000000000000000135320000
00000010000000000000000135818501
00000010000100000000000135842000
00000010000000000000000136862250
00000000000000000000000136919750
00000010000000000000000137418250
00000010000100000000000137442000
00000010000000000000000138462250
00000000000000000000000138519501
00000010000000000000000139017750
00000010000100000000000139042000
00000010000000000000000140062250
00000000000000000000000140119250
00000010000000000000000140617500
00000010000100000000000140642000
00000010000000000000000141662001
00000000000000000000000141718750
00000010000000000000000142217250
00000010000100000000000142242000
00000010000000000000000143262001
00000000000000000000000143318500
00000010000000000000000143817000
00000010000100000000000143842000
00000010000000000000000144862001
00000000000000000000000144918250
00000010000000000000000145416750
00000010000100000000000145442000
00000010000000000000000146462001
00000000000000000000000146518000
00000010000000000000000147016500
00000010000100000000000147041750
00000010000000000000000148062000
00000000000000000000000148117750
00000010000000000000000148616000
00000010000100000000000148641750
00000010000000000000000149662000
00000000000000000000000149717501
00000010000000000000000150215750
00000010000100000000000150241750
00000010000000000000000151261750
00000000000000000000000151317250
00000010000000000000000151815500
00000010000100000000000151841750
00000010000000000000000152861750
00000000000000000000000152916750
00000010000000000000000153415250
00000010000100000000000153441750
00000010000000000000000154461750
00000000000000000000000154533250
00000010000000000000000155015000
00000010000100000000000155041750
00000010000000000000000156061750
00000000000000000000000156133000
00000010000000000000000156614750
00000010000100000000000156641500
00000010000000000000000157661750
00000000000000000000000157732750
00000010000000000000000158214250
00000010000100000000000158241500
00000010000000000000000159261750
00000000000000000000000159332250
00000010000000000000000159814000
00000010000100000000000159841500
00000010000000000000000160861501
00000000000000000000000160932000
00000010000000000000000161413750
00000010000100000000000161441500
00000010000000000000000162461501
00000000000000000000000162531750
00000010000000000000000163013500
00000010000100000000000163041500
00000010000000000000000164061501
00000000000000000000000164131500
00000010000000000000000164613250
00000010000100000000000164641500
00000010000000000000000165661501
00000000000000000000000165731250
00000010000000000000000166213000
00000010000100000000000166241250
00000010000000000000000167261500
00000000000000000000000167331001
00000010000000000000000167812750
00000010000100000000000167841250
00000010000000000000000168861500
00000000000000000000000168930501
00000010000000000000000169412500
00000010000100000000000169441250
00000010000000000000000170461500
00000000000000000000000170530250
00000010000000000000000171012000
00000010000100000000000171041250
00000010000000000000000172061250
00000000000000000000000172130000
00000010000000000000000172611750
00000010000100000000000172641250
00000010000000000000000173661250
00000000000000000000000173729750
00000010000000000000000174211500
00000010000100000000000174241250
00000010000000000000000175261250
00000000000000000000000175329500
00000010000000000000000175811250
00000010000100000000000175841000
00000010000000000000000176861250
00000000000000000000000176929250
00000010000000000000000177411000
00000010000100000000000177441000
00000010000000000000000178461250
00000000000000000000000178528750
00000010000000000000000179010750
00000010000100000000000179041000
