# Supplementary material for: Auditory presentation and synchronization in Adobe Flash and HTML5/JavaScript Web experiments
Source: Behav Res Methods. 2016 Jul 15;48(3):897–908. doi: 10.3758/s13428-016-0758-5 (PMC5003904; doi:10.3758/s13428-016-0758-5)
Supplement: Supplementary file 1 — (ZIP 1310 kb) [file 13428_2016_758_MOESM1_ESM.zip › Logs/aud-dsc-lenlap-1000-ff-jswanew.rtl]

[PC Software Vesion]
20121128
[ARM Firmware Version]
20120901
[Capture Date]
11 May 2016
[Capture Time]
17:57:32
[Capture Duration (Secs)]
180
[Changes]
451
[Samples]
720000
[Soak Rate]
0.0626388888888889
[Audio In 1 Threshold]
89
[Audio In 2 Threshold]
64
[Audio Out 1 Threshold]
64
[Audio Out 2 Threshold]
64
[Opto 1 Threshold]
125
[Opto 2 Threshold]
119
[Opto 3 Threshold]
102
[Opto 4 Threshold]
64
[Opto 1 Refreshes Blocked]
True
[Opto 2 Refreshes Blocked]
True
[Opto 3 Refreshes Blocked]
True
[Opto 4 Refreshes Blocked]
True
[Keypad4Description]
Button 4 of the BBTK Response Pad triggered when pressed.
[Keypad3Description]
Button 3 of the BBTK Response Pad triggered when pressed.
[Keypad2Description]
Button 2 of the BBTK Response Pad triggered when pressed.
[Keypad1Description]
Button 1 of the BBTK Response Pad triggered when pressed.
[Opto4Description]
Opto-detector 4 triggered by an active screen region.
[Opto3Description]
Opto-detector 3 triggered by an active screen region.
[Opto2Description]
Opto-detector 2 triggered by an active screen region.
[Opto1Description]
Opto-detector 1 triggered by an active screen region.
[TTLIn2Description]
TTL input 2 triggered by a digital signal.
[TTLIn1Description]
TTL input 1 triggered by a digital signal.
[AudIn2Description]
Audio input 2 triggered by a BBTK Mic.
[AudIn1Description]
Audio input 1 triggered by a BBTK Mic.
[ASC4Description]
Active Switch Closure output 4 generates a key down.
[ASC3Description]
Active Switch Closure output 3 generates a key down.
[ASC2Description]
Active Switch Closure output 2 generates a key down.
[ASC1Description]
Active Switch Closure output 1 generates a key down.
[TTLOut2Description]
TTL output 2 generates a digital signal.
[TTLOut1Description]
TTL output 1 generates a digital signal.
[AudOut2Description]
Audio output 2 generates a tone on the BBTK sounder.
[AudOut1Description]
Audio output 1 generates a tone on the BBTK sounder.
[Notes]

[Data]
00000000000000000000000000000000
00000010000000000000000004842251
00000010000100000000000004872501
00000010000000000000000005896251
00000000000000000000000005970251
00000010000000000000000006408501
00000010000100000000000006432001
00000010000000000000000007455251
00000000000000000000000007503251
00000010000000000000000007958251
00000010000100000000000007991001
00000010000000000000000009014251
00000000000000000000000009053001
00000010000000000000000009524751
00000010000100000000000009550001
00000010000000000000000010573251
00000000000000000000000010619501
00000010000000000000000011074251
00000010000100000000000011109501
00000010000000000000000012132251
00000000000000000000000012169251
00000010000000000000000012640751
00000010000100000000000012668251
00000010000000000000000013691251
00000000000000000000000013735751
00000010000000000000000014190501
00000010000100000000000014227501
00000010000000000000000015250251
00000000000000000000000015318501
00000010000000000000000015756751
00000010000100000000000015786501
00000010000000000000000016809251
00000000000000000000000016851501
00000010000000000000000017323251
00000010000100000000000017345251
00000010000000000000000018368251
00000000000000000000000018418001
00000010000000000000000018873001
00000010000100000000000018904501
00000010000000000000000019927251
00000000000000000000000019967501
00000010000000000000000020439501
00000010000100000000000020463251
00000010000000000000000021486501
00000000000000000000000021534001
00000010000000000000000021989251
00000010000100000000000022022251
00000010000000000000000023045501
00000000000000000000000023100251
00000010000000000000000023555501
00000010000100000000000023581751
00000010000000000000000024604501
00000000000000000000000024650001
00000010000000000000000025105251
00000010000100000000000025140251
00000010000000000000000026163501
00000000000000000000000026199751
00000010000000000000000026671751
00000010000100000000000026699751
00000010000000000000000027722501
00000000000000000000000027766001
00000010000000000000000028238001
00000010000100000000000028258251
00000010000000000000000029281501
00000000000000000000000029349001
00000010000000000000000029787751
00000010000100000000000029817751
00000010000000000000000030840501
00000000000000000000000030882001
00000010000000000000000031354251
00000010000100000000000031376751
00000010000000000000000032399501
00000000000000000000000032448501
00000010000000000000000032904001
00000010000100000000000032935501
00000010000000000000000033958501
00000000000000000000000033998251
00000010000000000000000034470251
00000010000100000000000034494501
00000010000000000000000035517501
00000000000000000000000035564501
00000010000000000000000036020001
00000010000100000000000036053751
00000010000000000000000037076751
00000000000000000000000037147501
00000010000000000000000037586251
00000010000100000000000037612501
00000010000000000000000038635751
00000000000000000000000038680751
00000010000000000000000039136001
00000010000100000000000039171501
00000010000000000000000040194751
00000000000000000000000040230251
00000010000000000000000040702501
00000010000100000000000040731001
00000010000000000000000041753751
00000000000000000000000041796751
00000010000000000000000042252251
00000010000100000000000042289501
00000010000000000000000043312751
00000000000000000000000043346501
00000010000000000000000043818501
00000010000100000000000043848501
00000010000000000000000044871751
00000000000000000000000044912751
00000010000000000000000045385001
00000010000100000000000045408001
00000010000000000000000046430751
00000000000000000000000046479251
00000010000000000000000046934751
00000010000100000000000046966751
00000010000000000000000047989751
00000000000000000000000048028751
00000010000000000000000048501001
00000010000100000000000048524501
00000010000000000000000049548751
00000000000000000000000049595251
00000010000000000000000050050751
00000010000100000000000050085001
00000010000000000000000051107751
00000000000000000000000051178251
00000010000000000000000051617251
00000010000100000000000051643751
00000010000000000000000052669001
00000000000000000000000052711251
00000010000000000000000053183501
00000010000100000000000053201751
00000010000000000000000054226001
00000000000000000000000054277751
00000010000000000000000054733251
00000010000100000000000054761751
00000010000000000000000055787001
00000000000000000000000055827501
00000010000000000000000056283001
00000010000100000000000056321251
00000010000000000000000057344001
00000000000000000000000057377001
00000010000000000000000057849501
00000010000100000000000057879501
00000010000000000000000058905001
00000000000000000000000058943501
00000010000000000000000059415751
00000010000100000000000059438751
00000010000000000000000060462001
00000000000000000000000060526501
00000010000000000000000060965501
00000010000100000000000060998251
00000010000000000000000062021001
00000000000000000000000062059751
00000010000000000000000062532001
00000010000100000000000062556751
00000010000000000000000063580001
00000000000000000000000063626001
00000010000000000000000064081501
00000010000100000000000064116001
00000010000000000000000065139001
00000000000000000000000065209001
00000010000000000000000065648001
00000010000100000000000065675001
00000010000000000000000066698001
00000000000000000000000066742251
00000010000000000000000067214501
00000010000100000000000067234001
00000010000000000000000068257001
00000000000000000000000068308501
00000010000000000000000068764001
00000010000100000000000068793251
00000010000000000000000069816251
00000000000000000000000069858251
00000010000000000000000070330501
00000010000100000000000070352001
00000010000000000000000071375251
00000000000000000000000071424751
00000010000000000000000071880251
00000010000100000000000071911501
00000010000000000000000072934251
00000000000000000000000073007751
00000010000000000000000073446501
00000010000100000000000073470501
00000010000000000000000074493251
00000000000000000000000074540751
00000010000000000000000074996251
00000010000100000000000075029001
00000010000000000000000076052251
00000000000000000000000076090501
00000010000000000000000076562751
00000010000100000000000076588501
00000010000000000000000077611251
00000000000000000000000077656751
00000010000000000000000078112501
00000010000100000000000078147251
00000010000000000000000079170251
00000000000000000000000079206501
00000010000000000000000079678751
00000010000100000000000079706501
00000010000000000000000080729251
00000000000000000000000080773001
00000010000000000000000081228501
00000010000100000000000081265501
00000010000000000000000082288251
00000000000000000000000082356001
00000010000000000000000082795001
00000010000100000000000082824251
00000010000000000000000083847251
00000000000000000000000083889001
00000010000000000000000084361251
00000010000100000000000084383501
00000010000000000000000085406501
00000000000000000000000085455501
00000010000000000000000085911001
00000010000100000000000085942251
00000010000000000000000086965501
00000000000000000000000087038501
00000010000000000000000087477501
00000010000100000000000087501251
00000010000000000000000088524501
00000000000000000000000088571501
00000010000000000000000089043751
00000010000100000000000089060501
00000010000000000000000090083501
00000000000000000000000090138001
00000010000000000000000090593501
00000010000100000000000090619251
00000010000000000000000091642501
00000000000000000000000091687751
00000010000000000000000092143251
00000010000100000000000092178251
00000010000000000000000093201501
00000000000000000000000093237501
00000010000000000000000093709751
00000010000100000000000093737751
00000010000000000000000094760501
00000000000000000000000094803751
00000010000000000000000095259251
00000010000100000000000095296751
00000010000000000000000096319501
00000000000000000000000096386751
00000010000000000000000096825751
00000010000100000000000096855501
00000010000000000000000097878501
00000000000000000000000098336501
00000010000000000000000098375501
00000010000100000000000098414751
00000010000000000000000099437501
00000000000000000000000099486251
00000010000000000000000099941751
00000010000100000000000099973501
00000010000000000000000100996501
00000000000000000000000101036001
00000010000000000000000101508251
00000010000100000000000101532501
00000010000000000000000102555751
00000000000000000000000102602251
00000010000000000000000103058001
00000010000100000000000103092001
00000010000000000000000104114751
00000000000000000000000104152001
00000010000000000000000104624251
00000010000100000000000104650501
00000010000000000000000105673751
00000000000000000000000105718501
00000010000000000000000106174001
00000010000100000000000106208001
00000010000000000000000107232751
00000000000000000000000107268251
00000010000000000000000107740501
00000010000100000000000107769001
00000010000000000000000108793751
00000000000000000000000108834501
00000010000000000000000109290251
00000010000100000000000109327751
00000010000000000000000110353001
00000000000000000000000110417501
00000010000000000000000110856501
00000010000100000000000110885751
00000010000000000000000111909751
00000000000000000000000111950751
00000010000000000000000112423001
00000010000100000000000112445751
00000010000000000000000113468751
00000000000000000000000113517001
00000010000000000000000113972751
00000010000100000000000114004751
00000010000000000000000115027751
00000000000000000000000115066751
00000010000000000000000115539001
00000010000100000000000115563251
00000010000000000000000116586751
00000000000000000000000116633001
00000010000000000000000117088751
00000010000100000000000117122751
00000010000000000000000118148001
00000000000000000000000118216251
00000010000000000000000118655251
00000010000100000000000118681751
00000010000000000000000119705001
00000000000000000000000119749251
00000010000000000000000120221501
00000010000100000000000120240751
00000010000000000000000121264001
00000000000000000000000121315501
00000010000000000000000121771251
00000010000100000000000121799751
00000010000000000000000122823001
00000000000000000000000122865251
00000010000000000000000123321001
00000010000100000000000123359001
00000010000000000000000124382001
00000000000000000000000124415001
00000010000000000000000124887501
00000010000100000000000124918251
00000010000000000000000125941001
00000000000000000000000125981501
00000010000000000000000126453751
00000010000100000000000126477251
00000010000000000000000127500001
00000000000000000000000127547751
00000010000000000000000128003501
00000010000100000000000128036001
00000010000000000000000129059001
00000000000000000000000129097501
00000010000000000000000129570001
00000010000100000000000129595251
00000010000000000000000130618001
00000000000000000000000130663751
00000010000000000000000131119751
00000010000100000000000131154251
00000010000000000000000132177001
00000000000000000000000132246751
00000010000000000000000132686001
00000010000100000000000132713001
00000010000000000000000133736251
00000000000000000000000133779751
00000010000000000000000134252501
00000010000100000000000134272501
00000010000000000000000135295251
00000000000000000000000135346251
00000010000000000000000135802001
00000010000100000000000135831001
00000010000000000000000136854251
00000000000000000000000136896001
00000010000000000000000137368501
00000010000100000000000137390001
00000010000000000000000138413251
00000000000000000000000138462251
00000010000000000000000138918251
00000010000100000000000138949501
00000010000000000000000139972251
00000000000000000000000140012001
00000010000000000000000140484501
00000010000100000000000140508251
00000010000000000000000141531251
00000000000000000000000141578251
00000010000000000000000142034251
00000010000100000000000142067501
00000010000000000000000143090251
00000000000000000000000143128001
00000010000000000000000143600751
00000010000100000000000143626001
00000010000000000000000144649251
00000000000000000000000144694501
00000010000000000000000145150501
00000010000100000000000145185251
00000010000000000000000146208251
00000000000000000000000146244251
00000010000000000000000146716751
00000010000100000000000146744501
00000010000000000000000147767251
00000000000000000000000147810501
00000010000000000000000148266501
00000010000100000000000148303251
00000010000000000000000149326251
00000000000000000000000149377001
00000010000000000000000149833001
00000010000100000000000149862251
00000010000000000000000150885501
00000000000000000000000150926751
00000010000000000000000151399251
00000010000100000000000151421751
00000010000000000000000152444501
00000000000000000000000152493001
00000010000000000000000152949001
00000010000100000000000152980251
00000010000000000000000154003501
00000000000000000000000154076251
00000010000000000000000154515501
00000010000100000000000154539251
00000010000000000000000155562501
00000000000000000000000155609251
00000010000000000000000156098501
00000010000100000000000156098751
00000010000000000000000157121501
00000000000000000000000157175751
00000010000000000000000157631501
00000010000100000000000157657501
00000010000000000000000158680501
00000000000000000000000158725251
00000010000000000000000159181251
00000010000100000000000159216501
00000010000000000000000160239501
00000000000000000000000160275001
00000010000000000000000160747751
00000010000100000000000160775751
00000010000000000000000161798501
00000000000000000000000161841501
00000010000000000000000162297251
00000010000100000000000162334501
00000010000000000000000163357501
00000000000000000000000163424501
00000010000000000000000163863751
00000010000100000000000163892501
00000010000000000000000164916501
00000000000000000000000164957501
00000010000000000000000165430001
00000010000100000000000165452751
00000010000000000000000166475751
00000000000000000000000166524001
00000010000000000000000166979751
00000010000100000000000167011501
00000010000000000000000168034751
00000000000000000000000168107001
00000010000000000000000168546251
00000010000100000000000168569501
00000010000000000000000169593751
00000000000000000000000169640251
00000010000000000000000170096001
00000010000100000000000170129501
00000010000000000000000171152751
00000000000000000000000171189751
00000010000000000000000171662251
00000010000100000000000171688501
00000010000000000000000172711751
00000000000000000000000172756001
00000010000000000000000173212001
00000010000100000000000173247251
00000010000000000000000174270751
00000000000000000000000174305751
00000010000000000000000174778501
00000010000100000000000174806751
00000010000000000000000175829751
00000000000000000000000175872251
00000010000000000000000176344751
00000010000100000000000176365751
00000010000000000000000177388751
00000000000000000000000177455251
00000010000000000000000177894501
00000010000100000000000177924751
00000010000000000000000178947751
00000000000000000000000178988251
00000010000000000000000179461001
00000010000100000000000179484001
