# Supplementary material for: Auditory presentation and synchronization in Adobe Flash and HTML5/JavaScript Web experiments
Source: Behav Res Methods. 2016 Jul 15;48(3):897–908. doi: 10.3758/s13428-016-0758-5 (PMC5003904; doi:10.3758/s13428-016-0758-5)
Supplement: Supplementary file 1 — (ZIP 1310 kb) [file 13428_2016_758_MOESM1_ESM.zip › Logs/aud-dsc-lenlap-1000-ff-jswanew-rep1.rtl]

[PC Software Vesion]
20121128
[ARM Firmware Version]
20120901
[Capture Date]
12 May 2016
[Capture Time]
16:09:14
[Capture Duration (Secs)]
180
[Changes]
455
[Samples]
720000
[Soak Rate]
0.0631944444444444
[Audio In 1 Threshold]
126
[Audio In 2 Threshold]
64
[Audio Out 1 Threshold]
64
[Audio Out 2 Threshold]
64
[Opto 1 Threshold]
125
[Opto 2 Threshold]
119
[Opto 3 Threshold]
102
[Opto 4 Threshold]
64
[Opto 1 Refreshes Blocked]
True
[Opto 2 Refreshes Blocked]
True
[Opto 3 Refreshes Blocked]
True
[Opto 4 Refreshes Blocked]
True
[Keypad4Description]
Button 4 of the BBTK Response Pad triggered when pressed.
[Keypad3Description]
Button 3 of the BBTK Response Pad triggered when pressed.
[Keypad2Description]
Button 2 of the BBTK Response Pad triggered when pressed.
[Keypad1Description]
Button 1 of the BBTK Response Pad triggered when pressed.
[Opto4Description]
Opto-detector 4 triggered by an active screen region.
[Opto3Description]
Opto-detector 3 triggered by an active screen region.
[Opto2Description]
Opto-detector 2 triggered by an active screen region.
[Opto1Description]
Opto-detector 1 triggered by an active screen region.
[TTLIn2Description]
TTL input 2 triggered by a digital signal.
[TTLIn1Description]
TTL input 1 triggered by a digital signal.
[AudIn2Description]
Audio input 2 triggered by a BBTK Mic.
[AudIn1Description]
Audio input 1 triggered by a BBTK Mic.
[ASC4Description]
Active Switch Closure output 4 generates a key down.
[ASC3Description]
Active Switch Closure output 3 generates a key down.
[ASC2Description]
Active Switch Closure output 2 generates a key down.
[ASC1Description]
Active Switch Closure output 1 generates a key down.
[TTLOut2Description]
TTL output 2 generates a digital signal.
[TTLOut1Description]
TTL output 1 generates a digital signal.
[AudOut2Description]
Audio output 2 generates a tone on the BBTK sounder.
[AudOut1Description]
Audio output 1 generates a tone on the BBTK sounder.
[Notes]

[Data]
00000000000000000000000000000000
00000010000000000000000003300251
00000010000100000000000003323001
00000010000000000000000004350251
00000000000000000000000004388001
00000010000000000000000004850001
00000010000100000000000004883501
00000010000000000000000005910251
00000000000000000000000005937751
00000010000000000000000006416501
00000010000100000000000006442501
00000010000000000000000007467751
00000000000000000000000007504251
00000010000000000000000007966251
00000010000100000000000008000501
00000010000000000000000009027251
00000000000000000000000009070501
00000010000000000000000009532501
00000010000100000000000009560501
00000010000000000000000010586251
00000000000000000000000010620251
00000010000000000000000011099001
00000010000100000000000011119501
00000010000000000000000012144751
00000000000000000000000012186751
00000010000000000000000012648501
00000010000100000000000012678251
00000010000000000000000013704001
00000000000000000000000013736501
00000010000000000000000014215001
00000010000100000000000014237501
00000010000000000000000015264501
00000000000000000000000015302751
00000010000000000000000015764751
00000010000100000000000015796751
00000010000000000000000016822001
00000000000000000000000016869251
00000010000000000000000017331001
00000010000100000000000017355251
00000010000000000000000018382501
00000000000000000000000018419001
00000010000000000000000018880751
00000010000100000000000018914751
00000010000000000000000019940501
00000000000000000000000019968751
00000010000000000000000020447251
00000010000100000000000020473751
00000010000000000000000021499001
00000000000000000000000021535251
00000010000000000000000022013501
00000010000100000000000022032751
00000010000000000000000023058501
00000000000000000000000023118001
00000010000000000000000023563251
00000010000100000000000023591751
00000010000000000000000024617501
00000000000000000000000024651251
00000010000000000000000025129751
00000010000100000000000025150751
00000010000000000000000026176001
00000000000000000000000026217751
00000010000000000000000026679501
00000010000100000000000026709751
00000010000000000000000027735001
00000000000000000000000027767251
00000010000000000000000028245751
00000010000100000000000028268751
00000010000000000000000029294001
00000000000000000000000029333751
00000010000000000000000029795501
00000010000100000000000029827751
00000010000000000000000030853001
00000000000000000000000030916751
00000010000000000000000031362001
00000010000100000000000031386751
00000010000000000000000032412251
00000000000000000000000032449751
00000010000000000000000032928251
00000010000100000000000032944751
00000010000000000000000033971251
00000000000000000000000034016251
00000010000000000000000034478001
00000010000100000000000034505001
00000010000000000000000035530251
00000000000000000000000035566001
00000010000000000000000036027751
00000010000100000000000036063751
00000010000000000000000037089751
00000000000000000000000037115751
00000010000000000000000037594001
00000010000100000000000037622001
00000010000000000000000038648751
00000000000000000000000038682001
00000010000000000000000039160501
00000010000100000000000039182001
00000010000000000000000040207251
00000000000000000000000040248501
00000010000000000000000040710251
00000010000100000000000040741001
00000010000000000000000041766751
00000000000000000000000041798251
00000010000000000000000042276501
00000010000100000000000042299001
00000010000000000000000043326751
00000000000000000000000043364751
00000010000000000000000043826251
00000010000100000000000043859001
00000010000000000000000044885251
00000000000000000000000044947501
00000010000000000000000045392751
00000010000100000000000045418001
00000010000000000000000046444751
00000000000000000000000046480751
00000010000000000000000046959001
00000010000100000000000046975501
00000010000000000000000048002751
00000000000000000000000048047001
00000010000000000000000048508751
00000010000100000000000048536001
00000010000000000000000049561501
00000000000000000000000049596751
00000010000000000000000050075001
00000010000100000000000050095001
00000010000000000000000051122001
00000000000000000000000051163251
00000010000000000000000051624751
00000010000100000000000051652501
00000010000000000000000052680001
00000000000000000000000052746251
00000010000000000000000053191251
00000010000100000000000053213251
00000010000000000000000054239001
00000000000000000000000054279251
00000010000000000000000054741001
00000010000100000000000054772251
00000010000000000000000055799001
00000000000000000000000055829001
00000010000000000000000056307251
00000010000100000000000056329751
00000010000000000000000057358001
00000000000000000000000057395251
00000010000000000000000057857001
00000010000100000000000057890251
00000010000000000000000058917001
00000000000000000000000058945001
00000010000000000000000059423501
00000010000100000000000059449251
00000010000000000000000060476001
00000000000000000000000060511501
00000010000000000000000060989751
00000010000100000000000061007251
00000010000000000000000062035001
00000000000000000000000062077751
00000010000000000000000062539501
00000010000100000000000062567251
00000010000000000000000063594001
00000000000000000000000063627501
00000010000000000000000064106001
00000010000100000000000064126251
00000010000000000000000065151751
00000000000000000000000065194001
00000010000000000000000065655501
00000010000100000000000065684251
00000010000000000000000066712251
00000000000000000000000066743751
00000010000000000000000067222001
00000010000100000000000067244251
00000010000000000000000068271251
00000000000000000000000068310001
00000010000000000000000068788501
00000010000100000000000068803501
00000010000000000000000069828751
00000000000000000000000069876501
00000010000000000000000070338001
00000010000100000000000070362001
00000010000000000000000071389251
00000000000000000000000071426251
00000010000000000000000071887751
00000010000100000000000071921501
00000010000000000000000072947251
00000000000000000000000072976001
00000010000000000000000073454251
00000010000100000000000073480501
00000010000000000000000074505751
00000000000000000000000074542251
00000010000000000000000075004001
00000010000100000000000075039501
00000010000000000000000076066251
00000000000000000000000076108501
00000010000000000000000076570251
00000010000100000000000076598501
00000010000000000000000077624251
00000000000000000000000077658251
00000010000000000000000078136751
00000010000100000000000078157501
00000010000000000000000079182751
00000000000000000000000079224751
00000010000000000000000079686501
00000010000100000000000079716501
00000010000000000000000080743251
00000000000000000000000080774501
00000010000000000000000081252751
00000010000100000000000081275251
00000010000000000000000082301251
00000000000000000000000082340751
00000010000000000000000082819251
00000010000100000000000082834501
00000010000000000000000083860001
00000000000000000000000083907251
00000010000000000000000084369001
00000010000100000000000084393501
00000010000000000000000085420501
00000000000000000000000085457001
00000010000000000000000085918751
00000010000100000000000085951751
00000010000000000000000086979501
00000000000000000000000087006751
00000010000000000000000087485001
00000010000100000000000087511751
00000010000000000000000088537001
00000000000000000000000088573001
00000010000000000000000089051501
00000010000100000000000089070751
00000010000000000000000090097501
00000000000000000000000090156001
00000010000000000000000090601001
00000010000100000000000090628751
00000010000000000000000091655001
00000000000000000000000091689251
00000010000000000000000092167501
00000010000100000000000092188751
00000010000000000000000093214001
00000000000000000000000093255501
00000010000000000000000093717251
00000010000100000000000093747751
00000010000000000000000094774501
00000000000000000000000094805251
00000010000000000000000095283501
00000010000100000000000095305251
00000010000000000000000096333501
00000000000000000000000096371501
00000010000000000000000096833251
00000010000100000000000096865751
00000010000000000000000097891001
00000000000000000000000097954751
00000010000000000000000098399751
00000010000100000000000098424751
00000010000000000000000099451751
00000000000000000000000099487751
00000010000000000000000099966001
00000010000100000000000099982751
00000010000000000000000101010751
00000000000000000000000101054001
00000010000000000000000101515751
00000010000100000000000101542751
00000010000000000000000102568251
00000000000000000000000102603751
00000010000000000000000103065501
00000010000100000000000103101751
00000010000000000000000104128751
00000000000000000000000104170251
00000010000000000000000104631751
00000010000100000000000104659251
00000010000000000000000105687751
00000000000000000000000105720001
00000010000000000000000106198251
00000010000100000000000106220001
00000010000000000000000107246751
00000000000000000000000107286251
00000010000000000000000107748001
00000010000100000000000107779001
00000010000000000000000108805751
00000000000000000000000108836001
00000010000000000000000109314501
00000010000100000000000109336501
00000010000000000000000110364751
00000000000000000000000110402501
00000010000000000000000110864001
00000010000100000000000110897001
00000010000000000000000111922751
00000000000000000000000111985501
00000010000000000000000112430501
00000010000100000000000112456001
00000010000000000000000113482751
00000000000000000000000113518501
00000010000000000000000113996751
00000010000100000000000114013501
00000010000000000000000115041751
00000000000000000000000115085001
00000010000000000000000115546501
00000010000100000000000115574001
00000010000000000000000116600751
00000000000000000000000116634751
00000010000000000000000117113001
00000010000100000000000117133001
00000010000000000000000118160001
00000000000000000000000118201001
00000010000000000000000118662751
00000010000100000000000118691001
00000010000000000000000119719001
00000000000000000000000119784001
00000010000000000000000120229001
00000010000100000000000120251251
00000010000000000000000121278001
00000000000000000000000121317001
00000010000000000000000121778751
00000010000100000000000121810001
00000010000000000000000122836501
00000000000000000000000122866751
00000010000000000000000123345251
00000010000100000000000123368251
00000010000000000000000124396001
00000000000000000000000124433251
00000010000000000000000124894751
00000010000100000000000124928251
00000010000000000000000125955001
00000000000000000000000125983001
00000010000000000000000126461251
00000010000100000000000126487251
00000010000000000000000127514001
00000000000000000000000127549251
00000010000000000000000128027751
00000010000100000000000128046001
00000010000000000000000129073001
00000000000000000000000129115751
00000010000000000000000129577251
00000010000100000000000129605251
00000010000000000000000130632001
00000000000000000000000130665501
00000010000000000000000131143751
00000010000100000000000131164251
00000010000000000000000132189501
00000000000000000000000132232001
00000010000000000000000132693501
00000010000100000000000132723251
00000010000000000000000133750251
00000000000000000000000133815001
00000010000000000000000134259751
00000010000100000000000134282251
00000010000000000000000135309251
00000000000000000000000135348001
00000010000000000000000135826251
00000010000100000000000135841501
00000010000000000000000136866751
00000000000000000000000136914501
00000010000000000000000137376001
00000010000100000000000137400251
00000010000000000000000138427251
00000000000000000000000138464251
00000010000000000000000138925501
00000010000100000000000138959501
00000010000000000000000139984751
00000000000000000000000140014001
00000010000000000000000140492001
00000010000100000000000140518501
00000010000000000000000141543751
00000000000000000000000141580251
00000010000000000000000142058251
00000010000100000000000142077501
00000010000000000000000143104251
00000000000000000000000143146751
00000010000000000000000143608001
00000010000100000000000143636501
00000010000000000000000144663251
00000000000000000000000144696501
00000010000000000000000145174501
00000010000100000000000145195501
00000010000000000000000146220751
00000000000000000000000146262751
00000010000000000000000146724251
00000010000100000000000146754501
00000010000000000000000147781251
00000000000000000000000147812501
00000010000000000000000148290501
00000010000100000000000148312501
00000010000000000000000149340251
00000000000000000000000149378751
00000010000000000000000149840251
00000010000100000000000149872501
00000010000000000000000150897751
00000000000000000000000150945251
00000010000000000000000151406501
00000010000100000000000151431501
00000010000000000000000152458501
00000000000000000000000152495001
00000010000000000000000152956251
00000010000100000000000152989501
00000010000000000000000154016501
00000000000000000000000154044751
00000010000000000000000154522751
00000010000100000000000154549751
00000010000000000000000155575001
00000000000000000000000155611251
00000010000000000000000156089001
00000010000100000000000156108751
00000010000000000000000157135001
00000000000000000000000157194251
00000010000000000000000157638751
00000010000100000000000157666751
00000010000000000000000158694501
00000000000000000000000158727251
00000010000000000000000159205001
00000010000100000000000159226751
00000010000000000000000160252001
00000000000000000000000160293751
00000010000000000000000160754751
00000010000100000000000160785751
00000010000000000000000161812501
00000000000000000000000161843501
00000010000000000000000162321251
00000010000100000000000162343251
00000010000000000000000163371501
00000000000000000000000163409751
00000010000000000000000163871001
00000010000100000000000163903751
00000010000000000000000164929501
00000000000000000000000164976251
00000010000000000000000165437251
00000010000100000000000165462751
00000010000000000000000166489001
00000000000000000000000166526001
00000010000000000000000167003751
00000010000100000000000167020251
00000010000000000000000168048751
00000000000000000000000168092251
00000010000000000000000168553501
00000010000100000000000168580751
00000010000000000000000169606751
00000000000000000000000169642001
00000010000000000000000170119751
00000010000100000000000170139751
00000010000000000000000171166751
00000000000000000000000171208501
00000010000000000000000171669501
00000010000100000000000171697251
00000010000000000000000172725751
00000000000000000000000172758251
00000010000000000000000173236001
00000010000100000000000173258001
00000010000000000000000174284751
00000000000000000000000174324501
00000010000000000000000174785751
00000010000100000000000174817001
00000010000000000000000175843751
00000000000000000000000175874251
00000010000000000000000176352001
00000010000100000000000176375001
00000010000000000000000177402751
00000000000000000000000177440501
00000010000000000000000177901751
00000010000100000000000177935001
00000010000000000000000178960251
00000000000000000000000179023251
00000010000000000000000179468251
00000010000100000000000179494001
