# Supplementary material for: Auditory presentation and synchronization in Adobe Flash and HTML5/JavaScript Web experiments
Source: Behav Res Methods. 2016 Jul 15;48(3):897–908. doi: 10.3758/s13428-016-0758-5 (PMC5003904; doi:10.3758/s13428-016-0758-5)
Supplement: Supplementary file 1 — (ZIP 1310 kb) [file 13428_2016_758_MOESM1_ESM.zip › Logs/aud-dsc-lenlap-1000-ff-jswanew-rep2.rtl]

[PC Software Vesion]
20121128
[ARM Firmware Version]
20120901
[Capture Date]
12 May 2016
[Capture Time]
16:24:47
[Capture Duration (Secs)]
180
[Changes]
443
[Samples]
720000
[Soak Rate]
0.0615277777777778
[Audio In 1 Threshold]
126
[Audio In 2 Threshold]
64
[Audio Out 1 Threshold]
64
[Audio Out 2 Threshold]
64
[Opto 1 Threshold]
125
[Opto 2 Threshold]
119
[Opto 3 Threshold]
102
[Opto 4 Threshold]
64
[Opto 1 Refreshes Blocked]
True
[Opto 2 Refreshes Blocked]
True
[Opto 3 Refreshes Blocked]
True
[Opto 4 Refreshes Blocked]
True
[Keypad4Description]
Button 4 of the BBTK Response Pad triggered when pressed.
[Keypad3Description]
Button 3 of the BBTK Response Pad triggered when pressed.
[Keypad2Description]
Button 2 of the BBTK Response Pad triggered when pressed.
[Keypad1Description]
Button 1 of the BBTK Response Pad triggered when pressed.
[Opto4Description]
Opto-detector 4 triggered by an active screen region.
[Opto3Description]
Opto-detector 3 triggered by an active screen region.
[Opto2Description]
Opto-detector 2 triggered by an active screen region.
[Opto1Description]
Opto-detector 1 triggered by an active screen region.
[TTLIn2Description]
TTL input 2 triggered by a digital signal.
[TTLIn1Description]
TTL input 1 triggered by a digital signal.
[AudIn2Description]
Audio input 2 triggered by a BBTK Mic.
[AudIn1Description]
Audio input 1 triggered by a BBTK Mic.
[ASC4Description]
Active Switch Closure output 4 generates a key down.
[ASC3Description]
Active Switch Closure output 3 generates a key down.
[ASC2Description]
Active Switch Closure output 2 generates a key down.
[ASC1Description]
Active Switch Closure output 1 generates a key down.
[TTLOut2Description]
TTL output 2 generates a digital signal.
[TTLOut1Description]
TTL output 1 generates a digital signal.
[AudOut2Description]
Audio output 2 generates a tone on the BBTK sounder.
[AudOut1Description]
Audio output 1 generates a tone on the BBTK sounder.
[Notes]

[Data]
00000000000000000000000000000000
00000010000000000000000008222250
00000010000100000000000008250500
00000010000000000000000009279001
00000000000000000000000009310250
00000010000000000000000009788500
00000010000100000000000009811250
00000010000000000000000010838000
00000000000000000000000010876501
00000010000000000000000011338250
00000010000100000000000011369250
00000010000000000000000012397000
00000000000000000000000012426250
00000010000000000000000012904750
00000010000100000000000012927750
00000010000000000000000013956250
00000000000000000000000013992750
00000010000000000000000014454501
00000010000100000000000014487250
00000010000000000000000015515250
00000000000000000000000015575750
00000010000000000000000016020750
00000010000100000000000016047250
00000010000000000000000017074000
00000000000000000000000017108750
00000010000000000000000017587250
00000010000100000000000017605250
00000010000000000000000018633250
00000000000000000000000018675250
00000010000000000000000019136750
00000010000100000000000019164250
00000010000000000000000020192250
00000000000000000000000020225000
00000010000000000000000020703250
00000010000100000000000020724250
00000010000000000000000021751250
00000000000000000000000021791000
00000010000000000000000022253000
00000010000100000000000022282000
00000010000000000000000023310250
00000000000000000000000023341001
00000010000000000000000023819250
00000010000100000000000023841500
00000010000000000000000024869250
00000000000000000000000024907501
00000010000000000000000025369000
00000010000100000000000025401500
00000010000000000000000026428250
00000000000000000000000026457250
00000010000000000000000026935500
00000010000100000000000026960000
00000010000000000000000027987250
00000000000000000000000028023501
00000010000000000000000028485000
00000010000100000000000028518500
00000010000000000000000029546250
00000000000000000000000029573250
00000000000100000000000030078500
00000010000100000000000030084750
00000010000000000000000031105250
00000000000000000000000031139750
00000010000000000000000031618000
00000010000100000000000031637500
00000010000000000000000032664250
00000000000000000000000032706001
00000010000000000000000033167500
00000010000100000000000033195500
00000010000000000000000034223501
00000000000000000000000034255750
00000010000000000000000034734000
00000010000100000000000034755500
00000010000000000000000035782501
00000000000000000000000035822250
00000010000000000000000036283500
00000010000100000000000036314500
00000010000000000000000037341501
00000000000000000000000037405500
00000010000000000000000037850000
00000010000100000000000037872500
00000010000000000000000038900501
00000000000000000000000038938750
00000000000100000000000039432500
00000010000100000000000039432750
00000010000000000000000040458500
00000000000000000000000040505001
00000010000000000000000040966000
00000010000100000000000040991500
00000010000000000000000042018501
00000000000000000000000042054750
00000010000000000000000042515750
00000010000100000000000042549500
00000010000000000000000043577501
00000000000000000000000043621250
00000010000000000000000044082000
00000010000100000000000044109250
00000010000000000000000045135500
00000000000000000000000045170750
00000010000000000000000045631750
00000010000100000000000045668750
00000010000000000000000046695500
00000000000000000000000046737250
00000010000000000000000047198250
00000010000100000000000047226250
00000010000000000000000048254500
00000000000000000000000048287001
00000010000000000000000048764500
00000010000100000000000048786750
00000010000000000000000049812501
00000000000000000000000049853500
00000010000000000000000050314250
00000010000100000000000050345750
00000010000000000000000051372750
00000000000000000000000051403000
00000010000000000000000051880750
00000010000100000000000051903250
00000010000000000000000052931750
00000000000000000000000052969500
00000010000000000000000053447000
00000010000100000000000053463750
00000010000000000000000054490750
00000000000000000000000054536000
00000010000000000000000054996750
00000010000100000000000055022750
00000010000000000000000056050250
00000000000000000000000056085500
00000010000000000000000056546500
00000010000100000000000056580250
00000010000000000000000057608750
00000000000000000000000057652000
00000010000000000000000058112750
00000010000100000000000058140750
00000010000000000000000059167750
00000000000000000000000059201750
00000010000000000000000059679250
00000010000100000000000059700000
00000010000000000000000060726750
00000000000000000000000060768001
00000010000000000000000061229000
00000010000100000000000061257250
00000010000000000000000062285750
00000000000000000000000062317750
00000010000000000000000062795250
00000010000100000000000062818000
00000010000000000000000063844750
00000000000000000000000063884250
00000010000000000000000064345001
00000010000100000000000064377000
00000010000000000000000065404001
00000000000000000000000065434000
00000010000000000000000065911500
00000010000100000000000065934500
00000010000000000000000066963001
00000000000000000000000067000250
00000010000000000000000067461000
00000010000100000000000067495000
00000010000000000000000068522001
00000000000000000000000068566750
00000010000000000000000069027500
00000010000100000000000069054000
00000010000000000000000070081001
00000000000000000000000070116500
00000010000000000000000070593750
00000010000100000000000070611500
00000010000000000000000071640001
00000000000000000000000071682750
00000010000000000000000072143750
00000010000100000000000072172000
00000010000000000000000073199001
00000000000000000000000073232500
00000010000000000000000073710000
00000010000100000000000073731000
00000010000000000000000074757501
00000000000000000000000074799000
00000010000000000000000075259750
00000010000100000000000075288750
00000010000000000000000076317000
00000000000000000000000076348750
00000010000000000000000076826001
00000010000100000000000076848250
00000010000000000000000077876000
00000000000000000000000077915001
00000010000000000000000078375750
00000010000100000000000078408250
00000010000000000000000079435000
00000000000000000000000079464750
00000010000000000000000079942250
00000010000100000000000079966250
00000010000000000000000080994000
00000000000000000000000081031250
00000010000000000000000081492000
00000010000100000000000081525250
00000010000000000000000082553000
00000000000000000000000082614250
00000010000000000000000083058250
00000010000100000000000083085250
00000010000000000000000084112000
00000000000000000000000084147250
00000010000000000000000084624750
00000010000100000000000084644000
00000010000000000000000085671250
00000000000000000000000085713501
00000010000000000000000086174500
00000010000100000000000086202250
00000010000000000000000087230250
00000000000000000000000087263250
00000010000000000000000087740750
00000010000100000000000087762250
00000010000000000000000088789250
00000000000000000000000088829750
00000010000000000000000089290500
00000010000100000000000089321250
00000010000000000000000090348250
00000000000000000000000090379500
00000010000000000000000090857000
00000010000100000000000090879250
00000010000000000000000091907250
00000000000000000000000091945750
00000010000000000000000092406750
00000010000100000000000092439500
00000010000000000000000093466250
00000000000000000000000093495501
00000010000000000000000093973000
00000010000100000000000093998250
00000010000000000000000095025250
00000000000000000000000095062000
00000010000000000000000095539501
00000010000100000000000095556500
00000010000000000000000096584250
00000000000000000000000096645001
00000010000000000000000097089250
00000010000100000000000097116500
00000010000000000000000098142250
00000000000000000000000098178001
00000010000000000000000098655500
00000010000100000000000098675500
00000010000000000000000099702250
00000000000000000000000099744250
00000010000000000000000100205250
00000010000100000000000100233500
00000010000000000000000101261501
00000000000000000000000101294000
00000010000000000000000101771750
00000010000100000000000101793250
00000010000000000000000102819750
00000000000000000000000102860500
00000010000000000000000103321250
00000010000100000000000103352500
00000010000000000000000104379501
00000000000000000000000104443500
00000010000000000000000104887750
00000010000100000000000104910000
00000010000000000000000105938501
00000000000000000000000105976500
00000010000000000000000106454000
00000010000100000000000106470250
00000010000000000000000107496500
00000000000000000000000107526250
00000010000000000000000108003750
00000010000100000000000108029500
00000010000000000000000109056501
00000000000000000000000109092500
00000010000000000000000109570250
00000010000100000000000109587000
00000010000000000000000110615501
00000000000000000000000110659000
00000000000100000000000111147750
00000010000100000000000111153250
00000010000000000000000112174500
00000000000000000000000112208750
00000010000000000000000112686250
00000010000100000000000112706750
00000010000000000000000113733500
00000000000000000000000113775001
00000010000000000000000114236000
00000010000100000000000114264000
00000010000000000000000115292501
00000000000000000000000115324750
00000010000000000000000115802500
00000010000100000000000115824750
00000010000000000000000116851500
00000000000000000000000116891250
00000010000000000000000117352250
00000010000100000000000117383750
00000010000000000000000118410750
00000000000000000000000118474250
00000010000000000000000118918500
00000010000100000000000118941250
00000010000000000000000119969750
00000000000000000000000120007250
00000010000000000000000120485000
00000010000100000000000120500250
00000010000000000000000121528750
00000000000000000000000121573500
00000010000000000000000122034750
00000010000100000000000122060500
00000010000000000000000123087750
00000000000000000000000123123250
00000010000000000000000123601000
00000010000100000000000123618250
00000010000000000000000124646750
00000000000000000000000124689750
00000010000000000000000125150750
00000010000100000000000125178750
00000010000000000000000126205750
00000000000000000000000126239500
00000010000000000000000126717250
00000010000100000000000126737750
00000010000000000000000127764250
00000000000000000000000127805750
00000010000000000000000128266750
00000010000100000000000128295250
00000010000000000000000129323750
00000000000000000000000129355500
00000010000000000000000129833250
00000010000100000000000129856000
00000010000000000000000130882750
00000000000000000000000130922001
00000010000000000000000131383000
00000010000100000000000131415000
00000010000000000000000132441750
00000000000000000000000132471501
00000010000000000000000132949500
00000010000100000000000132973000
00000010000000000000000134001001
00000000000000000000000134038000
00000010000000000000000134515750
00000010000100000000000134532000
00000010000000000000000135560001
00000000000000000000000135604250
00000010000000000000000136065500
00000010000100000000000136092000
00000010000000000000000137118501
00000000000000000000000137154000
00000010000000000000000137632000
00000010000100000000000137650750
00000010000000000000000138678000
00000000000000000000000138703750
00000010000000000000000139181500
00000010000100000000000139208500
00000010000000000000000140237001
00000000000000000000000140270250
00000010000000000000000140748000
00000010000100000000000140769000
00000010000000000000000141796001
00000000000000000000000141836500
00000010000000000000000142297750
00000010000100000000000142327750
00000010000000000000000143355000
00000000000000000000000143386250
00000010000000000000000143864000
00000010000100000000000143886000
00000010000000000000000144914001
00000000000000000000000144952750
00000010000000000000000145413750
00000010000100000000000145446250
00000010000000000000000146472500
00000000000000000000000146502250
00000010000000000000000146980250
00000010000100000000000147005250
00000010000000000000000148032000
00000000000000000000000148068750
00000010000000000000000148530000
00000010000100000000000148562750
00000010000000000000000149591000
00000000000000000000000149635250
00000010000000000000000150096250
00000010000100000000000150123250
00000010000000000000000151150000
00000000000000000000000151184750
00000010000000000000000151662750
00000010000100000000000151682250
00000010000000000000000152709250
00000000000000000000000152751250
00000010000000000000000153212500
00000010000100000000000153240250
00000010000000000000000154268250
00000000000000000000000154301000
00000010000000000000000154778750
00000010000100000000000154800250
00000010000000000000000155826750
00000000000000000000000155867250
00000010000000000000000156328500
00000010000100000000000156359250
00000010000000000000000157386250
00000000000000000000000157417000
00000010000000000000000157895000
00000010000100000000000157917250
00000010000000000000000158945250
00000000000000000000000158983250
00000010000000000000000159444750
00000010000100000000000159477250
00000010000000000000000160503750
00000000000000000000000160533000
00000010000000000000000161011250
00000010000100000000000161036250
00000010000000000000000162063250
00000000000000000000000162099250
00000010000000000000000162577500
00000010000100000000000162594000
00000010000000000000000163622250
00000000000000000000000163682250
00000010000000000000000164127250
00000010000100000000000164154000
00000010000000000000000165179750
00000000000000000000000165215501
00000010000000000000000165693750
00000010000100000000000165713500
00000010000000000000000166739750
00000000000000000000000166781750
00000010000000000000000167243250
00000010000100000000000167271000
00000010000000000000000168299250
00000000000000000000000168331501
00000010000000000000000168809750
00000010000100000000000168831500
00000010000000000000000169858501
00000000000000000000000169898000
00000010000000000000000170359500
00000010000100000000000170390500
00000010000000000000000171417501
00000000000000000000000171464250
00000010000000000000000171925750
00000010000100000000000171948000
00000010000000000000000172976501
00000000000000000000000173014000
00000010000000000000000173475500
00000010000100000000000173508500
00000010000000000000000174535501
00000000000000000000000174563750
00000010000000000000000175042000
00000010000100000000000175067500
00000010000000000000000176094501
00000000000000000000000176130000
00000010000000000000000176608250
00000010000100000000000176625000
00000010000000000000000177654001
00000000000000000000000177696500
00000000000100000000000178185500
00000010000100000000000178191250
00000010000000000000000179212500
00000000000000000000000179246250
00000010000000000000000179724250
00000010000100000000000179744750
