# Supplementary material for: Auditory presentation and synchronization in Adobe Flash and HTML5/JavaScript Web experiments
Source: Behav Res Methods. 2016 Jul 15;48(3):897–908. doi: 10.3758/s13428-016-0758-5 (PMC5003904; doi:10.3758/s13428-016-0758-5)
Supplement: Supplementary file 1 — (ZIP 1310 kb) [file 13428_2016_758_MOESM1_ESM.zip › Logs/aud-dsc-lenlap-1000-ff-jswa-wav.rtl]

[PC Software Vesion]
20121128
[ARM Firmware Version]
20120901
[Capture Date]
20 Dec 2015
[Capture Time]
17:43:23
[Capture Duration (Secs)]
180
[Changes]
437
[Samples]
720000
[Soak Rate]
0.0606944444444444
[Audio In 1 Threshold]
89
[Audio In 2 Threshold]
64
[Audio Out 1 Threshold]
64
[Audio Out 2 Threshold]
64
[Opto 1 Threshold]
125
[Opto 2 Threshold]
119
[Opto 3 Threshold]
102
[Opto 4 Threshold]
64
[Opto 1 Refreshes Blocked]
True
[Opto 2 Refreshes Blocked]
True
[Opto 3 Refreshes Blocked]
True
[Opto 4 Refreshes Blocked]
True
[Keypad4Description]
Button 4 of the BBTK Response Pad triggered when pressed.
[Keypad3Description]
Button 3 of the BBTK Response Pad triggered when pressed.
[Keypad2Description]
Button 2 of the BBTK Response Pad triggered when pressed.
[Keypad1Description]
Button 1 of the BBTK Response Pad triggered when pressed.
[Opto4Description]
Opto-detector 4 triggered by an active screen region.
[Opto3Description]
Opto-detector 3 triggered by an active screen region.
[Opto2Description]
Opto-detector 2 triggered by an active screen region.
[Opto1Description]
Opto-detector 1 triggered by an active screen region.
[TTLIn2Description]
TTL input 2 triggered by a digital signal.
[TTLIn1Description]
TTL input 1 triggered by a digital signal.
[AudIn2Description]
Audio input 2 triggered by a BBTK Mic.
[AudIn1Description]
Audio input 1 triggered by a BBTK Mic.
[ASC4Description]
Active Switch Closure output 4 generates a key down.
[ASC3Description]
Active Switch Closure output 3 generates a key down.
[ASC2Description]
Active Switch Closure output 2 generates a key down.
[ASC1Description]
Active Switch Closure output 1 generates a key down.
[TTLOut2Description]
TTL output 2 generates a digital signal.
[TTLOut1Description]
TTL output 1 generates a digital signal.
[AudOut2Description]
Audio output 2 generates a tone on the BBTK sounder.
[AudOut1Description]
Audio output 1 generates a tone on the BBTK sounder.
[Notes]

[Data]
00000000000000000000000000000000
00000010000000000000000001422250
00000010000100000000000001447750
00000010000000000000000002468000
00000000000000000000000002505750
00000000000100000000000002975750
00000010000100000000000002988750
00000010000000000000000003995750
00000000000000000000000004039000
00000010000000000000000004505000
00000010000100000000000004506250
00000010000000000000000005526500
00000000000000000000000005572000
00000010000100000000000006037000
00000010000000000000000007057000
00000000000000000000000007121750
00000010000100000000000007567500
00000010000000000000000008587750
00000000000000000000000008621500
00000000000100000000000009095500
00000010000100000000000009104250
00000010000000000000000010115750
00000000000000000000000010154500
00000000000100000000000010626250
00000010000100000000000010637500
00000010000000000000000011646250
00000000000000000000000011687500
00000000000100000000000012156750
00000010000100000000000012170500
00000010000000000000000013177000
00000000000000000000000013220500
00000010000000000000000013687000
00000010000100000000000013687501
00000010000000000000000014707500
00000000000000000000000014753750
00000010000100000000000015215500
00000010000000000000000016235500
00000000000000000000000016270000
00000000000100000000000016746000
00000010000100000000000016753000
00000010000000000000000017766250
00000000000000000000000017803000
00000000000100000000000018276750
00000010000100000000000018286000
00000010000000000000000019296750
00000000000000000000000019336000
00000000000100000000000019807250
00000010000100000000000019819000
00000010000000000000000020827500
00000000000000000000000020869250
00000010000100000000000021335250
00000010000000000000000022355250
00000000000000000000000022402250
00000010000100000000000022865750
00000010000000000000000023886000
00000000000000000000000023918750
00000000000100000000000024396500
00000010000100000000000024401500
00000010000000000000000025416500
00000000000000000000000025451750
00000000000100000000000025927000
00000010000100000000000025934500
00000010000000000000000026947250
00000000000000000000000026984750
00000000000100000000000027455000
00000010000100000000000027467750
00000010000000000000000028475250
00000000000000000000000028517750
00000010000000000000000028984000
00000010000100000000000028985750
00000010000000000000000030005750
00000000000000000000000030051000
00000010000100000000000030516250
00000010000000000000000031536500
00000000000000000000000031584000
00000010000100000000000032047000
00000010000000000000000033067000
00000000000000000000000033100250
00000000000100000000000033575000
00000010000100000000000033583250
00000010000000000000000034595000
00000000000000000000000034633500
00000000000100000000000035105500
00000010000100000000000035116250
00000010000000000000000036125750
00000000000000000000000036166500
00000000000100000000000036636250
00000010000100000000000036649250
00000010000000000000000037656250
00000000000000000000000037699500
00000010000000000000000038165750
00000010000100000000000038166750
00000010000000000000000039187000
00000000000000000000000039232500
00000010000100000000000039694750
00000010000000000000000040715000
00000000000000000000000040749000
00000000000100000000000041225500
00000010000100000000000041231750
00000010000000000000000042246000
00000000000000000000000042282000
00000000000100000000000042756000
00000010000100000000000042765000
00000010000000000000000043776250
00000000000000000000000043815000
00000000000100000000000044286750
00000010000100000000000044298000
00000010000000000000000045306750
00000000000000000000000045348250
00000010000100000000000045814500
00000010000000000000000046834750
00000000000000000000000046881250
00000010000100000000000047345250
00000010000000000000000048365250
00000000000000000000000048397500
00000000000100000000000048875750
00000010000100000000000048876000
00000010000000000000000049896000
00000000000000000000000049930750
00000000000100000000000050406500
00000010000100000000000050413500
00000010000000000000000051426750
00000000000000000000000051463750
00000000000100000000000051934500
00000010000100000000000051946500
00000010000000000000000052954500
00000000000000000000000052996750
00000000000100000000000053465000
00000010000100000000000053479750
00000010000000000000000054485250
00000000000000000000000054529750
00000010000100000000000054995750
00000010000000000000000056015750
00000000000000000000000056062750
00000010000100000000000056526250
00000010000000000000000057546500
00000000000000000000000057579250
00000000000100000000000058054250
00000010000100000000000058062000
00000010000000000000000059074500
00000000000000000000000059112250
00000000000100000000000059585000
00000010000100000000000059595250
00000010000000000000000060605000
00000000000000000000000060645500
00000000000100000000000061115500
00000010000100000000000061128250
00000010000000000000000062135750
00000000000000000000000062178500
00000010000000000000000062644750
00000010000100000000000062646250
00000010000000000000000063666250
00000000000000000000000063711500
00000010000100000000000064174250
00000010000000000000000065194250
00000000000000000000000065227750
00000000000100000000000065704750
00000010000100000000000065710750
00000010000000000000000066725000
00000000000000000000000066761000
00000000000100000000000067235500
00000010000100000000000067243750
00000010000000000000000068255500
00000000000000000000000068294000
00000000000100000000000068766000
00000010000100000000000068777000
00000010000000000000000069786250
00000000000000000000000069826750
00000010000000000000000070293250
00000010000100000000000070294000
00000010000000000000000071314250
00000000000000000000000071360000
00000010000100000000000071824750
00000010000000000000000072844750
00000000000000000000000072893250
00000010000100000000000073355250
00000010000000000000000074375500
00000000000000000000000074409500
00000000000100000000000074886000
00000010000100000000000074892500
00000010000000000000000075906000
00000000000000000000000075942500
00000000000100000000000076413750
00000010000100000000000076425500
00000010000000000000000077434000
00000000000000000000000077475750
00000000000100000000000077944500
00000010000100000000000077958500
00000010000000000000000078964500
00000000000000000000000079008750
00000010000000000000000079474500
00000010000100000000000079475000
00000010000000000000000080495250
00000000000000000000000080541750
00000010000100000000000081005750
00000010000000000000000082025750
00000000000000000000000082058250
00000000000100000000000082533750
00000010000100000000000082541000
00000010000000000000000083553750
00000000000000000000000083591250
00000000000100000000000084064250
00000010000100000000000084074000
00000010000000000000000085084500
00000000000000000000000085124250
00000000000100000000000085595000
00000010000100000000000085607250
00000010000000000000000086615000
00000000000000000000000086657250
00000010000000000000000087123500
00000010000100000000000087125500
00000010000000000000000088145750
00000000000000000000000088190500
00000010000100000000000088653500
00000010000000000000000089673750
00000000000000000000000089706750
00000000000100000000000090184250
00000010000100000000000090189750
00000010000000000000000091204250
00000000000000000000000091239750
00000000000100000000000091714750
00000010000100000000000091722750
00000010000000000000000092735000
00000000000000000000000092773000
00000000000100000000000093245500
00000010000100000000000093255750
00000010000000000000000094265500
00000000000000000000000094306000
00000000000100000000000094773500
00000010000100000000000094789000
00000010000000000000000095793500
00000000000000000000000095839000
00000010000100000000000096304000
00000010000000000000000097324250
00000000000000000000000097372000
00000010000100000000000097834750
00000010000000000000000098854750
00000000000000000000000098888500
00000000000100000000000099365250
00000010000100000000000099371250
00000010000000000000000100385500
00000000000000000000000100421500
00000000000100000000000100893250
00000010000100000000000100904250
00000010000000000000000101913250
00000000000000000000000101954500
00000000000100000000000102423750
00000010000100000000000102437500
00000010000000000000000103444000
00000000000000000000000103487750
00000010000000000000000103953750
00000010000100000000000103954500
00000010000000000000000104974500
00000000000000000000000105020750
00000010000100000000000105485000
00000010000000000000000106505250
00000000000000000000000106537000
00000000000100000000000107013000
00000010000100000000000107020000
00000010000000000000000108033250
00000000000000000000000108070000
00000000000100000000000108543750
00000010000100000000000108553000
00000010000000000000000109563750
00000000000000000000000109603250
00000000000100000000000110074250
00000010000100000000000110086000
00000010000000000000000111094500
00000000000000000000000111136250
00000010000000000000000111602500
00000010000100000000000111605000
00000010000000000000000112625000
00000000000000000000000112669250
00000010000100000000000113133000
00000010000000000000000114153000
00000000000000000000000114202250
00000000000100000000000114663500
00000010000100000000000114668500
00000010000000000000000115683750
00000000000000000000000115718750
00000000000100000000000116194250
00000010000100000000000116201750
00000010000000000000000117214250
00000000000000000000000117251750
00000000000100000000000117724750
00000010000100000000000117734750
00000010000000000000000118745000
00000000000000000000000118785000
00000000000100000000000119252750
00000010000100000000000119267750
00000010000000000000000120273000
00000000000000000000000120318000
00000010000100000000000120783500
00000010000000000000000121803500
00000000000000000000000121851000
00000010000100000000000122314000
00000010000000000000000123334250
00000000000000000000000123367250
00000000000100000000000123844750
00000010000100000000000123850250
00000010000000000000000124864750
00000000000000000000000124900500
00000000000100000000000125372500
00000010000100000000000125383250
00000010000000000000000126392750
00000000000000000000000126433500
00000000000100000000000126903250
00000010000100000000000126916250
00000010000000000000000127923250
00000000000000000000000127966500
00000010000000000000000128432500
00000010000100000000000128433750
00000010000000000000000129454000
00000000000000000000000129499500
00000010000100000000000129964500
00000010000000000000000130984500
00000000000000000000000131016000
00000000000100000000000131492500
00000010000100000000000131498750
00000010000000000000000132512500
00000000000000000000000132549000
00000000000100000000000133023000
00000010000100000000000133032000
00000010000000000000000134043250
00000000000000000000000134082000
00000000000100000000000134553750
00000010000100000000000134565000
00000010000000000000000135573750
00000000000000000000000135615250
00000000000100000000000136084250
00000010000100000000000136098000
00000010000000000000000137104500
00000000000000000000000137148250
00000010000100000000000137612250
00000010000000000000000138632500
00000000000000000000000138681250
00000000000100000000000139143000
00000010000100000000000139147500
00000010000000000000000140163000
00000000000000000000000140197750
00000000000100000000000140673500
00000010000100000000000140680500
00000010000000000000000141693750
00000000000000000000000141730750
00000000000100000000000142204250
00000010000100000000000142213500
00000010000000000000000143224250
00000000000000000000000143263750
00000000000100000000000143732250
00000010000100000000000143746500
00000010000000000000000144752250
00000000000000000000000144796750
00000010000100000000000145262750
00000010000000000000000146283000
00000000000000000000000146330000
00000010000100000000000146793500
00000010000000000000000147813500
00000000000000000000000147846250
00000000000100000000000148324000
00000010000100000000000148329000
00000010000000000000000149344250
00000000000000000000000149379000
00000000000100000000000149852000
00000010000100000000000149862250
00000010000000000000000150872000
00000000000000000000000150912500
00000000000100000000000151382500
00000010000100000000000151395250
00000010000000000000000152402750
00000000000000000000000152445500
00000010000000000000000152911750
00000010000100000000000152913250
00000010000000000000000153933250
00000000000000000000000153978500
00000010000100000000000154443750
00000010000000000000000155464000
00000000000000000000000155494750
00000000000100000000000155971750
00000010000100000000000155977750
00000010000000000000000156992000
00000000000000000000000157028000
00000000000100000000000157502500
00000010000100000000000157510750
00000010000000000000000158522500
00000000000000000000000158561000
00000000000100000000000159033000
00000010000100000000000159044000
00000010000000000000000160053250
00000000000000000000000160094000
00000000000100000000000160563750
00000010000100000000000160577000
00000010000000000000000161583750
00000000000000000000000161627250
00000010000100000000000162091750
00000010000000000000000163111750
00000000000000000000000163160250
00000010000100000000000163622250
00000010000000000000000164642500
00000000000000000000000164676500
00000000000100000000000165153000
00000010000100000000000165159500
00000010000000000000000166173000
00000000000000000000000166209500
00000000000100000000000166683500
00000010000100000000000166692500
00000010000000000000000167703750
00000000000000000000000167742750
00000000000100000000000168211500
00000010000100000000000168225500
00000010000000000000000169231750
00000000000000000000000169275750
00000010000000000000000169742000
00000010000100000000000169742250
00000010000000000000000170762250
00000000000000000000000170808750
00000010000100000000000171272750
00000010000000000000000172293000
00000000000000000000000172325250
00000000000100000000000172803500
00000010000100000000000172808000
00000010000000000000000173823500
00000000000000000000000173858250
00000000000100000000000174331250
00000010000100000000000174341250
00000010000000000000000175351500
00000000000000000000000175391250
00000000000100000000000175862000
00000010000100000000000175874250
00000010000000000000000176882000
00000000000000000000000176924250
00000000000100000000000177392500
00000010000100000000000177407250
00000010000000000000000178412750
00000000000000000000000178457500
00000010000100000000000178923250
00000010000000000000000179943500
00000000000000000000000179990500
