# Supplementary material for: Auditory presentation and synchronization in Adobe Flash and HTML5/JavaScript Web experiments
Source: Behav Res Methods. 2016 Jul 15;48(3):897–908. doi: 10.3758/s13428-016-0758-5 (PMC5003904; doi:10.3758/s13428-016-0758-5)
Supplement: Supplementary file 1 — (ZIP 1310 kb) [file 13428_2016_758_MOESM1_ESM.zip › Logs/aud-dsc-officepc-1000-cr-fla-sep-wav.rtl]

[PC Software Vesion]
20121128
[ARM Firmware Version]
20120901
[Capture Date]
17 Dec 2015
[Capture Time]
17:31:58
[Capture Duration (Secs)]
180
[Changes]
475
[Samples]
720000
[Soak Rate]
0.0659722222222222
[Audio In 1 Threshold]
89
[Audio In 2 Threshold]
64
[Audio Out 1 Threshold]
64
[Audio Out 2 Threshold]
64
[Opto 1 Threshold]
125
[Opto 2 Threshold]
113
[Opto 3 Threshold]
102
[Opto 4 Threshold]
64
[Opto 1 Refreshes Blocked]
True
[Opto 2 Refreshes Blocked]
True
[Opto 3 Refreshes Blocked]
True
[Opto 4 Refreshes Blocked]
True
[Keypad4Description]
Button 4 of the BBTK Response Pad triggered when pressed.
[Keypad3Description]
Button 3 of the BBTK Response Pad triggered when pressed.
[Keypad2Description]
Button 2 of the BBTK Response Pad triggered when pressed.
[Keypad1Description]
Button 1 of the BBTK Response Pad triggered when pressed.
[Opto4Description]
Opto-detector 4 triggered by an active screen region.
[Opto3Description]
Opto-detector 3 triggered by an active screen region.
[Opto2Description]
Opto-detector 2 triggered by an active screen region.
[Opto1Description]
Opto-detector 1 triggered by an active screen region.
[TTLIn2Description]
TTL input 2 triggered by a digital signal.
[TTLIn1Description]
TTL input 1 triggered by a digital signal.
[AudIn2Description]
Audio input 2 triggered by a BBTK Mic.
[AudIn1Description]
Audio input 1 triggered by a BBTK Mic.
[ASC4Description]
Active Switch Closure output 4 generates a key down.
[ASC3Description]
Active Switch Closure output 3 generates a key down.
[ASC2Description]
Active Switch Closure output 2 generates a key down.
[ASC1Description]
Active Switch Closure output 1 generates a key down.
[TTLOut2Description]
TTL output 2 generates a digital signal.
[TTLOut1Description]
TTL output 1 generates a digital signal.
[AudOut2Description]
Audio output 2 generates a tone on the BBTK sounder.
[AudOut1Description]
Audio output 1 generates a tone on the BBTK sounder.
[Notes]

[Data]
00000000000000000000000000000000
00000010000000000000000001833501
00000010000100000000000001874001
00000000000100000000000002851501
00000000000000000000000002893501
00000010000000000000000003350251
00000010000100000000000003406251
00000000000100000000000004368001
00000000000000000000000004426501
00000010000000000000000004850252
00000010000100000000000004915751
00000000000100000000000005884751
00000000000000000000000005935501
00000010000000000000000006383501
00000010000100000000000006448251
00000000000100000000000007418251
00000000000000000000000007468001
00000010000000000000000007917001
00000010000100000000000007980751
00000000000100000000000008951501
00000000000000000000000009000501
00000010000000000000000009450251
00000010000100000000000009513251
00000000000100000000000010484751
00000000000000000000000010533001
00000010000000000000000010983751
00000010000100000000000011045751
00000000000100000000000012018252
00000000000000000000000012065501
00000010000000000000000012517001
00000010000100000000000012578251
00000000000100000000000013551501
00000000000000000000000013598501
00000010000000000000000014033751
00000010000100000000000014087751
00000000000100000000000015051501
00000000000000000000000015107501
00000010000000000000000015533751
00000010000100000000000015597001
00000000000100000000000016551501
00000000000000000000000016616751
00000010000000000000000017033752
00000010000100000000000017083001
00000000000100000000000018051501
00000000000000000000000018102751
00000010000000000000000018533751
00000010000100000000000018592251
00000000000100000000000019551501
00000000000000000000000019612251
00000010000000000000000020033751
00000010000100000000000020101751
00000000000100000000000021051501
00000000000000000000000021121501
00000010000000000000000021533751
00000010000100000000000021587751
00000000000100000000000022551501
00000000000000000000000022607501
00000010000000000000000023033751
00000010000100000000000023097001
00000000000100000000000024051501
00000000000000000000000024116751
00000010000000000000000024533751
00000010000100000000000024583251
00000000000100000000000025551501
00000000000000000000000025603001
00000010000000000000000026033751
00000010000100000000000026092501
00000000000100000000000027051501
00000000000000000000000027112251
00000010000000000000000027533752
00000010000100000000000027601751
00000000000100000000000028568251
00000000000000000000000028621501
00000010000000000000000029050501
00000010000100000000000029111001
00000000000100000000000030068251
00000000000000000000000030130751
00000010000000000000000030550501
00000010000100000000000030620501
00000000000100000000000031568251
00000000000000000000000031640251
00000010000000000000000032050501
00000010000100000000000032106501
00000000000100000000000033068251
00000000000000000000000033126251
00000010000000000000000033550501
00000010000100000000000033615751
00000000000100000000000034568251
00000000000000000000000034635501
00000010000000000000000035050501
00000010000100000000000035102001
00000000000100000000000036085001
00000000000000000000000036121751
00000010000000000000000036583751
00000010000100000000000036634501
00000000000100000000000037618501
00000000000000000000000037654251
00000010000000000000000038117001
00000010000100000000000038167001
00000000000100000000000039151751
00000000000000000000000039186751
00000010000000000000000039650501
00000010000100000000000039699501
00000000000100000000000040685001
00000000000000000000000040719251
00000010000000000000000041183752
00000010000100000000000041232001
00000000000100000000000042218501
00000000000000000000000042251751
00000010000000000000000042717251
00000010000100000000000042764501
00000000000100000000000043751751
00000000000000000000000043784252
00000010000000000000000044250501
00000010000100000000000044297001
00000000000100000000000045285001
00000000000000000000000045316751
00000010000000000000000045767251
00000010000100000000000045829501
00000000000100000000000046785001
00000000000000000000000046849251
00000010000000000000000047267251
00000010000100000000000047339001
00000000000100000000000048285251
00000000000000000000000048358752
00000010000000000000000048767251
00000010000100000000000048825001
00000000000100000000000049785001
00000000000000000000000049844751
00000010000000000000000050267251
00000010000100000000000050334251
00000000000100000000000051285252
00000000000000000000000051354001
00000010000000000000000051767251
00000010000100000000000051843501
00000000000100000000000052785251
00000000000000000000000052863251
00000010000000000000000053267252
00000010000100000000000053329751
00000000000100000000000054301751
00000000000000000000000054349501
00000010000000000000000054784001
00000010000100000000000054839001
00000000000100000000000055801751
00000000000000000000000055858751
00000010000000000000000056284001
00000010000100000000000056348251
00000000000100000000000057301751
00000000000000000000000057368001
00000010000000000000000057784001
00000010000100000000000057834501
00000000000100000000000058801751
00000000000000000000000058854251
00000010000000000000000059284001
00000010000100000000000059343751
00000000000100000000000060301751
00000000000000000000000060363501
00000010000000000000000060784001
00000010000100000000000060853001
00000000000100000000000061802001
00000000000000000000000061872751
00000010000000000000000062284001
00000010000100000000000062339001
00000000000100000000000063318501
00000000000000000000000063358751
00000010000000000000000063800751
00000010000100000000000063871751
00000000000100000000000064835252
00000000000000000000000064891501
00000010000000000000000065317501
00000010000100000000000065381001
00000000000100000000000066335251
00000000000000000000000066400751
00000010000000000000000066817501
00000010000100000000000066867001
00000000000100000000000067835251
00000000000000000000000067886751
00000010000000000000000068317501
00000010000100000000000068376251
00000000000100000000000069335251
00000000000000000000000069396251
00000010000000000000000069817501
00000010000100000000000069862501
00000000000100000000000070835251
00000000000000000000000070882251
00000010000000000000000071317501
00000010000100000000000071371751
00000000000100000000000072335251
00000000000000000000000072391501
00000010000000000000000072817501
00000010000100000000000072881001
00000000000100000000000073835251
00000000000000000000000073900751
00000010000000000000000074334001
00000010000100000000000074390251
00000000000100000000000075368751
00000000000000000000000075410001
00000010000000000000000075850751
00000010000100000000000075923001
00000000000100000000000076868751
00000000000000000000000076942752
00000010000000000000000077350751
00000010000100000000000077409001
00000000000100000000000078385251
00000000000000000000000078428752
00000010000000000000000078867501
00000010000100000000000078918251
00000000000100000000000079885251
00000000000000000000000079938001
00000010000000000000000080367501
00000010000100000000000080427501
00000000000100000000000081385251
00000000000000000000000081447251
00000010000000000000000081867501
00000010000100000000000081913751
00000000000100000000000082885251
00000000000000000000000082933501
00000010000000000000000083367501
00000010000100000000000083423001
00000000000100000000000084385251
00000000000000000000000084442751
00000010000000000000000084867501
00000010000100000000000084932251
00000000000100000000000085885501
00000000000000000000000085952001
00000010000000000000000086367501
00000010000100000000000086418501
00000000000100000000000087385501
00000000000000000000000087438251
00000010000000000000000087884251
00000010000100000000000087951001
00000000000100000000000088918752
00000000000000000000000088970751
00000010000000000000000089401001
00000010000100000000000089460251
00000000000100000000000090418751
00000000000000000000000090480001
00000010000000000000000090901001
00000010000100000000000090969501
00000000000100000000000091918751
00000000000000000000000091989251
00000010000000000000000092401001
00000010000100000000000092455501
00000000000100000000000093418751
00000000000000000000000093475251
00000010000000000000000093901001
00000010000100000000000093965001
00000000000100000000000094918751
00000000000000000000000094984751
00000010000000000000000095401001
00000010000100000000000095474251
00000000000100000000000096435501
00000000000000000000000096494001
00000010000000000000000096934251
00000010000100000000000096983501
00000000000100000000000097968751
00000000000000000000000098003251
00000010000000000000000098451001
00000010000100000000000098516001
00000000000100000000000099468751
00000000000000000000000099536251
00000010000000000000000099951001
00000010000100000000000100002251
00000000000100000000000100985501
00000000000000000000000101022001
00000010000000000000000101484252
00000010000100000000000101534751
00000000000100000000000102502251
00000000000000000000000102554501
00000010000000000000000102984251
00000010000100000000000103044001
00000000000100000000000104019001
00000000000000000000000104063751
00000010000000000000000104501001
00000010000100000000000104553251
00000000000100000000000105518751
00000000000000000000000105573001
00000010000000000000000106001001
00000010000100000000000106062501
00000000000100000000000107019001
00000000000000000000000107082251
00000010000000000000000107501001
00000010000100000000000107572001
00000000000100000000000108519001
00000000000000000000000108591751
00000010000000000000000109001001
00000010000100000000000109058001
00000000000100000000000110019001
00000000000000000000000110077751
00000010000000000000000110501001
00000010000100000000000110567251
00000000000100000000000111519001
00000000000000000000000111587001
00000010000000000000000112001001
00000010000100000000000112053501
00000000000100000000000113035751
00000000000000000000000113073251
00000010000000000000000113517751
00000010000100000000000113586001
00000000000100000000000114535751
00000000000000000000000114606251
00000010000000000000000115017751
00000010000100000000000115072001
00000000000100000000000116052251
00000000000000000000000116092251
00000010000000000000000116534501
00000010000100000000000116581251
00000000000100000000000117569001
00000000000000000000000117601001
00000010000000000000000118051001
00000010000100000000000118113751
00000000000100000000000119069001
00000000000000000000000119133501
00000010000000000000000119551251
00000010000100000000000119623251
00000000000100000000000120569001
00000000000000000000000120643001
00000010000000000000000121051251
00000010000100000000000121109251
00000000000100000000000122069001
00000000000000000000000122129001
00000010000000000000000122551251
00000010000100000000000122618501
00000000000100000000000123569001
00000000000000000000000123638251
00000010000000000000000124051252
00000010000100000000000124104751
00000000000100000000000125085751
00000000000000000000000125124501
00000010000000000000000125567751
00000010000100000000000125614001
00000000000100000000000126585751
00000000000000000000000126634251
00000010000000000000000127068001
00000010000100000000000127123251
00000000000100000000000128085751
00000000000000000000000128143001
00000010000000000000000128567751
00000010000100000000000128632501
00000000000100000000000129585751
00000000000000000000000129652251
00000010000000000000000130068001
00000010000100000000000130118751
00000000000100000000000131085751
00000000000000000000000131138501
00000010000000000000000131568001
00000010000100000000000131628001
00000000000100000000000132585751
00000000000000000000000132648251
00000010000000000000000133068001
00000010000100000000000133114001
00000000000100000000000134085751
00000000000000000000000134133751
00000010000000000000000134584501
00000010000100000000000134646501
00000000000100000000000135602501
00000000000000000000000135666251
00000010000000000000000136084501
00000010000100000000000136132751
00000000000100000000000137119252
00000000000000000000000137152501
00000010000000000000000137601251
00000010000100000000000137665251
00000000000100000000000138619252
00000000000000000000000138685001
00000010000000000000000139101251
00000010000100000000000139174501
00000000000100000000000140119251
00000000000000000000000140194251
00000010000000000000000140601251
00000010000100000000000140660752
00000000000100000000000141619251
00000000000000000000000141680251
00000010000000000000000142101252
00000010000100000000000142170001
00000000000100000000000143119251
00000000000000000000000143190251
00000010000000000000000143601251
00000010000100000000000143656001
00000000000100000000000144619251
00000000000000000000000144676252
00000010000000000000000145101251
00000010000100000000000145165251
00000000000100000000000146135752
00000000000000000000000146185001
00000010000000000000000146618001
00000010000100000000000146674751
00000000000100000000000147635751
00000000000000000000000147694252
00000010000000000000000148118001
00000010000100000000000148184001
00000000000100000000000149136001
00000000000000000000000149204251
00000010000000000000000149618001
00000010000100000000000149693251
00000000000100000000000150636001
00000000000000000000000150713001
00000010000000000000000151118001
00000010000100000000000151179251
00000000000100000000000152136001
00000000000000000000000152199001
00000010000000000000000152618001
00000010000100000000000152688751
00000000000100000000000153636001
00000000000000000000000153708501
00000010000000000000000154118001
00000010000100000000000154174751
00000000000100000000000155152501
00000000000000000000000155194501
00000010000000000000000155634751
00000010000100000000000155684001
00000000000100000000000156652501
00000000000000000000000156703751
00000010000000000000000157134751
00000010000100000000000157193251
00000000000100000000000158152752
00000000000000000000000158213001
00000010000000000000000158634751
00000010000100000000000158702751
00000000000100000000000159652752
00000000000000000000000159722501
00000010000000000000000160134751
00000010000100000000000160188751
00000000000100000000000161152751
00000000000000000000000161208501
00000010000000000000000161634752
00000010000100000000000161698001
00000000000100000000000162669251
00000000000000000000000162717751
00000010000000000000000163151501
00000010000100000000000163207251
00000000000100000000000164169251
00000000000000000000000164227001
00000010000000000000000164651501
00000010000100000000000164716751
00000000000100000000000165669251
00000000000000000000000165736501
00000010000000000000000166151501
00000010000100000000000166202751
00000000000100000000000167169251
00000000000000000000000167222501
00000010000000000000000167651501
00000010000100000000000167712001
00000000000100000000000168669251
00000000000000000000000168731751
00000010000000000000000169151501
00000010000100000000000169221501
00000000000100000000000170169501
00000000000000000000000170241251
00000010000000000000000170651501
00000010000100000000000170707501
00000000000100000000000171686001
00000000000000000000000171727251
00000010000000000000000172168251
00000010000100000000000172240001
00000000000100000000000173186001
00000000000000000000000173259751
00000010000000000000000173668251
00000010000100000000000173726001
00000000000100000000000174686001
00000000000000000000000174746251
00000010000000000000000175168251
00000010000100000000000175235501
00000000000100000000000176186001
00000000000000000000000176255251
00000010000000000000000176668251
00000010000100000000000176744751
00000000000100000000000177686251
00000000000000000000000177764501
00000010000000000000000178168251
00000010000100000000000178230752
00000000000100000000000179202751
00000000000000000000000179250501
00000010000000000000000179685001
00000010000100000000000179740001
