# Supplementary material for: Auditory presentation and synchronization in Adobe Flash and HTML5/JavaScript Web experiments
Source: Behav Res Methods. 2016 Jul 15;48(3):897–908. doi: 10.3758/s13428-016-0758-5 (PMC5003904; doi:10.3758/s13428-016-0758-5)
Supplement: Supplementary file 1 — (ZIP 1310 kb) [file 13428_2016_758_MOESM1_ESM.zip › Logs/aud-dsc-officepc-1000-cr-fla-sync-wav.rtl]

[PC Software Vesion]
20121128
[ARM Firmware Version]
20120901
[Capture Date]
17 Dec 2015
[Capture Time]
17:48:13
[Capture Duration (Secs)]
180
[Changes]
473
[Samples]
720000
[Soak Rate]
0.0656944444444444
[Audio In 1 Threshold]
89
[Audio In 2 Threshold]
64
[Audio Out 1 Threshold]
64
[Audio Out 2 Threshold]
64
[Opto 1 Threshold]
125
[Opto 2 Threshold]
113
[Opto 3 Threshold]
102
[Opto 4 Threshold]
64
[Opto 1 Refreshes Blocked]
True
[Opto 2 Refreshes Blocked]
True
[Opto 3 Refreshes Blocked]
True
[Opto 4 Refreshes Blocked]
True
[Keypad4Description]
Button 4 of the BBTK Response Pad triggered when pressed.
[Keypad3Description]
Button 3 of the BBTK Response Pad triggered when pressed.
[Keypad2Description]
Button 2 of the BBTK Response Pad triggered when pressed.
[Keypad1Description]
Button 1 of the BBTK Response Pad triggered when pressed.
[Opto4Description]
Opto-detector 4 triggered by an active screen region.
[Opto3Description]
Opto-detector 3 triggered by an active screen region.
[Opto2Description]
Opto-detector 2 triggered by an active screen region.
[Opto1Description]
Opto-detector 1 triggered by an active screen region.
[TTLIn2Description]
TTL input 2 triggered by a digital signal.
[TTLIn1Description]
TTL input 1 triggered by a digital signal.
[AudIn2Description]
Audio input 2 triggered by a BBTK Mic.
[AudIn1Description]
Audio input 1 triggered by a BBTK Mic.
[ASC4Description]
Active Switch Closure output 4 generates a key down.
[ASC3Description]
Active Switch Closure output 3 generates a key down.
[ASC2Description]
Active Switch Closure output 2 generates a key down.
[ASC1Description]
Active Switch Closure output 1 generates a key down.
[TTLOut2Description]
TTL output 2 generates a digital signal.
[TTLOut1Description]
TTL output 1 generates a digital signal.
[AudOut2Description]
Audio output 2 generates a tone on the BBTK sounder.
[AudOut1Description]
Audio output 1 generates a tone on the BBTK sounder.
[Notes]

[Data]
00000000000000000000000000000000
00000000000100000000000001782001
00000010000100000000000001785001
00000000000100000000000002752001
00000000000000000000000002801501
00000010000000000000000003285001
00000010000100000000000003291251
00000000000100000000000004268751
00000000000000000000000004311001
00000000000100000000000004800501
00000010000100000000000004801752
00000000000100000000000005785251
00000000000000000000000005820251
00000010000000000000000006285001
00000010000100000000000006309751
00000000000100000000000007268751
00000000000000000000000007329501
00000010000000000000000007801751
00000010000100000000000007819251
00000000000100000000000008785252
00000000000000000000000008838751
00000010000000000000000009318501
00000010000100000000000009328501
00000000000100000000000010302001
00000000000000000000000010348251
00000010000000000000000010835251
00000010000100000000000010837751
00000000000100000000000011802001
00000000000000000000000011857501
00000010000000000000000012335001
00000010000100000000000012347001
00000000000100000000000013318751
00000000000000000000000013366751
00000010000000000000000013851751
00000010000100000000000013856251
00000000000100000000000014835501
00000000000000000000000014876501
00000000000100000000000015365751
00000010000100000000000015368501
00000000000100000000000016335501
00000000000000000000000016386001
00000010000000000000000016868501
00000010000100000000000016875001
00000000000100000000000017852001
00000000000000000000000017894751
00000010000000000000000018351751
00000010000100000000000018384252
00000000000100000000000019352001
00000000000000000000000019404001
00000010000000000000000019885251
00000010000100000000000019893501
00000000000100000000000020868751
00000000000000000000000020913252
00000010000000000000000021402001
00000010000100000000000021403001
00000000000100000000000022385501
00000000000000000000000022422751
00000010000000000000000022885251
00000010000100000000000022912251
00000000000100000000000023902252
00000000000000000000000023932001
00000010000000000000000024402001
00000010000100000000000024421501
00000000000100000000000025418751
00000000000000000000000025441251
00000010000000000000000025918501
00000010000100000000000025930751
00000000000100000000000026902252
00000000000000000000000026950501
00000010000000000000000027435251
00000010000100000000000027440001
00000000000100000000000028418751
00000000000000000000000028459751
00000000000100000000000028949501
00000010000100000000000028952001
00000000000100000000000029918751
00000000000000000000000029969251
00000010000000000000000030452001
00000010000100000000000030458751
00000000000100000000000031435501
00000000000000000000000031478501
00000010000100000000000031968001
00000000000100000000000032935501
00000000000000000000000032987751
00000010000000000000000033468751
00000010000100000000000033477252
00000000000100000000000034452251
00000000000000000000000034497001
00000010000000000000000034985251
00000010000100000000000034986751
00000000000100000000000035952251
00000000000000000000000036006501
00000010000000000000000036485251
00000010000100000000000036496001
00000000000100000000000037469001
00000000000000000000000037515751
00000010000000000000000038002001
00000010000100000000000038005251
00000000000100000000000038985501
00000000000000000000000039025501
00000010000000000000000039485251
00000010000100000000000039514501
00000000000100000000000040502251
00000000000000000000000040534252
00000010000000000000000041002001
00000010000100000000000041024001
00000000000100000000000042019001
00000000000000000000000042043751
00000010000000000000000042518751
00000010000100000000000042533252
00000000000100000000000043502251
00000000000000000000000043553001
00000010000000000000000044035501
00000010000100000000000044042501
00000000000100000000000045019001
00000000000000000000000045062251
00000010000100000000000045551751
00000000000100000000000046535751
00000000000000000000000046571501
00000010000000000000000047035501
00000010000100000000000047061251
00000000000100000000000048052251
00000000000000000000000048081001
00000010000000000000000048552001
00000010000100000000000048570501
00000000000100000000000049552251
00000000000000000000000049590251
00000010000000000000000050052001
00000010000100000000000050079751
00000000000100000000000051069001
00000000000000000000000051099501
00000010000000000000000051568751
00000010000100000000000051589001
00000000000100000000000052552251
00000000000000000000000052608751
00000010000000000000000053085501
00000010000100000000000053098251
00000000000100000000000054069001
00000000000000000000000054118251
00000010000000000000000054602251
00000010000100000000000054607751
00000000000100000000000055585751
00000000000000000000000055627501
00000000000100000000000056117001
00000010000100000000000056118751
00000000000100000000000057085752
00000000000000000000000057136751
00000010000000000000000057618751
00000010000100000000000057626251
00000000000100000000000058619001
00000000000000000000000058646001
00000010000000000000000059118751
00000010000100000000000059135501
00000000000100000000000060102501
00000000000000000000000060155751
00000010000000000000000060635501
00000010000100000000000060645001
00000000000100000000000061619001
00000000000000000000000061664751
00000010000000000000000062152251
00000010000100000000000062154251
00000000000100000000000063135752
00000000000000000000000063174501
00000010000000000000000063635501
00000010000100000000000063663501
00000000000100000000000064652501
00000000000000000000000064683251
00000010000000000000000065152251
00000010000100000000000065172752
00000000000100000000000066169001
00000000000000000000000066192501
00000010000000000000000066669001
00000010000100000000000066682251
00000000000100000000000067652501
00000000000000000000000067702001
00000010000000000000000068185501
00000010000100000000000068191501
00000000000100000000000069169252
00000000000000000000000069211251
00000000000100000000000069700751
00000010000100000000000069702251
00000000000100000000000070685751
00000000000000000000000070720501
00000010000000000000000071185501
00000010000100000000000071210001
00000000000100000000000072169251
00000000000000000000000072229751
00000010000000000000000072702252
00000010000100000000000072719501
00000000000100000000000073685751
00000000000000000000000073739251
00000010000000000000000074219001
00000010000100000000000074228751
00000000000100000000000075202501
00000000000000000000000075248501
00000010000000000000000075735501
00000010000100000000000075738001
00000000000100000000000076702501
00000000000000000000000076757751
00000010000000000000000077235751
00000010000100000000000077247252
00000000000100000000000078219251
00000000000000000000000078267001
00000010000000000000000078752251
00000010000100000000000078756752
00000000000100000000000079736001
00000000000000000000000079776251
00000000000100000000000080266001
00000010000100000000000080269001
00000000000100000000000081236001
00000000000000000000000081285751
00000010000000000000000081769001
00000010000100000000000081775251
00000000000100000000000082752501
00000000000000000000000082795001
00000010000000000000000083252251
00000010000100000000000083284501
00000000000100000000000084269251
00000000000000000000000084304251
00000010000000000000000084769001
00000010000100000000000084793751
00000000000100000000000085786001
00000000000000000000000085813501
00000010000000000000000086285751
00000010000100000000000086303251
00000000000100000000000087269251
00000000000000000000000087323501
00000010000000000000000087802251
00000010000100000000000087812501
00000000000100000000000088786001
00000000000000000000000088832251
00000010000000000000000089319001
00000010000100000000000089321751
00000000000100000000000090302751
00000000000000000000000090341501
00000010000000000000000090802501
00000010000100000000000090831001
00000000000100000000000091819251
00000000000000000000000091850751
00000010000000000000000092319001
00000010000100000000000092340501
00000000000100000000000093302751
00000000000000000000000093360251
00000010000000000000000093835752
00000010000100000000000093849751
00000000000100000000000094819251
00000000000000000000000094869501
00000010000000000000000095352501
00000010000100000000000095359001
00000000000100000000000096336001
00000000000000000000000096378751
00000000000100000000000096868251
00000010000100000000000096869001
00000000000100000000000097852751
00000000000000000000000097888001
00000010000000000000000098385751
00000010000100000000000098400751
00000000000100000000000099369501
00000000000000000000000099420501
00000010000000000000000099902501
00000010000100000000000099910251
00000000000100000000000100886001
00000000000000000000000100930001
00000010000000000000000101419251
00000010000100000000000101419501
00000000000100000000000102386001
00000000000000000000000102439251
00000010000000000000000102919251
00000010000100000000000102928751
00000000000100000000000103902752
00000000000000000000000103948501
00000010000000000000000104435751
00000010000100000000000104438001
00000000000100000000000105402751
00000000000000000000000105458251
00000010000000000000000105935752
00000010000100000000000105947501
00000000000100000000000106919501
00000000000000000000000106967251
00000010000000000000000107452501
00000010000100000000000107456751
00000000000100000000000108436001
00000000000000000000000108476501
00000000000100000000000108966001
00000010000100000000000108969251
00000000000100000000000109952751
00000000000000000000000109985751
00000010000000000000000110452501
00000010000100000000000110475251
00000000000100000000000111469501
00000000000000000000000111495001
00000010000000000000000111969251
00000010000100000000000111984501
00000000000100000000000112952751
00000000000000000000000113004501
00000010000000000000000113485751
00000010000100000000000113494001
00000000000100000000000114469501
00000000000000000000000114513751
00000010000000000000000115002501
00000010000100000000000115003251
00000000000100000000000115986251
00000000000000000000000116023001
00000010000000000000000116486001
00000010000100000000000116512501
00000000000100000000000117502751
00000000000000000000000117532251
00000010000000000000000118002501
00000010000100000000000118021751
00000000000100000000000119019501
00000000000000000000000119041501
00000010000000000000000119519251
00000010000100000000000119531251
00000000000100000000000120502751
00000000000000000000000120551001
00000010000000000000000121036001
00000010000100000000000121040501
00000000000100000000000122003001
00000000000000000000000122060251
00000010000000000000000122536001
00000010000100000000000122549751
00000000000100000000000123519501
00000000000000000000000123569501
00000010000000000000000124052751
00000010000100000000000124059001
00000000000100000000000125036251
00000000000000000000000125079251
00000000000100000000000125568501
00000010000100000000000125569251
00000000000100000000000126536251
00000000000000000000000126588251
00000010000000000000000127069252
00000010000100000000000127077751
00000000000100000000000128053001
00000000000000000000000128097501
00000010000000000000000128586001
00000010000100000000000128587001
00000000000100000000000129553001
00000000000000000000000129607251
00000010000000000000000130086001
00000010000100000000000130096251
00000000000100000000000131069501
00000000000000000000000131116001
00000010000000000000000131602751
00000010000100000000000131605751
00000000000100000000000132569501
00000000000000000000000132625751
00000010000000000000000133102751
00000010000100000000000133115001
00000000000100000000000134086251
00000000000000000000000134134752
00000010000000000000000134636001
00000010000100000000000134647501
00000000000100000000000135619751
00000000000000000000000135667251
00000010000000000000000136152752
00000010000100000000000136156751
00000000000100000000000137136251
00000000000000000000000137176501
00000010000000000000000137636001
00000010000100000000000137666001
00000000000100000000000138653001
00000000000000000000000138685751
00000010000000000000000139152751
00000010000100000000000139175501
00000000000100000000000140169751
00000000000000000000000140195252
00000010000000000000000140669501
00000010000100000000000140684751
00000000000100000000000141653001
00000000000000000000000141704501
00000010000000000000000142186251
00000010000100000000000142194001
00000000000100000000000143169751
00000000000000000000000143213752
00000010000000000000000143702751
00000010000100000000000143703251
00000000000100000000000144686501
00000000000000000000000144723501
00000010000000000000000145186251
00000010000100000000000145212751
00000000000100000000000146203001
00000000000000000000000146232501
00000010000000000000000146702751
00000010000100000000000146722001
00000000000100000000000147719752
00000000000000000000000147741751
00000010000000000000000148219501
00000010000100000000000148231251
00000000000100000000000149203001
00000000000000000000000149251001
00000010000000000000000149736251
00000010000100000000000149740501
00000000000100000000000150703001
00000000000000000000000150760251
00000010000000000000000151236251
00000010000100000000000151250001
00000000000100000000000152219751
00000000000000000000000152269501
00000010000000000000000152752752
00000010000100000000000152759251
00000000000100000000000153736501
00000000000000000000000153779001
00000000000100000000000154268501
00000010000100000000000154269501
00000000000100000000000155236501
00000000000000000000000155288251
00000010000000000000000155769501
00000010000100000000000155777751
00000000000100000000000156753251
00000000000000000000000156797501
00000010000000000000000157286251
00000010000100000000000157287001
00000000000100000000000158253251
00000000000000000000000158306751
00000010000000000000000158786251
00000010000100000000000158796501
00000000000100000000000159769752
00000000000000000000000159816251
00000010000000000000000160303001
00000010000100000000000160305751
00000000000100000000000161286501
00000000000000000000000161326001
00000010000000000000000161786251
00000010000100000000000161815001
00000000000100000000000162803251
00000000000000000000000162834751
00000010000000000000000163336251
00000010000100000000000163347501
00000000000100000000000164319751
00000000000000000000000164367252
00000010000000000000000164853001
00000010000100000000000164856751
00000000000100000000000165820001
00000000000000000000000165876501
00000010000000000000000166353001
00000010000100000000000166366251
00000000000100000000000167336501
00000000000000000000000167386001
00000010000000000000000167886251
00000010000100000000000167898751
00000000000100000000000168870001
00000000000000000000000168918501
00000010000000000000000169386251
00000010000100000000000169408001
00000000000100000000000170370001
00000000000000000000000170427751
00000010000000000000000170903001
00000010000100000000000170917251
00000000000100000000000171886501
00000000000000000000000171937001
00000010000000000000000172419751
00000010000100000000000172426501
00000000000100000000000173403251
00000000000000000000000173446252
00000010000000000000000173903001
00000010000100000000000173936001
00000000000100000000000174920001
00000000000000000000000174956251
00000010000000000000000175419751
00000010000100000000000175445251
00000000000100000000000176436752
00000000000000000000000176465001
00000010000000000000000176936251
00000010000100000000000176954501
00000000000100000000000177920001
00000000000000000000000177974251
00000010000000000000000178453001
00000010000100000000000178463751
00000000000100000000000179436751
00000000000000000000000179483501
00000010000000000000000179969751
00000010000100000000000179973251
