# Supplementary material for: Auditory presentation and synchronization in Adobe Flash and HTML5/JavaScript Web experiments
Source: Behav Res Methods. 2016 Jul 15;48(3):897–908. doi: 10.3758/s13428-016-0758-5 (PMC5003904; doi:10.3758/s13428-016-0758-5)
Supplement: Supplementary file 1 — (ZIP 1310 kb) [file 13428_2016_758_MOESM1_ESM.zip › Logs/aud-dsc-officepc-1000-cr-fl-sep-rep2016.rtl]

[PC Software Vesion]
20121128
[ARM Firmware Version]
20120901
[Capture Date]
05 Jan 2016
[Capture Time]
15:40:36
[Capture Duration (Secs)]
180
[Changes]
469
[Samples]
720000
[Soak Rate]
0.0651388888888889
[Audio In 1 Threshold]
89
[Audio In 2 Threshold]
64
[Audio Out 1 Threshold]
64
[Audio Out 2 Threshold]
64
[Opto 1 Threshold]
125
[Opto 2 Threshold]
119
[Opto 3 Threshold]
102
[Opto 4 Threshold]
64
[Opto 1 Refreshes Blocked]
True
[Opto 2 Refreshes Blocked]
True
[Opto 3 Refreshes Blocked]
True
[Opto 4 Refreshes Blocked]
True
[Keypad4Description]
Button 4 of the BBTK Response Pad triggered when pressed.
[Keypad3Description]
Button 3 of the BBTK Response Pad triggered when pressed.
[Keypad2Description]
Button 2 of the BBTK Response Pad triggered when pressed.
[Keypad1Description]
Button 1 of the BBTK Response Pad triggered when pressed.
[Opto4Description]
Opto-detector 4 triggered by an active screen region.
[Opto3Description]
Opto-detector 3 triggered by an active screen region.
[Opto2Description]
Opto-detector 2 triggered by an active screen region.
[Opto1Description]
Opto-detector 1 triggered by an active screen region.
[TTLIn2Description]
TTL input 2 triggered by a digital signal.
[TTLIn1Description]
TTL input 1 triggered by a digital signal.
[AudIn2Description]
Audio input 2 triggered by a BBTK Mic.
[AudIn1Description]
Audio input 1 triggered by a BBTK Mic.
[ASC4Description]
Active Switch Closure output 4 generates a key down.
[ASC3Description]
Active Switch Closure output 3 generates a key down.
[ASC2Description]
Active Switch Closure output 2 generates a key down.
[ASC1Description]
Active Switch Closure output 1 generates a key down.
[TTLOut2Description]
TTL output 2 generates a digital signal.
[TTLOut1Description]
TTL output 1 generates a digital signal.
[AudOut2Description]
Audio output 2 generates a tone on the BBTK sounder.
[AudOut1Description]
Audio output 1 generates a tone on the BBTK sounder.
[Notes]

[Data]
00000000000000000000000000000000
00000010000000000000000001377001
00000010000100000000000001457001
00000000000100000000000002394751
00000000000000000000000002476501
00000010000000000000000002893501
00000010000100000000000003012751
00000000000100000000000003928251
00000000000000000000000004032501
00000010000000000000000004427001
00000010000100000000000004545251
00000000000100000000000005444751
00000000000000000000000005565001
00000010000000000000000005943751
00000010000100000000000006054501
00000000000100000000000006978251
00000000000000000000000007074251
00000010000000000000000007477001
00000010000100000000000007587001
00000000000100000000000008511501
00000000000000000000000008606751
00000010000000000000000009010251
00000010000100000000000009119501
00000000000100000000000010045001
00000000000000000000000010139251
00000010000000000000000010543501
00000010000100000000000010652001
00000000000100000000000011561501
00000000000000000000000011671751
00000010000000000000000012060251
00000010000100000000000012161501
00000000000100000000000013095001
00000000000000000000000013181001
00000010000000000000000013593751
00000010000100000000000013694001
00000000000100000000000014628251
00000000000000000000000014713501
00000010000000000000000015127001
00000010000100000000000015226501
00000000000100000000000016161501
00000000000000000000000016246251
00000010000000000000000016660251
00000010000100000000000016759001
00000000000100000000000017695001
00000000000000000000000017778751
00000010000000000000000018193751
00000010000100000000000018314751
00000000000100000000000019228251
00000000000000000000000019334501
00000010000000000000000019727001
00000010000100000000000019824001
00000000000100000000000020761501
00000000000000000000000020843751
00000010000000000000000021260501
00000010000100000000000021356501
00000000000100000000000022295001
00000000000000000000000022376251
00000010000000000000000022793751
00000010000100000000000022912251
00000000000100000000000023828251
00000000000000000000000023932001
00000010000000000000000024327001
00000010000100000000000024444751
00000000000100000000000025361751
00000000000000000000000025464501
00000010000000000000000025860501
00000010000100000000000025954251
00000000000100000000000026895001
00000000000000000000000026973751
00000010000000000000000027377001
00000010000100000000000027486751
00000000000100000000000028411751
00000000000000000000000028506251
00000010000000000000000028910501
00000010000100000000000029019251
00000000000100000000000029945001
00000000000000000000000030039001
00000010000000000000000030427251
00000010000100000000000030528501
00000000000100000000000031461751
00000000000000000000000031548251
00000010000000000000000031960501
00000010000100000000000032061001
00000000000100000000000032978501
00000000000000000000000033080751
00000010000000000000000033477251
00000010000100000000000033593501
00000000000100000000000034511751
00000000000000000000000034613251
00000010000000000000000035010501
00000010000100000000000035126251
00000000000100000000000036045001
00000000000000000000000036145751
00000010000000000000000036543751
00000010000100000000000036658751
00000000000100000000000037578501
00000000000000000000000037678251
00000010000000000000000038077251
00000010000100000000000038191251
00000000000100000000000039111751
00000000000000000000000039210751
00000010000000000000000039610501
00000010000100000000000039723751
00000000000100000000000040645001
00000000000000000000000040743501
00000010000000000000000041144001
00000010000100000000000041256251
00000000000100000000000042178501
00000000000000000000000042276001
00000010000000000000000042677251
00000010000100000000000042788751
00000000000100000000000043711751
00000000000000000000000043808501
00000010000000000000000044210501
00000010000100000000000044321251
00000000000100000000000045245251
00000000000000000000000045341001
00000010000000000000000045744001
00000010000100000000000045853751
00000000000100000000000046778501
00000000000000000000000046873501
00000010000000000000000047277251
00000010000100000000000047386251
00000000000100000000000048311751
00000000000000000000000048406001
00000010000000000000000048810501
00000010000100000000000048919001
00000000000100000000000049828501
00000000000000000000000049938501
00000010000000000000000050327251
00000010000100000000000050428251
00000000000100000000000051362001
00000000000000000000000051447751
00000010000000000000000051860751
00000010000100000000000051960751
00000000000100000000000052895251
00000000000000000000000052980501
00000010000000000000000053394001
00000010000100000000000053493251
00000000000100000000000054428501
00000000000000000000000054513001
00000010000000000000000054927251
00000010000100000000000055025751
00000000000100000000000055962001
00000000000000000000000056045501
00000010000000000000000056444001
00000010000100000000000056558251
00000000000100000000000057478501
00000000000000000000000057578001
00000010000000000000000057977251
00000010000100000000000058090751
00000000000100000000000059012001
00000000000000000000000059110501
00000010000000000000000059510751
00000010000100000000000059623501
00000000000100000000000060545251
00000000000000000000000060643001
00000010000000000000000061044001
00000010000100000000000061156001
00000000000100000000000062062001
00000000000000000000000062175501
00000010000000000000000062560751
00000010000100000000000062665251
00000000000100000000000063595251
00000000000000000000000063685001
00000010000000000000000064094001
00000010000100000000000064197751
00000000000100000000000065128751
00000000000000000000000065217501
00000010000000000000000065627501
00000010000100000000000065730251
00000000000100000000000066662001
00000000000000000000000066750001
00000010000000000000000067160751
00000010000100000000000067262751
00000000000100000000000068195251
00000000000000000000000068282501
00000010000000000000000068694001
00000010000100000000000068795251
00000000000100000000000069728751
00000000000000000000000069815001
00000010000000000000000070227501
00000010000100000000000070327751
00000000000100000000000071262001
00000000000000000000000071347501
00000010000000000000000071760751
00000010000100000000000071860501
00000000000100000000000072778751
00000000000000000000000072880001
00000010000000000000000073277501
00000010000100000000000073393001
00000000000100000000000074312001
00000000000000000000000074412501
00000010000000000000000074810751
00000010000100000000000074925501
00000000000100000000000075845501
00000000000000000000000075945001
00000010000000000000000076344251
00000010000100000000000076458001
00000000000100000000000077362001
00000000000000000000000077477751
00000010000000000000000077860751
00000010000100000000000077967251
00000000000100000000000078895501
00000000000000000000000078987001
00000010000000000000000079394251
00000010000100000000000079499751
00000000000100000000000080428751
00000000000000000000000080519501
00000010000000000000000080927501
00000010000100000000000081032251
00000000000100000000000081962001
00000000000000000000000082052001
00000010000000000000000082460751
00000010000100000000000082565001
00000000000100000000000083495501
00000000000000000000000083584501
00000010000000000000000083994251
00000010000100000000000084097501
00000000000100000000000085028751
00000000000000000000000085117001
00000010000000000000000085527501
00000010000100000000000085630001
00000000000100000000000086545501
00000000000000000000000086649501
00000010000000000000000087044251
00000010000100000000000087162501
00000000000100000000000088062251
00000000000000000000000088182001
00000010000000000000000088561001
00000010000100000000000088671751
00000000000100000000000089595501
00000000000000000000000089691501
00000010000000000000000090094251
00000010000100000000000090204251
00000000000100000000000091112251
00000000000000000000000091224001
00000010000000000000000091611001
00000010000100000000000091713501
00000000000100000000000092645501
00000000000000000000000092733251
00000010000000000000000093127751
00000010000100000000000093246251
00000000000100000000000094162251
00000000000000000000000094265751
00000010000000000000000094661001
00000010000100000000000094755501
00000000000100000000000095679001
00000000000000000000000095775001
00000010000000000000000096177751
00000010000100000000000096288001
00000000000100000000000097212251
00000000000000000000000097307751
00000010000000000000000097711001
00000010000100000000000097820501
00000000000100000000000098745501
00000000000000000000000098840251
00000010000000000000000099244251
00000010000100000000000099353001
00000000000100000000000100279001
00000000000000000000000100372751
00000010000000000000000100777751
00000010000100000000000100885501
00000000000100000000000101812251
00000000000000000000000101905251
00000010000000000000000102311001
00000010000100000000000102418001
00000000000100000000000103345501
00000000000000000000000103437751
00000010000000000000000103844501
00000010000100000000000103950501
00000000000100000000000104879001
00000000000000000000000104970251
00000010000000000000000105377751
00000010000100000000000105483251
00000000000100000000000106412251
00000000000000000000000106502751
00000010000000000000000106894251
00000010000100000000000107015751
00000000000100000000000107929001
00000000000000000000000108035251
00000010000000000000000108427751
00000010000100000000000108525001
00000000000100000000000109462251
00000000000000000000000109544751
00000010000000000000000109961001
00000010000100000000000110057501
00000000000100000000000110979001
00000000000000000000000111077251
00000010000000000000000111477751
00000010000100000000000111590001
00000000000100000000000112512251
00000000000000000000000112609751
00000010000000000000000113011001
00000010000100000000000113122501
00000000000100000000000114045751
00000000000000000000000114142251
00000010000000000000000114544501
00000010000100000000000114655001
00000000000100000000000115562251
00000000000000000000000115674751
00000010000000000000000116061251
00000010000100000000000116164501
00000000000100000000000117095751
00000000000000000000000117184001
00000010000000000000000117594501
00000010000100000000000117697001
00000000000100000000000118629001
00000000000000000000000118716501
00000010000000000000000119127751
00000010000100000000000119229501
00000000000100000000000120162501
00000000000000000000000120249251
00000010000000000000000120661251
00000010000100000000000120762001
00000000000100000000000121695751
00000000000000000000000121781751
00000010000000000000000122194501
00000010000100000000000122294501
00000000000100000000000123229001
00000000000000000000000123314251
00000010000000000000000123728001
00000010000100000000000123827001
00000000000100000000000124762501
00000000000000000000000124846751
00000010000000000000000125261251
00000010000100000000000125359501
00000000000100000000000126295751
00000000000000000000000126379251
00000010000000000000000126794501
00000010000100000000000126915251
00000000000100000000000127812501
00000000000000000000000127935001
00000010000000000000000128311251
00000010000100000000000128424751
00000000000100000000000129345751
00000000000000000000000129444251
00000010000000000000000129828001
00000010000100000000000129934001
00000000000100000000000130862501
00000000000000000000000130953501
00000010000000000000000131361251
00000010000100000000000131466501
00000000000100000000000132379251
00000000000000000000000132486251
00000010000000000000000132878001
00000010000100000000000132975751
00000000000100000000000133912501
00000000000000000000000133995501
00000010000000000000000134394501
00000010000100000000000134508251
00000000000100000000000135429251
00000000000000000000000135528001
00000010000000000000000135928001
00000010000100000000000136040751
00000000000100000000000136945751
00000000000000000000000137060501
00000010000000000000000137444751
00000010000100000000000137550251
00000000000100000000000138479251
00000000000000000000000138569751
00000010000000000000000138978001
00000010000100000000000139082751
00000000000100000000000140012501
00000000000000000000000140102251
00000010000000000000000140511251
00000010000100000000000140615251
00000000000100000000000141546001
00000000000000000000000141634751
00000010000000000000000142044751
00000010000100000000000142147751
00000000000100000000000143062501
00000000000000000000000143167501
00000010000000000000000143561251
00000010000100000000000143657001
00000000000100000000000144596001
00000000000000000000000144676751
00000010000000000000000145094751
00000010000100000000000145212751
00000000000100000000000146112501
00000000000000000000000146232501
00000010000000000000000146611251
00000010000100000000000146722001
00000000000100000000000147646001
00000000000000000000000147741751
00000010000000000000000148144751
00000010000100000000000148254751
00000000000100000000000149179251
00000000000000000000000149274251
00000010000000000000000149678001
00000010000100000000000149787251
00000000000100000000000150696001
00000000000000000000000150806751
00000010000000000000000151194751
00000010000100000000000151296501
00000000000100000000000152229251
00000000000000000000000152316251
00000010000000000000000152711501
00000010000100000000000152805751
00000000000100000000000153746001
00000000000000000000000153825501
00000010000000000000000154244751
00000010000100000000000154338251
00000000000100000000000155279251
00000000000000000000000155358001
00000010000000000000000155778251
00000010000100000000000155894001
00000000000100000000000156812751
00000000000000000000000156913751
00000010000000000000000157311501
00000010000100000000000157426501
00000000000100000000000158329251
00000000000000000000000158446251
00000010000000000000000158828001
00000010000100000000000158936001
00000000000100000000000159862751
00000000000000000000000159955501
00000010000000000000000160361501
00000010000100000000000160468501
00000000000100000000000161396001
00000000000000000000000161488001
00000010000000000000000161878251
00000010000100000000000161977751
00000000000100000000000162912751
00000000000000000000000162997501
00000010000000000000000163411501
00000010000100000000000163510251
00000000000100000000000164429501
00000000000000000000000164530001
00000010000000000000000164928251
00000010000100000000000165042751
00000000000100000000000165962751
00000000000000000000000166062501
00000010000000000000000166461501
00000010000100000000000166575251
00000000000100000000000167496001
00000000000000000000000167595001
00000010000000000000000167995001
00000010000100000000000168107751
00000000000100000000000169029501
00000000000000000000000169127501
00000010000000000000000169528251
00000010000100000000000169640501
00000000000100000000000170546251
00000000000000000000000170660001
00000010000000000000000171045001
00000010000100000000000171149751
00000000000100000000000172079501
00000000000000000000000172169251
00000010000000000000000172578251
00000010000100000000000172682251
00000000000100000000000173596251
00000000000000000000000173702001
00000010000000000000000174095001
00000010000100000000000174214751
00000000000100000000000175129501
00000000000000000000000175234501
00000010000000000000000175628251
00000010000100000000000175747251
00000000000100000000000176662751
00000000000000000000000176767001
00000010000000000000000177161501
00000010000100000000000177256501
00000000000100000000000178196251
00000000000000000000000178276251
00000010000000000000000178695001
00000010000100000000000178789001
00000000000100000000000179729501
00000000000000000000000179808751
