# Supplementary material for: Auditory presentation and synchronization in Adobe Flash and HTML5/JavaScript Web experiments
Source: Behav Res Methods. 2016 Jul 15;48(3):897–908. doi: 10.3758/s13428-016-0758-5 (PMC5003904; doi:10.3758/s13428-016-0758-5)
Supplement: Supplementary file 1 — (ZIP 1310 kb) [file 13428_2016_758_MOESM1_ESM.zip › Logs/aud-dsc-officepc-1000-cr-js-sep-rep2016.rtl]

[PC Software Vesion]
20121128
[ARM Firmware Version]
20120901
[Capture Date]
05 Jan 2016
[Capture Time]
15:26:27
[Capture Duration (Secs)]
180
[Changes]
453
[Samples]
720000
[Soak Rate]
0.0629166666666667
[Audio In 1 Threshold]
89
[Audio In 2 Threshold]
64
[Audio Out 1 Threshold]
64
[Audio Out 2 Threshold]
64
[Opto 1 Threshold]
125
[Opto 2 Threshold]
119
[Opto 3 Threshold]
102
[Opto 4 Threshold]
64
[Opto 1 Refreshes Blocked]
True
[Opto 2 Refreshes Blocked]
True
[Opto 3 Refreshes Blocked]
True
[Opto 4 Refreshes Blocked]
True
[Keypad4Description]
Button 4 of the BBTK Response Pad triggered when pressed.
[Keypad3Description]
Button 3 of the BBTK Response Pad triggered when pressed.
[Keypad2Description]
Button 2 of the BBTK Response Pad triggered when pressed.
[Keypad1Description]
Button 1 of the BBTK Response Pad triggered when pressed.
[Opto4Description]
Opto-detector 4 triggered by an active screen region.
[Opto3Description]
Opto-detector 3 triggered by an active screen region.
[Opto2Description]
Opto-detector 2 triggered by an active screen region.
[Opto1Description]
Opto-detector 1 triggered by an active screen region.
[TTLIn2Description]
TTL input 2 triggered by a digital signal.
[TTLIn1Description]
TTL input 1 triggered by a digital signal.
[AudIn2Description]
Audio input 2 triggered by a BBTK Mic.
[AudIn1Description]
Audio input 1 triggered by a BBTK Mic.
[ASC4Description]
Active Switch Closure output 4 generates a key down.
[ASC3Description]
Active Switch Closure output 3 generates a key down.
[ASC2Description]
Active Switch Closure output 2 generates a key down.
[ASC1Description]
Active Switch Closure output 1 generates a key down.
[TTLOut2Description]
TTL output 2 generates a digital signal.
[TTLOut1Description]
TTL output 1 generates a digital signal.
[AudOut2Description]
Audio output 2 generates a tone on the BBTK sounder.
[AudOut1Description]
Audio output 1 generates a tone on the BBTK sounder.
[Notes]

[Data]
00000000000000000000000000000000
00000010000000000000000001510501
00000010000100000000000001539752
00000000000100000000000002529001
00000000000000000000000002559501
00000010000000000000000003094001
00000010000100000000000003119752
00000000000100000000000004112501
00000000000000000000000004139501
00000010000000000000000004677252
00000010000100000000000004699752
00000000000100000000000005695752
00000000000000000000000005719501
00000010000000000000000006260752
00000010000100000000000006279752
00000000000100000000000007279001
00000000000000000000000007299501
00000010000000000000000007827252
00000010000100000000000007859752
00000000000100000000000008845752
00000000000000000000000008879501
00000010000000000000000009410752
00000010000100000000000009439752
00000000000100000000000010445752
00000000000000000000000010459501
00000010000000000000000010994001
00000010000100000000000011019752
00000000000100000000000012012501
00000000000000000000000012039501
00000010000000000000000012577252
00000010000100000000000012599752
00000000000100000000000013595752
00000000000000000000000013619501
00000010000000000000000014144001
00000010000100000000000014179752
00000000000100000000000015179252
00000000000000000000000015199501
00000010000000000000000015727501
00000010000100000000000015759752
00000000000100000000000016762501
00000000000000000000000016779501
00000010000000000000000017310752
00000010000100000000000017339752
00000000000100000000000018329252
00000000000000000000000018359501
00000010000000000000000018894001
00000010000100000000000018919752
00000000000100000000000019912501
00000000000000000000000019939501
00000010000000000000000020460752
00000010000100000000000020499752
00000000000100000000000021496001
00000000000000000000000021519501
00000010000000000000000022044001
00000010000100000000000022079752
00000000000100000000000023079252
00000000000000000000000023099501
00000010000000000000000023627501
00000010000100000000000023660001
00000000000100000000000024646001
00000000000000000000000024679501
00000010000000000000000025210752
00000010000100000000000025240001
00000000000100000000000026229252
00000000000000000000000026259501
00000010000000000000000026794252
00000010000100000000000026820001
00000000000100000000000027812501
00000000000000000000000027839501
00000010000000000000000028360752
00000010000100000000000028400001
00000000000100000000000029396001
00000000000000000000000029419501
00000010000000000000000029944252
00000010000100000000000029980001
00000000000100000000000030979252
00000000000000000000000030999501
00000010000000000000000031527501
00000010000100000000000031560001
00000000000100000000000032562752
00000000000000000000000032579501
00000010000000000000000033110752
00000010000100000000000033140001
00000000000100000000000034146001
00000000000000000000000034159501
00000010000000000000000034694252
00000010000100000000000034720001
00000000000100000000000035712752
00000000000000000000000035739752
00000010000000000000000036277501
00000010000100000000000036300001
00000000000100000000000037296001
00000000000000000000000037319752
00000010000000000000000037844252
00000010000100000000000037880001
00000000000100000000000038879252
00000000000000000000000038899752
00000010000000000000000039427501
00000010000100000000000039460001
00000000000100000000000040446001
00000000000000000000000040479752
00000010000000000000000041011001
00000010000100000000000041040001
00000000000100000000000042029501
00000000000000000000000042059752
00000010000000000000000042594252
00000010000100000000000042620001
00000000000100000000000043612752
00000000000000000000000043639752
00000010000000000000000044161001
00000010000100000000000044200001
00000000000100000000000045196001
00000000000000000000000045219752
00000010000000000000000045744252
00000010000100000000000045780001
00000000000100000000000046762752
00000000000000000000000046799752
00000010000000000000000047327752
00000010000100000000000047360001
00000000000100000000000048362752
00000000000000000000000048379752
00000010000000000000000048911001
00000010000100000000000048940001
00000000000100000000000049929501
00000000000000000000000049959752
00000010000000000000000050494252
00000010000100000000000050520001
00000000000100000000000051512752
00000000000000000000000051539752
00000010000000000000000052077752
00000010000100000000000052100001
00000000000100000000000053096252
00000000000000000000000053119752
00000010000000000000000053644252
00000010000100000000000053680252
00000000000100000000000054662752
00000000000000000000000054699752
00000010000000000000000055227752
00000010000100000000000055260252
00000000000100000000000056246252
00000000000000000000000056279752
00000010000000000000000056811001
00000010000100000000000056840252
00000000000100000000000057829501
00000000000000000000000057859752
00000010000000000000000058394501
00000010000100000000000058420252
00000000000100000000000059412752
00000000000000000000000059439752
00000010000000000000000059961001
00000010000100000000000060000252
00000000000100000000000060996252
00000000000000000000000061019752
00000010000000000000000061561001
00000010000100000000000061580252
00000000000100000000000062579501
00000000000000000000000062599752
00000010000000000000000063127752
00000010000100000000000063160252
00000000000100000000000064146252
00000000000000000000000064179752
00000010000000000000000064711001
00000010000100000000000064740252
00000000000100000000000065729501
00000000000000000000000065760001
00000010000000000000000066294501
00000010000100000000000066320252
00000000000100000000000067313001
00000000000000000000000067340001
00000010000000000000000067877752
00000010000100000000000067900252
00000000000100000000000068896252
00000000000000000000000068920001
00000010000000000000000069444501
00000010000100000000000069480252
00000000000100000000000070479501
00000000000000000000000070500001
00000010000000000000000071027752
00000010000100000000000071060252
00000000000100000000000072046252
00000000000000000000000072080001
00000010000000000000000072611252
00000010000100000000000072640252
00000000000100000000000073629752
00000000000000000000000073660001
00000010000000000000000074194501
00000010000100000000000074220252
00000000000100000000000075213001
00000000000000000000000075240001
00000010000000000000000075777752
00000010000100000000000075800252
00000000000100000000000076796252
00000000000000000000000076820001
00000010000000000000000077361252
00000010000100000000000077380252
00000000000100000000000078379752
00000000000000000000000078400001
00000010000000000000000078928001
00000010000100000000000078960252
00000000000100000000000079946252
00000000000000000000000079980001
00000010000000000000000080511252
00000010000100000000000080540252
00000000000100000000000081546252
00000000000000000000000081560001
00000010000000000000000082094501
00000010000100000000000082120252
00000000000100000000000083113001
00000000000000000000000083140001
00000010000000000000000083678001
00000010000100000000000083700252
00000000000100000000000084696501
00000000000000000000000084720001
00000010000000000000000085261252
00000010000100000000000085280252
00000000000100000000000086279752
00000000000000000000000086300001
00000010000000000000000086828001
00000010000100000000000086860501
00000000000100000000000087863001
00000000000000000000000087880001
00000010000000000000000088411252
00000010000100000000000088440501
00000000000100000000000089429752
00000000000000000000000089460001
00000010000000000000000089994752
00000010000100000000000090020501
00000000000100000000000091013001
00000000000000000000000091040001
00000010000000000000000091578001
00000010000100000000000091600501
00000000000100000000000092596501
00000000000000000000000092620001
00000010000000000000000093161252
00000010000100000000000093180501
00000000000100000000000094179752
00000000000000000000000094200001
00000010000000000000000094728001
00000010000100000000000094760501
00000000000100000000000095746501
00000000000000000000000095780001
00000010000000000000000096311252
00000010000100000000000096340501
00000000000100000000000097329752
00000000000000000000000097360001
00000010000000000000000097894752
00000010000100000000000097920501
00000000000100000000000098913252
00000000000000000000000098940252
00000010000000000000000099478001
00000010000100000000000099500501
00000000000100000000000100496501
00000000000000000000000100520252
00000010000000000000000101044752
00000010000100000000000101080501
00000000000100000000000102063252
00000000000000000000000102100252
00000010000000000000000102628001
00000010000100000000000102660501
00000000000100000000000103646501
00000000000000000000000103680252
00000010000000000000000104211501
00000010000100000000000104240501
00000000000100000000000105230001
00000000000000000000000105260252
00000010000000000000000105794752
00000010000100000000000105820501
00000000000100000000000106813252
00000000000000000000000106840252
00000010000000000000000107361501
00000010000100000000000107400501
00000000000100000000000108396501
00000000000000000000000108420252
00000010000000000000000108944752
00000010000100000000000108980501
00000000000100000000000109980001
00000000000000000000000110000252
00000010000000000000000110528001
00000010000100000000000110560501
00000000000100000000000111563252
00000000000000000000000111580252
00000010000000000000000112111501
00000010000100000000000112140501
00000000000100000000000113130001
00000000000000000000000113160252
00000010000000000000000113694752
00000010000100000000000113720501
00000000000100000000000114713252
00000000000000000000000114740252
00000010000000000000000115278252
00000010000100000000000115300501
00000000000100000000000116296752
00000000000000000000000116320252
00000010000000000000000116844752
00000010000100000000000116880501
00000000000100000000000117863252
00000000000000000000000117900252
00000010000000000000000118428252
00000010000100000000000118460501
00000000000100000000000119446752
00000000000000000000000119480252
00000010000000000000000120011501
00000010000100000000000120040752
00000000000100000000000121030001
00000000000000000000000121060252
00000010000000000000000121595001
00000010000100000000000121620752
00000000000100000000000122613252
00000000000000000000000122640252
00000010000000000000000123178252
00000010000100000000000123200752
00000000000100000000000124196752
00000000000000000000000124220252
00000010000000000000000124745001
00000010000100000000000124780752
00000000000100000000000125763501
00000000000000000000000125800252
00000010000000000000000126328252
00000010000100000000000126360752
00000000000100000000000127346752
00000000000000000000000127380252
00000010000000000000000127911501
00000010000100000000000127940752
00000000000100000000000128930001
00000000000000000000000128960252
00000010000000000000000129495001
00000010000100000000000129520752
00000000000100000000000130513501
00000000000000000000000130540501
00000010000000000000000131078252
00000010000100000000000131100752
00000000000100000000000132096752
00000000000000000000000132120501
00000010000000000000000132645001
00000010000100000000000132680752
00000000000100000000000133663501
00000000000000000000000133700501
00000010000000000000000134228252
00000010000100000000000134260752
00000000000100000000000135246752
00000000000000000000000135280501
00000010000000000000000135811752
00000010000100000000000135840752
00000000000100000000000136830252
00000000000000000000000136860501
00000010000000000000000137395001
00000010000100000000000137420752
00000000000100000000000138413501
00000000000000000000000138440501
00000010000000000000000138978252
00000010000100000000000139000752
00000000000100000000000139996752
00000000000000000000000140020501
00000010000000000000000140545001
00000010000100000000000140580752
00000000000100000000000141563501
00000000000000000000000141600501
00000010000000000000000142128252
00000010000100000000000142160752
00000000000100000000000143146752
00000000000000000000000143180501
00000010000000000000000143711752
00000010000100000000000143740752
00000000000100000000000144730252
00000000000000000000000144760501
00000010000000000000000145295001
00000010000100000000000145320752
00000000000100000000000146313501
00000000000000000000000146340501
00000010000000000000000146878501
00000010000100000000000146900752
00000000000100000000000147897001
00000000000000000000000147920501
00000010000000000000000148461752
00000010000100000000000148480752
00000000000100000000000149480252
00000000000000000000000149500501
00000010000000000000000150028501
00000010000100000000000150061001
00000000000100000000000151047001
00000000000000000000000151080501
00000010000000000000000151611752
00000010000100000000000151641001
00000000000100000000000152647001
00000000000000000000000152660501
00000010000000000000000153195252
00000010000100000000000153221001
00000000000100000000000154213501
00000000000000000000000154240501
00000010000000000000000154778501
00000010000100000000000154801001
00000000000100000000000155797001
00000000000000000000000155820501
00000010000000000000000156345252
00000010000100000000000156381001
00000000000100000000000157380252
00000000000000000000000157400501
00000010000000000000000157928501
00000010000100000000000157961001
00000000000100000000000158963752
00000000000000000000000158980501
00000010000000000000000159512001
00000010000100000000000159541001
00000000000100000000000160530252
00000000000000000000000160560501
00000010000000000000000161095252
00000010000100000000000161121001
00000000000100000000000162113752
00000000000000000000000162140501
00000010000000000000000162662001
00000010000100000000000162701001
00000000000100000000000163680252
00000000000000000000000163720752
00000010000000000000000164261752
00000010000100000000000164281001
00000000000100000000000165280252
00000000000000000000000165300752
00000010000000000000000165828501
00000010000100000000000165861001
00000000000100000000000166863752
00000000000000000000000166880752
00000010000000000000000167412001
00000010000100000000000167441001
00000000000100000000000168430501
00000000000000000000000168460752
00000010000000000000000168995252
00000010000100000000000169021001
00000000000100000000000170013752
00000000000000000000000170040752
00000010000000000000000170562001
00000010000100000000000170601001
00000000000100000000000171597001
00000000000000000000000171620752
00000010000000000000000172145252
00000010000100000000000172181001
00000000000100000000000173180501
00000000000000000000000173200752
00000010000000000000000173728752
00000010000100000000000173761001
00000000000100000000000174763752
00000000000000000000000174780752
00000010000000000000000175312001
00000010000100000000000175341001
00000000000100000000000176347001
00000000000000000000000176360752
00000010000000000000000176895252
00000010000100000000000176921001
00000000000100000000000177913752
00000000000000000000000177940752
00000010000000000000000178462001
00000010000100000000000178501001
00000000000100000000000179497252
00000000000000000000000179520752
