# Supplementary material for: Auditory presentation and synchronization in Adobe Flash and HTML5/JavaScript Web experiments
Source: Behav Res Methods. 2016 Jul 15;48(3):897–908. doi: 10.3758/s13428-016-0758-5 (PMC5003904; doi:10.3758/s13428-016-0758-5)
Supplement: Supplementary file 1 — (ZIP 1310 kb) [file 13428_2016_758_MOESM1_ESM.zip › Logs/aud-dsc-officepc-1000-cr-js-sep-wav.rtl]

[PC Software Vesion]
20121128
[ARM Firmware Version]
20120901
[Capture Date]
17 Dec 2015
[Capture Time]
18:14:43
[Capture Duration (Secs)]
180
[Changes]
453
[Samples]
720000
[Soak Rate]
0.0629166666666667
[Audio In 1 Threshold]
89
[Audio In 2 Threshold]
64
[Audio Out 1 Threshold]
64
[Audio Out 2 Threshold]
64
[Opto 1 Threshold]
125
[Opto 2 Threshold]
113
[Opto 3 Threshold]
102
[Opto 4 Threshold]
64
[Opto 1 Refreshes Blocked]
True
[Opto 2 Refreshes Blocked]
True
[Opto 3 Refreshes Blocked]
True
[Opto 4 Refreshes Blocked]
True
[Keypad4Description]
Button 4 of the BBTK Response Pad triggered when pressed.
[Keypad3Description]
Button 3 of the BBTK Response Pad triggered when pressed.
[Keypad2Description]
Button 2 of the BBTK Response Pad triggered when pressed.
[Keypad1Description]
Button 1 of the BBTK Response Pad triggered when pressed.
[Opto4Description]
Opto-detector 4 triggered by an active screen region.
[Opto3Description]
Opto-detector 3 triggered by an active screen region.
[Opto2Description]
Opto-detector 2 triggered by an active screen region.
[Opto1Description]
Opto-detector 1 triggered by an active screen region.
[TTLIn2Description]
TTL input 2 triggered by a digital signal.
[TTLIn1Description]
TTL input 1 triggered by a digital signal.
[AudIn2Description]
Audio input 2 triggered by a BBTK Mic.
[AudIn1Description]
Audio input 1 triggered by a BBTK Mic.
[ASC4Description]
Active Switch Closure output 4 generates a key down.
[ASC3Description]
Active Switch Closure output 3 generates a key down.
[ASC2Description]
Active Switch Closure output 2 generates a key down.
[ASC1Description]
Active Switch Closure output 1 generates a key down.
[TTLOut2Description]
TTL output 2 generates a digital signal.
[TTLOut1Description]
TTL output 1 generates a digital signal.
[AudOut2Description]
Audio output 2 generates a tone on the BBTK sounder.
[AudOut1Description]
Audio output 1 generates a tone on the BBTK sounder.
[Notes]

[Data]
00000000000000000000000000000000
00000010000000000000000001903251
00000010000100000000000001950752
00000000000100000000000002921001
00000000000000000000000002970501
00000010000000000000000003503251
00000010000100000000000003530751
00000000000100000000000004521001
00000000000000000000000004550501
00000010000000000000000005086501
00000010000100000000000005110751
00000000000100000000000006104252
00000000000000000000000006130501
00000010000000000000000006670001
00000010000100000000000006690751
00000000000100000000000007687752
00000000000000000000000007710501
00000010000000000000000008236752
00000010000100000000000008270751
00000000000100000000000009271001
00000000000000000000000009290501
00000010000000000000000009820001
00000010000100000000000009850751
00000000000100000000000010854501
00000000000000000000000010870501
00000010000000000000000011403251
00000010000100000000000011430751
00000000000100000000000012421001
00000000000000000000000012450501
00000010000000000000000012986751
00000010000100000000000013010752
00000000000100000000000014004501
00000000000000000000000014030501
00000010000000000000000014570001
00000010000100000000000014590751
00000000000100000000000015587751
00000000000000000000000015610501
00000010000000000000000016136751
00000010000100000000000016170751
00000000000100000000000017171001
00000000000000000000000017190501
00000010000000000000000017720001
00000010000100000000000017750751
00000000000100000000000018754501
00000000000000000000000018770501
00000010000000000000000019303251
00000010000100000000000019331001
00000000000100000000000020321001
00000000000000000000000020350501
00000010000000000000000020886752
00000010000100000000000020911001
00000000000100000000000021904501
00000000000000000000000021930501
00000010000000000000000022470001
00000010000100000000000022491001
00000000000100000000000023487751
00000000000000000000000023510501
00000010000000000000000024036751
00000010000100000000000024071001
00000000000100000000000025054501
00000000000000000000000025090751
00000010000000000000000025620001
00000010000100000000000025651001
00000000000100000000000026654501
00000000000000000000000026670751
00000010000000000000000027203501
00000010000100000000000027231001
00000000000100000000000028221251
00000000000000000000000028250752
00000010000000000000000028786751
00000010000100000000000028811001
00000000000100000000000029804501
00000000000000000000000029830751
00000010000000000000000030353501
00000010000100000000000030391001
00000000000100000000000031371251
00000000000000000000000031410752
00000010000000000000000031936751
00000010000100000000000031971001
00000000000100000000000032971251
00000000000000000000000032990752
00000010000000000000000033520001
00000010000100000000000033551001
00000000000100000000000034538001
00000000000000000000000034570751
00000010000000000000000035103501
00000010000100000000000035131001
00000000000100000000000036121251
00000000000000000000000036150751
00000010000000000000000036686752
00000010000100000000000036711001
00000000000100000000000037704501
00000000000000000000000037730751
00000010000000000000000038270252
00000010000100000000000038291001
00000000000100000000000039288001
00000000000000000000000039310751
00000010000000000000000039836751
00000010000100000000000039871001
00000000000100000000000040871252
00000000000000000000000040890751
00000010000000000000000041420251
00000010000100000000000041451001
00000000000100000000000042454501
00000000000000000000000042470751
00000010000000000000000043003501
00000010000100000000000043031001
00000000000100000000000044021251
00000000000000000000000044050752
00000010000000000000000044587001
00000010000100000000000044611001
00000000000100000000000045604751
00000000000000000000000045630751
00000010000000000000000046170251
00000010000100000000000046191001
00000000000100000000000047188001
00000000000000000000000047210751
00000010000000000000000047737001
00000010000100000000000047771001
00000000000100000000000048771251
00000000000000000000000048790751
00000010000000000000000049320252
00000010000100000000000049351001
00000000000100000000000050354751
00000000000000000000000050370751
00000010000000000000000050903751
00000010000100000000000050931251
00000000000100000000000051938001
00000000000000000000000051950751
00000010000000000000000052487001
00000010000100000000000052511251
00000000000100000000000053504752
00000000000000000000000053530751
00000010000000000000000054053751
00000010000100000000000054091251
00000000000100000000000055071501
00000000000000000000000055110751
00000010000000000000000055637001
00000010000100000000000055671251
00000000000100000000000056671501
00000000000000000000000056690751
00000010000000000000000057220251
00000010000100000000000057251251
00000000000100000000000058238001
00000000000000000000000058271001
00000010000000000000000058803751
00000010000100000000000058831251
00000000000100000000000059821501
00000000000000000000000059851001
00000010000000000000000060387001
00000010000100000000000060411251
00000000000100000000000061404752
00000000000000000000000061431001
00000010000000000000000061970501
00000010000100000000000061991251
00000000000100000000000062988001
00000000000000000000000063011001
00000010000000000000000063537001
00000010000100000000000063571251
00000000000100000000000064571501
00000000000000000000000064591001
00000010000000000000000065120501
00000010000100000000000065151251
00000000000100000000000066138251
00000000000000000000000066171001
00000010000000000000000066703751
00000010000100000000000066731251
00000000000100000000000067721501
00000000000000000000000067751001
00000010000000000000000068287252
00000010000100000000000068311251
00000000000100000000000069304751
00000000000000000000000069331001
00000010000000000000000069870501
00000010000100000000000069891251
00000000000100000000000070888251
00000000000000000000000070911001
00000010000000000000000071437252
00000010000100000000000071471251
00000000000100000000000072471501
00000000000000000000000072491001
00000010000000000000000073020501
00000010000100000000000073051251
00000000000100000000000074038252
00000000000000000000000074071001
00000010000000000000000074603752
00000010000100000000000074631251
00000000000100000000000075621501
00000000000000000000000075651001
00000010000000000000000076187251
00000010000100000000000076211252
00000000000100000000000077205001
00000000000000000000000077231001
00000010000000000000000077753751
00000010000100000000000077791251
00000000000100000000000078788252
00000000000000000000000078811001
00000010000000000000000079337251
00000010000100000000000079371251
00000000000100000000000080355001
00000000000000000000000080391001
00000010000000000000000080920501
00000010000100000000000080951251
00000000000100000000000081938252
00000000000000000000000081971001
00000010000000000000000082503751
00000010000100000000000082531501
00000000000100000000000083521501
00000000000000000000000083551001
00000010000000000000000084087251
00000010000100000000000084111501
00000000000100000000000085105001
00000000000000000000000085131001
00000010000000000000000085654001
00000010000100000000000085691501
00000000000100000000000086688251
00000000000000000000000086711001
00000010000000000000000087237251
00000010000100000000000087271501
00000000000100000000000088255001
00000000000000000000000088291001
00000010000000000000000088820501
00000010000100000000000088851501
00000000000100000000000089838251
00000000000000000000000089871252
00000010000000000000000090404001
00000010000100000000000090431501
00000000000100000000000091421751
00000000000000000000000091451252
00000010000000000000000091987251
00000010000100000000000092011501
00000000000100000000000093005001
00000000000000000000000093031251
00000010000000000000000093554001
00000010000100000000000093591501
00000000000100000000000094588251
00000000000000000000000094611251
00000010000000000000000095137251
00000010000100000000000095171501
00000000000100000000000096171751
00000000000000000000000096191251
00000010000000000000000096720501
00000010000100000000000096751501
00000000000100000000000097738501
00000000000000000000000097771251
00000010000000000000000098304001
00000010000100000000000098331501
00000000000100000000000099338501
00000000000000000000000099351251
00000010000000000000000099887251
00000010000100000000000099911501
00000000000100000000000100905001
00000000000000000000000100931251
00000010000000000000000101454001
00000010000100000000000101491501
00000000000100000000000102471751
00000000000000000000000102511251
00000010000000000000000103037501
00000010000100000000000103071501
00000000000100000000000104071751
00000000000000000000000104091251
00000010000000000000000104620752
00000010000100000000000104651501
00000000000100000000000105638501
00000000000000000000000105671251
00000010000000000000000106204001
00000010000100000000000106231501
00000000000100000000000107221751
00000000000000000000000107251252
00000010000000000000000107787251
00000010000100000000000107811501
00000000000100000000000108805001
00000000000000000000000108831251
00000010000000000000000109354001
00000010000100000000000109391501
00000000000100000000000110388501
00000000000000000000000110411251
00000010000000000000000110937501
00000010000100000000000110971501
00000000000100000000000111971751
00000000000000000000000111991251
00000010000000000000000112520751
00000010000100000000000112551501
00000000000100000000000113538501
00000000000000000000000113571251
00000010000000000000000114104001
00000010000100000000000114131501
00000000000100000000000115121751
00000000000000000000000115151252
00000010000000000000000115687501
00000010000100000000000115711501
00000000000100000000000116705251
00000000000000000000000116731252
00000010000000000000000117270751
00000010000100000000000117291751
00000000000100000000000118288501
00000000000000000000000118311251
00000010000000000000000118837501
00000010000100000000000118871751
00000000000100000000000119855251
00000000000000000000000119891251
00000010000000000000000120420751
00000010000100000000000120451751
00000000000100000000000121455252
00000000000000000000000121471251
00000010000000000000000122004252
00000010000100000000000122031751
00000000000100000000000123022001
00000000000000000000000123051501
00000010000000000000000123587501
00000010000100000000000123611751
00000000000100000000000124605252
00000000000000000000000124631501
00000010000000000000000125170752
00000010000100000000000125191751
00000000000100000000000126188501
00000000000000000000000126211501
00000010000000000000000126737501
00000010000100000000000126771751
00000000000100000000000127755252
00000000000000000000000127791501
00000010000000000000000128321001
00000010000100000000000128351751
00000000000100000000000129355251
00000000000000000000000129371501
00000010000000000000000129904251
00000010000100000000000129931751
00000000000100000000000130922001
00000000000000000000000130951501
00000010000000000000000131487501
00000010000100000000000131511751
00000000000100000000000132505252
00000000000000000000000132531501
00000010000000000000000133054251
00000010000100000000000133091751
00000000000100000000000134072001
00000000000000000000000134111501
00000010000000000000000134637501
00000010000100000000000134671751
00000000000100000000000135655251
00000000000000000000000135691501
00000010000000000000000136221001
00000010000100000000000136251751
00000000000100000000000137255251
00000000000000000000000137271501
00000010000000000000000137804251
00000010000100000000000137831751
00000000000100000000000138822001
00000000000000000000000138851501
00000010000000000000000139387751
00000010000100000000000139411751
00000000000100000000000140405501
00000000000000000000000140431501
00000010000000000000000140954251
00000010000100000000000140991752
00000000000100000000000141988751
00000000000000000000000142011501
00000010000000000000000142537501
00000010000100000000000142571751
00000000000100000000000143555501
00000000000000000000000143591501
00000010000000000000000144121001
00000010000100000000000144151751
00000000000100000000000145155501
00000000000000000000000145171501
00000010000000000000000145704251
00000010000100000000000145731751
00000000000100000000000146722001
00000000000000000000000146751501
00000010000000000000000147287751
00000010000100000000000147311752
00000000000100000000000148305501
00000000000000000000000148331501
00000010000000000000000148854501
00000010000100000000000148892001
00000000000100000000000149888751
00000000000000000000000149911501
00000010000000000000000150437751
00000010000100000000000150472001
00000000000100000000000151472001
00000000000000000000000151491501
00000010000000000000000152021001
00000010000100000000000152052001
00000000000100000000000153055501
00000000000000000000000153071501
00000010000000000000000153604251
00000010000100000000000153632001
00000000000100000000000154638752
00000000000000000000000154651501
00000010000000000000000155187751
00000010000100000000000155212001
00000000000100000000000156205501
00000000000000000000000156231751
00000010000000000000000156754501
00000010000100000000000156792001
00000000000100000000000157788751
00000000000000000000000157811752
00000010000000000000000158337751
00000010000100000000000158372001
00000000000100000000000159372251
00000000000000000000000159391752
00000010000000000000000159921001
00000010000100000000000159952001
00000000000100000000000160938751
00000000000000000000000160971751
00000010000000000000000161504501
00000010000100000000000161532001
00000000000100000000000162522251
00000000000000000000000162551751
00000010000000000000000163087751
00000010000100000000000163112001
00000000000100000000000164105501
00000000000000000000000164131751
00000010000000000000000164671252
00000010000100000000000164692001
00000000000100000000000165689001
00000000000000000000000165711751
00000010000000000000000166237751
00000010000100000000000166272001
00000000000100000000000167272252
00000000000000000000000167291751
00000010000000000000000167821251
00000010000100000000000167852001
00000000000100000000000168839001
00000000000000000000000168871751
00000010000000000000000169404501
00000010000100000000000169432001
00000000000100000000000170422251
00000000000000000000000170451752
00000010000000000000000170987751
00000010000100000000000171012001
00000000000100000000000172005501
00000000000000000000000172031751
00000010000000000000000172554501
00000010000100000000000172592001
00000000000100000000000173572251
00000000000000000000000173611752
00000010000000000000000174138001
00000010000100000000000174172001
00000000000100000000000175172251
00000000000000000000000175191751
00000010000000000000000175721251
00000010000100000000000175752001
00000000000100000000000176755751
00000000000000000000000176771751
00000010000000000000000177304501
00000010000100000000000177332001
00000000000100000000000178322251
00000000000000000000000178351751
00000010000000000000000178888001
00000010000100000000000178912001
00000000000100000000000179905751
00000000000000000000000179931752
