# Supplementary material for: Auditory presentation and synchronization in Adobe Flash and HTML5/JavaScript Web experiments
Source: Behav Res Methods. 2016 Jul 15;48(3):897–908. doi: 10.3758/s13428-016-0758-5 (PMC5003904; doi:10.3758/s13428-016-0758-5)
Supplement: Supplementary file 1 — (ZIP 1310 kb) [file 13428_2016_758_MOESM1_ESM.zip › Logs/aud-dsc-officepc-1000-cr-js-sync-wav.rtl]

[PC Software Vesion]
20121128
[ARM Firmware Version]
20120901
[Capture Date]
17 Dec 2015
[Capture Time]
18:26:43
[Capture Duration (Secs)]
180
[Changes]
455
[Samples]
720000
[Soak Rate]
0.0631944444444444
[Audio In 1 Threshold]
89
[Audio In 2 Threshold]
64
[Audio Out 1 Threshold]
64
[Audio Out 2 Threshold]
64
[Opto 1 Threshold]
125
[Opto 2 Threshold]
113
[Opto 3 Threshold]
102
[Opto 4 Threshold]
64
[Opto 1 Refreshes Blocked]
True
[Opto 2 Refreshes Blocked]
True
[Opto 3 Refreshes Blocked]
True
[Opto 4 Refreshes Blocked]
True
[Keypad4Description]
Button 4 of the BBTK Response Pad triggered when pressed.
[Keypad3Description]
Button 3 of the BBTK Response Pad triggered when pressed.
[Keypad2Description]
Button 2 of the BBTK Response Pad triggered when pressed.
[Keypad1Description]
Button 1 of the BBTK Response Pad triggered when pressed.
[Opto4Description]
Opto-detector 4 triggered by an active screen region.
[Opto3Description]
Opto-detector 3 triggered by an active screen region.
[Opto2Description]
Opto-detector 2 triggered by an active screen region.
[Opto1Description]
Opto-detector 1 triggered by an active screen region.
[TTLIn2Description]
TTL input 2 triggered by a digital signal.
[TTLIn1Description]
TTL input 1 triggered by a digital signal.
[AudIn2Description]
Audio input 2 triggered by a BBTK Mic.
[AudIn1Description]
Audio input 1 triggered by a BBTK Mic.
[ASC4Description]
Active Switch Closure output 4 generates a key down.
[ASC3Description]
Active Switch Closure output 3 generates a key down.
[ASC2Description]
Active Switch Closure output 2 generates a key down.
[ASC1Description]
Active Switch Closure output 1 generates a key down.
[TTLOut2Description]
TTL output 2 generates a digital signal.
[TTLOut1Description]
TTL output 1 generates a digital signal.
[AudOut2Description]
Audio output 2 generates a tone on the BBTK sounder.
[AudOut1Description]
Audio output 1 generates a tone on the BBTK sounder.
[Notes]

[Data]
00000000000000000000000000000000
00000010000000000000000001005750
00000010000100000000000001027250
00000010000000000000000002046750
00000000000000000000000002090500
00000010000000000000000002572500
00000010000100000000000002607250
00000010000000000000000003627000
00000000000000000000000003673750
00000010000000000000000004156000
00000010000100000000000004187250
00000010000000000000000005207000
00000000000000000000000005257001
00000010000000000000000005739250
00000010000100000000000005767250
00000010000000000000000006787000
00000000000000000000000006823750
00000010000000000000000007322750
00000010000100000000000007347250
00000010000000000000000008367000
00000000000000000000000008407250
00000010000000000000000008889250
00000010000100000000000008927250
00000010000000000000000009947000
00000000000000000000000009990500
00000010000000000000000010472500
00000010000100000000000010507250
00000010000000000000000011527000
00000000000000000000000011573750
00000010000000000000000012056000
00000010000100000000000012087250
00000010000000000000000013107000
00000000000000000000000013157250
00000010000000000000000013639250
00000010000100000000000013667250
00000010000000000000000014687000
00000000000000000000000014723750
00000010000000000000000015222750
00000010000100000000000015247250
00000010000000000000000016267000
00000000000000000000000016307250
00000010000000000000000016789500
00000010000100000000000016827250
00000010000000000000000017847000
00000000000000000000000017890501
00000010000000000000000018372750
00000010000100000000000018407250
00000010000000000000000019427000
00000000000000000000000019474000
00000010000000000000000019956001
00000010000100000000000019987250
00000010000000000000000021007000
00000000000000000000000021057250
00000010000000000000000021539500
00000010000100000000000021567250
00000010000000000000000022587000
00000000000000000000000022624001
00000010000000000000000023122750
00000010000100000000000023147250
00000010000000000000000024167000
00000000000000000000000024207250
00000010000000000000000024689500
00000010000100000000000024727250
00000010000000000000000025747000
00000000000000000000000025790501
00000010000000000000000026272750
00000010000100000000000026307250
00000010000000000000000027327000
00000000000000000000000027374000
00000010000000000000000027856000
00000010000100000000000027887501
00000010000000000000000028907000
00000000000000000000000028957250
00000010000000000000000029439500
00000010000100000000000029467500
00000010000000000000000030487000
00000000000000000000000030524000
00000010000000000000000031022750
00000010000100000000000031047500
00000010000000000000000032067000
00000000000000000000000032107250
00000010000000000000000032589500
00000010000100000000000032627500
00000010000000000000000033647001
00000000000000000000000033690750
00000010000000000000000034172750
00000010000100000000000034207500
00000010000000000000000035227000
00000000000000000000000035274000
00000010000000000000000035756250
00000010000100000000000035787500
00000010000000000000000036807250
00000000000000000000000036857250
00000010000000000000000037339500
00000010000100000000000037367500
00000010000000000000000038387250
00000000000000000000000038424001
00000010000000000000000038923000
00000010000100000000000038947501
00000010000000000000000039967250
00000000000000000000000040007250
00000010000000000000000040489500
00000010000100000000000040527500
00000010000000000000000041547250
00000000000000000000000041590750
00000010000000000000000042072750
00000010000100000000000042107500
00000010000000000000000043127250
00000000000000000000000043174000
00000010000000000000000043656250
00000010000100000000000043687500
00000010000000000000000044707250
00000000000000000000000044757500
00000010000000000000000045239500
00000010000100000000000045267500
00000010000000000000000046287250
00000000000000000000000046324000
00000010000000000000000046823000
00000010000100000000000046847500
00000010000000000000000047867250
00000000000000000000000047907501
00000010000000000000000048389750
00000010000100000000000048427500
00000010000000000000000049447250
00000000000000000000000049490750
00000010000000000000000049973000
00000010000100000000000050007500
00000010000000000000000051027250
00000000000000000000000051074000
00000010000000000000000051556250
00000010000100000000000051587500
00000010000000000000000052607250
00000000000000000000000052657500
00000010000000000000000053139750
00000010000100000000000053167500
00000010000000000000000054187250
00000000000000000000000054224250
00000010000000000000000054723001
00000010000100000000000054747500
00000010000000000000000055767250
00000000000000000000000055807500
00000010000000000000000056289750
00000010000100000000000056327500
00000010000000000000000057347250
00000000000000000000000057390750
00000010000000000000000057873000
00000010000100000000000057907500
00000010000000000000000058927250
00000000000000000000000058974250
00000010000000000000000059456250
00000010000100000000000059487500
00000010000000000000000060507250
00000000000000000000000060557500
00000010000000000000000061039750
00000010000100000000000061067750
00000010000000000000000062087250
00000000000000000000000062124250
00000010000000000000000062623000
00000010000100000000000062647750
00000010000000000000000063667250
00000000000000000000000063707500
00000010000000000000000064189750
00000010000100000000000064227750
00000010000000000000000065247250
00000000000000000000000065291000
00000010000000000000000065773000
00000010000100000000000065807750
00000010000000000000000066827500
00000000000000000000000066874250
00000010000000000000000067356501
00000010000100000000000067387750
00000010000000000000000068407500
00000000000000000000000068457500
00000010000000000000000068939750
00000010000100000000000068967750
00000010000000000000000069987500
00000000000000000000000070024250
00000010000000000000000070523250
00000010000100000000000070547750
00000010000000000000000071567500
00000000000000000000000071607500
00000010000000000000000072089750
00000010000100000000000072127750
00000010000000000000000073147500
00000000000000000000000073191000
00000010000000000000000073673000
00000010000100000000000073707750
00000010000000000000000074727500
00000000000000000000000074774250
00000010000000000000000075256500
00000010000100000000000075287750
00000010000000000000000076307500
00000000000000000000000076357750
00000010000000000000000076839750
00000010000100000000000076867750
00000010000000000000000077887500
00000000000000000000000077924250
00000010000000000000000078423250
00000010000100000000000078447750
00000010000000000000000079467500
00000000000000000000000079507750
00000010000000000000000079989750
00000010000100000000000080027750
00000010000000000000000081047500
00000000000000000000000081091000
00000010000000000000000081573250
00000010000100000000000081607750
00000010000000000000000082627500
00000000000000000000000082691000
00000010000000000000000083156501
00000010000100000000000083187750
00000010000000000000000084207500
00000000000000000000000084257750
00000010000000000000000084740000
00000010000100000000000084767750
00000010000000000000000085787500
00000000000000000000000085824501
00000010000000000000000086323250
00000010000100000000000086347750
00000010000000000000000087367500
00000000000000000000000087407750
00000010000000000000000087890000
00000010000100000000000087927750
00000010000000000000000088947500
00000000000000000000000088991001
00000010000000000000000089473250
00000010000100000000000089507750
00000010000000000000000090527500
00000000000000000000000090574500
00000010000000000000000091056500
00000010000100000000000091087750
00000010000000000000000092107500
00000000000000000000000092157750
00000010000000000000000092640000
00000010000100000000000092668000
00000010000000000000000093687501
00000000000000000000000093724500
00000010000000000000000094223250
00000010000100000000000094248000
00000010000000000000000095267501
00000000000000000000000095307750
00000010000000000000000095790000
00000010000100000000000095828000
00000010000000000000000096847501
00000000000000000000000096891250
00000010000000000000000097373250
00000010000100000000000097408000
00000010000000000000000098427500
00000000000000000000000098474500
00000010000000000000000098956750
00000010000100000000000098988000
00000010000000000000000100007500
00000000000000000000000100057750
00000010000000000000000100540000
00000010000100000000000100568000
00000010000000000000000101587500
00000000000000000000000101624500
00000010000000000000000102123250
00000010000100000000000102148000
00000010000000000000000103167750
00000000000000000000000103207750
00000010000000000000000103690000
00000010000100000000000103728000
00000010000000000000000104747750
00000000000000000000000104791250
00000010000000000000000105273500
00000010000100000000000105308000
00000010000000000000000106327750
00000000000000000000000106374501
00000010000000000000000106856750
00000010000100000000000106888000
00000010000000000000000107907750
00000000000000000000000107958000
00000010000000000000000108440000
00000010000100000000000108468000
00000010000000000000000109487750
00000000000000000000000109524501
00000010000000000000000110023500
00000010000100000000000110048000
00000010000000000000000111067750
00000000000000000000000111108000
00000010000000000000000111590000
00000010000100000000000111628000
00000010000000000000000112647750
00000000000000000000000112691250
00000010000000000000000113173500
00000010000100000000000113208000
00000010000000000000000114227750
00000000000000000000000114274500
00000010000000000000000114756750
00000010000100000000000114788000
00000010000000000000000115807750
00000000000000000000000115858000
00000010000000000000000116340250
00000010000100000000000116368000
00000010000000000000000117387750
00000000000000000000000117424500
00000010000000000000000117923500
00000010000100000000000117948000
00000010000000000000000118967750
00000000000000000000000119008001
00000010000000000000000119490250
00000010000100000000000119528000
00000010000000000000000120547750
00000000000000000000000120591250
00000010000000000000000121073500
00000010000100000000000121108000
00000010000000000000000122127750
00000000000000000000000122174750
00000010000000000000000122656750
00000010000100000000000122688000
00000010000000000000000123707750
00000000000000000000000123758000
00000010000000000000000124240250
00000010000100000000000124268000
00000010000000000000000125287750
00000000000000000000000125324750
00000010000000000000000125823500
00000010000100000000000125848250
00000010000000000000000126867750
00000000000000000000000126908000
00000010000000000000000127390250
00000010000100000000000127428250
00000010000000000000000128447750
00000000000000000000000128491500
00000010000000000000000128973500
00000010000100000000000129008250
00000010000000000000000130027750
00000000000000000000000130074750
00000010000000000000000130557000
00000010000100000000000130588250
00000010000000000000000131607750
00000000000000000000000131658000
00000010000000000000000132140250
00000010000100000000000132168250
00000010000000000000000133188000
00000000000000000000000133224750
00000010000000000000000133723500
00000010000100000000000133748250
00000010000000000000000134768000
00000000000000000000000134808001
00000010000000000000000135290250
00000010000100000000000135328250
00000010000000000000000136348000
00000000000000000000000136391500
00000010000000000000000136873500
00000010000100000000000136908250
00000010000000000000000137928000
00000000000000000000000137974750
00000010000000000000000138457000
00000010000100000000000138488250
00000010000000000000000139508000
00000000000000000000000139558000
00000010000000000000000140040250
00000010000100000000000140068250
00000010000000000000000141088000
00000000000000000000000141124750
00000010000000000000000141623500
00000010000100000000000141648250
00000010000000000000000142668000
00000000000000000000000142708250
00000010000000000000000143190250
00000010000100000000000143228250
00000010000000000000000144248000
00000000000000000000000144291500
00000010000000000000000144773750
00000010000100000000000144808250
00000010000000000000000145828000
00000000000000000000000145874750
00000010000000000000000146357000
00000010000100000000000146388250
00000010000000000000000147408000
00000000000000000000000147458250
00000010000000000000000147940250
00000010000100000000000147968250
00000010000000000000000148988000
00000000000000000000000149024750
00000010000000000000000149523750
00000010000100000000000149548250
00000010000000000000000150568000
00000000000000000000000150608250
00000010000000000000000151090250
00000010000100000000000151128250
00000010000000000000000152148000
00000000000000000000000152191500
00000010000000000000000152673750
00000010000100000000000152708250
00000010000000000000000153728000
00000000000000000000000153775000
00000010000000000000000154257000
00000010000100000000000154288250
00000010000000000000000155308001
00000000000000000000000155358250
00000010000000000000000155840500
00000010000100000000000155868250
00000010000000000000000156888000
00000000000000000000000156925000
00000010000000000000000157423750
00000010000100000000000157448500
00000010000000000000000158468000
00000000000000000000000158508250
00000010000000000000000158990500
00000010000100000000000159028500
00000010000000000000000160048001
00000000000000000000000160091500
00000010000000000000000160573750
00000010000100000000000160608500
00000010000000000000000161628001
00000000000000000000000161675000
00000010000000000000000162157250
00000010000100000000000162188500
00000010000000000000000163208000
00000000000000000000000163258250
00000010000000000000000163740500
00000010000100000000000163768500
00000010000000000000000164788001
00000000000000000000000164825000
00000010000000000000000165323750
00000010000100000000000165348500
00000010000000000000000166368250
00000000000000000000000166408250
00000010000000000000000166890500
00000010000100000000000166928500
00000010000000000000000167948250
00000000000000000000000167991750
00000010000000000000000168473750
00000010000100000000000168508500
00000010000000000000000169528250
00000000000000000000000169575000
00000010000000000000000170057250
00000010000100000000000170088500
00000010000000000000000171108250
00000000000000000000000171158250
00000010000000000000000171640500
00000010000100000000000171668500
00000010000000000000000172688250
00000000000000000000000172725001
00000010000000000000000173224000
00000010000100000000000173248500
00000010000000000000000174268250
00000000000000000000000174308500
00000010000000000000000174790500
00000010000100000000000174828500
00000010000000000000000175848250
00000000000000000000000175891750
00000010000000000000000176374000
00000010000100000000000176408500
00000010000000000000000177428250
00000000000000000000000177475000
00000010000000000000000177957250
00000010000100000000000177988500
00000010000000000000000179008250
00000000000000000000000179058500
00000010000000000000000179540500
00000010000100000000000179568501
