# Supplementary material for: Auditory presentation and synchronization in Adobe Flash and HTML5/JavaScript Web experiments
Source: Behav Res Methods. 2016 Jul 15;48(3):897–908. doi: 10.3758/s13428-016-0758-5 (PMC5003904; doi:10.3758/s13428-016-0758-5)
Supplement: Supplementary file 1 — (ZIP 1310 kb) [file 13428_2016_758_MOESM1_ESM.zip › Logs/aud-dsc-officepc-1000-cr-jswa.rtl]

[PC Software Vesion]
20121128
[ARM Firmware Version]
20120901
[Capture Date]
17 Dec 2015
[Capture Time]
12:27:07
[Capture Duration (Secs)]
180
[Changes]
472
[Samples]
720000
[Soak Rate]
0.0655555555555556
[Audio In 1 Threshold]
89
[Audio In 2 Threshold]
64
[Audio Out 1 Threshold]
64
[Audio Out 2 Threshold]
64
[Opto 1 Threshold]
125
[Opto 2 Threshold]
113
[Opto 3 Threshold]
102
[Opto 4 Threshold]
64
[Opto 1 Refreshes Blocked]
True
[Opto 2 Refreshes Blocked]
True
[Opto 3 Refreshes Blocked]
True
[Opto 4 Refreshes Blocked]
True
[Keypad4Description]
Button 4 of the BBTK Response Pad triggered when pressed.
[Keypad3Description]
Button 3 of the BBTK Response Pad triggered when pressed.
[Keypad2Description]
Button 2 of the BBTK Response Pad triggered when pressed.
[Keypad1Description]
Button 1 of the BBTK Response Pad triggered when pressed.
[Opto4Description]
Opto-detector 4 triggered by an active screen region.
[Opto3Description]
Opto-detector 3 triggered by an active screen region.
[Opto2Description]
Opto-detector 2 triggered by an active screen region.
[Opto1Description]
Opto-detector 1 triggered by an active screen region.
[TTLIn2Description]
TTL input 2 triggered by a digital signal.
[TTLIn1Description]
TTL input 1 triggered by a digital signal.
[AudIn2Description]
Audio input 2 triggered by a BBTK Mic.
[AudIn1Description]
Audio input 1 triggered by a BBTK Mic.
[ASC4Description]
Active Switch Closure output 4 generates a key down.
[ASC3Description]
Active Switch Closure output 3 generates a key down.
[ASC2Description]
Active Switch Closure output 2 generates a key down.
[ASC1Description]
Active Switch Closure output 1 generates a key down.
[TTLOut2Description]
TTL output 2 generates a digital signal.
[TTLOut1Description]
TTL output 1 generates a digital signal.
[AudOut2Description]
Audio output 2 generates a tone on the BBTK sounder.
[AudOut1Description]
Audio output 1 generates a tone on the BBTK sounder.
Notes

[Data]
00000000000000000000000000000000
00000010000000000000000002508750
00000010000100000000000002524001
00000000000100000000000003542750
00000000000000000000000003543750
00000010000000000000000004008750
00000010000100000000000004033250
00000000000100000000000005042750
00000000000000000000000005053001
00000010000000000000000005525250
00000010000100000000000005542501
00000000000100000000000006542750
00000000000000000000000006562250
00000010000000000000000007025501
00000010000100000000000007031501
00000000000100000000000008026250
00000000000000000000000008051250
00000010000000000000000008508750
00000010000100000000000008532250
00000000000100000000000009526250
00000000000000000000000009552001
00000010000000000000000010008750
00000010000100000000000010032750
00000000000100000000000011026250
00000000000000000000000011052501
00000010000000000000000011508750
00000010000100000000000011533250
00000000000100000000000012543001
00000000000000000000000012553001
00000010000000000000000013025501
00000010000100000000000013034001
00000000000100000000000014043001
00000000000000000000000014053750
00000010000000000000000014525501
00000010000100000000000014543250
00000000000100000000000015559501
00000000000000000000000015563001
00000010000000000000000016042250
00000010000100000000000016052501
00000000000100000000000017059501
00000000000000000000000017072250
00000010000000000000000017542001
00000010000100000000000017553250
00000000000100000000000018559501
00000000000000000000000018573001
00000010000000000000000019042250
00000010000100000000000019062501
00000000000100000000000020059750
00000000000000000000000020082250
00000010000000000000000020542250
00000010000100000000000020563001
00000000000100000000000021576250
00000000000000000000000021582750
00000010000000000000000022058750
00000010000100000000000022072501
00000000000100000000000023076250
00000000000000000000000023092250
00000010000000000000000023558750
00000010000100000000000023573001
00000000000100000000000024576250
00000000000000000000000024592750
00000010000000000000000025059001
00000010000100000000000025082250
00000000000100000000000026076250
00000000000000000000000026102001
00000010000000000000000026559001
00000010000100000000000026583001
00000000000100000000000027576250
00000000000000000000000027602750
00000010000000000000000028059001
00000010000100000000000028083501
00000000000100000000000029093001
00000000000000000000000029103250
00000010000000000000000029575501
00000010000100000000000029592750
00000000000100000000000030593001
00000000000000000000000030612501
00000010000000000000000031075501
00000010000100000000000031093501
00000000000100000000000032109750
00000000000000000000000032113250
00000010000000000000000032592250
00000010000100000000000032594001
00000000000100000000000033609750
00000000000000000000000033613750
00000010000000000000000034092250
00000010000100000000000034103250
00000000000100000000000035109750
00000000000000000000000035123001
00000010000000000000000035592250
00000010000100000000000035612750
00000000000100000000000036609750
00000000000000000000000036632250
00000010000000000000000037092250
00000010000100000000000037113250
00000000000100000000000038126501
00000000000000000000000038133001
00000010000000000000000038609001
00000010000100000000000038622501
00000000000100000000000039626501
00000000000000000000000039642250
00000010000000000000000040109001
00000010000100000000000040123250
00000000000100000000000041126501
00000000000000000000000041143001
00000010000000000000000041609001
00000010000100000000000041632501
00000000000100000000000042626501
00000000000000000000000042652250
00000010000000000000000043125750
00000010000100000000000043133001
00000000000100000000000044126501
00000000000000000000000044152750
00000010000000000000000044609001
00000010000100000000000044633750
00000000000100000000000045643250
00000000000000000000000045653501
00000010000000000000000046125750
00000010000100000000000046143001
00000000000100000000000047143250
00000000000000000000000047162750
00000010000000000000000047625750
00000010000100000000000047643501
00000000000100000000000048659750
00000000000000000000000048663250
00000010000000000000000049142250
00000010000100000000000049153001
00000000000100000000000050159750
00000000000000000000000050172501
00000010000000000000000050642250
00000010000100000000000050653501
00000000000100000000000051660001
00000000000000000000000051673250
00000010000000000000000052142250
00000010000100000000000052154001
00000000000100000000000053160001
00000000000000000000000053173750
00000010000000000000000053642501
00000010000100000000000053663501
00000000000100000000000054676501
00000000000000000000000054683250
00000010000000000000000055159001
00000010000100000000000055172750
00000000000100000000000056176501
00000000000000000000000056192501
00000010000000000000000056659001
00000010000100000000000056673250
00000010000000000000000057693001
00000000000000000000000057693250
00000010000000000000000058159001
00000010000100000000000058182750
00000000000100000000000059176501
00000000000000000000000059202250
00000010000000000000000059659250
00000010000100000000000059683250
00000000000100000000000060693250
00000000000000000000000060703001
00000010000000000000000061159001
00000010000100000000000061183750
00000000000100000000000062193250
00000000000000000000000062203501
00000010000000000000000062675750
00000010000100000000000062693250
00000000000100000000000063693250
00000000000000000000000063712750
00000010000000000000000064175750
00000010000100000000000064193750
00000000000100000000000065210001
00000000000000000000000065213501
00000010000000000000000065692501
00000010000100000000000065703001
00000000000100000000000066710001
00000000000000000000000066722750
00000010000000000000000067192501
00000010000100000000000067203750
00000000000100000000000068210001
00000000000000000000000068223250
00000010000000000000000068692501
00000010000100000000000068713001
00000000000100000000000069710001
00000000000000000000000069732750
00000010000000000000000070192501
00000010000100000000000070213501
00000000000100000000000071226750
00000000000000000000000071233250
00000010000000000000000071709250
00000010000100000000000071714250
00000000000100000000000072726750
00000000000000000000000072734001
00000010000000000000000073209250
00000010000100000000000073223501
00000000000100000000000074226750
00000000000000000000000074243250
00000010000000000000000074709250
00000010000100000000000074732750
00000000000100000000000075726750
00000000000000000000000075752501
00000010000000000000000076209250
00000010000100000000000076233501
00000000000100000000000077243501
00000000000000000000000077253001
00000010000000000000000077726001
00000010000100000000000077742750
00000000000100000000000078743501
00000000000000000000000078762501
00000010000000000000000079226001
00000010000100000000000079243250
00000000000100000000000080243501
00000000000000000000000080263001
00000010000000000000000080726001
00000010000100000000000080744001
00000000000100000000000081760001
00000000000000000000000081763501
00000010000000000000000082242750
00000010000100000000000082253250
00000000000100000000000083260250
00000000000000000000000083273001
00000010000000000000000083742750
00000010000100000000000083753750
00000000000100000000000084760250
00000000000000000000000084773501
00000010000000000000000085242750
00000010000100000000000085263001
00000000000100000000000086260250
00000000000000000000000086282750
00000010000000000000000086742750
00000010000100000000000086763750
00000000000100000000000087776750
00000000000000000000000087783501
00000010000000000000000088259250
00000010000100000000000088273001
00000000000100000000000089276750
00000000000000000000000089292750
00000010000000000000000089759250
00000010000100000000000089773750
00000000000100000000000090776750
00000000000000000000000090793250
00000010000000000000000091259250
00000010000100000000000091274250
00000000000100000000000092276750
00000000000000000000000092294001
00000010000000000000000092759250
00000010000100000000000092783501
00000000000100000000000093793501
00000000000000000000000093803250
00000010000000000000000094276001
00000010000100000000000094292750
00000000000100000000000095293501
00000000000000000000000095312501
00000010000000000000000095776001
00000010000100000000000095793501
00000000000100000000000096793501
00000000000000000000000096813250
00000010000000000000000097276001
00000010000100000000000097294001
00000000000100000000000098310250
00000000000000000000000098315001
00000010000000000000000098792750
00000010000100000000000098803250
00000000000100000000000099810250
00000000000000000000000099823001
00000010000000000000000100292750
00000010000100000000000100304001
00000000000100000000000101310250
00000000000000000000000101323750
00000010000000000000000101792750
00000010000100000000000101813250
00000000000100000000000102810250
00000000000000000000000102833001
00000010000000000000000103292750
00000010000100000000000103314001
00000000000100000000000104327001
00000000000000000000000104333501
00000010000000000000000104809501
00000010000100000000000104823250
00000000000100000000000105827001
00000000000000000000000105843001
00000010000000000000000106309501
00000010000100000000000106323750
00000000000100000000000107327001
00000000000000000000000107343501
00000010000000000000000107809501
00000010000100000000000107833001
00000000000100000000000108827001
00000000000000000000000108852750
00000010000000000000000109309501
00000010000100000000000109333750
00000000000100000000000110343750
00000000000000000000000110353501
00000010000000000000000110826250
00000010000100000000000110834250
00000000000100000000000111843750
00000000000000000000000111854001
00000010000000000000000112326250
00000010000100000000000112343501
00000000000100000000000113343750
00000000000000000000000113363250
00000010000000000000000113826250
00000010000100000000000113832501
00000000000100000000000114827001
00000000000000000000000114852250
00000010000000000000000115309501
00000010000100000000000115333250
00000000000100000000000116327001
00000000000000000000000116353001
00000010000000000000000116809501
00000010000100000000000116833750
00000000000100000000000117843750
00000000000000000000000117853501
00000010000000000000000118326250
00000010000100000000000118343001
00000000000100000000000119343750
00000000000000000000000119362750
00000010000000000000000119826250
00000010000100000000000119835001
00000000000100000000000120843750
00000000000000000000000120854750
00000010000000000000000121326250
00000010000100000000000121344250
00000000000100000000000122360501
00000000000000000000000122364001
00000010000000000000000122843001
00000010000100000000000122853501
00000000000100000000000123860501
00000000000000000000000123873250
00000010000000000000000124343001
00000010000100000000000124354250
00000000000100000000000125360501
00000000000000000000000125374001
00000010000000000000000125843001
00000010000100000000000125863501
00000000000100000000000126860501
00000000000000000000000126883250
00000010000000000000000127343001
00000010000100000000000127364250
00000000000100000000000128377250
00000000000000000000000128383750
00000010000000000000000128859501
00000010000100000000000128873501
00000000000100000000000129877250
00000000000000000000000129893250
00000010000000000000000130359750
00000010000100000000000130374001
00000000000100000000000131377250
00000000000000000000000131393750
00000010000000000000000131859750
00000010000100000000000131883250
00000000000100000000000132877250
00000000000000000000000132903001
00000010000000000000000133359750
00000010000100000000000133384001
00000000000100000000000134393750
00000000000000000000000134403750
00000010000000000000000134876250
00000010000100000000000134893250
00000000000100000000000135894001
00000000000000000000000135913001
00000010000000000000000136376501
00000010000100000000000136393750
00000000000100000000000137410501
00000000000000000000000137413501
00000010000000000000000137893001
00000010000100000000000137903250
00000000000100000000000138910501
00000000000000000000000138923001
00000010000000000000000139393001
00000010000100000000000139395001
00000000000100000000000140410501
00000000000000000000000140414750
00000010000000000000000140893001
00000010000100000000000140904501
00000000000100000000000141910501
00000000000000000000000141924001
00000010000000000000000142393001
00000010000100000000000142413750
00000000000100000000000143410501
00000000000000000000000143433501
00000010000000000000000143893001
00000010000100000000000143914250
00000000000100000000000144927250
00000000000000000000000144934001
00000010000000000000000145409750
00000010000100000000000145423501
00000000000100000000000146427250
00000000000000000000000146443250
00000010000000000000000146909750
00000010000100000000000146924250
00000000000100000000000147927250
00000000000000000000000147944001
00000010000000000000000148409750
00000010000100000000000148433501
00000000000100000000000149427250
00000000000000000000000149453250
00000010000000000000000149909750
00000010000100000000000149934001
00000000000100000000000150944001
00000000000000000000000150953750
00000010000000000000000151426501
00000010000100000000000151443501
00000000000100000000000152444001
00000000000000000000000152463001
00000010000000000000000152926501
00000010000100000000000152944001
00000000000100000000000153960750
00000000000000000000000153963750
00000010000000000000000154443250
00000010000100000000000154453250
00000000000100000000000155460750
00000000000000000000000155473001
00000010000000000000000155943250
00000010000100000000000155954001
00000000000100000000000156960750
00000000000000000000000156973750
00000010000000000000000157443250
00000010000100000000000157454501
00000000000100000000000158460750
00000000000000000000000158474250
00000010000000000000000158943250
00000010000100000000000158955250
00000000000100000000000159960750
00000000000000000000000159974750
00000010000000000000000160443250
00000010000100000000000160464501
00000000000100000000000161477501
00000000000000000000000161484250
00000010000000000000000161960001
00000010000100000000000161973750
00000000000100000000000162977501
00000000000000000000000162993501
00000010000000000000000163460001
00000010000100000000000163474250
00000000000000000000000164494001
00000010000000000000000164960001
00000010000100000000000164983750
00000000000100000000000165977501
00000000000000000000000166003250
00000010000000000000000166460001
00000010000100000000000166484250
00000000000100000000000167494001
00000000000000000000000167504001
00000010000000000000000167976501
00000010000100000000000167993501
00000000000100000000000168994250
00000000000000000000000169013250
00000010000000000000000169476501
00000010000100000000000169494250
00000000000100000000000170510750
00000000000000000000000170514001
00000010000000000000000170993250
00000010000100000000000171003501
00000000000100000000000172010750
00000000000000000000000172023250
00000010000000000000000172493250
00000010000100000000000172504001
00000000000100000000000173510750
00000000000000000000000173523750
00000010000000000000000173993250
00000010000100000000000174004750
00000000000100000000000175010750
00000000000000000000000175024501
00000010000000000000000175493250
00000010000100000000000175514001
00000000000100000000000176510750
00000000000000000000000176533750
00000010000000000000000176993250
00000010000100000000000177014501
00000000000100000000000178027501
00000000000000000000000178034250
00000010000000000000000178510001
00000010000100000000000178515250
00000000000100000000000179527501
00000000000000000000000179535001
