# Supplementary material for: Auditory presentation and synchronization in Adobe Flash and HTML5/JavaScript Web experiments
Source: Behav Res Methods. 2016 Jul 15;48(3):897–908. doi: 10.3758/s13428-016-0758-5 (PMC5003904; doi:10.3758/s13428-016-0758-5)
Supplement: Supplementary file 1 — (ZIP 1310 kb) [file 13428_2016_758_MOESM1_ESM.zip › Logs/aud-dsc-officepc-1000-cr-jswa_wav.rtl]

[PC Software Vesion]
20121128
[ARM Firmware Version]
20120901
[Capture Date]
17 Dec 2015
[Capture Time]
16:09:39
[Capture Duration (Secs)]
180
[Changes]
475
[Samples]
720000
[Soak Rate]
0.0659722222222222
[Audio In 1 Threshold]
89
[Audio In 2 Threshold]
64
[Audio Out 1 Threshold]
64
[Audio Out 2 Threshold]
64
[Opto 1 Threshold]
125
[Opto 2 Threshold]
113
[Opto 3 Threshold]
102
[Opto 4 Threshold]
64
[Opto 1 Refreshes Blocked]
True
[Opto 2 Refreshes Blocked]
True
[Opto 3 Refreshes Blocked]
True
[Opto 4 Refreshes Blocked]
True
[Keypad4Description]
Button 4 of the BBTK Response Pad triggered when pressed.
[Keypad3Description]
Button 3 of the BBTK Response Pad triggered when pressed.
[Keypad2Description]
Button 2 of the BBTK Response Pad triggered when pressed.
[Keypad1Description]
Button 1 of the BBTK Response Pad triggered when pressed.
[Opto4Description]
Opto-detector 4 triggered by an active screen region.
[Opto3Description]
Opto-detector 3 triggered by an active screen region.
[Opto2Description]
Opto-detector 2 triggered by an active screen region.
[Opto1Description]
Opto-detector 1 triggered by an active screen region.
[TTLIn2Description]
TTL input 2 triggered by a digital signal.
[TTLIn1Description]
TTL input 1 triggered by a digital signal.
[AudIn2Description]
Audio input 2 triggered by a BBTK Mic.
[AudIn1Description]
Audio input 1 triggered by a BBTK Mic.
[ASC4Description]
Active Switch Closure output 4 generates a key down.
[ASC3Description]
Active Switch Closure output 3 generates a key down.
[ASC2Description]
Active Switch Closure output 2 generates a key down.
[ASC1Description]
Active Switch Closure output 1 generates a key down.
[TTLOut2Description]
TTL output 2 generates a digital signal.
[TTLOut1Description]
TTL output 1 generates a digital signal.
[AudOut2Description]
Audio output 2 generates a tone on the BBTK sounder.
[AudOut1Description]
Audio output 1 generates a tone on the BBTK sounder.
[Notes]

[Data]
00000000000000000000000000000000
00000010000000000000000002340752
00000010000100000000000002349001
00000000000100000000000003358751
00000000000000000000000003368751
00000010000000000000000003840751
00000010000100000000000003858251
00000000000100000000000004875252
00000000000000000000000004878001
00000010000000000000000005357501
00000010000100000000000005367501
00000000000100000000000006375501
00000000000000000000000006387251
00000010000000000000000006857501
00000010000100000000000006868251
00000000000100000000000007875251
00000000000000000000000007887752
00000010000000000000000008357501
00000010000100000000000008377501
00000000000100000000000009375501
00000000000000000000000009397251
00000010000000000000000009857501
00000010000100000000000009869251
00000000000100000000000010875501
00000000000000000000000010889001
00000010000000000000000011357501
00000010000100000000000011378751
00000000000100000000000012392001
00000000000000000000000012398251
00000010000000000000000012874252
00000010000100000000000012888001
00000000000100000000000013892001
00000000000000000000000013907751
00000010000000000000000014374251
00000010000100000000000014388501
00000000000100000000000015392001
00000000000000000000000015408251
00000010000000000000000015891001
00000010000100000000000015898001
00000000000100000000000016892001
00000000000000000000000016917501
00000010000000000000000017391001
00000010000100000000000017398501
00000000000100000000000018408751
00000000000000000000000018418251
00000010000000000000000018891001
00000010000100000000000018907751
00000000000100000000000019908751
00000000000000000000000019927501
00000010000000000000000020391001
00000010000100000000000020408501
00000000000100000000000021425501
00000000000000000000000021428001
00000010000000000000000021907501
00000010000100000000000021917751
00000000000100000000000022925501
00000000000000000000000022937501
00000010000000000000000023407751
00000010000100000000000023418251
00000000000100000000000024425501
00000000000000000000000024438001
00000010000000000000000024907751
00000010000100000000000024927751
00000000000100000000000025925501
00000000000000000000000025947251
00000010000000000000000026407751
00000010000100000000000026428251
00000000000100000000000027442251
00000000000000000000000027448001
00000010000000000000000027924501
00000010000100000000000027937501
00000000000100000000000028942251
00000000000000000000000028957251
00000010000000000000000029424251
00000010000100000000000029438251
00000000000100000000000030442251
00000000000000000000000030457751
00000010000000000000000030924252
00000010000100000000000030938751
00000000000100000000000031942251
00000000000000000000000031958501
00000010000000000000000032441001
00000010000100000000000032448001
00000000000100000000000033442251
00000000000000000000000033467751
00000010000000000000000033941001
00000010000100000000000033948751
00000000000100000000000034959001
00000000000000000000000034968251
00000010000000000000000035441001
00000010000100000000000035458001
00000000000100000000000036459001
00000000000000000000000036477751
00000010000000000000000036941001
00000010000100000000000036958501
00000000000100000000000037975501
00000000000000000000000037978251
00000010000000000000000038457752
00000010000100000000000038467751
00000000000100000000000039475501
00000000000000000000000039487501
00000010000000000000000039957751
00000010000100000000000039968501
00000000000100000000000040975751
00000000000000000000000040988252
00000010000000000000000041457752
00000010000100000000000041477751
00000000000100000000000042475751
00000000000000000000000042497501
00000010000000000000000042974501
00000010000100000000000042978501
00000000000100000000000043992251
00000000000000000000000043998001
00000010000000000000000044474501
00000010000100000000000044487751
00000000000100000000000045492251
00000000000000000000000045507501
00000010000000000000000045974501
00000010000100000000000045988251
00000000000100000000000046992251
00000000000000000000000047008001
00000010000000000000000047474501
00000010000100000000000047489001
00000000000100000000000048492251
00000000000000000000000048508501
00000010000000000000000048991251
00000010000100000000000048998251
00000000000100000000000049992501
00000000000000000000000050018001
00000010000000000000000050491251
00000010000100000000000050498751
00000000000100000000000051509001
00000000000000000000000051518501
00000010000000000000000051991251
00000010000100000000000052008001
00000000000100000000000053009001
00000000000000000000000053027751
00000010000000000000000053491251
00000010000100000000000053508751
00000000000100000000000054525752
00000000000000000000000054528501
00000010000000000000000055008001
00000010000100000000000055018001
00000000000100000000000056025751
00000000000000000000000056037751
00000010000000000000000056507752
00000010000100000000000056518751
00000000000100000000000057525751
00000000000000000000000057538251
00000010000000000000000058008001
00000010000100000000000058028001
00000000000100000000000059025751
00000000000000000000000059047751
00000010000000000000000059524501
00000010000100000000000059528501
00000000000100000000000060542501
00000000000000000000000060548251
00000010000000000000000061024501
00000010000100000000000061037751
00000000000100000000000062042501
00000000000000000000000062057501
00000010000000000000000062524751
00000010000100000000000062538501
00000000000100000000000063542501
00000000000000000000000063558251
00000010000000000000000064024501
00000010000100000000000064039001
00000000000100000000000065042501
00000000000000000000000065058751
00000010000000000000000065541252
00000010000100000000000065548251
00000000000100000000000066542501
00000000000000000000000066568001
00000010000000000000000067041251
00000010000100000000000067049001
00000000000100000000000068059251
00000000000000000000000068068752
00000010000000000000000068541251
00000010000100000000000068558251
00000000000100000000000069559252
00000000000000000000000069578001
00000010000000000000000070041251
00000010000100000000000070058751
00000000000100000000000071075751
00000000000000000000000071078501
00000010000000000000000071558001
00000010000100000000000071568251
00000000000100000000000072575751
00000000000000000000000072587751
00000010000000000000000073058001
00000010000100000000000073068751
00000000000100000000000074076001
00000000000000000000000074088501
00000010000000000000000074558001
00000010000100000000000074578001
00000000000100000000000075576001
00000000000000000000000075597751
00000010000000000000000076058001
00000010000100000000000076078751
00000000000100000000000077092501
00000000000000000000000077098251
00000010000000000000000077574752
00000010000100000000000077588001
00000000000100000000000078592501
00000000000000000000000078607751
00000010000000000000000079074751
00000010000100000000000079088501
00000000000100000000000080092501
00000000000000000000000080108251
00000010000000000000000080574751
00000010000100000000000080589251
00000000000100000000000081592501
00000000000000000000000081609001
00000010000000000000000082091501
00000010000100000000000082098501
00000000000100000000000083092501
00000000000000000000000083118251
00000010000000000000000083591501
00000010000100000000000083599001
00000000000100000000000084609251
00000000000000000000000084618751
00000010000000000000000085091501
00000010000100000000000085108501
00000000000100000000000086109251
00000000000000000000000086128001
00000010000000000000000086591501
00000010000100000000000086609001
00000000000100000000000087626001
00000000000000000000000087628751
00000010000000000000000088108251
00000010000100000000000088118251
00000000000100000000000089126001
00000000000000000000000089138001
00000010000000000000000089608251
00000010000100000000000089619001
00000000000100000000000090626001
00000000000000000000000090638751
00000010000000000000000091108252
00000010000100000000000091128251
00000000000100000000000092126001
00000000000000000000000092148001
00000010000000000000000092608251
00000010000100000000000092628751
00000000000100000000000093642752
00000000000000000000000093648501
00000010000000000000000094124751
00000010000100000000000094138251
00000000000100000000000095142751
00000000000000000000000095157751
00000010000000000000000095624751
00000010000100000000000095638751
00000010000000000000000096658501
00000000000000000000000096659501
00000010000000000000000097141501
00000010000100000000000097148001
00000000000100000000000098142751
00000000000000000000000098167751
00000010000000000000000098641501
00000010000100000000000098648751
00000000000100000000000099642751
00000000000000000000000099668251
00000010000000000000000100141501
00000010000100000000000100149251
00000000000100000000000101159501
00000000000000000000000101169001
00000010000000000000000101641501
00000010000100000000000101658501
00000000000100000000000102659501
00000000000000000000000102678251
00000010000000000000000103141501
00000010000100000000000103159251
00000000000100000000000104176001
00000000000000000000000104178751
00000010000000000000000104658251
00000010000100000000000104668501
00000000000100000000000105676251
00000000000000000000000105688252
00000010000000000000000106158251
00000010000100000000000106169001
00000000000100000000000107176251
00000000000000000000000107188752
00000010000000000000000107658251
00000010000100000000000107669751
00000000000100000000000108676251
00000000000000000000000108689251
00000010000000000000000109158251
00000010000100000000000109179001
00000000000100000000000110192751
00000000000000000000000110198752
00000010000000000000000110675001
00000010000100000000000110688251
00000000000100000000000111692751
00000000000000000000000111708001
00000010000000000000000112175001
00000010000100000000000112189001
00000000000100000000000113192751
00000000000000000000000113208501
00000010000000000000000113691751
00000010000100000000000113698251
00000000000100000000000114692752
00000000000000000000000114718001
00000010000000000000000115191751
00000010000100000000000115198751
00000000000100000000000116193001
00000000000000000000000116218501
00000010000000000000000116691751
00000010000100000000000116699501
00000000000100000000000117709501
00000000000000000000000117719001
00000010000000000000000118191751
00000010000100000000000118208751
00000000000100000000000119209501
00000000000000000000000119228501
00000010000000000000000119691751
00000010000100000000000119709251
00000000000100000000000120726252
00000000000000000000000120729001
00000010000000000000000121208501
00000010000100000000000121218751
00000000000100000000000122226251
00000000000000000000000122238251
00000010000000000000000122708501
00000010000100000000000122719251
00000000000100000000000123726251
00000000000000000000000123739001
00000010000000000000000124208501
00000010000100000000000124228501
00000000000100000000000125226251
00000000000000000000000125248251
00000010000000000000000125708501
00000010000100000000000125729251
00000000000100000000000126743001
00000000000000000000000126748751
00000010000000000000000127225001
00000010000100000000000127238501
00000000000100000000000128243001
00000000000000000000000128258251
00000010000000000000000128725251
00000010000100000000000128739001
00000000000100000000000129743001
00000000000000000000000129758751
00000010000000000000000130241751
00000010000100000000000130248251
00000000000100000000000131243001
00000000000000000000000131268001
00000010000000000000000131741751
00000010000100000000000131749001
00000000000100000000000132743001
00000000000000000000000132768751
00000010000000000000000133241751
00000010000100000000000133249501
00000000000100000000000134259751
00000000000000000000000134269252
00000010000000000000000134741751
00000010000100000000000134758752
00000000000100000000000135759751
00000000000000000000000135778501
00000010000000000000000136241751
00000010000100000000000136259501
00000000000100000000000137276501
00000000000000000000000137279251
00000010000000000000000137758501
00000010000100000000000137768751
00000000000100000000000138776501
00000000000000000000000138788501
00000010000000000000000139258501
00000010000100000000000139269501
00000000000100000000000140276501
00000000000000000000000140289001
00000010000000000000000140758501
00000010000100000000000140778751
00000000000100000000000141776501
00000000000000000000000141798501
00000010000000000000000142258501
00000010000100000000000142279251
00000000000100000000000143293001
00000000000000000000000143299001
00000010000000000000000143775251
00000010000100000000000143788501
00000000000100000000000144793001
00000000000000000000000144808251
00000010000000000000000145275251
00000010000100000000000145289251
00000000000100000000000146293001
00000000000000000000000146309001
00000010000000000000000146792001
00000010000100000000000146798501
00000000000100000000000147793251
00000000000000000000000147818251
00000010000000000000000148292001
00000010000100000000000148299001
00000000000100000000000149293251
00000000000000000000000149318751
00000010000000000000000149792001
00000010000100000000000149799751
00000000000100000000000150809751
00000000000000000000000150819501
00000010000000000000000151292001
00000010000100000000000151309001
00000000000100000000000152309751
00000000000000000000000152328751
00000010000000000000000152792001
00000010000100000000000152809501
00000000000100000000000153826501
00000000000000000000000153829251
00000010000000000000000154308751
00000010000100000000000154319001
00000000000100000000000155326501
00000000000000000000000155338751
00000010000000000000000155808751
00000010000100000000000155819501
00000000000100000000000156826501
00000000000000000000000156839251
00000010000000000000000157308751
00000010000100000000000157328751
00000000000100000000000158326501
00000000000000000000000158348501
00000010000000000000000158808751
00000010000100000000000158829501
00000000000100000000000159843251
00000000000000000000000159849252
00000010000000000000000160325251
00000010000100000000000160338751
00000000000100000000000161343252
00000000000000000000000161358501
00000010000000000000000161825251
00000010000100000000000161839251
00000000000100000000000162843252
00000000000000000000000162859001
00000010000000000000000163342001
00000010000100000000000163348751
00000000000100000000000164343251
00000000000000000000000164368251
00000010000000000000000164842001
00000010000100000000000164849251
00000000000100000000000165843252
00000000000000000000000165869001
00000010000000000000000166342001
00000010000100000000000166349751
00000000000100000000000167360001
00000000000000000000000167369501
00000010000000000000000167842001
00000010000100000000000167859251
00000000000100000000000168860001
00000000000000000000000168878751
00000010000000000000000169342251
00000010000100000000000169359752
00000000000100000000000170376501
00000000000000000000000170379501
00000010000000000000000170858751
00000010000100000000000170869001
00000000000100000000000171876501
00000000000000000000000171888751
00000010000000000000000172358751
00000010000100000000000172369751
00000000000100000000000173376752
00000000000000000000000173389501
00000010000000000000000173858751
00000010000100000000000173879001
00000000000100000000000174876751
00000000000000000000000174898752
00000010000000000000000175358751
00000010000100000000000175379501
00000000000100000000000176393251
00000000000000000000000176399252
00000010000000000000000176875501
00000010000100000000000176889001
00000000000100000000000177893251
00000000000000000000000177908501
00000010000000000000000178375501
00000010000100000000000178389501
00000000000100000000000179393251
00000000000000000000000179409251
00000010000000000000000179892251
00000010000100000000000179898751
