# Supplementary material for: Auditory presentation and synchronization in Adobe Flash and HTML5/JavaScript Web experiments
Source: Behav Res Methods. 2016 Jul 15;48(3):897–908. doi: 10.3758/s13428-016-0758-5 (PMC5003904; doi:10.3758/s13428-016-0758-5)
Supplement: Supplementary file 1 — (ZIP 1310 kb) [file 13428_2016_758_MOESM1_ESM.zip › Logs/aud-dsc-officepc-1000-cr-jswanew.rtl]

[PC Software Vesion]
20121128
[ARM Firmware Version]
20120901
[Capture Date]
11 May 2016
[Capture Time]
18:21:36
[Capture Duration (Secs)]
180
[Changes]
475
[Samples]
720000
[Soak Rate]
0.0659722222222222
[Audio In 1 Threshold]
126
[Audio In 2 Threshold]
64
[Audio Out 1 Threshold]
64
[Audio Out 2 Threshold]
64
[Opto 1 Threshold]
125
[Opto 2 Threshold]
119
[Opto 3 Threshold]
102
[Opto 4 Threshold]
64
[Opto 1 Refreshes Blocked]
True
[Opto 2 Refreshes Blocked]
True
[Opto 3 Refreshes Blocked]
True
[Opto 4 Refreshes Blocked]
True
[Keypad4Description]
Button 4 of the BBTK Response Pad triggered when pressed.
[Keypad3Description]
Button 3 of the BBTK Response Pad triggered when pressed.
[Keypad2Description]
Button 2 of the BBTK Response Pad triggered when pressed.
[Keypad1Description]
Button 1 of the BBTK Response Pad triggered when pressed.
[Opto4Description]
Opto-detector 4 triggered by an active screen region.
[Opto3Description]
Opto-detector 3 triggered by an active screen region.
[Opto2Description]
Opto-detector 2 triggered by an active screen region.
[Opto1Description]
Opto-detector 1 triggered by an active screen region.
[TTLIn2Description]
TTL input 2 triggered by a digital signal.
[TTLIn1Description]
TTL input 1 triggered by a digital signal.
[AudIn2Description]
Audio input 2 triggered by a BBTK Mic.
[AudIn1Description]
Audio input 1 triggered by a BBTK Mic.
[ASC4Description]
Active Switch Closure output 4 generates a key down.
[ASC3Description]
Active Switch Closure output 3 generates a key down.
[ASC2Description]
Active Switch Closure output 2 generates a key down.
[ASC1Description]
Active Switch Closure output 1 generates a key down.
[TTLOut2Description]
TTL output 2 generates a digital signal.
[TTLOut1Description]
TTL output 1 generates a digital signal.
[AudOut2Description]
Audio output 2 generates a tone on the BBTK sounder.
[AudOut1Description]
Audio output 1 generates a tone on the BBTK sounder.
[Notes]

[Data]
00000000000000000000000000000000
00000000000100000000000002257252
00000010000100000000000002259252
00000010000000000000000003276752
00000000000000000000000003278001
00000000000100000000000003757252
00000010000100000000000003759252
00000000000100000000000004761252
00000000000000000000000004777001
00000000000100000000000005257252
00000010000100000000000005259252
00000010000000000000000006277001
00000000000000000000000006278001
00000000000100000000000006757252
00000010000100000000000006759252
00000010000000000000000007777001
00000000000000000000000007778001
00000010000000000000000008242752
00000010000100000000000008257252
00000010000000000000000009277001
00000000000000000000000009278001
00000000000100000000000009757252
00000010000100000000000009759252
00000010000000000000000010777001
00000000000000000000000010778001
00000000000100000000000011257252
00000010000100000000000011259252
00000000000100000000000012261252
00000000000000000000000012277001
00000000000100000000000012757252
00000010000100000000000012759252
00000010000000000000000013777001
00000000000000000000000013778001
00000000000100000000000014257252
00000010000100000000000014259252
00000010000000000000000015277001
00000000000000000000000015278001
00000010000000000000000015742752
00000010000100000000000015757252
00000010000000000000000016777001
00000000000000000000000016778001
00000000000100000000000017257252
00000010000100000000000017259501
00000010000000000000000018277001
00000000000000000000000018278001
00000000000100000000000018757252
00000010000100000000000018759501
00000000000100000000000019761252
00000000000000000000000019777001
00000000000100000000000020257252
00000010000100000000000020259501
00000010000000000000000021277001
00000000000000000000000021278001
00000010000000000000000021742752
00000010000100000000000021757252
00000010000000000000000022777001
00000000000000000000000022778001
00000000000100000000000023257252
00000010000100000000000023259501
00000010000000000000000024277001
00000000000000000000000024278001
00000000000100000000000024757501
00000010000100000000000024759501
00000010000000000000000025777001
00000000000000000000000025778001
00000000000100000000000026257501
00000010000100000000000026259501
00000000000100000000000027261501
00000000000000000000000027277001
00000000000100000000000027757501
00000010000100000000000027759501
00000010000000000000000028777001
00000000000000000000000028778001
00000010000000000000000029242752
00000010000100000000000029257501
00000010000000000000000030277001
00000000000000000000000030278001
00000000000100000000000030757501
00000010000100000000000030759501
00000010000000000000000031777001
00000000000000000000000031778001
00000000000100000000000032257501
00000010000100000000000032259501
00000000000100000000000033261501
00000000000000000000000033277001
00000000000100000000000033757501
00000010000100000000000033759501
00000000000100000000000034761501
00000000000000000000000034777001
00000000000100000000000035257501
00000010000100000000000035259501
00000010000000000000000036277001
00000000000000000000000036278252
00000010000000000000000036742752
00000010000100000000000036757501
00000010000000000000000037777001
00000000000000000000000037778252
00000000000100000000000038257501
00000010000100000000000038259501
00000010000000000000000039277001
00000000000000000000000039278252
00000000000100000000000039757501
00000010000100000000000039759501
00000000000100000000000040761501
00000000000000000000000040777252
00000000000100000000000041257501
00000010000100000000000041259501
00000010000000000000000042277252
00000000000000000000000042278252
00000000000100000000000042757501
00000010000100000000000042759501
00000010000000000000000043777252
00000000000000000000000043778252
00000010000000000000000044243001
00000010000100000000000044257501
00000010000000000000000045277252
00000000000000000000000045278252
00000000000100000000000045757501
00000010000100000000000045759501
00000010000000000000000046777252
00000000000000000000000046778252
00000000000100000000000047257501
00000010000100000000000047259501
00000000000100000000000048261501
00000000000000000000000048277252
00000000000100000000000048757501
00000010000100000000000048759501
00000010000000000000000049777252
00000000000000000000000049778252
00000000000100000000000050257501
00000010000100000000000050259501
00000010000000000000000051277252
00000000000000000000000051278252
00000010000000000000000051743001
00000010000100000000000051757501
00000010000000000000000052777252
00000000000000000000000052778252
00000000000100000000000053257501
00000010000100000000000053259752
00000010000000000000000054277252
00000000000000000000000054278252
00000000000100000000000054757501
00000010000100000000000054759752
00000000000100000000000055761501
00000000000000000000000055777252
00000000000100000000000056257501
00000010000100000000000056259752
00000010000000000000000057277252
00000000000000000000000057278252
00000000000100000000000057757501
00000010000100000000000057759752
00000010000000000000000058777252
00000000000000000000000058778252
00000010000000000000000059243001
00000010000100000000000059257752
00000010000000000000000060277252
00000000000000000000000060278252
00000000000100000000000060757752
00000010000100000000000060759752
00000010000000000000000061777252
00000000000000000000000061778252
00000000000100000000000062257752
00000010000100000000000062259752
00000000000100000000000063261752
00000000000000000000000063277252
00000000000100000000000063757752
00000010000100000000000063759752
00000010000000000000000064777252
00000000000000000000000064778252
00000000000100000000000065257752
00000010000100000000000065259752
00000010000000000000000066277252
00000000000000000000000066278252
00000010000000000000000066743001
00000010000100000000000066757752
00000010000000000000000067777252
00000000000000000000000067778252
00000000000100000000000068257752
00000010000100000000000068259752
00000010000000000000000069277252
00000000000000000000000069278252
00000000000100000000000069757752
00000010000100000000000069759752
00000000000100000000000070761752
00000000000000000000000070777252
00000000000100000000000071257752
00000010000100000000000071259752
00000010000000000000000072277252
00000000000000000000000072278252
00000000000100000000000072757752
00000010000100000000000072759752
00000010000000000000000073777252
00000000000000000000000073778501
00000010000000000000000074243252
00000010000100000000000074257752
00000010000000000000000075277501
00000000000000000000000075278501
00000000000100000000000075757752
00000010000100000000000075759752
00000010000000000000000076777501
00000000000000000000000076778501
00000000000100000000000077257752
00000010000100000000000077259752
00000000000100000000000078261752
00000000000000000000000078277501
00000000000100000000000078757752
00000010000100000000000078759752
00000010000000000000000079777501
00000000000000000000000079778501
00000000000100000000000080257752
00000010000100000000000080259752
00000010000000000000000081277501
00000000000000000000000081278501
00000010000000000000000081743252
00000010000100000000000081757752
00000010000000000000000082777501
00000000000000000000000082778501
00000000000100000000000083257752
00000010000100000000000083259752
00000010000000000000000084277501
00000000000000000000000084278501
00000000000100000000000084757752
00000010000100000000000084760001
00000000000100000000000085761752
00000000000000000000000085777501
00000000000100000000000086257752
00000010000100000000000086260001
00000010000000000000000087277501
00000000000000000000000087278501
00000000000100000000000087757752
00000010000100000000000087760001
00000010000000000000000088777501
00000000000000000000000088778501
00000010000000000000000089243252
00000010000100000000000089257752
00000010000000000000000090277501
00000000000000000000000090278501
00000000000100000000000090757752
00000010000100000000000090760001
00000010000000000000000091777501
00000000000000000000000091778501
00000000000100000000000092257752
00000010000100000000000092260001
00000000000100000000000093262001
00000000000000000000000093277501
00000000000100000000000093758001
00000010000100000000000093760001
00000010000000000000000094777501
00000000000000000000000094778501
00000000000100000000000095258001
00000010000100000000000095260001
00000010000000000000000096277501
00000000000000000000000096278501
00000010000000000000000096743252
00000010000100000000000096758001
00000010000000000000000097777501
00000000000000000000000097778501
00000000000100000000000098258001
00000010000100000000000098260001
00000010000000000000000099277501
00000000000000000000000099278501
00000000000100000000000099758001
00000010000100000000000099760001
00000000000100000000000100762001
00000000000000000000000100777501
00000000000100000000000101258001
00000010000100000000000101260001
00000010000000000000000102277501
00000000000000000000000102278501
00000000000100000000000102758001
00000010000100000000000102760001
00000010000000000000000103777501
00000000000000000000000103778501
00000010000000000000000104243252
00000010000100000000000104258001
00000010000000000000000105277501
00000000000000000000000105278752
00000000000100000000000105758001
00000010000100000000000105760001
00000010000000000000000106777501
00000000000000000000000106778752
00000000000100000000000107258001
00000010000100000000000107260001
00000000000100000000000108262001
00000000000000000000000108277752
00000000000100000000000108758001
00000010000100000000000108760001
00000010000000000000000109777752
00000000000000000000000109778752
00000010000000000000000110243501
00000010000100000000000110258001
00000010000000000000000111277752
00000000000000000000000111278752
00000010000000000000000111743501
00000010000100000000000111758001
00000010000000000000000112777752
00000000000000000000000112778752
00000000000100000000000113258001
00000010000100000000000113260001
00000010000000000000000114277752
00000000000000000000000114278752
00000000000100000000000114758001
00000010000100000000000114760001
00000000000100000000000115762001
00000000000000000000000115777752
00000000000100000000000116258001
00000010000100000000000116260001
00000010000000000000000117277752
00000000000000000000000117278752
00000010000000000000000117743501
00000010000100000000000117758001
00000010000000000000000118777752
00000000000000000000000118778752
00000000000100000000000119258001
00000010000100000000000119260252
00000010000000000000000120277752
00000000000000000000000120278752
00000000000100000000000120758001
00000010000100000000000120760252
00000010000000000000000121777752
00000000000000000000000121778752
00000000000100000000000122258001
00000010000100000000000122260252
00000000000100000000000123262001
00000000000000000000000123277752
00000000000100000000000123758001
00000010000100000000000123760252
00000010000000000000000124777752
00000000000000000000000124778752
00000010000000000000000125243501
00000010000100000000000125258001
00000010000000000000000126277752
00000000000000000000000126278752
00000000000100000000000126758001
00000010000100000000000126760252
00000010000000000000000127777752
00000000000000000000000127778752
00000000000100000000000128258252
00000010000100000000000128260252
00000000000100000000000129262001
00000000000000000000000129277752
00000000000100000000000129758252
00000010000100000000000129760252
00000000000100000000000130762001
00000000000000000000000130777752
00000000000100000000000131258252
00000010000100000000000131260252
00000010000000000000000132277752
00000000000000000000000132278752
00000010000000000000000132743501
00000010000100000000000132758252
00000010000000000000000133777752
00000000000000000000000133778752
00000000000100000000000134258252
00000010000100000000000134260252
00000010000000000000000135277752
00000000000000000000000135278752
00000000000100000000000135758252
00000010000100000000000135760252
00000000000100000000000136762252
00000000000000000000000136777752
00000000000100000000000137258252
00000010000100000000000137260252
00000010000000000000000138277752
00000000000000000000000138278752
00000000000100000000000138758252
00000010000100000000000138760252
00000010000000000000000139777752
00000000000000000000000139779001
00000010000000000000000140243501
00000010000100000000000140258252
00000010000000000000000141277752
00000000000000000000000141279001
00000000000100000000000141758252
00000010000100000000000141760252
00000010000000000000000142777752
00000000000000000000000142779001
00000000000100000000000143258252
00000010000100000000000143260252
00000000000100000000000144262252
00000000000000000000000144277752
00000000000100000000000144758252
00000010000100000000000144760252
00000010000000000000000145778001
00000000000000000000000145779001
00000000000100000000000146258252
00000010000100000000000146260252
00000010000000000000000147278001
00000000000000000000000147279001
00000010000000000000000147743752
00000010000100000000000147758252
00000010000000000000000148778001
00000000000000000000000148779001
00000000000100000000000149258252
00000010000100000000000149260252
00000010000000000000000150278001
00000000000000000000000150279001
00000000000100000000000150758252
00000010000100000000000150760252
00000000000100000000000151762252
00000000000000000000000151778001
00000000000100000000000152258252
00000010000100000000000152260252
00000010000000000000000153278001
00000000000000000000000153279001
00000000000100000000000153758252
00000010000100000000000153760252
00000010000000000000000154778001
00000000000000000000000154779001
00000010000000000000000155243752
00000010000100000000000155258252
00000010000000000000000156278001
00000000000000000000000156279001
00000000000100000000000156758252
00000010000100000000000156760501
00000010000000000000000157778001
00000000000000000000000157779001
00000000000100000000000158258252
00000010000100000000000158260501
00000000000100000000000159262252
00000000000000000000000159278001
00000000000100000000000159758252
00000010000100000000000159760501
00000010000000000000000160777501
00000000000000000000000160779001
00000000000100000000000161258252
00000010000100000000000161260501
00000010000000000000000162278001
00000000000000000000000162279001
00000010000000000000000162743752
00000010000100000000000162758501
00000010000000000000000163778001
00000000000000000000000163779001
00000000000100000000000164258501
00000010000100000000000164260501
00000010000000000000000165278001
00000000000000000000000165279001
00000000000100000000000165758501
00000010000100000000000165760501
00000000000100000000000166762501
00000000000000000000000166778001
00000000000100000000000167258501
00000010000100000000000167260501
00000010000000000000000168278001
00000000000000000000000168279001
00000000000100000000000168758501
00000010000100000000000168760501
00000010000000000000000169778001
00000000000000000000000169779001
00000010000000000000000170243752
00000010000100000000000170258501
00000010000000000000000171278001
00000000000000000000000171279252
00000000000100000000000171758501
00000010000100000000000171760501
00000010000000000000000172778001
00000000000000000000000172779252
00000000000100000000000173258501
00000010000100000000000173260501
00000000000100000000000174262501
00000000000000000000000174278001
00000000000100000000000174758501
00000010000100000000000174760501
00000010000000000000000175778001
00000000000000000000000175779252
00000000000100000000000176258501
00000010000100000000000176260501
00000010000000000000000177278001
00000000000000000000000177279252
00000010000000000000000177744001
00000010000100000000000177758501
00000010000000000000000178778252
00000000000000000000000178779252
00000000000100000000000179258501
00000010000100000000000179260501
