# Supplementary material for: Auditory presentation and synchronization in Adobe Flash and HTML5/JavaScript Web experiments
Source: Behav Res Methods. 2016 Jul 15;48(3):897–908. doi: 10.3758/s13428-016-0758-5 (PMC5003904; doi:10.3758/s13428-016-0758-5)
Supplement: Supplementary file 1 — (ZIP 1310 kb) [file 13428_2016_758_MOESM1_ESM.zip › Logs/aud-dsc-officepc-1000-cr-jswanew-rep1.rtl]

[PC Software Vesion]
20121128
[ARM Firmware Version]
20120901
[Capture Date]
12 May 2016
[Capture Time]
16:44:18
[Capture Duration (Secs)]
180
[Changes]
471
[Samples]
720000
[Soak Rate]
0.0654166666666667
[Audio In 1 Threshold]
126
[Audio In 2 Threshold]
64
[Audio Out 1 Threshold]
64
[Audio Out 2 Threshold]
64
[Opto 1 Threshold]
125
[Opto 2 Threshold]
119
[Opto 3 Threshold]
102
[Opto 4 Threshold]
64
[Opto 1 Refreshes Blocked]
True
[Opto 2 Refreshes Blocked]
True
[Opto 3 Refreshes Blocked]
True
[Opto 4 Refreshes Blocked]
True
[Keypad4Description]
Button 4 of the BBTK Response Pad triggered when pressed.
[Keypad3Description]
Button 3 of the BBTK Response Pad triggered when pressed.
[Keypad2Description]
Button 2 of the BBTK Response Pad triggered when pressed.
[Keypad1Description]
Button 1 of the BBTK Response Pad triggered when pressed.
[Opto4Description]
Opto-detector 4 triggered by an active screen region.
[Opto3Description]
Opto-detector 3 triggered by an active screen region.
[Opto2Description]
Opto-detector 2 triggered by an active screen region.
[Opto1Description]
Opto-detector 1 triggered by an active screen region.
[TTLIn2Description]
TTL input 2 triggered by a digital signal.
[TTLIn1Description]
TTL input 1 triggered by a digital signal.
[AudIn2Description]
Audio input 2 triggered by a BBTK Mic.
[AudIn1Description]
Audio input 1 triggered by a BBTK Mic.
[ASC4Description]
Active Switch Closure output 4 generates a key down.
[ASC3Description]
Active Switch Closure output 3 generates a key down.
[ASC2Description]
Active Switch Closure output 2 generates a key down.
[ASC1Description]
Active Switch Closure output 1 generates a key down.
[TTLOut2Description]
TTL output 2 generates a digital signal.
[TTLOut1Description]
TTL output 1 generates a digital signal.
[AudOut2Description]
Audio output 2 generates a tone on the BBTK sounder.
[AudOut1Description]
Audio output 1 generates a tone on the BBTK sounder.
[Notes]

[Data]
00000000000000000000000000000000
00000010000000000000000003731001
00000010000100000000000003737251
00000000000100000000000004749252
00000000000000000000000004757001
00000010000000000000000005231001
00000010000100000000000005237251
00000000000100000000000006249252
00000000000000000000000006257001
00000010000000000000000006731001
00000010000100000000000006737251
00000010000000000000000007757001
00000000000000000000000007766001
00000010000000000000000008231001
00000010000100000000000008237251
00000010000000000000000009257001
00000000000000000000000009266001
00000010000000000000000009731001
00000010000100000000000009737751
00000010000000000000000010757001
00000000000000000000000010766001
00000010000000000000000011231001
00000010000100000000000011237251
00000010000000000000000012256501
00000000000000000000000012266001
00000010000000000000000012731001
00000010000100000000000012737251
00000000000100000000000013749501
00000000000000000000000013757001
00000010000000000000000014231001
00000010000100000000000014237251
00000010000000000000000015257001
00000000000000000000000015266001
00000010000000000000000015731001
00000010000100000000000015737251
00000010000000000000000016757001
00000000000000000000000016766001
00000010000000000000000017231001
00000010000100000000000017237501
00000010000000000000000018257001
00000000000000000000000018266001
00000010000000000000000018731001
00000010000100000000000018737501
00000010000000000000000019757001
00000000000000000000000019766251
00000010000000000000000020231001
00000010000100000000000020237501
00000000000100000000000021249501
00000000000000000000000021257001
00000010000000000000000021731251
00000010000100000000000021737501
00000010000000000000000022757001
00000000000000000000000022766251
00000010000000000000000023231251
00000010000100000000000023237501
00000010000000000000000024257001
00000000000000000000000024266251
00000010000000000000000024731251
00000010000100000000000024737501
00000010000000000000000025757001
00000000000000000000000025766251
00000000000100000000000026229001
00000010000100000000000026231251
00000010000000000000000027257001
00000000000000000000000027266251
00000010000000000000000027731251
00000010000100000000000027737501
00000010000000000000000028757001
00000000000000000000000028766251
00000010000000000000000029231251
00000010000100000000000029237501
00000010000000000000000030257001
00000000000000000000000030266251
00000010000000000000000030731251
00000010000100000000000030737501
00000010000000000000000031757001
00000000000000000000000031766251
00000010000000000000000032231251
00000010000100000000000032237501
00000010000000000000000033257001
00000000000000000000000033266251
00000010000000000000000033731251
00000010000100000000000033737501
00000000000100000000000034749501
00000000000000000000000034757251
00000010000000000000000035231252
00000010000100000000000035237501
00000010000000000000000036257251
00000000000000000000000036266252
00000010000000000000000036731251
00000010000100000000000036737501
00000010000000000000000037757252
00000000000000000000000037766251
00000010000000000000000038231251
00000010000100000000000038237501
00000010000000000000000039257251
00000000000000000000000039266252
00000010000000000000000039731251
00000010000100000000000039737501
00000010000000000000000040757252
00000000000000000000000040766251
00000010000000000000000041231251
00000010000100000000000041237501
00000000000100000000000042249751
00000000000000000000000042257251
00000010000000000000000042731251
00000010000100000000000042737501
00000010000000000000000043757251
00000000000000000000000043766252
00000010000000000000000044231251
00000010000100000000000044237501
00000010000000000000000045257251
00000000000000000000000045266252
00000010000000000000000045731251
00000010000100000000000045737501
00000010000000000000000046757252
00000000000000000000000046766251
00000010000000000000000047231251
00000010000100000000000047237501
00000010000000000000000048257251
00000000000000000000000048266252
00000010000000000000000048731251
00000010000100000000000048737501
00000000000100000000000049749752
00000000000000000000000049757251
00000010000000000000000050231252
00000010000100000000000050237501
00000010000000000000000051257251
00000000000000000000000051266252
00000010000000000000000051731251
00000010000100000000000051737752
00000010000000000000000052757251
00000000000000000000000052766252
00000010000000000000000053231501
00000010000100000000000053237751
00000010000000000000000054257252
00000000000000000000000054266501
00000010000000000000000054731251
00000010000100000000000054737751
00000010000000000000000055757252
00000000000000000000000055766501
00000010000000000000000056231501
00000010000100000000000056237751
00000000000100000000000057249752
00000000000000000000000057257251
00000010000000000000000057731501
00000010000100000000000057737751
00000010000000000000000058757252
00000000000000000000000058766501
00000010000000000000000059231501
00000010000100000000000059237751
00000010000000000000000060257252
00000000000000000000000060266501
00000010000000000000000060731501
00000010000100000000000060737751
00000010000000000000000061756752
00000000000000000000000061766501
00000010000000000000000062231501
00000010000100000000000062237751
00000010000000000000000063256752
00000000000000000000000063266501
00000010000000000000000063731501
00000010000100000000000063737751
00000000000100000000000064749752
00000000000000000000000064756751
00000010000000000000000065231501
00000010000100000000000065237751
00000010000000000000000066257252
00000000000000000000000066266501
00000010000000000000000066731501
00000010000100000000000066737751
00000010000000000000000067757252
00000000000000000000000067766501
00000010000000000000000068231501
00000010000100000000000068237751
00000010000000000000000069257501
00000000000000000000000069266501
00000010000000000000000069731501
00000010000100000000000069737751
00000010000000000000000070757501
00000000000000000000000070766501
00000010000000000000000071231501
00000010000100000000000071237751
00000000000100000000000072249752
00000000000000000000000072257501
00000010000000000000000072731501
00000010000100000000000072737751
00000010000000000000000073757501
00000000000000000000000073766501
00000010000000000000000074231501
00000010000100000000000074237751
00000010000000000000000075256501
00000000000000000000000075266501
00000010000000000000000075731501
00000010000100000000000075737751
00000010000000000000000076757001
00000000000000000000000076766501
00000010000000000000000077231501
00000010000100000000000077237751
00000010000000000000000078257501
00000000000000000000000078266501
00000010000000000000000078731501
00000010000100000000000078737751
00000000000100000000000079750001
00000000000000000000000079757501
00000010000000000000000080231501
00000010000100000000000080237751
00000010000000000000000081256501
00000000000000000000000081266501
00000010000000000000000081731501
00000010000100000000000081737751
00000010000000000000000082757501
00000000000000000000000082766501
00000010000000000000000083231501
00000010000100000000000083237751
00000010000000000000000084257501
00000000000000000000000084266501
00000010000000000000000084731501
00000010000100000000000084738001
00000010000000000000000085756501
00000000000000000000000085766501
00000010000000000000000086231501
00000010000100000000000086238001
00000000000100000000000087250001
00000000000000000000000087257501
00000010000000000000000087731501
00000010000100000000000087738001
00000010000000000000000088757501
00000000000000000000000088766751
00000010000000000000000089231751
00000010000100000000000089238001
00000010000000000000000090256001
00000000000000000000000090266751
00000010000000000000000090731752
00000010000100000000000090738001
00000010000000000000000091757001
00000000000000000000000091766751
00000010000000000000000092231751
00000010000100000000000092238001
00000010000000000000000093257501
00000000000000000000000093266751
00000010000000000000000093731752
00000010000100000000000093738001
00000000000100000000000094750001
00000000000000000000000094757501
00000010000000000000000095231751
00000010000100000000000095238001
00000010000000000000000096257501
00000000000000000000000096266751
00000010000000000000000096731752
00000010000100000000000096738001
00000010000000000000000097757501
00000000000000000000000097766751
00000010000000000000000098231751
00000010000100000000000098238001
00000010000000000000000099257501
00000000000000000000000099266751
00000010000000000000000099731752
00000010000100000000000099738001
00000010000000000000000100757501
00000000000000000000000100766751
00000010000000000000000101231751
00000010000100000000000101238001
00000000000100000000000102250001
00000000000000000000000102257251
00000010000000000000000102731751
00000010000100000000000102738001
00000010000000000000000103756751
00000000000000000000000103766752
00000010000000000000000104231751
00000010000100000000000104238001
00000010000000000000000105257751
00000000000000000000000105266752
00000010000000000000000105731751
00000010000100000000000105738001
00000010000000000000000106757751
00000000000000000000000106766752
00000010000000000000000107231751
00000010000100000000000107238001
00000010000000000000000108257751
00000000000000000000000108266752
00000010000000000000000108731751
00000010000100000000000108738001
00000000000100000000000109750251
00000000000000000000000109757251
00000010000000000000000110231752
00000010000100000000000110238001
00000000000100000000000111250251
00000000000000000000000111257751
00000010000000000000000111731752
00000010000100000000000111738001
00000010000000000000000112757751
00000000000000000000000112766752
00000010000000000000000113231751
00000010000100000000000113238001
00000010000000000000000114257751
00000000000000000000000114266752
00000010000000000000000114731751
00000010000100000000000114738001
00000010000000000000000115757751
00000000000000000000000115766752
00000010000000000000000116231751
00000010000100000000000116238001
00000000000100000000000117250251
00000000000000000000000117257751
00000010000000000000000117731752
00000010000100000000000117738001
00000010000000000000000118757751
00000000000000000000000118766752
00000010000000000000000119231751
00000010000100000000000119238001
00000010000000000000000120257751
00000000000000000000000120266752
00000010000000000000000120731751
00000010000100000000000120738251
00000010000000000000000121757752
00000000000000000000000121766751
00000010000000000000000122231751
00000010000100000000000122238251
00000010000000000000000123257752
00000000000000000000000123267001
00000010000000000000000123731751
00000010000100000000000123738251
00000010000000000000000124757752
00000000000000000000000124767001
00000010000000000000000125231751
00000010000100000000000125238251
00000010000000000000000126257752
00000000000000000000000126267001
00000010000000000000000126731751
00000010000100000000000126738251
00000010000000000000000127757752
00000000000000000000000127767001
00000010000000000000000128231751
00000010000100000000000128238251
00000010000000000000000129257752
00000000000000000000000129267001
00000010000000000000000129731752
00000010000100000000000129738251
00000000000100000000000130750252
00000000000000000000000130757751
00000010000000000000000131232001
00000010000100000000000131238251
00000010000000000000000132257752
00000000000000000000000132267001
00000010000000000000000132732001
00000010000100000000000132738251
00000010000000000000000133757752
00000000000000000000000133767001
00000010000000000000000134232001
00000010000100000000000134238251
00000010000000000000000135257752
00000000000000000000000135267001
00000010000000000000000135732001
00000010000100000000000135738251
00000010000000000000000136758001
00000000000000000000000136767001
00000010000000000000000137232001
00000010000100000000000137238251
00000000000100000000000138250252
00000000000000000000000138258001
00000010000000000000000138732001
00000010000100000000000138738251
00000010000000000000000139758001
00000000000000000000000139767001
00000010000000000000000140232001
00000010000100000000000140238251
00000010000000000000000141258001
00000000000000000000000141267001
00000010000000000000000141732001
00000010000100000000000141738251
00000010000000000000000142758001
00000000000000000000000142767001
00000010000000000000000143232001
00000010000100000000000143238251
00000010000000000000000144258001
00000000000000000000000144267001
00000010000000000000000144732001
00000010000100000000000144738251
00000000000100000000000145750252
00000000000000000000000145758001
00000010000000000000000146232001
00000010000100000000000146238251
00000010000000000000000147258001
00000000000000000000000147267001
00000010000000000000000147732001
00000010000100000000000147738251
00000010000000000000000148758001
00000000000000000000000148767001
00000010000000000000000149232001
00000010000100000000000149238251
00000010000000000000000150258001
00000000000000000000000150267001
00000010000000000000000150732001
00000010000100000000000150738251
00000010000000000000000151758001
00000000000000000000000151767001
00000010000000000000000152232001
00000010000100000000000152238251
00000000000100000000000153250501
00000000000000000000000153258001
00000010000000000000000153732001
00000010000100000000000153738251
00000010000000000000000154758001
00000000000000000000000154767001
00000010000000000000000155232001
00000010000100000000000155238501
00000010000000000000000156258001
00000000000000000000000156267251
00000010000000000000000156732001
00000010000100000000000156738501
00000010000000000000000157758001
00000000000000000000000157767251
00000010000000000000000158232001
00000010000100000000000158238501
00000010000000000000000159258001
00000000000000000000000159267251
00000010000000000000000159732001
00000010000100000000000159738501
00000000000100000000000160750501
00000000000000000000000160758001
00000010000000000000000161232001
00000010000100000000000161238501
00000010000000000000000162258001
00000000000000000000000162267251
00000010000000000000000162732001
00000010000100000000000162738501
00000010000000000000000163758001
00000000000000000000000163767251
00000010000000000000000164232001
00000010000100000000000164238501
00000010000000000000000165258001
00000000000000000000000165267251
00000010000000000000000165732001
00000010000100000000000165738501
00000010000000000000000166757501
00000000000000000000000166767251
00000010000000000000000167232251
00000010000100000000000167238501
00000000000100000000000168250501
00000000000000000000000168258001
00000010000000000000000168732251
00000010000100000000000168738501
00000010000000000000000169757501
00000000000000000000000169767251
00000010000000000000000170232251
00000010000100000000000170238501
00000010000000000000000171258001
00000000000000000000000171267251
00000010000000000000000171732251
00000010000100000000000171738501
00000010000000000000000172758001
00000000000000000000000172767251
00000010000000000000000173232251
00000010000100000000000173238501
00000010000000000000000174258251
00000000000000000000000174267252
00000010000000000000000174732251
00000010000100000000000174738501
00000000000100000000000175750501
00000000000000000000000175758251
00000010000000000000000176232252
00000010000100000000000176238501
00000010000000000000000177258251
00000000000000000000000177267252
00000010000000000000000177732251
00000010000100000000000177738501
00000010000000000000000178758251
00000000000000000000000178767252
00000010000000000000000179232251
00000010000100000000000179238501
