# Supplementary material for: Auditory presentation and synchronization in Adobe Flash and HTML5/JavaScript Web experiments
Source: Behav Res Methods. 2016 Jul 15;48(3):897–908. doi: 10.3758/s13428-016-0758-5 (PMC5003904; doi:10.3758/s13428-016-0758-5)
Supplement: Supplementary file 1 — (ZIP 1310 kb) [file 13428_2016_758_MOESM1_ESM.zip › Logs/aud-dsc-officepc-1000-cr-jswanew-rep2.rtl]

[PC Software Vesion]
20121128
[ARM Firmware Version]
20120901
[Capture Date]
12 May 2016
[Capture Time]
16:54:27
[Capture Duration (Secs)]
180
[Changes]
471
[Samples]
720000
[Soak Rate]
0.0654166666666667
[Audio In 1 Threshold]
126
[Audio In 2 Threshold]
64
[Audio Out 1 Threshold]
64
[Audio Out 2 Threshold]
64
[Opto 1 Threshold]
125
[Opto 2 Threshold]
119
[Opto 3 Threshold]
102
[Opto 4 Threshold]
64
[Opto 1 Refreshes Blocked]
True
[Opto 2 Refreshes Blocked]
True
[Opto 3 Refreshes Blocked]
True
[Opto 4 Refreshes Blocked]
True
[Keypad4Description]
Button 4 of the BBTK Response Pad triggered when pressed.
[Keypad3Description]
Button 3 of the BBTK Response Pad triggered when pressed.
[Keypad2Description]
Button 2 of the BBTK Response Pad triggered when pressed.
[Keypad1Description]
Button 1 of the BBTK Response Pad triggered when pressed.
[Opto4Description]
Opto-detector 4 triggered by an active screen region.
[Opto3Description]
Opto-detector 3 triggered by an active screen region.
[Opto2Description]
Opto-detector 2 triggered by an active screen region.
[Opto1Description]
Opto-detector 1 triggered by an active screen region.
[TTLIn2Description]
TTL input 2 triggered by a digital signal.
[TTLIn1Description]
TTL input 1 triggered by a digital signal.
[AudIn2Description]
Audio input 2 triggered by a BBTK Mic.
[AudIn1Description]
Audio input 1 triggered by a BBTK Mic.
[ASC4Description]
Active Switch Closure output 4 generates a key down.
[ASC3Description]
Active Switch Closure output 3 generates a key down.
[ASC2Description]
Active Switch Closure output 2 generates a key down.
[ASC1Description]
Active Switch Closure output 1 generates a key down.
[TTLOut2Description]
TTL output 2 generates a digital signal.
[TTLOut1Description]
TTL output 1 generates a digital signal.
[AudOut2Description]
Audio output 2 generates a tone on the BBTK sounder.
[AudOut1Description]
Audio output 1 generates a tone on the BBTK sounder.
[Notes]

[Data]
00000000000000000000000000000000
00000010000000000000000003644501
00000010000100000000000003656001
00000010000000000000000004675751
00000000000000000000000004679501
00000010000000000000000005144501
00000010000100000000000005156001
00000000000100000000000006162751
00000000000000000000000006175251
00000000000100000000000006656001
00000010000100000000000006661001
00000000000100000000000007662751
00000000000000000000000007675751
00000010000000000000000008144501
00000010000100000000000008156001
00000000000100000000000009162751
00000000000000000000000009175251
00000010000000000000000009644501
00000010000100000000000009656001
00000010000000000000000010674751
00000000000000000000000010679501
00000010000000000000000011144501
00000010000100000000000011156001
00000010000000000000000012174751
00000000000000000000000012179501
00000000000100000000000012656001
00000010000100000000000012661252
00000000000100000000000013663001
00000000000000000000000013674751
00000010000000000000000014144501
00000010000100000000000014156001
00000000000100000000000015163001
00000000000000000000000015174751
00000010000000000000000015644501
00000010000100000000000015656001
00000010000000000000000016675751
00000000000000000000000016679501
00000010000000000000000017144501
00000010000100000000000017156001
00000010000000000000000018175751
00000000000000000000000018179501
00000010000000000000000018644501
00000010000100000000000018656251
00000010000000000000000019675751
00000000000000000000000019679501
00000010000000000000000020144501
00000010000100000000000020156251
00000000000100000000000021163001
00000000000000000000000021175751
00000000000100000000000021656251
00000010000100000000000021661251
00000000000100000000000022663001
00000000000000000000000022675751
00000010000000000000000023144501
00000010000100000000000023156251
00000010000000000000000024175751
00000000000000000000000024179751
00000010000000000000000024644501
00000010000100000000000024656251
00000010000000000000000025675751
00000000000000000000000025679752
00000010000000000000000026144501
00000010000100000000000026156251
00000010000000000000000027175751
00000000000000000000000027179751
00000000000100000000000027656251
00000010000100000000000027661251
00000000000100000000000028663001
00000000000000000000000028675751
00000010000000000000000029144751
00000010000100000000000029156251
00000000000100000000000030163001
00000000000000000000000030175751
00000010000000000000000030644751
00000010000100000000000030656251
00000010000000000000000031675752
00000000000000000000000031679751
00000010000000000000000032144751
00000010000100000000000032156252
00000010000000000000000033175751
00000000000000000000000033179751
00000010000000000000000033644751
00000010000100000000000033656251
00000000000100000000000034663001
00000000000000000000000034675751
00000010000000000000000035144751
00000010000100000000000035156251
00000000000100000000000036163001
00000000000000000000000036176001
00000000000100000000000036656251
00000010000100000000000036661251
00000000000100000000000037663001
00000000000000000000000037676001
00000010000000000000000038144751
00000010000100000000000038156251
00000010000000000000000039176001
00000000000000000000000039179751
00000010000000000000000039644751
00000010000100000000000039656251
00000010000000000000000040676001
00000000000000000000000040679751
00000010000000000000000041144751
00000010000100000000000041156251
00000000000100000000000042163001
00000000000000000000000042176001
00000000000100000000000042656251
00000010000100000000000042661501
00000000000100000000000043663001
00000000000000000000000043676001
00000010000000000000000044144751
00000010000100000000000044156251
00000000000100000000000045163001
00000000000000000000000045176001
00000010000000000000000045644751
00000010000100000000000045656251
00000010000000000000000046676001
00000000000000000000000046679752
00000010000000000000000047144751
00000010000100000000000047156251
00000010000000000000000048176001
00000000000000000000000048179751
00000010000000000000000048644751
00000010000100000000000048656251
00000000000100000000000049663251
00000000000000000000000049676001
00000010000000000000000050144751
00000010000100000000000050156252
00000000000100000000000051163251
00000000000000000000000051176001
00000000000100000000000051656252
00000010000100000000000051661501
00000000000100000000000052663251
00000000000000000000000052676001
00000010000000000000000053144751
00000010000100000000000053156251
00000010000000000000000054176001
00000000000000000000000054179751
00000010000000000000000054644751
00000010000100000000000054656501
00000010000000000000000055676001
00000000000000000000000055679751
00000010000000000000000056144752
00000010000100000000000056156501
00000000000100000000000057163251
00000000000000000000000057176001
00000000000100000000000057656501
00000010000100000000000057661501
00000000000100000000000058663251
00000000000000000000000058676001
00000010000000000000000059144751
00000010000100000000000059156501
00000000000100000000000060163251
00000000000000000000000060176001
00000010000000000000000060645001
00000010000100000000000060656501
00000010000000000000000061676001
00000000000000000000000061680001
00000010000000000000000062145001
00000010000100000000000062156501
00000010000000000000000063176001
00000000000000000000000063180001
00000010000000000000000063645001
00000010000100000000000063656501
00000000000100000000000064663251
00000000000000000000000064676001
00000010000000000000000065145001
00000010000100000000000065156501
00000000000100000000000066163251
00000000000000000000000066176001
00000000000100000000000066656501
00000010000100000000000066661501
00000000000100000000000067663251
00000000000000000000000067676001
00000010000000000000000068145001
00000010000100000000000068156501
00000010000000000000000069176001
00000000000000000000000069180001
00000010000000000000000069645001
00000010000100000000000069656501
00000010000000000000000070676001
00000000000000000000000070680001
00000010000000000000000071145001
00000010000100000000000071156501
00000000000100000000000072163251
00000000000000000000000072175751
00000000000100000000000072656501
00000010000100000000000072661752
00000000000100000000000073663251
00000000000000000000000073676251
00000010000000000000000074145001
00000010000100000000000074156501
00000000000100000000000075163251
00000000000000000000000075176251
00000010000000000000000075645001
00000010000100000000000075656501
00000010000000000000000076676251
00000000000000000000000076680001
00000010000000000000000077145001
00000010000100000000000077156501
00000010000000000000000078176251
00000000000000000000000078180001
00000010000000000000000078645001
00000010000100000000000078656501
00000000000100000000000079663251
00000000000000000000000079676251
00000010000000000000000080145001
00000010000100000000000080156501
00000000000100000000000081163251
00000000000000000000000081176251
00000000000100000000000081656501
00000010000100000000000081661751
00000000000100000000000082663501
00000000000000000000000082676251
00000010000000000000000083145001
00000010000100000000000083156501
00000010000000000000000084176251
00000000000000000000000084180001
00000010000000000000000084645001
00000010000100000000000084656501
00000010000000000000000085676251
00000000000000000000000085680001
00000010000000000000000086145001
00000010000100000000000086156501
00000000000100000000000087163501
00000000000000000000000087176251
00000000000100000000000087656501
00000010000100000000000087661751
00000000000100000000000088663501
00000000000000000000000088676251
00000010000000000000000089145001
00000010000100000000000089156751
00000000000100000000000090163501
00000000000000000000000090176251
00000010000000000000000090645001
00000010000100000000000090656751
00000010000000000000000091676251
00000000000000000000000091680252
00000010000000000000000092145001
00000010000100000000000092156751
00000010000000000000000093176251
00000000000000000000000093180251
00000000000100000000000093656751
00000010000100000000000093661751
00000000000100000000000094663501
00000000000000000000000094676251
00000010000000000000000095145001
00000010000100000000000095156751
00000000000100000000000096163501
00000000000000000000000096176251
00000000000100000000000096656751
00000010000100000000000096661751
00000000000100000000000097663501
00000000000000000000000097675751
00000010000000000000000098145252
00000010000100000000000098156751
00000010000000000000000099176251
00000000000000000000000099180251
00000010000000000000000099645251
00000010000100000000000099656751
00000010000000000000000100676252
00000000000000000000000100680251
00000010000000000000000101145251
00000010000100000000000101156752
00000000000100000000000102163501
00000000000000000000000102176251
00000000000100000000000102656751
00000010000100000000000102661751
00000000000100000000000103663501
00000000000000000000000103676251
00000010000000000000000104145251
00000010000100000000000104156752
00000000000100000000000105163501
00000000000000000000000105176251
00000010000000000000000105645251
00000010000100000000000105656751
00000010000000000000000106676501
00000000000000000000000106680252
00000010000000000000000107145251
00000010000100000000000107156751
00000010000000000000000108176501
00000000000000000000000108180251
00000000000100000000000108656751
00000010000100000000000108662001
00000000000100000000000109663501
00000000000000000000000109676501
00000010000000000000000110145251
00000010000100000000000110156751
00000000000100000000000111163501
00000000000000000000000111176001
00000000000100000000000111656751
00000010000100000000000111662001
00000010000000000000000112673001
00000000000000000000000112680251
00000010000000000000000113145251
00000010000100000000000113156751
00000010000000000000000114176501
00000000000000000000000114180251
00000010000000000000000114645251
00000010000100000000000114656751
00000010000000000000000115676001
00000000000000000000000115680252
00000010000000000000000116145251
00000010000100000000000116156751
00000000000100000000000117163751
00000000000000000000000117176501
00000000000100000000000117656751
00000010000100000000000117662001
00000000000100000000000118663751
00000000000000000000000118672501
00000010000000000000000119145251
00000010000100000000000119156751
00000010000000000000000120176001
00000000000000000000000120180252
00000010000000000000000120645252
00000010000100000000000120656751
00000010000000000000000121676501
00000000000000000000000121680251
00000010000000000000000122145251
00000010000100000000000122157001
00000010000000000000000123176501
00000000000000000000000123180251
00000000000100000000000123657001
00000010000100000000000123662001
00000000000100000000000124663751
00000000000000000000000124676501
00000010000000000000000125145251
00000010000100000000000125157001
00000000000100000000000126163751
00000000000000000000000126176501
00000010000000000000000126645251
00000010000100000000000126657001
00000010000000000000000127672001
00000000000000000000000127680501
00000010000000000000000128145251
00000010000100000000000128157001
00000010000000000000000129173001
00000000000000000000000129180501
00000010000000000000000129645251
00000010000100000000000129657001
00000000000100000000000130663751
00000000000000000000000130676501
00000010000000000000000131145252
00000010000100000000000131157001
00000000000100000000000132163751
00000000000000000000000132176501
00000000000100000000000132657001
00000010000100000000000132662001
00000000000100000000000133663751
00000000000000000000000133676501
00000010000000000000000134145251
00000010000100000000000134157001
00000010000000000000000135176501
00000000000000000000000135180501
00000010000000000000000135645251
00000010000100000000000135657001
00000010000000000000000136676501
00000000000000000000000136680501
00000010000000000000000137145251
00000010000100000000000137157001
00000000000100000000000138163751
00000000000000000000000138176501
00000000000100000000000138657001
00000010000100000000000138662001
00000000000100000000000139663751
00000000000000000000000139676501
00000010000000000000000140145501
00000010000100000000000140157001
00000000000100000000000141163751
00000000000000000000000141176751
00000010000000000000000141645501
00000010000100000000000141657001
00000010000000000000000142676251
00000000000000000000000142680501
00000010000000000000000143145501
00000010000100000000000143157001
00000010000000000000000144176751
00000000000000000000000144180501
00000010000000000000000144645501
00000010000100000000000144657001
00000000000100000000000145663751
00000000000000000000000145676751
00000010000000000000000146145501
00000010000100000000000146157001
00000000000100000000000147163751
00000000000000000000000147176751
00000000000100000000000147657001
00000010000100000000000147662001
00000000000100000000000148664001
00000000000000000000000148676751
00000010000000000000000149145501
00000010000100000000000149157001
00000010000000000000000150176751
00000000000000000000000150180501
00000010000000000000000150645501
00000010000100000000000150657001
00000010000000000000000151676251
00000000000000000000000151680501
00000010000000000000000152145501
00000010000100000000000152157001
00000000000100000000000153164001
00000000000000000000000153176751
00000000000100000000000153657001
00000010000100000000000153662251
00000000000100000000000154664001
00000000000000000000000154676251
00000010000000000000000155145501
00000010000100000000000155157001
00000000000100000000000156164001
00000000000000000000000156176751
00000010000000000000000156645501
00000010000100000000000156657251
00000010000000000000000157676751
00000000000000000000000157680501
00000010000000000000000158145501
00000010000100000000000158157251
00000010000000000000000159176751
00000000000000000000000159180751
00000010000000000000000159645501
00000010000100000000000159657251
00000000000100000000000160664001
00000000000000000000000160676751
00000010000000000000000161145501
00000010000100000000000161157251
00000000000100000000000162164001
00000000000000000000000162176751
00000000000100000000000162657251
00000010000100000000000162662251
00000000000100000000000163664001
00000000000000000000000163676751
00000010000000000000000164145501
00000010000100000000000164157251
00000010000000000000000165176752
00000000000000000000000165180751
00000010000000000000000165645501
00000010000100000000000165657251
00000010000000000000000166676251
00000000000000000000000166680751
00000010000000000000000167145501
00000010000100000000000167157251
00000000000100000000000168164001
00000000000000000000000168176751
00000000000100000000000168657251
00000010000100000000000168662251
00000000000100000000000169664001
00000000000000000000000169676751
00000010000000000000000170145501
00000010000100000000000170157251
00000000000100000000000171164001
00000000000000000000000171176751
00000010000000000000000171645751
00000010000100000000000171657251
00000010000000000000000172676751
00000000000000000000000172680751
00000010000000000000000173145501
00000010000100000000000173157251
00000010000000000000000174177001
00000000000000000000000174180752
00000010000000000000000174645751
00000010000100000000000174657251
00000000000100000000000175664001
00000000000000000000000175677001
00000010000000000000000176145751
00000010000100000000000176157251
00000000000100000000000177164001
00000000000000000000000177177001
00000000000100000000000177657251
00000010000100000000000177662251
00000000000100000000000178664001
00000000000000000000000178677001
00000010000000000000000179145751
00000010000100000000000179157251
