# Supplementary material for: Auditory presentation and synchronization in Adobe Flash and HTML5/JavaScript Web experiments
Source: Behav Res Methods. 2016 Jul 15;48(3):897–908. doi: 10.3758/s13428-016-0758-5 (PMC5003904; doi:10.3758/s13428-016-0758-5)
Supplement: Supplementary file 1 — (ZIP 1310 kb) [file 13428_2016_758_MOESM1_ESM.zip › Logs/aud-dsc-officepc-1000-ff-fla-sep-wav.rtl]

[PC Software Vesion]
20121128
[ARM Firmware Version]
20120901
[Capture Date]
17 Dec 2015
[Capture Time]
17:38:07
[Capture Duration (Secs)]
180
[Changes]
477
[Samples]
720000
[Soak Rate]
0.06625
[Audio In 1 Threshold]
89
[Audio In 2 Threshold]
64
[Audio Out 1 Threshold]
64
[Audio Out 2 Threshold]
64
[Opto 1 Threshold]
125
[Opto 2 Threshold]
113
[Opto 3 Threshold]
102
[Opto 4 Threshold]
64
[Opto 1 Refreshes Blocked]
True
[Opto 2 Refreshes Blocked]
True
[Opto 3 Refreshes Blocked]
True
[Opto 4 Refreshes Blocked]
True
[Keypad4Description]
Button 4 of the BBTK Response Pad triggered when pressed.
[Keypad3Description]
Button 3 of the BBTK Response Pad triggered when pressed.
[Keypad2Description]
Button 2 of the BBTK Response Pad triggered when pressed.
[Keypad1Description]
Button 1 of the BBTK Response Pad triggered when pressed.
[Opto4Description]
Opto-detector 4 triggered by an active screen region.
[Opto3Description]
Opto-detector 3 triggered by an active screen region.
[Opto2Description]
Opto-detector 2 triggered by an active screen region.
[Opto1Description]
Opto-detector 1 triggered by an active screen region.
[TTLIn2Description]
TTL input 2 triggered by a digital signal.
[TTLIn1Description]
TTL input 1 triggered by a digital signal.
[AudIn2Description]
Audio input 2 triggered by a BBTK Mic.
[AudIn1Description]
Audio input 1 triggered by a BBTK Mic.
[ASC4Description]
Active Switch Closure output 4 generates a key down.
[ASC3Description]
Active Switch Closure output 3 generates a key down.
[ASC2Description]
Active Switch Closure output 2 generates a key down.
[ASC1Description]
Active Switch Closure output 1 generates a key down.
[TTLOut2Description]
TTL output 2 generates a digital signal.
[TTLOut1Description]
TTL output 1 generates a digital signal.
[AudOut2Description]
Audio output 2 generates a tone on the BBTK sounder.
[AudOut1Description]
Audio output 1 generates a tone on the BBTK sounder.
[Notes]

[Data]
00000000000000000000000000000000
00000000000100000000000001494500
00000010000100000000000001509001
00000010000000000000000002514250
00000000000000000000000002542500
00000010000000000000000003025750
00000010000100000000000003050250
00000000000100000000000004042500
00000000000000000000000004070000
00000010000000000000000004525750
00000010000100000000000004559500
00000000000100000000000005542501
00000000000000000000000005579250
00000010000000000000000006025750
00000010000100000000000006045500
00000000000100000000000007059250
00000000000000000000000007065250
00000010000000000000000007542501
00000010000100000000000007578250
00000000000100000000000008559250
00000000000000000000000008598000
00000010000000000000000009042501
00000010000100000000000009087500
00000000000100000000000010059250
00000000000000000000000010107250
00000010000000000000000010542501
00000010000100000000000010573500
00000000000100000000000011559250
00000000000000000000000011593250
00000010000000000000000012042500
00000010000100000000000012082750
00000000000100000000000013076000
00000000000000000000000013102500
00000010000000000000000013559250
00000010000100000000000013592250
00000000000100000000000014576000
00000000000000000000000014612000
00000010000000000000000015059001
00000010000100000000000015078250
00000000000100000000000016076000
00000000000000000000000016098000
00000010000000000000000016559250
00000010000100000000000016587500
00000000000100000000000017576001
00000000000000000000000017607250
00000010000000000000000018059250
00000010000100000000000018096750
00000000000100000000000019076000
00000000000000000000000019116500
00000010000000000000000019559250
00000010000100000000000019583000
00000000000100000000000020576001
00000000000000000000000020602750
00000010000000000000000021059250
00000010000100000000000021092250
00000000000100000000000022076000
00000000000000000000000022112000
00000010000000000000000022559250
00000010000100000000000022578250
00000000000100000000000023576000
00000000000000000000000023598000
00000010000000000000000024059250
00000010000100000000000024087750
00000000000100000000000025076000
00000000000000000000000025107500
00000010000000000000000025559250
00000010000100000000000025597000
00000000000100000000000026576001
00000000000000000000000026616750
00000010000000000000000027059250
00000010000100000000000027083000
00000000000100000000000028076001
00000000000000000000000028103250
00000010000000000000000028559250
00000010000100000000000028592250
00000000000100000000000029576000
00000000000000000000000029612000
00000010000000000000000030059250
00000010000100000000000030078500
00000000000100000000000031076001
00000000000000000000000031098250
00000010000000000000000031559250
00000010000100000000000031587750
00000000000100000000000032576250
00000000000000000000000032607500
00000010000000000000000033059250
00000010000100000000000033097000
00000000000100000000000034092750
00000000000000000000000034116750
00000010000000000000000034576000
00000010000100000000000034606500
00000000000100000000000035609501
00000000000000000000000035626250
00000010000000000000000036092500
00000010000100000000000036115750
00000000000100000000000037126250
00000000000000000000000037135500
00000010000000000000000037609250
00000010000100000000000037625000
00000000000100000000000038626250
00000000000000000000000038645250
00000010000000000000000039109250
00000010000100000000000039134250
00000000000100000000000040126250
00000000000000000000000040154000
00000010000000000000000040609250
00000010000100000000000040643750
00000000000100000000000041626250
00000000000000000000000041663250
00000010000000000000000042109250
00000010000100000000000042129750
00000000000100000000000043126250
00000000000000000000000043149500
00000010000000000000000043609250
00000010000100000000000043639000
00000000000100000000000044626250
00000000000000000000000044659250
00000010000000000000000045109250
00000010000100000000000045125000
00000000000100000000000046126250
00000000000000000000000046144750
00000010000000000000000046609501
00000010000100000000000046634500
00000000000100000000000047626250
00000000000000000000000047654250
00000010000000000000000048109500
00000010000100000000000048143750
00000000000100000000000049126250
00000000000000000000000049163500
00000010000000000000000049609500
00000010000100000000000049653000
00000000000100000000000050626250
00000000000000000000000050672750
00000010000000000000000051109500
00000010000100000000000051139250
00000000000100000000000052126250
00000000000000000000000052158750
00000010000000000000000052609501
00000010000100000000000052648500
00000000000100000000000053626250
00000000000000000000000053668250
00000010000000000000000054109500
00000010000100000000000054157750
00000000000100000000000055126250
00000000000000000000000055177500
00000010000000000000000055609501
00000010000100000000000055643750
00000000000100000000000056643000
00000000000000000000000056663500
00000010000000000000000057126250
00000010000100000000000057176250
00000000000100000000000058143000
00000000000000000000000058196000
00000010000000000000000058626250
00000010000100000000000058662500
00000000000100000000000059643001
00000000000000000000000059682250
00000010000000000000000060142750
00000010000100000000000060171750
00000000000100000000000061159750
00000000000000000000000061191500
00000010000000000000000061642750
00000010000100000000000061681000
00000000000100000000000062659750
00000000000000000000000062700750
00000010000000000000000063142750
00000010000100000000000063167250
00000000000100000000000064159750
00000000000000000000000064187000
00000010000000000000000064642750
00000010000100000000000064676500
00000000000100000000000065659750
00000000000000000000000065696250
00000010000000000000000066142750
00000010000100000000000066185750
00000000000100000000000067159750
00000000000000000000000067205500
00000010000000000000000067643001
00000010000100000000000067671750
00000000000100000000000068659750
00000000000000000000000068691500
00000010000000000000000069143001
00000010000100000000000069181250
00000000000100000000000070159750
00000000000000000000000070201000
00000010000000000000000070643001
00000010000100000000000070667250
00000000000100000000000071676500
00000000000000000000000071687000
00000010000000000000000072159750
00000010000100000000000072199750
00000000000100000000000073176500
00000000000000000000000073219500
00000010000000000000000073659750
00000010000100000000000073685750
00000000000100000000000074693000
00000000000000000000000074705500
00000010000000000000000075176250
00000010000100000000000075195250
00000000000100000000000076193250
00000000000000000000000076215000
00000010000000000000000076676250
00000010000100000000000076704500
00000000000100000000000077709750
00000000000000000000000077724250
00000010000000000000000078193000
00000010000100000000000078237000
00000000000100000000000079209750
00000000000000000000000079256750
00000010000000000000000079693001
00000010000100000000000079723000
00000000000100000000000080709750
00000000000000000000000080742750
00000010000000000000000081209750
00000010000100000000000081255750
00000000000100000000000082226500
00000000000000000000000082275500
00000010000000000000000082709750
00000010000100000000000082741750
00000000000100000000000083743250
00000000000000000000000083761500
00000010000000000000000084226250
00000010000100000000000084251000
00000000000100000000000085243250
00000000000000000000000085270750
00000010000000000000000085726250
00000010000100000000000085760250
00000000000100000000000086743250
00000000000000000000000086780000
00000010000000000000000087226501
00000010000100000000000087246500
00000000000100000000000088243250
00000000000000000000000088266250
00000010000000000000000088726500
00000010000100000000000088755750
00000000000100000000000089743250
00000000000000000000000089775500
00000010000000000000000090226501
00000010000100000000000090265000
00000000000100000000000091243250
00000000000000000000000091284750
00000010000000000000000091726500
00000010000100000000000091751000
00000000000100000000000092743250
00000000000000000000000092771000
00000010000000000000000093226501
00000010000100000000000093260500
00000000000100000000000094243250
00000000000000000000000094280250
00000010000000000000000094726500
00000010000100000000000094746500
00000000000100000000000095743250
00000000000000000000000095766250
00000010000000000000000096226500
00000010000100000000000096255750
00000000000100000000000097243250
00000000000000000000000097275500
00000010000000000000000097726501
00000010000100000000000097765250
00000000000100000000000098743250
00000000000000000000000098785000
00000010000000000000000099226501
00000010000100000000000099251250
00000000000100000000000100243250
00000000000000000000000100271000
00000010000000000000000100726501
00000010000100000000000100760500
00000000000100000000000101760001
00000000000000000000000101780250
00000010000000000000000102243000
00000010000100000000000102269750
00000000000100000000000103276750
00000000000000000000000103289500
00000010000000000000000103776501
00000010000100000000000103802500
00000000000100000000000104793250
00000000000000000000000104822250
00000010000000000000000105276500
00000010000100000000000105311750
00000000000100000000000106293250
00000000000000000000000106331500
00000010000000000000000106776501
00000010000100000000000106797750
00000000000100000000000107793500
00000000000000000000000107817500
00000010000000000000000108276501
00000010000100000000000108307000
00000000000100000000000109293501
00000000000000000000000109326750
00000010000000000000000109776500
00000010000100000000000109816500
00000000000100000000000110793501
00000000000000000000000110836250
00000010000000000000000111276500
00000010000100000000000111302500
00000000000100000000000112293501
00000000000000000000000112322250
00000010000000000000000112776500
00000010000100000000000112811750
00000000000100000000000113793500
00000000000000000000000113832000
00000010000000000000000114276501
00000010000100000000000114298000
00000000000100000000000115293501
00000000000000000000000115317750
00000010000000000000000115776750
00000010000100000000000115807250
00000000000100000000000116793500
00000000000000000000000116827000
00000010000000000000000117276501
00000010000100000000000117316500
00000000000100000000000118293501
00000000000000000000000118336250
00000010000000000000000118776500
00000010000100000000000118802500
00000000000100000000000119793501
00000000000000000000000119822250
00000010000000000000000120276750
00000010000100000000000120312000
00000000000100000000000121293501
00000000000000000000000121331750
00000010000000000000000121776500
00000010000100000000000121798000
00000000000100000000000122793501
00000000000000000000000122817750
00000010000000000000000123293250
00000010000100000000000123330500
00000000000100000000000124310250
00000000000000000000000124350250
00000010000000000000000124793250
00000010000100000000000124816500
00000000000100000000000125810250
00000000000000000000000125836250
00000010000000000000000126293250
00000010000100000000000126326000
00000000000100000000000127326750
00000000000000000000000127345750
00000010000000000000000127810000
00000010000100000000000127835250
00000000000100000000000128826750
00000000000000000000000128855000
00000010000000000000000129310001
00000010000100000000000129344500
00000000000100000000000130327001
00000000000000000000000130364250
00000010000000000000000130810000
00000010000100000000000130830500
00000000000100000000000131827001
00000000000000000000000131850250
00000010000000000000000132310000
00000010000100000000000132340000
00000000000100000000000133327001
00000000000000000000000133359750
00000010000000000000000133810000
00000010000100000000000133849250
00000000000100000000000134827000
00000000000000000000000134869000
00000010000000000000000135310001
00000010000100000000000135358500
00000000000100000000000136327001
00000000000000000000000136378250
00000010000000000000000136810000
00000010000100000000000136844750
00000000000100000000000137827000
00000000000000000000000137864500
00000010000000000000000138310001
00000010000100000000000138354000
00000000000100000000000139327001
00000000000000000000000139373750
00000010000000000000000139810000
00000010000100000000000139840000
00000000000100000000000140827001
00000000000000000000000140860000
00000010000000000000000141310001
00000010000100000000000141349250
00000000000100000000000142327000
00000000000000000000000142369000
00000010000000000000000142810250
00000010000100000000000142858750
00000000000100000000000143827000
00000000000000000000000143878500
00000010000000000000000144310001
00000010000100000000000144344750
00000000000100000000000145327000
00000000000000000000000145365000
00000010000000000000000145810000
00000010000100000000000145854000
00000000000100000000000146827001
00000000000000000000000146873750
00000010000000000000000147310250
00000010000100000000000147340250
00000000000100000000000148327000
00000000000000000000000148360000
00000010000000000000000148826750
00000010000100000000000148872750
00000000000100000000000149843750
00000000000000000000000149892500
00000010000000000000000150327001
00000010000100000000000150358750
00000000000100000000000151343750
00000000000000000000000151379000
00000010000000000000000151827000
00000010000100000000000151868000
00000000000100000000000152843750
00000000000000000000000152887750
00000010000000000000000153327000
00000010000100000000000153377250
00000000000100000000000154343750
00000000000000000000000154397000
00000010000000000000000154826750
00000010000100000000000154863500
00000000000100000000000155843750
00000000000000000000000155883250
00000010000000000000000156326750
00000010000100000000000156372750
00000000000100000000000157343750
00000000000000000000000157392500
00000010000000000000000157827000
00000010000100000000000157858750
00000000000100000000000158843750
00000000000000000000000158878500
00000010000000000000000159327001
00000010000100000000000159368250
00000000000100000000000160360500
00000000000000000000000160388000
00000010000000000000000160843500
00000010000100000000000160877500
00000000000100000000000161860501
00000000000000000000000161897250
00000010000000000000000162343750
00000010000100000000000162363500
00000000000100000000000163360501
00000000000000000000000163383250
00000010000000000000000163843500
00000010000100000000000163872750
00000000000100000000000164860500
00000000000000000000000164892500
00000010000000000000000165343501
00000010000100000000000165359000
00000000000100000000000166360501
00000000000000000000000166378750
00000010000000000000000166843500
00000010000100000000000166868250
00000000000100000000000167860500
00000000000000000000000167888000
00000010000000000000000168343501
00000010000100000000000168377500
00000000000100000000000169360501
00000000000000000000000169397250
00000010000000000000000169843750
00000010000100000000000169863750
00000000000100000000000170860500
00000000000000000000000170884000
00000010000000000000000171343750
00000010000100000000000171373000
00000000000100000000000172377250
00000000000000000000000172392750
00000010000000000000000172860250
00000010000100000000000172905500
00000000000100000000000173894001
00000000000000000000000173925250
00000010000000000000000174393750
00000010000100000000000174414750
00000000000100000000000175410500
00000000000000000000000175434500
00000010000000000000000175893750
00000010000100000000000175924000
00000000000100000000000176910501
00000000000000000000000176944000
00000010000000000000000177393750
00000010000100000000000177410250
00000000000100000000000178410500
00000000000000000000000178430000
00000010000000000000000178893750
00000010000100000000000178919500
00000000000100000000000179910501
00000000000000000000000179939250
