# Supplementary material for: Auditory presentation and synchronization in Adobe Flash and HTML5/JavaScript Web experiments
Source: Behav Res Methods. 2016 Jul 15;48(3):897–908. doi: 10.3758/s13428-016-0758-5 (PMC5003904; doi:10.3758/s13428-016-0758-5)
Supplement: Supplementary file 1 — (ZIP 1310 kb) [file 13428_2016_758_MOESM1_ESM.zip › Logs/aud-dsc-officepc-1000-ff-fla-sync-wav.rtl]

[PC Software Vesion]
20121128
[ARM Firmware Version]
20120901
[Capture Date]
17 Dec 2015
[Capture Time]
17:53:22
[Capture Duration (Secs)]
180
[Changes]
471
[Samples]
720000
[Soak Rate]
0.0654166666666667
[Audio In 1 Threshold]
89
[Audio In 2 Threshold]
64
[Audio Out 1 Threshold]
64
[Audio Out 2 Threshold]
64
[Opto 1 Threshold]
125
[Opto 2 Threshold]
113
[Opto 3 Threshold]
102
[Opto 4 Threshold]
64
[Opto 1 Refreshes Blocked]
True
[Opto 2 Refreshes Blocked]
True
[Opto 3 Refreshes Blocked]
True
[Opto 4 Refreshes Blocked]
True
[Keypad4Description]
Button 4 of the BBTK Response Pad triggered when pressed.
[Keypad3Description]
Button 3 of the BBTK Response Pad triggered when pressed.
[Keypad2Description]
Button 2 of the BBTK Response Pad triggered when pressed.
[Keypad1Description]
Button 1 of the BBTK Response Pad triggered when pressed.
[Opto4Description]
Opto-detector 4 triggered by an active screen region.
[Opto3Description]
Opto-detector 3 triggered by an active screen region.
[Opto2Description]
Opto-detector 2 triggered by an active screen region.
[Opto1Description]
Opto-detector 1 triggered by an active screen region.
[TTLIn2Description]
TTL input 2 triggered by a digital signal.
[TTLIn1Description]
TTL input 1 triggered by a digital signal.
[AudIn2Description]
Audio input 2 triggered by a BBTK Mic.
[AudIn1Description]
Audio input 1 triggered by a BBTK Mic.
[ASC4Description]
Active Switch Closure output 4 generates a key down.
[ASC3Description]
Active Switch Closure output 3 generates a key down.
[ASC2Description]
Active Switch Closure output 2 generates a key down.
[ASC1Description]
Active Switch Closure output 1 generates a key down.
[TTLOut2Description]
TTL output 2 generates a digital signal.
[TTLOut1Description]
TTL output 1 generates a digital signal.
[AudOut2Description]
Audio output 2 generates a tone on the BBTK sounder.
[AudOut1Description]
Audio output 1 generates a tone on the BBTK sounder.
[Notes]

[Data]
00000000000000000000000000000000
00000000000100000000000001799252
00000010000100000000000001886751
00000000000100000000000002803501
00000000000000000000000002819001
00000000000100000000000003331752
00000010000100000000000003403251
00000000000100000000000004337001
00000000000000000000000004351501
00000000000100000000000004841001
00000010000100000000000004920001
00000000000100000000000005853501
00000000000000000000000005860752
00000000000100000000000006373501
00000010000100000000000006453251
00000000000100000000000007370251
00000000000000000000000007393752
00000000000100000000000007882751
00000010000100000000000007953251
00000000000100000000000008887001
00000000000000000000000008902501
00000000000100000000000009392252
00000010000100000000000009470001
00000000000100000000000010403752
00000000000000000000000010412001
00000000000100000000000010924752
00000010000100000000000011003501
00000000000100000000000011920252
00000000000000000000000011944501
00000000000100000000000012434001
00000010000100000000000012503501
00000000000100000000000013437001
00000000000000000000000013453751
00000000000100000000000013943252
00000010000100000000000014020001
00000000000100000000000014953752
00000000000000000000000014963001
00000000000100000000000015475751
00000010000100000000000015553501
00000000000100000000000016470252
00000000000000000000000016495501
00000000000100000000000016985251
00000010000100000000000017053501
00000000000100000000000017987001
00000000000000000000000018005001
00000000000100000000000018494501
00000010000100000000000018570001
00000000000100000000000019503752
00000000000000000000000019514251
00000000000100000000000020027001
00000010000100000000000020120252
00000000000100000000000021037001
00000000000000000000000021046752
00000000000100000000000021559501
00000010000100000000000021636751
00000000000100000000000022553751
00000000000000000000000022579752
00000000000100000000000023068752
00000010000100000000000023153501
00000000000100000000000024070501
00000000000000000000000024088501
00000000000100000000000024578251
00000010000100000000000024670251
00000000000100000000000025570501
00000000000000000000000025598001
00000000000100000000000026087501
00000010000100000000000026170251
00000000000100000000000027087252
00000000000000000000000027107251
00000000000100000000000027596751
00000010000100000000000027670251
00000000000100000000000028603751
00000000000000000000000028616501
00000000000100000000000029129251
00000010000100000000000029220251
00000000000100000000000030137251
00000000000000000000000030149001
00000000000100000000000030661752
00000010000100000000000030736751
00000000000100000000000031670501
00000000000000000000000031681501
00000000000100000000000032171001
00000010000100000000000032253501
00000000000100000000000033187252
00000000000000000000000033190751
00000000000100000000000033703751
00000010000100000000000033787001
00000000000100000000000034703752
00000000000000000000000034723501
00000000000100000000000035213001
00000010000100000000000035287001
00000000000100000000000036220501
00000000000000000000000036232751
00000000000100000000000036722251
00000010000100000000000036803501
00000000000100000000000037737252
00000000000000000000000037742001
00000000000100000000000038254751
00000010000100000000000038353501
00000000000100000000000039254001
00000000000000000000000039274501
00000000000100000000000039764001
00000010000100000000000039837001
00000000000100000000000040770501
00000000000000000000000040783751
00000000000100000000000041273501
00000010000100000000000041353751
00000000000100000000000042287252
00000000000000000000000042293251
00000000000100000000000042782751
00000010000100000000000042870251
00000000000100000000000043787251
00000000000000000000000043802501
00000000000100000000000044292001
00000010000100000000000044370252
00000000000100000000000045304001
00000000000000000000000045311752
00000000000100000000000045824501
00000010000100000000000045903751
00000000000100000000000046820501
00000000000000000000000046844252
00000000000100000000000047333752
00000010000100000000000047403751
00000000000100000000000048337251
00000000000000000000000048353501
00000000000100000000000048866501
00000010000100000000000048953752
00000000000100000000000049870501
00000000000000000000000049886252
00000000000100000000000050375752
00000010000100000000000050453751
00000000000100000000000051370751
00000000000000000000000051395501
00000000000100000000000051885001
00000010000100000000000051953752
00000000000100000000000052887251
00000000000000000000000052904751
00000000000100000000000053417501
00000010000100000000000053503751
00000000000100000000000054420751
00000000000000000000000054437252
00000000000100000000000054926751
00000010000100000000000055003751
00000000000100000000000055920751
00000000000000000000000055946501
00000000000100000000000056436252
00000010000100000000000056503751
00000000000100000000000057437251
00000000000000000000000057456001
00000000000100000000000057968752
00000010000100000000000058053751
00000000000100000000000058970751
00000000000000000000000058988501
00000000000100000000000059478001
00000010000100000000000059553752
00000000000100000000000060470751
00000000000000000000000060497751
00000000000100000000000060987251
00000010000100000000000061070501
00000000000100000000000061987501
00000000000000000000000062007001
00000000000100000000000062519752
00000010000100000000000062603751
00000000000100000000000063520751
00000000000000000000000063539501
00000000000100000000000064052252
00000010000100000000000064120501
00000000000100000000000065054001
00000000000000000000000065072001
00000000000100000000000065561752
00000010000100000000000065637251
00000000000100000000000066570751
00000000000000000000000066582001
00000000000100000000000067071001
00000010000100000000000067153752
00000000000100000000000068070751
00000000000000000000000068090751
00000000000100000000000068580252
00000010000100000000000068653751
00000000000100000000000069570751
00000000000000000000000069600001
00000000000100000000000070089501
00000010000100000000000070170501
00000000000100000000000071087501
00000000000000000000000071109252
00000000000100000000000071622001
00000010000100000000000071703751
00000000000100000000000072620751
00000000000000000000000072641752
00000000000100000000000073131501
00000010000100000000000073204001
00000000000100000000000074120752
00000000000000000000000074151751
00000000000100000000000074640751
00000010000100000000000074737251
00000000000100000000000075654251
00000000000000000000000075660501
00000000000100000000000076150001
00000010000100000000000076237252
00000000000100000000000077137501
00000000000000000000000077169752
00000000000100000000000077659251
00000010000100000000000077737251
00000000000100000000000078654251
00000000000000000000000078679501
00000000000100000000000079168752
00000010000100000000000079254001
00000000000100000000000080170752
00000000000000000000000080188501
00000000000100000000000080701251
00000010000100000000000080787251
00000000000100000000000081687501
00000000000000000000000081721001
00000000000100000000000082210501
00000010000100000000000082287252
00000000000100000000000083204251
00000000000000000000000083230251
00000000000100000000000083719752
00000010000100000000000083804001
00000000000100000000000084721001
00000000000000000000000084739501
00000000000100000000000085252251
00000010000100000000000085337251
00000000000100000000000086254251
00000000000000000000000086272501
00000000000100000000000086761751
00000010000100000000000086837251
00000000000100000000000087771001
00000000000000000000000087782001
00000000000100000000000088294252
00000010000100000000000088387251
00000000000100000000000089287501
00000000000000000000000089314001
00000000000100000000000089803501
00000010000100000000000089887251
00000000000100000000000090804251
00000000000000000000000090823252
00000000000100000000000091312751
00000010000100000000000091387251
00000000000100000000000092321001
00000000000000000000000092332501
00000000000100000000000092845251
00000010000100000000000092937501
00000000000100000000000093837752
00000000000000000000000093865501
00000000000100000000000094354751
00000010000100000000000094437501
00000000000100000000000095354252
00000000000000000000000095374251
00000000000100000000000095864001
00000010000100000000000095937501
00000000000100000000000096871001
00000000000000000000000096883751
00000000000100000000000097396501
00000010000100000000000097487501
00000000000100000000000098387752
00000000000000000000000098416251
00000000000100000000000098905751
00000010000100000000000098987501
00000000000100000000000099904252
00000000000000000000000099925501
00000000000100000000000100415001
00000010000100000000000100487501
00000010000000000000000101434752
00000000000000000000000101437751
00000000000100000000000101947501
00000010000100000000000102037501
00000000000100000000000102937751
00000000000000000000000102967251
00000000000100000000000103457001
00000010000100000000000103537501
00000000000100000000000104454252
00000000000000000000000104476751
00000000000100000000000104966251
00000010000100000000000105037501
00000010000000000000000105986001
00000000000000000000000105987752
00000000000100000000000106498751
00000010000100000000000106587501
00000000000100000000000107487752
00000000000000000000000107518501
00000000000100000000000108008001
00000010000100000000000108087501
00000000000100000000000109004501
00000000000000000000000109027752
00000000000100000000000109517251
00000010000100000000000109621001
00000010000000000000000110537252
00000000000000000000000110537752
00000000000100000000000111050001
00000010000100000000000111121001
00000000000100000000000112054501
00000000000000000000000112069752
00000000000100000000000112582501
00000010000100000000000112670751
00000000000100000000000113587751
00000000000000000000000113602252
00000000000100000000000114115001
00000010000100000000000114187501
00000010000000000000000115134751
00000000000000000000000115137751
00000000000100000000000115647501
00000010000100000000000115737501
00000000000100000000000116654501
00000000000000000000000116667251
00000000000100000000000117180001
00000010000100000000000117271001
00000000000100000000000118187752
00000000000000000000000118199751
00000000000100000000000118689251
00000010000100000000000118771001
00000000000100000000000119687752
00000000000000000000000119709001
00000000000100000000000120198501
00000010000100000000000120287501
00000000000100000000000121204501
00000000000000000000000121218501
00000000000100000000000121731252
00000010000100000000000121821001
00000000000100000000000122737752
00000000000000000000000122751001
00000000000100000000000123240501
00000010000100000000000123321001
00000000000100000000000124237751
00000000000000000000000124260251
00000000000100000000000124749751
00000010000100000000000124821001
00000000000100000000000125738001
00000000000000000000000125769501
00000000000100000000000126259001
00000010000100000000000126354252
00000000000100000000000127271251
00000000000000000000000127278751
00000000000100000000000127768501
00000010000100000000000127854251
00000000000100000000000128771251
00000000000000000000000128788252
00000000000100000000000129277751
00000010000100000000000129371001
00000000000100000000000130288001
00000000000000000000000130297501
00000000000100000000000130810251
00000010000100000000000130904251
00000000000100000000000131821251
00000000000000000000000131830501
00000000000100000000000132342751
00000010000100000000000132421001
00000000000100000000000133338001
00000000000000000000000133362501
00000000000100000000000133852001
00000010000100000000000133921001
00000000000100000000000134838001
00000000000000000000000134871751
00000000000100000000000135361501
00000010000100000000000135454252
00000000000100000000000136371251
00000000000000000000000136381501
00000000000100000000000136870751
00000010000100000000000136954251
00000000000100000000000137871251
00000000000000000000000137890501
00000000000100000000000138380001
00000010000100000000000138471001
00000000000100000000000139388001
00000000000000000000000139399752
00000000000100000000000139912501
00000010000100000000000140004251
00000000000100000000000140921251
00000000000000000000000140932252
00000000000100000000000141421752
00000010000100000000000141504501
00000000000100000000000142421252
00000000000000000000000142441501
00000000000100000000000142931251
00000010000100000000000143021001
00000000000100000000000143938001
00000000000000000000000143951001
00000000000100000000000144440501
00000010000100000000000144521001
00000000000100000000000145438001
00000000000000000000000145460251
00000000000100000000000145949751
00000010000100000000000146021001
00000000000100000000000146938001
00000000000000000000000146969501
00000000000100000000000147459001
00000010000100000000000147554501
00000000000100000000000148471501
00000000000000000000000148478751
00000000000100000000000148991501
00000010000100000000000149071001
00000000000100000000000149988001
00000000000000000000000150011751
00000000000100000000000150501001
00000010000100000000000150571251
00000000000100000000000151488001
00000000000000000000000151520752
00000000000100000000000152010251
00000010000100000000000152104501
00000000000100000000000153021501
00000000000000000000000153030501
00000000000100000000000153542751
00000010000100000000000153621251
00000000000100000000000154538001
00000000000000000000000154562501
00000000000100000000000155052001
00000010000100000000000155137752
00000000000100000000000156071501
00000000000000000000000156071751
00000000000100000000000156584501
00000010000100000000000156671252
00000000000100000000000157588001
00000000000000000000000157604252
00000000000100000000000158094001
00000010000100000000000158171251
00000000000100000000000159088001
00000000000000000000000159113501
00000000000100000000000159603252
00000010000100000000000159687751
00000000000100000000000160621501
00000000000000000000000160623501
00000000000100000000000161135751
00000010000100000000000161221251
00000000000100000000000162138251
00000000000000000000000162155501
00000000000100000000000162645001
00000010000100000000000162721252
00000000000100000000000163638251
00000000000000000000000163664751
00000000000100000000000164154251
00000010000100000000000164237751
00000000000100000000000165171501
00000000000000000000000165174001
00000000000100000000000165687001
00000010000100000000000165771252
00000000000100000000000166688251
00000000000000000000000166706501
00000000000100000000000167196251
00000010000100000000000167271251
00000000000100000000000168188251
00000000000000000000000168216001
00000000000100000000000168705501
00000010000100000000000168788001
00000000000100000000000169721501
00000000000000000000000169725252
00000000000100000000000170238001
00000010000100000000000170321251
00000000000100000000000171255001
00000000000000000000000171257752
00000000000100000000000171770501
00000010000100000000000171854752
00000000000100000000000172771501
00000000000000000000000172790252
00000000000100000000000173279751
00000010000100000000000173371251
00000000000100000000000174288251
00000000000000000000000174299501
00000000000100000000000174789252
00000010000100000000000174888001
00000000000100000000000175805001
00000000000000000000000175809501
00000000000100000000000176321751
00000010000100000000000176404751
00000000000100000000000177321501
00000000000000000000000177341501
00000000000100000000000177831001
00000010000100000000000177921252
00000000000100000000000178838251
00000000000000000000000178850751
00000000000100000000000179340251
00000010000100000000000179438001
