# Supplementary material for: Auditory presentation and synchronization in Adobe Flash and HTML5/JavaScript Web experiments
Source: Behav Res Methods. 2016 Jul 15;48(3):897–908. doi: 10.3758/s13428-016-0758-5 (PMC5003904; doi:10.3758/s13428-016-0758-5)
Supplement: Supplementary file 1 — (ZIP 1310 kb) [file 13428_2016_758_MOESM1_ESM.zip › Logs/aud-dsc-officepc-1000-ff-fl-sep-rep2016.rtl]

[PC Software Vesion]
20121128
[ARM Firmware Version]
20120901
[Capture Date]
05 Jan 2016
[Capture Time]
15:36:03
[Capture Duration (Secs)]
180
[Changes]
475
[Samples]
720000
[Soak Rate]
0.0659722222222222
[Audio In 1 Threshold]
89
[Audio In 2 Threshold]
64
[Audio Out 1 Threshold]
64
[Audio Out 2 Threshold]
64
[Opto 1 Threshold]
125
[Opto 2 Threshold]
119
[Opto 3 Threshold]
102
[Opto 4 Threshold]
64
[Opto 1 Refreshes Blocked]
True
[Opto 2 Refreshes Blocked]
True
[Opto 3 Refreshes Blocked]
True
[Opto 4 Refreshes Blocked]
True
[Keypad4Description]
Button 4 of the BBTK Response Pad triggered when pressed.
[Keypad3Description]
Button 3 of the BBTK Response Pad triggered when pressed.
[Keypad2Description]
Button 2 of the BBTK Response Pad triggered when pressed.
[Keypad1Description]
Button 1 of the BBTK Response Pad triggered when pressed.
[Opto4Description]
Opto-detector 4 triggered by an active screen region.
[Opto3Description]
Opto-detector 3 triggered by an active screen region.
[Opto2Description]
Opto-detector 2 triggered by an active screen region.
[Opto1Description]
Opto-detector 1 triggered by an active screen region.
[TTLIn2Description]
TTL input 2 triggered by a digital signal.
[TTLIn1Description]
TTL input 1 triggered by a digital signal.
[AudIn2Description]
Audio input 2 triggered by a BBTK Mic.
[AudIn1Description]
Audio input 1 triggered by a BBTK Mic.
[ASC4Description]
Active Switch Closure output 4 generates a key down.
[ASC3Description]
Active Switch Closure output 3 generates a key down.
[ASC2Description]
Active Switch Closure output 2 generates a key down.
[ASC1Description]
Active Switch Closure output 1 generates a key down.
[TTLOut2Description]
TTL output 2 generates a digital signal.
[TTLOut1Description]
TTL output 1 generates a digital signal.
[AudOut2Description]
Audio output 2 generates a tone on the BBTK sounder.
[AudOut1Description]
Audio output 1 generates a tone on the BBTK sounder.
[Notes]

[Data]
00000000000000000000000000000000
00000010000000000000000001686501
00000010000100000000000001713001
00000000000100000000000002704501
00000000000000000000000002732501
00000010000000000000000003186501
00000010000100000000000003268501
00000000000100000000000004204501
00000000000000000000000004288251
00000010000000000000000004686501
00000010000100000000000004778001
00000000000100000000000005721001
00000000000000000000000005797501
00000010000000000000000006203251
00000010000100000000000006287251
00000000000100000000000007221001
00000000000000000000000007307001
00000010000000000000000007720001
00000010000100000000000007796501
00000000000100000000000008754501
00000000000000000000000008816251
00000010000000000000000009236501
00000010000100000000000009329001
00000000000100000000000010254501
00000000000000000000000010348751
00000010000000000000000010736501
00000010000100000000000010815251
00000000000100000000000011754501
00000000000000000000000011834751
00000010000000000000000012236501
00000010000100000000000012324501
00000000000100000000000013254501
00000000000000000000000013344001
00000010000000000000000013736501
00000010000100000000000013833751
00000000000100000000000014754501
00000000000000000000000014853501
00000010000000000000000015236501
00000010000100000000000015319751
00000000000100000000000016254501
00000000000000000000000016339501
00000010000000000000000016736501
00000010000100000000000016829251
00000000000100000000000017754501
00000000000000000000000017848751
00000010000000000000000018236501
00000010000100000000000018315251
00000000000100000000000019254501
00000000000000000000000019335001
00000010000000000000000019736751
00000010000100000000000019824501
00000000000100000000000020754501
00000000000000000000000020844251
00000010000000000000000021236751
00000010000100000000000021334001
00000000000100000000000022254501
00000000000000000000000022353501
00000010000000000000000022736751
00000010000100000000000022820001
00000000000100000000000023754501
00000000000000000000000023839501
00000010000000000000000024236751
00000010000100000000000024329251
00000000000100000000000025254501
00000000000000000000000025349001
00000010000000000000000025736751
00000010000100000000000025815251
00000000000100000000000026754501
00000000000000000000000026835001
00000010000000000000000027236751
00000010000100000000000027324751
00000000000100000000000028254501
00000000000000000000000028344251
00000010000000000000000028736751
00000010000100000000000028834001
00000000000100000000000029754501
00000000000000000000000029853751
00000010000000000000000030236751
00000010000100000000000030320001
00000000000100000000000031254751
00000000000000000000000031339751
00000010000000000000000031736751
00000010000100000000000031829501
00000000000100000000000032754751
00000000000000000000000032849001
00000010000000000000000033236751
00000010000100000000000033315501
00000000000100000000000034271251
00000000000000000000000034335251
00000010000000000000000034753501
00000010000100000000000034824751
00000000000100000000000035771251
00000000000000000000000035844501
00000010000000000000000036253501
00000010000100000000000036334001
00000000000100000000000037271251
00000000000000000000000037353751
00000010000000000000000037753501
00000010000100000000000037843501
00000000000100000000000038771251
00000000000000000000000038863001
00000010000000000000000039253501
00000010000100000000000039329501
00000000000100000000000040271251
00000000000000000000000040349251
00000010000000000000000040770251
00000010000100000000000040862001
00000000000100000000000041788001
00000000000000000000000041881751
00000010000000000000000042270251
00000010000100000000000042348001
00000000000100000000000043288001
00000000000000000000000043367751
00000010000000000000000043770251
00000010000100000000000043857501
00000000000100000000000044788001
00000000000000000000000044877001
00000010000000000000000045270251
00000010000100000000000045343501
00000000000100000000000046288001
00000000000000000000000046363251
00000010000000000000000046770251
00000010000100000000000046852751
00000000000100000000000047804751
00000000000000000000000047872501
00000010000000000000000048286751
00000010000100000000000048362001
00000000000100000000000049304751
00000000000000000000000049381751
00000010000000000000000049786751
00000010000100000000000049871501
00000000000100000000000050804751
00000000000000000000000050891001
00000010000000000000000051286751
00000010000100000000000051357501
00000000000100000000000052304751
00000000000000000000000052377251
00000010000000000000000052787001
00000010000100000000000052866751
00000000000100000000000053804751
00000000000000000000000053886501
00000010000000000000000054287001
00000010000100000000000054376251
00000000000100000000000055304751
00000000000000000000000055395751
00000010000000000000000055787001
00000010000100000000000055862251
00000000000100000000000056804751
00000000000000000000000056882001
00000010000000000000000057287001
00000010000100000000000057371501
00000000000100000000000058304751
00000000000000000000000058391251
00000010000000000000000058787001
00000010000100000000000058857501
00000000000100000000000059804751
00000000000000000000000059877251
00000010000000000000000060287001
00000010000100000000000060367001
00000000000100000000000061304751
00000000000000000000000061386501
00000010000000000000000061787001
00000010000100000000000061876251
00000000000100000000000062805001
00000000000000000000000062896001
00000010000000000000000063287001
00000010000100000000000063362251
00000000000100000000000064305001
00000000000000000000000064382001
00000010000000000000000064787001
00000010000100000000000064871751
00000000000100000000000065805001
00000000000000000000000065891251
00000010000000000000000066287001
00000010000100000000000066357751
00000000000100000000000067305001
00000000000000000000000067377501
00000010000000000000000067787001
00000010000100000000000067867001
00000000000100000000000068805001
00000000000000000000000068886751
00000010000000000000000069287001
00000010000100000000000069376251
00000000000100000000000070288251
00000000000000000000000070396001
00000010000000000000000070787001
00000010000100000000000070862501
00000000000100000000000071805001
00000000000000000000000071882001
00000010000000000000000072287001
00000010000100000000000072371751
00000000000100000000000073305001
00000000000000000000000073391501
00000010000000000000000073787001
00000010000100000000000073857751
00000000000100000000000074805001
00000000000000000000000074877501
00000010000000000000000075287001
00000010000100000000000075367251
00000000000100000000000076305001
00000000000000000000000076386751
00000010000000000000000076787001
00000010000100000000000076876501
00000000000100000000000077805001
00000000000000000000000077896001
00000010000000000000000078287001
00000010000100000000000078362501
00000000000100000000000079305001
00000000000000000000000079382251
00000010000000000000000079787001
00000010000100000000000079871751
00000000000100000000000080805001
00000000000000000000000080891501
00000010000000000000000081303751
00000010000100000000000081404501
00000000000100000000000082321751
00000000000000000000000082424001
00000010000000000000000082803751
00000010000100000000000082890501
00000000000100000000000083838501
00000000000000000000000083910251
00000010000000000000000084337001
00000010000100000000000084423001
00000000000100000000000085355001
00000000000000000000000085442751
00000010000000000000000085837001
00000010000100000000000085932251
00000000000100000000000086871751
00000000000000000000000086952001
00000010000000000000000087353751
00000010000100000000000087441501
00000000000100000000000088371751
00000000000000000000000088461251
00000010000000000000000088853751
00000010000100000000000088951001
00000000000100000000000089871751
00000000000000000000000089970501
00000010000000000000000090353751
00000010000100000000000090437001
00000000000100000000000091371751
00000000000000000000000091456751
00000010000000000000000091853751
00000010000100000000000091946251
00000000000100000000000092871751
00000000000000000000000092966001
00000010000000000000000093353751
00000010000100000000000093455751
00000000000100000000000094371751
00000000000000000000000094475251
00000010000000000000000094853751
00000010000100000000000094941751
00000000000100000000000095871751
00000000000000000000000095961501
00000010000000000000000096354001
00000010000100000000000096451001
00000000000100000000000097371751
00000000000000000000000097470751
00000010000000000000000097854001
00000010000100000000000097937001
00000000000100000000000098871751
00000000000000000000000098956751
00000010000000000000000099354001
00000010000100000000000099446501
00000000000100000000000100371751
00000000000000000000000100466001
00000010000000000000000100854001
00000010000100000000000100955751
00000000000100000000000101871751
00000000000000000000000101975501
00000010000000000000000102354001
00000010000100000000000102441751
00000000000100000000000103371751
00000000000000000000000103461501
00000010000000000000000103854001
00000010000100000000000103951001
00000000000100000000000104872001
00000000000000000000000104970751
00000010000000000000000105354001
00000010000100000000000105437251
00000000000100000000000106372001
00000000000000000000000106457001
00000010000000000000000106854001
00000010000100000000000106946501
00000000000100000000000107872001
00000000000000000000000107966251
00000010000000000000000108354001
00000010000100000000000108455751
00000000000100000000000109372001
00000000000000000000000109475501
00000010000000000000000109854001
00000010000100000000000109942001
00000000000100000000000110872001
00000000000000000000000110961501
00000010000000000000000111370751
00000010000100000000000111451251
00000000000100000000000112388501
00000000000000000000000112470751
00000010000000000000000112870751
00000010000100000000000112937251
00000000000100000000000113888501
00000000000000000000000113957001
00000010000000000000000114370751
00000010000100000000000114446751
00000000000100000000000115388751
00000000000000000000000115466251
00000010000000000000000115870751
00000010000100000000000115956001
00000000000100000000000116888751
00000000000000000000000116975501
00000010000000000000000117370751
00000010000100000000000117442001
00000000000100000000000118388751
00000000000000000000000118461751
00000010000000000000000118870751
00000010000100000000000118951251
00000000000100000000000119888751
00000000000000000000000119971001
00000010000000000000000120370751
00000010000100000000000120437501
00000000000100000000000121405251
00000000000000000000000121457001
00000010000000000000000121887501
00000010000100000000000121970001
00000000000100000000000122905251
00000000000000000000000122989501
00000010000000000000000123387501
00000010000100000000000123479251
00000000000100000000000124422001
00000000000000000000000124499001
00000010000000000000000124937501
00000010000100000000000125011751
00000000000100000000000125955501
00000000000000000000000126031501
00000010000000000000000126437501
00000010000100000000000126521001
00000000000100000000000127488751
00000000000000000000000127540751
00000010000000000000000127970751
00000010000100000000000128053751
00000000000100000000000128988751
00000000000000000000000129073251
00000010000000000000000129470751
00000010000100000000000129539751
00000000000100000000000130488751
00000000000000000000000130559501
00000010000000000000000130970751
00000010000100000000000131049001
00000000000100000000000132005501
00000000000000000000000132068751
00000010000000000000000132487501
00000010000100000000000132558251
00000000000100000000000133505501
00000000000000000000000133578001
00000010000000000000000133987501
00000010000100000000000134067751
00000000000100000000000135005501
00000000000000000000000135087251
00000010000000000000000135487501
00000010000100000000000135577001
00000000000100000000000136505501
00000000000000000000000136596501
00000010000000000000000136987501
00000010000100000000000137063001
00000000000100000000000138005501
00000000000000000000000138082751
00000010000000000000000138487501
00000010000100000000000138572251
00000000000100000000000139505501
00000000000000000000000139592001
00000010000000000000000139987501
00000010000100000000000140058501
00000000000100000000000141005501
00000000000000000000000141078001
00000010000000000000000141487501
00000010000100000000000141567751
00000000000100000000000142505501
00000000000000000000000142587501
00000010000000000000000142987501
00000010000100000000000143077001
00000000000100000000000144005501
00000000000000000000000144096751
00000010000000000000000144487751
00000010000100000000000144563251
00000000000100000000000145505501
00000000000000000000000145582751
00000010000000000000000145987751
00000010000100000000000146072501
00000000000100000000000147005501
00000000000000000000000147092001
00000010000000000000000147487501
00000010000100000000000147558501
00000000000100000000000148505501
00000000000000000000000148578251
00000010000000000000000148987751
00000010000100000000000149067751
00000000000100000000000150005501
00000000000000000000000150087501
00000010000000000000000150487751
00000010000100000000000150577251
00000000000100000000000151505501
00000000000000000000000151596751
00000010000000000000000151987751
00000010000100000000000152063251
00000000000100000000000153005501
00000000000000000000000153083001
00000010000000000000000153487751
00000010000100000000000153572501
00000000000100000000000154505501
00000000000000000000000154592251
00000010000000000000000154987751
00000010000100000000000155081751
00000000000100000000000156005501
00000000000000000000000156101501
00000010000000000000000156487751
00000010000100000000000156568001
00000000000100000000000157522251
00000000000000000000000157587501
00000010000000000000000158004501
00000010000100000000000158100501
00000000000100000000000159022251
00000000000000000000000159120251
00000010000000000000000159521001
00000010000100000000000159609751
00000000000100000000000160539001
00000000000000000000000160629501
00000010000000000000000161037751
00000010000100000000000161119001
00000000000100000000000162072251
00000000000000000000000162138751
00000010000000000000000162554501
00000010000100000000000162628501
00000000000100000000000163572251
00000000000000000000000163648001
00000010000000000000000164054501
00000010000100000000000164137751
00000000000100000000000165105751
00000000000000000000000165157501
00000010000000000000000165587751
00000010000100000000000165670251
00000000000100000000000166605751
00000000000000000000000166690001
00000010000000000000000167087751
00000010000100000000000167156251
00000000000100000000000168105751
00000000000000000000000168176001
00000010000000000000000168587751
00000010000100000000000168665751
00000000000100000000000169605751
00000000000000000000000169685251
00000010000000000000000170087751
00000010000100000000000170175001
00000000000100000000000171105751
00000000000000000000000171194501
00000010000000000000000171587751
00000010000100000000000171661001
00000000000100000000000172605751
00000000000000000000000172680751
00000010000000000000000173088001
00000010000100000000000173170251
00000000000100000000000174105751
00000000000000000000000174190001
00000010000000000000000174587751
00000010000100000000000174656501
00000000000100000000000175605751
00000000000000000000000175676001
00000010000000000000000176088001
00000010000100000000000176165751
00000000000100000000000177105751
00000000000000000000000177185501
00000010000000000000000177588001
00000010000100000000000177675001
00000000000100000000000178605751
00000000000000000000000178694751
00000010000000000000000179087751
00000010000100000000000179161251
