# Supplementary material for: Auditory presentation and synchronization in Adobe Flash and HTML5/JavaScript Web experiments
Source: Behav Res Methods. 2016 Jul 15;48(3):897–908. doi: 10.3758/s13428-016-0758-5 (PMC5003904; doi:10.3758/s13428-016-0758-5)
Supplement: Supplementary file 1 — (ZIP 1310 kb) [file 13428_2016_758_MOESM1_ESM.zip › Logs/aud-dsc-officepc-1000-ff-js-sep-rep2016.rtl]

[PC Software Vesion]
20121128
[ARM Firmware Version]
20120901
[Capture Date]
05 Jan 2016
[Capture Time]
15:22:02
[Capture Duration (Secs)]
180
[Changes]
421
[Samples]
720000
[Soak Rate]
0.0584722222222222
[Audio In 1 Threshold]
89
[Audio In 2 Threshold]
64
[Audio Out 1 Threshold]
64
[Audio Out 2 Threshold]
64
[Opto 1 Threshold]
125
[Opto 2 Threshold]
119
[Opto 3 Threshold]
102
[Opto 4 Threshold]
64
[Opto 1 Refreshes Blocked]
True
[Opto 2 Refreshes Blocked]
True
[Opto 3 Refreshes Blocked]
True
[Opto 4 Refreshes Blocked]
True
[Keypad4Description]
Button 4 of the BBTK Response Pad triggered when pressed.
[Keypad3Description]
Button 3 of the BBTK Response Pad triggered when pressed.
[Keypad2Description]
Button 2 of the BBTK Response Pad triggered when pressed.
[Keypad1Description]
Button 1 of the BBTK Response Pad triggered when pressed.
[Opto4Description]
Opto-detector 4 triggered by an active screen region.
[Opto3Description]
Opto-detector 3 triggered by an active screen region.
[Opto2Description]
Opto-detector 2 triggered by an active screen region.
[Opto1Description]
Opto-detector 1 triggered by an active screen region.
[TTLIn2Description]
TTL input 2 triggered by a digital signal.
[TTLIn1Description]
TTL input 1 triggered by a digital signal.
[AudIn2Description]
Audio input 2 triggered by a BBTK Mic.
[AudIn1Description]
Audio input 1 triggered by a BBTK Mic.
[ASC4Description]
Active Switch Closure output 4 generates a key down.
[ASC3Description]
Active Switch Closure output 3 generates a key down.
[ASC2Description]
Active Switch Closure output 2 generates a key down.
[ASC1Description]
Active Switch Closure output 1 generates a key down.
[TTLOut2Description]
TTL output 2 generates a digital signal.
[TTLOut1Description]
TTL output 1 generates a digital signal.
[AudOut2Description]
Audio output 2 generates a tone on the BBTK sounder.
[AudOut1Description]
Audio output 1 generates a tone on the BBTK sounder.
[Notes]

[Data]
00000000000000000000000000000000
00000010000000000000000000820000
00000010000100000000000000880250
00000000000100000000000001838250
00000000000000000000000001900000
00000010000000000000000002536500
00000010000100000000000002590250
00000000000100000000000003555000
00000000000000000000000003610000
00000010000000000000000004253250
00000010000100000000000004310250
00000000000100000000000005271750
00000000000000000000000005330000
00000010000000000000000005953250
00000010000100000000000006021250
00000000000100000000000006971750
00000000000000000000000007041000
00000010000000000000000007670000
00000010000100000000000007733250
00000000000100000000000008688500
00000000000000000000000008753000
00000010000000000000000009370000
00000010000100000000000009445250
00000000000100000000000010405000
00000000000000000000000010465000
00000010000000000000000011086750
00000010000100000000000011155500
00000000000100000000000012121750
00000000000000000000000012175000
00000010000000000000000012803250
00000010000100000000000012869500
00000000000100000000000013821750
00000000000000000000000013889000
00000010000000000000000014520000
00000010000100000000000014580500
00000000000100000000000015538500
00000000000000000000000015600000
00000010000000000000000016236750
00000010000100000000000016291500
00000000000100000000000017255250
00000000000000000000000017311000
00000010000000000000000017936750
00000010000100000000000018003500
00000000000100000000000018955250
00000000000000000000000019023000
00000010000000000000000019636750
00000010000100000000000019702500
00000000000100000000000020655250
00000000000000000000000020722000
00000010000000000000000021353500
00000010000100000000000021411500
00000000000100000000000022371750
00000000000000000000000022431000
00000010000000000000000023053500
00000010000100000000000023120500
00000000000100000000000024071750
00000000000000000000000024140250
00000010000000000000000024753500
00000010000100000000000024821500
00000000000100000000000025771750
00000000000000000000000025841250
00000010000000000000000026470000
00000010000100000000000026534500
00000000000100000000000027488500
00000000000000000000000027554000
00000010000000000000000028186750
00000010000100000000000028257500
00000000000100000000000029222000
00000000000000000000000029277000
00000010000000000000000029886750
00000010000100000000000029952500
00000000000100000000000030905250
00000000000000000000000030972000
00000010000000000000000031603500
00000010000100000000000031664500
00000000000100000000000032622000
00000000000000000000000032684250
00000010000000000000000033320250
00000010000100000000000033375500
00000000000100000000000034338500
00000000000000000000000034395250
00000010000000000000000034986750
00000010000100000000000035042500
00000000000100000000000036005250
00000000000000000000000036062250
00000010000000000000000036686750
00000010000100000000000036750500
00000000000100000000000037705250
00000000000000000000000037770250
00000010000000000000000038403500
00000010000100000000000038462500
00000000000100000000000039422000
00000000000000000000000039482250
00000010000000000000000040103500
00000010000100000000000040174500
00000000000100000000000041138750
00000000000000000000000041194250
00000010000000000000000041820250
00000010000100000000000041887750
00000000000100000000000042838750
00000000000000000000000042907250
00000010000000000000000043537000
00000010000100000000000043599750
00000000000100000000000044555250
00000000000000000000000044619250
00000010000000000000000045237000
00000010000100000000000045302750
00000000000100000000000046255250
00000000000000000000000046322250
00000010000000000000000046953750
00000010000100000000000047014750
00000000000100000000000047972000
00000000000000000000000048034250
00000010000000000000000048670250
00000010000100000000000048725750
00000000000100000000000049688750
00000000000000000000000049745250
00000010000000000000000050353750
00000010000100000000000050410750
00000000000100000000000051372000
00000000000000000000000051430250
00000010000000000000000052070250
00000010000100000000000052120750
00000000000100000000000053088750
00000000000000000000000053140250
00000010000000000000000053787000
00000010000100000000000053830750
00000000000100000000000054805500
00000000000000000000000054850250
00000010000000000000000055487000
00000010000100000000000055540750
00000000000100000000000056505500
00000000000000000000000056560250
00000010000000000000000057187000
00000010000100000000000057252750
00000000000100000000000058205500
00000000000000000000000058272500
00000010000000000000000058903750
00000010000100000000000058957750
00000000000100000000000059922250
00000000000000000000000059977500
00000010000000000000000060603750
00000010000100000000000060662750
00000000000100000000000061622250
00000000000000000000000061682500
00000010000000000000000062303750
00000010000100000000000062363750
00000000000100000000000063338750
00000000000000000000000063383500
00000010000000000000000063987000
00000010000100000000000064054750
00000000000100000000000065005500
00000000000000000000000065074500
00000010000000000000000065703750
00000010000100000000000065766750
00000000000100000000000066722250
00000000000000000000000066786500
00000010000000000000000067420500
00000010000100000000000067476750
00000000000100000000000068439000
00000000000000000000000068496500
00000010000000000000000069120500
00000010000100000000000069187750
00000000000100000000000070139000
00000000000000000000000070207500
00000010000000000000000070837250
00000010000100000000000070898750
00000000000100000000000071855500
00000000000000000000000071918500
00000010000000000000000072553750
00000010000100000000000072611000
00000000000100000000000073572250
00000000000000000000000073630500
00000010000000000000000074253750
00000010000100000000000074324000
00000000000100000000000075272250
00000000000000000000000075343500
00000010000000000000000075953750
00000010000100000000000076012000
00000000000100000000000076972250
00000000000000000000000077031500
00000010000000000000000077670500
00000010000100000000000077736000
00000000000100000000000078689000
00000000000000000000000078755500
00000010000000000000000079387250
00000010000100000000000079448000
00000000000100000000000080405750
00000000000000000000000080467500
00000010000000000000000081070500
00000010000100000000000081141000
00000000000100000000000082105750
00000000000000000000000082160500
00000010000000000000000082787250
00000010000100000000000082841000
00000000000100000000000083805750
00000000000000000000000083860500
00000010000000000000000084504000
00000010000100000000000084561000
00000000000100000000000085522250
00000000000000000000000085580500
00000010000000000000000086204000
00000010000100000000000086261000
00000000000100000000000087222250
00000000000000000000000087280500
00000010000000000000000087904000
00000010000100000000000087973000
00000000000100000000000088922250
00000000000000000000000088992500
00000010000000000000000089620500
00000010000100000000000089676000
00000000000100000000000090639000
00000000000000000000000090695500
00000010000000000000000091320750
00000010000100000000000091382000
00000000000100000000000092339000
00000000000000000000000092401750
00000010000000000000000093037250
00000010000100000000000093083000
00000000000100000000000094055750
00000000000000000000000094102750
00000010000000000000000094737250
00000010000100000000000094804000
00000000000100000000000095755750
00000000000000000000000095823750
00000010000000000000000096437250
00000010000100000000000096492000
00000000000100000000000097455750
00000000000000000000000097511750
00000010000000000000000098154000
00000010000100000000000098212000
00000000000100000000000099172500
00000000000000000000000099231750
00000010000000000000000099854000
00000010000100000000000099912000
00000000000100000000000100872500
00000000000000000000000100931750
00000010000000000000000101554000
00000010000100000000000101622000
00000000000100000000000102572500
00000000000000000000000102641750
00000010000000000000000103270750
00000010000100000000000103324000
00000000000100000000000104289250
00000000000000000000000104343750
00000010000000000000000104987500
00000010000100000000000105046250
00000000000100000000000106005750
00000000000000000000000106065750
00000010000000000000000106687500
00000010000100000000000106742250
00000000000100000000000107705750
00000000000000000000000107761750
00000010000000000000000108387500
00000010000100000000000108453250
00000000000100000000000109405750
00000000000000000000000109472750
00000010000000000000000110104000
00000010000100000000000110169250
00000000000100000000000111122500
00000000000000000000000111188750
00000010000000000000000111804000
00000010000100000000000111863250
00000000000100000000000112822500
00000000000000000000000112882750
00000010000000000000000113504000
00000010000100000000000113575250
00000000000100000000000114539250
00000000000000000000000114594750
00000010000000000000000115220750
00000010000100000000000115286250
00000000000100000000000116239250
00000000000000000000000116305750
00000010000000000000000116920750
00000010000100000000000116982250
00000000000100000000000117939250
00000000000000000000000118001750
00000010000000000000000118637500
00000010000100000000000118693250
00000000000100000000000119656000
00000000000000000000000119712750
00000010000000000000000120337500
00000010000100000000000120405250
00000000000100000000000121356000
00000000000000000000000121424750
00000010000000000000000122037500
00000010000100000000000122103250
00000000000100000000000123056000
00000000000000000000000123122750
00000010000000000000000123754250
00000010000100000000000123815250
00000000000100000000000124772750
00000000000000000000000124834750
00000010000000000000000125470750
00000010000100000000000125526250
00000000000100000000000126489250
00000000000000000000000126546000
00000010000000000000000127154250
00000010000100000000000127211250
00000000000100000000000128172750
00000000000000000000000128231000
00000010000000000000000128871000
00000010000100000000000128932250
00000000000100000000000129889250
00000000000000000000000129952000
00000010000000000000000130587500
00000010000100000000000130631250
00000000000100000000000131606000
00000000000000000000000131651000
00000010000000000000000132287500
00000010000100000000000132341250
00000000000100000000000133306000
00000000000000000000000133361000
00000010000000000000000133987500
00000010000100000000000134053250
00000000000100000000000135006000
00000000000000000000000135073000
00000010000000000000000135704250
00000010000100000000000135766250
00000000000100000000000136722750
00000000000000000000000136786000
00000010000000000000000137404250
00000010000100000000000137463500
00000000000100000000000138422750
00000000000000000000000138483000
00000010000000000000000139104250
00000010000100000000000139174500
00000000000100000000000140139500
00000000000000000000000140194000
00000010000000000000000140821000
00000010000100000000000140886500
00000000000100000000000141839500
00000000000000000000000141906000
00000010000000000000000142521000
00000010000100000000000142582500
00000000000100000000000143539500
00000000000000000000000143602000
00000010000000000000000144237750
00000010000100000000000144294500
00000000000100000000000145256250
00000000000000000000000145314250
00000010000000000000000145937750
00000010000100000000000146003500
00000000000100000000000146956250
00000000000000000000000147023000
00000010000000000000000147637750
00000010000100000000000147701500
00000000000100000000000148656250
00000000000000000000000148721000
00000010000000000000000149354500
00000010000100000000000149411500
00000000000100000000000150372750
00000000000000000000000150431000
00000010000000000000000151054500
00000010000100000000000151123500
00000000000100000000000152072750
00000000000000000000000152143000
00000010000000000000000152754500
00000010000100000000000152822500
00000000000100000000000153772750
00000000000000000000000153842000
00000010000000000000000154471000
00000010000100000000000154535500
00000000000100000000000155489500
00000000000000000000000155555000
00000010000000000000000156187750
00000010000100000000000156238500
00000000000100000000000157206250
00000000000000000000000157258000
00000010000000000000000157871000
00000010000100000000000157941500
00000000000100000000000158906250
00000000000000000000000158961250
00000010000000000000000159587750
00000010000100000000000159642500
00000000000100000000000160606250
00000000000000000000000160662250
00000010000000000000000161304500
00000010000100000000000161363500
00000000000100000000000162323000
00000000000000000000000162383250
00000010000000000000000162987750
00000010000100000000000163047500
00000000000100000000000164006250
00000000000000000000000164067250
00000010000000000000000164704500
00000010000100000000000164769500
00000000000100000000000165723000
00000000000000000000000165789250
00000010000000000000000166421250
00000010000100000000000166472500
00000000000100000000000167439750
00000000000000000000000167492250
00000010000000000000000168121250
00000010000100000000000168182500
00000000000100000000000169139750
00000000000000000000000169202250
00000010000000000000000169838000
00000010000100000000000169884750
00000000000100000000000170856250
00000000000000000000000170904250
00000010000000000000000171538000
00000010000100000000000171605750
00000000000100000000000172556250
00000000000000000000000172625250
00000010000000000000000173238000
00000010000100000000000173293750
00000000000100000000000174256500
00000000000000000000000174313250
00000010000000000000000174954500
00000010000100000000000175014750
00000000000100000000000175973000
00000000000000000000000176034250
00000010000000000000000176654500
00000010000100000000000176714750
00000000000100000000000177689750
00000000000000000000000177734250
00000010000000000000000178371250
00000010000100000000000178417750
00000000000100000000000179373000
00000000000000000000000179437250
