# Supplementary material for: Auditory presentation and synchronization in Adobe Flash and HTML5/JavaScript Web experiments
Source: Behav Res Methods. 2016 Jul 15;48(3):897–908. doi: 10.3758/s13428-016-0758-5 (PMC5003904; doi:10.3758/s13428-016-0758-5)
Supplement: Supplementary file 1 — (ZIP 1310 kb) [file 13428_2016_758_MOESM1_ESM.zip › Logs/aud-dsc-officepc-1000-ff-js-sep-wav.rtl]

[PC Software Vesion]
20121128
[ARM Firmware Version]
20120901
[Capture Date]
17 Dec 2015
[Capture Time]
18:20:24
[Capture Duration (Secs)]
180
[Changes]
442
[Samples]
720000
[Soak Rate]
0.0613888888888889
[Audio In 1 Threshold]
89
[Audio In 2 Threshold]
64
[Audio Out 1 Threshold]
64
[Audio Out 2 Threshold]
64
[Opto 1 Threshold]
125
[Opto 2 Threshold]
113
[Opto 3 Threshold]
102
[Opto 4 Threshold]
64
[Opto 1 Refreshes Blocked]
True
[Opto 2 Refreshes Blocked]
True
[Opto 3 Refreshes Blocked]
True
[Opto 4 Refreshes Blocked]
True
[Keypad4Description]
Button 4 of the BBTK Response Pad triggered when pressed.
[Keypad3Description]
Button 3 of the BBTK Response Pad triggered when pressed.
[Keypad2Description]
Button 2 of the BBTK Response Pad triggered when pressed.
[Keypad1Description]
Button 1 of the BBTK Response Pad triggered when pressed.
[Opto4Description]
Opto-detector 4 triggered by an active screen region.
[Opto3Description]
Opto-detector 3 triggered by an active screen region.
[Opto2Description]
Opto-detector 2 triggered by an active screen region.
[Opto1Description]
Opto-detector 1 triggered by an active screen region.
[TTLIn2Description]
TTL input 2 triggered by a digital signal.
[TTLIn1Description]
TTL input 1 triggered by a digital signal.
[AudIn2Description]
Audio input 2 triggered by a BBTK Mic.
[AudIn1Description]
Audio input 1 triggered by a BBTK Mic.
[ASC4Description]
Active Switch Closure output 4 generates a key down.
[ASC3Description]
Active Switch Closure output 3 generates a key down.
[ASC2Description]
Active Switch Closure output 2 generates a key down.
[ASC1Description]
Active Switch Closure output 1 generates a key down.
[TTLOut2Description]
TTL output 2 generates a digital signal.
[TTLOut1Description]
TTL output 1 generates a digital signal.
[AudOut2Description]
Audio output 2 generates a tone on the BBTK sounder.
[AudOut1Description]
Audio output 1 generates a tone on the BBTK sounder.
[Notes]

[Data]
00000000000000000000000000000000
00000010000000000000000000924751
00000010000100000000000000932751
00000010000000000000000001941501
00000000000000000000000001942501
00000010000000000000000002558001
00000010000100000000000002563751
00000010000000000000000003572501
00000000000000000000000003575751
00000000000100000000000004182751
00000010000100000000000004191501
00000010000000000000000005191501
00000000000000000000000005209251
00000010000000000000000005808001
00000010000100000000000005823751
00000000000100000000000006825751
00000000000000000000000006832501
00000010000000000000000007408001
00000010000100000000000007414751
00000010000000000000000008423501
00000000000000000000000008442501
00000000000100000000000009036751
00000010000100000000000009041501
00000010000000000000000010045501
00000000000000000000000010059251
00000010000000000000000010658001
00000010000100000000000010670751
00000000000100000000000011675751
00000000000000000000000011679501
00000010000000000000000012274751
00000010000100000000000012291752
00000000000100000000000013292501
00000000000000000000000013300501
00000010000000000000000013908251
00000010000100000000000013923751
00000000000100000000000014926001
00000000000000000000000014932501
00000000000100000000000015516751
00000010000100000000000015524751
00000010000000000000000016525501
00000000000000000000000016542501
00000010000000000000000017141501
00000010000100000000000017146751
00000010000000000000000018155501
00000000000000000000000018159251
00000010000100000000000018758001
00000010000000000000000019766501
00000000000000000000000019776001
00000010000000000000000020391501
00000010000100000000000020397001
00000010000000000000000021405501
00000000000000000000000021409251
00000010000000000000000022008251
00000010000100000000000022017001
00000010000000000000000023025501
00000000000000000000000023026001
00000010000000000000000023641501
00000010000100000000000023649001
00000010000000000000000024657501
00000000000000000000000024659251
00000010000000000000000025275001
00000010000100000000000025281001
00000010000000000000000026289751
00000000000000000000000026292751
00000010000000000000000026908251
00000010000100000000000026912001
00000010000000000000000027920751
00000000000000000000000027942752
00000000000100000000000028533001
00000010000100000000000028541501
00000010000000000000000029541751
00000000000000000000000029542751
00000010000000000000000030158251
00000010000100000000000030175001
00000000000100000000000031176001
00000000000000000000000031183751
00000010000000000000000031791501
00000010000100000000000031806001
00000000000100000000000032809251
00000000000000000000000032814751
00000000000100000000000033389001
00000010000100000000000033391752
00000010000000000000000034397751
00000000000000000000000034409251
00000000000100000000000035017001
00000010000100000000000035025001
00000010000000000000000036025751
00000000000000000000000036042751
00000010000000000000000036641752
00000010000100000000000036657001
00000000000100000000000037659501
00000000000000000000000037665751
00000010000000000000000038275001
00000010000100000000000038289001
00000000000100000000000039292751
00000000000000000000000039297751
00000010000000000000000039908501
00000010000100000000000039912001
00000010000000000000000040920751
00000000000000000000000040926001
00000000000100000000000041532001
00000010000100000000000041541751
00000010000000000000000042540751
00000000000000000000000042559501
00000010000000000000000043158251
00000010000100000000000043170001
00000000000100000000000044176001
00000000000000000000000044178751
00000010000000000000000044775001
00000010000100000000000044792001
00000000000100000000000045792751
00000000000000000000000045800751
00000000000100000000000046390001
00000010000100000000000046391751
00000010000000000000000047398751
00000000000000000000000047409501
00000010000000000000000048008251
00000010000100000000000048019001
00000000000100000000000049026251
00000000000000000000000049027751
00000010000000000000000049625001
00000010000100000000000049639001
00000000000100000000000050642751
00000000000000000000000050647751
00000010000000000000000051258501
00000010000100000000000051269251
00000000000100000000000052276251
00000000000000000000000052277751
00000010000000000000000052891751
00000010000100000000000052899251
00000010000000000000000053907751
00000000000000000000000053909501
00000010000000000000000054525001
00000010000100000000000054530251
00000010000000000000000055539001
00000000000000000000000055542751
00000010000000000000000056158501
00000010000100000000000056162252
00000010000000000000000057170751
00000000000000000000000057176251
00000010000000000000000057791751
00000010000100000000000057794252
00000010000000000000000058802751
00000000000000000000000058809501
00000010000000000000000059391751
00000010000100000000000059402251
00000000000100000000000060409501
00000000000000000000000060410751
00000010000000000000000061008501
00000010000100000000000061024251
00000000000100000000000062026251
00000000000000000000000062032751
00000010000000000000000062625252
00000010000100000000000062627251
00000010000000000000000063635751
00000000000000000000000063643001
00000010000000000000000064241751
00000010000100000000000064247251
00000010000000000000000065256001
00000000000000000000000065259501
00000010000000000000000065875251
00000010000100000000000065876251
00000010000000000000000066885001
00000000000000000000000066893001
00000010000000000000000067492001
00000010000100000000000067505251
00000000000100000000000068509751
00000000000000000000000068514001
00000010000000000000000069125251
00000010000100000000000069136252
00000000000100000000000070143001
00000000000000000000000070145001
00000010000000000000000070758501
00000010000100000000000070772251
00000000000100000000000071776251
00000000000000000000000071781001
00000010000000000000000072392001
00000010000100000000000072393251
00000010000000000000000073402001
00000000000000000000000073409751
00000010000000000000000074008501
00000010000100000000000074015251
00000010000000000000000075024001
00000000000000000000000075026252
00000000000100000000000075635251
00000010000100000000000075642001
00000010000000000000000076644001
00000000000000000000000076659751
00000000000100000000000077256251
00000010000100000000000077258501
00000010000000000000000078265001
00000000000000000000000078276251
00000010000000000000000078875251
00000010000100000000000078887251
00000000000100000000000079893001
00000000000000000000000079896001
00000010000000000000000080492001
00000010000100000000000080496251
00000010000000000000000081505251
00000000000000000000000081509751
00000010000000000000000082125251
00000010000100000000000082136252
00000000000100000000000083143001
00000000000000000000000083145001
00000010000000000000000083758751
00000010000100000000000083767251
00000010000000000000000084776001
00000000000000000000000084776501
00000000000100000000000085386501
00000010000100000000000085392001
00000010000000000000000086395001
00000000000000000000000086409751
00000010000000000000000087025251
00000010000100000000000087026501
00000010000000000000000088035001
00000000000000000000000088043001
00000010000000000000000088642001
00000010000100000000000088648501
00000010000000000000000089657001
00000000000000000000000089659751
00000010000000000000000090258751
00000010000100000000000090276501
00000000000100000000000091276501
00000000000000000000000091285001
00000010000000000000000091892001
00000010000100000000000091897501
00000010000000000000000092906001
00000000000000000000000092909752
00000000000100000000000093517501
00000010000100000000000093525251
00000010000000000000000094526251
00000000000000000000000094543251
00000010000000000000000095142001
00000010000100000000000095160501
00000000000100000000000096159751
00000000000000000000000096169251
00000010000000000000000096775501
00000010000100000000000096782501
00000010000000000000000097791251
00000000000000000000000097793251
00000010000000000000000098392001
00000010000100000000000098402501
00000000000100000000000099409751
00000000000000000000000099411251
00000010000000000000000100025501
00000010000100000000000100033501
00000010000000000000000101042251
00000000000000000000000101043251
00000010000000000000000101658751
00000010000100000000000101664501
00000010000000000000000102673251
00000000000000000000000102676501
00000000000100000000000103286501
00000010000100000000000103292251
00000010000000000000000104295251
00000000000000000000000104310001
00000010000000000000000104925501
00000010000100000000000104927501
00000010000000000000000105936252
00000000000000000000000105943251
00000010000000000000000106542251
00000010000100000000000106548501
00000010000000000000000107557252
00000000000000000000000107560001
00000010000000000000000108175501
00000010000100000000000108189501
00000000000100000000000109193251
00000000000000000000000109198001
00000010000000000000000109809001
00000010000100000000000109810501
00000010000000000000000110819251
00000000000000000000000110826752
00000010000000000000000111442251
00000010000100000000000111451501
00000000000100000000000112460001
00000000000000000000000112460251
00000010000000000000000113075501
00000010000100000000000113081501
00000010000000000000000114090251
00000000000000000000000114093252
00000010000000000000000114709001
00000010000100000000000114710501
00000010000000000000000115719251
00000000000000000000000115726751
00000010000000000000000116325501
00000010000100000000000116342751
00000000000100000000000117343252
00000000000000000000000117351251
00000010000000000000000117959001
00000010000100000000000117973752
00000000000100000000000118976751
00000000000000000000000118982251
00000010000000000000000119592252
00000010000100000000000119594751
00000010000000000000000120603251
00000000000000000000000120610001
00000010000000000000000121209001
00000010000100000000000121225751
00000000000100000000000122226751
00000000000000000000000122234251
00000010000000000000000122842252
00000010000100000000000122857751
00000000000100000000000123860001
00000000000000000000000123866251
00000010000000000000000124475501
00000010000100000000000124478751
00000010000000000000000125487251
00000000000000000000000125493501
00000010000000000000000126092251
00000010000100000000000126097751
00000010000000000000000127106501
00000000000000000000000127110001
00000010000000000000000127725751
00000010000100000000000127726751
00000010000000000000000128735251
00000000000000000000000128743501
00000010000000000000000129342251
00000010000100000000000129345751
00000010000000000000000130354501
00000000000000000000000130360001
00000010000000000000000130959001
00000010000100000000000130964751
00000010000000000000000131973501
00000000000000000000000131976751
00000010000000000000000132592251
00000010000100000000000132598752
00000010000000000000000133607501
00000000000000000000000133610251
00000000000100000000000134220751
00000010000100000000000134225751
00000010000000000000000135229501
00000000000000000000000135243501
00000010000000000000000135859001
00000010000100000000000135862751
00000010000000000000000136871501
00000000000000000000000136876751
00000010000000000000000137492251
00000010000100000000000137493751
00000010000000000000000138502501
00000000000000000000000138510252
00000010000000000000000139109001
00000010000100000000000139114751
00000010000000000000000140123501
00000000000000000000000140126751
00000010000000000000000140742501
00000010000100000000000140744751
00000010000000000000000141753501
00000000000000000000000141760251
00000010000000000000000142359001
00000010000100000000000142363751
00000010000000000000000143372501
00000000000000000000000143377001
00000010000000000000000143992501
00000010000100000000000144006751
00000000000100000000000145010251
00000000000000000000000145015501
00000010000000000000000145625751
00000010000100000000000145637752
00000000000100000000000146643501
00000000000000000000000146646501
00000010000000000000000147242501
00000010000100000000000147257751
00000000000100000000000148260251
00000000000000000000000148266501
00000000000100000000000148868751
00000010000100000000000148875752
00000010000000000000000149877501
00000000000000000000000149893501
00000010000000000000000150509251
00000010000100000000000150509796
00000010000000000000000151518751
00000000000000000000000151527001
00000010000000000000000152125751
00000010000100000000000152131001
00000010000000000000000153139501
00000000000000000000000153143501
00000010000000000000000153759251
00000010000100000000000153761001
00000010000000000000000154769501
00000000000000000000000154777001
00000010000000000000000155375751
00000010000100000000000155391001
00000000000100000000000156393751
00000000000000000000000156399501
00000000000100000000000156999001
00000010000100000000000157009251
00000010000000000000000158007501
00000000000000000000000158027001
00000010000000000000000158625751
00000010000100000000000158628001
00000010000000000000000159636501
00000000000000000000000159643751
00000000000100000000000160237001
00000010000100000000000160242501
00000010000000000000000161245751
00000000000000000000000161260252
00000010000000000000000161859251
00000010000100000000000161877001
00000010000000000000000162885751
00000000000000000000000162893751
00000010000000000000000163492501
00000010000100000000000163494001
00000010000000000000000164502751
00000000000000000000000164510251
00000000000100000000000165096001
00000010000100000000000165109251
00000010000000000000000166104751
00000000000000000000000166127001
00000010000000000000000166726001
00000010000100000000000166728001
00000010000000000000000167736751
00000000000000000000000167743751
00000010000000000000000168342501
00000010000100000000000168349001
00000010000000000000000169357751
00000000000000000000000169360501
00000010000000000000000169976001
00000010000100000000000169990001
00000000000100000000000170993751
00000000000000000000000170998751
00000010000000000000000171609251
00000010000100000000000171610001
00000010000000000000000172618751
00000000000000000000000172627001
00000010000000000000000173209251
00000010000100000000000173213001
00000010000000000000000174221751
00000000000000000000000174227001
00000010000000000000000174842751
00000010000100000000000174845001
00000010000000000000000175853751
00000000000000000000000175860501
00000010000000000000000176476001
00000010000100000000000176484001
00000010000000000000000177492751
00000000000000000000000177493751
00000010000000000000000178109252
00000010000100000000000178114001
00000010000000000000000179122751
00000000000000000000000179127251
00000010000000000000000179742751
00000010000100000000000179746001
