# Supplementary material for: Auditory presentation and synchronization in Adobe Flash and HTML5/JavaScript Web experiments
Source: Behav Res Methods. 2016 Jul 15;48(3):897–908. doi: 10.3758/s13428-016-0758-5 (PMC5003904; doi:10.3758/s13428-016-0758-5)
Supplement: Supplementary file 1 — (ZIP 1310 kb) [file 13428_2016_758_MOESM1_ESM.zip › Logs/aud-dsc-officepc-1000-ff-js-sync-wav.rtl]

[PC Software Vesion]
20121128
[ARM Firmware Version]
20120901
[Capture Date]
17 Dec 2015
[Capture Time]
18:32:20
[Capture Duration (Secs)]
180
[Changes]
439
[Samples]
720000
[Soak Rate]
0.0609722222222222
[Audio In 1 Threshold]
89
[Audio In 2 Threshold]
64
[Audio Out 1 Threshold]
64
[Audio Out 2 Threshold]
64
[Opto 1 Threshold]
125
[Opto 2 Threshold]
113
[Opto 3 Threshold]
102
[Opto 4 Threshold]
64
[Opto 1 Refreshes Blocked]
True
[Opto 2 Refreshes Blocked]
True
[Opto 3 Refreshes Blocked]
True
[Opto 4 Refreshes Blocked]
True
[Keypad4Description]
Button 4 of the BBTK Response Pad triggered when pressed.
[Keypad3Description]
Button 3 of the BBTK Response Pad triggered when pressed.
[Keypad2Description]
Button 2 of the BBTK Response Pad triggered when pressed.
[Keypad1Description]
Button 1 of the BBTK Response Pad triggered when pressed.
[Opto4Description]
Opto-detector 4 triggered by an active screen region.
[Opto3Description]
Opto-detector 3 triggered by an active screen region.
[Opto2Description]
Opto-detector 2 triggered by an active screen region.
[Opto1Description]
Opto-detector 1 triggered by an active screen region.
[TTLIn2Description]
TTL input 2 triggered by a digital signal.
[TTLIn1Description]
TTL input 1 triggered by a digital signal.
[AudIn2Description]
Audio input 2 triggered by a BBTK Mic.
[AudIn1Description]
Audio input 1 triggered by a BBTK Mic.
[ASC4Description]
Active Switch Closure output 4 generates a key down.
[ASC3Description]
Active Switch Closure output 3 generates a key down.
[ASC2Description]
Active Switch Closure output 2 generates a key down.
[ASC1Description]
Active Switch Closure output 1 generates a key down.
[TTLOut2Description]
TTL output 2 generates a digital signal.
[TTLOut1Description]
TTL output 1 generates a digital signal.
[AudOut2Description]
Audio output 2 generates a tone on the BBTK sounder.
[AudOut1Description]
Audio output 1 generates a tone on the BBTK sounder.
[Notes]

[Data]
00000000000000000000000000000000
00000010000000000000000001252750
00000010000100000000000001253000
00000010000000000000000002261750
00000000000000000000000002387250
00000000000100000000000002884000
00000010000100000000000002886250
00000010000000000000000003892500
00000000000000000000000004020750
00000010000000000000000004519500
00000010000100000000000004525000
00000010000000000000000005533750
00000000000000000000000005654000
00000010000000000000000006136250
00000010000100000000000006147000
00000010000000000000000007155750
00000000000000000000000007287250
00000010000000000000000007786250
00000010000100000000000007789000
00000010000000000000000008797750
00000000000000000000000008920750
00000010000100000000000009419000
00000010000000000000000010427750
00000000000000000000000010537500
00000010000000000000000011036250
00000010000100000000000011051000
00000010000000000000000012059750
00000000000000000000000012170750
00000010000000000000000012652750
00000010000100000000000012675000
00000010000000000000000013683750
00000000000000000000000013804000
00000010000000000000000014303000
00000010000100000000000014306000
00000010000000000000000015314750
00000000000000000000000015437500
00000010000000000000000015919750
00000010000100000000000015927000
00000010000000000000000016935750
00000000000000000000000017037500
00000010000000000000000017536250
00000010000100000000000017550000
00000010000000000000000018558750
00000000000000000000000018670750
00000010000000000000000019169500
00000010000100000000000019183000
00000010000000000000000020191750
00000000000000000000000020304250
00000010000000000000000020803000
00000010000100000000000020817000
00000010000000000000000021825750
00000000000000000000000021937500
00000010000000000000000022419750
00000010000100000000000022439000
00000010000000000000000023447750
00000000000000000000000023570750
00000010000000000000000024053000
00000010000100000000000024071000
00000010000000000000000025079750
00000000000000000000000025187500
00000010000000000000000025686500
00000010000100000000000025692250
00000010000000000000000026700750
00000000000000000000000026820750
00000010000000000000000027319750
00000010000100000000000027321250
00000010000000000000000028329750
00000000000000000000000028454250
00000010000000000000000028936500
00000010000100000000000028952250
00000010000000000000000029960750
00000000000000000000000030070750
00000010000000000000000030569750
00000010000100000000000030583250
00000010000000000000000031591750
00000000000000000000000031704250
00000010000000000000000032203000
00000010000100000000000032214250
00000010000000000000000033223000
00000000000000000000000033337500
00000010000000000000000033836500
00000010000100000000000033844250
00000010000000000000000034853000
00000000000000000000000034971000
00000010000000000000000035469750
00000010000100000000000035475250
00000010000000000000000036484000
00000000000000000000000036604250
00000010000000000000000037103000
00000010000100000000000037106250
00000010000000000000000038115000
00000000000000000000000038237500
00000010000000000000000038736500
00000010000100000000000038737250
00000010000000000000000039746000
00000000000000000000000039871000
00000010000000000000000040353250
00000010000100000000000040357250
00000010000000000000000041366000
00000000000000000000000041487750
00000010000000000000000041986500
00000010000100000000000041998250
00000010000000000000000043007000
00000000000000000000000043104250
00000010000000000000000043603250
00000010000100000000000043610250
00000010000000000000000044619000
00000000000000000000000044737750
00000010000000000000000045219750
00000010000100000000000045240250
00000010000000000000000046249000
00000000000000000000000046371000
00000010000000000000000046869750
00000010000100000000000046871250
00000010000000000000000047880000
00000000000000000000000048004250
00000010000000000000000048486500
00000010000100000000000048501250
00000010000000000000000049510000
00000000000000000000000049621000
00000010000000000000000050120000
00000010000100000000000050133250
00000010000000000000000051142000
00000000000000000000000051254250
00000010000000000000000051753250
00000010000100000000000051765250
00000010000000000000000052774000
00000000000000000000000052871000
00000010000000000000000053370000
00000010000100000000000053379250
00000010000000000000000054388000
00000000000000000000000054504500
00000010000000000000000055003250
00000010000100000000000055011250
00000010000000000000000056020000
00000000000000000000000056137750
00000000000100000000000056631500
00000010000100000000000056636500
00000010000000000000000057640000
00000000000000000000000057754500
00000010000000000000000058236500
00000010000100000000000058261500
00000010000000000000000059270000
00000000000000000000000059371000
00000010000000000000000059870000
00000010000100000000000059871500
00000010000000000000000060880250
00000000000000000000000061004500
00000010000000000000000061486500
00000010000100000000000061489500
00000010000000000000000062498000
00000000000000000000000062621000
00000010000000000000000063120000
00000010000100000000000063132500
00000010000000000000000064141000
00000000000000000000000064254500
00000010000000000000000064753250
00000010000100000000000064762500
00000010000000000000000065771000
00000000000000000000000065887750
00000010000000000000000066386750
00000010000100000000000066391500
00000010000000000000000067400000
00000000000000000000000067521250
00000010000000000000000068003250
00000010000100000000000068023500
00000010000000000000000069032250
00000000000000000000000069154500
00000010000000000000000069653250
00000010000100000000000069655500
00000010000000000000000070664250
00000000000000000000000070787750
00000010000000000000000071270000
00000010000100000000000071285500
00000010000000000000000072294250
00000000000000000000000072404500
00000010000000000000000072903500
00000010000100000000000072917500
00000010000000000000000073926250
00000000000000000000000074038000
00000010000000000000000074536750
00000010000100000000000074548500
00000010000000000000000075557250
00000000000000000000000075671250
00000010000000000000000076170000
00000010000100000000000076179500
00000010000000000000000077188250
00000000000000000000000077304500
00000010000000000000000077803500
00000010000100000000000077809500
00000010000000000000000078818250
00000000000000000000000078938000
00000000000100000000000079429500
00000010000100000000000079436750
00000010000000000000000080438250
00000000000000000000000080571250
00000000000100000000000081060500
00000010000100000000000081070000
00000010000000000000000082069250
00000000000000000000000082204500
00000010000000000000000082686750
00000010000100000000000082703500
00000010000000000000000083712250
00000000000000000000000083838000
00000010000000000000000084320000
00000010000100000000000084333500
00000010000000000000000085342250
00000000000000000000000085454750
00000010000000000000000085936750
00000010000100000000000085952500
00000010000000000000000086961250
00000000000000000000000087071250
00000010000000000000000087570250
00000010000100000000000087583500
00000010000000000000000088592500
00000000000000000000000088704750
00000010000000000000000089203500
00000010000100000000000089205500
00000010000000000000000090214250
00000000000000000000000090338000
00000010000000000000000090820250
00000010000100000000000090826750
00000010000000000000000091835250
00000000000000000000000091954750
00000010000000000000000092453500
00000010000100000000000092467750
00000010000000000000000093476250
00000000000000000000000093588000
00000010000000000000000094070000
00000010000100000000000094097750
00000010000000000000000095106250
00000000000000000000000095221250
00000010000000000000000095703500
00000010000100000000000095730750
00000010000000000000000096739250
00000000000000000000000096854750
00000010000000000000000097353500
00000010000100000000000097361750
00000010000000000000000098370250
00000000000000000000000098488000
00000010000000000000000098987000
00000010000100000000000098992750
00000010000000000000000100001500
00000000000000000000000100104750
00000010000000000000000100603500
00000010000100000000000100605750
00000010000000000000000101614500
00000000000000000000000101738000
00000010000000000000000102220250
00000010000100000000000102226750
00000010000000000000000103235500
00000000000000000000000103354750
00000010000000000000000103853500
00000010000100000000000103855750
00000010000000000000000104864500
00000000000000000000000104988000
00000010000000000000000105487000
00000010000100000000000105496750
00000010000000000000000106505500
00000000000000000000000106621500
00000010000000000000000107103500
00000010000100000000000107117750
00000010000000000000000108126500
00000000000000000000000108254750
00000010000000000000000108753500
00000010000100000000000108757750
00000010000000000000000109766500
00000000000000000000000109888250
00000010000000000000000110387000
00000010000100000000000110388750
00000010000000000000000111397500
00000000000000000000000111521500
00000010000000000000000112003750
00000010000100000000000112019750
00000010000000000000000113028500
00000000000000000000000113154750
00000010000000000000000113637000
00000010000100000000000113651750
00000010000000000000000114660500
00000000000000000000000114771500
00000010000000000000000115270250
00000010000100000000000115284750
00000010000000000000000116293500
00000000000000000000000116404750
00000010000100000000000116903750
00000010000000000000000117912500
00000000000000000000000118038250
00000010000000000000000118537000
00000010000100000000000118544750
00000010000000000000000119553500
00000000000000000000000119671500
00000010000000000000000120170500
00000010000100000000000120175750
00000010000000000000000121184500
00000000000000000000000121305000
00000010000000000000000121803750
00000010000100000000000121804750
00000010000000000000000122813500
00000000000000000000000122938250
00000010000000000000000123420500
00000010000100000000000123425000
00000010000000000000000124433500
00000000000000000000000124538250
00000010000000000000000125037000
00000010000100000000000125049000
00000010000000000000000126057500
00000000000000000000000126171500
00000010000000000000000126653750
00000010000100000000000126678000
00000010000000000000000127686500
00000000000000000000000127805000
00000010000000000000000128303750
00000010000100000000000128310000
00000010000000000000000129318750
00000000000000000000000129438250
00000010000000000000000129920500
00000010000100000000000129931000
00000010000000000000000130939750
00000000000000000000000131071750
00000010000000000000000131570500
00000010000100000000000131572000
00000010000000000000000132580500
00000000000000000000000132705000
00000010000000000000000133187250
00000010000100000000000133201000
00000010000000000000000134209750
00000000000000000000000134321750
00000010000000000000000134820500
00000010000100000000000134833000
00000010000000000000000135841750
00000000000000000000000135955000
00000010000000000000000136453750
00000010000100000000000136455000
00000010000000000000000137463750
00000000000000000000000137588250
00000010000000000000000138087250
00000010000100000000000138093000
00000010000000000000000139101750
00000000000000000000000139221750
00000010000000000000000139720500
00000010000100000000000139723000
00000010000000000000000140731750
00000000000000000000000140855000
00000010000000000000000141337250
00000010000100000000000141343000
00000010000000000000000142351750
00000000000000000000000142471750
00000010000000000000000142970500
00000010000100000000000142972000
00000010000000000000000143980750
00000000000000000000000144088500
00000010000000000000000144570500
00000010000100000000000144586000
00000010000000000000000145594750
00000000000000000000000145705000
00000010000000000000000146204000
00000010000100000000000146218000
00000010000000000000000147226750
00000000000000000000000147338500
00000010000000000000000147837250
00000010000100000000000147849000
00000010000000000000000148857750
00000000000000000000000148971750
00000010000000000000000149470500
00000010000100000000000149482000
00000010000000000000000150490750
00000000000000000000000150605000
00000010000000000000000151104000
00000010000100000000000151114000
00000010000000000000000152122750
00000000000000000000000152238500
00000010000000000000000152737250
00000010000100000000000152749000
00000010000000000000000153757750
00000000000000000000000153871750
00000010000000000000000154370750
00000010000100000000000154380000
00000010000000000000000155388750
00000000000000000000000155505250
00000010000000000000000156004000
00000010000100000000000156008000
00000010000000000000000157017000
00000000000000000000000157138500
00000010000000000000000157637250
00000010000100000000000157638250
00000010000000000000000158646750
00000000000000000000000158771750
00000010000000000000000159254000
00000010000100000000000159259250
00000010000000000000000160267750
00000000000000000000000160388500
00000010000000000000000160870750
00000010000100000000000160875250
00000010000000000000000161883750
00000000000000000000000162005250
00000010000000000000000162504000
00000010000100000000000162518250
00000010000000000000000163526750
00000000000000000000000163638500
00000010000000000000000164137500
00000010000100000000000164151250
00000010000000000000000165159750
00000000000000000000000165272000
00000010000000000000000165770750
00000010000100000000000165781250
00000010000000000000000166789750
00000000000000000000000166888500
00000010000000000000000167387500
00000010000100000000000167401250
00000010000000000000000168409750
00000000000000000000000168522000
00000000000100000000000169011250
00000010000100000000000169020750
00000010000000000000000170020000
00000000000000000000000170138500
00000000000100000000000170630250
00000010000100000000000170637500
00000010000000000000000171639000
00000000000000000000000171772000
00000010000000000000000172254250
00000010000100000000000172260250
00000010000000000000000173269000
00000000000000000000000173388750
00000010000000000000000173887500
00000010000100000000000173901250
00000010000000000000000174910000
00000000000000000000000175022000
00000010000000000000000175520750
00000010000100000000000175534250
00000010000000000000000176543000
00000000000000000000000176655250
00000010000000000000000177154250
00000010000100000000000177166250
00000010000000000000000178175000
00000000000000000000000178288750
00000010000000000000000178787500
00000010000100000000000178799250
00000010000000000000000179808000
00000000000000000000000179922000
