# Supplementary material for: Auditory presentation and synchronization in Adobe Flash and HTML5/JavaScript Web experiments
Source: Behav Res Methods. 2016 Jul 15;48(3):897–908. doi: 10.3758/s13428-016-0758-5 (PMC5003904; doi:10.3758/s13428-016-0758-5)
Supplement: Supplementary file 1 — (ZIP 1310 kb) [file 13428_2016_758_MOESM1_ESM.zip › Logs/aud-dsc-officepc-1000-ff-jswa.rtl]

[PC Software Vesion]
20121128
[ARM Firmware Version]
20120901
[Capture Date]
17 Dec 2015
[Capture Time]
12:32:59
[Capture Duration (Secs)]
180
[Changes]
445
[Samples]
720000
[Soak Rate]
0.0618055555555556
[Audio In 1 Threshold]
89
[Audio In 2 Threshold]
64
[Audio Out 1 Threshold]
64
[Audio Out 2 Threshold]
64
[Opto 1 Threshold]
125
[Opto 2 Threshold]
113
[Opto 3 Threshold]
102
[Opto 4 Threshold]
64
[Opto 1 Refreshes Blocked]
True
[Opto 2 Refreshes Blocked]
True
[Opto 3 Refreshes Blocked]
True
[Opto 4 Refreshes Blocked]
True
[Keypad4Description]
Button 4 of the BBTK Response Pad triggered when pressed.
[Keypad3Description]
Button 3 of the BBTK Response Pad triggered when pressed.
[Keypad2Description]
Button 2 of the BBTK Response Pad triggered when pressed.
[Keypad1Description]
Button 1 of the BBTK Response Pad triggered when pressed.
[Opto4Description]
Opto-detector 4 triggered by an active screen region.
[Opto3Description]
Opto-detector 3 triggered by an active screen region.
[Opto2Description]
Opto-detector 2 triggered by an active screen region.
[Opto1Description]
Opto-detector 1 triggered by an active screen region.
[TTLIn2Description]
TTL input 2 triggered by a digital signal.
[TTLIn1Description]
TTL input 1 triggered by a digital signal.
[AudIn2Description]
Audio input 2 triggered by a BBTK Mic.
[AudIn1Description]
Audio input 1 triggered by a BBTK Mic.
[ASC4Description]
Active Switch Closure output 4 generates a key down.
[ASC3Description]
Active Switch Closure output 3 generates a key down.
[ASC2Description]
Active Switch Closure output 2 generates a key down.
[ASC1Description]
Active Switch Closure output 1 generates a key down.
[TTLOut2Description]
TTL output 2 generates a digital signal.
[TTLOut1Description]
TTL output 1 generates a digital signal.
[AudOut2Description]
Audio output 2 generates a tone on the BBTK sounder.
[AudOut1Description]
Audio output 1 generates a tone on the BBTK sounder.
[Notes]

[Data]
00000000000000000000000000000000
00000010000000000000000002374001
00000010000100000000000002426751
00000010000000000000000003446501
00000000000000000000000003508251
00000010000000000000000003990501
00000010000100000000000004029001
00000010000000000000000005048751
00000000000000000000000005125001
00000010000000000000000005590751
00000010000100000000000005637001
00000010000000000000000006656751
00000000000000000000000006725001
00000010000000000000000007190751
00000010000100000000000007239251
00000010000000000000000008259001
00000000000000000000000008341501
00000010000000000000000008807501
00000010000100000000000008847251
00000010000000000000000009867001
00000000000000000000000009941501
00000010000000000000000010407501
00000010000100000000000010446501
00000010000000000000000011466251
00000000000000000000000011541501
00000010000000000000000012007251
00000010000100000000000012048751
00000010000000000000000013068251
00000000000000000000000013141501
00000010000000000000000013607501
00000010000100000000000013656751
00000010000000000000000014676251
00000000000000000000000014741751
00000010000000000000000015207501
00000010000100000000000015258751
00000010000000000000000016278501
00000000000000000000000016358251
00000010000000000000000016824251
00000010000100000000000016866751
00000010000000000000000017886501
00000000000000000000000017958251
00000010000000000000000018424251
00000010000100000000000018469001
00000010000000000000000019488751
00000000000000000000000019558251
00000010000000000000000020040751
00000010000100000000000020077001
00000010000000000000000021096751
00000000000000000000000021158251
00000010000000000000000021624251
00000010000100000000000021679251
00000010000000000000000022699001
00000000000000000000000022775001
00000010000000000000000023240751
00000010000100000000000023287251
00000010000000000000000024307001
00000000000000000000000024375001
00000010000000000000000024840751
00000010000100000000000024886501
00000010000000000000000025906251
00000000000000000000000025975001
00000010000000000000000026440751
00000010000100000000000026488751
00000010000000000000000027508501
00000000000000000000000027591751
00000010000000000000000028057501
00000010000100000000000028096751
00000010000000000000000029116501
00000000000000000000000029191751
00000010000000000000000029657501
00000010000100000000000029698751
00000010000000000000000030718501
00000000000000000000000030791751
00000010000000000000000031257501
00000010000100000000000031306751
00000010000000000000000032326501
00000000000000000000000032391751
00000010000000000000000032857501
00000010000100000000000032909001
00000010000000000000000033928751
00000000000000000000000034008501
00000010000000000000000034474251
00000010000100000000000034517001
00000010000000000000000035536751
00000000000000000000000035608501
00000010000000000000000036074251
00000010000100000000000036119251
00000010000000000000000037139001
00000000000000000000000037208501
00000010000000000000000037674251
00000010000100000000000037727251
00000010000000000000000038747001
00000000000000000000000038808501
00000010000000000000000039274251
00000010000100000000000039329501
00000010000000000000000040349251
00000000000000000000000040425251
00000010000000000000000040891001
00000010000100000000000040937501
00000010000000000000000041957001
00000000000000000000000042025251
00000010000000000000000042491001
00000010000100000000000042536751
00000010000000000000000043556501
00000000000000000000000043625251
00000010000000000000000044091001
00000010000100000000000044139001
00000010000000000000000045158501
00000000000000000000000045241751
00000010000000000000000045707751
00000010000100000000000045747001
00000010000000000000000046766501
00000000000000000000000046841751
00000010000000000000000047307751
00000010000100000000000047349001
00000010000000000000000048368751
00000000000000000000000048442001
00000010000000000000000048907751
00000010000100000000000048957001
00000010000000000000000049976751
00000000000000000000000050042001
00000010000000000000000050507751
00000010000100000000000050559251
00000010000000000000000051579001
00000000000000000000000051658501
00000010000000000000000052124501
00000010000100000000000052167251
00000010000000000000000053187001
00000000000000000000000053258501
00000010000000000000000053724501
00000010000100000000000053769501
00000010000000000000000054789251
00000000000000000000000054858501
00000010000000000000000055341001
00000010000100000000000055377501
00000010000000000000000056397251
00000000000000000000000056458501
00000010000000000000000056924501
00000010000100000000000056979501
00000010000000000000000057999251
00000000000000000000000058075251
00000010000000000000000058541001
00000010000100000000000058587501
00000010000000000000000059607251
00000000000000000000000059675251
00000010000000000000000060141251
00000010000100000000000060187001
00000010000000000000000061206501
00000000000000000000000061275251
00000010000000000000000061741251
00000010000100000000000061789001
00000010000000000000000062808751
00000000000000000000000062892001
00000010000000000000000063357751
00000010000100000000000063397001
00000010000000000000000064416751
00000000000000000000000064492001
00000010000000000000000064957751
00000010000100000000000064999251
00000010000000000000000066019001
00000000000000000000000066092001
00000010000000000000000066558001
00000010000100000000000066607251
00000010000000000000000067627001
00000000000000000000000067692001
00000010000000000000000068158001
00000010000100000000000068209501
00000010000000000000000069229251
00000000000000000000000069308751
00000010000000000000000069774501
00000010000100000000000069817501
00000010000000000000000070837251
00000000000000000000000070908751
00000010000000000000000071374501
00000010000100000000000071419751
00000010000000000000000072439251
00000000000000000000000072508751
00000010000000000000000072974501
00000010000100000000000073027751
00000010000000000000000074047251
00000000000000000000000074108751
00000010000000000000000074574501
00000010000100000000000074627001
00000010000000000000000075646751
00000000000000000000000075708751
00000010000000000000000076191251
00000010000100000000000076229001
00000010000000000000000077248751
00000000000000000000000077325501
00000010000000000000000077791251
00000010000100000000000077837001
00000010000000000000000078856751
00000000000000000000000078925501
00000010000000000000000079391251
00000010000100000000000079439251
00000010000000000000000080459001
00000000000000000000000080542251
00000010000000000000000081008001
00000010000100000000000081047251
00000010000000000000000082067001
00000000000000000000000082142251
00000010000000000000000082608001
00000010000100000000000082649501
00000010000000000000000083669251
00000000000000000000000083742251
00000010000000000000000084208001
00000010000100000000000084257501
00000010000000000000000085277251
00000000000000000000000085342251
00000010000000000000000085808001
00000010000100000000000085859751
00000010000000000000000086879251
00000000000000000000000086958751
00000010000000000000000087424751
00000010000100000000000087467751
00000010000000000000000088487251
00000000000000000000000088559001
00000010000000000000000089024751
00000010000100000000000089069751
00000010000000000000000090089501
00000000000000000000000090159001
00000010000000000000000090624751
00000010000100000000000090677751
00000010000000000000000091697501
00000000000000000000000091759001
00000010000000000000000092241251
00000010000100000000000092277251
00000010000000000000000093296751
00000000000000000000000093359001
00000010000000000000000093841501
00000010000100000000000093879251
00000010000000000000000094899001
00000000000000000000000094975501
00000010000000000000000095441501
00000010000100000000000095487251
00000010000000000000000096507001
00000000000000000000000096575501
00000010000000000000000097041501
00000010000100000000000097089501
00000010000000000000000098109251
00000000000000000000000098192251
00000010000000000000000098658001
00000010000100000000000098697501
00000010000000000000000099717251
00000000000000000000000099792251
00000010000000000000000100258251
00000010000100000000000100299751
00000010000000000000000101319501
00000000000000000000000101392251
00000010000000000000000101858251
00000010000100000000000101907751
00000010000000000000000102927501
00000000000000000000000102992251
00000010000000000000000103458251
00000010000100000000000103509751
00000010000000000000000104529501
00000000000000000000000104609001
00000010000000000000000105074751
00000010000100000000000105117751
00000010000000000000000106137501
00000000000000000000000106209001
00000010000000000000000106675001
00000010000100000000000106717251
00000010000000000000000107736751
00000000000000000000000107809001
00000010000000000000000108274751
00000010000100000000000108319251
00000010000000000000000109339001
00000000000000000000000109409001
00000010000000000000000109891501
00000010000100000000000109927251
00000010000000000000000110947001
00000000000000000000000111009001
00000010000000000000000111491501
00000010000100000000000111529501
00000010000000000000000112549251
00000000000000000000000112625751
00000010000000000000000113091501
00000010000100000000000113137501
00000010000000000000000114157251
00000000000000000000000114225751
00000010000000000000000114691501
00000010000100000000000114739751
00000010000000000000000115759501
00000000000000000000000115842501
00000010000000000000000116308251
00000010000100000000000116347751
00000010000000000000000117367501
00000000000000000000000117442501
00000010000000000000000117908251
00000010000100000000000117950001
00000010000000000000000118969501
00000000000000000000000119042501
00000010000000000000000119508251
00000010000100000000000119558001
00000010000000000000000120577501
00000000000000000000000120642501
00000010000000000000000121108251
00000010000100000000000121160001
00000010000000000000000122179751
00000000000000000000000122259251
00000010000000000000000122725001
00000010000100000000000122768001
00000010000000000000000123787751
00000000000000000000000123859251
00000010000000000000000124325001
00000010000100000000000124367251
00000010000000000000000125387001
00000000000000000000000125459251
00000010000000000000000125925001
00000010000100000000000125969501
00000010000000000000000126989251
00000000000000000000000127059251
00000010000000000000000127541751
00000010000100000000000127577501
00000010000000000000000128597251
00000000000000000000000128659251
00000010000000000000000129141751
00000010000100000000000129179751
00000010000000000000000130199501
00000000000000000000000130275751
00000010000000000000000130741751
00000010000100000000000130787751
00000010000000000000000131807501
00000000000000000000000131875751
00000010000000000000000132341751
00000010000100000000000132390001
00000010000000000000000133409751
00000000000000000000000133492501
00000010000000000000000133958251
00000010000100000000000133998001
00000010000000000000000135017501
00000000000000000000000135092501
00000010000000000000000135558501
00000010000100000000000135600001
00000010000000000000000136619751
00000000000000000000000136692501
00000010000000000000000137158501
00000010000100000000000137208001
00000010000000000000000138227751
00000000000000000000000138292501
00000010000000000000000138758501
00000010000100000000000138807501
00000010000000000000000139827001
00000000000000000000000139892501
00000010000000000000000140358501
00000010000100000000000140409501
00000010000000000000000141429251
00000000000000000000000141509251
00000010000000000000000141975001
00000010000100000000000142017501
00000010000000000000000143037251
00000000000000000000000143109251
00000010000000000000000143575251
00000010000100000000000143619751
00000010000000000000000144639501
00000000000000000000000144709251
00000010000000000000000145175251
00000010000100000000000145227751
00000010000000000000000146247501
00000000000000000000000146309251
00000010000000000000000146775251
00000010000100000000000146830001
00000010000000000000000147849751
00000000000000000000000147926001
00000010000000000000000148391751
00000010000100000000000148438001
00000010000000000000000149457751
00000000000000000000000149526001
00000010000000000000000149991751
00000010000100000000000150040001
00000010000000000000000151059751
00000000000000000000000151142751
00000010000000000000000151608501
00000010000100000000000151648001
00000010000000000000000152667751
00000000000000000000000152742751
00000010000000000000000153208501
00000010000100000000000153250251
00000010000000000000000154270001
00000000000000000000000154342751
00000010000000000000000154808501
00000010000100000000000154858251
00000010000000000000000155878001
00000000000000000000000155942751
00000010000000000000000156408501
00000010000100000000000156457501
00000010000000000000000157477251
00000000000000000000000157542751
00000010000000000000000158008501
00000010000100000000000158059751
00000010000000000000000159079501
00000000000000000000000159159501
00000010000000000000000159625251
00000010000100000000000159667751
00000010000000000000000160687501
00000000000000000000000160759501
00000010000000000000000161225251
00000010000100000000000161270001
00000010000000000000000162289751
00000000000000000000000162359501
00000010000000000000000162825251
00000010000100000000000162869251
00000010000000000000000163889001
00000000000000000000000163959501
00000010000000000000000164425251
00000010000100000000000164468501
00000010000000000000000165488251
00000000000000000000000165559501
00000010000000000000000166025501
00000010000100000000000166067751
00000010000000000000000167087501
00000000000000000000000167159501
00000010000000000000000167625251
00000010000100000000000167670001
00000010000000000000000168689751
00000000000000000000000168759501
00000010000000000000000169242001
00000010000100000000000169278001
00000010000000000000000170297751
00000000000000000000000170359501
00000010000000000000000170842001
00000010000100000000000170880251
00000010000000000000000171900001
00000000000000000000000171976251
00000010000000000000000172442001
00000010000100000000000172488251
00000010000000000000000173508001
00000000000000000000000173576251
00000010000000000000000174042001
00000010000100000000000174090501
00000010000000000000000175110001
00000000000000000000000175193001
00000010000000000000000175658751
00000010000100000000000175698251
00000010000000000000000176718001
00000000000000000000000176793001
00000010000000000000000177258751
00000010000100000000000177300501
00000010000000000000000178320251
00000000000000000000000178393001
00000010000000000000000178858751
00000010000100000000000178908501
00000010000000000000000179928251
00000000000000000000000179993001
