# Supplementary material for: Auditory presentation and synchronization in Adobe Flash and HTML5/JavaScript Web experiments
Source: Behav Res Methods. 2016 Jul 15;48(3):897–908. doi: 10.3758/s13428-016-0758-5 (PMC5003904; doi:10.3758/s13428-016-0758-5)
Supplement: Supplementary file 1 — (ZIP 1310 kb) [file 13428_2016_758_MOESM1_ESM.zip › Logs/aud-dsc-officepc-1000-ff-jswa_wav.rtl]

[PC Software Vesion]
20121128
[ARM Firmware Version]
20120901
[Capture Date]
17 Dec 2015
[Capture Time]
16:14:35
[Capture Duration (Secs)]
180
[Changes]
468
[Samples]
720000
[Soak Rate]
0.065
[Audio In 1 Threshold]
89
[Audio In 2 Threshold]
64
[Audio Out 1 Threshold]
64
[Audio Out 2 Threshold]
64
[Opto 1 Threshold]
125
[Opto 2 Threshold]
113
[Opto 3 Threshold]
102
[Opto 4 Threshold]
64
[Opto 1 Refreshes Blocked]
True
[Opto 2 Refreshes Blocked]
True
[Opto 3 Refreshes Blocked]
True
[Opto 4 Refreshes Blocked]
True
[Keypad4Description]
Button 4 of the BBTK Response Pad triggered when pressed.
[Keypad3Description]
Button 3 of the BBTK Response Pad triggered when pressed.
[Keypad2Description]
Button 2 of the BBTK Response Pad triggered when pressed.
[Keypad1Description]
Button 1 of the BBTK Response Pad triggered when pressed.
[Opto4Description]
Opto-detector 4 triggered by an active screen region.
[Opto3Description]
Opto-detector 3 triggered by an active screen region.
[Opto2Description]
Opto-detector 2 triggered by an active screen region.
[Opto1Description]
Opto-detector 1 triggered by an active screen region.
[TTLIn2Description]
TTL input 2 triggered by a digital signal.
[TTLIn1Description]
TTL input 1 triggered by a digital signal.
[AudIn2Description]
Audio input 2 triggered by a BBTK Mic.
[AudIn1Description]
Audio input 1 triggered by a BBTK Mic.
[ASC4Description]
Active Switch Closure output 4 generates a key down.
[ASC3Description]
Active Switch Closure output 3 generates a key down.
[ASC2Description]
Active Switch Closure output 2 generates a key down.
[ASC1Description]
Active Switch Closure output 1 generates a key down.
[TTLOut2Description]
TTL output 2 generates a digital signal.
[TTLOut1Description]
TTL output 1 generates a digital signal.
[AudOut2Description]
Audio output 2 generates a tone on the BBTK sounder.
[AudOut1Description]
Audio output 1 generates a tone on the BBTK sounder.
[Notes]

[Data]
00000000000000000000000000000000
00000000000100000000000001102751
00000010000100000000000001104501
00000010000000000000000002122501
00000000000000000000000002172251
00000000000100000000000002635251
00000010000100000000000002654501
00000010000000000000000003655001
00000000000000000000000003705751
00000000000100000000000004173751
00000010000100000000000004187751
00000010000000000000000005193251
00000000000000000000000005239001
00000000000100000000000005703251
00000010000100000000000005704501
00000010000000000000000006723001
00000000000000000000000006772501
00000000000100000000000007233001
00000010000100000000000007238001
00000010000000000000000008252501
00000000000000000000000008305751
00000000000100000000000008765501
00000010000100000000000008771251
00000010000000000000000009785251
00000000000000000000000009839001
00000000000100000000000010303751
00000010000100000000000010304501
00000010000000000000000011323501
00000000000000000000000011372501
00000000000100000000000011833501
00000010000100000000000011838001
00000010000000000000000012853001
00000000000000000000000012905751
00000000000100000000000013363001
00000010000100000000000013371251
00000010000000000000000014382751
00000000000000000000000014439251
00000000000100000000000014895501
00000010000100000000000014904501
00000010000000000000000015915251
00000000000000000000000015972501
00000000000100000000000016434001
00000010000100000000000016438001
00000010000000000000000017453501
00000000000000000000000017505751
00000000000100000000000017963501
00000010000100000000000017971251
00000010000000000000000018983251
00000000000000000000000019039251
00000000000100000000000019493251
00000010000100000000000019504501
00000010000000000000000020512751
00000000000000000000000020555751
00000010000000000000000021021251
00000010000100000000000021025751
00000010000000000000000022045501
00000000000000000000000022105751
00000000000100000000000022564001
00000010000100000000000022571251
00000010000000000000000023583751
00000000000000000000000023639251
00000000000100000000000024093751
00000010000100000000000024104751
00000010000000000000000025113251
00000000000000000000000025155751
00000010000000000000000025621251
00000010000100000000000025623251
00000010000000000000000026643001
00000000000000000000000026689251
00000000000100000000000027153001
00000010000100000000000027154751
00000010000000000000000028172501
00000000000000000000000028222501
00000000000100000000000028685501
00000010000100000000000028688001
00000010000000000000000029705001
00000000000000000000000029772501
00000010000000000000000030221501
00000010000100000000000030223751
00000010000000000000000031243501
00000000000000000000000031289251
00000000000100000000000031753501
00000010000100000000000031754751
00000010000000000000000032773001
00000000000000000000000032822501
00000000000100000000000033283001
00000010000100000000000033288001
00000010000000000000000034302751
00000000000000000000000034356001
00000000000100000000000034815501
00000010000100000000000034821501
00000010000000000000000035835251
00000000000000000000000035889251
00000000000100000000000036353751
00000010000100000000000036354751
00000010000000000000000037373501
00000000000000000000000037422751
00000000000100000000000037883501
00000010000100000000000037888001
00000010000000000000000038903251
00000000000000000000000038956001
00000000000100000000000039413251
00000010000100000000000039421501
00000010000000000000000040432751
00000000000000000000000040489251
00000000000100000000000040945751
00000010000100000000000040954751
00000010000000000000000041965251
00000000000000000000000042022751
00000000000100000000000042484001
00000010000100000000000042488001
00000010000000000000000043503751
00000000000000000000000043556001
00000000000100000000000044013501
00000010000100000000000044021501
00000010000000000000000045033251
00000000000000000000000045089251
00000000000100000000000045543251
00000010000100000000000045554751
00000010000000000000000046563001
00000000000000000000000046606001
00000010000000000000000047071501
00000010000100000000000047075751
00000010000000000000000048095501
00000000000000000000000048156001
00000000000100000000000048614001
00000010000100000000000048621501
00000010000000000000000049633751
00000000000000000000000049689501
00000000000100000000000050135001
00000010000100000000000050155001
00000010000000000000000051154751
00000000000000000000000051206001
00000010000000000000000051671501
00000010000100000000000051673251
00000010000000000000000052693001
00000000000000000000000052739501
00000010000000000000000053205001
00000010000100000000000053206001
00000010000000000000000054225501
00000000000000000000000054289501
00000000000100000000000054744251
00000010000100000000000054754751
00000010000000000000000055764001
00000000000000000000000055806001
00000010000000000000000056271501
00000010000100000000000056273751
00000010000000000000000057293501
00000000000000000000000057339501
00000000000100000000000057803501
00000010000100000000000057805001
00000010000000000000000058823251
00000000000000000000000058872751
00000000000100000000000059336001
00000010000100000000000059338251
00000010000000000000000060355751
00000000000000000000000060406251
00000010000000000000000060871501
00000010000100000000000060874251
00000010000000000000000061894001
00000000000000000000000061939501
00000000000100000000000062404001
00000010000100000000000062405001
00000010000000000000000063423751
00000000000000000000000063472751
00000000000100000000000063933501
00000010000100000000000063938251
00000010000000000000000064953251
00000000000000000000000065006251
00000000000100000000000065463251
00000010000100000000000065471751
00000010000000000000000066483001
00000000000000000000000066539501
00000000000100000000000066995751
00000010000100000000000067005001
00000010000000000000000068015501
00000000000000000000000068072751
00000000000100000000000068534001
00000010000100000000000068538251
00000010000000000000000069553751
00000000000000000000000069606251
00000000000100000000000070055001
00000010000100000000000070071751
00000010000000000000000071074751
00000000000000000000000071139501
00000000000100000000000071593251
00000010000100000000000071605001
00000010000000000000000072613001
00000000000000000000000072656251
00000010000000000000000073121751
00000010000100000000000073125751
00000010000000000000000074145501
00000000000000000000000074206251
00000000000100000000000074664251
00000010000100000000000074671751
00000010000000000000000075684001
00000000000000000000000075739501
00000000000100000000000076193751
00000010000100000000000076205001
00000010000000000000000077213501
00000000000000000000000077256251
00000010000000000000000077721751
00000010000100000000000077723501
00000010000000000000000078743251
00000000000000000000000078789501
00000010000000000000000079255001
00000010000100000000000079256001
00000010000000000000000080275751
00000000000000000000000080339501
00000000000100000000000080794251
00000010000100000000000080805251
00000010000000000000000081814001
00000000000000000000000081856251
00000000000100000000000082324001
00000010000100000000000082338501
00000010000000000000000083343501
00000000000000000000000083389751
00000000000100000000000083853501
00000010000100000000000083855251
00000010000000000000000084873251
00000000000000000000000084923001
00000000000100000000000085386001
00000010000100000000000085388501
00000010000000000000000086405751
00000000000000000000000086456251
00000010000000000000000086921751
00000010000100000000000086924501
00000010000000000000000087944001
00000000000000000000000087989751
00000000000100000000000088454001
00000010000100000000000088455251
00000010000000000000000089473751
00000000000000000000000089523001
00000000000100000000000089983751
00000010000100000000000089988501
00000010000000000000000091003251
00000000000000000000000091056251
00000000000100000000000091516251
00000010000100000000000091521751
00000010000000000000000092536001
00000000000000000000000092589751
00000010000100000000000093054501
00000010000000000000000094074251
00000000000000000000000094123001
00000000000100000000000094584251
00000010000100000000000094588501
00000010000000000000000095603751
00000000000000000000000095656501
00000000000100000000000096113751
00000010000100000000000096122001
00000010000000000000000097133501
00000000000000000000000097189751
00000000000100000000000097646251
00000010000100000000000097655251
00000010000000000000000098666001
00000000000000000000000098723001
00000000000100000000000099184751
00000010000100000000000099188501
00000010000000000000000100204251
00000000000000000000000100256501
00000000000100000000000100714251
00000010000100000000000100722001
00000010000000000000000101734001
00000000000000000000000101789751
00000000000100000000000102244001
00000010000100000000000102255251
00000010000000000000000103263501
00000000000000000000000103306501
00000010000000000000000103772001
00000010000100000000000103773501
00000010000000000000000104793251
00000000000000000000000104856501
00000000000100000000000105314751
00000010000100000000000105322001
00000010000000000000000106334501
00000000000000000000000106389751
00000000000100000000000106844501
00000010000100000000000106855251
00000010000000000000000107864001
00000000000000000000000107906501
00000010000000000000000108372001
00000010000100000000000108374001
00000010000000000000000109393751
00000000000000000000000109439751
00000000000100000000000109903751
00000010000100000000000109905251
00000010000000000000000110923251
00000000000000000000000110973251
00000000000100000000000111436251
00000010000100000000000111438751
00000010000000000000000112456001
00000000000000000000000112506501
00000010000000000000000112972001
00000010000100000000000112974501
00000010000000000000000113994251
00000000000000000000000114040001
00000000000100000000000114504251
00000010000100000000000114505251
00000010000000000000000115523751
00000000000000000000000115573251
00000000000100000000000116033751
00000010000100000000000116038751
00000010000000000000000117053501
00000000000000000000000117106501
00000000000100000000000117566251
00000010000100000000000117572001
00000010000000000000000118586001
00000000000000000000000118640001
00000000000100000000000119104501
00000010000100000000000119105501
00000010000000000000000120124251
00000000000000000000000120173251
00000000000100000000000120634251
00000010000100000000000120638751
00000010000000000000000121654001
00000000000000000000000121706501
00000000000100000000000122164001
00000010000100000000000122172001
00000010000000000000000123183501
00000000000000000000000123240001
00000000000100000000000123696501
00000010000100000000000123705501
00000010000000000000000124716001
00000000000000000000000124773251
00000000000100000000000125234751
00000010000100000000000125238751
00000010000000000000000126254501
00000000000000000000000126306751
00000000000100000000000126764501
00000010000100000000000126772251
00000010000000000000000127784001
00000000000000000000000127840001
00000000000100000000000128294001
00000010000100000000000128305501
00000010000000000000000129313751
00000000000000000000000129356751
00000000000100000000000129815001
00000010000100000000000129822251
00000010000000000000000130834501
00000000000000000000000130890001
00000000000100000000000131344501
00000010000100000000000131355501
00000010000000000000000132364251
00000000000000000000000132406751
00000010000000000000000132872251
00000010000100000000000132874251
00000010000000000000000133893751
00000000000000000000000133940001
00000000000100000000000134403751
00000010000100000000000134405501
00000010000000000000000135423501
00000000000000000000000135473251
00000000000100000000000135936251
00000010000100000000000135938751
00000010000000000000000136956001
00000000000000000000000137023501
00000010000000000000000137472251
00000010000100000000000137474751
00000010000000000000000138494251
00000000000000000000000138540001
00000000000100000000000139004251
00000010000100000000000139005501
00000010000000000000000140024001
00000000000000000000000140073501
00000000000100000000000140534001
00000010000100000000000140539001
00000010000000000000000141553501
00000000000000000000000141606751
00000000000100000000000142066501
00000010000100000000000142072251
00000010000000000000000143086251
00000000000000000000000143140001
00000000000100000000000143604751
00000010000100000000000143605501
00000010000000000000000144624501
00000000000000000000000144673501
00000000000100000000000145134501
00000010000100000000000145139001
00000010000000000000000146154001
00000000000000000000000146206751
00000000000100000000000146664001
00000010000100000000000146672251
00000010000000000000000147683751
00000000000000000000000147740251
00000000000100000000000148196501
00000010000100000000000148205751
00000010000000000000000149216251
00000000000000000000000149273501
00000000000100000000000149735001
00000010000100000000000149739001
00000010000000000000000150754501
00000000000000000000000150806751
00000000000100000000000151264501
00000010000100000000000151272251
00000010000000000000000152284251
00000000000000000000000152340251
00000000000100000000000152794251
00000010000100000000000152805751
00000010000000000000000153813751
00000000000000000000000153856751
00000010000000000000000154322251
00000010000100000000000154326751
00000010000000000000000155346501
00000000000000000000000155406751
00000000000100000000000155865001
00000010000100000000000155872501
00000010000000000000000156884751
00000000000000000000000156940251
00000000000100000000000157394751
00000010000100000000000157405751
00000010000000000000000158414251
00000000000000000000000158457001
00000010000000000000000158922251
00000010000100000000000158924251
00000010000000000000000159944001
00000000000000000000000159990251
00000010000000000000000160455751
00000010000100000000000160456751
00000010000000000000000161476501
00000000000000000000000161540251
00000000000100000000000161995001
00000010000100000000000162005751
00000010000000000000000163014751
00000000000000000000000163057001
00000010000000000000000163522501
00000010000100000000000163524751
00000010000000000000000164544501
00000000000000000000000164590251
00000000000100000000000165054251
00000010000100000000000165055751
00000010000000000000000166074001
00000000000000000000000166123501
00000000000100000000000166584001
00000010000100000000000166589251
00000010000000000000000167603751
00000000000000000000000167657001
00000000000100000000000168116501
00000010000100000000000168122501
00000010000000000000000169136251
00000000000000000000000169190251
00000000000100000000000169654751
00000010000100000000000169655751
00000010000000000000000170674501
00000000000000000000000170723751
00000000000100000000000171184501
00000010000100000000000171189251
00000010000000000000000172204251
00000000000000000000000172257001
00000000000100000000000172714001
00000010000100000000000172722501
00000010000000000000000173733751
00000000000000000000000173790251
00000000000100000000000174246751
00000010000100000000000174255751
00000010000000000000000175266251
00000000000000000000000175323751
00000000000100000000000175776251
00000010000100000000000175789251
00000010000000000000000176796001
00000000000000000000000176857001
00000000000100000000000177314501
00000010000100000000000177322501
00000010000000000000000178334251
00000000000000000000000178390251
00000000000100000000000178844251
00000010000100000000000178855751
00000010000000000000000179864001
00000000000000000000000179907001
