# Supplementary material for: Auditory presentation and synchronization in Adobe Flash and HTML5/JavaScript Web experiments
Source: Behav Res Methods. 2016 Jul 15;48(3):897–908. doi: 10.3758/s13428-016-0758-5 (PMC5003904; doi:10.3758/s13428-016-0758-5)
Supplement: Supplementary file 1 — (ZIP 1310 kb) [file 13428_2016_758_MOESM1_ESM.zip › Logs/aud-dsc-officepc-1000-ff-jswanew-rep1.rtl]

[PC Software Vesion]
20121128
[ARM Firmware Version]
20120901
[Capture Date]
12 May 2016
[Capture Time]
16:39:08
[Capture Duration (Secs)]
180
[Changes]
449
[Samples]
720000
[Soak Rate]
0.0623611111111111
[Audio In 1 Threshold]
126
[Audio In 2 Threshold]
64
[Audio Out 1 Threshold]
64
[Audio Out 2 Threshold]
64
[Opto 1 Threshold]
125
[Opto 2 Threshold]
119
[Opto 3 Threshold]
102
[Opto 4 Threshold]
64
[Opto 1 Refreshes Blocked]
True
[Opto 2 Refreshes Blocked]
True
[Opto 3 Refreshes Blocked]
True
[Opto 4 Refreshes Blocked]
True
[Keypad4Description]
Button 4 of the BBTK Response Pad triggered when pressed.
[Keypad3Description]
Button 3 of the BBTK Response Pad triggered when pressed.
[Keypad2Description]
Button 2 of the BBTK Response Pad triggered when pressed.
[Keypad1Description]
Button 1 of the BBTK Response Pad triggered when pressed.
[Opto4Description]
Opto-detector 4 triggered by an active screen region.
[Opto3Description]
Opto-detector 3 triggered by an active screen region.
[Opto2Description]
Opto-detector 2 triggered by an active screen region.
[Opto1Description]
Opto-detector 1 triggered by an active screen region.
[TTLIn2Description]
TTL input 2 triggered by a digital signal.
[TTLIn1Description]
TTL input 1 triggered by a digital signal.
[AudIn2Description]
Audio input 2 triggered by a BBTK Mic.
[AudIn1Description]
Audio input 1 triggered by a BBTK Mic.
[ASC4Description]
Active Switch Closure output 4 generates a key down.
[ASC3Description]
Active Switch Closure output 3 generates a key down.
[ASC2Description]
Active Switch Closure output 2 generates a key down.
[ASC1Description]
Active Switch Closure output 1 generates a key down.
[TTLOut2Description]
TTL output 2 generates a digital signal.
[TTLOut1Description]
TTL output 1 generates a digital signal.
[AudOut2Description]
Audio output 2 generates a tone on the BBTK sounder.
[AudOut1Description]
Audio output 1 generates a tone on the BBTK sounder.
[Notes]

[Data]
00000000000000000000000000000000
00000010000000000000000004199250
00000010000100000000000004228000
00000010000000000000000005247500
00000000000000000000000005284250
00000010000000000000000005766000
00000010000100000000000005799000
00000010000000000000000006818000
00000000000000000000000006851000
00000010000000000000000007332500
00000010000100000000000007370000
00000010000000000000000008389750
00000000000000000000000008434250
00000010000000000000000008899250
00000010000100000000000008941000
00000010000000000000000009960250
00000000000000000000000010001000
00000010000000000000000010482750
00000010000100000000000010512000
00000010000000000000000011531750
00000000000000000000000011567750
00000010000000000000000012049250
00000010000100000000000012083000
00000010000000000000000013102750
00000000000000000000000013151000
00000010000000000000000013632750
00000010000100000000000013654250
00000010000000000000000014673750
00000000000000000000000014717750
00000010000000000000000015199250
00000010000100000000000015225250
00000010000000000000000016244750
00000000000000000000000016284250
00000010000000000000000016766000
00000010000100000000000016796250
00000010000000000000000017815750
00000000000000000000000017851000
00000010000000000000000018332750
00000010000100000000000018367250
00000010000000000000000019386750
00000000000000000000000019417750
00000010000000000000000019899500
00000010000100000000000019938250
00000010000000000000000020958000
00000000000000000000000021001000
00000010000000000000000021482750
00000010000100000000000021509250
00000010000000000000000022529000
00000000000000000000000022567750
00000010000000000000000023049500
00000010000100000000000023080250
00000010000000000000000024100000
00000000000000000000000024151000
00000010000000000000000024616000
00000010000100000000000024651250
00000010000000000000000025671000
00000000000000000000000025717750
00000010000000000000000026199500
00000010000100000000000026222500
00000010000000000000000027242000
00000000000000000000000027284500
00000010000000000000000027766250
00000010000100000000000027793500
00000010000000000000000028813000
00000000000000000000000028851000
00000010000000000000000029332750
00000010000100000000000029364500
00000010000000000000000030384000
00000000000000000000000030417750
00000010000000000000000030899500
00000010000100000000000030935500
00000010000000000000000031955000
00000000000000000000000032001250
00000010000000000000000032482750
00000010000100000000000032506500
00000010000000000000000033526250
00000000000000000000000033567750
00000010000000000000000034049500
00000010000100000000000034077500
00000010000000000000000035097250
00000000000000000000000035134500
00000010000000000000000035616250
00000010000100000000000035648500
00000010000000000000000036668250
00000000000000000000000036701250
00000010000000000000000037182750
00000010000100000000000037219500
00000010000000000000000038238250
00000000000000000000000038284500
00000010000000000000000038749500
00000010000100000000000038790750
00000010000000000000000039810250
00000000000000000000000039851250
00000010000000000000000040332750
00000010000100000000000040361750
00000010000000000000000041381250
00000000000000000000000041418000
00000010000000000000000041899500
00000010000100000000000041932750
00000010000000000000000042952250
00000000000000000000000043001250
00000010000000000000000043483000
00000010000100000000000043503750
00000010000000000000000044523250
00000000000000000000000044568000
00000010000000000000000045049500
00000010000100000000000045074750
00000010000000000000000046094500
00000000000000000000000046134500
00000010000000000000000046616250
00000010000100000000000046645750
00000010000000000000000047665500
00000000000000000000000047701250
00000010000000000000000048183000
00000010000100000000000048216750
00000010000000000000000049236500
00000000000000000000000049268000
00000010000000000000000049749500
00000010000100000000000049787750
00000010000000000000000050807500
00000000000000000000000050851250
00000010000000000000000051333000
00000010000100000000000051359000
00000010000000000000000052378500
00000000000000000000000052418000
00000010000000000000000052899500
00000010000100000000000052930000
00000010000000000000000053949500
00000000000000000000000054001250
00000010000000000000000054466250
00000010000100000000000054501000
00000010000000000000000055520500
00000000000000000000000055568000
00000010000000000000000056033000
00000010000100000000000056072000
00000010000000000000000057091500
00000000000000000000000057134750
00000010000000000000000057616250
00000010000100000000000057643000
00000010000000000000000058662750
00000000000000000000000058701250
00000010000000000000000059183000
00000010000100000000000059214000
00000010000000000000000060233250
00000000000000000000000060268000
00000010000000000000000060749750
00000010000100000000000060785000
00000010000000000000000061804750
00000000000000000000000061851250
00000010000000000000000062333000
00000010000100000000000062356000
00000010000000000000000063375750
00000000000000000000000063418000
00000010000000000000000063899750
00000010000100000000000063927250
00000010000000000000000064946750
00000000000000000000000064984750
00000010000000000000000065466500
00000010000100000000000065498250
00000010000000000000000066517750
00000000000000000000000066551500
00000010000000000000000067033000
00000010000100000000000067069250
00000010000000000000000068088750
00000000000000000000000068134750
00000010000000000000000068599750
00000010000100000000000068640250
00000010000000000000000069659750
00000000000000000000000069701500
00000010000000000000000070183000
00000010000100000000000070211250
00000010000000000000000071231000
00000000000000000000000071268000
00000010000000000000000071749750
00000010000100000000000071782250
00000010000000000000000072802000
00000000000000000000000072851500
00000010000000000000000073333000
00000010000100000000000073353250
00000010000000000000000074373000
00000000000000000000000074418000
00000010000000000000000074899750
00000010000100000000000074924250
00000010000000000000000075944000
00000000000000000000000075984750
00000010000000000000000076466500
00000010000100000000000076495500
00000010000000000000000077515000
00000000000000000000000077551500
00000010000000000000000078033000
00000010000100000000000078066500
00000010000000000000000079086000
00000000000000000000000079118250
00000010000000000000000079599750
00000010000100000000000079637500
00000010000000000000000080657000
00000000000000000000000080701500
00000010000000000000000081183250
00000010000100000000000081208500
00000010000000000000000082228000
00000000000000000000000082268250
00000010000000000000000082749750
00000010000100000000000082779500
00000010000000000000000083798250
00000000000000000000000083834750
00000010000000000000000084316500
00000010000100000000000084350500
00000010000000000000000085370250
00000000000000000000000085418250
00000010000000000000000085883250
00000010000100000000000085921500
00000010000000000000000086941250
00000000000000000000000086985000
00000010000000000000000087449750
00000010000100000000000087492500
00000010000000000000000088512250
00000000000000000000000088551500
00000010000000000000000089033250
00000010000100000000000089063750
00000010000000000000000090083250
00000000000000000000000090118250
00000010000000000000000090600000
00000010000100000000000090634750
00000010000000000000000091654250
00000000000000000000000091701500
00000010000000000000000092183250
00000010000100000000000092205750
00000010000000000000000093225250
00000000000000000000000093268250
00000010000000000000000093750000
00000010000100000000000093776750
00000010000000000000000094796500
00000000000000000000000094835000
00000010000000000000000095316750
00000010000100000000000095347750
00000010000000000000000096367500
00000000000000000000000096401500
00000010000000000000000096883250
00000010000100000000000096918750
00000010000000000000000097938500
00000000000000000000000097985000
00000010000000000000000098450000
00000010000100000000000098489750
00000010000000000000000099509500
00000000000000000000000099551750
00000010000000000000000100033250
00000010000100000000000100061000
00000010000000000000000101080500
00000000000000000000000101118250
00000010000000000000000101600000
00000010000100000000000101632000
00000010000000000000000102651500
00000000000000000000000102701750
00000010000000000000000103183250
00000010000100000000000103203000
00000010000000000000000104222500
00000000000000000000000104268250
00000010000000000000000104750000
00000010000100000000000104774000
00000010000000000000000105793500
00000000000000000000000105835000
00000010000000000000000106316750
00000010000100000000000106345000
00000010000000000000000107364500
00000000000000000000000107401750
00000010000000000000000107883250
00000010000100000000000107916000
00000010000000000000000108935750
00000000000000000000000108968250
00000010000000000000000109450000
00000010000100000000000109487000
00000010000000000000000110506750
00000000000000000000000110551750
00000010000000000000000111033250
00000010000100000000000111058000
00000010000000000000000112077750
00000000000000000000000112118500
00000010000000000000000112600000
00000010000100000000000112629000
00000010000000000000000113648750
00000000000000000000000113685000
00000010000000000000000114166750
00000010000100000000000114200250
00000010000000000000000115219750
00000000000000000000000115268500
00000010000000000000000115733500
00000010000100000000000115771250
00000010000000000000000116790750
00000000000000000000000116835000
00000010000000000000000117300000
00000010000100000000000117342250
00000010000000000000000118361750
00000000000000000000000118401750
00000010000000000000000118883500
00000010000100000000000118913250
00000010000000000000000119933000
00000000000000000000000119968500
00000010000000000000000120450000
00000010000100000000000120484250
00000010000000000000000121504000
00000000000000000000000121551750
00000010000000000000000122033500
00000010000100000000000122055250
00000010000000000000000123075000
00000000000000000000000123118500
00000010000000000000000123600250
00000010000100000000000123626250
00000010000000000000000124646000
00000000000000000000000124685250
00000010000000000000000125166750
00000010000100000000000125197500
00000010000000000000000126217000
00000000000000000000000126251750
00000010000000000000000126733500
00000010000100000000000126768500
00000010000000000000000127788000
00000000000000000000000127818500
00000010000000000000000128300250
00000010000100000000000128339500
00000010000000000000000129358000
00000000000000000000000129401750
00000010000000000000000129883500
00000010000100000000000129910500
00000010000000000000000130930000
00000000000000000000000130968500
00000010000000000000000131450250
00000010000100000000000131481500
00000010000000000000000132501250
00000000000000000000000132551750
00000010000000000000000133016750
00000010000100000000000133052500
00000010000000000000000134072250
00000000000000000000000134118500
00000010000000000000000134600250
00000010000100000000000134623500
00000010000000000000000135643250
00000000000000000000000135685250
00000010000000000000000136167000
00000010000100000000000136194500
00000010000000000000000137214250
00000000000000000000000137252000
00000010000000000000000137733500
00000010000100000000000137765750
00000010000000000000000138785250
00000000000000000000000138818500
00000010000000000000000139300250
00000010000100000000000139336750
00000010000000000000000140355750
00000000000000000000000140402000
00000010000000000000000140883500
00000010000100000000000140907750
00000010000000000000000141927250
00000000000000000000000141968500
00000010000000000000000142450250
00000010000100000000000142478750
00000010000000000000000143498250
00000000000000000000000143535250
00000010000000000000000144017000
00000010000100000000000144049750
00000010000000000000000145069500
00000000000000000000000145118750
00000010000000000000000145583750
00000010000100000000000145620750
00000010000000000000000146640500
00000000000000000000000146685250
00000010000000000000000147150250
00000010000100000000000147191750
00000010000000000000000148211000
00000000000000000000000148252000
00000010000000000000000148733750
00000010000100000000000148762750
00000010000000000000000149782500
00000000000000000000000149818750
00000010000000000000000150300250
00000010000100000000000150334000
00000010000000000000000151353500
00000000000000000000000151402000
00000010000000000000000151883750
00000010000100000000000151905000
00000010000000000000000152924500
00000000000000000000000152968750
00000010000000000000000153450250
00000010000100000000000153476000
00000010000000000000000154495500
00000000000000000000000154535250
00000010000000000000000155017000
00000010000100000000000155047000
00000010000000000000000156066500
00000000000000000000000156102000
00000010000000000000000156583750
00000010000100000000000156618000
00000010000000000000000157637750
00000000000000000000000157668750
00000010000000000000000158150500
00000010000100000000000158189000
00000010000000000000000159208750
00000000000000000000000159252000
00000010000000000000000159733750
00000010000100000000000159760000
00000010000000000000000160779750
00000000000000000000000160818750
00000010000000000000000161300500
00000010000100000000000161331000
00000010000000000000000162350750
00000000000000000000000162402000
00000010000000000000000162867000
00000010000100000000000162902250
00000010000000000000000163921750
00000000000000000000000163968750
00000010000000000000000164433750
00000010000100000000000164473250
00000010000000000000000165492750
00000000000000000000000165535500
00000010000000000000000166000500
00000010000100000000000166044250
00000010000000000000000167063750
00000000000000000000000167102250
00000010000000000000000167583750
00000010000100000000000167615250
00000010000000000000000168634750
00000000000000000000000168668750
00000010000000000000000169150500
00000010000100000000000169186250
00000010000000000000000170206000
00000000000000000000000170252250
00000010000000000000000170733750
00000010000100000000000170757250
00000010000000000000000171777000
00000000000000000000000171818750
00000010000000000000000172300500
00000010000100000000000172328250
00000010000000000000000173348000
00000000000000000000000173385500
00000010000000000000000173867250
00000010000100000000000173899250
00000010000000000000000174919000
00000000000000000000000174968750
00000010000000000000000175433750
00000010000100000000000175470500
00000010000000000000000176490000
00000000000000000000000176535500
00000010000000000000000177000500
00000010000100000000000177041500
00000010000000000000000178061000
00000000000000000000000178102250
00000010000000000000000178583750
00000010000100000000000178612500
00000010000000000000000179632000
00000000000000000000000179669000
