# Supplementary material for: Auditory presentation and synchronization in Adobe Flash and HTML5/JavaScript Web experiments
Source: Behav Res Methods. 2016 Jul 15;48(3):897–908. doi: 10.3758/s13428-016-0758-5 (PMC5003904; doi:10.3758/s13428-016-0758-5)
Supplement: Supplementary file 1 — (ZIP 1310 kb) [file 13428_2016_758_MOESM1_ESM.zip › Logs/aud-dsc-officepc-1000-ff-jswanew-rep2.rtl]

[PC Software Vesion]
20121128
[ARM Firmware Version]
20120901
[Capture Date]
12 May 2016
[Capture Time]
16:48:57
[Capture Duration (Secs)]
180
[Changes]
453
[Samples]
720000
[Soak Rate]
0.0629166666666667
[Audio In 1 Threshold]
126
[Audio In 2 Threshold]
64
[Audio Out 1 Threshold]
64
[Audio Out 2 Threshold]
64
[Opto 1 Threshold]
125
[Opto 2 Threshold]
119
[Opto 3 Threshold]
102
[Opto 4 Threshold]
64
[Opto 1 Refreshes Blocked]
True
[Opto 2 Refreshes Blocked]
True
[Opto 3 Refreshes Blocked]
True
[Opto 4 Refreshes Blocked]
True
[Keypad4Description]
Button 4 of the BBTK Response Pad triggered when pressed.
[Keypad3Description]
Button 3 of the BBTK Response Pad triggered when pressed.
[Keypad2Description]
Button 2 of the BBTK Response Pad triggered when pressed.
[Keypad1Description]
Button 1 of the BBTK Response Pad triggered when pressed.
[Opto4Description]
Opto-detector 4 triggered by an active screen region.
[Opto3Description]
Opto-detector 3 triggered by an active screen region.
[Opto2Description]
Opto-detector 2 triggered by an active screen region.
[Opto1Description]
Opto-detector 1 triggered by an active screen region.
[TTLIn2Description]
TTL input 2 triggered by a digital signal.
[TTLIn1Description]
TTL input 1 triggered by a digital signal.
[AudIn2Description]
Audio input 2 triggered by a BBTK Mic.
[AudIn1Description]
Audio input 1 triggered by a BBTK Mic.
[ASC4Description]
Active Switch Closure output 4 generates a key down.
[ASC3Description]
Active Switch Closure output 3 generates a key down.
[ASC2Description]
Active Switch Closure output 2 generates a key down.
[ASC1Description]
Active Switch Closure output 1 generates a key down.
[TTLOut2Description]
TTL output 2 generates a digital signal.
[TTLOut1Description]
TTL output 1 generates a digital signal.
[AudOut2Description]
Audio output 2 generates a tone on the BBTK sounder.
[AudOut1Description]
Audio output 1 generates a tone on the BBTK sounder.
[Notes]

[Data]
00000000000000000000000000000000
00000010000000000000000002946500
00000010000100000000000002975250
00000010000000000000000003994750
00000000000000000000000004031500
00000010000000000000000004513250
00000010000100000000000004546250
00000010000000000000000005565250
00000000000000000000000005615000
00000010000000000000000006079750
00000010000100000000000006117250
00000010000000000000000007136750
00000000000000000000000007181500
00000000000100000000000007688250
00000010000100000000000007696500
00000010000000000000000008708001
00000000000000000000000008748250
00000010000000000000000009229750
00000010000100000000000009259250
00000010000000000000000010279000
00000000000000000000000010315000
00000010000000000000000010796500
00000010000100000000000010830250
00000010000000000000000011850000
00000000000000000000000011898250
00000010000000000000000012363250
00000010000100000000000012401500
00000010000000000000000013421000
00000000000000000000000013465001
00000010000000000000000013946500
00000010000100000000000013972500
00000010000000000000000014992000
00000000000000000000000015031750
00000010000000000000000015513250
00000010000100000000000015543500
00000010000000000000000016563000
00000000000000000000000016598250
00000010000000000000000017080000
00000010000100000000000017114500
00000010000000000000000018134000
00000000000000000000000018165000
00000010000000000000000018646501
00000010000100000000000018685500
00000010000000000000000019705250
00000000000000000000000019748250
00000010000000000000000020213250
00000010000100000000000020256500
00000010000000000000000021275250
00000000000000000000000021315000
00000010000000000000000021796500
00000010000100000000000021827500
00000010000000000000000022845250
00000000000000000000000022881750
00000010000000000000000023363250
00000010000100000000000023398500
00000010000000000000000024417250
00000000000000000000000024465000
00000010000000000000000024946750
00000010000100000000000024969750
00000010000000000000000025989250
00000000000000000000000026031750
00000010000000000000000026513250
00000010000100000000000026540750
00000010000000000000000027559750
00000000000000000000000027598500
00000010000000000000000028080000
00000010000100000000000028111750
00000010000000000000000029131250
00000000000000000000000029165000
00000010000000000000000029646750
00000010000100000000000029682750
00000010000000000000000030701250
00000000000000000000000030748500
00000010000000000000000031213250
00000010000100000000000031253750
00000010000000000000000032273500
00000000000000000000000032315000
00000010000000000000000032796750
00000010000100000000000032824750
00000010000000000000000033844500
00000000000000000000000033881750
00000010000000000000000034363250
00000010000100000000000034395750
00000010000000000000000035415500
00000000000000000000000035448500
00000010000000000000000035930000
00000010000100000000000035966750
00000010000000000000000036986500
00000000000000000000000037031750
00000010000000000000000037496750
00000010000100000000000037538000
00000010000000000000000038557000
00000000000000000000000038598501
00000010000000000000000039063500
00000010000100000000000039109000
00000010000000000000000040128000
00000000000000000000000040165250
00000010000000000000000040646750
00000010000100000000000040680000
00000010000000000000000041699500
00000000000000000000000041748501
00000010000000000000000042213500
00000010000100000000000042251000
00000010000000000000000043270000
00000000000000000000000043315250
00000010000000000000000043796750
00000010000100000000000043822000
00000010000000000000000044841750
00000000000000000000000044881750
00000010000000000000000045363500
00000010000100000000000045393000
00000010000000000000000046412750
00000000000000000000000046448500
00000010000000000000000046930000
00000010000100000000000046964000
00000010000000000000000047983750
00000000000000000000000048015250
00000010000000000000000048496750
00000010000100000000000048535000
00000010000000000000000049554750
00000000000000000000000049598500
00000010000000000000000050063500
00000010000100000000000050106250
00000010000000000000000051125750
00000000000000000000000051165250
00000010000000000000000051646750
00000010000100000000000051677250
00000010000000000000000052696750
00000000000000000000000052732000
00000010000000000000000053213500
00000010000100000000000053248250
00000010000000000000000054267750
00000000000000000000000054315250
00000010000000000000000054797000
00000010000100000000000054819250
00000010000000000000000055838750
00000000000000000000000055882000
00000010000000000000000056363500
00000010000100000000000056390250
00000010000000000000000057409750
00000000000000000000000057448500
00000010000000000000000057930250
00000010000100000000000057961250
00000010000000000000000058981000
00000000000000000000000059015250
00000010000000000000000059497001
00000010000100000000000059532250
00000010000000000000000060552000
00000000000000000000000060582000
00000010000000000000000061063500
00000010000100000000000061103250
00000010000000000000000062123000
00000000000000000000000062165250
00000010000000000000000062647001
00000010000100000000000062674500
00000010000000000000000063694000
00000000000000000000000063732000
00000010000000000000000064213500
00000010000100000000000064245500
00000010000000000000000065265001
00000000000000000000000065298750
00000010000000000000000065780250
00000010000100000000000065816500
00000010000000000000000066836000
00000000000000000000000066882001
00000010000000000000000067347000
00000010000100000000000067387500
00000010000000000000000068407000
00000000000000000000000068448750
00000010000000000000000068913500
00000010000100000000000068958500
00000010000000000000000069977750
00000000000000000000000070015250
00000010000000000000000070497000
00000010000100000000000070529500
00000010000000000000000071549250
00000000000000000000000071598750
00000010000000000000000072063750
00000010000100000000000072100500
00000010000000000000000073119750
00000000000000000000000073165500
00000010000000000000000073647001
00000010000100000000000073671500
00000010000000000000000074691250
00000000000000000000000074732000
00000010000000000000000075213750
00000010000100000000000075242750
00000010000000000000000076261250
00000000000000000000000076298750
00000010000000000000000076780250
00000010000100000000000076813750
00000010000000000000000077831750
00000000000000000000000077865500
00000010000000000000000078347000
00000010000100000000000078384750
00000010000000000000000079404250
00000000000000000000000079448750
00000010000000000000000079930500
00000010000100000000000079955750
00000010000000000000000080975500
00000000000000000000000081015501
00000010000000000000000081497001
00000010000100000000000081526750
00000010000000000000000082546500
00000000000000000000000082582250
00000010000000000000000083063750
00000010000100000000000083097750
00000010000000000000000084117500
00000000000000000000000084165500
00000010000000000000000084647000
00000010000100000000000084668750
00000010000000000000000085688500
00000000000000000000000085732250
00000010000000000000000086213750
00000010000100000000000086239750
00000010000000000000000087259500
00000000000000000000000087298750
00000010000000000000000087780500
00000010000100000000000087811000
00000010000000000000000088830001
00000000000000000000000088865500
00000010000000000000000089347000
00000010000100000000000089382001
00000010000000000000000090401500
00000000000000000000000090432250
00000010000000000000000090930500
00000010000100000000000090953000
00000010000000000000000091972501
00000000000000000000000092015500
00000010000000000000000092497000
00000010000100000000000092524001
00000010000000000000000093543250
00000000000000000000000093582250
00000010000000000000000094063750
00000010000100000000000094095000
00000010000000000000000095114750
00000000000000000000000095149000
00000010000000000000000095630501
00000010000100000000000095666000
00000010000000000000000096685750
00000000000000000000000096732250
00000010000000000000000097197250
00000010000100000000000097237000
00000010000000000000000098256750
00000000000000000000000098299000
00000010000000000000000098764001
00000010000100000000000098808000
00000010000000000000000099827750
00000000000000000000000099865500
00000010000000000000000100347250
00000010000100000000000100379250
00000010000000000000000101398250
00000000000000000000000101432250
00000010000000000000000101913750
00000010000100000000000101950250
00000010000000000000000102969750
00000000000000000000000103015500
00000010000000000000000103497250
00000010000100000000000103521250
00000010000000000000000104540750
00000000000000000000000104582250
00000010000000000000000105064000
00000010000100000000000105092250
00000010000000000000000106111750
00000000000000000000000106149000
00000010000000000000000106630500
00000010000100000000000106663250
00000010000000000000000107683000
00000000000000000000000107715750
00000010000000000000000108197250
00000010000100000000000108234250
00000010000000000000000109254000
00000000000000000000000109282250
00000010000000000000000109764000
00000010000100000000000109805250
00000010000000000000000110824000
00000000000000000000000110865750
00000010000000000000000111347250
00000010000100000000000111376500
00000010000000000000000112396000
00000000000000000000000112432250
00000010000000000000000112914000
00000010000100000000000112947500
00000010000000000000000113966001
00000000000000000000000114015750
00000010000000000000000114480750
00000010000100000000000114518500
00000010000000000000000115536000
00000000000000000000000115582250
00000010000000000000000116047250
00000010000100000000000116089500
00000010000000000000000117109000
00000000000000000000000117149001
00000010000000000000000117630750
00000010000100000000000117660500
00000010000000000000000118680250
00000000000000000000000118715750
00000010000000000000000119197250
00000010000100000000000119231500
00000010000000000000000120251250
00000000000000000000000120282500
00000010000000000000000120764001
00000010000100000000000120802500
00000010000000000000000121821250
00000000000000000000000121865750
00000010000000000000000122347250
00000010000100000000000122373500
00000010000000000000000123393250
00000000000000000000000123432500
00000010000000000000000123914001
00000010000100000000000123944750
00000010000000000000000124964250
00000000000000000000000124999000
00000010000000000000000125480750
00000010000100000000000125515750
00000010000000000000000126535250
00000000000000000000000126582500
00000010000000000000000127047500
00000010000100000000000127086750
00000010000000000000000128106250
00000000000000000000000128149000
00000010000000000000000128614000
00000010000100000000000128657750
00000010000000000000000129676750
00000000000000000000000129715750
00000010000000000000000130197500
00000010000100000000000130228750
00000010000000000000000131248500
00000000000000000000000131282500
00000010000000000000000131764000
00000010000100000000000131799750
00000010000000000000000132819500
00000000000000000000000132865750
00000010000000000000000133347500
00000010000100000000000133370750
00000010000000000000000134390500
00000000000000000000000134432500
00000010000000000000000134914000
00000010000100000000000134941750
00000010000000000000000135961500
00000000000000000000000135999250
00000010000000000000000136480750
00000010000100000000000136513000
00000010000000000000000137532500
00000000000000000000000137565750
00000010000000000000000138047500
00000010000100000000000138084000
00000010000000000000000139103500
00000000000000000000000139132500
00000010000000000000000139614250
00000010000100000000000139655000
00000010000000000000000140674500
00000000000000000000000140715750
00000010000000000000000141197500
00000010000100000000000141226000
00000010000000000000000142245501
00000000000000000000000142282500
00000010000000000000000142764250
00000010000100000000000142797000
00000010000000000000000143816750
00000000000000000000000143866001
00000010000000000000000144331000
00000010000100000000000144368000
00000010000000000000000145387750
00000000000000000000000145432500
00000010000000000000000145897500
00000010000100000000000145939001
00000010000000000000000146958750
00000000000000000000000146999250
00000010000000000000000147481000
00000010000100000000000147510000
00000010000000000000000148529750
00000000000000000000000148566000
00000010000000000000000149047500
00000010000100000000000149081250
00000010000000000000000150100750
00000000000000000000000150149250
00000010000000000000000150614250
00000010000100000000000150652250
00000010000000000000000151671750
00000000000000000000000151716000
00000010000000000000000152197500
00000010000100000000000152223250
00000010000000000000000153242750
00000000000000000000000153282501
00000010000000000000000153764250
00000010000100000000000153794250
00000010000000000000000154812750
00000000000000000000000154849250
00000010000000000000000155331000
00000010000100000000000155365250
00000010000000000000000156383000
00000000000000000000000156432750
00000010000000000000000156897500
00000010000100000000000156936250
00000010000000000000000157956000
00000000000000000000000157999250
00000010000000000000000158464250
00000010000100000000000158507250
00000010000000000000000159527000
00000000000000000000000159566000
00000010000000000000000160047750
00000010000100000000000160078250
00000010000000000000000161098000
00000000000000000000000161132750
00000010000000000000000161614250
00000010000100000000000161649500
00000010000000000000000162668500
00000000000000000000000162716000
00000010000000000000000163197750
00000010000100000000000163220500
00000010000000000000000164240000
00000000000000000000000164282750
00000010000000000000000164764250
00000010000100000000000164791500
00000010000000000000000165811000
00000000000000000000000165849500
00000010000000000000000166331000
00000010000100000000000166362500
00000010000000000000000167381750
00000000000000000000000167416001
00000010000000000000000167897750
00000010000100000000000167933500
00000010000000000000000168953250
00000000000000000000000168982750
00000010000000000000000169464250
00000010000100000000000169504500
00000010000000000000000170524250
00000000000000000000000170566000
00000010000000000000000171047750
00000010000100000000000171075500
00000010000000000000000172095250
00000000000000000000000172132750
00000010000000000000000172614500
00000010000100000000000172646500
00000010000000000000000173666250
00000000000000000000000173716001
00000010000000000000000174181000
00000010000100000000000174217750
00000010000000000000000175237250
00000000000000000000000175282750
00000010000000000000000175747750
00000010000100000000000175788750
00000010000000000000000176808250
00000000000000000000000176849500
00000010000000000000000177331000
00000010000100000000000177359750
00000010000000000000000178379250
00000000000000000000000178416250
00000010000000000000000178897750
00000010000100000000000178930750
00000010000000000000000179950250
00000000000000000000000179982750
