# Supplementary material for: Auditory presentation and synchronization in Adobe Flash and HTML5/JavaScript Web experiments
Source: Behav Res Methods. 2016 Jul 15;48(3):897–908. doi: 10.3758/s13428-016-0758-5 (PMC5003904; doi:10.3758/s13428-016-0758-5)
Supplement: Supplementary file 1 — (ZIP 1310 kb) [file 13428_2016_758_MOESM1_ESM.zip › Logs/aud-dsc-officepc-1000-ie-fla-sep-wav.rtl]

[PC Software Vesion]
20121128
[ARM Firmware Version]
20120901
[Capture Date]
17 Dec 2015
[Capture Time]
17:43:06
[Capture Duration (Secs)]
180
[Changes]
477
[Samples]
720000
[Soak Rate]
0.06625
[Audio In 1 Threshold]
89
[Audio In 2 Threshold]
64
[Audio Out 1 Threshold]
64
[Audio Out 2 Threshold]
64
[Opto 1 Threshold]
125
[Opto 2 Threshold]
113
[Opto 3 Threshold]
102
[Opto 4 Threshold]
64
[Opto 1 Refreshes Blocked]
True
[Opto 2 Refreshes Blocked]
True
[Opto 3 Refreshes Blocked]
True
[Opto 4 Refreshes Blocked]
True
[Keypad4Description]
Button 4 of the BBTK Response Pad triggered when pressed.
[Keypad3Description]
Button 3 of the BBTK Response Pad triggered when pressed.
[Keypad2Description]
Button 2 of the BBTK Response Pad triggered when pressed.
[Keypad1Description]
Button 1 of the BBTK Response Pad triggered when pressed.
[Opto4Description]
Opto-detector 4 triggered by an active screen region.
[Opto3Description]
Opto-detector 3 triggered by an active screen region.
[Opto2Description]
Opto-detector 2 triggered by an active screen region.
[Opto1Description]
Opto-detector 1 triggered by an active screen region.
[TTLIn2Description]
TTL input 2 triggered by a digital signal.
[TTLIn1Description]
TTL input 1 triggered by a digital signal.
[AudIn2Description]
Audio input 2 triggered by a BBTK Mic.
[AudIn1Description]
Audio input 1 triggered by a BBTK Mic.
[ASC4Description]
Active Switch Closure output 4 generates a key down.
[ASC3Description]
Active Switch Closure output 3 generates a key down.
[ASC2Description]
Active Switch Closure output 2 generates a key down.
[ASC1Description]
Active Switch Closure output 1 generates a key down.
[TTLOut2Description]
TTL output 2 generates a digital signal.
[TTLOut1Description]
TTL output 1 generates a digital signal.
[AudOut2Description]
Audio output 2 generates a tone on the BBTK sounder.
[AudOut1Description]
Audio output 1 generates a tone on the BBTK sounder.
[Notes]

[Data]
00000000000000000000000000000000
00000000000100000000000001573001
00000010000100000000000001578251
00000010000000000000000002592751
00000000000000000000000002595251
00000010000000000000000003078251
00000010000100000000000003105501
00000000000100000000000004095251
00000000000000000000000004125501
00000010000000000000000004578251
00000010000100000000000004615001
00000000000100000000000005595251
00000000000000000000000005634751
00000010000000000000000006078251
00000010000100000000000006124251
00000000000100000000000007095251
00000000000000000000000007144001
00000010000000000000000007578251
00000010000100000000000007610251
00000000000100000000000008595251
00000000000000000000000008630001
00000010000000000000000009095001
00000010000100000000000009119501
00000000000100000000000010128501
00000000000000000000000010139751
00000010000000000000000010611751
00000010000100000000000010652251
00000000000100000000000011628501
00000000000000000000000011672001
00000010000000000000000012111751
00000010000100000000000012138251
00000000000100000000000013128501
00000000000000000000000013158001
00000010000000000000000013611501
00000010000100000000000013647501
00000000000100000000000014628501
00000000000000000000000014667251
00000010000000000000000015111751
00000010000100000000000015133751
00000000000100000000000016128501
00000000000000000000000016153751
00000010000000000000000016611751
00000010000100000000000016643001
00000000000100000000000017628501
00000000000000000000000017662751
00000010000000000000000018111751
00000010000100000000000018152251
00000000000100000000000019128501
00000000000000000000000019172001
00000010000000000000000019611751
00000010000100000000000019638251
00000000000100000000000020628501
00000000000000000000000020658001
00000010000000000000000021111751
00000010000100000000000021147751
00000000000100000000000022128751
00000000000000000000000022167751
00000010000000000000000022611751
00000010000100000000000022633751
00000000000100000000000023628751
00000000000000000000000023653501
00000010000000000000000024111751
00000010000100000000000024143001
00000000000100000000000025128751
00000000000000000000000025162751
00000010000000000000000025611751
00000010000100000000000025652251
00000000000100000000000026628751
00000000000000000000000026672001
00000010000000000000000027111751
00000010000100000000000027138501
00000000000100000000000028128751
00000000000000000000000028158251
00000010000000000000000028611751
00000010000100000000000028647751
00000000000100000000000029628751
00000000000000000000000029667501
00000010000000000000000030111751
00000010000100000000000030133751
00000010000000000000000031153501
00000000000000000000000031162001
00000010000000000000000031645251
00000010000100000000000031666251
00000000000100000000000032662001
00000000000000000000000032686001
00000010000000000000000033145251
00000010000100000000000033175751
00000000000100000000000034162001
00000000000000000000000034195501
00000010000000000000000034645251
00000010000100000000000034685001
00000000000100000000000035662001
00000000000000000000000035704751
00000010000000000000000036145251
00000010000100000000000036171001
00000000000100000000000037162001
00000000000000000000000037191251
00000010000000000000000037645251
00000010000100000000000037680501
00000000000100000000000038662001
00000000000000000000000038700001
00000010000000000000000039145251
00000010000100000000000039189751
00000000000100000000000040162001
00000000000000000000000040209501
00000010000000000000000040645251
00000010000100000000000040675751
00000000000100000000000041662001
00000000000000000000000041695501
00000010000000000000000042145251
00000010000100000000000042185001
00000000000100000000000043162251
00000000000000000000000043204751
00000010000000000000000043645251
00000010000100000000000043694501
00000000000100000000000044662251
00000000000000000000000044714251
00000010000000000000000045145251
00000010000100000000000045180501
00000000000100000000000046162251
00000000000000000000000046200251
00000010000000000000000046645251
00000010000100000000000046689751
00000000000100000000000047662251
00000000000000000000000047709501
00000010000000000000000048145251
00000010000100000000000048175751
00000000000100000000000049162251
00000000000000000000000049195501
00000010000000000000000049645251
00000010000100000000000049685251
00000000000100000000000050662251
00000000000000000000000050705001
00000010000000000000000051145251
00000010000100000000000051194501
00000000000100000000000052162251
00000000000000000000000052214251
00000010000000000000000052645251
00000010000100000000000052680501
00000000000100000000000053662251
00000000000000000000000053700251
00000010000000000000000054178751
00000010000100000000000054213001
00000000000100000000000055195501
00000000000000000000000055232751
00000010000000000000000055678751
00000010000100000000000055722501
00000000000100000000000056695501
00000000000000000000000056742251
00000010000000000000000057178751
00000010000100000000000057208501
00000000000100000000000058195501
00000000000000000000000058228751
00000010000000000000000058678751
00000010000100000000000058717751
00000000000100000000000059695501
00000000000000000000000059737501
00000010000000000000000060178751
00000010000100000000000060204001
00000000000100000000000061195501
00000000000000000000000061223751
00000010000000000000000061678751
00000010000100000000000061713251
00000000000100000000000062695501
00000000000000000000000062733001
00000010000000000000000063178751
00000010000100000000000063222501
00000000000100000000000064195751
00000000000000000000000064242251
00000010000000000000000064678751
00000010000100000000000064708501
00000000000100000000000065695751
00000000000000000000000065728251
00000010000000000000000066178751
00000010000100000000000066218001
00000000000100000000000067195751
00000000000000000000000067237751
00000010000000000000000067678751
00000010000100000000000067704001
00000000000100000000000068695751
00000000000000000000000068723751
00000010000000000000000069178751
00000010000100000000000069213251
00000000000100000000000070195751
00000000000000000000000070233001
00000010000000000000000070678751
00000010000100000000000070722751
00000000000100000000000071695751
00000000000000000000000071742501
00000010000000000000000072178751
00000010000100000000000072208751
00000000000100000000000073195751
00000000000000000000000073228501
00000010000000000000000073678751
00000010000100000000000073718001
00000000000100000000000074712501
00000000000000000000000074737751
00000010000000000000000075195501
00000010000100000000000075227251
00000000000100000000000076212501
00000000000000000000000076247001
00000010000000000000000076712251
00000010000100000000000076736751
00000000000100000000000077729001
00000000000000000000000077756501
00000010000000000000000078212251
00000010000100000000000078246001
00000000000100000000000079245751
00000000000000000000000079265751
00000010000000000000000079729001
00000010000100000000000079755251
00000000000100000000000080745751
00000000000000000000000080775001
00000010000000000000000081229001
00000010000100000000000081264501
00000000000100000000000082245751
00000000000000000000000082284251
00000010000000000000000082729001
00000010000100000000000082750751
00000000000100000000000083745751
00000000000000000000000083770501
00000010000000000000000084229001
00000010000100000000000084260001
00000000000100000000000085262501
00000000000000000000000085279751
00000010000000000000000085745501
00000010000100000000000085769251
00000000000100000000000086762501
00000000000000000000000086789001
00000010000000000000000087245501
00000010000100000000000087278501
00000000000100000000000088262501
00000000000000000000000088298251
00000010000000000000000088745501
00000010000100000000000088764751
00000000000100000000000089779251
00000000000000000000000089784501
00000010000000000000000090262251
00000010000100000000000090274001
00000000000100000000000091279251
00000000000000000000000091293751
00000010000000000000000091762251
00000010000100000000000091806501
00000000000100000000000092779251
00000000000000000000000092826251
00000010000000000000000093262251
00000010000100000000000093292501
00000000000100000000000094279251
00000000000000000000000094312251
00000010000000000000000094762251
00000010000100000000000094802001
00000000000100000000000095779251
00000000000000000000000095821751
00000010000000000000000096262251
00000010000100000000000096288001
00000000000100000000000097279251
00000000000000000000000097307751
00000010000000000000000097762251
00000010000100000000000097797251
00000000000100000000000098779251
00000000000000000000000098817001
00000010000000000000000099295751
00000010000100000000000099329751
00000000000100000000000100329251
00000000000000000000000100349501
00000010000000000000000100812501
00000010000100000000000100839251
00000000000100000000000101829251
00000000000000000000000101859001
00000010000000000000000102312501
00000010000100000000000102325251
00000000000100000000000103329251
00000000000000000000000103345001
00000010000000000000000103812251
00000010000100000000000103834501
00000000000100000000000104829251
00000000000000000000000104854251
00000010000000000000000105312251
00000010000100000000000105343751
00000000000100000000000106329251
00000000000000000000000106363501
00000010000000000000000106812501
00000010000100000000000106853251
00000000000100000000000107829251
00000000000000000000000107873001
00000010000000000000000108312501
00000010000100000000000108339251
00000000000100000000000109329251
00000000000000000000000109359001
00000010000000000000000109812501
00000010000100000000000109848501
00000000000100000000000110829251
00000000000000000000000110868251
00000010000000000000000111312501
00000010000100000000000111357751
00000000000100000000000112329251
00000000000000000000000112377501
00000010000000000000000112812501
00000010000100000000000112867251
00000000000100000000000113829251
00000000000000000000000113887001
00000010000000000000000114312501
00000010000100000000000114353251
00000000000100000000000115329251
00000000000000000000000115373001
00000010000000000000000115812501
00000010000100000000000115862501
00000000000100000000000116829251
00000000000000000000000116882251
00000010000000000000000117312501
00000010000100000000000117348751
00000000000100000000000118329251
00000000000000000000000118368501
00000010000000000000000118829251
00000010000100000000000118858001
00000000000100000000000119846001
00000000000000000000000119877751
00000010000000000000000120329001
00000010000100000000000120367251
00000000000100000000000121346001
00000000000000000000000121387001
00000010000000000000000121845751
00000010000100000000000121876501
00000000000100000000000122862751
00000000000000000000000122896251
00000010000000000000000123345751
00000010000100000000000123386001
00000000000100000000000124379501
00000000000000000000000124405751
00000010000000000000000124862501
00000010000100000000000124895251
00000000000100000000000125879501
00000000000000000000000125915001
00000010000000000000000126362501
00000010000100000000000126404501
00000000000100000000000127396001
00000000000000000000000127424251
00000010000000000000000127879251
00000010000100000000000127913751
00000000000100000000000128896251
00000000000000000000000128933501
00000010000000000000000129379251
00000010000100000000000129400001
00000000000100000000000130396251
00000000000000000000000130419751
00000010000000000000000130879251
00000010000100000000000130909251
00000000000100000000000131896251
00000000000000000000000131929001
00000010000000000000000132379251
00000010000100000000000132395251
00000000000100000000000133412751
00000000000000000000000133415001
00000010000000000000000133896001
00000010000100000000000133927751
00000000000100000000000134912751
00000000000000000000000134947501
00000010000000000000000135396001
00000010000100000000000135437001
00000000000100000000000136412751
00000000000000000000000136456751
00000010000000000000000136896001
00000010000100000000000136923251
00000000000100000000000137912751
00000000000000000000000137943001
00000010000000000000000138396001
00000010000100000000000138432501
00000000000100000000000139412751
00000000000000000000000139452251
00000010000000000000000139896001
00000010000100000000000139918501
00000000000100000000000140913001
00000000000000000000000140938251
00000010000000000000000141396001
00000010000100000000000141428001
00000000000100000000000142413001
00000000000000000000000142447751
00000010000000000000000142896001
00000010000100000000000142937251
00000000000100000000000143913001
00000000000000000000000143957001
00000010000000000000000144396001
00000010000100000000000144446501
00000000000100000000000145429501
00000000000000000000000145466251
00000010000000000000000145912751
00000010000100000000000145932501
00000000000100000000000146929501
00000000000000000000000146952501
00000010000000000000000147412751
00000010000100000000000147442001
00000000000100000000000148429501
00000000000000000000000148461751
00000010000000000000000148912751
00000010000100000000000148928001
00000000000100000000000149929501
00000000000000000000000149947751
00000010000000000000000150412751
00000010000100000000000150437251
00000000000100000000000151429501
00000000000000000000000151457001
00000010000000000000000151912751
00000010000100000000000151946751
00000000000100000000000152929751
00000000000000000000000152966501
00000010000000000000000153412751
00000010000100000000000153432751
00000000000100000000000154429751
00000000000000000000000154452501
00000010000000000000000154912751
00000010000100000000000154942001
00000000000100000000000155929751
00000000000000000000000155961751
00000010000000000000000156412751
00000010000100000000000156428251
00000000000100000000000157429751
00000000000000000000000157447751
00000010000000000000000157912751
00000010000100000000000157937501
00000000000100000000000158929751
00000000000000000000000158957251
00000010000000000000000159412751
00000010000100000000000159446751
00000000000100000000000160429751
00000000000000000000000160466501
00000010000000000000000160912751
00000010000100000000000160932751
00000000000100000000000161929751
00000000000000000000000161952501
00000010000000000000000162412751
00000010000100000000000162442251
00000000000100000000000163429751
00000000000000000000000163462001
00000010000000000000000163912751
00000010000100000000000163928251
00000000000100000000000164929751
00000000000000000000000164948501
00000010000000000000000165412751
00000010000100000000000165437501
00000000000100000000000166429751
00000000000000000000000166457251
00000010000000000000000166913001
00000010000100000000000166946751
00000000000100000000000167946501
00000000000000000000000167966501
00000010000000000000000168446251
00000010000100000000000168479501
00000000000100000000000169463001
00000000000000000000000169499251
00000010000000000000000169946251
00000010000100000000000169965501
00000000000100000000000170979751
00000000000000000000000170985251
00000010000000000000000171462751
00000010000100000000000171474751
00000000000100000000000172479751
00000000000000000000000172494501
00000010000000000000000172963001
00000010000100000000000172984001
00000000000100000000000173979751
00000000000000000000000174003751
00000010000000000000000174463001
00000010000100000000000174493501
00000000000100000000000175479751
00000000000000000000000175513251
00000010000000000000000175963001
00000010000100000000000175979501
00000000000100000000000176979751
00000000000000000000000176999251
00000010000000000000000177463001
00000010000100000000000177488751
00000000000100000000000178479751
00000000000000000000000178508501
00000010000000000000000178963001
00000010000100000000000178975001
00000000000100000000000179979751
00000000000000000000000179994751
