# Supplementary material for: Auditory presentation and synchronization in Adobe Flash and HTML5/JavaScript Web experiments
Source: Behav Res Methods. 2016 Jul 15;48(3):897–908. doi: 10.3758/s13428-016-0758-5 (PMC5003904; doi:10.3758/s13428-016-0758-5)
Supplement: Supplementary file 1 — (ZIP 1310 kb) [file 13428_2016_758_MOESM1_ESM.zip › Logs/aud-dsc-officepc-1000-ie-fla-sync-wav.rtl]

[PC Software Vesion]
20121128
[ARM Firmware Version]
20120901
[Capture Date]
17 Dec 2015
[Capture Time]
17:58:38
[Capture Duration (Secs)]
180
[Changes]
471
[Samples]
720000
[Soak Rate]
0.0654166666666667
[Audio In 1 Threshold]
89
[Audio In 2 Threshold]
64
[Audio Out 1 Threshold]
64
[Audio Out 2 Threshold]
64
[Opto 1 Threshold]
125
[Opto 2 Threshold]
113
[Opto 3 Threshold]
102
[Opto 4 Threshold]
64
[Opto 1 Refreshes Blocked]
True
[Opto 2 Refreshes Blocked]
True
[Opto 3 Refreshes Blocked]
True
[Opto 4 Refreshes Blocked]
True
[Keypad4Description]
Button 4 of the BBTK Response Pad triggered when pressed.
[Keypad3Description]
Button 3 of the BBTK Response Pad triggered when pressed.
[Keypad2Description]
Button 2 of the BBTK Response Pad triggered when pressed.
[Keypad1Description]
Button 1 of the BBTK Response Pad triggered when pressed.
[Opto4Description]
Opto-detector 4 triggered by an active screen region.
[Opto3Description]
Opto-detector 3 triggered by an active screen region.
[Opto2Description]
Opto-detector 2 triggered by an active screen region.
[Opto1Description]
Opto-detector 1 triggered by an active screen region.
[TTLIn2Description]
TTL input 2 triggered by a digital signal.
[TTLIn1Description]
TTL input 1 triggered by a digital signal.
[AudIn2Description]
Audio input 2 triggered by a BBTK Mic.
[AudIn1Description]
Audio input 1 triggered by a BBTK Mic.
[ASC4Description]
Active Switch Closure output 4 generates a key down.
[ASC3Description]
Active Switch Closure output 3 generates a key down.
[ASC2Description]
Active Switch Closure output 2 generates a key down.
[ASC1Description]
Active Switch Closure output 1 generates a key down.
[TTLOut2Description]
TTL output 2 generates a digital signal.
[TTLOut1Description]
TTL output 1 generates a digital signal.
[AudOut2Description]
Audio output 2 generates a tone on the BBTK sounder.
[AudOut1Description]
Audio output 1 generates a tone on the BBTK sounder.
[Notes]

[Data]
00000000000000000000000000000000
00000000000100000000000001902251
00000010000100000000000001994251
00000000000100000000000002911251
00000000000000000000000002921752
00000000000100000000000003434751
00000010000100000000000003511001
00000000000100000000000004444501
00000000000000000000000004454501
00000000000100000000000004944001
00000010000100000000000005027501
00000000000100000000000005944501
00000000000000000000000005963751
00000000000100000000000006453251
00000010000100000000000006544251
00000000000100000000000007461251
00000000000000000000000007473001
00000000000100000000000007962501
00000010000100000000000008044251
00000000000100000000000008961251
00000000000000000000000008982252
00000000000100000000000009472001
00000010000100000000000009561001
00000000000100000000000010478001
00000000000000000000000010491751
00000000000100000000000011004501
00000010000100000000000011094251
00000000000100000000000012011251
00000000000000000000000012024251
00000000000100000000000012513752
00000010000100000000000012594251
00000000000100000000000013511251
00000000000000000000000013533501
00000000000100000000000014023001
00000010000100000000000014111001
00000000000100000000000015028001
00000000000000000000000015042751
00000000000100000000000015532251
00000010000100000000000015611001
00000000000100000000000016544751
00000000000000000000000016552001
00000000000100000000000017064751
00000010000100000000000017144251
00000000000100000000000018078001
00000000000000000000000018084501
00000000000100000000000018574251
00000010000100000000000018661001
00000010000000000000000019594001
00000000000000000000000019594751
00000000000100000000000020106752
00000010000100000000000020194251
00000000000100000000000021111251
00000000000000000000000021126501
00000000000100000000000021616001
00000010000100000000000021694252
00000000000100000000000022628001
00000000000000000000000022635751
00000000000100000000000023125251
00000010000100000000000023211001
00000000000100000000000024128001
00000000000000000000000024145501
00000000000100000000000024634501
00000010000100000000000024711001
00000000000100000000000025644751
00000000000000000000000025654251
00000000000100000000000026144001
00000010000100000000000026227751
00000000000100000000000027161501
00000000000000000000000027163751
00000000000100000000000027676501
00000010000100000000000027761001
00000000000100000000000028678001
00000000000000000000000028696251
00000000000100000000000029185751
00000010000100000000000029261251
00000000000100000000000030194751
00000000000000000000000030205501
00000000000100000000000030695001
00000010000100000000000030777752
00000000000100000000000031711501
00000000000000000000000031714751
00000000000100000000000032227501
00000010000100000000000032311251
00000000000100000000000033228001
00000000000000000000000033247251
00000000000100000000000033737001
00000010000100000000000033811252
00000000000100000000000034744751
00000000000000000000000034756751
00000000000100000000000035246252
00000010000100000000000035327751
00000000000100000000000036261501
00000000000000000000000036266001
00000000000100000000000036755501
00000010000100000000000036844501
00000000000100000000000037761501
00000000000000000000000037775251
00000000000100000000000038264751
00000010000100000000000038344501
00000000000100000000000039278251
00000000000000000000000039284501
00000000000100000000000039774251
00000010000100000000000039861252
00000010000000000000000040794001
00000000000000000000000040794751
00000000000100000000000041283501
00000010000100000000000041377751
00000000000100000000000042294751
00000000000000000000000042303251
00000000000100000000000042792751
00000010000100000000000042877751
00000000000100000000000043794751
00000000000000000000000043812501
00000000000100000000000044302001
00000010000100000000000044394501
00000000000100000000000045311501
00000000000000000000000045321751
00000000000100000000000045834501
00000010000100000000000045928001
00000000000100000000000046828251
00000000000000000000000046854251
00000000000100000000000047344001
00000010000100000000000047411251
00000000000100000000000048328251
00000000000000000000000048363752
00000000000100000000000048853251
00000010000100000000000048928001
00000000000100000000000049845001
00000000000000000000000049872751
00000000000100000000000050362501
00000010000100000000000050444501
00000000000100000000000051361501
00000000000000000000000051382251
00000000000100000000000051895001
00000010000100000000000051961251
00000000000100000000000052895001
00000000000000000000000052914751
00000000000100000000000053404251
00000010000100000000000053478001
00000000000100000000000054411501
00000000000000000000000054424001
00000000000100000000000054937001
00000010000100000000000055011251
00000000000100000000000055928251
00000000000000000000000055956752
00000000000100000000000056446251
00000010000100000000000056511251
00000000000100000000000057445001
00000000000000000000000057466001
00000000000100000000000057955501
00000010000100000000000058028001
00000000000100000000000058961751
00000000000000000000000058975251
00000000000100000000000059488001
00000010000100000000000059578001
00000000000100000000000060478251
00000000000000000000000060507751
00000000000100000000000060997251
00000010000100000000000061078001
00000000000100000000000061995001
00000000000000000000000062017001
00000000000100000000000062506752
00000010000100000000000062578001
00000000000100000000000063511751
00000000000000000000000063526501
00000000000100000000000064039251
00000010000100000000000064128001
00000000000100000000000065028251
00000000000000000000000065059001
00000000000100000000000065548501
00000010000100000000000065628001
00000000000100000000000066545001
00000000000000000000000066568251
00000000000100000000000067057751
00000010000100000000000067128001
00000000000100000000000068061751
00000000000000000000000068077501
00000000000100000000000068590251
00000010000100000000000068678001
00000000000100000000000069578501
00000000000000000000000069610251
00000000000100000000000070099751
00000010000100000000000070178251
00000000000100000000000071095001
00000000000000000000000071119501
00000000000100000000000071609001
00000010000100000000000071678001
00000000000100000000000072611751
00000000000000000000000072628751
00000000000100000000000073141501
00000010000100000000000073228001
00000000000100000000000074128501
00000000000000000000000074161251
00000000000100000000000074650752
00000010000100000000000074728251
00000000000100000000000075645001
00000000000000000000000075670501
00000000000100000000000076160001
00000010000100000000000076244751
00000000000100000000000077161751
00000000000000000000000077180251
00000000000100000000000077692752
00000010000100000000000077778251
00000000000100000000000078695001
00000000000000000000000078712501
00000000000100000000000079225251
00000010000100000000000079294752
00000000000100000000000080228501
00000000000000000000000080245501
00000000000100000000000080734501
00000010000100000000000080811501
00000000000100000000000081745251
00000000000000000000000081754251
00000000000100000000000082267001
00000010000100000000000082344752
00000000000100000000000083261751
00000000000000000000000083286751
00000000000100000000000083776251
00000010000100000000000083844751
00000000000100000000000084778501
00000000000000000000000084796001
00000000000100000000000085285501
00000010000100000000000085361501
00000000000100000000000086295251
00000000000000000000000086305251
00000000000100000000000086818251
00000010000100000000000086895001
00000000000100000000000087828501
00000000000000000000000087838501
00000000000100000000000088350751
00000010000100000000000088428251
00000000000100000000000089345251
00000000000000000000000089370501
00000000000100000000000089860001
00000010000100000000000089945001
00000000000100000000000090862001
00000000000000000000000090880251
00000000000100000000000091392501
00000010000100000000000091478251
00000000000100000000000092395252
00000000000000000000000092412251
00000000000100000000000092925001
00000010000100000000000093011501
00000000000100000000000093928501
00000000000000000000000093944751
00000000000100000000000094434251
00000010000100000000000094511751
00000000000100000000000095428501
00000000000000000000000095454001
00000000000100000000000095943751
00000010000100000000000096028251
00000000000100000000000096945251
00000000000000000000000096963501
00000000000100000000000097453001
00000010000100000000000097528252
00000000000100000000000098445251
00000000000000000000000098472751
00000000000100000000000098962251
00000010000100000000000099045001
00000000000100000000000099962001
00000000000000000000000099982001
00000000000100000000000100471501
00000010000100000000000100561501
00000000000100000000000101478751
00000000000000000000000101491251
00000000000100000000000102004001
00000010000100000000000102078251
00000000000100000000000102995251
00000000000000000000000103024252
00000000000100000000000103513501
00000010000100000000000103595001
00000000000100000000000104512001
00000000000000000000000104533251
00000000000100000000000105022751
00000010000100000000000105111751
00000000000100000000000106028751
00000000000000000000000106042501
00000000000100000000000106555252
00000010000100000000000106645001
00000000000100000000000107562001
00000000000000000000000107575001
00000000000100000000000108064501
00000010000100000000000108145001
00000000000100000000000109078751
00000000000000000000000109084251
00000000000100000000000109597001
00000010000100000000000109695001
00000000000100000000000110595251
00000000000000000000000110616751
00000000000100000000000111106501
00000010000100000000000111195001
00000000000100000000000112112001
00000000000000000000000112126251
00000000000100000000000112615751
00000010000100000000000112695001
00000000000100000000000113628751
00000000000000000000000113635501
00000000000100000000000114148251
00000010000100000000000114245001
00000000000100000000000115145501
00000000000000000000000115168001
00000000000100000000000115657501
00000010000100000000000115745001
00000000000100000000000116662001
00000000000000000000000116677251
00000000000100000000000117166751
00000010000100000000000117245001
00000000000100000000000118178751
00000000000000000000000118186501
00000000000100000000000118699251
00000010000100000000000118795001
00000000000100000000000119695501
00000000000000000000000119719251
00000000000100000000000120208751
00000010000100000000000120295001
00000000000100000000000121212001
00000000000000000000000121228501
00000000000100000000000121718001
00000010000100000000000121795251
00000000000100000000000122728751
00000000000000000000000122737752
00000000000100000000000123227251
00000010000100000000000123295001
00000000000100000000000124228751
00000000000000000000000124247001
00000000000100000000000124736501
00000010000100000000000124811751
00000000000100000000000125728751
00000000000000000000000125756252
00000000000100000000000126246001
00000010000100000000000126311751
00000000000100000000000127245501
00000000000000000000000127265751
00000000000100000000000127755251
00000010000100000000000127828501
00000000000100000000000128762251
00000000000000000000000128775001
00000000000100000000000129287751
00000010000100000000000129361751
00000000000100000000000130278751
00000000000000000000000130307501
00000000000100000000000130797001
00000010000100000000000130861752
00000000000100000000000131795501
00000000000000000000000131816751
00000000000100000000000132306251
00000010000100000000000132378501
00000000000100000000000133312251
00000000000000000000000133326251
00000000000100000000000133839001
00000010000100000000000133928501
00000000000100000000000134829001
00000000000000000000000134858751
00000000000100000000000135348251
00000010000100000000000135428501
00000000000100000000000136345501
00000000000000000000000136368001
00000000000100000000000136857501
00000010000100000000000136928501
00000000000100000000000137862251
00000000000000000000000137877251
00000000000100000000000138390001
00000010000100000000000138478751
00000000000100000000000139379001
00000000000000000000000139410251
00000000000100000000000139899251
00000010000100000000000139978501
00000000000100000000000140895501
00000000000000000000000140919001
00000000000100000000000141408751
00000010000100000000000141478752
00000000000100000000000142412251
00000000000000000000000142428501
00000000000100000000000142941251
00000010000100000000000143028751
00000000000100000000000143929001
00000000000000000000000143961001
00000000000100000000000144450501
00000010000100000000000144528751
00000000000100000000000145445751
00000000000000000000000145470251
00000000000100000000000145959752
00000010000100000000000146028751
00000000000100000000000146962251
00000000000000000000000146979501
00000000000100000000000147492251
00000010000100000000000147578751
00000000000100000000000148479001
00000000000000000000000148512001
00000000000100000000000149001751
00000010000100000000000149078752
00000000000100000000000149995751
00000000000000000000000150021501
00000000000100000000000150511001
00000010000100000000000150595501
00000000000100000000000151512251
00000000000000000000000151530751
00000000000100000000000152043501
00000010000100000000000152128751
00000000000100000000000153029001
00000000000000000000000153063251
00000000000100000000000153552751
00000010000100000000000153628751
00000000000100000000000154545752
00000000000000000000000154572501
00000000000100000000000155062001
00000010000100000000000155145501
00000000000100000000000156062501
00000000000000000000000156081751
00000000000100000000000156594751
00000010000100000000000156678751
00000000000100000000000157579001
00000000000000000000000157614501
00000000000100000000000158104001
00000010000100000000000158178751
00000000000100000000000159095751
00000000000000000000000159123751
00000000000100000000000159613251
00000010000100000000000159695501
00000000000100000000000160629001
00000000000000000000000160633001
00000000000100000000000161145751
00000010000100000000000161228751
00000000000100000000000162145751
00000000000000000000000162165501
00000000000100000000000162655001
00000010000100000000000162728751
00000010000000000000000163674751
00000000000000000000000163679001
00000000000100000000000164187751
00000010000100000000000164278751
00000000000100000000000165179001
00000000000000000000000165207251
00000000000100000000000165697001
00000010000100000000000165778751
00000000000100000000000166695751
00000000000000000000000166716751
00000000000100000000000167206251
00000010000100000000000167278751
00000010000000000000000168226251
00000000000000000000000168229001
00000000000100000000000168738751
00000010000100000000000168828752
00000000000100000000000169745751
00000000000000000000000169758501
00000000000100000000000170271251
00000010000100000000000170362251
00000000000100000000000171262501
00000000000000000000000171291001
00000000000100000000000171780501
00000010000100000000000171862251
00000000000100000000000172779251
00000000000000000000000172800251
00000000000100000000000173290001
00000010000100000000000173362252
00000000000100000000000174295751
00000000000000000000000174310251
00000000000100000000000174822501
00000010000100000000000174912251
00000000000100000000000175812501
00000000000000000000000175842251
00000000000100000000000176331752
00000010000100000000000176412251
00000000000100000000000177329251
00000000000000000000000177351501
00000000000100000000000177841001
00000010000100000000000177929001
00000000000100000000000178846001
00000000000000000000000178860751
00000000000100000000000179373501
00000010000100000000000179462251
