# Supplementary material for: Auditory presentation and synchronization in Adobe Flash and HTML5/JavaScript Web experiments
Source: Behav Res Methods. 2016 Jul 15;48(3):897–908. doi: 10.3758/s13428-016-0758-5 (PMC5003904; doi:10.3758/s13428-016-0758-5)
Supplement: Supplementary file 1 — (ZIP 1310 kb) [file 13428_2016_758_MOESM1_ESM.zip › Logs/aud-dsc-officepc-1000-ie-fl-sep-rep2016.rtl]

[PC Software Vesion]
20121128
[ARM Firmware Version]
20120901
[Capture Date]
05 Jan 2016
[Capture Time]
15:31:24
[Capture Duration (Secs)]
180
[Changes]
477
[Samples]
720000
[Soak Rate]
0.06625
[Audio In 1 Threshold]
89
[Audio In 2 Threshold]
64
[Audio Out 1 Threshold]
64
[Audio Out 2 Threshold]
64
[Opto 1 Threshold]
125
[Opto 2 Threshold]
119
[Opto 3 Threshold]
102
[Opto 4 Threshold]
64
[Opto 1 Refreshes Blocked]
True
[Opto 2 Refreshes Blocked]
True
[Opto 3 Refreshes Blocked]
True
[Opto 4 Refreshes Blocked]
True
[Keypad4Description]
Button 4 of the BBTK Response Pad triggered when pressed.
[Keypad3Description]
Button 3 of the BBTK Response Pad triggered when pressed.
[Keypad2Description]
Button 2 of the BBTK Response Pad triggered when pressed.
[Keypad1Description]
Button 1 of the BBTK Response Pad triggered when pressed.
[Opto4Description]
Opto-detector 4 triggered by an active screen region.
[Opto3Description]
Opto-detector 3 triggered by an active screen region.
[Opto2Description]
Opto-detector 2 triggered by an active screen region.
[Opto1Description]
Opto-detector 1 triggered by an active screen region.
[TTLIn2Description]
TTL input 2 triggered by a digital signal.
[TTLIn1Description]
TTL input 1 triggered by a digital signal.
[AudIn2Description]
Audio input 2 triggered by a BBTK Mic.
[AudIn1Description]
Audio input 1 triggered by a BBTK Mic.
[ASC4Description]
Active Switch Closure output 4 generates a key down.
[ASC3Description]
Active Switch Closure output 3 generates a key down.
[ASC2Description]
Active Switch Closure output 2 generates a key down.
[ASC1Description]
Active Switch Closure output 1 generates a key down.
[TTLOut2Description]
TTL output 2 generates a digital signal.
[TTLOut1Description]
TTL output 1 generates a digital signal.
[AudOut2Description]
Audio output 2 generates a tone on the BBTK sounder.
[AudOut1Description]
Audio output 1 generates a tone on the BBTK sounder.
[Notes]

[Data]
00000000000000000000000000000000
00000010000000000000000001501001
00000010000100000000000001538251
00000000000100000000000002519001
00000000000000000000000002557751
00000010000000000000000003001252
00000010000100000000000003094001
00000000000100000000000004019001
00000000000000000000000004113501
00000010000000000000000004501252
00000010000100000000000004580001
00000000000100000000000005519001
00000000000000000000000005599751
00000010000000000000000006001251
00000010000100000000000006089251
00000000000100000000000007019001
00000000000000000000000007109001
00000010000000000000000007501252
00000010000100000000000007598751
00000000000100000000000008519001
00000000000000000000000008618251
00000010000000000000000009001251
00000010000100000000000009084751
00000000000100000000000010019001
00000000000000000000000010104251
00000010000000000000000010501252
00000010000100000000000010594001
00000000000100000000000011519251
00000000000000000000000011613751
00000010000000000000000012001251
00000010000100000000000012080001
00000000000100000000000013019251
00000000000000000000000013099752
00000010000000000000000013501251
00000010000100000000000013589501
00000000000100000000000014535751
00000000000000000000000014609001
00000010000000000000000015001251
00000010000100000000000015098752
00000000000100000000000016052501
00000000000000000000000016118501
00000010000000000000000016534501
00000010000100000000000016608001
00000000000100000000000017552501
00000000000000000000000017627751
00000010000000000000000018034501
00000010000100000000000018117251
00000000000100000000000019052501
00000000000000000000000019137001
00000010000000000000000019534501
00000010000100000000000019626751
00000000000100000000000020552501
00000000000000000000000020646251
00000010000000000000000021034751
00000010000100000000000021112752
00000000000100000000000022052501
00000000000000000000000022132501
00000010000000000000000022534751
00000010000100000000000022622001
00000000000100000000000023552501
00000000000000000000000023641751
00000010000000000000000024034751
00000010000100000000000024131251
00000000000100000000000025052501
00000000000000000000000025151001
00000010000000000000000025534751
00000010000100000000000025617501
00000000000100000000000026552501
00000000000000000000000026637001
00000010000000000000000027034751
00000010000100000000000027126751
00000000000100000000000028052501
00000000000000000000000028146501
00000010000000000000000028534752
00000010000100000000000028612751
00000000000100000000000029552501
00000000000000000000000029632501
00000010000000000000000030034751
00000010000100000000000030122251
00000000000100000000000031052501
00000000000000000000000031141751
00000010000000000000000031534751
00000010000100000000000031631501
00000000000100000000000032552751
00000000000000000000000032651251
00000010000000000000000033034752
00000010000100000000000033117501
00000000000100000000000034052751
00000000000000000000000034137251
00000010000000000000000034534751
00000010000100000000000034626752
00000000000100000000000035552751
00000000000000000000000035646501
00000010000000000000000036034751
00000010000100000000000036113001
00000000000100000000000037052752
00000000000000000000000037132751
00000010000000000000000037534751
00000010000100000000000037622252
00000000000100000000000038552751
00000000000000000000000038642001
00000010000000000000000039034751
00000010000100000000000039131501
00000000000100000000000040052752
00000000000000000000000040151251
00000010000000000000000040534751
00000010000100000000000040617752
00000000000100000000000041552751
00000000000000000000000041637251
00000010000000000000000042034752
00000010000100000000000042127001
00000000000100000000000043052751
00000000000000000000000043146751
00000010000000000000000043534752
00000010000100000000000043613001
00000000000100000000000044552751
00000000000000000000000044632751
00000010000000000000000045034751
00000010000100000000000045122251
00000000000100000000000046052752
00000000000000000000000046142001
00000010000000000000000046551501
00000010000100000000000046631751
00000000000100000000000047586001
00000000000000000000000047651251
00000010000000000000000048068252
00000010000100000000000048141001
00000000000100000000000049086001
00000000000000000000000049160751
00000010000000000000000049568252
00000010000100000000000049650251
00000000000100000000000050586001
00000000000000000000000050670001
00000010000000000000000051068251
00000010000100000000000051159501
00000000000100000000000052086001
00000000000000000000000052179251
00000010000000000000000052568251
00000010000100000000000052645751
00000000000100000000000053586252
00000000000000000000000053665251
00000010000000000000000054068251
00000010000100000000000054155001
00000000000100000000000055087251
00000000000000000000000055174751
00000010000000000000000055601501
00000010000100000000000055687501
00000000000100000000000056636251
00000000000000000000000056707251
00000010000000000000000057118251
00000010000100000000000057196751
00000000000100000000000058136252
00000000000000000000000058216501
00000010000000000000000058618252
00000010000100000000000058706251
00000000000100000000000059636251
00000000000000000000000059725751
00000010000000000000000060118251
00000010000100000000000060192251
00000000000100000000000061136252
00000000000000000000000061212001
00000010000000000000000061618252
00000010000100000000000061701501
00000000000100000000000062636251
00000000000000000000000062721251
00000010000000000000000063118251
00000010000100000000000063210751
00000000000100000000000064136252
00000000000000000000000064230501
00000010000000000000000064618252
00000010000100000000000064697001
00000000000100000000000065636251
00000000000000000000000065716501
00000010000000000000000066118251
00000010000100000000000066206251
00000000000100000000000067136252
00000000000000000000000067226001
00000010000000000000000067618252
00000010000100000000000067692251
00000000000100000000000068636251
00000000000000000000000068712001
00000010000000000000000069118251
00000010000100000000000069201751
00000000000100000000000070136252
00000000000000000000000070221251
00000010000000000000000070635001
00000010000100000000000070711001
00000000000100000000000071653001
00000000000000000000000071730751
00000010000000000000000072135001
00000010000100000000000072220251
00000000000100000000000073153001
00000000000000000000000073240001
00000010000000000000000073635001
00000010000100000000000073706251
00000000000100000000000074654001
00000000000000000000000074726001
00000010000000000000000075135001
00000010000100000000000075215751
00000000000100000000000076153001
00000000000000000000000076235251
00000010000000000000000076635001
00000010000100000000000076701751
00000000000100000000000077653001
00000000000000000000000077721501
00000010000000000000000078135001
00000010000100000000000078211001
00000000000100000000000079153001
00000000000000000000000079230751
00000010000000000000000079635001
00000010000100000000000079720501
00000000000100000000000080653001
00000000000000000000000080740001
00000010000000000000000081135001
00000010000100000000000081206501
00000000000100000000000082153001
00000000000000000000000082226001
00000010000000000000000082635001
00000010000100000000000082715751
00000000000100000000000083653001
00000000000000000000000083735501
00000010000000000000000084135001
00000010000100000000000084201751
00000000000100000000000085153001
00000000000000000000000085221501
00000010000000000000000085635001
00000010000100000000000085711251
00000000000100000000000086653001
00000000000000000000000086730751
00000010000000000000000087135251
00000010000100000000000087220501
00000000000100000000000088153001
00000000000000000000000088240251
00000010000000000000000088635251
00000010000100000000000088706501
00000000000100000000000089653001
00000000000000000000000089726251
00000010000000000000000090135252
00000010000100000000000090216001
00000000000100000000000091154251
00000000000000000000000091235501
00000010000000000000000091635251
00000010000100000000000091702001
00000000000100000000000092653001
00000000000000000000000092721751
00000010000000000000000093135251
00000010000100000000000093211251
00000000000100000000000094169752
00000000000000000000000094231001
00000010000000000000000094651751
00000010000100000000000094720501
00000000000100000000000095669751
00000000000000000000000095740252
00000010000000000000000096151751
00000010000100000000000096230001
00000000000100000000000097203251
00000000000000000000000097249501
00000010000000000000000097685251
00000010000100000000000097762501
00000000000100000000000098703251
00000000000000000000000098782001
00000010000000000000000099185251
00000010000100000000000099271752
00000000000100000000000100203251
00000000000000000000000100291501
00000010000000000000000100685251
00000010000100000000000100757751
00000000000100000000000101703252
00000000000000000000000101777501
00000010000000000000000102185251
00000010000100000000000102267251
00000000000100000000000103203251
00000000000000000000000103286751
00000010000000000000000103685251
00000010000100000000000103753251
00000000000100000000000104703252
00000000000000000000000104773001
00000010000000000000000105202001
00000010000100000000000105285751
00000000000100000000000106219751
00000000000000000000000106305501
00000010000000000000000106702001
00000010000100000000000106771751
00000000000100000000000107720001
00000000000000000000000107791501
00000010000000000000000108202001
00000010000100000000000108281251
00000000000100000000000109220001
00000000000000000000000109300751
00000010000000000000000109702001
00000010000100000000000109790501
00000000000100000000000110720001
00000000000000000000000110810001
00000010000000000000000111202001
00000010000100000000000111276501
00000000000100000000000112220001
00000000000000000000000112296251
00000010000000000000000112702001
00000010000100000000000112785751
00000000000100000000000113720001
00000000000000000000000113805501
00000010000000000000000114202001
00000010000100000000000114272001
00000000000100000000000115220001
00000000000000000000000115291501
00000010000000000000000115702001
00000010000100000000000115781251
00000000000100000000000116720001
00000000000000000000000116801001
00000010000000000000000117202001
00000010000100000000000117290501
00000000000100000000000118220001
00000000000000000000000118310251
00000010000000000000000118702001
00000010000100000000000118776751
00000000000100000000000119720001
00000000000000000000000119796251
00000010000000000000000120202001
00000010000100000000000120286001
00000000000100000000000121236751
00000000000000000000000121305501
00000010000000000000000121718751
00000010000100000000000121795251
00000000000100000000000122736752
00000000000000000000000122815001
00000010000000000000000123218751
00000010000100000000000123281251
00000000000100000000000124236751
00000000000000000000000124301001
00000010000000000000000124718751
00000010000100000000000124790751
00000000000100000000000125736751
00000000000000000000000125810251
00000010000000000000000126218751
00000010000100000000000126300001
00000000000100000000000127236751
00000000000000000000000127319501
00000010000000000000000127718751
00000010000100000000000127786001
00000000000100000000000128736751
00000000000000000000000128805751
00000010000000000000000129218752
00000010000100000000000129295251
00000000000100000000000130236751
00000000000000000000000130315001
00000010000000000000000130718751
00000010000100000000000130781501
00000000000100000000000131753501
00000000000000000000000131801251
00000010000000000000000132235501
00000010000100000000000132314001
00000000000100000000000133270001
00000000000000000000000133333751
00000010000000000000000133768751
00000010000100000000000133846501
00000000000100000000000134803501
00000000000000000000000134866251
00000010000000000000000135285501
00000010000100000000000135379001
00000000000100000000000136303501
00000000000000000000000136398751
00000010000000000000000136785501
00000010000100000000000136865251
00000000000100000000000137803501
00000000000000000000000137884751
00000010000000000000000138285501
00000010000100000000000138374501
00000000000100000000000139303501
00000000000000000000000139394001
00000010000000000000000139785501
00000010000100000000000139860501
00000000000100000000000140803501
00000000000000000000000140880251
00000010000000000000000141285501
00000010000100000000000141369751
00000000000100000000000142303501
00000000000000000000000142389501
00000010000000000000000142785501
00000010000100000000000142879251
00000000000100000000000143803501
00000000000000000000000143898751
00000010000000000000000144285501
00000010000100000000000144365251
00000000000100000000000145303501
00000000000000000000000145385001
00000010000000000000000145785501
00000010000100000000000145874501
00000000000100000000000146803501
00000000000000000000000146894251
00000010000000000000000147285501
00000010000100000000000147360751
00000000000100000000000148303501
00000000000000000000000148380251
00000010000000000000000148785501
00000010000100000000000148870001
00000000000100000000000149803501
00000000000000000000000149889501
00000010000000000000000150285501
00000010000100000000000150379251
00000000000100000000000151303501
00000000000000000000000151399001
00000010000000000000000151785751
00000010000100000000000151865251
00000000000100000000000152803501
00000000000000000000000152885001
00000010000000000000000153285751
00000010000100000000000153374751
00000000000100000000000154303501
00000000000000000000000154394251
00000010000000000000000154785751
00000010000100000000000154860751
00000000000100000000000155803501
00000000000000000000000155880501
00000010000000000000000156285751
00000010000100000000000156370001
00000000000100000000000157303501
00000000000000000000000157389751
00000010000000000000000157785751
00000010000100000000000157879251
00000000000100000000000158803501
00000000000000000000000158899001
00000010000000000000000159285751
00000010000100000000000159365501
00000000000100000000000160303751
00000000000000000000000160385001
00000010000000000000000160785752
00000010000100000000000160874751
00000000000100000000000161803751
00000000000000000000000161894501
00000010000000000000000162285751
00000010000100000000000162360751
00000000000100000000000163303752
00000000000000000000000163380501
00000010000000000000000163785751
00000010000100000000000163870251
00000000000100000000000164803752
00000000000000000000000164889751
00000010000000000000000165285751
00000010000100000000000165379501
00000000000100000000000166303751
00000000000000000000000166399251
00000010000000000000000166785751
00000010000100000000000166865501
00000000000100000000000167803752
00000000000000000000000167885251
00000010000000000000000168285751
00000010000100000000000168374751
00000000000100000000000169303751
00000000000000000000000169394501
00000010000000000000000169785752
00000010000100000000000169861001
00000000000100000000000170803751
00000000000000000000000170880501
00000010000000000000000171302501
00000010000100000000000171370251
00000000000100000000000172337001
00000000000000000000000172390001
00000010000000000000000172819001
00000010000100000000000172902751
00000000000100000000000173853751
00000000000000000000000173922501
00000010000000000000000174335751
00000010000100000000000174412001
00000000000100000000000175353752
00000000000000000000000175431751
00000010000000000000000175852501
00000010000100000000000175921501
00000000000100000000000176870501
00000000000000000000000176941001
00000010000000000000000177352501
00000010000100000000000177430751
00000000000100000000000178370501
00000000000000000000000178450251
00000010000000000000000178852501
00000010000100000000000178940001
00000000000100000000000179870501
00000000000000000000000179959751
