# Supplementary material for: Auditory presentation and synchronization in Adobe Flash and HTML5/JavaScript Web experiments
Source: Behav Res Methods. 2016 Jul 15;48(3):897–908. doi: 10.3758/s13428-016-0758-5 (PMC5003904; doi:10.3758/s13428-016-0758-5)
Supplement: Supplementary file 1 — (ZIP 1310 kb) [file 13428_2016_758_MOESM1_ESM.zip › Logs/aud-dsc-officepc-1000-ie-js-sep-rep2016.rtl]

[PC Software Vesion]
20121128
[ARM Firmware Version]
20120901
[Capture Date]
05 Jan 2016
[Capture Time]
15:13:16
[Capture Duration (Secs)]
180
[Changes]
443
[Samples]
720000
[Soak Rate]
0.0615277777777778
[Audio In 1 Threshold]
89
[Audio In 2 Threshold]
64
[Audio Out 1 Threshold]
64
[Audio Out 2 Threshold]
64
[Opto 1 Threshold]
125
[Opto 2 Threshold]
119
[Opto 3 Threshold]
102
[Opto 4 Threshold]
64
[Opto 1 Refreshes Blocked]
True
[Opto 2 Refreshes Blocked]
True
[Opto 3 Refreshes Blocked]
True
[Opto 4 Refreshes Blocked]
True
[Keypad4Description]
Button 4 of the BBTK Response Pad triggered when pressed.
[Keypad3Description]
Button 3 of the BBTK Response Pad triggered when pressed.
[Keypad2Description]
Button 2 of the BBTK Response Pad triggered when pressed.
[Keypad1Description]
Button 1 of the BBTK Response Pad triggered when pressed.
[Opto4Description]
Opto-detector 4 triggered by an active screen region.
[Opto3Description]
Opto-detector 3 triggered by an active screen region.
[Opto2Description]
Opto-detector 2 triggered by an active screen region.
[Opto1Description]
Opto-detector 1 triggered by an active screen region.
[TTLIn2Description]
TTL input 2 triggered by a digital signal.
[TTLIn1Description]
TTL input 1 triggered by a digital signal.
[AudIn2Description]
Audio input 2 triggered by a BBTK Mic.
[AudIn1Description]
Audio input 1 triggered by a BBTK Mic.
[ASC4Description]
Active Switch Closure output 4 generates a key down.
[ASC3Description]
Active Switch Closure output 3 generates a key down.
[ASC2Description]
Active Switch Closure output 2 generates a key down.
[ASC1Description]
Active Switch Closure output 1 generates a key down.
[TTLOut2Description]
TTL output 2 generates a digital signal.
[TTLOut1Description]
TTL output 1 generates a digital signal.
[AudOut2Description]
Audio output 2 generates a tone on the BBTK sounder.
[AudOut1Description]
Audio output 1 generates a tone on the BBTK sounder.
[Notes]

[Data]
00000000000000000000000000000000
00000010000000000000000001470000
00000010000100000000000001513250
00000000000100000000000002505000
00000000000000000000000002536750
00000010000000000000000003103250
00000010000100000000000003133250
00000000000100000000000004138250
00000000000000000000000004166500
00000010000000000000000004736750
00000010000100000000000004763250
00000000000100000000000005771750
00000000000000000000000005796750
00000010000000000000000006353250
00000010000100000000000006393250
00000000000100000000000007388250
00000000000000000000000007416750
00000010000000000000000007986750
00000010000100000000000008013250
00000000000100000000000009021750
00000000000000000000000009046750
00000010000000000000000009603250
00000010000100000000000009633250
00000000000100000000000010638500
00000000000000000000000010666750
00000010000000000000000011236750
00000010000100000000000011263250
00000000000100000000000012271750
00000000000000000000000012296750
00000010000000000000000012853500
00000010000100000000000012883250
00000000000100000000000013888500
00000000000000000000000013916750
00000010000000000000000014486750
00000010000100000000000014513250
00000000000100000000000015521750
00000000000000000000000015546750
00000010000000000000000016120000
00000010000100000000000016153500
00000000000100000000000017155001
00000000000000000000000017176750
00000010000000000000000017736750
00000010000100000000000017773500
00000000000100000000000018771750
00000000000000000000000018796750
00000010000000000000000019370000
00000010000100000000000019403500
00000000000100000000000020405250
00000000000000000000000020426750
00000010000000000000000020986750
00000010000100000000000021023500
00000000000100000000000022021750
00000000000000000000000022046750
00000010000000000000000022603500
00000010000100000000000022643500
00000000000100000000000023638501
00000000000000000000000023666750
00000010000000000000000024236750
00000010000100000000000024273500
00000000000100000000000025271750
00000000000000000000000025296750
00000010000000000000000025870250
00000010000100000000000025903500
00000000000100000000000026905250
00000000000000000000000026926750
00000010000000000000000027486750
00000010000100000000000027523500
00000000000100000000000028521750
00000000000000000000000028546750
00000010000000000000000029120250
00000010000100000000000029153500
00000000000100000000000030155250
00000000000000000000000030176750
00000010000000000000000030736750
00000010000100000000000030773500
00000000000100000000000031772001
00000000000000000000000031796750
00000010000000000000000032370250
00000010000100000000000032403500
00000000000100000000000033405250
00000000000000000000000033426750
00000010000000000000000033987000
00000010000100000000000034023500
00000000000100000000000035022001
00000000000000000000000035046750
00000010000000000000000035620250
00000010000100000000000035653500
00000000000100000000000036655250
00000000000000000000000036676750
00000010000000000000000037237001
00000010000100000000000037273500
00000000000100000000000038272001
00000000000000000000000038297000
00000010000000000000000038870250
00000010000100000000000038903500
00000000000100000000000039905250
00000000000000000000000039927000
00000010000000000000000040487000
00000010000100000000000040523500
00000000000100000000000041522001
00000000000000000000000041547000
00000010000000000000000042120250
00000010000100000000000042153500
00000000000100000000000043155250
00000000000000000000000043177000
00000010000000000000000043737000
00000010000100000000000043773500
00000000000100000000000044772001
00000000000000000000000044797000
00000010000000000000000045370250
00000010000100000000000045403500
00000000000100000000000046405250
00000000000000000000000046427000
00000010000000000000000046987000
00000010000100000000000047023500
00000000000100000000000048022001
00000000000000000000000048047000
00000010000000000000000048620250
00000010000100000000000048653750
00000000000100000000000049655250
00000000000000000000000049677000
00000010000000000000000050237000
00000010000100000000000050273750
00000000000100000000000051272000
00000000000000000000000051297000
00000010000000000000000051870250
00000010000100000000000051903750
00000000000100000000000052905500
00000000000000000000000052927000
00000010000000000000000053487000
00000010000100000000000053523750
00000000000100000000000054522001
00000000000000000000000054547000
00000010000000000000000055103750
00000010000100000000000055133750
00000000000100000000000056138750
00000000000000000000000056153250
00000010000000000000000056720501
00000010000100000000000056753750
00000000000100000000000057755500
00000000000000000000000057773250
00000010000000000000000058337000
00000010000100000000000058363750
00000000000100000000000059355500
00000000000000000000000059383250
00000010000000000000000059953750
00000010000100000000000059983750
00000000000100000000000060988750
00000000000000000000000061003500
00000010000000000000000061570501
00000010000100000000000061603750
00000000000100000000000062605500
00000000000000000000000062623500
00000010000000000000000063187001
00000010000100000000000063213750
00000000000100000000000064222250
00000000000000000000000064233500
00000010000000000000000064803750
00000010000100000000000064833750
00000000000100000000000065838750
00000000000000000000000065857000
00000010000000000000000066420501
00000010000100000000000066443750
00000000000100000000000067455500
00000000000000000000000067467000
00000010000000000000000068020501
00000010000100000000000068053750
00000000000100000000000069055500
00000000000000000000000069077250
00000010000000000000000069637250
00000010000100000000000069663750
00000000000100000000000070672250
00000000000000000000000070687250
00000010000000000000000071253750
00000010000100000000000071283750
00000000000100000000000072288750
00000000000000000000000072307250
00000010000000000000000072870501
00000010000100000000000072893750
00000000000100000000000073905500
00000000000000000000000073917250
00000010000000000000000074470500
00000010000100000000000074503750
00000000000100000000000075505500
00000000000000000000000075527250
00000010000000000000000076087250
00000010000100000000000076113750
00000000000100000000000077122250
00000000000000000000000077137250
00000010000000000000000077704000
00000010000100000000000077733750
00000000000100000000000078739000
00000000000000000000000078757250
00000010000000000000000079320501
00000010000100000000000079343750
00000000000100000000000080355500
00000000000000000000000080367250
00000010000000000000000080937250
00000010000100000000000080963750
00000000000100000000000081972250
00000000000000000000000081987250
00000010000000000000000082554000
00000010000100000000000082584000
00000000000100000000000083589001
00000000000000000000000083607250
00000010000000000000000084170500
00000010000100000000000084194000
00000000000100000000000085189001
00000000000000000000000085217250
00000010000000000000000085787250
00000010000100000000000085814000
00000000000100000000000086822250
00000000000000000000000086847250
00000010000000000000000087420750
00000010000100000000000087444000
00000000000100000000000088455750
00000000000000000000000088477250
00000010000000000000000089037250
00000010000100000000000089064000
00000000000100000000000090072250
00000000000000000000000090097250
00000010000000000000000090654000
00000010000100000000000090694000
00000000000100000000000091689001
00000000000000000000000091717250
00000010000000000000000092287250
00000010000100000000000092324000
00000000000100000000000093322250
00000000000000000000000093347250
00000010000000000000000093904000
00000010000100000000000093944000
00000000000100000000000094939001
00000000000000000000000094967250
00000010000000000000000095537250
00000010000100000000000095574000
00000000000100000000000096572501
00000000000000000000000096597250
00000010000000000000000097170750
00000010000100000000000097204000
00000000000100000000000098205750
00000000000000000000000098227250
00000010000000000000000098787500
00000010000100000000000098824000
00000000000100000000000099822501
00000000000000000000000099847250
00000010000000000000000100404000
00000010000100000000000100434000
00000000000100000000000101439001
00000000000000000000000101457250
00000010000000000000000102020750
00000010000100000000000102054000
00000000000100000000000103055750
00000000000000000000000103077500
00000010000000000000000103637501
00000010000100000000000103674000
00000000000100000000000104672501
00000000000000000000000104697500
00000010000000000000000105270750
00000010000100000000000105304000
00000000000100000000000106305750
00000000000000000000000106327500
00000010000000000000000106887501
00000010000100000000000106924000
00000000000100000000000107922501
00000000000000000000000107947500
00000010000000000000000108520750
00000010000100000000000108554000
00000000000100000000000109555750
00000000000000000000000109577500
00000010000000000000000110137501
00000010000100000000000110174000
00000000000100000000000111172501
00000000000000000000000111197500
00000010000000000000000111770750
00000010000100000000000111804250
00000000000100000000000112805750
00000000000000000000000112827500
00000010000000000000000113387501
00000010000100000000000113424250
00000000000100000000000114422500
00000000000000000000000114447500
00000010000000000000000115020750
00000010000100000000000115054250
00000000000100000000000116056000
00000000000000000000000116077500
00000010000000000000000116637501
00000010000100000000000116674250
00000000000100000000000117672500
00000000000000000000000117697500
00000010000000000000000118271001
00000010000100000000000118304250
00000000000100000000000119306000
00000000000000000000000119327500
00000010000000000000000119887501
00000010000100000000000119924250
00000000000100000000000120922500
00000000000000000000000120947500
00000010000000000000000121521001
00000010000100000000000121554250
00000000000100000000000122556000
00000000000000000000000122577500
00000010000000000000000123154250
00000010000100000000000123184250
00000000000100000000000124189250
00000000000000000000000124207500
00000010000000000000000124771001
00000010000100000000000124804250
00000000000100000000000125806000
00000000000000000000000125827500
00000010000000000000000126404250
00000010000100000000000126434250
00000000000100000000000127439250
00000000000000000000000127457500
00000010000000000000000128021001
00000010000100000000000128054250
00000000000100000000000129056000
00000000000000000000000129077500
00000010000000000000000129654250
00000010000100000000000129684250
00000000000100000000000130689250
00000000000000000000000130707500
00000010000000000000000131287750
00000010000100000000000131314250
00000000000100000000000132322750
00000000000000000000000132337500
00000010000000000000000132904250
00000010000100000000000132934250
00000000000100000000000133939250
00000000000000000000000133957750
00000010000000000000000134537750
00000010000100000000000134564250
00000000000100000000000135572750
00000000000000000000000135597750
00000010000000000000000136154250
00000010000100000000000136184250
00000000000100000000000137189500
00000000000000000000000137217750
00000010000000000000000137771000
00000010000100000000000137804250
00000000000100000000000138806000
00000000000000000000000138837750
00000010000000000000000139404500
00000010000100000000000139434250
00000000000100000000000140439500
00000000000000000000000140467750
00000010000000000000000141021000
00000010000100000000000141054250
00000000000100000000000142056000
00000000000000000000000142087750
00000010000000000000000142654500
00000010000100000000000142684250
00000000000100000000000143689500
00000000000000000000000143717750
00000010000000000000000144271000
00000010000100000000000144304500
00000000000100000000000145306001
00000000000000000000000145327750
00000010000000000000000145887750
00000010000100000000000145914500
00000000000100000000000146922750
00000000000000000000000146937750
00000010000000000000000147504500
00000010000100000000000147534500
00000000000100000000000148539501
00000000000000000000000148557750
00000010000000000000000149121000
00000010000100000000000149144500
00000000000100000000000150156250
00000000000000000000000150167750
00000010000000000000000150737750
00000010000100000000000150764500
00000000000100000000000151772750
00000000000000000000000151787750
00000010000000000000000152354500
00000010000100000000000152384500
00000000000100000000000153389501
00000000000000000000000153407750
00000010000000000000000153971250
00000010000100000000000153994500
00000000000100000000000154989501
00000000000000000000000155017750
00000010000000000000000155587750
00000010000100000000000155614500
00000000000100000000000156622750
00000000000000000000000156637750
00000010000000000000000157204500
00000010000100000000000157234500
00000000000100000000000158239501
00000000000000000000000158257750
00000010000000000000000158821250
00000010000100000000000158844500
00000000000100000000000159856250
00000000000000000000000159867750
00000010000000000000000160437750
00000010000100000000000160464500
00000000000100000000000161473001
00000000000000000000000161487750
00000010000000000000000162054500
00000010000100000000000162084500
00000000000100000000000163089501
00000000000000000000000163107750
00000010000000000000000163671250
00000010000100000000000163694500
00000000000100000000000164706250
00000000000000000000000164717750
00000010000000000000000165288000
00000010000100000000000165324500
00000000000100000000000166323001
00000000000000000000000166344250
00000010000000000000000166904500
00000010000100000000000166944500
00000000000100000000000167939501
00000000000000000000000167964250
00000010000000000000000168521250
00000010000100000000000168554500
00000000000100000000000169556250
00000000000000000000000169574250
00000010000000000000000170138000
00000010000100000000000170164500
00000000000100000000000171173001
00000000000000000000000171188000
00000010000000000000000171754750
00000010000100000000000171784500
00000000000100000000000172773001
00000000000000000000000172804250
00000010000000000000000173354750
00000010000100000000000173394500
00000000000100000000000174389750
00000000000000000000000174414250
00000010000000000000000174971250
00000010000100000000000175004500
00000000000100000000000176006250
00000000000000000000000176024250
00000010000000000000000176588000
00000010000100000000000176624750
00000000000100000000000177623000
00000000000000000000000177644250
00000010000000000000000178204750
00000010000100000000000178234750
00000000000100000000000179239750
00000000000000000000000179254250
00000010000000000000000179804750
00000010000100000000000179844750
