# Supplementary material for: Auditory presentation and synchronization in Adobe Flash and HTML5/JavaScript Web experiments
Source: Behav Res Methods. 2016 Jul 15;48(3):897–908. doi: 10.3758/s13428-016-0758-5 (PMC5003904; doi:10.3758/s13428-016-0758-5)
Supplement: Supplementary file 1 — (ZIP 1310 kb) [file 13428_2016_758_MOESM1_ESM.zip › Logs/aud-dsc-offpc-1000-ff-jswanew.rtl]

[PC Software Vesion]
20121128
[ARM Firmware Version]
20120901
[Capture Date]
11 May 2016
[Capture Time]
18:16:19
[Capture Duration (Secs)]
180
[Changes]
455
[Samples]
720000
[Soak Rate]
0.0631944444444444
[Audio In 1 Threshold]
126
[Audio In 2 Threshold]
64
[Audio Out 1 Threshold]
64
[Audio Out 2 Threshold]
64
[Opto 1 Threshold]
125
[Opto 2 Threshold]
119
[Opto 3 Threshold]
102
[Opto 4 Threshold]
64
[Opto 1 Refreshes Blocked]
True
[Opto 2 Refreshes Blocked]
True
[Opto 3 Refreshes Blocked]
True
[Opto 4 Refreshes Blocked]
True
[Keypad4Description]
Button 4 of the BBTK Response Pad triggered when pressed.
[Keypad3Description]
Button 3 of the BBTK Response Pad triggered when pressed.
[Keypad2Description]
Button 2 of the BBTK Response Pad triggered when pressed.
[Keypad1Description]
Button 1 of the BBTK Response Pad triggered when pressed.
[Opto4Description]
Opto-detector 4 triggered by an active screen region.
[Opto3Description]
Opto-detector 3 triggered by an active screen region.
[Opto2Description]
Opto-detector 2 triggered by an active screen region.
[Opto1Description]
Opto-detector 1 triggered by an active screen region.
[TTLIn2Description]
TTL input 2 triggered by a digital signal.
[TTLIn1Description]
TTL input 1 triggered by a digital signal.
[AudIn2Description]
Audio input 2 triggered by a BBTK Mic.
[AudIn1Description]
Audio input 1 triggered by a BBTK Mic.
[ASC4Description]
Active Switch Closure output 4 generates a key down.
[ASC3Description]
Active Switch Closure output 3 generates a key down.
[ASC2Description]
Active Switch Closure output 2 generates a key down.
[ASC1Description]
Active Switch Closure output 1 generates a key down.
[TTLOut2Description]
TTL output 2 generates a digital signal.
[TTLOut1Description]
TTL output 1 generates a digital signal.
[AudOut2Description]
Audio output 2 generates a tone on the BBTK sounder.
[AudOut1Description]
Audio output 1 generates a tone on the BBTK sounder.
[Notes]

[Data]
00000000000000000000000000000000
00000010000000000000000002421250
00000010000100000000000002455750
00000010000000000000000003475500
00000000000000000000000003506500
00000010000000000000000003988000
00000010000100000000000004027000
00000010000000000000000005046500
00000000000000000000000005073250
00000010000000000000000005554500
00000010000100000000000005598000
00000010000000000000000006617500
00000000000000000000000006656500
00000010000000000000000007138000
00000010000100000000000007169000
00000010000000000000000008188500
00000000000000000000000008223250
00000010000000000000000008704750
00000010000100000000000008740000
00000010000000000000000009759500
00000000000000000000000009806500
00000010000000000000000010288000
00000010000100000000000010311000
00000010000000000000000011330500
00000000000000000000000011373250
00000010000000000000000011854750
00000010000100000000000011882000
00000010000000000000000012901750
00000000000000000000000012940000
00000010000000000000000013421250
00000010000100000000000013453000
00000010000000000000000014472750
00000000000000000000000014506750
00000010000000000000000014988000
00000010000100000000000015024000
00000010000000000000000016043750
00000000000000000000000016073250
00000010000000000000000016554750
00000010000100000000000016595000
00000010000000000000000017614750
00000000000000000000000017656750
00000010000000000000000018138000
00000010000100000000000018166250
00000010000000000000000019185250
00000000000000000000000019223250
00000010000000000000000019704750
00000010000100000000000019737250
00000010000000000000000020756750
00000000000000000000000020806750
00000010000000000000000021271500
00000010000100000000000021308250
00000010000000000000000022327750
00000000000000000000000022373250
00000010000000000000000022838000
00000010000100000000000022879250
00000010000000000000000023898750
00000000000000000000000023940000
00000010000000000000000024404750
00000010000100000000000024450250
00000010000000000000000025470000
00000000000000000000000025506750
00000010000000000000000025988000
00000010000100000000000026021250
00000010000000000000000027041000
00000000000000000000000027073500
00000010000000000000000027554750
00000010000100000000000027592250
00000010000000000000000028612000
00000000000000000000000028656750
00000010000000000000000029138000
00000010000100000000000029163500
00000010000000000000000030183000
00000000000000000000000030223500
00000010000000000000000030704750
00000010000100000000000030734500
00000010000000000000000031754000
00000000000000000000000031790000
00000010000000000000000032271500
00000010000100000000000032305500
00000010000000000000000033325000
00000000000000000000000033356750
00000010000000000000000033838250
00000010000100000000000033876500
00000010000000000000000034896000
00000000000000000000000034940250
00000010000000000000000035404750
00000010000100000000000035447500
00000010000000000000000036467250
00000000000000000000000036506750
00000010000000000000000036988250
00000010000100000000000037018500
00000010000000000000000038038250
00000000000000000000000038073500
00000010000000000000000038554750
00000010000100000000000038589500
00000010000000000000000039609250
00000000000000000000000039656750
00000010000000000000000040138250
00000010000100000000000040160500
00000010000000000000000041180250
00000000000000000000000041223500
00000010000000000000000041704750
00000010000100000000000041731500
00000010000000000000000042751250
00000000000000000000000042790250
00000010000000000000000043271500
00000010000100000000000043302750
00000010000000000000000044322250
00000000000000000000000044356750
00000010000000000000000044838250
00000010000100000000000044873750
00000010000000000000000045893250
00000000000000000000000045923500
00000010000000000000000046405000
00000010000100000000000046444750
00000010000000000000000047464250
00000000000000000000000047507000
00000010000000000000000047988250
00000010000100000000000048015750
00000010000000000000000049035500
00000000000000000000000049073500
00000010000000000000000049555000
00000010000100000000000049586750
00000010000000000000000050606500
00000000000000000000000050640250
00000010000000000000000051121500
00000010000100000000000051157750
00000010000000000000000052177500
00000000000000000000000052223500
00000010000000000000000052688250
00000010000100000000000052728750
00000010000000000000000053748500
00000000000000000000000053790250
00000010000000000000000054255000
00000010000100000000000054299750
00000010000000000000000055319500
00000000000000000000000055357000
00000010000000000000000055838250
00000010000100000000000055871000
00000010000000000000000056890500
00000000000000000000000056923500
00000010000000000000000057405000
00000010000100000000000057442000
00000010000000000000000058461500
00000000000000000000000058507000
00000010000000000000000058988250
00000010000100000000000059013000
00000010000000000000000060032500
00000000000000000000000060073750
00000010000000000000000060555000
00000010000100000000000060584000
00000010000000000000000061603750
00000000000000000000000061640250
00000010000000000000000062121750
00000010000100000000000062155000
00000010000000000000000063174750
00000000000000000000000063207000
00000010000000000000000063688250
00000010000100000000000063726000
00000010000000000000000064745750
00000000000000000000000064773750
00000010000000000000000065255000
00000010000100000000000065297000
00000010000000000000000066316750
00000000000000000000000066357000
00000010000000000000000066838500
00000010000100000000000066868250
00000010000000000000000067887750
00000000000000000000000067923750
00000010000000000000000068405000
00000010000100000000000068439250
00000010000000000000000069458750
00000000000000000000000069507000
00000010000000000000000069971750
00000010000100000000000070010250
00000010000000000000000071029750
00000000000000000000000071073750
00000010000000000000000071538500
00000010000100000000000071581250
00000010000000000000000072601000
00000000000000000000000072640500
00000010000000000000000073121750
00000010000100000000000073152250
00000010000000000000000074172000
00000000000000000000000074207000
00000010000000000000000074688500
00000010000100000000000074723250
00000010000000000000000075743000
00000000000000000000000075773750
00000010000000000000000076255000
00000010000100000000000076294250
00000010000000000000000077314000
00000000000000000000000077357000
00000010000000000000000077838500
00000010000100000000000077865250
00000010000000000000000078885000
00000000000000000000000078923750
00000010000000000000000079405250
00000010000100000000000079436500
00000010000000000000000080456000
00000000000000000000000080507250
00000010000000000000000080971750
00000010000100000000000081007500
00000010000000000000000082027000
00000000000000000000000082073750
00000010000000000000000082538500
00000010000100000000000082578500
00000010000000000000000083598000
00000000000000000000000083640500
00000010000000000000000084105250
00000010000100000000000084149500
00000010000000000000000085169250
00000000000000000000000085207250
00000010000000000000000085688500
00000010000100000000000085720500
00000010000000000000000086740250
00000000000000000000000086773750
00000010000000000000000087255250
00000010000100000000000087291500
00000010000000000000000088311250
00000000000000000000000088357250
00000010000000000000000088838500
00000010000100000000000088862500
00000010000000000000000089882250
00000000000000000000000089923750
00000010000000000000000090405250
00000010000100000000000090433750
00000010000000000000000091453250
00000000000000000000000091490500
00000010000000000000000091972000
00000010000100000000000092004750
00000010000000000000000093024250
00000000000000000000000093057250
00000010000000000000000093538500
00000010000100000000000093575750
00000010000000000000000094595250
00000000000000000000000094624000
00000010000000000000000095105250
00000010000100000000000095146750
00000010000000000000000096166250
00000000000000000000000096207250
00000010000000000000000096688500
00000010000100000000000096717750
00000010000000000000000097737250
00000000000000000000000097774000
00000010000000000000000098255250
00000010000100000000000098288750
00000010000000000000000099308500
00000000000000000000000099357250
00000010000000000000000099822000
00000010000100000000000099859750
00000010000000000000000100879500
00000000000000000000000100924000
00000010000000000000000101405250
00000010000100000000000101430750
00000010000000000000000102450500
00000000000000000000000102490500
00000010000000000000000102972000
00000010000100000000000103002000
00000010000000000000000104021500
00000000000000000000000104057250
00000010000000000000000104538750
00000010000100000000000104573000
00000010000000000000000105592500
00000000000000000000000105624000
00000010000000000000000106105250
00000010000100000000000106144000
00000010000000000000000107163500
00000000000000000000000107207250
00000010000000000000000107688750
00000010000100000000000107715000
00000010000000000000000108734750
00000000000000000000000108774000
00000010000000000000000109255250
00000010000100000000000109286000
00000010000000000000000110305750
00000000000000000000000110340750
00000010000000000000000110822000
00000010000100000000000110857000
00000010000000000000000111876750
00000000000000000000000111907250
00000010000000000000000112388750
00000010000100000000000112428000
00000010000000000000000113447750
00000000000000000000000113474000
00000010000000000000000113955500
00000010000100000000000113999000
00000010000000000000000115018750
00000000000000000000000115057500
00000010000000000000000115538750
00000010000100000000000115570250
00000010000000000000000116589750
00000000000000000000000116624000
00000010000000000000000117105500
00000010000100000000000117141250
00000010000000000000000118160750
00000000000000000000000118207500
00000010000000000000000118688750
00000010000100000000000118712250
00000010000000000000000119731750
00000000000000000000000119774000
00000010000000000000000120255500
00000010000100000000000120283250
00000010000000000000000121303000
00000000000000000000000121340750
00000010000000000000000121822000
00000010000100000000000121854250
00000010000000000000000122874000
00000000000000000000000122907500
00000010000000000000000123388750
00000010000100000000000123425250
00000010000000000000000124445000
00000000000000000000000124474000
00000010000000000000000124955500
00000010000100000000000124996250
00000010000000000000000126016000
00000000000000000000000126057500
00000010000000000000000126538750
00000010000100000000000126567250
00000010000000000000000127587000
00000000000000000000000127624250
00000010000000000000000128105500
00000010000100000000000128138500
00000010000000000000000129158000
00000000000000000000000129207500
00000010000000000000000129672250
00000010000100000000000129709500
00000010000000000000000130729000
00000000000000000000000130774250
00000010000000000000000131238750
00000010000100000000000131280500
00000010000000000000000132300000
00000000000000000000000132340750
00000010000000000000000132822250
00000010000100000000000132851500
00000010000000000000000133871250
00000000000000000000000133907500
00000010000000000000000134388750
00000010000100000000000134422500
00000010000000000000000135442250
00000000000000000000000135474250
00000010000000000000000135955500
00000010000100000000000135993500
00000010000000000000000137013250
00000000000000000000000137057500
00000010000000000000000137539000
00000010000100000000000137564500
00000010000000000000000138584250
00000000000000000000000138624250
00000010000000000000000139105500
00000010000100000000000139135750
00000010000000000000000140155250
00000000000000000000000140191000
00000010000000000000000140672250
00000010000100000000000140706750
00000010000000000000000141726250
00000000000000000000000141757500
00000010000000000000000142239000
00000010000100000000000142277750
00000010000000000000000143297250
00000000000000000000000143341000
00000010000000000000000143805500
00000010000100000000000143848750
00000010000000000000000144868250
00000000000000000000000144907500
00000010000000000000000145389000
00000010000100000000000145419750
00000010000000000000000146439500
00000000000000000000000146474250
00000010000000000000000146955750
00000010000100000000000146990750
00000010000000000000000148010500
00000000000000000000000148057750
00000010000000000000000148539000
00000010000100000000000148561750
00000010000000000000000149581500
00000000000000000000000149624250
00000010000000000000000150105750
00000010000100000000000150132750
00000010000000000000000151152500
00000000000000000000000151191000
00000010000000000000000151672250
00000010000100000000000151704000
00000010000000000000000152723500
00000000000000000000000152757750
00000010000000000000000153239000
00000010000100000000000153275000
00000010000000000000000154294500
00000000000000000000000154324250
00000010000000000000000154805750
00000010000100000000000154846000
00000010000000000000000155865500
00000000000000000000000155907750
00000010000000000000000156389000
00000010000100000000000156417000
00000010000000000000000157436500
00000000000000000000000157474250
00000010000000000000000157955750
00000010000100000000000157988000
00000010000000000000000159007750
00000000000000000000000159041000
00000010000000000000000159522500
00000010000100000000000159559000
00000010000000000000000160578750
00000000000000000000000160624250
00000010000000000000000161089000
00000010000100000000000161130000
00000010000000000000000162149750
00000000000000000000000162191000
00000010000000000000000162655750
00000010000100000000000162701000
00000010000000000000000163720750
00000000000000000000000163757750
00000010000000000000000164239000
00000010000100000000000164272250
00000010000000000000000165291750
00000000000000000000000165324500
00000010000000000000000165805750
00000010000100000000000165843250
00000010000000000000000166862750
00000000000000000000000166907750
00000010000000000000000167389000
00000010000100000000000167414250
00000010000000000000000168433750
00000000000000000000000168474500
00000010000000000000000168955750
00000010000100000000000168985250
00000010000000000000000170004750
00000000000000000000000170041000
00000010000000000000000170522500
00000010000100000000000170556250
00000010000000000000000171576000
00000000000000000000000171607750
00000010000000000000000172089250
00000010000100000000000172127250
00000010000000000000000173147000
00000000000000000000000173174500
00000010000000000000000173655750
00000010000100000000000173698250
00000010000000000000000174718000
00000000000000000000000174757750
00000010000000000000000175239250
00000010000100000000000175269250
00000010000000000000000176289000
00000000000000000000000176324500
00000010000000000000000176805750
00000010000100000000000176840500
00000010000000000000000177860000
00000000000000000000000177907750
00000010000000000000000178372500
00000010000100000000000178411500
00000010000000000000000179431000
00000000000000000000000179474500
00000010000000000000000179955750
00000010000100000000000179982500
