# Supplementary material for: Auditory presentation and synchronization in Adobe Flash and HTML5/JavaScript Web experiments
Source: Behav Res Methods. 2016 Jul 15;48(3):897–908. doi: 10.3758/s13428-016-0758-5 (PMC5003904; doi:10.3758/s13428-016-0758-5)
Supplement: Supplementary file 1 — (ZIP 1310 kb) [file 13428_2016_758_MOESM1_ESM.zip › Logs/aud-sep-lenlap-1000-cr.rtl]

[PC Software Vesion]
20121128
[ARM Firmware Version]
20120901
[Capture Date]
10 Nov 2015
[Capture Time]
16:58:17
[Capture Duration (Secs)]
180
[Changes]
472
[Samples]
720000
[Soak Rate]
0.0655555555555556
[Audio In 1 Threshold]
89
[Audio In 2 Threshold]
64
[Audio Out 1 Threshold]
64
[Audio Out 2 Threshold]
64
[Opto 1 Threshold]
115
[Opto 2 Threshold]
64
[Opto 3 Threshold]
64
[Opto 4 Threshold]
64
[Opto 1 Refreshes Blocked]
True
[Opto 2 Refreshes Blocked]
True
[Opto 3 Refreshes Blocked]
True
[Opto 4 Refreshes Blocked]
True
[Keypad4Description]
Button 4 of the BBTK Response Pad triggered when pressed.
[Keypad3Description]
Button 3 of the BBTK Response Pad triggered when pressed.
[Keypad2Description]
Button 2 of the BBTK Response Pad triggered when pressed.
[Keypad1Description]
Button 1 of the BBTK Response Pad triggered when pressed.
[Opto4Description]
Opto-detector 4 triggered by an active screen region.
[Opto3Description]
Opto-detector 3 triggered by an active screen region.
[Opto2Description]
Opto-detector 2 triggered by an active screen region.
[Opto1Description]
Opto-detector 1 triggered by an active screen region.
[TTLIn2Description]
TTL input 2 triggered by a digital signal.
[TTLIn1Description]
TTL input 1 triggered by a digital signal.
[AudIn2Description]
Audio input 2 triggered by a BBTK Mic.
[AudIn1Description]
Audio input 1 triggered by a BBTK Mic.
[ASC4Description]
Active Switch Closure output 4 generates a key down.
[ASC3Description]
Active Switch Closure output 3 generates a key down.
[ASC2Description]
Active Switch Closure output 2 generates a key down.
[ASC1Description]
Active Switch Closure output 1 generates a key down.
[TTLOut2Description]
TTL output 2 generates a digital signal.
[TTLOut1Description]
TTL output 1 generates a digital signal.
[AudOut2Description]
Audio output 2 generates a tone on the BBTK sounder.
[AudOut1Description]
Audio output 1 generates a tone on the BBTK sounder.
[Notes]

[Data]
00000000000000000000000000000000
00000001000000000000000001816751
00000001000100000000000002027001
00000000000100000000000002804001
00000000000000000000000003048001
00000001000000000000000003316751
00000001000100000000000003418751
00000000000100000000000004320501
00000000000000000000000004441251
00000001000000000000000004833001
00000001000100000000000004928001
00000000000100000000000005836751
00000000000000000000000005950501
00000001000000000000000006349252
00000001000100000000000006461751
00000000000100000000000007353251
00000000000000000000000007483001
00000001000000000000000007865752
00000001000100000000000007971001
00000000000100000000000008869751
00000000000000000000000008992251
00000001000000000000000009382251
00000001000100000000000009480251
00000000000100000000000010369501
00000000000000000000000010501501
00000001000000000000000010898501
00000001000100000000000010988251
00000000000100000000000011885751
00000000000000000000000012010752
00000001000000000000000012415001
00000001000100000000000012498751
00000000000100000000000013402001
00000000000000000000000013520001
00000001000000000000000013914751
00000001000100000000000014008001
00000000000100000000000014918501
00000000000000000000000015029251
00000001000000000000000015431001
00000001000100000000000015517251
00000000000100000000000016418252
00000000000000000000000016538501
00000001000000000000000016930751
00000001000100000000000017025251
00000000000100000000000017934751
00000000000000000000000018047751
00000001000000000000000018446251
00000001000100000000000018535751
00000000000100000000000019434252
00000000000000000000000019557001
00000001000000000000000019963751
00000001000100000000000020045001
00000000000100000000000020950751
00000000000000000000000021066251
00000001000000000000000021459751
00000001000100000000000021553001
00000000000100000000000022467001
00000000000000000000000022575501
00000001000000000000000022996001
00000001000100000000000023087001
00000000000100000000000023983501
00000000000000000000000024108001
00000001000000000000000024512751
00000001000100000000000024594751
00000000000100000000000025516501
00000000000000000000000025617251
00000001000000000000000026029001
00000001000100000000000026127251
00000000000100000000000027033001
00000000000000000000000027149751
00000001000000000000000027562251
00000001000100000000000027661001
00000000000100000000000028566001
00000000000000000000000028682251
00000001000000000000000029078501
00000001000100000000000029192251
00000000000100000000000030082501
00000000000000000000000030214751
00000001000000000000000030595001
00000001000100000000000030678251
00000000000100000000000031582252
00000000000000000000000031700751
00000001000000000000000032094251
00000001000100000000000032188751
00000000000100000000000033098501
00000000000000000000000033210001
00000001000000000000000033611251
00000001000100000000000033698001
00000000000100000000000034615001
00000000000000000000000034719251
00000001000000000000000035144001
00000001000100000000000035229251
00000000000100000000000036131252
00000000000000000000000036251751
00000001000000000000000036644001
00000001000100000000000036738501
00000000000100000000000037647751
00000000000000000000000037761001
00000001000000000000000038160252
00000001000100000000000038249001
00000000000100000000000039147501
00000000000000000000000039270251
00000001000000000000000039657752
00000001000100000000000039758501
00000000000100000000000040647251
00000000000000000000000040779501
00000001000000000000000041159751
00000001000100000000000041243001
00000000000100000000000042147001
00000000000000000000000042265501
00000001000000000000000042673001
00000001000100000000000042777001
00000000000100000000000043680001
00000000000000000000000043798001
00000001000000000000000044207501
00000001000100000000000044308001
00000000000100000000000045196251
00000000000000000000000045330501
00000001000000000000000045742251
00000001000100000000000045841751
00000000000100000000000046729501
00000000000000000000000046863001
00000001000000000000000047258751
00000001000100000000000047373001
00000000000100000000000048279252
00000000000000000000000048395501
00000001000000000000000048791501
00000001000100000000000048882251
00000000000100000000000049795501
00000000000000000000000049904751
00000001000000000000000050308251
00000001000100000000000050391501
00000000000100000000000051295252
00000000000000000000000051414001
00000001000000000000000051824501
00000001000100000000000051924001
00000000000100000000000052828251
00000000000000000000000052946501
00000001000000000000000053357501
00000001000100000000000053457751
00000000000100000000000054361252
00000000000000000000000054479001
00000001000000000000000054890501
00000001000100000000000054967001
00000000000100000000000055877751
00000000000000000000000055988252
00000001000000000000000056407001
00000001000100000000000056498001
00000000000100000000000057377501
00000000000000000000000057520751
00000001000000000000000057906752
00000001000100000000000057984251
00000000000100000000000058894001
00000000000000000000000059006751
00000001000000000000000059406501
00000001000100000000000059494751
00000000000100000000000060393501
00000000000000000000000060516001
00000001000000000000000060939501
00000001000100000000000061026001
00000000000100000000000061926751
00000000000000000000000062048501
00000001000000000000000062439252
00000001000100000000000062512001
00000000000100000000000063426501
00000000000000000000000063534501
00000001000000000000000063939001
00000001000100000000000064021251
00000000000100000000000064942752
00000000000000000000000065043751
00000001000000000000000065455251
00000001000100000000000065553752
00000000000100000000000066459251
00000000000000000000000066576251
00000001000000000000000066971501
00000001000100000000000067064251
00000000000100000000000067975501
00000000000000000000000068085501
00000001000000000000000068488251
00000001000100000000000068573501
00000000000100000000000069492001
00000000000000000000000069594751
00000001000000000000000070004501
00000001000100000000000070082751
00000000000100000000000070991752
00000000000000000000000071104001
00000001000000000000000071520752
00000001000100000000000071614001
00000000000100000000000072508001
00000000000000000000000072636501
00000001000000000000000073020501
00000001000100000000000073123251
00000000000100000000000074024501
00000000000000000000000074145751
00000001000000000000000074537001
00000001000100000000000074632501
00000000000100000000000075540751
00000000000000000000000075655001
00000001000000000000000076070251
00000001000100000000000076141751
00000000000100000000000077057251
00000000000000000000000077164251
00000001000000000000000077569752
00000001000100000000000077651001
00000000000100000000000078557001
00000000000000000000000078673501
00000001000000000000000079086251
00000001000100000000000079183501
00000000000100000000000080073501
00000000000000000000000080206001
00000001000000000000000080586252
00000001000100000000000080692751
00000000000100000000000081589751
00000000000000000000000081715251
00000001000000000000000082102501
00000001000100000000000082202001
00000000000100000000000083089501
00000000000000000000000083224501
00000001000000000000000083615001
00000001000100000000000083711251
00000000000100000000000084606001
00000000000000000000000084733751
00000001000000000000000085135251
00000001000100000000000085220501
00000000000100000000000086122251
00000000000000000000000086243001
00000001000000000000000086629001
00000001000100000000000086753001
00000000000100000000000087638751
00000000000000000000000087775501
00000001000000000000000088151252
00000001000100000000000088263501
00000000000100000000000089138501
00000000000000000000000089284751
00000001000000000000000089667751
00000001000100000000000089772751
00000000000100000000000090671501
00000000000000000000000090794001
00000001000000000000000091177251
00000001000100000000000091280751
00000000000100000000000092187751
00000000000000000000000092303251
00000001000000000000000092700751
00000001000100000000000092790001
00000000000100000000000093687501
00000000000000000000000093812501
00000001000000000000000094189251
00000001000100000000000094300501
00000000000100000000000095187252
00000000000000000000000095321751
00000001000000000000000095716501
00000001000100000000000095810001
00000000000100000000000096703751
00000000000000000000000096831001
00000001000000000000000097216251
00000001000100000000000097319251
00000000000100000000000098203501
00000000000000000000000098340251
00000001000000000000000098732752
00000001000100000000000098827001
00000000000100000000000099703251
00000000000000000000000099849501
00000001000000000000000100232751
00000001000100000000000100314501
00000000000100000000000101236251
00000000000000000000000101335501
00000001000000000000000101748001
00000001000100000000000101847001
00000000000100000000000102735751
00000000000000000000000102868001
00000001000000000000000103248501
00000001000100000000000103354751
00000000000100000000000104252252
00000000000000000000000104377251
00000001000000000000000104761501
00000001000100000000000104842751
00000000000100000000000105752001
00000000000000000000000105863501
00000001000000000000000106264501
00000001000100000000000106351501
00000000000100000000000107268501
00000000000000000000000107372751
00000001000000000000000107774501
00000001000100000000000107882501
00000000000100000000000108768251
00000000000000000000000108905001
00000001000000000000000109281001
00000001000100000000000109392001
00000000000100000000000110284501
00000000000000000000000110414501
00000001000000000000000110789501
00000001000100000000000110879751
00000000000100000000000111784252
00000000000000000000000111900501
00000001000000000000000112297001
00000001000100000000000112411751
00000000000100000000000113300752
00000000000000000000000113433001
00000001000000000000000113830251
00000001000100000000000113919752
00000000000100000000000114817001
00000000000000000000000114942251
00000001000000000000000115329751
00000001000100000000000115429001
00000000000100000000000116333501
00000000000000000000000116451501
00000001000000000000000116846251
00000001000100000000000116939501
00000000000100000000000117833252
00000000000000000000000117960751
00000001000000000000000118346001
00000001000100000000000118425501
00000000000100000000000119333001
00000000000000000000000119446751
00000001000000000000000119862251
00000001000100000000000119958001
00000000000100000000000120849252
00000000000000000000000120979251
00000001000000000000000121362001
00000001000100000000000121444001
00000000000100000000000122349001
00000000000000000000000122465251
00000001000000000000000122861751
00000001000100000000000122953252
00000000000100000000000123865501
00000000000000000000000123974501
00000001000000000000000124378001
00000001000100000000000124462501
00000000000100000000000125365251
00000000000000000000000125483752
00000001000000000000000125894251
00000001000100000000000125971751
00000000000100000000000126881501
00000000000000000000000126993001
00000001000000000000000127393001
00000001000100000000000127481001
00000000000100000000000128398001
00000000000000000000000128502251
00000001000000000000000128910501
00000001000100000000000129014001
00000000000100000000000129914251
00000000000000000000000130034752
00000001000000000000000130406751
00000001000100000000000130523001
00000000000100000000000131414001
00000000000000000000000131544001
00000001000000000000000131926751
00000001000100000000000132032501
00000000000100000000000132930501
00000000000000000000000133053251
00000001000000000000000133460001
00000001000100000000000133563251
00000000000100000000000134463501
00000000000000000000000134585751
00000001000000000000000134976001
00000001000100000000000135072501
00000000000100000000000135963251
00000000000000000000000136095001
00000001000000000000000136492251
00000001000100000000000136581751
00000000000100000000000137463001
00000000000000000000000137604251
00000001000000000000000137992251
00000001000100000000000138091001
00000000000100000000000138979252
00000000000000000000000139113501
00000001000000000000000139506001
00000001000100000000000139600251
00000000000100000000000140479001
00000000000000000000000140622751
00000001000000000000000140983251
00000001000100000000000141087751
00000000000100000000000142012251
00000000000000000000000142108751
00000001000000000000000142541501
00000001000100000000000142618751
00000000000100000000000143528501
00000000000000000000000143641251
00000001000000000000000144041251
00000001000100000000000144128001
00000000000100000000000145045001
00000000000000000000000145150501
00000001000000000000000145558001
00000001000100000000000145661751
00000000000100000000000146561252
00000000000000000000000146683001
00000001000000000000000147090751
00000001000100000000000147169751
00000000000100000000000148077752
00000000000000000000000148192251
00000001000000000000000148590251
00000001000100000000000148679001
00000000000100000000000149577501
00000000000000000000000149701501
00000001000000000000000150083001
00000001000100000000000150188251
00000000000100000000000151093752
00000000000000000000000151210751
00000001000000000000000151617501
00000001000100000000000151722251
00000000000100000000000152643501
00000000000000000000000152743251
00000001000000000000000153153751
00000001000100000000000153253251
00000000000100000000000154160001
00000000000000000000000154275751
00000001000000000000000154688251
00000001000100000000000154787001
00000000000100000000000155676252
00000000000000000000000155808251
00000001000000000000000156189251
00000001000100000000000156271751
00000000000100000000000157192751
00000000000000000000000157294251
00000001000000000000000157722001
00000001000100000000000157828751
00000000000100000000000158725751
00000000000000000000000158850001
00000001000000000000000159255001
00000001000100000000000159338001
00000000000100000000000160259001
00000000000000000000000160359251
00000001000000000000000160754752
00000001000100000000000160869251
00000000000100000000000161758501
00000000000000000000000161891751
00000001000000000000000162251751
00000001000100000000000162356501
00000000000100000000000163275001
00000000000000000000000163377751
00000001000000000000000163787501
00000001000100000000000163889001
00000000000100000000000164774501
00000000000000000000000164910251
00000001000000000000000165320751
00000001000100000000000165421501
00000000000100000000000166307751
00000000000000000000000166442751
00000001000000000000000166820251
00000001000100000000000166906251
00000000000100000000000167807501
00000000000000000000000167928751
00000001000000000000000168320001
00000001000100000000000168417001
00000000000100000000000169323751
00000000000000000000000169438001
00000001000000000000000169836252
00000001000100000000000169948001
00000000000100000000000170840251
00000000000000000000000170970501
00000001000000000000000171351251
00000001000100000000000171458501
00000000000100000000000172356752
00000000000000000000000172479751
00000001000000000000000172869001
00000001000100000000000172966501
00000000000100000000000173856501
00000000000000000000000173989001
00000001000000000000000174385501
00000001000100000000000174475751
00000000000100000000000175389501
00000000000000000000000175498251
00000001000000000000000175901001
00000001000100000000000175985001
00000000000100000000000176889251
00000000000000000000000177007501
00000001000000000000000177401751
00000001000100000000000177494252
00000000000100000000000178389001
00000000000000000000000178516751
00000001000000000000000178914251
00000001000100000000000179003501
00000000000100000000000179888501
