# Supplementary material for: Auditory presentation and synchronization in Adobe Flash and HTML5/JavaScript Web experiments
Source: Behav Res Methods. 2016 Jul 15;48(3):897–908. doi: 10.3758/s13428-016-0758-5 (PMC5003904; doi:10.3758/s13428-016-0758-5)
Supplement: Supplementary file 1 — (ZIP 1310 kb) [file 13428_2016_758_MOESM1_ESM.zip › Logs/aud-sep-lenlap-1000-cr-js.rtl]

[PC Software Vesion]
20121128
[ARM Firmware Version]
20120901
[Capture Date]
10 Nov 2015
[Capture Time]
17:38:38
[Capture Duration (Secs)]
180
[Changes]
443
[Samples]
720000
[Soak Rate]
0.0615277777777778
[Audio In 1 Threshold]
89
[Audio In 2 Threshold]
64
[Audio Out 1 Threshold]
64
[Audio Out 2 Threshold]
64
[Opto 1 Threshold]
125
[Opto 2 Threshold]
64
[Opto 3 Threshold]
64
[Opto 4 Threshold]
64
[Opto 1 Refreshes Blocked]
True
[Opto 2 Refreshes Blocked]
True
[Opto 3 Refreshes Blocked]
True
[Opto 4 Refreshes Blocked]
True
[Keypad4Description]
Button 4 of the BBTK Response Pad triggered when pressed.
[Keypad3Description]
Button 3 of the BBTK Response Pad triggered when pressed.
[Keypad2Description]
Button 2 of the BBTK Response Pad triggered when pressed.
[Keypad1Description]
Button 1 of the BBTK Response Pad triggered when pressed.
[Opto4Description]
Opto-detector 4 triggered by an active screen region.
[Opto3Description]
Opto-detector 3 triggered by an active screen region.
[Opto2Description]
Opto-detector 2 triggered by an active screen region.
[Opto1Description]
Opto-detector 1 triggered by an active screen region.
[TTLIn2Description]
TTL input 2 triggered by a digital signal.
[TTLIn1Description]
TTL input 1 triggered by a digital signal.
[AudIn2Description]
Audio input 2 triggered by a BBTK Mic.
[AudIn1Description]
Audio input 1 triggered by a BBTK Mic.
[ASC4Description]
Active Switch Closure output 4 generates a key down.
[ASC3Description]
Active Switch Closure output 3 generates a key down.
[ASC2Description]
Active Switch Closure output 2 generates a key down.
[ASC1Description]
Active Switch Closure output 1 generates a key down.
[TTLOut2Description]
TTL output 2 generates a digital signal.
[TTLOut1Description]
TTL output 1 generates a digital signal.
[AudOut2Description]
Audio output 2 generates a tone on the BBTK sounder.
[AudOut1Description]
Audio output 1 generates a tone on the BBTK sounder.
[Notes]

[Data]
00000000000000000000000000000000
00000001000000000000000004586250
00000001000100000000000004634000
00000000000100000000000005629500
00000000000000000000000005655000
00000001000000000000000006169250
00000001000100000000000006212500
00000000000100000000000007214000
00000000000000000000000007235001
00000001000000000000000007735750
00000001000100000000000007793750
00000000000100000000000008792000
00000000000000000000000008815000
00000001000000000000000009335501
00000001000100000000000009373750
00000000000100000000000010384750
00000000000000000000000010395000
00000001000000000000000010901750
00000001000100000000000010952500
00000000000100000000000011970000
00000000000000000000000011975000
00000001000000000000000012484750
00000001000100000000000012553750
00000000000100000000000013534250
00000000000000000000000013575000
00000001000000000000000014101250
00000001000100000000000014153750
00000000000100000000000015152750
00000000000000000000000015174750
00000001000000000000000015684250
00000001000100000000000015732250
00000000000100000000000016751000
00000000000000000000000016754750
00000001000000000000000017267250
00000001000100000000000017332250
00000000000100000000000018342000
00000000000000000000000018354750
00000001000000000000000018867000
00000001000100000000000018932250
00000000000100000000000019934000
00000000000000000000000019954750
00000001000000000000000020483250
00000001000100000000000020532250
00000000000100000000000021526250
00000000000000000000000021554750
00000001000000000000000022066500
00000001000100000000000022132000
00000000000100000000000023119501
00000000000000000000000023154750
00000001000000000000000023666000
00000001000100000000000023732000
00000000000100000000000024733001
00000000000000000000000024754500
00000001000000000000000025282500
00000001000100000000000025332000
00000000000100000000000026336000
00000000000000000000000026356000
00000001000000000000000026865500
00000001000100000000000026932001
00000000000100000000000027936000
00000000000000000000000027956000
00000001000000000000000028465250
00000001000100000000000028533250
00000000000100000000000029535000
00000000000000000000000029554500
00000001000000000000000030065000
00000001000100000000000030132000
00000000000100000000000031133750
00000000000000000000000031154500
00000001000000000000000031681250
00000001000100000000000031732000
00000000000100000000000032726500
00000000000000000000000032754500
00000001000000000000000033264500
00000001000100000000000033331750
00000001000000000000000034354250
00000000000000000000000034374250
00000001000000000000000034880750
00000001000100000000000034931750
00000001000000000000000035954250
00000000000000000000000035955000
00000001000000000000000036463750
00000001000100000000000036531750
00000000000100000000000037538750
00000000000000000000000037554250
00000001000000000000000038080250
00000001000100000000000038131750
00000000000100000000000039121000
00000000000000000000000039154250
00000001000000000000000039663250
00000001000100000000000039731750
00000000000100000000000040741000
00000000000000000000000040754250
00000001000000000000000041263000
00000001000100000000000041313000
00000000000100000000000042320001
00000000000000000000000042334250
00000001000000000000000042829250
00000001000100000000000042891750
00000000000100000000000043900000
00000000000000000000000043914000
00000001000000000000000044412250
00000001000100000000000044473000
00000000000100000000000045483000
00000000000000000000000045493500
00000001000000000000000046012001
00000001000100000000000046053000
00000000000100000000000047054000
00000000000000000000000047074000
00000001000000000000000047578500
00000001000100000000000047632750
00000000000100000000000048646750
00000000000000000000000048654000
00000001000000000000000049178250
00000001000100000000000049212750
00000001000000000000000050234000
00000000000000000000000050238250
00000001000000000000000050744500
00000001000100000000000050812750
00000000000100000000000051805000
00000000000000000000000051834000
00000001000000000000000052344250
00000001000100000000000052412750
00000000000100000000000053422500
00000000000000000000000053433750
00000001000000000000000053944000
00000001000100000000000054012750
00000000000100000000000055008250
00000000000000000000000055033750
00000001000000000000000055543750
00000001000100000000000055612750
00000000000100000000000056606750
00000000000000000000000056633750
00000001000000000000000057143500
00000001000100000000000057191250
00000000000100000000000058198000
00000000000000000000000058213750
00000001000000000000000058709750
00000001000100000000000058771250
00000000000100000000000059790000
00000000000000000000000059793750
00000001000000000000000060309500
00000001000100000000000060351250
00000000000100000000000061369000
00000000000000000000000061373750
00000001000000000000000061892501
00000001000100000000000061932500
00000000000100000000000062950000
00000000000000000000000062953500
00000001000000000000000063459000
00000001000100000000000063511000
00000000000100000000000064508001
00000000000000000000000064533500
00000001000000000000000065058500
00000001000100000000000065111000
00000000000100000000000066101250
00000000000000000000000066133500
00000001000000000000000066641750
00000001000100000000000066711000
00000000000100000000000067711250
00000000000000000000000067733000
00000001000000000000000068258000
00000001000100000000000068311001
00000000000100000000000069312000
00000000000000000000000069333500
00000001000000000000000069857750
00000001000100000000000069912250
00000000000100000000000070891000
00000000000000000000000070933500
00000001000000000000000071457501
00000001000100000000000071492250
00000001000000000000000072513250
00000000000000000000000072525250
00000001000000000000000073023750
00000001000100000000000073090750
00000000000100000000000074060000
00000000000000000000000074113250
00000001000000000000000074623500
00000001000100000000000074690750
00000000000100000000000075692000
00000000000000000000000075713250
00000001000000000000000076223250
00000001000100000000000076292000
00000000000100000000000077295000
00000000000000000000000077314750
00000001000000000000000077823001
00000001000100000000000077872000
00000000000100000000000078891500
00000000000000000000000078893250
00000001000000000000000079406000
00000001000100000000000079452000
00000001000000000000000080473250
00000000000000000000000080484501
00000001000000000000000080972501
00000001000100000000000081032000
00000001000000000000000082053000
00000000000000000000000082053750
00000001000000000000000082572250
00000001000100000000000082612000
00000000000100000000000083611250
00000000000000000000000083633000
00000001000000000000000084155250
00000001000100000000000084212000
00000000000100000000000085202500
00000000000000000000000085233001
00000001000000000000000085754750
00000001000100000000000085792000
00000001000000000000000086813000
00000000000000000000000086833001
00000001000000000000000087338001
00000001000100000000000087391750
00000000000100000000000088386500
00000000000000000000000088413000
00000001000000000000000088921000
00000001000100000000000088990500
00000000000100000000000090012001
00000000000000000000000090013000
00000001000000000000000090537250
00000001000100000000000090571750
00000000000100000000000091570250
00000000000000000000000091593000
00000001000000000000000092103750
00000001000100000000000092150250
00000000000100000000000093163000
00000000000000000000000093173000
00000001000000000000000093686750
00000001000100000000000093731750
00000000000100000000000094748750
00000000000000000000000094752750
00000001000000000000000095253250
00000001000100000000000095311500
00000000000100000000000096331750
00000000000000000000000096332750
00000001000000000000000096836250
00000001000100000000000096891500
00000000000100000000000097912250
00000000000000000000000097912750
00000001000000000000000098436000
00000001000100000000000098470250
00000000000100000000000099489750
00000000000000000000000099492750
00000001000000000000000100019000
00000001000100000000000100071500
00000000000100000000000101062250
00000000000000000000000101092750
00000001000000000000000101602000
00000001000100000000000101671500
00000000000100000000000102688750
00000000000000000000000102692500
00000001000000000000000103201750
00000001000100000000000103250000
00000001000000000000000104272500
00000000000000000000000104289001
00000001000000000000000104784750
00000001000100000000000104850000
00000000000100000000000105837000
00000000000000000000000105872500
00000001000000000000000106384500
00000001000100000000000106450000
00000000000100000000000107465501
00000000000000000000000107472500
00000001000000000000000107984250
00000001000100000000000108050000
00000000000100000000000109021750
00000000000000000000000109072500
00000001000000000000000109584000
00000001000100000000000109649750
00000000000100000000000110648750
00000000000000000000000110672500
00000001000000000000000111183501
00000001000100000000000111251250
00000000000100000000000112248750
00000000000000000000000112272250
00000001000000000000000112783250
00000001000100000000000112851250
00000000000100000000000113853500
00000000000000000000000113872250
00000001000000000000000114383000
00000001000100000000000114451250
00000000000100000000000115446501
00000000000000000000000115472250
00000001000000000000000115999500
00000001000100000000000116051000
00000000000100000000000117037750
00000000000000000000000117072250
00000001000000000000000117582500
00000001000100000000000117649750
00000000000100000000000118630750
00000000000000000000000118672250
00000001000000000000000119182250
00000001000100000000000119229750
00000000000100000000000120249000
00000000000000000000000120252250
00000001000000000000000120765250
00000001000100000000000120831000
00000000000100000000000121846750
00000000000000000000000121852000
00000001000000000000000122365000
00000001000100000000000122431000
00000000000100000000000123445250
00000000000000000000000123452000
00000001000000000000000123964750
00000001000100000000000124011000
00000001000000000000000125032000
00000000000000000000000125048750
00000001000000000000000125547750
00000001000100000000000125590750
00000001000000000000000126612000
00000000000000000000000126624750
00000001000000000000000127114000
00000001000100000000000127170750
00000000000100000000000128168500
00000000000000000000000128192000
00000001000000000000000128697000
00000001000100000000000128750750
00000000000100000000000129768500
00000000000000000000000129772000
00000001000000000000000130280250
00000001000100000000000130330750
00000000000100000000000131348750
00000000000000000000000131351750
00000001000000000000000131863250
00000001000100000000000131930750
00000000000100000000000132931750
00000000000000000000000132951750
00000001000000000000000133463000
00000001000100000000000133530750
00000000000100000000000134516750
00000000000000000000000134551750
00000001000000000000000135062500
00000001000100000000000135130500
00000000000100000000000136131750
00000000000000000000000136151750
00000001000000000000000136662250
00000001000100000000000136730500
00000000000100000000000137732750
00000000000000000000000137751750
00000001000000000000000138262000
00000001000100000000000138330500
00000000000100000000000139327750
00000000000000000000000139351750
00000001000000000000000139878500
00000001000100000000000139930500
00000000000100000000000140949501
00000000000000000000000140951500
00000001000000000000000141461500
00000001000100000000000141510500
00000001000000000000000142531500
00000000000000000000000142550750
00000001000000000000000143044500
00000001000100000000000143089000
00000000000100000000000144102250
00000000000000000000000144111500
00000001000000000000000144611000
00000001000100000000000144669000
00000000000100000000000145669750
00000000000000000000000145691500
00000001000000000000000146194000
00000001000100000000000146250250
00000000000100000000000147229501
00000000000000000000000147271500
00000001000000000000000147777000
00000001000100000000000147828750
00000001000000000000000148851500
00000000000000000000000148853750
00000001000000000000000149376750
00000001000100000000000149408750
00000000000100000000000150413750
00000000000000000000000150431250
00000001000000000000000150943000
00000001000100000000000150988750
00000000000100000000000151992750
00000000000000000000000152011250
00000001000000000000000152526000
00000001000100000000000152568750
00000001000000000000000153591250
00000000000000000000000153593750
00000001000000000000000154092500
00000001000100000000000154150000
00000001000000000000000155171250
00000000000000000000000155172500
00000001000000000000000155675500
00000001000100000000000155728750
00000000000100000000000156724250
00000000000000000000000156751250
00000001000000000000000157275250
00000001000100000000000157310000
00000000000100000000000158315500
00000000000000000000000158331250
00000001000000000000000158841750
00000001000100000000000158908500
00000000000100000000000159893250
00000000000000000000000159931000
00000001000000000000000160441250
00000001000100000000000160510000
00000000000100000000000161499500
00000000000000000000000161531001
00000001000000000000000162041000
00000001000100000000000162090000
00000000000100000000000163109750
00000000000000000000000163111000
00000001000000000000000163624000
00000001000100000000000163690000
00000000000100000000000164678750
00000000000000000000000164711000
00000001000000000000000165207250
00000001000100000000000165269750
00000000000100000000000166272750
00000000000000000000000166291000
00000001000000000000000166806750
00000001000100000000000166849750
00000000000100000000000167868000
00000000000000000000000167871000
00000001000000000000000168390001
00000001000100000000000168428500
00000001000000000000000169451000
00000000000000000000000169459250
00000001000000000000000169973000
00000001000100000000000170009750
00000001000000000000000171030750
00000000000000000000000171036750
00000001000000000000000171556000
00000001000100000000000171609750
00000000000100000000000172615250
00000000000000000000000172630750
00000001000000000000000173155750
00000001000100000000000173209500
00000000000100000000000174228750
00000000000000000000000174230750
00000001000000000000000174755500
00000001000100000000000174789500
00000001000000000000000175810750
00000000000000000000000175815750
00000001000000000000000176321750
00000001000100000000000176389500
00000000000100000000000177396000
00000000000000000000000177410750
00000001000000000000000177921501
00000001000100000000000177989500
00000000000100000000000178998500
00000000000000000000000179010750
00000001000000000000000179521250
00000001000100000000000179589500
