# Supplementary material for: Auditory presentation and synchronization in Adobe Flash and HTML5/JavaScript Web experiments
Source: Behav Res Methods. 2016 Jul 15;48(3):897–908. doi: 10.3758/s13428-016-0758-5 (PMC5003904; doi:10.3758/s13428-016-0758-5)
Supplement: Supplementary file 1 — (ZIP 1310 kb) [file 13428_2016_758_MOESM1_ESM.zip › Logs/aud-sep-lenlap-1000-ed.rtl]

[PC Software Vesion]
20121128
[ARM Firmware Version]
20120901
[Capture Date]
10 Nov 2015
[Capture Time]
16:45:50
[Capture Duration (Secs)]
180
[Changes]
477
[Samples]
720000
[Soak Rate]
0.06625
[Audio In 1 Threshold]
89
[Audio In 2 Threshold]
64
[Audio Out 1 Threshold]
64
[Audio Out 2 Threshold]
64
[Opto 1 Threshold]
115
[Opto 2 Threshold]
64
[Opto 3 Threshold]
64
[Opto 4 Threshold]
64
[Opto 1 Refreshes Blocked]
True
[Opto 2 Refreshes Blocked]
True
[Opto 3 Refreshes Blocked]
True
[Opto 4 Refreshes Blocked]
True
[Keypad4Description]
Button 4 of the BBTK Response Pad triggered when pressed.
[Keypad3Description]
Button 3 of the BBTK Response Pad triggered when pressed.
[Keypad2Description]
Button 2 of the BBTK Response Pad triggered when pressed.
[Keypad1Description]
Button 1 of the BBTK Response Pad triggered when pressed.
[Opto4Description]
Opto-detector 4 triggered by an active screen region.
[Opto3Description]
Opto-detector 3 triggered by an active screen region.
[Opto2Description]
Opto-detector 2 triggered by an active screen region.
[Opto1Description]
Opto-detector 1 triggered by an active screen region.
[TTLIn2Description]
TTL input 2 triggered by a digital signal.
[TTLIn1Description]
TTL input 1 triggered by a digital signal.
[AudIn2Description]
Audio input 2 triggered by a BBTK Mic.
[AudIn1Description]
Audio input 1 triggered by a BBTK Mic.
[ASC4Description]
Active Switch Closure output 4 generates a key down.
[ASC3Description]
Active Switch Closure output 3 generates a key down.
[ASC2Description]
Active Switch Closure output 2 generates a key down.
[ASC1Description]
Active Switch Closure output 1 generates a key down.
[TTLOut2Description]
TTL output 2 generates a digital signal.
[TTLOut1Description]
TTL output 1 generates a digital signal.
[AudOut2Description]
Audio output 2 generates a tone on the BBTK sounder.
[AudOut1Description]
Audio output 1 generates a tone on the BBTK sounder.
[Notes]

[Data]
00000000000000000000000000000000
00000001000000000000000001527251
00000001000100000000000001590501
00000000000100000000000002531001
00000000000000000000000002613001
00000001000000000000000003060752
00000001000100000000000003124251
00000000000100000000000004047501
00000000000000000000000004145501
00000001000000000000000004559501
00000001000100000000000004610251
00000000000100000000000005547251
00000000000000000000000005631501
00000001000000000000000006060251
00000001000100000000000006118251
00000000000100000000000007047001
00000000000000000000000007140751
00000001000000000000000007574251
00000001000100000000000007628751
00000000000100000000000008563252
00000000000000000000000008650001
00000001000000000000000009076251
00000001000100000000000009138001
00000000000100000000000010063001
00000000000000000000000010159252
00000001000000000000000010576001
00000001000100000000000010624001
00000000000100000000000011562751
00000000000000000000000011645251
00000001000000000000000012068501
00000001000100000000000012133501
00000000000100000000000013062501
00000000000000000000000013154501
00000001000000000000000013575501
00000001000100000000000013618001
00000000000100000000000014562251
00000000000000000000000014640501
00000001000000000000000015075251
00000001000100000000000015127251
00000000000100000000000016062001
00000000000000000000000016149751
00000001000000000000000016574752
00000001000100000000000016636501
00000000000100000000000017561751
00000000000000000000000017659001
00000001000000000000000018074501
00000001000100000000000018124001
00000000000100000000000019061501
00000000000000000000000019145251
00000001000000000000000019572752
00000001000100000000000019633251
00000000000100000000000020561251
00000000000000000000000020654501
00000001000000000000000021074001
00000001000100000000000021118001
00000000000100000000000022061001
00000000000000000000000022140501
00000001000000000000000022573501
00000001000100000000000022627252
00000000000100000000000023560751
00000000000000000000000023649751
00000001000000000000000024064501
00000001000100000000000024136501
00000000000100000000000025060501
00000000000000000000000025159001
00000001000000000000000025573501
00000001000100000000000025623751
00000000000100000000000026560251
00000000000000000000000026645001
00000001000000000000000027073001
00000001000100000000000027133001
00000000000100000000000028059752
00000000000000000000000028154251
00000001000000000000000028572501
00000001000100000000000028619252
00000000000100000000000029559501
00000000000000000000000029640252
00000001000000000000000030072251
00000001000100000000000030128501
00000000000100000000000031059251
00000000000000000000000031149501
00000001000000000000000031571752
00000001000100000000000031636251
00000000000100000000000032559001
00000000000000000000000032658752
00000001000000000000000033071751
00000001000100000000000033123751
00000000000100000000000034058752
00000000000000000000000034144751
00000001000000000000000034571501
00000001000100000000000034633001
00000000000100000000000035558501
00000000000000000000000035654001
00000001000000000000000036067751
00000001000100000000000036117501
00000000000100000000000037058251
00000000000000000000000037140001
00000001000000000000000037570752
00000001000100000000000037628251
00000000000100000000000038558001
00000000000000000000000038649501
00000001000000000000000039070501
00000001000100000000000039136251
00000000000100000000000040057751
00000000000000000000000040158751
00000001000000000000000040562501
00000001000100000000000040624001
00000000000100000000000041557501
00000000000000000000000041644752
00000001000000000000000042070001
00000001000100000000000042132752
00000000000100000000000043057251
00000000000000000000000043154001
00000001000000000000000043569752
00000001000100000000000043617501
00000000000100000000000044557001
00000000000000000000000044640001
00000001000000000000000045069752
00000001000100000000000045126751
00000000000100000000000046056501
00000000000000000000000046149252
00000001000000000000000046569252
00000001000100000000000046636001
00000000000100000000000047556251
00000000000000000000000047658501
00000001000000000000000048069001
00000001000100000000000048123752
00000000000100000000000049056001
00000000000000000000000049144501
00000001000000000000000049568501
00000001000100000000000049632752
00000000000100000000000050572501
00000000000000000000000050653752
00000001000000000000000051085001
00000001000100000000000051142001
00000000000100000000000052072252
00000000000000000000000052163001
00000001000000000000000052584751
00000001000100000000000052651251
00000000000100000000000053572001
00000000000000000000000053672251
00000001000000000000000054084501
00000001000100000000000054135752
00000000000100000000000055071751
00000000000000000000000055158501
00000001000000000000000055580252
00000001000100000000000055645001
00000000000100000000000056571251
00000000000000000000000056667751
00000001000000000000000057084001
00000001000100000000000057154252
00000000000100000000000058071001
00000000000000000000000058177001
00000001000000000000000058583752
00000001000100000000000058641751
00000000000100000000000059570751
00000000000000000000000059663001
00000001000000000000000060073501
00000001000100000000000060151001
00000000000100000000000061070501
00000000000000000000000061172251
00000001000000000000000061583251
00000001000100000000000061637001
00000000000100000000000062570251
00000000000000000000000062658252
00000001000000000000000063082751
00000001000100000000000063145001
00000000000100000000000064070001
00000000000000000000000064167501
00000001000000000000000064582501
00000001000100000000000064654251
00000000000100000000000065569751
00000000000000000000000065676751
00000001000000000000000066082251
00000001000100000000000066141751
00000000000100000000000067069501
00000000000000000000000067162751
00000001000000000000000067582001
00000001000100000000000067651001
00000000000100000000000068569252
00000000000000000000000068672001
00000001000000000000000069081751
00000001000100000000000069135501
00000000000100000000000070069001
00000000000000000000000070158001
00000001000000000000000070581501
00000001000100000000000070644751
00000000000100000000000071568751
00000000000000000000000071667251
00000001000000000000000072077251
00000001000100000000000072155501
00000000000100000000000073068251
00000000000000000000000073176501
00000001000000000000000073581001
00000001000100000000000073641501
00000000000100000000000074568001
00000000000000000000000074662752
00000001000000000000000075080751
00000001000100000000000075151251
00000000000100000000000076067752
00000000000000000000000076172001
00000001000000000000000076571752
00000001000100000000000076635251
00000000000100000000000077584251
00000000000000000000000077658001
00000001000000000000000078096751
00000001000100000000000078169251
00000000000100000000000079084001
00000000000000000000000079190501
00000001000000000000000079586501
00000001000100000000000079653751
00000000000100000000000080583751
00000000000000000000000080676501
00000001000000000000000081096251
00000001000100000000000081163251
00000000000100000000000082083501
00000000000000000000000082185751
00000001000000000000000082596251
00000001000100000000000082649251
00000000000100000000000083583252
00000000000000000000000083671751
00000001000000000000000084095751
00000001000100000000000084159751
00000000000100000000000085082751
00000000000000000000000085181001
00000001000000000000000085595501
00000001000100000000000085669251
00000000000100000000000086582501
00000000000000000000000086690252
00000001000000000000000087094751
00000001000100000000000087153751
00000000000100000000000088082252
00000000000000000000000088176251
00000001000000000000000088595001
00000001000100000000000088664501
00000000000100000000000089582001
00000000000000000000000089685501
00000001000000000000000090094751
00000001000100000000000090149001
00000000000100000000000091081751
00000000000000000000000091171501
00000001000000000000000091589252
00000001000100000000000091658251
00000000000100000000000092581501
00000000000000000000000092680752
00000001000000000000000093094251
00000001000100000000000093167501
00000000000100000000000094081251
00000000000000000000000094190001
00000001000000000000000094593751
00000001000100000000000094653751
00000000000100000000000095581001
00000000000000000000000095676252
00000001000000000000000096084001
00000001000100000000000096163001
00000000000100000000000097080752
00000000000000000000000097185501
00000001000000000000000097593252
00000001000100000000000097649001
00000000000100000000000098580501
00000000000000000000000098671501
00000001000000000000000099093001
00000001000100000000000099158251
00000000000100000000000100080251
00000000000000000000000100180751
00000001000000000000000100593001
00000001000100000000000100668752
00000000000100000000000101579751
00000000000000000000000101690001
00000001000000000000000102109001
00000001000100000000000102153501
00000000000100000000000103096252
00000000000000000000000103176001
00000001000000000000000103609001
00000001000100000000000103662751
00000000000100000000000104596001
00000000000000000000000104685252
00000001000000000000000105108501
00000001000100000000000105150501
00000000000100000000000106095752
00000000000000000000000106171251
00000001000000000000000106604751
00000001000100000000000106659751
00000000000100000000000107595501
00000000000000000000000107680501
00000001000000000000000108108001
00000001000100000000000108169001
00000000000100000000000109095252
00000000000000000000000109189751
00000001000000000000000109608001
00000001000100000000000109653252
00000000000100000000000110595001
00000000000000000000000110675752
00000001000000000000000111099251
00000001000100000000000111164001
00000000000100000000000112094501
00000000000000000000000112185252
00000001000000000000000112607252
00000001000100000000000112648751
00000000000100000000000113594501
00000000000000000000000113671252
00000001000000000000000114107001
00000001000100000000000114159252
00000000000100000000000115094001
00000000000000000000000115180501
00000001000000000000000115606751
00000001000100000000000115667251
00000000000100000000000116610501
00000000000000000000000116689752
00000001000000000000000117123251
00000001000100000000000117177751
00000000000100000000000118110252
00000000000000000000000118199001
00000001000000000000000118622752
00000001000100000000000118687001
00000000000100000000000119610001
00000000000000000000000119708252
00000001000000000000000120122751
00000001000100000000000120173001
00000000000100000000000121109751
00000000000000000000000121194252
00000001000000000000000121622501
00000001000100000000000121682251
00000000000100000000000122609501
00000000000000000000000122703501
00000001000000000000000123122252
00000001000100000000000123167001
00000000000100000000000124109251
00000000000000000000000124189501
00000001000000000000000124621752
00000001000100000000000124676251
00000000000100000000000125608751
00000000000000000000000125698751
00000001000000000000000126118251
00000001000100000000000126185501
00000000000100000000000127108501
00000000000000000000000127208001
00000001000000000000000127621251
00000001000100000000000127673001
00000000000100000000000128608251
00000000000000000000000128694001
00000001000000000000000129121001
00000001000100000000000129182252
00000000000100000000000130108001
00000000000000000000000130203252
00000001000000000000000130613001
00000001000100000000000130668252
00000000000100000000000131607751
00000000000000000000000131689251
00000001000000000000000132120252
00000001000100000000000132176001
00000000000100000000000133107501
00000000000000000000000133198752
00000001000000000000000133620001
00000001000100000000000133686752
00000000000100000000000134607251
00000000000000000000000134708001
00000001000000000000000135120001
00000001000100000000000135171252
00000000000100000000000136107001
00000000000000000000000136193252
00000001000000000000000136619752
00000001000100000000000136682001
00000000000100000000000137606751
00000000000000000000000137703251
00000001000000000000000138119251
00000001000100000000000138168251
00000000000100000000000139106501
00000000000000000000000139189251
00000001000000000000000139619251
00000001000100000000000139677501
00000000000100000000000140606251
00000000000000000000000140698501
00000001000000000000000141118751
00000001000100000000000141186752
00000000000100000000000142105751
00000000000000000000000142207751
00000001000000000000000142614751
00000001000100000000000142672501
00000000000100000000000143605501
00000000000000000000000143693751
00000001000000000000000144118001
00000001000100000000000144181752
00000000000100000000000145105251
00000000000000000000000145203001
00000001000000000000000145617752
00000001000100000000000145668001
00000000000100000000000146605001
00000000000000000000000146689001
00000001000000000000000147109252
00000001000100000000000147177251
00000000000100000000000148104751
00000000000000000000000148198251
00000001000000000000000148617501
00000001000100000000000148685001
00000000000100000000000149604501
00000000000000000000000149707501
00000001000000000000000150117001
00000001000100000000000150172501
00000000000100000000000151104252
00000000000000000000000151193751
00000001000000000000000151616751
00000001000100000000000151681751
00000000000100000000000152604001
00000000000000000000000152703001
00000001000000000000000153116501
00000001000100000000000153166501
00000000000100000000000154120251
00000000000000000000000154189001
00000001000000000000000154633001
00000001000100000000000154700252
00000000000100000000000155620001
00000000000000000000000155721501
00000001000000000000000156132752
00000001000100000000000156185001
00000000000100000000000157119751
00000000000000000000000157207501
00000001000000000000000157632001
00000001000100000000000157694252
00000000000100000000000158619501
00000000000000000000000158716752
00000001000000000000000159132001
00000001000100000000000159203501
00000000000100000000000160119252
00000000000000000000000160226001
00000001000000000000000160632001
00000001000100000000000160690752
00000000000100000000000161619001
00000000000000000000000161712001
00000001000000000000000162126501
00000001000100000000000162200001
00000000000100000000000163118751
00000000000000000000000163221251
00000001000000000000000163631251
00000001000100000000000163684751
00000000000100000000000164618501
00000000000000000000000164707251
00000001000000000000000165131001
00000001000100000000000165194001
00000000000100000000000166118252
00000000000000000000000166216501
00000001000000000000000166621001
00000001000100000000000166703252
00000000000100000000000167618001
00000000000000000000000167725752
00000001000000000000000168130501
00000001000100000000000168189252
00000000000100000000000169117751
00000000000000000000000169211751
00000001000000000000000169630001
00000001000100000000000169700001
00000000000100000000000170617252
00000000000000000000000170721001
00000001000000000000000171130001
00000001000100000000000171186001
00000000000100000000000172117001
00000000000000000000000172207251
00000001000000000000000172629751
00000001000100000000000172695251
00000000000100000000000173616751
00000000000000000000000173716501
00000001000000000000000174129251
00000001000100000000000174204501
00000000000100000000000175116501
00000000000000000000000175225751
00000001000000000000000175629251
00000001000100000000000175690501
00000000000100000000000176616251
00000000000000000000000176711751
00000001000000000000000177128752
00000001000100000000000177199751
00000000000100000000000178116001
00000000000000000000000178221001
00000001000000000000000178623501
00000001000100000000000178685751
00000000000100000000000179615751
00000000000000000000000179707001
