# Supplementary material for: Auditory presentation and synchronization in Adobe Flash and HTML5/JavaScript Web experiments
Source: Behav Res Methods. 2016 Jul 15;48(3):897–908. doi: 10.3758/s13428-016-0758-5 (PMC5003904; doi:10.3758/s13428-016-0758-5)
Supplement: Supplementary file 1 — (ZIP 1310 kb) [file 13428_2016_758_MOESM1_ESM.zip › Logs/aud-sep-lenlap-1000-ed-js.rtl]

[PC Software Vesion]
20121128
[ARM Firmware Version]
20120901
[Capture Date]
10 Nov 2015
[Capture Time]
17:20:38
[Capture Duration (Secs)]
180
[Changes]
439
[Samples]
720000
[Soak Rate]
0.0609722222222222
[Audio In 1 Threshold]
89
[Audio In 2 Threshold]
64
[Audio Out 1 Threshold]
64
[Audio Out 2 Threshold]
64
[Opto 1 Threshold]
125
[Opto 2 Threshold]
64
[Opto 3 Threshold]
64
[Opto 4 Threshold]
64
[Opto 1 Refreshes Blocked]
True
[Opto 2 Refreshes Blocked]
True
[Opto 3 Refreshes Blocked]
True
[Opto 4 Refreshes Blocked]
True
[Keypad4Description]
Button 4 of the BBTK Response Pad triggered when pressed.
[Keypad3Description]
Button 3 of the BBTK Response Pad triggered when pressed.
[Keypad2Description]
Button 2 of the BBTK Response Pad triggered when pressed.
[Keypad1Description]
Button 1 of the BBTK Response Pad triggered when pressed.
[Opto4Description]
Opto-detector 4 triggered by an active screen region.
[Opto3Description]
Opto-detector 3 triggered by an active screen region.
[Opto2Description]
Opto-detector 2 triggered by an active screen region.
[Opto1Description]
Opto-detector 1 triggered by an active screen region.
[TTLIn2Description]
TTL input 2 triggered by a digital signal.
[TTLIn1Description]
TTL input 1 triggered by a digital signal.
[AudIn2Description]
Audio input 2 triggered by a BBTK Mic.
[AudIn1Description]
Audio input 1 triggered by a BBTK Mic.
[ASC4Description]
Active Switch Closure output 4 generates a key down.
[ASC3Description]
Active Switch Closure output 3 generates a key down.
[ASC2Description]
Active Switch Closure output 2 generates a key down.
[ASC1Description]
Active Switch Closure output 1 generates a key down.
[TTLOut2Description]
TTL output 2 generates a digital signal.
[TTLOut1Description]
TTL output 1 generates a digital signal.
[AudOut2Description]
Audio output 2 generates a tone on the BBTK sounder.
[AudOut1Description]
Audio output 1 generates a tone on the BBTK sounder.
[Notes]

[Data]
00000000000000000000000000000000
00000001000000000000000001376751
00000001000100000000000001419501
00000000000100000000000002439251
00000000000000000000000002440751
00000001000000000000000002993252
00000001000100000000000003026501
00000001000000000000000004049001
00000000000000000000000004057001
00000001000000000000000004626251
00000001000100000000000004661001
00000001000000000000000005682251
00000000000000000000000005687252
00000001000000000000000006259251
00000001000100000000000006294001
00000001000000000000000007315001
00000000000000000000000007318251
00000001000000000000000007892251
00000001000100000000000007925501
00000001000000000000000008948001
00000000000000000000000008952001
00000001000000000000000009542001
00000001000100000000000009577501
00000001000000000000000010598501
00000000000000000000000010601251
00000001000000000000000011191751
00000001000100000000000011226501
00000001000000000000000012249001
00000000000000000000000012250001
00000001000000000000000012824751
00000001000100000000000012860001
00000000000100000000000013880501
00000000000000000000000013881251
00000001000000000000000014457751
00000001000100000000000014493251
00000001000000000000000015514501
00000000000000000000000015516252
00000001000000000000000016090751
00000001000100000000000016123001
00000001000000000000000017144001
00000000000000000000000017150751
00000001000000000000000017723751
00000001000100000000000017759001
00000001000000000000000018780001
00000000000000000000000018796751
00000001000000000000000019356751
00000001000100000000000019391251
00000001000000000000000020412252
00000000000000000000000020423251
00000001000000000000000020989751
00000001000100000000000021024501
00000001000000000000000022045751
00000000000000000000000022049001
00000001000000000000000022639501
00000001000100000000000022671501
00000001000000000000000023692751
00000000000000000000000023701252
00000001000000000000000024272751
00000001000100000000000024299001
00000001000000000000000025320001
00000000000000000000000025331251
00000001000000000000000025889001
00000001000100000000000025922251
00000001000000000000000026944752
00000000000000000000000026948251
00000001000000000000000027522001
00000001000100000000000027557001
00000001000000000000000028578251
00000000000000000000000028583252
00000001000000000000000029155001
00000001000100000000000029189751
00000000000100000000000030207752
00000000000000000000000030211001
00000001000000000000000030788001
00000001000100000000000030821001
00000001000000000000000031843751
00000000000000000000000031854752
00000001000000000000000032421251
00000001000100000000000032456751
00000001000000000000000033478001
00000000000000000000000033485752
00000001000000000000000034054251
00000001000100000000000034086501
00000001000000000000000035109251
00000000000000000000000035116252
00000001000000000000000035704001
00000001000100000000000035738251
00000001000000000000000036759501
00000000000000000000000036763752
00000001000000000000000037337001
00000001000100000000000037374501
00000001000000000000000038395501
00000000000000000000000038395751
00000001000000000000000038970001
00000001000100000000000039005001
00000001000000000000000040026251
00000000000000000000000040028001
00000001000000000000000040603001
00000001000100000000000040640001
00000000000100000000000041660751
00000000000000000000000041661251
00000001000000000000000042236001
00000001000100000000000042271751
00000001000000000000000043293001
00000000000000000000000043295752
00000001000000000000000043869001
00000001000100000000000043904001
00000001000000000000000044925001
00000000000000000000000044928751
00000001000000000000000045502251
00000001000100000000000045536251
00000001000000000000000046557501
00000000000000000000000046561501
00000001000000000000000047135251
00000001000100000000000047167251
00000001000000000000000048188501
00000000000000000000000048197252
00000001000000000000000048768251
00000001000100000000000048801251
00000000000100000000000049822752
00000000000000000000000049823751
00000001000000000000000050418001
00000001000100000000000050452251
00000000000100000000000051471752
00000000000000000000000051474751
00000001000000000000000052051001
00000001000100000000000052083251
00000001000000000000000053104501
00000000000000000000000053111001
00000001000000000000000053684001
00000001000100000000000053719251
00000001000000000000000054740501
00000000000000000000000054744252
00000001000000000000000055317001
00000001000100000000000055351501
00000001000000000000000056372751
00000000000000000000000056376001
00000001000000000000000056950001
00000001000100000000000056985501
00000001000000000000000058008001
00000000000000000000000058010001
00000001000000000000000058583001
00000001000100000000000058619251
00000001000000000000000059640252
00000000000000000000000059644001
00000001000000000000000060232751
00000001000100000000000060264751
00000001000000000000000061286001
00000000000000000000000061292501
00000001000000000000000061865751
00000001000100000000000061900001
00000001000000000000000062921251
00000000000000000000000062926001
00000001000000000000000063498752
00000001000100000000000063533501
00000000000100000000000064553501
00000000000000000000000064554751
00000001000000000000000065132001
00000001000100000000000065168251
00000001000000000000000066189252
00000000000000000000000066189752
00000001000000000000000066765001
00000001000100000000000066798751
00000001000000000000000067821252
00000000000000000000000067824501
00000001000000000000000068398001
00000001000100000000000068434751
00000001000000000000000069455752
00000000000000000000000069458001
00000001000000000000000070031001
00000001000100000000000070065751
00000001000000000000000071086752
00000000000000000000000071088751
00000001000000000000000071664001
00000001000100000000000071697251
00000001000000000000000072719501
00000000000000000000000072722752
00000001000000000000000073297001
00000001000100000000000073332501
00000001000000000000000074353501
00000000000000000000000074357501
00000001000000000000000074930251
00000001000100000000000074965751
00000000000100000000000075986752
00000000000000000000000075987001
00000001000000000000000076563252
00000001000100000000000076597751
00000001000000000000000077618752
00000000000000000000000077621501
00000001000000000000000078196251
00000001000100000000000078232501
00000001000000000000000079253751
00000000000000000000000079255001
00000001000000000000000079829252
00000001000100000000000079865251
00000001000000000000000080886501
00000000000000000000000080891001
00000001000000000000000081479001
00000001000100000000000081514251
00000001000000000000000082535252
00000000000000000000000082538501
00000001000000000000000083112001
00000001000100000000000083148251
00000001000000000000000084169252
00000000000000000000000084172251
00000001000000000000000084745001
00000001000100000000000084780001
00000001000000000000000085801251
00000000000000000000000085804001
00000001000000000000000086378001
00000001000100000000000086413251
00000001000000000000000087434252
00000000000000000000000087437001
00000001000000000000000088011001
00000001000100000000000088046001
00000000000100000000000089066251
00000000000000000000000089067251
00000001000000000000000089644252
00000001000100000000000089678751
00000001000000000000000090699752
00000000000000000000000090702501
00000001000000000000000091277251
00000001000100000000000091310001
00000001000000000000000092332751
00000000000000000000000092337001
00000001000000000000000092910251
00000001000100000000000092944751
00000001000000000000000093966001
00000000000000000000000093972501
00000001000000000000000094543251
00000001000100000000000094579251
00000001000000000000000095600501
00000000000000000000000095605001
00000001000000000000000096176251
00000001000100000000000096208501
00000001000000000000000097229751
00000000000000000000000097236001
00000001000000000000000097809251
00000001000100000000000097844251
00000001000000000000000098865252
00000000000000000000000098870751
00000001000000000000000099442501
00000001000100000000000099475001
00000001000000000000000100497751
00000000000000000000000100499752
00000001000000000000000101075501
00000001000100000000000101110001
00000001000000000000000102131251
00000000000000000000000102135001
00000001000000000000000102708501
00000001000100000000000102743251
00000001000000000000000103764501
00000000000000000000000103769501
00000001000000000000000104341501
00000001000100000000000104377751
00000001000000000000000105399001
00000000000000000000000105402001
00000001000000000000000105974501
00000001000100000000000106006751
00000001000000000000000107028001
00000000000000000000000107034001
00000001000000000000000107607501
00000001000100000000000107638751
00000001000000000000000108661252
00000000000000000000000108668751
00000001000000000000000109240501
00000001000100000000000109276501
00000001000000000000000110297751
00000000000000000000000110304501
00000001000000000000000110890251
00000001000100000000000110926001
00000001000000000000000111947251
00000000000000000000000111951752
00000001000000000000000112523251
00000001000100000000000112558251
00000001000000000000000113579252
00000000000000000000000113583001
00000001000000000000000114173001
00000001000100000000000114207501
00000001000000000000000115228501
00000000000000000000000115232001
00000001000000000000000115822751
00000001000100000000000115856001
00000001000000000000000116878501
00000000000000000000000116881501
00000001000000000000000117472501
00000001000100000000000117509251
00000001000000000000000118530501
00000000000000000000000118532252
00000001000000000000000119105501
00000001000100000000000119138251
00000001000000000000000120160752
00000000000000000000000120165001
00000001000000000000000120738501
00000001000100000000000120773001
00000001000000000000000121794251
00000000000000000000000121812001
00000001000000000000000122371501
00000001000100000000000122406501
00000000000100000000000123424251
00000000000000000000000123427751
00000001000000000000000124021252
00000001000100000000000124056001
00000000000100000000000125073251
00000000000000000000000125077001
00000001000000000000000125654251
00000001000100000000000125691001
00000001000000000000000126712251
00000000000000000000000126723252
00000001000000000000000127287251
00000001000100000000000127323501
00000001000000000000000128344751
00000000000000000000000128364752
00000001000000000000000128937001
00000001000100000000000128972501
00000001000000000000000129993751
00000000000000000000000130012001
00000001000000000000000130570001
00000001000100000000000130605251
00000001000000000000000131626501
00000000000000000000000131646252
00000001000000000000000132203001
00000001000100000000000132238251
00000001000000000000000133259252
00000000000000000000000133263001
00000001000000000000000133836001
00000001000100000000000133871001
00000001000000000000000134892001
00000000000000000000000134897751
00000001000000000000000135469252
00000001000100000000000135503001
00000001000000000000000136525501
00000000000000000000000136527001
00000001000000000000000137102251
00000001000100000000000137136001
00000000000100000000000138155001
00000000000000000000000138158501
00000001000000000000000138735251
00000001000100000000000138768751
00000001000000000000000139791252
00000000000000000000000139793751
00000001000000000000000140368251
00000001000100000000000140402501
00000001000000000000000141423751
00000000000000000000000141426001
00000001000000000000000142001251
00000001000100000000000142033001
00000001000000000000000143055501
00000000000000000000000143059751
00000001000000000000000143634251
00000001000100000000000143668751
00000001000000000000000144691252
00000000000000000000000144693001
00000001000000000000000145267501
00000001000100000000000145301001
00000001000000000000000146323501
00000000000000000000000146328001
00000001000000000000000146900501
00000001000100000000000146924751
00000001000000000000000147946001
00000000000000000000000147959001
00000001000000000000000148516751
00000001000100000000000148552001
00000001000000000000000149573251
00000000000000000000000149585752
00000001000000000000000150149751
00000001000100000000000150186001
00000000000100000000000151207751
00000000000000000000000151208501
00000001000000000000000151783001
00000001000100000000000151818001
00000001000000000000000152840501
00000000000000000000000152841751
00000001000000000000000153432501
00000001000100000000000153467001
00000001000000000000000154488001
00000000000000000000000154489751
00000001000000000000000155082251
00000001000100000000000155117501
00000001000000000000000156138751
00000000000000000000000156140501
00000001000000000000000156715251
00000001000100000000000156750501
00000001000000000000000157771751
00000000000000000000000157773752
00000001000000000000000158348501
00000001000100000000000158384501
00000001000000000000000159405501
00000000000000000000000159405751
00000001000000000000000159981501
00000001000100000000000160015001
00000001000000000000000161037501
00000000000000000000000161039751
00000001000000000000000161614501
00000001000100000000000161652001
00000000000100000000000162671751
00000000000000000000000162673251
00000001000000000000000163247501
00000001000100000000000163283501
00000001000000000000000164304501
00000000000000000000000164305751
00000001000000000000000164897251
00000001000100000000000164931001
00000001000000000000000165953501
00000000000000000000000165957751
00000001000000000000000166547001
00000001000100000000000166581501
00000001000000000000000167602751
00000000000000000000000167605752
00000001000000000000000168180001
00000001000100000000000168216251
00000001000000000000000169237252
00000000000000000000000169241751
00000001000000000000000169813001
00000001000100000000000169846001
00000001000000000000000170867001
00000000000000000000000170872501
00000001000000000000000171446001
00000001000100000000000171481501
00000001000000000000000172502751
00000000000000000000000172504752
00000001000000000000000173079001
00000001000100000000000173113751
00000001000000000000000174135001
00000000000000000000000174139001
00000001000000000000000174712001
00000001000100000000000174749251
00000000000100000000000175770001
00000000000000000000000175770251
00000001000000000000000176345001
00000001000100000000000176379501
00000001000000000000000177400501
00000000000000000000000177403751
00000001000000000000000177978251
00000001000100000000000178015001
00000001000000000000000179036251
00000000000000000000000179037752
00000001000000000000000179611251
00000001000100000000000179646751
