# Supplementary material for: Auditory presentation and synchronization in Adobe Flash and HTML5/JavaScript Web experiments
Source: Behav Res Methods. 2016 Jul 15;48(3):897–908. doi: 10.3758/s13428-016-0758-5 (PMC5003904; doi:10.3758/s13428-016-0758-5)
Supplement: Supplementary file 1 — (ZIP 1310 kb) [file 13428_2016_758_MOESM1_ESM.zip › Logs/aud-sep-lenlap-1000-ff.rtl]

[PC Software Vesion]
20121128
[ARM Firmware Version]
20120901
[Capture Date]
10 Nov 2015
[Capture Time]
16:51:03
[Capture Duration (Secs)]
180
[Changes]
472
[Samples]
720000
[Soak Rate]
0.0655555555555556
[Audio In 1 Threshold]
89
[Audio In 2 Threshold]
64
[Audio Out 1 Threshold]
64
[Audio Out 2 Threshold]
64
[Opto 1 Threshold]
115
[Opto 2 Threshold]
64
[Opto 3 Threshold]
64
[Opto 4 Threshold]
64
[Opto 1 Refreshes Blocked]
True
[Opto 2 Refreshes Blocked]
True
[Opto 3 Refreshes Blocked]
True
[Opto 4 Refreshes Blocked]
True
[Keypad4Description]
Button 4 of the BBTK Response Pad triggered when pressed.
[Keypad3Description]
Button 3 of the BBTK Response Pad triggered when pressed.
[Keypad2Description]
Button 2 of the BBTK Response Pad triggered when pressed.
[Keypad1Description]
Button 1 of the BBTK Response Pad triggered when pressed.
[Opto4Description]
Opto-detector 4 triggered by an active screen region.
[Opto3Description]
Opto-detector 3 triggered by an active screen region.
[Opto2Description]
Opto-detector 2 triggered by an active screen region.
[Opto1Description]
Opto-detector 1 triggered by an active screen region.
[TTLIn2Description]
TTL input 2 triggered by a digital signal.
[TTLIn1Description]
TTL input 1 triggered by a digital signal.
[AudIn2Description]
Audio input 2 triggered by a BBTK Mic.
[AudIn1Description]
Audio input 1 triggered by a BBTK Mic.
[ASC4Description]
Active Switch Closure output 4 generates a key down.
[ASC3Description]
Active Switch Closure output 3 generates a key down.
[ASC2Description]
Active Switch Closure output 2 generates a key down.
[ASC1Description]
Active Switch Closure output 1 generates a key down.
[TTLOut2Description]
TTL output 2 generates a digital signal.
[TTLOut1Description]
TTL output 1 generates a digital signal.
[AudOut2Description]
Audio output 2 generates a tone on the BBTK sounder.
[AudOut1Description]
Audio output 1 generates a tone on the BBTK sounder.
[Notes]

[Data]
00000000000000000000000000000000
00000001000000000000000001335501
00000001000100000000000001365750
00000000000100000000000002339750
00000000000000000000000002388250
00000001000000000000000002853500
00000001000100000000000002944750
00000000000100000000000003856250
00000000000000000000000003967250
00000001000000000000000004349500
00000001000100000000000004454000
00000000000100000000000005389750
00000000000000000000000005476500
00000001000000000000000005863250
00000001000100000000000005963250
00000000000100000000000006889750
00000000000000000000000006985750
00000001000000000000000007377750
00000001000100000000000007472500
00000000000100000000000008406250
00000000000000000000000008495000
00000001000000000000000008893001
00000001000100000000000008981750
00000000000100000000000009923000
00000000000000000000000010004250
00000001000000000000000010408500
00000001000100000000000010514250
00000000000100000000000011439500
00000000000000000000000011536750
00000001000000000000000011924250
00000001000100000000000012023500
00000000000100000000000012939500
00000000000000000000000013046000
00000001000000000000000013440000
00000001000100000000000013532750
00000000000100000000000014472750
00000000000000000000000014555250
00000001000000000000000014955750
00000001000100000000000015066750
00000000000100000000000015989500
00000000000000000000000016087750
00000001000000000000000016488500
00000001000100000000000016597750
00000000000100000000000017522750
00000000000000000000000017620250
00000001000000000000000018021250
00000001000100000000000018107000
00000000000100000000000019056000
00000000000000000000000019129501
00000001000000000000000019537250
00000001000100000000000019640750
00000000000100000000000020572500
00000000000000000000000020662000
00000001000000000000000021053501
00000001000100000000000021148750
00000000000100000000000022089000
00000000000000000000000022171250
00000001000000000000000022569750
00000001000100000000000022658000
00000000000100000000000023605500
00000000000000000000000023680500
00000001000000000000000024086000
00000001000100000000000024167250
00000000000100000000000025121750
00000000000000000000000025189750
00000001000000000000000025602500
00000001000100000000000025699750
00000000000100000000000026638250
00000000000000000000000026722250
00000001000000000000000027119000
00000001000100000000000027209000
00000000000100000000000028154501
00000000000000000000000028231500
00000001000000000000000028635500
00000001000100000000000028741500
00000000000100000000000029654250
00000000000000000000000029764000
00000001000000000000000030151750
00000001000100000000000030250750
00000000000100000000000031187250
00000000000000000000000031273250
00000001000000000000000031684750
00000001000100000000000031784500
00000000000100000000000032703750
00000000000000000000000032805750
00000001000000000000000033184500
00000001000100000000000033293750
00000000000100000000000034220250
00000000000000000000000034315000
00000001000000000000000034701000
00000001000100000000000034803000
00000000000100000000000035736500
00000000000000000000000035824250
00000001000000000000000036217250
00000001000100000000000036335500
00000000000100000000000037253001
00000000000000000000000037356750
00000001000000000000000037750500
00000001000100000000000037844750
00000000000100000000000038786000
00000000000000000000000038866001
00000001000000000000000039266750
00000001000100000000000039376000
00000000000100000000000040302500
00000000000000000000000040398501
00000001000000000000000040783250
00000001000100000000000040885250
00000000000100000000000041818750
00000000000000000000000041907750
00000001000000000000000042299500
00000001000100000000000042394500
00000000000100000000000043335250
00000000000000000000000043417000
00000001000000000000000043816000
00000001000100000000000043927001
00000000000100000000000044851500
00000000000000000000000044949500
00000001000000000000000045332250
00000001000100000000000045437500
00000000000100000000000046368000
00000000000000000000000046458750
00000001000000000000000046848750
00000001000100000000000046946750
00000000000100000000000047884250
00000000000000000000000047968000
00000001000000000000000048365000
00000001000100000000000048454750
00000000000100000000000049400750
00000000000000000000000049477250
00000001000000000000000049881501
00000001000100000000000049988500
00000000000100000000000050917000
00000000000000000000000051009750
00000001000000000000000051398000
00000001000100000000000051497750
00000000000100000000000052433500
00000000000000000000000052519001
00000001000000000000000052914250
00000001000100000000000053007000
00000000000100000000000053950000
00000000000000000000000054028250
00000001000000000000000054430750
00000001000100000000000054515000
00000000000100000000000055466250
00000000000000000000000055537500
00000001000000000000000055947001
00000001000100000000000056047500
00000000000100000000000056982750
00000000000000000000000057070000
00000001000000000000000057463500
00000001000100000000000057556750
00000000000100000000000058482500
00000000000000000000000058579250
00000001000000000000000058980000
00000001000100000000000059066000
00000000000100000000000060015501
00000000000000000000000060088500
00000001000000000000000060496250
00000001000100000000000060599750
00000000000100000000000061531750
00000000000000000000000061621000
00000001000000000000000062029250
00000001000100000000000062131000
00000000000100000000000063048250
00000000000000000000000063153500
00000001000000000000000063529000
00000001000100000000000063641500
00000000000100000000000064564750
00000000000000000000000064662750
00000001000000000000000065045500
00000001000100000000000065150750
00000000000100000000000066081000
00000000000000000000000066172001
00000001000000000000000066561750
00000001000100000000000066660000
00000000000100000000000067597500
00000000000000000000000067681250
00000001000000000000000068078250
00000001000100000000000068191000
00000000000100000000000069113750
00000000000000000000000069213750
00000001000000000000000069594750
00000001000100000000000069700500
00000000000100000000000070630250
00000000000000000000000070723000
00000001000000000000000071111000
00000001000100000000000071209750
00000000000100000000000072146501
00000000000000000000000072232250
00000001000000000000000072627500
00000001000100000000000072719000
00000000000100000000000073663000
00000000000000000000000073741500
00000001000000000000000074143750
00000001000100000000000074252750
00000000000100000000000075179250
00000000000000000000000075274000
00000001000000000000000075660250
00000001000100000000000075762000
00000000000100000000000076695750
00000000000000000000000076783250
00000001000000000000000077176500
00000001000100000000000077269750
00000000000100000000000078212250
00000000000000000000000078292500
00000001000000000000000078693001
00000001000100000000000078803750
00000000000100000000000079728500
00000000000000000000000079825000
00000001000000000000000080209250
00000001000100000000000080313000
00000000000100000000000081245000
00000000000000000000000081334250
00000001000000000000000081725750
00000001000100000000000081822250
00000000000100000000000082778000
00000000000000000000000082843500
00000001000000000000000083258750
00000001000100000000000083353250
00000000000100000000000084294500
00000000000000000000000084376000
00000001000000000000000084775250
00000001000100000000000084862500
00000000000100000000000085794250
00000000000000000000000085885250
00000001000000000000000086291500
00000001000100000000000086396500
00000000000100000000000087310501
00000000000000000000000087417750
00000001000000000000000087808000
00000001000100000000000087904250
00000000000100000000000088827000
00000000000000000000000088927000
00000001000000000000000089307750
00000001000100000000000089415000
00000000000100000000000090343250
00000000000000000000000090436250
00000001000000000000000090840750
00000001000100000000000090922750
00000000000100000000000091859750
00000000000000000000000091945500
00000001000000000000000092340500
00000001000100000000000092456750
00000000000100000000000093376000
00000000000000000000000093477750
00000001000000000000000093857001
00000001000100000000000093964500
00000000000100000000000094892500
00000000000000000000000094987250
00000001000000000000000095373250
00000001000100000000000095474000
00000000000100000000000096408750
00000000000000000000000096496500
00000001000000000000000096889750
00000001000100000000000097006250
00000000000100000000000097925250
00000000000000000000000098029000
00000001000000000000000098406000
00000001000100000000000098515500
00000000000100000000000099441750
00000000000000000000000099538250
00000001000000000000000099922500
00000001000100000000000100024750
00000000000100000000000100958000
00000000000000000000000101047500
00000001000000000000000101438750
00000001000100000000000101534000
00000000000100000000000102474500
00000000000000000000000102556750
00000001000000000000000102955250
00000001000100000000000103066750
00000000000100000000000103990750
00000000000000000000000104089250
00000001000000000000000104471750
00000001000100000000000104577250
00000000000100000000000105524000
00000000000000000000000105598500
00000001000000000000000106004750
00000001000100000000000106109750
00000000000100000000000107040250
00000000000000000000000107130750
00000001000000000000000107537750
00000001000100000000000107640750
00000000000100000000000108573250
00000000000000000000000108663500
00000001000000000000000109054250
00000001000100000000000109150000
00000000000100000000000110089750
00000000000000000000000110172750
00000001000000000000000110570500
00000001000100000000000110660750
00000000000100000000000111606000
00000000000000000000000111682001
00000001000000000000000112087000
00000001000100000000000112191750
00000000000100000000000113122500
00000000000000000000000113214250
00000001000000000000000113603250
00000001000100000000000113702500
00000000000100000000000114639000
00000000000000000000000114723750
00000001000000000000000115136250
00000001000100000000000115233500
00000000000100000000000116155250
00000000000000000000000116256000
00000001000000000000000116636001
00000001000100000000000116744250
00000000000100000000000117671750
00000000000000000000000117765250
00000001000000000000000118169250
00000001000100000000000118253500
00000000000100000000000119188000
00000000000000000000000119274750
00000001000000000000000119669000
00000001000100000000000119784500
00000000000100000000000120704500
00000000000000000000000120807000
00000001000000000000000121185250
00000001000100000000000121293750
00000000000100000000000122220750
00000000000000000000000122316250
00000001000000000000000122718250
00000001000100000000000122803000
00000000000100000000000123770500
00000000000000000000000123825750
00000001000000000000000124268000
00000001000100000000000124360250
00000000000100000000000125287001
00000000000000000000000125381250
00000001000000000000000125784500
00000001000100000000000125892500
00000000000100000000000126820001
00000000000000000000000126913750
00000001000000000000000127300750
00000001000100000000000127401750
00000000000100000000000128336500
00000000000000000000000128423000
00000001000000000000000128817250
00000001000100000000000128909750
00000000000100000000000129852750
00000000000000000000000129932250
00000001000000000000000130350250
00000001000100000000000130443750
00000000000100000000000131385750
00000000000000000000000131464750
00000001000000000000000131866750
00000001000100000000000131953000
00000000000100000000000132902250
00000000000000000000000132974000
00000001000000000000000133399750
00000001000100000000000133485250
00000000000100000000000134418750
00000000000000000000000134506500
00000001000000000000000134916000
00000001000100000000000134994750
00000000000100000000000135935000
00000000000000000000000136015750
00000001000000000000000136432500
00000001000100000000000136525750
00000000000100000000000137451250
00000000000000000000000137548250
00000001000000000000000137949000
00000001000100000000000138036250
00000000000100000000000138967750
00000000000000000000000139057500
00000001000000000000000139448501
00000001000100000000000139545500
00000000000100000000000140484250
00000000000000000000000140566750
00000001000000000000000140981750
00000001000100000000000141053500
00000000000100000000000142000501
00000000000000000000000142076000
00000001000000000000000142498000
00000001000100000000000142610500
00000000000100000000000143517000
00000000000000000000000143631750
00000001000000000000000144014501
00000001000100000000000144119750
00000000000100000000000145050000
00000000000000000000000145141000
00000001000000000000000145531000
00000001000100000000000145627750
00000000000100000000000146566500
00000000000000000000000146650250
00000001000000000000000147064000
00000001000100000000000147161500
00000000000100000000000148099501
00000000000000000000000148182750
00000001000000000000000148580250
00000001000100000000000148692750
00000000000100000000000149616000
00000000000000000000000149715250
00000001000000000000000150096750
00000001000100000000000150203750
00000000000100000000000151132250
00000000000000000000000151224500
00000001000000000000000151613000
00000001000100000000000151713000
00000000000100000000000152648750
00000000000000000000000152733750
00000001000000000000000153129500
00000001000100000000000153221750
00000000000100000000000154165000
00000000000000000000000154243001
00000001000000000000000154646000
00000001000100000000000154753000
00000000000100000000000155681501
00000000000000000000000155775500
00000001000000000000000156162250
00000001000100000000000156263500
00000000000100000000000157197750
00000000000000000000000157284750
00000001000000000000000157678750
00000001000100000000000157772750
00000000000100000000000158714250
00000000000000000000000158794000
00000001000000000000000159195000
00000001000100000000000159280750
00000000000100000000000160230750
00000000000000000000000160303250
00000001000000000000000160711500
00000001000100000000000160814500
00000000000100000000000161747001
00000000000000000000000161835750
00000001000000000000000162227750
00000001000100000000000162323750
00000000000100000000000163246750
00000000000000000000000163345000
00000001000000000000000163744250
00000001000100000000000163831750
00000000000100000000000164779750
00000000000000000000000164854250
00000001000000000000000165277250
00000001000100000000000165364250
00000000000100000000000166296250
00000000000000000000000166386750
00000001000000000000000166777000
00000001000100000000000166875250
00000000000100000000000167812750
00000000000000000000000167896000
00000001000000000000000168310000
00000001000100000000000168382750
00000000000100000000000169329000
00000000000000000000000169405250
00000001000000000000000169826500
00000001000100000000000169916500
00000000000100000000000170862001
00000000000000000000000170937750
00000001000000000000000171343000
00000001000100000000000171449000
00000000000100000000000172378501
00000000000000000000000172470250
00000001000000000000000172859250
00000001000100000000000172958250
00000000000100000000000173894750
00000000000000000000000173979500
00000001000000000000000174375750
00000001000100000000000174489500
00000000000100000000000175411250
00000000000000000000000175512000
00000001000000000000000175908750
00000001000100000000000175998500
00000000000100000000000176944250
00000000000000000000000177021250
00000001000000000000000177425000
00000001000100000000000177531000
00000000000100000000000178460750
00000000000000000000000178553750
00000001000000000000000178958250
00000001000100000000000179065000
00000000000100000000000179993750
