# Supplementary material for: Auditory presentation and synchronization in Adobe Flash and HTML5/JavaScript Web experiments
Source: Behav Res Methods. 2016 Jul 15;48(3):897–908. doi: 10.3758/s13428-016-0758-5 (PMC5003904; doi:10.3758/s13428-016-0758-5)
Supplement: Supplementary file 1 — (ZIP 1310 kb) [file 13428_2016_758_MOESM1_ESM.zip › Logs/aud-sep-lenlap-1000-ff-js.rtl]

[PC Software Vesion]
20121128
[ARM Firmware Version]
20120901
[Capture Date]
10 Nov 2015
[Capture Time]
17:33:57
[Capture Duration (Secs)]
180
[Changes]
433
[Samples]
720000
[Soak Rate]
0.0601388888888889
[Audio In 1 Threshold]
89
[Audio In 2 Threshold]
64
[Audio Out 1 Threshold]
64
[Audio Out 2 Threshold]
64
[Opto 1 Threshold]
125
[Opto 2 Threshold]
64
[Opto 3 Threshold]
64
[Opto 4 Threshold]
64
[Opto 1 Refreshes Blocked]
True
[Opto 2 Refreshes Blocked]
True
[Opto 3 Refreshes Blocked]
True
[Opto 4 Refreshes Blocked]
True
[Keypad4Description]
Button 4 of the BBTK Response Pad triggered when pressed.
[Keypad3Description]
Button 3 of the BBTK Response Pad triggered when pressed.
[Keypad2Description]
Button 2 of the BBTK Response Pad triggered when pressed.
[Keypad1Description]
Button 1 of the BBTK Response Pad triggered when pressed.
[Opto4Description]
Opto-detector 4 triggered by an active screen region.
[Opto3Description]
Opto-detector 3 triggered by an active screen region.
[Opto2Description]
Opto-detector 2 triggered by an active screen region.
[Opto1Description]
Opto-detector 1 triggered by an active screen region.
[TTLIn2Description]
TTL input 2 triggered by a digital signal.
[TTLIn1Description]
TTL input 1 triggered by a digital signal.
[AudIn2Description]
Audio input 2 triggered by a BBTK Mic.
[AudIn1Description]
Audio input 1 triggered by a BBTK Mic.
[ASC4Description]
Active Switch Closure output 4 generates a key down.
[ASC3Description]
Active Switch Closure output 3 generates a key down.
[ASC2Description]
Active Switch Closure output 2 generates a key down.
[ASC1Description]
Active Switch Closure output 1 generates a key down.
[TTLOut2Description]
TTL output 2 generates a digital signal.
[TTLOut1Description]
TTL output 1 generates a digital signal.
[AudOut2Description]
Audio output 2 generates a tone on the BBTK sounder.
[AudOut1Description]
Audio output 1 generates a tone on the BBTK sounder.
[Notes]

[Data]
00000000000000000000000000000000
00000001000000000000000000756500
00000001000100000000000000937250
00000000000100000000000001833750
00000000000000000000000001940500
00000001000000000000000002506250
00000001000100000000000002575750
00000000000100000000000003551750
00000000000000000000000003591250
00000001000000000000000004189250
00000001000100000000000004245500
00000000000100000000000005232750
00000000000000000000000005261000
00000001000000000000000005855500
00000001000100000000000005907750
00000000000100000000000006903000
00000000000000000000000006910750
00000001000000000000000007488500
00000001000100000000000007543750
00000000000100000000000008533500
00000000000000000000000008559250
00000001000000000000000009155000
00000001000100000000000009216750
00000000000100000000000010201750
00000000000000000000000010232250
00000001000000000000000010821250
00000001000100000000000010890250
00000000000100000000000011865500
00000000000000000000000011906250
00000001000000000000000012504250
00000001000100000000000012557500
00000000000100000000000013553250
00000000000000000000000013562500
00000001000000000000000014137500
00000001000100000000000014186500
00000000000100000000000015193000
00000000000000000000000015202500
00000001000000000000000015803750
00000001000100000000000015856750
00000000000100000000000016849250
00000000000000000000000016872750
00000001000000000000000017470000
00000001000100000000000017532750
00000000000100000000000018516500
00000000000000000000000018536750
00000001000000000000000019103250
00000001000100000000000019161250
00000000000100000000000020144500
00000000000000000000000020177250
00000001000000000000000020769500
00000001000100000000000020826500
00000000000100000000000021818000
00000000000000000000000021842500
00000001000000000000000022435750
00000001000100000000000022494250
00000000000100000000000023486500
00000000000000000000000023510250
00000001000000000000000024102250
00000001000100000000000024164000
00000000000100000000000025144750
00000000000000000000000025180000
00000001000000000000000025768500
00000001000100000000000025838000
00000000000100000000000026820500
00000000000000000000000026839000
00000001000000000000000027401750
00000001000100000000000027472750
00000000000100000000000028467250
00000000000000000000000028488750
00000001000000000000000029084750
00000001000100000000000029140250
00000000000100000000000030132500
00000000000000000000000030156250
00000001000000000000000030751000
00000001000100000000000030810000
00000000000100000000000031791750
00000000000000000000000031814000
00000001000000000000000032384000
00000001000100000000000032445750
00000000000100000000000033430750
00000000000000000000000033447750
00000001000000000000000034017000
00000001000100000000000034078750
00000000000100000000000035065750
00000000000000000000000035094750
00000001000000000000000035683500
00000001000100000000000035741000
00000000000100000000000036732750
00000000000000000000000036757000
00000001000000000000000037349750
00000001000100000000000037409250
00000000000100000000000038396500
00000000000000000000000038425250
00000001000000000000000039016250
00000001000100000000000039083750
00000000000100000000000040068000
00000000000000000000000040099750
00000001000000000000000040699250
00000001000100000000000040756500
00000000000100000000000041735000
00000000000000000000000041757500
00000001000000000000000042332250
00000001000100000000000042388500
00000000000100000000000043377500
00000000000000000000000043404500
00000001000000000000000043998750
00000001000100000000000044058250
00000000000100000000000045049250
00000000000000000000000045059250
00000001000000000000000045631750
00000001000100000000000045692500
00000000000100000000000046676250
00000000000000000000000046708500
00000001000000000000000047298000
00000001000100000000000047355250
00000000000100000000000048344250
00000000000000000000000048370750
00000001000000000000000048964500
00000001000100000000000049027000
00000000000100000000000050015500
00000000000000000000000050042500
00000001000000000000000050630750
00000001000100000000000050690250
00000000000100000000000051676500
00000000000000000000000051706000
00000001000000000000000052297250
00000001000100000000000052360000
00000000000100000000000053343500
00000000000000000000000053375500
00000001000000000000000053963500
00000001000100000000000054029500
00000000000100000000000055014500
00000000000000000000000055044750
00000001000000000000000055646500
00000001000100000000000055700500
00000000000100000000000056695250
00000000000000000000000056716500
00000001000000000000000057313000
00000001000100000000000057369750
00000000000100000000000058359000
00000000000000000000000058385250
00000001000000000000000058979250
00000001000100000000000059030000
00000000000100000000000060030500
00000000000000000000000060045500
00000001000000000000000060629000
00000001000100000000000060700000
00000000000100000000000061704500
00000000000000000000000061715500
00000001000000000000000062312000
00000001000100000000000062370750
00000000000100000000000063365000
00000000000000000000000063386250
00000001000000000000000063978250
00000001000100000000000064032500
00000000000100000000000065024500
00000000000000000000000065036000
00000001000000000000000065611500
00000001000100000000000065667500
00000000000100000000000066657500
00000000000000000000000066683500
00000001000000000000000067277750
00000001000100000000000067340250
00000000000100000000000068327250
00000000000000000000000068356250
00000001000000000000000068944000
00000001000100000000000069011500
00000000000100000000000070009500
00000000000000000000000070027250
00000001000000000000000070627250
00000001000100000000000070685500
00000000000100000000000071679500
00000000000000000000000071701500
00000001000000000000000072293500
00000001000100000000000072354250
00000000000100000000000073329000
00000000000000000000000073356500
00000001000000000000000073926500
00000001000100000000000073988250
00000000000100000000000074974500
00000000000000000000000074990250
00000001000000000000000075559500
00000001000100000000000075622500
00000000000100000000000076607000
00000000000000000000000076622500
00000001000000000000000077192500
00000001000100000000000077254750
00000000000100000000000078241500
00000000000000000000000078270250
00000001000000000000000078859000
00000001000100000000000078917000
00000000000100000000000079906500
00000000000000000000000079925500
00000001000000000000000080492000
00000001000100000000000080554000
00000000000100000000000081544250
00000000000000000000000081570000
00000001000000000000000082158500
00000001000100000000000082217500
00000000000100000000000083205750
00000000000000000000000083233000
00000001000000000000000083824750
00000001000100000000000083886250
00000000000100000000000084864000
00000000000000000000000084901750
00000001000000000000000085491250
00000001000100000000000085550750
00000000000100000000000086540500
00000000000000000000000086566250
00000001000000000000000087157500
00000001000100000000000087218000
00000000000100000000000088203000
00000000000000000000000088218000
00000001000000000000000088790500
00000001000100000000000088850750
00000000000100000000000089838000
00000000000000000000000089866250
00000001000000000000000090456750
00000001000100000000000090513500
00000000000100000000000091504250
00000000000000000000000091529000
00000001000000000000000092123250
00000001000100000000000092181250
00000000000100000000000093161250
00000000000000000000000093196750
00000001000000000000000093789750
00000001000100000000000093851000
00000000000100000000000094836500
00000000000000000000000094866500
00000001000000000000000095456000
00000001000100000000000095514500
00000000000100000000000096500500
00000000000000000000000096530000
00000001000000000000000097122250
00000001000100000000000097174000
00000000000100000000000098158750
00000000000000000000000098189500
00000001000000000000000098772000
00000001000100000000000098834000
00000000000100000000000099831750
00000000000000000000000099849250
00000001000000000000000100438500
00000001000100000000000100501750
00000000000100000000000101483750
00000000000000000000000101517250
00000001000000000000000102121500
00000001000100000000000102177500
00000000000100000000000103165500
00000000000000000000000103193000
00000001000000000000000103787750
00000001000100000000000103849250
00000000000100000000000104833250
00000000000000000000000104864750
00000001000000000000000105454250
00000001000100000000000105507000
00000000000100000000000106500500
00000000000000000000000106522500
00000001000000000000000107120500
00000001000100000000000107174250
00000000000100000000000108156000
00000000000000000000000108189750
00000001000000000000000108787000
00000001000100000000000108847000
00000000000100000000000109830500
00000000000000000000000109862500
00000001000000000000000110453250
00000001000100000000000110515750
00000000000100000000000111498000
00000000000000000000000111531250
00000001000000000000000112119750
00000001000100000000000112177750
00000000000100000000000113156750
00000000000000000000000113193000
00000001000000000000000113786000
00000001000100000000000113846750
00000000000100000000000114833250
00000000000000000000000114854750
00000001000000000000000115419000
00000001000100000000000115489500
00000000000100000000000116481500
00000000000000000000000116505000
00000001000000000000000117102000
00000001000100000000000117156000
00000000000100000000000118146000
00000000000000000000000118171500
00000001000000000000000118768500
00000001000100000000000118825750
00000000000100000000000119805250
00000000000000000000000119841250
00000001000000000000000120434750
00000001000100000000000120495000
00000000000100000000000121480500
00000000000000000000000121502000
00000001000000000000000122067750
00000001000100000000000122124250
00000000000100000000000123114500
00000000000000000000000123139750
00000001000000000000000123734250
00000001000100000000000123794500
00000000000100000000000124788500
00000000000000000000000124810500
00000001000000000000000125400500
00000001000100000000000125457250
00000000000100000000000126455000
00000000000000000000000126472750
00000001000000000000000127067000
00000001000100000000000127127500
00000000000100000000000128103000
00000000000000000000000128143000
00000001000000000000000128733250
00000001000100000000000128804250
00000000000100000000000129784000
00000000000000000000000129819750
00000001000000000000000130416250
00000001000100000000000130472000
00000000000100000000000131456250
00000000000000000000000131487500
00000001000000000000000132082750
00000001000100000000000132142750
00000000000100000000000133128000
00000000000000000000000133158750
00000001000000000000000133749000
00000001000100000000000133806000
00000000000100000000000134798250
00000000000000000000000134822000
00000001000000000000000135415500
00000001000100000000000135474000
00000000000100000000000136456750
00000000000000000000000136479000
00000001000000000000000137048500
00000001000100000000000137111500
00000000000100000000000138095250
00000000000000000000000138127000
00000001000000000000000138714750
00000001000100000000000138776750
00000000000100000000000139782750
00000000000000000000000139784750
00000001000000000000000140347750
00000001000100000000000140392250
00000001000000000000000141397750
00000000000000000000000141400500
00000001000000000000000141964250
00000001000100000000000142032250
00000000000100000000000143009250
00000000000000000000000143047750
00000001000000000000000143647250
00000001000100000000000143702500
00000000000100000000000144693000
00000000000000000000000144718000
00000001000000000000000145313500
00000001000100000000000145372250
00000000000100000000000146361250
00000000000000000000000146387500
00000001000000000000000146980000
00000001000100000000000147046000
00000000000100000000000148027500
00000000000000000000000148061250
00000001000000000000000148663000
00000001000100000000000148716750
00000000000100000000000149709000
00000000000000000000000149732250
00000001000000000000000150329500
00000001000100000000000150384750
00000000000100000000000151375250
00000000000000000000000151400250
00000001000000000000000151995750
00000001000100000000000152058000
00000000000100000000000153047000
00000000000000000000000153074000
00000001000000000000000153662000
00000001000100000000000153729500
00000000000100000000000154710500
00000000000000000000000154745000
00000001000000000000000155345250
00000001000100000000000155402250
00000000000100000000000156392250
00000000000000000000000156412250
00000001000000000000000156978250
00000001000100000000000157034000
00000000000100000000000158028250
00000000000000000000000158049500
00000001000000000000000158644500
00000001000100000000000158702750
00000000000100000000000159691250
00000000000000000000000159718750
00000001000000000000000160310750
00000001000100000000000160372000
00000000000100000000000161356250
00000000000000000000000161387500
00000001000000000000000161977250
00000001000100000000000162033750
00000000000100000000000163036000
00000000000000000000000163049250
00000001000000000000000163643500
00000001000100000000000163694750
00000000000100000000000164694250
00000000000000000000000164710750
00000001000000000000000165310000
00000001000100000000000165365750
00000000000100000000000166357250
00000000000000000000000166381000
00000001000000000000000166976250
00000001000100000000000167037250
00000000000100000000000168021750
00000000000000000000000168052750
00000001000000000000000168642750
00000001000100000000000168710750
00000000000100000000000169692250
00000000000000000000000169726250
00000001000000000000000170325750
00000001000100000000000170379500
00000000000100000000000171371000
00000000000000000000000171395000
00000001000000000000000171992250
00000001000100000000000172046750
00000000000100000000000173042000
00000000000000000000000173062750
00000001000000000000000173658500
00000001000100000000000173720000
00000000000100000000000174697750
00000000000000000000000174725000
00000001000000000000000175291500
00000001000100000000000175359250
00000000000100000000000176341750
00000000000000000000000176374750
00000001000000000000000176957750
00000001000100000000000177028500
00000000000100000000000178024250
00000000000000000000000178044500
00000001000000000000000178641000
00000001000100000000000178701000
00000000000100000000000179686500
00000000000000000000000179716500
