# Supplementary material for: Auditory presentation and synchronization in Adobe Flash and HTML5/JavaScript Web experiments
Source: Behav Res Methods. 2016 Jul 15;48(3):897–908. doi: 10.3758/s13428-016-0758-5 (PMC5003904; doi:10.3758/s13428-016-0758-5)
Supplement: Supplementary file 1 — (ZIP 1310 kb) [file 13428_2016_758_MOESM1_ESM.zip › Logs/aud-sep-officepc-1000-cr.rtl]

[PC Software Vesion]
20121128
[ARM Firmware Version]
20120901
[Capture Date]
10 Nov 2015
[Capture Time]
15:51:10
[Capture Duration (Secs)]
180
[Changes]
479
[Samples]
720000
[Soak Rate]
0.0665277777777778
[Audio In 1 Threshold]
89
[Audio In 2 Threshold]
64
[Audio Out 1 Threshold]
64
[Audio Out 2 Threshold]
64
[Opto 1 Threshold]
115
[Opto 2 Threshold]
64
[Opto 3 Threshold]
64
[Opto 4 Threshold]
64
[Opto 1 Refreshes Blocked]
True
[Opto 2 Refreshes Blocked]
True
[Opto 3 Refreshes Blocked]
True
[Opto 4 Refreshes Blocked]
True
[Keypad4Description]
Button 4 of the BBTK Response Pad triggered when pressed.
[Keypad3Description]
Button 3 of the BBTK Response Pad triggered when pressed.
[Keypad2Description]
Button 2 of the BBTK Response Pad triggered when pressed.
[Keypad1Description]
Button 1 of the BBTK Response Pad triggered when pressed.
[Opto4Description]
Opto-detector 4 triggered by an active screen region.
[Opto3Description]
Opto-detector 3 triggered by an active screen region.
[Opto2Description]
Opto-detector 2 triggered by an active screen region.
[Opto1Description]
Opto-detector 1 triggered by an active screen region.
[TTLIn2Description]
TTL input 2 triggered by a digital signal.
[TTLIn1Description]
TTL input 1 triggered by a digital signal.
[AudIn2Description]
Audio input 2 triggered by a BBTK Mic.
[AudIn1Description]
Audio input 1 triggered by a BBTK Mic.
[ASC4Description]
Active Switch Closure output 4 generates a key down.
[ASC3Description]
Active Switch Closure output 3 generates a key down.
[ASC2Description]
Active Switch Closure output 2 generates a key down.
[ASC1Description]
Active Switch Closure output 1 generates a key down.
[TTLOut2Description]
TTL output 2 generates a digital signal.
[TTLOut1Description]
TTL output 1 generates a digital signal.
[AudOut2Description]
Audio output 2 generates a tone on the BBTK sounder.
[AudOut1Description]
Audio output 1 generates a tone on the BBTK sounder.
[Notes]

[Data]
00000000000000000000000000000000
00000001000000000000000001184250
00000001000100000000000001276750
00000000000100000000000002218001
00000000000000000000000002296250
00000001000000000000000002701001
00000001000100000000000002809250
00000000000100000000000003718001
00000000000000000000000003829001
00000001000000000000000004200750
00000001000100000000000004295250
00000000000100000000000005218250
00000000000000000000000005315001
00000001000000000000000005700750
00000001000100000000000005804501
00000000000100000000000006718250
00000000000000000000000006824250
00000001000000000000000007201001
00000001000100000000000007313750
00000000000100000000000008218250
00000000000000000000000008333501
00000001000000000000000008701001
00000001000100000000000008800001
00000000000100000000000009718250
00000000000000000000000009819750
00000001000000000000000010201001
00000001000100000000000010309250
00000000000100000000000011218250
00000000000000000000000011329001
00000001000000000000000011701001
00000001000100000000000011795250
00000000000100000000000012718250
00000000000000000000000012815001
00000001000000000000000013201001
00000001000100000000000013304750
00000000000100000000000014218250
00000000000000000000000014324501
00000001000000000000000014701001
00000001000100000000000014814001
00000000000100000000000015718250
00000000000000000000000015833750
00000001000000000000000016201001
00000001000100000000000016300001
00000000000100000000000017218250
00000000000000000000000017319750
00000001000000000000000017701001
00000001000100000000000017809250
00000000000100000000000018718250
00000000000000000000000018829001
00000001000000000000000019201001
00000001000100000000000019295501
00000000000100000000000020218250
00000000000000000000000020315250
00000001000000000000000020701001
00000001000100000000000020804750
00000000000100000000000021718250
00000000000000000000000021824501
00000001000000000000000022201001
00000001000100000000000022314001
00000000000100000000000023218250
00000000000000000000000023333750
00000001000000000000000023701001
00000001000100000000000023800250
00000000000100000000000024718250
00000000000000000000000024820001
00000001000000000000000025201001
00000001000100000000000025309501
00000000000100000000000026218250
00000000000000000000000026329250
00000001000000000000000026701001
00000001000100000000000026795501
00000000000100000000000027718250
00000000000000000000000027815250
00000001000000000000000028201001
00000001000100000000000028304750
00000000000100000000000029218250
00000000000000000000000029324501
00000001000000000000000029701001
00000001000100000000000029814250
00000000000100000000000030718250
00000000000000000000000030834001
00000001000000000000000031201001
00000001000100000000000031300250
00000000000100000000000032218250
00000000000000000000000032320001
00000001000000000000000032701001
00000001000100000000000032809501
00000000000100000000000033718250
00000000000000000000000033829250
00000001000000000000000034201001
00000001000100000000000034295750
00000000000100000000000035218250
00000000000000000000000035315501
00000001000000000000000035701001
00000001000100000000000035805001
00000000000100000000000036718250
00000000000000000000000036824750
00000001000000000000000037201001
00000001000100000000000037314250
00000000000100000000000038218501
00000000000000000000000038334001
00000001000000000000000038701001
00000001000100000000000038800501
00000000000100000000000039718501
00000000000000000000000039820001
00000001000000000000000040201250
00000001000100000000000040309750
00000000000100000000000041218501
00000000000000000000000041329501
00000001000000000000000041701001
00000001000100000000000041795750
00000000000100000000000042718501
00000000000000000000000042815501
00000001000000000000000043201001
00000001000100000000000043305001
00000000000100000000000044218501
00000000000000000000000044324750
00000001000000000000000044701250
00000001000100000000000044814501
00000000000100000000000045718501
00000000000000000000000045834001
00000001000000000000000046201001
00000001000100000000000046300501
00000000000100000000000047218501
00000000000000000000000047320250
00000001000000000000000047701250
00000001000100000000000047809750
00000000000100000000000048718501
00000000000000000000000048829501
00000001000000000000000049201250
00000001000100000000000049296001
00000000000100000000000050218501
00000000000000000000000050315501
00000001000000000000000050701250
00000001000100000000000050805250
00000000000100000000000051718501
00000000000000000000000051825001
00000001000000000000000052201250
00000001000100000000000052314501
00000000000100000000000053218501
00000000000000000000000053334250
00000001000000000000000053701250
00000001000100000000000053800501
00000000000100000000000054718501
00000000000000000000000054820250
00000001000000000000000055201250
00000001000100000000000055310001
00000000000100000000000056218501
00000000000000000000000056329501
00000001000000000000000056701250
00000001000100000000000056796001
00000000000100000000000057718501
00000000000000000000000057815750
00000001000000000000000058201250
00000001000100000000000058305250
00000000000100000000000059218501
00000000000000000000000059325001
00000001000000000000000059701250
00000001000100000000000059814501
00000000000100000000000060718501
00000000000000000000000060834250
00000001000000000000000061201250
00000001000100000000000061300750
00000000000100000000000062218501
00000000000000000000000062320501
00000001000000000000000062701250
00000001000100000000000062810001
00000000000100000000000063718501
00000000000000000000000063829750
00000001000000000000000064201250
00000001000100000000000064296001
00000000000100000000000065218501
00000000000000000000000065315750
00000001000000000000000065701250
00000001000100000000000065805501
00000000000100000000000066718501
00000000000000000000000066825001
00000001000000000000000067201250
00000001000100000000000067314750
00000000000100000000000068218501
00000000000000000000000068334501
00000001000000000000000068701250
00000001000100000000000068800750
00000000000100000000000069718750
00000000000000000000000069820501
00000001000000000000000070201250
00000001000100000000000070310001
00000000000100000000000071218750
00000000000000000000000071329750
00000001000000000000000071701250
00000001000100000000000071796250
00000000000100000000000072718750
00000000000000000000000072816001
00000001000000000000000073201250
00000001000100000000000073305501
00000000000100000000000074218750
00000000000000000000000074325250
00000001000000000000000074701501
00000001000100000000000074814750
00000000000100000000000075718750
00000000000000000000000075834501
00000001000000000000000076201501
00000001000100000000000076301001
00000000000100000000000077218750
00000000000000000000000077320501
00000001000000000000000077701501
00000001000100000000000077810250
00000000000100000000000078718750
00000000000000000000000078830001
00000001000000000000000079201501
00000001000100000000000079296250
00000000000100000000000080218750
00000000000000000000000080316001
00000001000000000000000080701501
00000001000100000000000080805501
00000000000100000000000081718750
00000000000000000000000081825250
00000001000000000000000082201501
00000001000100000000000082315001
00000000000100000000000083218750
00000000000000000000000083334501
00000001000000000000000083701501
00000001000100000000000083801001
00000000000100000000000084718750
00000000000000000000000084820750
00000001000000000000000085201501
00000001000100000000000085310250
00000000000100000000000086218750
00000000000000000000000086330001
00000001000000000000000086701501
00000001000100000000000086796501
00000000000100000000000087718750
00000000000000000000000087816001
00000001000000000000000088201501
00000001000100000000000088305750
00000000000100000000000089218750
00000000000000000000000089325501
00000001000000000000000089701501
00000001000100000000000089815001
00000000000100000000000090718750
00000000000000000000000090834750
00000001000000000000000091201501
00000001000100000000000091301001
00000000000100000000000092218750
00000000000000000000000092320750
00000001000000000000000092701501
00000001000100000000000092810501
00000000000100000000000093718750
00000000000000000000000093830250
00000001000000000000000094201501
00000001000100000000000094296501
00000000000100000000000095218750
00000000000000000000000095316250
00000001000000000000000095701501
00000001000100000000000095805750
00000000000100000000000096718750
00000000000000000000000096825501
00000001000000000000000097201501
00000001000100000000000097315001
00000000000100000000000098218750
00000000000000000000000098334750
00000001000000000000000098701501
00000001000100000000000098801250
00000000000100000000000099718750
00000000000000000000000099821001
00000001000000000000000100201501
00000001000100000000000100310501
00000000000100000000000101219001
00000000000000000000000101330250
00000001000000000000000101701750
00000001000100000000000101796501
00000000000100000000000102719001
00000000000000000000000102816250
00000001000000000000000103201750
00000001000100000000000103306001
00000000000100000000000104219001
00000000000000000000000104325750
00000001000000000000000104701750
00000001000100000000000104815250
00000000000100000000000105719001
00000000000000000000000105835001
00000001000000000000000106201750
00000001000100000000000106301250
00000000000100000000000107219001
00000000000000000000000107321001
00000001000000000000000107701750
00000001000100000000000107810501
00000000000100000000000108719001
00000000000000000000000108830250
00000001000000000000000109201750
00000001000100000000000109296750
00000000000100000000000110219001
00000000000000000000000110316501
00000001000000000000000110701750
00000001000100000000000110806001
00000000000100000000000111719001
00000000000000000000000111825750
00000001000000000000000112201750
00000001000100000000000112315250
00000000000100000000000113219001
00000000000000000000000113335001
00000001000000000000000113701750
00000001000100000000000113801501
00000000000100000000000114719001
00000000000000000000000114821001
00000001000000000000000115201750
00000001000100000000000115310750
00000000000100000000000116219001
00000000000000000000000116330501
00000001000000000000000116701750
00000001000100000000000116796750
00000000000100000000000117719001
00000000000000000000000117816501
00000001000000000000000118201750
00000001000100000000000118306001
00000000000100000000000119219001
00000000000000000000000119325750
00000001000000000000000119701750
00000001000100000000000119815501
00000000000100000000000120719001
00000000000000000000000120835250
00000001000000000000000121201750
00000001000100000000000121301501
00000000000100000000000122219001
00000000000000000000000122321250
00000001000000000000000122701750
00000001000100000000000122810750
00000000000100000000000123719001
00000000000000000000000123830501
00000001000000000000000124201750
00000001000100000000000124297001
00000000000100000000000125219001
00000000000000000000000125316750
00000001000000000000000125701750
00000001000100000000000125806250
00000000000100000000000126719001
00000000000000000000000126826001
00000001000000000000000127201750
00000001000100000000000127315501
00000000000100000000000128219001
00000000000000000000000128335250
00000001000000000000000128701750
00000001000100000000000128801750
00000000000100000000000129719001
00000000000000000000000129821250
00000001000000000000000130201750
00000001000100000000000130311001
00000000000100000000000131219001
00000000000000000000000131330750
00000001000000000000000131702001
00000001000100000000000131797001
00000000000100000000000132719001
00000000000000000000000132816750
00000001000000000000000133201750
00000001000100000000000133306250
00000000000100000000000134219250
00000000000000000000000134326001
00000001000000000000000134702001
00000001000100000000000134815750
00000000000100000000000135719250
00000000000000000000000135835250
00000001000000000000000136202001
00000001000100000000000136301750
00000000000100000000000137219250
00000000000000000000000137321501
00000001000000000000000137702001
00000001000100000000000137811001
00000000000100000000000138719250
00000000000000000000000138830750
00000001000000000000000139202001
00000001000100000000000139297250
00000000000100000000000140219250
00000000000000000000000140316750
00000001000000000000000140702001
00000001000100000000000140806501
00000000000100000000000141719250
00000000000000000000000141826250
00000001000000000000000142202001
00000001000100000000000142315750
00000000000100000000000143219250
00000000000000000000000143335501
00000001000000000000000143702001
00000001000100000000000143801750
00000000000100000000000144719250
00000000000000000000000144821501
00000001000000000000000145202001
00000001000100000000000145311250
00000000000100000000000146219250
00000000000000000000000146330750
00000001000000000000000146702001
00000001000100000000000146797250
00000000000100000000000147719250
00000000000000000000000147817001
00000001000000000000000148202001
00000001000100000000000148306501
00000000000100000000000149219250
00000000000000000000000149326250
00000001000000000000000149702001
00000001000100000000000149815750
00000000000100000000000150719250
00000000000000000000000150835501
00000001000000000000000151202001
00000001000100000000000151302001
00000000000100000000000152219250
00000000000000000000000152321750
00000001000000000000000152702001
00000001000100000000000152811250
00000000000100000000000153719250
00000000000000000000000153831001
00000001000000000000000154202001
00000001000100000000000154297250
00000000000100000000000155219250
00000000000000000000000155317001
00000001000000000000000155702001
00000001000100000000000155806750
00000000000100000000000156719250
00000000000000000000000156826250
00000001000000000000000157202001
00000001000100000000000157316001
00000000000100000000000158219250
00000000000000000000000158335750
00000001000000000000000158702001
00000001000100000000000158802001
00000000000100000000000159719250
00000000000000000000000159821750
00000001000000000000000160202001
00000001000100000000000160311250
00000000000100000000000161219250
00000000000000000000000161331001
00000001000000000000000161702001
00000001000100000000000161797501
00000000000100000000000162719250
00000000000000000000000162817250
00000001000000000000000163202001
00000001000100000000000163306750
00000000000100000000000164219250
00000000000000000000000164326501
00000001000000000000000164702001
00000001000100000000000164816001
00000000000100000000000165719501
00000000000000000000000165835750
00000001000000000000000166202001
00000001000100000000000166302250
00000000000100000000000167219501
00000000000000000000000167321750
00000001000000000000000167702250
00000001000100000000000167811501
00000000000100000000000168719501
00000000000000000000000168831250
00000001000000000000000169202001
00000001000100000000000169297501
00000000000100000000000170219501
00000000000000000000000170317250
00000001000000000000000170702250
00000001000100000000000170806750
00000000000100000000000171719501
00000000000000000000000171826501
00000001000000000000000172202250
00000001000100000000000172316250
00000000000100000000000173219501
00000000000000000000000173336001
00000001000000000000000173702250
00000001000100000000000173802250
00000000000100000000000174719501
00000000000000000000000174822001
00000001000000000000000175202250
00000001000100000000000175311501
00000000000100000000000176219501
00000000000000000000000176331250
00000001000000000000000176702250
00000001000100000000000176797750
00000000000100000000000177719501
00000000000000000000000177817250
00000001000000000000000178202250
00000001000100000000000178307001
00000000000100000000000179219501
00000000000000000000000179326750
00000001000000000000000179702250
00000001000100000000000179816250
