# Supplementary material for: Auditory presentation and synchronization in Adobe Flash and HTML5/JavaScript Web experiments
Source: Behav Res Methods. 2016 Jul 15;48(3):897–908. doi: 10.3758/s13428-016-0758-5 (PMC5003904; doi:10.3758/s13428-016-0758-5)
Supplement: Supplementary file 1 — (ZIP 1310 kb) [file 13428_2016_758_MOESM1_ESM.zip › Logs/aud-sep-officepc-1000-cr-fl-rep.rtl]

[PC Software Vesion]
20121128
[ARM Firmware Version]
20120901
[Capture Date]
11 Nov 2015
[Capture Time]
12:12:36
[Capture Duration (Secs)]
180
[Changes]
469
[Samples]
720000
[Soak Rate]
0.0651388888888889
[Audio In 1 Threshold]
89
[Audio In 2 Threshold]
64
[Audio Out 1 Threshold]
64
[Audio Out 2 Threshold]
64
[Opto 1 Threshold]
114
[Opto 2 Threshold]
64
[Opto 3 Threshold]
64
[Opto 4 Threshold]
64
[Opto 1 Refreshes Blocked]
True
[Opto 2 Refreshes Blocked]
True
[Opto 3 Refreshes Blocked]
True
[Opto 4 Refreshes Blocked]
True
[Keypad4Description]
Button 4 of the BBTK Response Pad triggered when pressed.
[Keypad3Description]
Button 3 of the BBTK Response Pad triggered when pressed.
[Keypad2Description]
Button 2 of the BBTK Response Pad triggered when pressed.
[Keypad1Description]
Button 1 of the BBTK Response Pad triggered when pressed.
[Opto4Description]
Opto-detector 4 triggered by an active screen region.
[Opto3Description]
Opto-detector 3 triggered by an active screen region.
[Opto2Description]
Opto-detector 2 triggered by an active screen region.
[Opto1Description]
Opto-detector 1 triggered by an active screen region.
[TTLIn2Description]
TTL input 2 triggered by a digital signal.
[TTLIn1Description]
TTL input 1 triggered by a digital signal.
[AudIn2Description]
Audio input 2 triggered by a BBTK Mic.
[AudIn1Description]
Audio input 1 triggered by a BBTK Mic.
[ASC4Description]
Active Switch Closure output 4 generates a key down.
[ASC3Description]
Active Switch Closure output 3 generates a key down.
[ASC2Description]
Active Switch Closure output 2 generates a key down.
[ASC1Description]
Active Switch Closure output 1 generates a key down.
[TTLOut2Description]
TTL output 2 generates a digital signal.
[TTLOut1Description]
TTL output 1 generates a digital signal.
[AudOut2Description]
Audio output 2 generates a tone on the BBTK sounder.
[AudOut1Description]
Audio output 1 generates a tone on the BBTK sounder.
[Notes]

[Data]
00000000000000000000000000000000
00000001000000000000000001416250
00000001000100000000000001484000
00000000000100000000000002434500
00000000000000000000000002503750
00000001000000000000000002917000
00000001000100000000000003039750
00000000000100000000000003951000
00000000000000000000000004059500
00000001000000000000000004433000
00000001000100000000000004549000
00000000000100000000000005451000
00000000000000000000000005568750
00000001000000000000000005933000
00000001000100000000000006035250
00000000000100000000000006951250
00000000000000000000000007054750
00000001000000000000000007433000
00000001000100000000000007544500
00000000000100000000000008451000
00000000000000000000000008564250
00000001000000000000000008933000
00000001000100000000000009030500
00000000000100000000000009951250
00000000000000000000000010050250
00000001000000000000000010433000
00000001000100000000000010540000
00000000000100000000000011467750
00000000000000000000000011559500
00000001000000000000000011966250
00000001000100000000000012072500
00000000000100000000000013001250
00000000000000000000000013092000
00000001000000000000000013499750
00000001000100000000000013605000
00000000000100000000000014534500
00000000000000000000000014624750
00000001000000000000000015033000
00000001000100000000000015160750
00000000000100000000000016068000
00000000000000000000000016180250
00000001000000000000000016566250
00000001000100000000000016693250
00000000000100000000000017601250
00000000000000000000000017713000
00000001000000000000000018099750
00000001000100000000000018202500
00000000000100000000000019134500
00000000000000000000000019222250
00000001000000000000000019633000
00000001000100000000000019758250
00000000000100000000000020668000
00000000000000000000000020778000
00000001000000000000000021166500
00000001000100000000000021290750
00000000000100000000000022201250
00000000000000000000000022310500
00000001000000000000000022699750
00000001000100000000000022823250
00000000000100000000000023734500
00000000000000000000000023843000
00000001000000000000000024233000
00000001000100000000000024355750
00000000000100000000000025268000
00000000000000000000000025375500
00000001000000000000000025766500
00000001000100000000000025888500
00000000000100000000000026801250
00000000000000000000000026908000
00000001000000000000000027299750
00000001000100000000000027421000
00000000000100000000000028318000
00000000000000000000000028440500
00000001000000000000000028799750
00000001000100000000000028907000
00000000000100000000000029818000
00000000000000000000000029926750
00000001000000000000000030299750
00000001000100000000000030416250
00000000000100000000000031318000
00000000000000000000000031436000
00000001000000000000000031799750
00000001000100000000000031902500
00000000000100000000000032818000
00000000000000000000000032922000
00000001000000000000000033299750
00000001000100000000000033411750
00000000000100000000000034318000
00000000000000000000000034431500
00000001000000000000000034799750
00000001000100000000000034921000
00000000000100000000000035818000
00000000000000000000000035940750
00000001000000000000000036299750
00000001000100000000000036407000
00000000000100000000000037318000
00000000000000000000000037426750
00000001000000000000000037799750
00000001000100000000000037916500
00000000000100000000000038818000
00000000000000000000000038936000
00000001000000000000000039299750
00000001000100000000000039402500
00000000000100000000000040318000
00000000000000000000000040422250
00000001000000000000000040800000
00000001000100000000000040911750
00000000000100000000000041818000
00000000000000000000000041931500
00000001000000000000000042316500
00000001000100000000000042421250
00000000000100000000000043351500
00000000000000000000000043440750
00000001000000000000000043850000
00000001000100000000000043953750
00000000000100000000000044884750
00000000000000000000000044973250
00000001000000000000000045383250
00000001000100000000000045509500
00000000000100000000000046418000
00000000000000000000000046529000
00000001000000000000000046916500
00000001000100000000000047042000
00000000000100000000000047951500
00000000000000000000000048061750
00000001000000000000000048450000
00000001000100000000000048551250
00000000000100000000000049484750
00000000000000000000000049571000
00000001000000000000000049983250
00000001000100000000000050107000
00000000000100000000000051018250
00000000000000000000000051126750
00000001000000000000000051516500
00000001000100000000000051639500
00000000000100000000000052551500
00000000000000000000000052659250
00000001000000000000000053050000
00000001000100000000000053172000
00000000000100000000000054084750
00000000000000000000000054191750
00000001000000000000000054583250
00000001000100000000000054704500
00000000000100000000000055618250
00000000000000000000000055724250
00000001000000000000000056116750
00000001000100000000000056237000
00000000000100000000000057151500
00000000000000000000000057256750
00000001000000000000000057650000
00000001000100000000000057769750
00000000000100000000000058684750
00000000000000000000000058789250
00000001000000000000000059183250
00000001000100000000000059302250
00000000000100000000000060218250
00000000000000000000000060321750
00000001000000000000000060716750
00000001000100000000000060834750
00000000000100000000000061751500
00000000000000000000000061854500
00000001000000000000000062250000
00000001000100000000000062367250
00000000000100000000000063301500
00000000000000000000000063387000
00000001000000000000000063783500
00000001000100000000000063899750
00000000000100000000000064818250
00000000000000000000000064919500
00000001000000000000000065316750
00000001000100000000000065432250
00000000000100000000000066351500
00000000000000000000000066452000
00000001000000000000000066850000
00000001000100000000000066964750
00000000000100000000000067885000
00000000000000000000000067984500
00000001000000000000000068383500
00000001000100000000000068497250
00000000000100000000000069418250
00000000000000000000000069517000
00000001000000000000000069916750
00000001000100000000000070029750
00000000000100000000000070951750
00000000000000000000000071049500
00000001000000000000000071450000
00000001000100000000000071562500
00000000000100000000000072485000
00000000000000000000000072582000
00000001000000000000000072983500
00000001000100000000000073095000
00000000000100000000000074018250
00000000000000000000000074114500
00000001000000000000000074516750
00000001000100000000000074627500
00000000000100000000000075551750
00000000000000000000000075647250
00000001000000000000000076050250
00000001000100000000000076160000
00000000000100000000000077085000
00000000000000000000000077179750
00000001000000000000000077583500
00000001000100000000000077692500
00000000000100000000000078618250
00000000000000000000000078712250
00000001000000000000000079116750
00000001000100000000000079225000
00000000000100000000000080151750
00000000000000000000000080244750
00000001000000000000000080650250
00000001000100000000000080757500
00000000000100000000000081685000
00000000000000000000000081777250
00000001000000000000000082183500
00000001000100000000000082313250
00000000000100000000000083235000
00000000000000000000000083333000
00000001000000000000000083716750
00000001000100000000000083822750
00000000000100000000000084751750
00000000000000000000000084842250
00000001000000000000000085250250
00000001000100000000000085355250
00000000000100000000000086285000
00000000000000000000000086374750
00000001000000000000000086783500
00000001000100000000000086911000
00000000000100000000000087818500
00000000000000000000000087930500
00000001000000000000000088300250
00000001000100000000000088420250
00000000000100000000000089318500
00000000000000000000000089440000
00000001000000000000000089800250
00000001000100000000000089906250
00000000000100000000000090818500
00000000000000000000000090926000
00000001000000000000000091300250
00000001000100000000000091415500
00000000000100000000000092318500
00000000000000000000000092435250
00000001000000000000000092800250
00000001000100000000000092901750
00000000000100000000000093818500
00000000000000000000000093921500
00000001000000000000000094300250
00000001000100000000000094411000
00000000000100000000000095318500
00000000000000000000000095430750
00000001000000000000000095817000
00000001000100000000000095943500
00000000000100000000000096851750
00000000000000000000000096963250
00000001000000000000000097350250
00000001000100000000000097452750
00000000000100000000000098385250
00000000000000000000000098472500
00000001000000000000000098883750
00000001000100000000000099008500
00000000000100000000000099918500
00000000000000000000000100028250
00000001000000000000000100417000
00000001000100000000000100541250
00000000000100000000000101451750
00000000000000000000000101560750
00000001000000000000000101950250
00000001000100000000000102073750
00000000000100000000000102985250
00000000000000000000000103093250
00000001000000000000000103483750
00000001000100000000000103606250
00000000000100000000000104518500
00000000000000000000000104626000
00000001000000000000000105017000
00000001000100000000000105138750
00000000000100000000000106052000
00000000000000000000000106158500
00000001000000000000000106550500
00000001000100000000000106671250
00000000000100000000000107585250
00000000000000000000000107691000
00000001000000000000000108083750
00000001000100000000000108203750
00000000000100000000000109118500
00000000000000000000000109223500
00000001000000000000000109617000
00000001000100000000000109736250
00000000000100000000000110652000
00000000000000000000000110756000
00000001000000000000000111150500
00000001000100000000000111268750
00000000000100000000000112185250
00000000000000000000000112288500
00000001000000000000000112683750
00000001000100000000000112801250
00000000000100000000000113718500
00000000000000000000000113821000
00000001000000000000000114217000
00000001000100000000000114334000
00000000000100000000000115252000
00000000000000000000000115353500
00000001000000000000000115750500
00000001000100000000000115866500
00000000000100000000000116785250
00000000000000000000000116886000
00000001000000000000000117283750
00000001000100000000000117399000
00000000000100000000000118318750
00000000000000000000000118418750
00000001000000000000000118817250
00000001000100000000000118931500
00000000000100000000000119852000
00000000000000000000000119951250
00000001000000000000000120350500
00000001000100000000000120464000
00000000000100000000000121385250
00000000000000000000000121483750
00000001000000000000000121883750
00000001000100000000000121996500
00000000000100000000000122918750
00000000000000000000000123016250
00000001000000000000000123417250
00000001000100000000000123529000
00000000000100000000000124452000
00000000000000000000000124548750
00000001000000000000000124950500
00000001000100000000000125061500
00000000000100000000000125985500
00000000000000000000000126081250
00000001000000000000000126484000
00000001000100000000000126594250
00000000000100000000000127518750
00000000000000000000000127613750
00000001000000000000000128017250
00000001000100000000000128126750
00000000000100000000000129052000
00000000000000000000000129146250
00000001000000000000000129550500
00000001000100000000000129659250
00000000000100000000000130585500
00000000000000000000000130678750
00000001000000000000000131084000
00000001000100000000000131191750
00000000000100000000000132118750
00000000000000000000000132211500
00000001000000000000000132617250
00000001000100000000000132724250
00000000000100000000000133652000
00000000000000000000000133744000
00000001000000000000000134150500
00000001000100000000000134256750
00000000000100000000000135185500
00000000000000000000000135276500
00000001000000000000000135684000
00000001000100000000000135812500
00000000000100000000000136718750
00000000000000000000000136832250
00000001000000000000000137217250
00000001000100000000000137321750
00000000000100000000000138252250
00000000000000000000000138341500
00000001000000000000000138750500
00000001000100000000000138854250
00000000000100000000000139785500
00000000000000000000000139874000
00000001000000000000000140284000
00000001000100000000000140410000
00000000000100000000000141318750
00000000000000000000000141429750
00000001000000000000000141817250
00000001000100000000000141942750
00000000000100000000000142852250
00000000000000000000000142962250
00000001000000000000000143350750
00000001000100000000000143452000
00000000000100000000000144385500
00000000000000000000000144471750
00000001000000000000000144884000
00000001000100000000000145007750
00000000000100000000000145919000
00000000000000000000000146027250
00000001000000000000000146417250
00000001000100000000000146540250
00000000000100000000000147452250
00000000000000000000000147560000
00000001000000000000000147934000
00000001000100000000000148049500
00000000000100000000000148952250
00000000000000000000000149069250
00000001000000000000000149450750
00000001000100000000000149558750
00000000000100000000000150485500
00000000000000000000000150578500
00000001000000000000000150984000
00000001000100000000000151114500
00000000000100000000000152019000
00000000000000000000000152134250
00000001000000000000000152517500
00000001000100000000000152624000
00000000000100000000000153552250
00000000000000000000000153643500
00000001000000000000000154050750
00000001000100000000000154156500
00000000000100000000000155085750
00000000000000000000000155176000
00000001000000000000000155584000
00000001000100000000000155712250
00000000000100000000000156619000
00000000000000000000000156731750
00000001000000000000000157117500
00000001000100000000000157244750
00000000000100000000000158152250
00000000000000000000000158264500
00000001000000000000000158650750
00000001000100000000000158754000
00000000000100000000000159669000
00000000000000000000000159773750
00000001000000000000000160167500
00000001000100000000000160286500
00000000000100000000000161202250
00000000000000000000000161306250
00000001000000000000000161700750
00000001000100000000000161819000
00000000000100000000000162735750
00000000000000000000000162838750
00000001000000000000000163234250
00000001000100000000000163351500
00000000000100000000000164269000
00000000000000000000000164371250
00000001000000000000000164767500
00000001000100000000000164884250
00000000000100000000000165802250
00000000000000000000000165903750
00000001000000000000000166300750
00000001000100000000000166416750
00000000000100000000000167335750
00000000000000000000000167436250
00000001000000000000000167834250
00000001000100000000000167949250
00000000000100000000000168869000
00000000000000000000000168969000
00000001000000000000000169367500
00000001000100000000000169481750
00000000000100000000000170402500
00000000000000000000000170501500
00000001000000000000000170901000
00000001000100000000000171014250
00000000000100000000000171935750
00000000000000000000000172034000
00000001000000000000000172434250
00000001000100000000000172546750
00000000000100000000000173469000
00000000000000000000000173566500
00000001000000000000000173967500
00000001000100000000000174079250
00000000000100000000000175002500
00000000000000000000000175099000
00000001000000000000000175501000
00000001000100000000000175611750
00000000000100000000000176535750
00000000000000000000000176631500
00000001000000000000000177034250
00000001000100000000000177144250
00000000000100000000000178052500
00000000000000000000000178164000
00000001000000000000000178534250
00000001000100000000000178653750
00000000000100000000000179552500
00000000000000000000000179673250
