# Supplementary material for: Auditory presentation and synchronization in Adobe Flash and HTML5/JavaScript Web experiments
Source: Behav Res Methods. 2016 Jul 15;48(3):897–908. doi: 10.3758/s13428-016-0758-5 (PMC5003904; doi:10.3758/s13428-016-0758-5)
Supplement: Supplementary file 1 — (ZIP 1310 kb) [file 13428_2016_758_MOESM1_ESM.zip › Logs/aud-sep-officepc-1000-cr-js.rtl]

[PC Software Vesion]
20121128
[ARM Firmware Version]
20120901
[Capture Date]
10 Nov 2015
[Capture Time]
18:07:04
[Capture Duration (Secs)]
180
[Changes]
453
[Samples]
720000
[Soak Rate]
0.0629166666666667
[Audio In 1 Threshold]
89
[Audio In 2 Threshold]
64
[Audio Out 1 Threshold]
64
[Audio Out 2 Threshold]
64
[Opto 1 Threshold]
125
[Opto 2 Threshold]
64
[Opto 3 Threshold]
64
[Opto 4 Threshold]
64
[Opto 1 Refreshes Blocked]
True
[Opto 2 Refreshes Blocked]
True
[Opto 3 Refreshes Blocked]
True
[Opto 4 Refreshes Blocked]
True
[Keypad4Description]
Button 4 of the BBTK Response Pad triggered when pressed.
[Keypad3Description]
Button 3 of the BBTK Response Pad triggered when pressed.
[Keypad2Description]
Button 2 of the BBTK Response Pad triggered when pressed.
[Keypad1Description]
Button 1 of the BBTK Response Pad triggered when pressed.
[Opto4Description]
Opto-detector 4 triggered by an active screen region.
[Opto3Description]
Opto-detector 3 triggered by an active screen region.
[Opto2Description]
Opto-detector 2 triggered by an active screen region.
[Opto1Description]
Opto-detector 1 triggered by an active screen region.
[TTLIn2Description]
TTL input 2 triggered by a digital signal.
[TTLIn1Description]
TTL input 1 triggered by a digital signal.
[AudIn2Description]
Audio input 2 triggered by a BBTK Mic.
[AudIn1Description]
Audio input 1 triggered by a BBTK Mic.
[ASC4Description]
Active Switch Closure output 4 generates a key down.
[ASC3Description]
Active Switch Closure output 3 generates a key down.
[ASC2Description]
Active Switch Closure output 2 generates a key down.
[ASC1Description]
Active Switch Closure output 1 generates a key down.
[TTLOut2Description]
TTL output 2 generates a digital signal.
[TTLOut1Description]
TTL output 1 generates a digital signal.
[AudOut2Description]
Audio output 2 generates a tone on the BBTK sounder.
[AudOut1Description]
Audio output 1 generates a tone on the BBTK sounder.
[Notes]

[Data]
00000000000000000000000000000000
00000001000000000000000001810001
00000001000100000000000001852252
00000000000100000000000002847001
00000000000000000000000002871752
00000001000000000000000003393251
00000001000100000000000003432251
00000000000100000000000004430252
00000000000000000000000004452001
00000001000000000000000004976752
00000001000100000000000005012251
00000000000100000000000005997001
00000000000000000000000006032001
00000001000000000000000006560001
00000001000100000000000006592251
00000000000100000000000007580251
00000000000000000000000007612001
00000001000000000000000008143501
00000001000100000000000008172252
00000000000100000000000009163751
00000000000000000000000009192001
00000001000000000000000009726751
00000001000100000000000009752252
00000000000100000000000010747001
00000000000000000000000010772001
00000001000000000000000011310001
00000001000100000000000011332251
00000000000100000000000012330501
00000000000000000000000012352001
00000001000000000000000012876752
00000001000100000000000012912251
00000000000100000000000013913751
00000000000000000000000013932001
00000001000000000000000014460252
00000001000100000000000014492251
00000000000100000000000015497001
00000000000000000000000015512001
00000001000000000000000016043501
00000001000100000000000016072251
00000000000100000000000017063751
00000000000000000000000017092001
00000001000000000000000017626751
00000001000100000000000017652251
00000000000100000000000018647001
00000000000000000000000018672001
00000001000000000000000019193501
00000001000100000000000019232251
00000000000100000000000020213751
00000000000000000000000020252001
00000001000000000000000020776751
00000001000100000000000020812251
00000000000100000000000021813751
00000000000000000000000021832001
00000001000000000000000022360251
00000001000100000000000022392501
00000000000100000000000023397252
00000000000000000000000023412001
00000001000000000000000023943501
00000001000100000000000023972501
00000000000100000000000024963752
00000000000000000000000024992001
00000001000000000000000025527001
00000001000100000000000025552501
00000000000100000000000026547252
00000000000000000000000026572001
00000001000000000000000027093501
00000001000100000000000027132501
00000000000100000000000028113752
00000000000000000000000028152251
00000001000000000000000028677001
00000001000100000000000028712501
00000000000100000000000029697252
00000000000000000000000029732251
00000001000000000000000030260251
00000001000100000000000030292501
00000000000100000000000031280501
00000000000000000000000031312252
00000001000000000000000031843501
00000001000100000000000031872501
00000000000100000000000032864001
00000000000000000000000032892251
00000001000000000000000033427001
00000001000100000000000033452501
00000000000100000000000034447252
00000000000000000000000034472251
00000001000000000000000034993751
00000001000100000000000035032501
00000000000100000000000036014001
00000000000000000000000036052252
00000001000000000000000036577001
00000001000100000000000036612501
00000000000100000000000037614001
00000000000000000000000037632252
00000001000000000000000038160251
00000001000100000000000038192501
00000000000100000000000039197251
00000000000000000000000039212252
00000001000000000000000039743752
00000001000100000000000039772501
00000000000100000000000040764001
00000000000000000000000040792252
00000001000000000000000041327001
00000001000100000000000041352501
00000000000100000000000042347252
00000000000000000000000042372251
00000001000000000000000042893751
00000001000100000000000042932501
00000000000100000000000043930752
00000000000000000000000043952251
00000001000000000000000044477001
00000001000100000000000044512501
00000000000100000000000045497252
00000000000000000000000045532251
00000001000000000000000046060501
00000001000100000000000046092501
00000000000100000000000047080752
00000000000000000000000047112251
00000001000000000000000047643751
00000001000100000000000047672501
00000000000100000000000048664001
00000000000000000000000048692252
00000001000000000000000049227001
00000001000100000000000049252501
00000000000100000000000050247251
00000000000000000000000050272251
00000001000000000000000050810501
00000001000100000000000050832501
00000000000100000000000051830752
00000000000000000000000051852251
00000001000000000000000052377001
00000001000100000000000052412501
00000000000100000000000053397252
00000000000000000000000053432251
00000001000000000000000053960501
00000001000100000000000053992752
00000000000100000000000054980751
00000000000000000000000055012251
00000001000000000000000055543752
00000001000100000000000055572751
00000000000100000000000056564001
00000000000000000000000056592252
00000001000000000000000057127251
00000001000100000000000057152751
00000000000100000000000058147501
00000000000000000000000058172251
00000001000000000000000058693751
00000001000100000000000058732751
00000000000100000000000059714001
00000000000000000000000059752251
00000001000000000000000060277251
00000001000100000000000060312751
00000000000100000000000061314001
00000000000000000000000061332501
00000001000000000000000061860501
00000001000100000000000061892751
00000000000100000000000062880751
00000000000000000000000062912501
00000001000000000000000063443751
00000001000100000000000063472751
00000000000100000000000064464001
00000000000000000000000064492501
00000001000000000000000065027252
00000001000100000000000065052751
00000000000100000000000066047501
00000000000000000000000066072501
00000001000000000000000066593752
00000001000100000000000066632751
00000000000100000000000067630751
00000000000000000000000067652501
00000001000000000000000068177251
00000001000100000000000068212751
00000000000100000000000069197501
00000000000000000000000069232501
00000001000000000000000069760501
00000001000100000000000069792752
00000000000100000000000070797501
00000000000000000000000070812501
00000001000000000000000071344001
00000001000100000000000071372751
00000000000100000000000072364251
00000000000000000000000072392501
00000001000000000000000072927251
00000001000100000000000072952751
00000000000100000000000073947501
00000000000000000000000073972501
00000001000000000000000074510501
00000001000100000000000074532751
00000000000100000000000075530751
00000000000000000000000075552501
00000001000000000000000076077251
00000001000100000000000076112751
00000000000100000000000077114252
00000000000000000000000077132501
00000001000000000000000077660752
00000001000100000000000077692751
00000000000100000000000078681001
00000000000000000000000078712501
00000001000000000000000079244001
00000001000100000000000079272751
00000000000100000000000080264251
00000000000000000000000080292501
00000001000000000000000080827252
00000001000100000000000080852751
00000000000100000000000081847501
00000000000000000000000081872501
00000001000000000000000082410752
00000001000100000000000082432751
00000000000100000000000083431001
00000000000000000000000083452501
00000001000000000000000083977252
00000001000100000000000084012751
00000000000100000000000085014251
00000000000000000000000085032501
00000001000000000000000085560751
00000001000100000000000085592751
00000000000100000000000086581001
00000000000000000000000086612501
00000001000000000000000087144001
00000001000100000000000087173001
00000000000100000000000088164251
00000000000000000000000088192501
00000001000000000000000088727251
00000001000100000000000088753001
00000000000100000000000089747751
00000000000000000000000089772501
00000001000000000000000090294001
00000001000100000000000090333001
00000000000100000000000091314252
00000000000000000000000091352501
00000001000000000000000091877501
00000001000100000000000091913001
00000000000100000000000092914252
00000000000000000000000092932501
00000001000000000000000093460752
00000001000100000000000093493001
00000000000100000000000094481001
00000000000000000000000094512501
00000001000000000000000095044001
00000001000100000000000095073001
00000000000100000000000096064501
00000000000000000000000096092752
00000001000000000000000096627501
00000001000100000000000096653001
00000000000100000000000097647751
00000000000000000000000097672751
00000001000000000000000098210751
00000001000100000000000098233001
00000000000100000000000099231001
00000000000000000000000099252752
00000001000000000000000099777501
00000001000100000000000099813001
00000000000100000000000100797751
00000000000000000000000100832751
00000001000000000000000101360751
00000001000100000000000101393001
00000000000100000000000102381001
00000000000000000000000102412752
00000001000000000000000102944252
00000001000100000000000102973001
00000000000100000000000103964501
00000000000000000000000103992752
00000001000000000000000104527501
00000001000100000000000104553001
00000000000100000000000105547752
00000000000000000000000105572751
00000001000000000000000106094251
00000001000100000000000106133001
00000000000100000000000107114501
00000000000000000000000107152752
00000001000000000000000107677501
00000001000100000000000107713001
00000000000100000000000108697752
00000000000000000000000108732751
00000001000000000000000109260751
00000001000100000000000109293001
00000000000100000000000110281251
00000000000000000000000110312752
00000001000000000000000110844251
00000001000100000000000110873001
00000000000100000000000111864501
00000000000000000000000111892752
00000001000000000000000112427501
00000001000100000000000112453001
00000000000100000000000113447751
00000000000000000000000113472751
00000001000000000000000113994251
00000001000100000000000114033001
00000000000100000000000115014501
00000000000000000000000115052752
00000001000000000000000115577501
00000001000100000000000115613001
00000000000100000000000116597751
00000000000000000000000116632751
00000001000000000000000117161001
00000001000100000000000117193001
00000000000100000000000118197752
00000000000000000000000118212751
00000001000000000000000118744251
00000001000100000000000118773251
00000000000100000000000119764501
00000000000000000000000119792751
00000001000000000000000120327501
00000001000100000000000120353252
00000000000100000000000121348001
00000000000000000000000121372752
00000001000000000000000121894252
00000001000100000000000121933251
00000000000100000000000122931251
00000000000000000000000122952751
00000001000000000000000123477751
00000001000100000000000123513251
00000000000100000000000124498001
00000000000000000000000124532751
00000001000000000000000125061001
00000001000100000000000125093252
00000000000100000000000126081251
00000000000000000000000126113001
00000001000000000000000126644251
00000001000100000000000126673252
00000000000100000000000127664501
00000000000000000000000127693001
00000001000000000000000128227751
00000001000100000000000128253251
00000000000100000000000129248001
00000000000000000000000129273001
00000001000000000000000129811001
00000001000100000000000129833251
00000000000100000000000130831251
00000000000000000000000130853001
00000001000000000000000131377751
00000001000100000000000131413251
00000000000100000000000132398001
00000000000000000000000132433001
00000001000000000000000132961001
00000001000100000000000132993251
00000000000100000000000133998001
00000000000000000000000134013001
00000001000000000000000134544501
00000001000100000000000134573252
00000000000100000000000135564751
00000000000000000000000135593001
00000001000000000000000136127751
00000001000100000000000136153252
00000000000100000000000137148001
00000000000000000000000137173001
00000001000000000000000137711001
00000001000100000000000137733251
00000000000100000000000138731251
00000000000000000000000138753001
00000001000000000000000139277751
00000001000100000000000139313251
00000000000100000000000140298001
00000000000000000000000140333001
00000001000000000000000140861001
00000001000100000000000140893252
00000000000100000000000141881501
00000000000000000000000141913001
00000001000000000000000142444501
00000001000100000000000142473251
00000000000100000000000143464751
00000000000000000000000143493001
00000001000000000000000144027751
00000001000100000000000144053252
00000000000100000000000145048001
00000000000000000000000145073001
00000001000000000000000145594501
00000001000100000000000145633251
00000000000100000000000146631501
00000000000000000000000146653001
00000001000000000000000147177752
00000001000100000000000147213251
00000000000100000000000148214751
00000000000000000000000148233001
00000001000000000000000148761251
00000001000100000000000148793251
00000000000100000000000149781501
00000000000000000000000149813001
00000001000000000000000150344501
00000001000100000000000150373501
00000000000100000000000151364752
00000000000000000000000151393001
00000001000000000000000151927751
00000001000100000000000151953501
00000000000100000000000152948251
00000000000000000000000152973001
00000001000000000000000153494501
00000001000100000000000153533501
00000000000100000000000154531501
00000000000000000000000154553001
00000001000000000000000155078001
00000001000100000000000155113501
00000000000100000000000156098251
00000000000000000000000156133001
00000001000000000000000156661251
00000001000100000000000156693501
00000000000100000000000157698252
00000000000000000000000157713251
00000001000000000000000158244501
00000001000100000000000158273501
00000000000100000000000159264752
00000000000000000000000159293251
00000001000000000000000159828001
00000001000100000000000159853501
00000000000100000000000160848252
00000000000000000000000160873751
00000001000000000000000161411251
00000001000100000000000161433501
00000000000100000000000162431501
00000000000000000000000162453252
00000001000000000000000162978001
00000001000100000000000163013501
00000000000100000000000164015001
00000000000000000000000164033252
00000001000000000000000164561251
00000001000100000000000164593501
00000000000100000000000165581501
00000000000000000000000165613252
00000001000000000000000166144752
00000001000100000000000166173501
00000000000100000000000167165001
00000000000000000000000167193252
00000001000000000000000167728001
00000001000100000000000167753501
00000000000100000000000168748252
00000000000000000000000168773251
00000001000000000000000169311251
00000001000100000000000169333501
00000000000100000000000170331501
00000000000000000000000170353252
00000001000000000000000170878001
00000001000100000000000170913501
00000000000100000000000171915001
00000000000000000000000171933251
00000001000000000000000172461251
00000001000100000000000172493501
00000000000100000000000173481501
00000000000000000000000173513252
00000001000000000000000174044751
00000001000100000000000174073501
00000000000100000000000175065001
00000000000000000000000175093252
00000001000000000000000175628001
00000001000100000000000175653501
00000000000100000000000176648251
00000000000000000000000176673251
00000001000000000000000177211501
00000001000100000000000177233501
00000000000100000000000178231752
00000000000000000000000178253251
00000001000000000000000178778001
00000001000100000000000178813501
00000000000100000000000179798252
00000000000000000000000179833251
