# Supplementary material for: Auditory presentation and synchronization in Adobe Flash and HTML5/JavaScript Web experiments
Source: Behav Res Methods. 2016 Jul 15;48(3):897–908. doi: 10.3758/s13428-016-0758-5 (PMC5003904; doi:10.3758/s13428-016-0758-5)
Supplement: Supplementary file 1 — (ZIP 1310 kb) [file 13428_2016_758_MOESM1_ESM.zip › Logs/aud-sep-officepc-1000-cr-js-rep.rtl]

[PC Software Vesion]
20121128
[ARM Firmware Version]
20120901
[Capture Date]
11 Nov 2015
[Capture Time]
12:46:41
[Capture Duration (Secs)]
180
[Changes]
455
[Samples]
720000
[Soak Rate]
0.0631944444444444
[Audio In 1 Threshold]
89
[Audio In 2 Threshold]
64
[Audio Out 1 Threshold]
64
[Audio Out 2 Threshold]
64
[Opto 1 Threshold]
114
[Opto 2 Threshold]
64
[Opto 3 Threshold]
64
[Opto 4 Threshold]
64
[Opto 1 Refreshes Blocked]
True
[Opto 2 Refreshes Blocked]
True
[Opto 3 Refreshes Blocked]
True
[Opto 4 Refreshes Blocked]
True
[Keypad4Description]
Button 4 of the BBTK Response Pad triggered when pressed.
[Keypad3Description]
Button 3 of the BBTK Response Pad triggered when pressed.
[Keypad2Description]
Button 2 of the BBTK Response Pad triggered when pressed.
[Keypad1Description]
Button 1 of the BBTK Response Pad triggered when pressed.
[Opto4Description]
Opto-detector 4 triggered by an active screen region.
[Opto3Description]
Opto-detector 3 triggered by an active screen region.
[Opto2Description]
Opto-detector 2 triggered by an active screen region.
[Opto1Description]
Opto-detector 1 triggered by an active screen region.
[TTLIn2Description]
TTL input 2 triggered by a digital signal.
[TTLIn1Description]
TTL input 1 triggered by a digital signal.
[AudIn2Description]
Audio input 2 triggered by a BBTK Mic.
[AudIn1Description]
Audio input 1 triggered by a BBTK Mic.
[ASC4Description]
Active Switch Closure output 4 generates a key down.
[ASC3Description]
Active Switch Closure output 3 generates a key down.
[ASC2Description]
Active Switch Closure output 2 generates a key down.
[ASC1Description]
Active Switch Closure output 1 generates a key down.
[TTLOut2Description]
TTL output 2 generates a digital signal.
[TTLOut1Description]
TTL output 1 generates a digital signal.
[AudOut2Description]
Audio output 2 generates a tone on the BBTK sounder.
[AudOut1Description]
Audio output 1 generates a tone on the BBTK sounder.
[Notes]

[Data]
00000000000000000000000000000000
00000001000000000000000001141251
00000001000100000000000001171001
00000000000100000000000002159251
00000000000000000000000002190752
00000001000000000000000002724501
00000001000100000000000002751001
00000000000100000000000003742501
00000000000000000000000003770751
00000001000000000000000004308001
00000001000100000000000004331001
00000000000100000000000005326001
00000000000000000000000005350751
00000001000000000000000005874501
00000001000100000000000005911001
00000000000100000000000006892751
00000000000000000000000006930751
00000001000000000000000007458001
00000001000100000000000007491001
00000000000100000000000008476001
00000000000000000000000008510751
00000001000000000000000009041251
00000001000100000000000009071001
00000000000100000000000010059251
00000000000000000000000010090752
00000001000000000000000010624752
00000001000100000000000010651001
00000000000100000000000011642751
00000000000000000000000011670751
00000001000000000000000012208001
00000001000100000000000012231001
00000000000100000000000013226001
00000000000000000000000013250751
00000001000000000000000013774751
00000001000100000000000013811001
00000000000100000000000014792751
00000000000000000000000014830751
00000001000000000000000015358001
00000001000100000000000015391001
00000000000100000000000016392751
00000000000000000000000016410751
00000001000000000000000016941501
00000001000100000000000016971001
00000000000100000000000017976001
00000000000000000000000017990751
00000001000000000000000018524751
00000001000100000000000018551001
00000000000100000000000019542752
00000000000000000000000019570751
00000001000000000000000020108001
00000001000100000000000020131001
00000000000100000000000021126001
00000000000000000000000021150751
00000001000000000000000021691501
00000001000100000000000021711001
00000000000100000000000022709501
00000000000000000000000022730751
00000001000000000000000023258251
00000001000100000000000023291001
00000000000100000000000024292751
00000000000000000000000024310752
00000001000000000000000024841501
00000001000100000000000024871251
00000000000100000000000025876251
00000000000000000000000025890752
00000001000000000000000026424752
00000001000100000000000026451251
00000000000100000000000027442751
00000000000000000000000027470751
00000001000000000000000028008001
00000001000100000000000028031251
00000000000100000000000029026251
00000000000000000000000029050752
00000001000000000000000029574752
00000001000100000000000029611251
00000000000100000000000030592751
00000000000000000000000030630751
00000001000000000000000031158251
00000001000100000000000031191251
00000000000100000000000032176252
00000000000000000000000032210751
00000001000000000000000032741501
00000001000100000000000032771251
00000000000100000000000033776251
00000000000000000000000033790751
00000001000000000000000034325001
00000001000100000000000034351251
00000000000100000000000035342751
00000000000000000000000035371001
00000001000000000000000035908251
00000001000100000000000035931251
00000000000100000000000036926252
00000000000000000000000036951001
00000001000000000000000037475001
00000001000100000000000037511251
00000000000100000000000038493001
00000000000000000000000038531001
00000001000000000000000039058251
00000001000100000000000039091251
00000000000100000000000040076252
00000000000000000000000040111001
00000001000000000000000040641501
00000001000100000000000040671251
00000000000100000000000041659501
00000000000000000000000041691001
00000001000000000000000042225001
00000001000100000000000042251251
00000000000100000000000043243001
00000000000000000000000043271001
00000001000000000000000043808251
00000001000100000000000043831251
00000000000100000000000044826251
00000000000000000000000044851001
00000001000000000000000045375001
00000001000100000000000045411251
00000000000100000000000046393001
00000000000000000000000046431001
00000001000000000000000046958251
00000001000100000000000046991251
00000000000100000000000047976251
00000000000000000000000048011001
00000001000000000000000048541751
00000001000100000000000048571251
00000000000100000000000049576252
00000000000000000000000049591001
00000001000000000000000050125001
00000001000100000000000050151251
00000000000100000000000051143001
00000000000000000000000051171001
00000001000000000000000051708251
00000001000100000000000051731251
00000000000100000000000052726252
00000000000000000000000052751001
00000001000000000000000053275001
00000001000100000000000053311251
00000000000100000000000054293001
00000000000000000000000054331001
00000001000000000000000054858501
00000001000100000000000054891251
00000000000100000000000055876251
00000000000000000000000055911001
00000001000000000000000056441752
00000001000100000000000056471251
00000000000100000000000057476501
00000000000000000000000057491001
00000001000000000000000058025001
00000001000100000000000058051501
00000000000100000000000059043001
00000000000000000000000059071001
00000001000000000000000059608501
00000001000100000000000059631501
00000000000100000000000060626501
00000000000000000000000060651001
00000001000000000000000061175001
00000001000100000000000061211501
00000000000100000000000062209751
00000000000000000000000062231001
00000001000000000000000062758501
00000001000100000000000062791501
00000000000100000000000063793001
00000000000000000000000063811001
00000001000000000000000064341752
00000001000100000000000064371501
00000000000100000000000065376501
00000000000000000000000065391001
00000001000000000000000065925001
00000001000100000000000065951501
00000000000100000000000066943001
00000000000000000000000066971251
00000001000000000000000067508501
00000001000100000000000067531501
00000000000100000000000068526501
00000000000000000000000068551251
00000001000000000000000069075001
00000001000100000000000069111501
00000000000100000000000070093251
00000000000000000000000070131251
00000001000000000000000070658501
00000001000100000000000070691501
00000000000100000000000071676501
00000000000000000000000071711251
00000001000000000000000072241751
00000001000100000000000072271501
00000000000100000000000073259751
00000000000000000000000073291252
00000001000000000000000073825251
00000001000100000000000073851501
00000000000100000000000074843251
00000000000000000000000074871252
00000001000000000000000075408501
00000001000100000000000075431501
00000000000100000000000076426501
00000000000000000000000076451251
00000001000000000000000076975252
00000001000100000000000077011501
00000000000100000000000077993251
00000000000000000000000078031251
00000001000000000000000078558501
00000001000100000000000078591501
00000000000100000000000079576501
00000000000000000000000079611251
00000001000000000000000080142001
00000001000100000000000080171501
00000000000100000000000081160001
00000000000000000000000081191251
00000001000000000000000081725251
00000001000100000000000081751501
00000000000100000000000082743251
00000000000000000000000082771252
00000001000000000000000083308501
00000001000100000000000083331501
00000000000100000000000084326501
00000000000000000000000084351251
00000001000000000000000084875251
00000001000100000000000084911501
00000000000100000000000085910001
00000000000000000000000085931251
00000001000000000000000086458501
00000001000100000000000086491501
00000000000100000000000087493251
00000000000000000000000087511251
00000001000000000000000088042001
00000001000100000000000088071501
00000000000100000000000089060001
00000000000000000000000089091251
00000001000000000000000089625251
00000001000100000000000089651751
00000000000100000000000090643252
00000000000000000000000090671251
00000001000000000000000091208751
00000001000100000000000091231751
00000000000100000000000092226751
00000000000000000000000092251251
00000001000000000000000092792001
00000001000100000000000092811751
00000000000100000000000093810001
00000000000000000000000093831251
00000001000000000000000094358501
00000001000100000000000094391751
00000000000100000000000095393252
00000000000000000000000095411251
00000001000000000000000095942001
00000001000100000000000095971751
00000000000100000000000096960001
00000000000000000000000096991251
00000001000000000000000097525251
00000001000100000000000097551751
00000000000100000000000098543252
00000000000000000000000098571501
00000001000000000000000099108751
00000001000100000000000099131751
00000000000100000000000100126752
00000000000000000000000100151501
00000001000000000000000100692001
00000001000100000000000100711751
00000000000100000000000101710001
00000000000000000000000101731501
00000001000000000000000102258751
00000001000100000000000102291751
00000000000100000000000103276752
00000000000000000000000103311501
00000001000000000000000103842001
00000001000100000000000103871751
00000000000100000000000104860001
00000000000000000000000104891501
00000001000000000000000105425501
00000001000100000000000105451751
00000000000100000000000106443501
00000000000000000000000106471501
00000001000000000000000107008751
00000001000100000000000107031751
00000000000100000000000108026751
00000000000000000000000108051501
00000001000000000000000108575501
00000001000100000000000108611751
00000000000100000000000109593501
00000000000000000000000109631501
00000001000000000000000110158751
00000001000100000000000110191751
00000000000100000000000111176752
00000000000000000000000111211501
00000001000000000000000111742251
00000001000100000000000111771751
00000000000100000000000112760252
00000000000000000000000112791501
00000001000000000000000113325501
00000001000100000000000113351751
00000000000100000000000114343501
00000000000000000000000114371501
00000001000000000000000114908751
00000001000100000000000114931751
00000000000100000000000115926752
00000000000000000000000115951501
00000001000000000000000116492251
00000001000100000000000116511751
00000000000100000000000117510251
00000000000000000000000117531501
00000001000000000000000118058751
00000001000100000000000118091751
00000000000100000000000119076751
00000000000000000000000119111501
00000001000000000000000119642251
00000001000100000000000119671751
00000000000100000000000120660252
00000000000000000000000120691501
00000001000000000000000121225501
00000001000100000000000121251751
00000000000100000000000122243501
00000000000000000000000122271501
00000001000000000000000122809001
00000001000100000000000122832001
00000000000100000000000123827001
00000000000000000000000123851501
00000001000000000000000124392251
00000001000100000000000124412001
00000000000100000000000125410251
00000000000000000000000125431501
00000001000000000000000125959001
00000001000100000000000125992001
00000000000100000000000126977001
00000000000000000000000127011501
00000001000000000000000127542251
00000001000100000000000127572001
00000000000100000000000128560251
00000000000000000000000128591501
00000001000000000000000129125501
00000001000100000000000129152001
00000000000100000000000130143501
00000000000000000000000130171751
00000001000000000000000130692252
00000001000100000000000130732001
00000000000100000000000131710251
00000000000000000000000131751751
00000001000000000000000132292251
00000001000100000000000132312001
00000000000100000000000133310251
00000000000000000000000133331752
00000001000000000000000133859001
00000001000100000000000133892001
00000000000100000000000134893751
00000000000000000000000134911751
00000001000000000000000135442252
00000001000100000000000135472001
00000000000100000000000136460251
00000000000000000000000136491751
00000001000000000000000137025751
00000001000100000000000137052001
00000000000100000000000138043751
00000000000000000000000138071752
00000001000000000000000138609001
00000001000100000000000138632001
00000000000100000000000139627001
00000000000000000000000139651751
00000001000000000000000140175751
00000001000100000000000140212001
00000000000100000000000141193751
00000000000000000000000141231752
00000001000000000000000141759001
00000001000100000000000141792001
00000000000100000000000142777001
00000000000000000000000142811751
00000001000000000000000143342501
00000001000100000000000143372001
00000000000100000000000144360501
00000000000000000000000144391751
00000001000000000000000144925751
00000001000100000000000144952001
00000000000100000000000145943751
00000000000000000000000145971752
00000001000000000000000146509001
00000001000100000000000146532001
00000000000100000000000147527001
00000000000000000000000147551751
00000001000000000000000148075751
00000001000100000000000148112001
00000000000100000000000149110501
00000000000000000000000149131751
00000001000000000000000149659001
00000001000100000000000149692001
00000000000100000000000150677001
00000000000000000000000150711751
00000001000000000000000151242501
00000001000100000000000151272001
00000000000100000000000152260501
00000000000000000000000152291751
00000001000000000000000152825751
00000001000100000000000152852001
00000000000100000000000153843751
00000000000000000000000153871752
00000001000000000000000154409251
00000001000100000000000154432251
00000000000100000000000155427252
00000000000000000000000155451751
00000001000000000000000155975751
00000001000100000000000156012251
00000000000100000000000156993751
00000000000000000000000157031751
00000001000000000000000157559252
00000001000100000000000157592251
00000000000100000000000158593751
00000000000000000000000158611751
00000001000000000000000159142501
00000001000100000000000159172251
00000000000100000000000160177251
00000000000000000000000160191752
00000001000000000000000160726001
00000001000100000000000160752251
00000000000100000000000161743751
00000000000000000000000161771752
00000001000000000000000162309252
00000001000100000000000162332251
00000000000100000000000163327251
00000000000000000000000163352001
00000001000000000000000163875751
00000001000100000000000163912251
00000000000100000000000164893752
00000000000000000000000164932001
00000001000000000000000165459251
00000001000100000000000165492251
00000000000100000000000166477252
00000000000000000000000166512001
00000001000000000000000167042501
00000001000100000000000167072251
00000000000100000000000168060501
00000000000000000000000168092001
00000001000000000000000168626001
00000001000100000000000168652251
00000000000100000000000169644001
00000000000000000000000169672001
00000001000000000000000170209251
00000001000100000000000170232251
00000000000100000000000171227252
00000000000000000000000171252001
00000001000000000000000171792501
00000001000100000000000171812251
00000000000100000000000172810501
00000000000000000000000172832001
00000001000000000000000173359251
00000001000100000000000173392251
00000000000100000000000174377251
00000000000000000000000174412001
00000001000000000000000174942501
00000001000100000000000174972251
00000000000100000000000175977252
00000000000000000000000175992001
00000001000000000000000176526001
00000001000100000000000176552251
00000000000100000000000177544001
00000000000000000000000177572001
00000001000000000000000178109251
00000001000100000000000178132251
00000000000100000000000179127251
00000000000000000000000179152001
00000001000000000000000179692751
00000001000100000000000179712251
