# Supplementary material for: Auditory presentation and synchronization in Adobe Flash and HTML5/JavaScript Web experiments
Source: Behav Res Methods. 2016 Jul 15;48(3):897–908. doi: 10.3758/s13428-016-0758-5 (PMC5003904; doi:10.3758/s13428-016-0758-5)
Supplement: Supplementary file 1 — (ZIP 1310 kb) [file 13428_2016_758_MOESM1_ESM.zip › Logs/aud-sep-officepc-1000-ff.rtl]

[PC Software Vesion]
20121128
[ARM Firmware Version]
20120901
[Capture Date]
10 Nov 2015
[Capture Time]
15:46:09
[Capture Duration (Secs)]
180
[Changes]
477
[Samples]
720000
[Soak Rate]
0.06625
[Audio In 1 Threshold]
89
[Audio In 2 Threshold]
64
[Audio Out 1 Threshold]
64
[Audio Out 2 Threshold]
64
[Opto 1 Threshold]
115
[Opto 2 Threshold]
64
[Opto 3 Threshold]
64
[Opto 4 Threshold]
64
[Opto 1 Refreshes Blocked]
True
[Opto 2 Refreshes Blocked]
True
[Opto 3 Refreshes Blocked]
True
[Opto 4 Refreshes Blocked]
True
[Keypad4Description]
Button 4 of the BBTK Response Pad triggered when pressed.
[Keypad3Description]
Button 3 of the BBTK Response Pad triggered when pressed.
[Keypad2Description]
Button 2 of the BBTK Response Pad triggered when pressed.
[Keypad1Description]
Button 1 of the BBTK Response Pad triggered when pressed.
[Opto4Description]
Opto-detector 4 triggered by an active screen region.
[Opto3Description]
Opto-detector 3 triggered by an active screen region.
[Opto2Description]
Opto-detector 2 triggered by an active screen region.
[Opto1Description]
Opto-detector 1 triggered by an active screen region.
[TTLIn2Description]
TTL input 2 triggered by a digital signal.
[TTLIn1Description]
TTL input 1 triggered by a digital signal.
[AudIn2Description]
Audio input 2 triggered by a BBTK Mic.
[AudIn1Description]
Audio input 1 triggered by a BBTK Mic.
[ASC4Description]
Active Switch Closure output 4 generates a key down.
[ASC3Description]
Active Switch Closure output 3 generates a key down.
[ASC2Description]
Active Switch Closure output 2 generates a key down.
[ASC1Description]
Active Switch Closure output 1 generates a key down.
[TTLOut2Description]
TTL output 2 generates a digital signal.
[TTLOut1Description]
TTL output 1 generates a digital signal.
[AudOut2Description]
Audio output 2 generates a tone on the BBTK sounder.
[AudOut1Description]
Audio output 1 generates a tone on the BBTK sounder.
[Notes]

[Data]
00000000000000000000000000000000
00000001000000000000000001151500
00000001000100000000000001179250
00000000000100000000000002168750
00000000000000000000000002199000
00000001000000000000000002651500
00000001000100000000000002735000
00000000000100000000000003668750
00000000000000000000000003754750
00000001000000000000000004151500
00000001000100000000000004244250
00000000000100000000000005168750
00000000000000000000000005264000
00000001000000000000000005651500
00000001000100000000000005730500
00000000000100000000000006668750
00000000000000000000000006750250
00000001000000000000000007151500
00000001000100000000000007239750
00000000000100000000000008168750
00000000000000000000000008259500
00000001000000000000000008651750
00000001000100000000000008749000
00000000000100000000000009685500
00000000000000000000000009768750
00000001000000000000000010185000
00000001000100000000000010258250
00000000000100000000000011218750
00000000000000000000000011278000
00000001000000000000000011701500
00000001000100000000000011791000
00000000000100000000000012752250
00000000000000000000000012810500
00000001000000000000000013218250
00000001000100000000000013300250
00000000000100000000000014252250
00000000000000000000000014320000
00000001000000000000000014735000
00000001000100000000000014809500
00000000000100000000000015752250
00000000000000000000000015829250
00000001000000000000000016235000
00000001000100000000000016318750
00000000000100000000000017268750
00000000000000000000000017338500
00000001000000000000000017751750
00000001000100000000000017828250
00000000000100000000000018769000
00000000000000000000000018847750
00000001000000000000000019251750
00000001000100000000000019337500
00000000000100000000000020269000
00000000000000000000000020357250
00000001000000000000000020751750
00000001000100000000000020823500
00000000000100000000000021769000
00000000000000000000000021843250
00000001000000000000000022251750
00000001000100000000000022332750
00000000000100000000000023269000
00000000000000000000000023352500
00000001000000000000000023751750
00000001000100000000000023842250
00000000000100000000000024769000
00000000000000000000000024861750
00000001000000000000000025251750
00000001000100000000000025328250
00000000000100000000000026269000
00000000000000000000000026348000
00000001000000000000000026751750
00000001000100000000000026837500
00000000000100000000000027785500
00000000000000000000000027857250
00000001000000000000000028285000
00000001000100000000000028370000
00000000000100000000000029302250
00000000000000000000000029389750
00000001000000000000000029818500
00000001000100000000000029902500
00000000000100000000000030852250
00000000000000000000000030922250
00000001000000000000000031335000
00000001000100000000000031412000
00000000000100000000000032369000
00000000000000000000000032431750
00000001000000000000000032851750
00000001000100000000000032921250
00000000000100000000000033869000
00000000000000000000000033941000
00000001000000000000000034351750
00000001000100000000000034430500
00000000000100000000000035369000
00000000000000000000000035450250
00000001000000000000000035851750
00000001000100000000000035939750
00000000000100000000000036869000
00000000000000000000000036959500
00000001000000000000000037368500
00000001000100000000000037449250
00000000000100000000000038369000
00000000000000000000000038468750
00000001000000000000000038868500
00000001000100000000000038935250
00000000000100000000000039885750
00000000000000000000000039955000
00000001000000000000000040368500
00000001000100000000000040444500
00000000000100000000000041369000
00000000000000000000000041464250
00000001000000000000000041868500
00000001000100000000000041930750
00000000000100000000000042869000
00000000000000000000000042950250
00000001000000000000000043368500
00000001000100000000000043440000
00000000000100000000000044385750
00000000000000000000000044459750
00000001000000000000000044868500
00000001000100000000000044949250
00000000000100000000000045885750
00000000000000000000000045969000
00000001000000000000000046368500
00000001000100000000000046435250
00000000000100000000000047385750
00000000000000000000000047455000
00000001000000000000000047885250
00000001000100000000000047967750
00000000000100000000000048902500
00000000000000000000000048987500
00000001000000000000000049385250
00000001000100000000000049477250
00000000000100000000000050435750
00000000000000000000000050497000
00000001000000000000000050918500
00000001000100000000000050986500
00000000000100000000000051952500
00000000000000000000000052006250
00000001000000000000000052435250
00000001000100000000000052519000
00000000000100000000000053452500
00000000000000000000000053538750
00000001000000000000000053935250
00000001000100000000000054005000
00000000000100000000000054952500
00000000000000000000000055024750
00000001000000000000000055435250
00000001000100000000000055514500
00000000000100000000000056452500
00000000000000000000000056534000
00000001000000000000000056935250
00000001000100000000000057000500
00000000000100000000000057952500
00000000000000000000000058020250
00000001000000000000000058435250
00000001000100000000000058509750
00000000000100000000000059452500
00000000000000000000000059529500
00000001000000000000000059935250
00000001000100000000000060019000
00000000000100000000000060952500
00000000000000000000000061038750
00000001000000000000000061435250
00000001000100000000000061505250
00000000000100000000000062452500
00000000000000000000000062525000
00000001000000000000000062935250
00000001000100000000000063014500
00000000000100000000000063952500
00000000000000000000000064034250
00000001000000000000000064435250
00000001000100000000000064500500
00000000000100000000000065452500
00000000000000000000000065520250
00000001000000000000000065952000
00000001000100000000000066010000
00000000000100000000000066986000
00000000000000000000000067029750
00000001000000000000000067468750
00000001000100000000000067542500
00000000000100000000000068502500
00000000000000000000000068562250
00000001000000000000000068985500
00000001000100000000000069051750
00000000000100000000000070002500
00000000000000000000000070072750
00000001000000000000000070502250
00000001000100000000000070561000
00000000000100000000000071519250
00000000000000000000000071580750
00000001000000000000000072002000
00000001000100000000000072070250
00000000000100000000000073019250
00000000000000000000000073090000
00000001000000000000000073502000
00000001000100000000000073579750
00000000000100000000000074519250
00000000000000000000000074599500
00000001000000000000000075002000
00000001000100000000000075065750
00000000000100000000000076019250
00000000000000000000000076085500
00000001000000000000000076502000
00000001000100000000000076575000
00000000000100000000000077519250
00000000000000000000000077594750
00000001000000000000000078002250
00000001000100000000000078061250
00000000000100000000000079019250
00000000000000000000000079081000
00000001000000000000000079502250
00000001000100000000000079570500
00000000000100000000000080519500
00000000000000000000000080590250
00000001000000000000000081002250
00000001000100000000000081079750
00000000000100000000000082019500
00000000000000000000000082099500
00000001000000000000000082502250
00000001000100000000000082589000
00000000000100000000000083519500
00000000000000000000000083608750
00000001000000000000000084002250
00000001000100000000000084075250
00000000000100000000000085036000
00000000000000000000000085095000
00000001000000000000000085518750
00000001000100000000000085607750
00000000000100000000000086569500
00000000000000000000000086627500
00000001000000000000000087068750
00000001000100000000000087140250
00000000000100000000000088086000
00000000000000000000000088160000
00000001000000000000000088569000
00000001000100000000000088672750
00000000000100000000000089619500
00000000000000000000000089692500
00000001000000000000000090102250
00000001000100000000000090182000
00000000000100000000000091119500
00000000000000000000000091201750
00000001000000000000000091602250
00000001000100000000000091691500
00000000000100000000000092619500
00000000000000000000000092711000
00000001000000000000000093102250
00000001000100000000000093177500
00000000000100000000000094119500
00000000000000000000000094197250
00000001000000000000000094602250
00000001000100000000000094686750
00000000000100000000000095619500
00000000000000000000000095706500
00000001000000000000000096102250
00000001000100000000000096173000
00000000000100000000000097119500
00000000000000000000000097192500
00000001000000000000000097602250
00000001000100000000000097682250
00000000000100000000000098619500
00000000000000000000000098702000
00000001000000000000000099102250
00000001000100000000000099191500
00000000000100000000000100119500
00000000000000000000000100211250
00000001000000000000000100602250
00000001000100000000000100677500
00000000000100000000000101619500
00000000000000000000000101697250
00000001000000000000000102102250
00000001000100000000000102187000
00000000000100000000000103136250
00000000000000000000000103206500
00000001000000000000000103619000
00000001000100000000000103696250
00000000000100000000000104653000
00000000000000000000000104716000
00000001000000000000000105135750
00000001000100000000000105205500
00000000000100000000000106153000
00000000000000000000000106225250
00000001000000000000000106635750
00000001000100000000000106714750
00000000000100000000000107653000
00000000000000000000000107734500
00000001000000000000000108135750
00000001000100000000000108201000
00000000000100000000000109169500
00000000000000000000000109220500
00000001000000000000000109652250
00000001000100000000000109733500
00000000000100000000000110686250
00000000000000000000000110753250
00000001000000000000000111169000
00000001000100000000000111242750
00000000000100000000000112186250
00000000000000000000000112262500
00000001000000000000000112669000
00000001000100000000000112752000
00000000000100000000000113686250
00000000000000000000000113771750
00000001000000000000000114169000
00000001000100000000000114261250
00000000000100000000000115186250
00000000000000000000000115281000
00000001000000000000000115669000
00000001000100000000000115747500
00000000000100000000000116703000
00000000000000000000000116767250
00000001000000000000000117185750
00000001000100000000000117256750
00000000000100000000000118203000
00000000000000000000000118276500
00000001000000000000000118685750
00000001000100000000000118766000
00000000000100000000000119703000
00000000000000000000000119785750
00000001000000000000000120202500
00000001000100000000000120275250
00000000000100000000000121236250
00000000000000000000000121295000
00000001000000000000000121719250
00000001000100000000000121784750
00000000000100000000000122736500
00000000000000000000000122804500
00000001000000000000000123219250
00000001000100000000000123294000
00000000000100000000000124236500
00000000000000000000000124313750
00000001000000000000000124735750
00000001000100000000000124803250
00000000000100000000000125753000
00000000000000000000000125823000
00000001000000000000000126235750
00000001000100000000000126312500
00000000000100000000000127253000
00000000000000000000000127332250
00000001000000000000000127735750
00000001000100000000000127822000
00000000000100000000000128753000
00000000000000000000000128841750
00000001000000000000000129235750
00000001000100000000000129308000
00000000000100000000000130253000
00000000000000000000000130327750
00000001000000000000000130736000
00000001000100000000000130817250
00000000000100000000000131753000
00000000000000000000000131837000
00000001000000000000000132235750
00000001000100000000000132303500
00000000000100000000000133253000
00000000000000000000000133323000
00000001000000000000000133736000
00000001000100000000000133812750
00000000000100000000000134753250
00000000000000000000000134832500
00000001000000000000000135236000
00000001000100000000000135322000
00000000000100000000000136253250
00000000000000000000000136341750
00000001000000000000000136736000
00000001000100000000000136808000
00000000000100000000000137753250
00000000000000000000000137827750
00000001000000000000000138236000
00000001000100000000000138317500
00000000000100000000000139253250
00000000000000000000000139337250
00000001000000000000000139736000
00000001000100000000000139803500
00000000000100000000000140769750
00000000000000000000000140823250
00000001000000000000000141252750
00000001000100000000000141336000
00000000000100000000000142286500
00000000000000000000000142355750
00000001000000000000000142786000
00000001000100000000000142868500
00000000000100000000000143803250
00000000000000000000000143888250
00000001000000000000000144286000
00000001000100000000000144378000
00000000000100000000000145303250
00000000000000000000000145397500
00000001000000000000000145786000
00000001000100000000000145864000
00000000000100000000000146820000
00000000000000000000000146883750
00000001000000000000000147302750
00000001000100000000000147396500
00000000000100000000000148320000
00000000000000000000000148416250
00000001000000000000000148802750
00000001000100000000000148882500
00000000000100000000000149820000
00000000000000000000000149902250
00000001000000000000000150302750
00000001000100000000000150392000
00000000000100000000000151320000
00000000000000000000000151411500
00000001000000000000000151802750
00000001000100000000000151901250
00000000000100000000000152820000
00000000000000000000000152921000
00000001000000000000000153302750
00000001000100000000000153387250
00000000000100000000000154320000
00000000000000000000000154407000
00000001000000000000000154802750
00000001000100000000000154896500
00000000000100000000000155820000
00000000000000000000000155916250
00000001000000000000000156302750
00000001000100000000000156382750
00000000000100000000000157320000
00000000000000000000000157402500
00000001000000000000000157802750
00000001000100000000000157892000
00000000000100000000000158820000
00000000000000000000000158911750
00000001000000000000000159302750
00000001000100000000000159401250
00000000000100000000000160320000
00000000000000000000000160421000
00000001000000000000000160802750
00000001000100000000000160887500
00000000000100000000000161836750
00000000000000000000000161907000
00000001000000000000000162319500
00000001000100000000000162396750
00000000000100000000000163353250
00000000000000000000000163416500
00000001000000000000000163836000
00000001000100000000000163929250
00000000000100000000000164870000
00000000000000000000000164949000
00000001000000000000000165352750
00000001000100000000000165438500
00000000000100000000000166370000
00000000000000000000000166458250
00000001000000000000000166852750
00000001000100000000000166947750
00000000000100000000000167870000
00000000000000000000000167967500
00000001000000000000000168352750
00000001000100000000000168434000
00000000000100000000000169370000
00000000000000000000000169453750
00000001000000000000000169852750
00000001000100000000000169943250
00000000000100000000000170886750
00000000000000000000000170963000
00000001000000000000000171369500
00000001000100000000000171452500
00000000000100000000000172386750
00000000000000000000000172472250
00000001000000000000000172869500
00000001000100000000000172961750
00000000000100000000000173886750
00000000000000000000000173981500
00000001000000000000000174369500
00000001000100000000000174448000
00000000000100000000000175386750
00000000000000000000000175467750
00000001000000000000000175869500
00000001000100000000000175957250
00000000000100000000000176886750
00000000000000000000000176977000
00000001000000000000000177369500
00000001000100000000000177443250
00000000000100000000000178386750
00000000000000000000000178463000
00000001000000000000000178869500
00000001000100000000000178952750
00000000000100000000000179903500
00000000000000000000000179972500
