# Supplementary material for: Auditory presentation and synchronization in Adobe Flash and HTML5/JavaScript Web experiments
Source: Behav Res Methods. 2016 Jul 15;48(3):897–908. doi: 10.3758/s13428-016-0758-5 (PMC5003904; doi:10.3758/s13428-016-0758-5)
Supplement: Supplementary file 1 — (ZIP 1310 kb) [file 13428_2016_758_MOESM1_ESM.zip › Logs/aud-sep-officepc-1000-ff-fl-rep.rtl]

[PC Software Vesion]
20121128
[ARM Firmware Version]
20120901
[Capture Date]
11 Nov 2015
[Capture Time]
12:07:55
[Capture Duration (Secs)]
180
[Changes]
477
[Samples]
720000
[Soak Rate]
0.06625
[Audio In 1 Threshold]
89
[Audio In 2 Threshold]
64
[Audio Out 1 Threshold]
64
[Audio Out 2 Threshold]
64
[Opto 1 Threshold]
114
[Opto 2 Threshold]
64
[Opto 3 Threshold]
64
[Opto 4 Threshold]
64
[Opto 1 Refreshes Blocked]
True
[Opto 2 Refreshes Blocked]
True
[Opto 3 Refreshes Blocked]
True
[Opto 4 Refreshes Blocked]
True
[Keypad4Description]
Button 4 of the BBTK Response Pad triggered when pressed.
[Keypad3Description]
Button 3 of the BBTK Response Pad triggered when pressed.
[Keypad2Description]
Button 2 of the BBTK Response Pad triggered when pressed.
[Keypad1Description]
Button 1 of the BBTK Response Pad triggered when pressed.
[Opto4Description]
Opto-detector 4 triggered by an active screen region.
[Opto3Description]
Opto-detector 3 triggered by an active screen region.
[Opto2Description]
Opto-detector 2 triggered by an active screen region.
[Opto1Description]
Opto-detector 1 triggered by an active screen region.
[TTLIn2Description]
TTL input 2 triggered by a digital signal.
[TTLIn1Description]
TTL input 1 triggered by a digital signal.
[AudIn2Description]
Audio input 2 triggered by a BBTK Mic.
[AudIn1Description]
Audio input 1 triggered by a BBTK Mic.
[ASC4Description]
Active Switch Closure output 4 generates a key down.
[ASC3Description]
Active Switch Closure output 3 generates a key down.
[ASC2Description]
Active Switch Closure output 2 generates a key down.
[ASC1Description]
Active Switch Closure output 1 generates a key down.
[TTLOut2Description]
TTL output 2 generates a digital signal.
[TTLOut1Description]
TTL output 1 generates a digital signal.
[AudOut2Description]
Audio output 2 generates a tone on the BBTK sounder.
[AudOut1Description]
Audio output 1 generates a tone on the BBTK sounder.
[Notes]

[Data]
00000000000000000000000000000000
00000001000000000000000002061501
00000001000100000000000002089250
00000000000100000000000003079750
00000000000000000000000003109001
00000001000000000000000003561501
00000001000100000000000003645001
00000000000100000000000004596250
00000000000000000000000004664750
00000001000000000000000005078250
00000001000100000000000005154250
00000000000100000000000006113001
00000000000000000000000006174001
00000001000000000000000006594750
00000001000100000000000006686750
00000000000100000000000007629750
00000000000000000000000007706501
00000001000000000000000008111501
00000001000100000000000008196001
00000000000100000000000009146250
00000000000000000000000009215750
00000001000000000000000009628250
00000001000100000000000009705501
00000000000100000000000010646501
00000000000000000000000010725001
00000001000000000000000011128250
00000001000100000000000011214750
00000000000100000000000012146501
00000000000000000000000012234501
00000001000000000000000012628250
00000001000100000000000012700750
00000000000100000000000013646501
00000000000000000000000013720501
00000001000000000000000014128250
00000001000100000000000014210250
00000000000100000000000015146501
00000000000000000000000015229750
00000001000000000000000015628250
00000001000100000000000015719501
00000000000100000000000016646501
00000000000000000000000016739250
00000001000000000000000017128250
00000001000100000000000017205501
00000000000100000000000018146501
00000000000000000000000018225250
00000001000000000000000018628250
00000001000100000000000018714750
00000000000100000000000019646501
00000000000000000000000019734501
00000001000000000000000020128250
00000001000100000000000020201001
00000000000100000000000021146501
00000000000000000000000021220750
00000001000000000000000021628250
00000001000100000000000021710250
00000000000100000000000022646501
00000000000000000000000022730001
00000001000000000000000023145001
00000001000100000000000023219501
00000000000100000000000024196501
00000000000000000000000024239250
00000001000000000000000024678250
00000001000100000000000024752001
00000000000100000000000025696501
00000000000000000000000025771750
00000001000000000000000026178250
00000001000100000000000026261501
00000000000100000000000027213250
00000000000000000000000027281001
00000001000000000000000027695001
00000001000100000000000027770750
00000000000100000000000028713250
00000000000000000000000028790501
00000001000000000000000029195001
00000001000100000000000029280001
00000000000100000000000030213250
00000000000000000000000030299750
00000001000000000000000030695001
00000001000100000000000030789250
00000000000100000000000031713250
00000000000000000000000031809001
00000001000000000000000032195001
00000001000100000000000032275501
00000000000100000000000033213250
00000000000000000000000033295001
00000001000000000000000033695001
00000001000100000000000033784750
00000000000100000000000034713250
00000000000000000000000034804501
00000001000000000000000035211750
00000001000100000000000035270750
00000000000100000000000036213250
00000000000000000000000036290501
00000001000000000000000036695001
00000001000100000000000036780001
00000000000100000000000037713250
00000000000000000000000037799750
00000001000000000000000038195001
00000001000100000000000038289501
00000000000100000000000039213250
00000000000000000000000039309001
00000001000000000000000039728501
00000001000100000000000039798750
00000000000100000000000040746501
00000000000000000000000040818501
00000001000000000000000041228501
00000001000100000000000041308001
00000000000100000000000042263250
00000000000000000000000042327750
00000001000000000000000042761750
00000001000100000000000042840501
00000000000100000000000043796501
00000000000000000000000043860250
00000001000000000000000044278501
00000001000100000000000044350001
00000000000100000000000045296501
00000000000000000000000045369501
00000001000000000000000045778501
00000001000100000000000045859250
00000000000100000000000046796750
00000000000000000000000046879001
00000001000000000000000047279250
00000001000100000000000047345250
00000000000100000000000048296750
00000000000000000000000048365001
00000001000000000000000048778501
00000001000100000000000048854501
00000000000100000000000049796750
00000000000000000000000049874250
00000001000000000000000050278501
00000001000100000000000050340750
00000000000100000000000051296750
00000000000000000000000051360250
00000001000000000000000051779250
00000001000100000000000051850001
00000000000100000000000052796750
00000000000000000000000052869750
00000001000000000000000053278501
00000001000100000000000053382501
00000000000100000000000054296750
00000000000000000000000054402250
00000001000000000000000054778501
00000001000100000000000054868501
00000000000100000000000055796750
00000000000000000000000055888250
00000001000000000000000056278501
00000001000100000000000056378001
00000000000100000000000057330001
00000000000000000000000057397501
00000001000000000000000057812001
00000001000100000000000057887250
00000000000100000000000058846750
00000000000000000000000058907001
00000001000000000000000059328501
00000001000100000000000059419750
00000000000100000000000060346750
00000000000000000000000060439501
00000001000000000000000060828501
00000001000100000000000060929001
00000000000100000000000061880001
00000000000000000000000061948750
00000001000000000000000062362001
00000001000100000000000062438250
00000000000100000000000063380001
00000000000000000000000063458001
00000001000000000000000063862001
00000001000100000000000063947750
00000000000100000000000064880250
00000000000000000000000064967250
00000001000000000000000065362750
00000001000100000000000065433750
00000000000100000000000066380250
00000000000000000000000066453501
00000001000000000000000066862001
00000001000100000000000066943001
00000000000100000000000067880250
00000000000000000000000067962750
00000001000000000000000068362001
00000001000100000000000068452501
00000000000100000000000069380250
00000000000000000000000069472001
00000001000000000000000069862001
00000001000100000000000069938501
00000000000100000000000070880250
00000000000000000000000070958250
00000001000000000000000071362001
00000001000100000000000071447750
00000000000100000000000072380250
00000000000000000000000072467501
00000001000000000000000072862001
00000001000100000000000072933750
00000000000100000000000073880250
00000000000000000000000073953501
00000001000000000000000074362001
00000001000100000000000074443250
00000000000100000000000075380250
00000000000000000000000075462750
00000001000000000000000075862001
00000001000100000000000075952501
00000000000100000000000076880250
00000000000000000000000076972250
00000001000000000000000077362001
00000001000100000000000077461750
00000000000100000000000078380250
00000000000000000000000078481501
00000001000000000000000078862001
00000001000100000000000078948001
00000000000100000000000079880250
00000000000000000000000079967501
00000001000000000000000080362001
00000001000100000000000080457250
00000000000100000000000081380250
00000000000000000000000081477001
00000001000000000000000081862001
00000001000100000000000081943250
00000000000100000000000082880250
00000000000000000000000082963001
00000001000000000000000083362001
00000001000100000000000083452501
00000000000100000000000084380250
00000000000000000000000084472250
00000001000000000000000084862001
00000001000100000000000084962001
00000000000100000000000085880250
00000000000000000000000085981501
00000001000000000000000086362001
00000001000100000000000086448001
00000000000100000000000087380250
00000000000000000000000087467750
00000001000000000000000087862250
00000001000100000000000087957250
00000000000100000000000088880250
00000000000000000000000088977001
00000001000000000000000089363001
00000001000100000000000089443501
00000000000100000000000090380250
00000000000000000000000090463001
00000001000000000000000090878750
00000001000100000000000090952750
00000000000100000000000091913750
00000000000000000000000091972501
00000001000000000000000092395501
00000001000100000000000092462001
00000000000100000000000093430250
00000000000000000000000093481750
00000001000000000000000093912250
00000001000100000000000093994501
00000000000100000000000094963750
00000000000000000000000095014250
00000001000000000000000095445501
00000001000100000000000095527001
00000000000100000000000096480501
00000000000000000000000096546750
00000001000000000000000096962250
00000001000100000000000097036250
00000000000100000000000097997001
00000000000000000000000098056001
00000001000000000000000098479001
00000001000100000000000098545750
00000000000100000000000099513750
00000000000000000000000099565250
00000001000000000000000099995501
00000001000100000000000100078250
00000000000100000000000101013750
00000000000000000000000101098001
00000001000000000000000101495501
00000001000100000000000101564250
00000000000100000000000102513750
00000000000000000000000102584001
00000001000000000000000102995501
00000001000100000000000103073501
00000000000100000000000104013750
00000000000000000000000104093250
00000001000000000000000104495750
00000001000100000000000104583001
00000000000100000000000105513750
00000000000000000000000105602501
00000001000000000000000105995750
00000001000100000000000106069001
00000000000100000000000107013750
00000000000000000000000107088750
00000001000000000000000107495750
00000001000100000000000107578250
00000000000100000000000108513750
00000000000000000000000108598001
00000001000000000000000108995501
00000001000100000000000109064501
00000000000100000000000110013750
00000000000000000000000110084001
00000001000000000000000110495750
00000001000100000000000110573750
00000000000100000000000111513750
00000000000000000000000111593501
00000001000000000000000111995750
00000001000100000000000112083001
00000000000100000000000113047250
00000000000000000000000113102750
00000001000000000000000113529001
00000001000100000000000113592250
00000000000100000000000114563750
00000000000000000000000114612001
00000001000000000000000115045750
00000001000100000000000115124750
00000000000100000000000116063750
00000000000000000000000116144501
00000001000000000000000116545750
00000001000100000000000116634250
00000000000100000000000117563750
00000000000000000000000117653750
00000001000000000000000118045750
00000001000100000000000118120250
00000000000100000000000119063750
00000000000000000000000119140001
00000001000000000000000119545750
00000001000100000000000119629501
00000000000100000000000120580501
00000000000000000000000120649250
00000001000000000000000121062501
00000001000100000000000121138750
00000000000100000000000122080501
00000000000000000000000122158501
00000001000000000000000122562501
00000001000100000000000122625001
00000000000100000000000123580501
00000000000000000000000123644750
00000001000000000000000124062501
00000001000100000000000124134250
00000000000100000000000125080501
00000000000000000000000125154001
00000001000000000000000125562501
00000001000100000000000125620250
00000000000100000000000126580501
00000000000000000000000126640001
00000001000000000000000127062501
00000001000100000000000127129750
00000000000100000000000128080501
00000000000000000000000128149250
00000001000000000000000128562501
00000001000100000000000128639001
00000000000100000000000129597250
00000000000000000000000129658750
00000001000000000000000130079250
00000001000100000000000130148250
00000000000100000000000131114001
00000000000000000000000131168001
00000001000000000000000131595750
00000001000100000000000131680750
00000000000100000000000132630750
00000000000000000000000132700501
00000001000000000000000133112501
00000001000100000000000133190001
00000000000100000000000134147250
00000000000000000000000134209750
00000001000000000000000134629250
00000001000100000000000134699501
00000000000100000000000135647250
00000000000000000000000135719001
00000001000000000000000136129250
00000001000100000000000136208750
00000000000100000000000137147250
00000000000000000000000137228501
00000001000000000000000137629250
00000001000100000000000137718001
00000000000100000000000138647250
00000000000000000000000138737750
00000001000000000000000139129250
00000001000100000000000139204250
00000000000100000000000140147501
00000000000000000000000140223750
00000001000000000000000140629250
00000001000100000000000140713501
00000000000100000000000141647501
00000000000000000000000141733250
00000001000000000000000142129250
00000001000100000000000142222750
00000000000100000000000143147501
00000000000000000000000143242501
00000000000100000000000143394250
00000000000000000000000143441501
00000001000000000000000143629250
00000001000100000000000143708750
00000000000100000000000144647501
00000000000000000000000144728501
00000001000000000000000145129250
00000001000100000000000145218250
00000000000100000000000146164001
00000000000000000000000146237750
00000001000000000000000146646001
00000001000100000000000146727501
00000000000100000000000147680750
00000000000000000000000147747250
00000001000000000000000148179250
00000001000100000000000148260001
00000000000100000000000149197501
00000000000000000000000149279750
00000001000000000000000149679250
00000001000100000000000149769250
00000000000100000000000150697501
00000000000000000000000150789001
00000001000000000000000151179250
00000001000100000000000151255501
00000000000100000000000152197501
00000000000000000000000152275001
00000001000000000000000152679250
00000001000100000000000152764750
00000000000100000000000153697501
00000000000000000000000153784501
00000001000000000000000154179250
00000001000100000000000154250750
00000000000100000000000155197501
00000000000000000000000155270501
00000001000000000000000155679250
00000001000100000000000155760001
00000000000100000000000156697501
00000000000000000000000156779750
00000001000000000000000157179250
00000001000100000000000157269501
00000000000100000000000158197501
00000000000000000000000158289001
00000001000000000000000158679250
00000001000100000000000158755501
00000000000100000000000159697501
00000000000000000000000159775250
00000001000000000000000160179250
00000001000100000000000160264750
00000000000100000000000161197501
00000000000000000000000161284501
00000001000000000000000161679501
00000001000100000000000161751001
00000000000100000000000162714250
00000000000000000000000162770501
00000001000000000000000163196001
00000001000100000000000163283501
00000000000100000000000164214250
00000000000000000000000164303001
00000001000000000000000164696001
00000001000100000000000164769501
00000000000100000000000165731001
00000000000000000000000165789250
00000001000000000000000166229501
00000001000100000000000166302001
00000000000100000000000167247501
00000000000000000000000167321750
00000001000000000000000167729501
00000001000100000000000167811250
00000000000100000000000168764250
00000000000000000000000168831001
00000001000000000000000169246001
00000001000100000000000169320750
00000000000100000000000170297750
00000000000000000000000170340250
00000001000000000000000170779501
00000001000100000000000170853250
00000000000100000000000171797501
00000000000000000000000171872750
00000001000000000000000172279501
00000001000100000000000172362501
00000000000100000000000173297750
00000000000000000000000173382250
00000001000000000000000173779501
00000001000100000000000173848501
00000000000100000000000174797750
00000000000000000000000174868250
00000001000000000000000175279501
00000001000100000000000175358001
00000000000100000000000176297750
00000000000000000000000176377501
00000001000000000000000176779501
00000001000100000000000176867250
00000000000100000000000177797750
00000000000000000000000177887001
00000001000000000000000178279501
00000001000100000000000178353250
00000000000100000000000179297750
00000000000000000000000179373001
00000001000000000000000179779501
00000001000100000000000179862501
