# Supplementary material for: Auditory presentation and synchronization in Adobe Flash and HTML5/JavaScript Web experiments
Source: Behav Res Methods. 2016 Jul 15;48(3):897–908. doi: 10.3758/s13428-016-0758-5 (PMC5003904; doi:10.3758/s13428-016-0758-5)
Supplement: Supplementary file 1 — (ZIP 1310 kb) [file 13428_2016_758_MOESM1_ESM.zip › Logs/aud-sep-officepc-1000-ff-fl-rep2.rtl]

[PC Software Vesion]
20121128
[ARM Firmware Version]
20120901
[Capture Date]
11 Nov 2015
[Capture Time]
12:25:17
[Capture Duration (Secs)]
180
[Changes]
475
[Samples]
720000
[Soak Rate]
0.0659722222222222
[Audio In 1 Threshold]
89
[Audio In 2 Threshold]
64
[Audio Out 1 Threshold]
64
[Audio Out 2 Threshold]
64
[Opto 1 Threshold]
114
[Opto 2 Threshold]
64
[Opto 3 Threshold]
64
[Opto 4 Threshold]
64
[Opto 1 Refreshes Blocked]
True
[Opto 2 Refreshes Blocked]
True
[Opto 3 Refreshes Blocked]
True
[Opto 4 Refreshes Blocked]
True
[Keypad4Description]
Button 4 of the BBTK Response Pad triggered when pressed.
[Keypad3Description]
Button 3 of the BBTK Response Pad triggered when pressed.
[Keypad2Description]
Button 2 of the BBTK Response Pad triggered when pressed.
[Keypad1Description]
Button 1 of the BBTK Response Pad triggered when pressed.
[Opto4Description]
Opto-detector 4 triggered by an active screen region.
[Opto3Description]
Opto-detector 3 triggered by an active screen region.
[Opto2Description]
Opto-detector 2 triggered by an active screen region.
[Opto1Description]
Opto-detector 1 triggered by an active screen region.
[TTLIn2Description]
TTL input 2 triggered by a digital signal.
[TTLIn1Description]
TTL input 1 triggered by a digital signal.
[AudIn2Description]
Audio input 2 triggered by a BBTK Mic.
[AudIn1Description]
Audio input 1 triggered by a BBTK Mic.
[ASC4Description]
Active Switch Closure output 4 generates a key down.
[ASC3Description]
Active Switch Closure output 3 generates a key down.
[ASC2Description]
Active Switch Closure output 2 generates a key down.
[ASC1Description]
Active Switch Closure output 1 generates a key down.
[TTLOut2Description]
TTL output 2 generates a digital signal.
[TTLOut1Description]
TTL output 1 generates a digital signal.
[AudOut2Description]
Audio output 2 generates a tone on the BBTK sounder.
[AudOut1Description]
Audio output 1 generates a tone on the BBTK sounder.
[Notes]

[Data]
00000000000000000000000000000000
00000001000000000000000001366250
00000001000100000000000001415501
00000000000100000000000002401250
00000000000000000000000002435001
00000001000000000000000002899500
00000001000100000000000002971250
00000000000100000000000003917750
00000000000000000000000003990750
00000001000000000000000004399501
00000001000100000000000004480500
00000000000100000000000005417750
00000000000000000000000005500250
00000001000000000000000005899750
00000001000100000000000005989750
00000000000100000000000006917750
00000000000000000000000007009501
00000001000000000000000007399500
00000001000100000000000007475750
00000000000100000000000008417750
00000000000000000000000008495501
00000001000000000000000008899750
00000001000100000000000008985250
00000000000100000000000009917750
00000000000000000000000010004750
00000001000000000000000010399750
00000001000100000000000010494501
00000000000100000000000011417750
00000000000000000000000011514250
00000001000000000000000011899750
00000001000100000000000011980500
00000000000100000000000012934500
00000000000000000000000013000250
00000001000000000000000013416250
00000001000100000000000013489750
00000000000100000000000014434500
00000000000000000000000014509500
00000001000000000000000014916250
00000001000100000000000014999250
00000000000100000000000015951250
00000000000000000000000016018750
00000001000000000000000016433001
00000001000100000000000016508500
00000000000100000000000017468000
00000000000000000000000017528250
00000001000000000000000017949750
00000001000100000000000018041001
00000000000100000000000018984500
00000000000000000000000019060750
00000001000000000000000019466500
00000001000100000000000019550250
00000000000100000000000020501250
00000000000000000000000020570001
00000001000000000000000021016500
00000001000100000000000021082750
00000000000100000000000022034500
00000000000000000000000022102501
00000001000000000000000022516501
00000001000100000000000022592250
00000000000100000000000023534750
00000000000000000000000023611750
00000001000000000000000024016501
00000001000100000000000024101500
00000000000100000000000025051250
00000000000000000000000025121250
00000001000000000000000025533250
00000001000100000000000025610750
00000000000100000000000026551250
00000000000000000000000026630501
00000001000000000000000027033250
00000001000100000000000027120001
00000000000100000000000028051250
00000000000000000000000028139750
00000001000000000000000028533250
00000001000100000000000028606250
00000000000100000000000029551250
00000000000000000000000029625750
00000001000000000000000030033250
00000001000100000000000030115500
00000000000100000000000031051250
00000000000000000000000031135250
00000001000000000000000031566501
00000001000100000000000031648000
00000000000100000000000032601250
00000000000000000000000032667750
00000001000000000000000033083250
00000001000100000000000033157250
00000000000100000000000034134750
00000000000000000000000034177001
00000001000000000000000034616500
00000001000100000000000034689750
00000000000100000000000035634750
00000000000000000000000035709501
00000001000000000000000036116500
00000001000100000000000036199250
00000000000100000000000037134750
00000000000000000000000037218750
00000001000000000000000037616500
00000001000100000000000037708500
00000000000100000000000038634750
00000000000000000000000038728250
00000001000000000000000039116500
00000001000100000000000039217750
00000000000100000000000040134750
00000000000000000000000040237501
00000001000000000000000040616501
00000001000100000000000040703750
00000000000100000000000041634750
00000000000000000000000041723501
00000001000000000000000042116500
00000001000100000000000042213250
00000000000100000000000043134750
00000000000000000000000043232750
00000001000000000000000043616500
00000001000100000000000043699250
00000000000100000000000044634750
00000000000000000000000044719001
00000001000000000000000045116500
00000001000100000000000045208500
00000000000100000000000046134750
00000000000000000000000046228250
00000001000000000000000046616750
00000001000100000000000046718001
00000000000100000000000047634750
00000000000000000000000047737501
00000001000000000000000048116750
00000001000100000000000048204001
00000000000100000000000049151500
00000000000000000000000049223750
00000001000000000000000049633250
00000001000100000000000049713250
00000000000100000000000050684750
00000000000000000000000050733001
00000001000000000000000051166750
00000001000100000000000051269001
00000000000100000000000052218250
00000000000000000000000052288750
00000001000000000000000052700000
00000001000100000000000052778250
00000000000100000000000053734750
00000000000000000000000053798001
00000001000000000000000054216750
00000001000100000000000054287750
00000000000100000000000055234750
00000000000000000000000055307250
00000001000000000000000055716750
00000001000100000000000055797000
00000000000100000000000056735000
00000000000000000000000056816750
00000001000000000000000057216750
00000001000100000000000057306250
00000000000100000000000058235001
00000000000000000000000058326000
00000001000000000000000058716750
00000001000100000000000058792250
00000000000100000000000059735001
00000000000000000000000059812000
00000001000000000000000060216750
00000001000100000000000060301750
00000000000100000000000061235001
00000000000000000000000061321250
00000001000000000000000061716750
00000001000100000000000061787750
00000000000100000000000062735000
00000000000000000000000062807500
00000001000000000000000063216750
00000001000100000000000063297001
00000000000100000000000064235000
00000000000000000000000064316750
00000001000000000000000064716750
00000001000100000000000064806250
00000000000100000000000065735000
00000000000000000000000065826000
00000001000000000000000066216750
00000001000100000000000066315750
00000000000100000000000067235001
00000000000000000000000067335500
00000001000000000000000067750000
00000001000100000000000067825000
00000000000100000000000068768250
00000000000000000000000068844750
00000001000000000000000069250000
00000001000100000000000069334250
00000000000100000000000070285000
00000000000000000000000070354000
00000001000000000000000070766750
00000001000100000000000070843500
00000000000100000000000071785000
00000000000000000000000071863250
00000001000000000000000072266750
00000001000100000000000072353001
00000000000100000000000073285000
00000000000000000000000073372500
00000001000000000000000073766750
00000001000100000000000073839000
00000000000100000000000074785000
00000000000000000000000074858750
00000001000000000000000075266750
00000001000100000000000075348250
00000000000100000000000076301750
00000000000000000000000076368000
00000001000000000000000076783500
00000001000100000000000076857500
00000000000100000000000077801750
00000000000000000000000077877250
00000001000000000000000078283500
00000001000100000000000078367000
00000000000100000000000079301750
00000000000000000000000079386501
00000001000000000000000079783500
00000001000100000000000079876250
00000000000100000000000080801750
00000000000000000000000080896001
00000001000000000000000081283500
00000001000100000000000081362250
00000000000100000000000082301750
00000000000000000000000082382001
00000001000000000000000082783500
00000001000100000000000082871750
00000000000100000000000083818500
00000000000000000000000083891250
00000001000000000000000084317001
00000001000100000000000084404250
00000000000100000000000085335250
00000000000000000000000085423750
00000001000000000000000085817001
00000001000100000000000085913500
00000000000100000000000086868500
00000000000000000000000086933250
00000001000000000000000087350250
00000001000100000000000087422750
00000000000100000000000088385250
00000000000000000000000088442500
00000001000000000000000088867000
00000001000100000000000088955250
00000000000100000000000089885250
00000000000000000000000089975001
00000001000000000000000090367000
00000001000100000000000090441500
00000000000100000000000091385250
00000000000000000000000091461000
00000001000000000000000091867000
00000001000100000000000091950750
00000000000100000000000092885250
00000000000000000000000092970501
00000001000000000000000093367000
00000001000100000000000093436750
00000000000100000000000094385250
00000000000000000000000094456501
00000001000000000000000094867001
00000001000100000000000094946000
00000000000100000000000095885250
00000000000000000000000095965750
00000001000000000000000096383750
00000001000100000000000096455500
00000000000100000000000097402000
00000000000000000000000097475000
00000001000000000000000097883750
00000001000100000000000097964750
00000000000100000000000098902000
00000000000000000000000098984500
00000001000000000000000099383750
00000001000100000000000099474001
00000000000100000000000100418500
00000000000000000000000100493750
00000001000000000000000100883750
00000001000100000000000100960001
00000000000100000000000101902000
00000000000000000000000101979750
00000001000000000000000102383750
00000001000100000000000102469501
00000000000100000000000103402000
00000000000000000000000103489000
00000001000000000000000103917001
00000001000100000000000103978750
00000000000100000000000104935250
00000000000000000000000104998501
00000001000000000000000105417000
00000001000100000000000105488000
00000000000100000000000106435250
00000000000000000000000106507750
00000001000000000000000106917001
00000001000100000000000106997250
00000000000100000000000107935250
00000000000000000000000108017001
00000001000000000000000108417000
00000001000100000000000108506750
00000000000100000000000109435250
00000000000000000000000109526250
00000001000000000000000109917000
00000001000100000000000110016000
00000000000100000000000110968750
00000000000000000000000111035750
00000001000000000000000111450501
00000001000100000000000111525250
00000000000100000000000112485250
00000000000000000000000112545001
00000001000000000000000112967250
00000001000100000000000113057750
00000000000100000000000113985250
00000000000000000000000114077501
00000001000000000000000114467250
00000001000100000000000114544001
00000000000100000000000115485250
00000000000000000000000115563501
00000001000000000000000115967250
00000001000100000000000116053250
00000000000100000000000116985250
00000000000000000000000117073001
00000001000000000000000117467250
00000001000100000000000117539250
00000000000100000000000118485250
00000000000000000000000118559000
00000001000000000000000118967250
00000001000100000000000119048501
00000000000100000000000119985500
00000000000000000000000120068250
00000001000000000000000120467250
00000001000100000000000120558001
00000000000100000000000121485500
00000000000000000000000121577500
00000001000000000000000121983750
00000001000100000000000122067250
00000000000100000000000123002000
00000000000000000000000123087000
00000001000000000000000123484000
00000001000100000000000123553250
00000000000100000000000124502000
00000000000000000000000124573001
00000001000000000000000124984001
00000001000100000000000125062750
00000000000100000000000126002000
00000000000000000000000126082250
00000001000000000000000126484000
00000001000100000000000126572000
00000000000100000000000127502001
00000000000000000000000127591500
00000001000000000000000127984000
00000001000100000000000128058000
00000000000100000000000129002001
00000000000000000000000129077750
00000001000000000000000129484000
00000001000100000000000129567250
00000000000100000000000130535500
00000000000000000000000130587000
00000001000000000000000131017250
00000001000100000000000131076750
00000000000100000000000132035501
00000000000000000000000132096250
00000001000000000000000132517250
00000001000100000000000132609250
00000000000100000000000133535501
00000000000000000000000133628750
00000001000000000000000134017250
00000001000100000000000134095250
00000000000100000000000135035500
00000000000000000000000135115000
00000001000000000000000135517250
00000001000100000000000135604501
00000000000100000000000136535500
00000000000000000000000136624250
00000001000000000000000137017250
00000001000100000000000137090750
00000000000100000000000138035500
00000000000000000000000138110250
00000001000000000000000138517250
00000001000100000000000138600001
00000000000100000000000139535500
00000000000000000000000139619750
00000001000000000000000140017250
00000001000100000000000140109250
00000000000100000000000141052250
00000000000000000000000141129001
00000001000000000000000141534000
00000001000100000000000141618500
00000000000100000000000142552250
00000000000000000000000142638250
00000001000000000000000143034000
00000001000100000000000143104750
00000000000100000000000144052250
00000000000000000000000144124250
00000001000000000000000144534001
00000001000100000000000144614000
00000000000100000000000145552250
00000000000000000000000145633750
00000001000000000000000146034001
00000001000100000000000146123250
00000000000100000000000147052250
00000000000000000000000147143001
00000001000000000000000147534000
00000001000100000000000147609500
00000000000100000000000148552250
00000000000000000000000148629000
00000001000000000000000149034000
00000001000100000000000149118750
00000000000100000000000150052250
00000000000000000000000150138501
00000001000000000000000150534000
00000001000100000000000150628000
00000000000100000000000151552250
00000000000000000000000151647750
00000001000000000000000152034000
00000001000100000000000152114000
00000000000100000000000153052250
00000000000000000000000153133750
00000001000000000000000153534000
00000001000100000000000153623500
00000000000100000000000154552250
00000000000000000000000154643001
00000001000000000000000155034250
00000001000100000000000155109500
00000000000100000000000156052250
00000000000000000000000156129250
00000001000000000000000156567501
00000001000100000000000156642000
00000000000100000000000157602250
00000000000000000000000157661750
00000001000000000000000158084001
00000001000100000000000158174500
00000000000100000000000159135750
00000000000000000000000159194250
00000001000000000000000159617501
00000001000100000000000159707000
00000000000100000000000160652250
00000000000000000000000160726750
00000001000000000000000161134250
00000001000100000000000161216500
00000000000100000000000162169000
00000000000000000000000162236000
00000001000000000000000162650750
00000001000100000000000162725750
00000000000100000000000163669001
00000000000000000000000163745250
00000001000000000000000164150750
00000001000100000000000164235001
00000000000100000000000165169000
00000000000000000000000165254750
00000001000000000000000165650750
00000001000100000000000165721001
00000000000100000000000166669000
00000000000000000000000166841500
00000001000000000000000167151000
00000001000100000000000167230501
00000000000100000000000168169000
00000000000000000000000168250000
00000001000000000000000168651001
00000001000100000000000168739750
00000000000100000000000169669000
00000000000000000000000169759500
00000001000000000000000170151000
00000001000100000000000170225750
00000000000100000000000171169000
00000000000000000000000171245501
00000001000000000000000171651000
00000001000100000000000171735000
00000000000100000000000172685750
00000000000000000000000172754750
00000001000000000000000173167500
00000001000100000000000173244500
00000000000100000000000174185750
00000000000000000000000174264000
00000001000000000000000174667500
00000001000100000000000174753750
00000000000100000000000175685750
00000000000000000000000175773501
00000001000000000000000176167750
00000001000100000000000176263000
00000000000100000000000177219250
00000000000000000000000177282750
00000001000000000000000177701001
00000001000100000000000177772250
00000000000100000000000178735750
00000000000000000000000178792001
00000001000000000000000179217501
00000001000100000000000179304750
