# Supplementary material for: Auditory presentation and synchronization in Adobe Flash and HTML5/JavaScript Web experiments
Source: Behav Res Methods. 2016 Jul 15;48(3):897–908. doi: 10.3758/s13428-016-0758-5 (PMC5003904; doi:10.3758/s13428-016-0758-5)
Supplement: Supplementary file 1 — (ZIP 1310 kb) [file 13428_2016_758_MOESM1_ESM.zip › Logs/aud-sep-officepc-1000-ff-js.rtl]

[PC Software Vesion]
20121128
[ARM Firmware Version]
20120901
[Capture Date]
10 Nov 2015
[Capture Time]
18:02:25
[Capture Duration (Secs)]
180
[Changes]
423
[Samples]
720000
[Soak Rate]
0.05875
[Audio In 1 Threshold]
89
[Audio In 2 Threshold]
64
[Audio Out 1 Threshold]
64
[Audio Out 2 Threshold]
64
[Opto 1 Threshold]
125
[Opto 2 Threshold]
64
[Opto 3 Threshold]
64
[Opto 4 Threshold]
64
[Opto 1 Refreshes Blocked]
True
[Opto 2 Refreshes Blocked]
True
[Opto 3 Refreshes Blocked]
True
[Opto 4 Refreshes Blocked]
True
[Keypad4Description]
Button 4 of the BBTK Response Pad triggered when pressed.
[Keypad3Description]
Button 3 of the BBTK Response Pad triggered when pressed.
[Keypad2Description]
Button 2 of the BBTK Response Pad triggered when pressed.
[Keypad1Description]
Button 1 of the BBTK Response Pad triggered when pressed.
[Opto4Description]
Opto-detector 4 triggered by an active screen region.
[Opto3Description]
Opto-detector 3 triggered by an active screen region.
[Opto2Description]
Opto-detector 2 triggered by an active screen region.
[Opto1Description]
Opto-detector 1 triggered by an active screen region.
[TTLIn2Description]
TTL input 2 triggered by a digital signal.
[TTLIn1Description]
TTL input 1 triggered by a digital signal.
[AudIn2Description]
Audio input 2 triggered by a BBTK Mic.
[AudIn1Description]
Audio input 1 triggered by a BBTK Mic.
[ASC4Description]
Active Switch Closure output 4 generates a key down.
[ASC3Description]
Active Switch Closure output 3 generates a key down.
[ASC2Description]
Active Switch Closure output 2 generates a key down.
[ASC1Description]
Active Switch Closure output 1 generates a key down.
[TTLOut2Description]
TTL output 2 generates a digital signal.
[TTLOut1Description]
TTL output 1 generates a digital signal.
[AudOut2Description]
Audio output 2 generates a tone on the BBTK sounder.
[AudOut1Description]
Audio output 1 generates a tone on the BBTK sounder.
[Notes]

[Data]
00000000000000000000000000000000
00000001000000000000000001221251
00000001000100000000000001295001
00000000000100000000000002258251
00000000000000000000000002314751
00000001000000000000000002938001
00000001000100000000000002997001
00000000000100000000000003958251
00000000000000000000000004016751
00000001000000000000000004638001
00000001000100000000000004685001
00000000000100000000000005658251
00000000000000000000000005704751
00000001000000000000000006321251
00000001000100000000000006377001
00000000000100000000000007341501
00000000000000000000000007396751
00000001000000000000000008021251
00000001000100000000000008080001
00000000000100000000000009041501
00000000000000000000000009099751
00000001000000000000000009721251
00000001000100000000000009783251
00000000000100000000000010741501
00000000000000000000000010802751
00000001000000000000000011421251
00000001000100000000000011485251
00000000000100000000000012441501
00000000000000000000000012504751
00000001000000000000000013121251
00000001000100000000000013185251
00000000000100000000000014141501
00000000000000000000000014204751
00000001000000000000000014821251
00000001000100000000000014886251
00000000000100000000000015841501
00000000000000000000000015905751
00000001000000000000000016488001
00000001000100000000000016545251
00000000000100000000000017508251
00000000000000000000000017564751
00000001000000000000000018188001
00000001000100000000000018245251
00000000000100000000000019208251
00000000000000000000000019264751
00000001000000000000000019888001
00000001000100000000000019945251
00000000000100000000000020908251
00000000000000000000000020964751
00000001000000000000000021588001
00000001000100000000000021646251
00000000000100000000000022608251
00000000000000000000000022666501
00000001000000000000000023288001
00000001000100000000000023349251
00000000000100000000000024308251
00000000000000000000000024369001
00000001000000000000000024988001
00000001000100000000000025043251
00000000000100000000000026008251
00000000000000000000000026063001
00000001000000000000000026688001
00000001000100000000000026745251
00000000000100000000000027708251
00000000000000000000000027765001
00000001000000000000000028388001
00000001000100000000000028443251
00000000000100000000000029408501
00000000000000000000000029463001
00000001000000000000000030088251
00000001000100000000000030145251
00000000000100000000000031108501
00000000000000000000000031165001
00000001000000000000000031788251
00000001000100000000000031844251
00000000000100000000000032808501
00000000000000000000000032864001
00000001000000000000000033488251
00000001000100000000000033534251
00000000000100000000000034508501
00000000000000000000000034554001
00000001000000000000000035171501
00000001000100000000000035224251
00000000000100000000000036208501
00000000000000000000000036244001
00000001000000000000000036854751
00000001000100000000000036924251
00000000000100000000000037875001
00000000000000000000000037944001
00000001000000000000000038555001
00000001000100000000000038616251
00000000000100000000000039575251
00000000000000000000000039636001
00000001000000000000000040255001
00000001000100000000000040319251
00000000000100000000000041275251
00000000000000000000000041339001
00000001000000000000000041955001
00000001000100000000000042011501
00000000000100000000000042975251
00000000000000000000000043031001
00000001000000000000000043655001
00000001000100000000000043712501
00000000000100000000000044675251
00000000000000000000000044732001
00000001000000000000000045355001
00000001000100000000000045413501
00000000000100000000000046375251
00000000000000000000000046433001
00000001000000000000000047055001
00000001000100000000000047114501
00000000000100000000000048075251
00000000000000000000000048134001
00000001000000000000000048755001
00000001000100000000000048802501
00000000000100000000000049775251
00000000000000000000000049822001
00000001000000000000000050421501
00000001000100000000000050486501
00000000000100000000000051441751
00000000000000000000000051506001
00000001000000000000000052121751
00000001000100000000000052188501
00000000000100000000000053142001
00000000000000000000000053208001
00000001000000000000000053821751
00000001000100000000000053891501
00000000000100000000000054842001
00000000000000000000000054911251
00000001000000000000000055521751
00000001000100000000000055581501
00000000000100000000000056542001
00000000000000000000000056601251
00000001000000000000000057221751
00000001000100000000000057284501
00000000000100000000000058242001
00000000000000000000000058304251
00000001000000000000000058921751
00000001000100000000000058985501
00000000000100000000000059942001
00000000000000000000000060005251
00000001000000000000000060621751
00000001000100000000000060686501
00000000000100000000000061642001
00000000000000000000000061706251
00000001000000000000000062321751
00000001000100000000000062378501
00000000000100000000000063342001
00000000000000000000000063398251
00000001000000000000000064021751
00000001000100000000000064077501
00000000000100000000000065042001
00000000000000000000000065097251
00000001000000000000000065721751
00000001000100000000000065767501
00000000000100000000000066742001
00000000000000000000000066787251
00000001000000000000000067405001
00000001000100000000000067467501
00000000000100000000000068425251
00000000000000000000000068487251
00000001000000000000000069105001
00000001000100000000000069170501
00000000000100000000000070125251
00000000000000000000000070190251
00000001000000000000000070805001
00000001000100000000000070872501
00000000000100000000000071825251
00000000000000000000000071892251
00000001000000000000000072488501
00000001000100000000000072557501
00000000000100000000000073508751
00000000000000000000000073577251
00000001000000000000000074188501
00000001000100000000000074259751
00000000000100000000000075208751
00000000000000000000000075279251
00000001000000000000000075905251
00000001000100000000000075962751
00000000000100000000000076925501
00000000000000000000000076982251
00000001000000000000000077605251
00000001000100000000000077661751
00000000000100000000000078625501
00000000000000000000000078681251
00000001000000000000000079305251
00000001000100000000000079350751
00000000000100000000000080325501
00000000000000000000000080370251
00000001000000000000000081005251
00000001000100000000000081049751
00000000000100000000000082025501
00000000000000000000000082069251
00000001000000000000000082688501
00000001000100000000000082748751
00000000000100000000000083708751
00000000000000000000000083768251
00000001000000000000000084388501
00000001000100000000000084448751
00000000000100000000000085408751
00000000000000000000000085468251
00000001000000000000000086088501
00000001000100000000000086152751
00000000000100000000000087108751
00000000000000000000000087172501
00000001000000000000000087788501
00000001000100000000000087853751
00000000000100000000000088808751
00000000000000000000000088873501
00000001000000000000000089488501
00000001000100000000000089543751
00000000000100000000000090508751
00000000000000000000000090563501
00000001000000000000000091188501
00000001000100000000000091245751
00000000000100000000000092208751
00000000000000000000000092265501
00000001000000000000000092888501
00000001000100000000000092947751
00000000000100000000000093909001
00000000000000000000000093967501
00000001000000000000000094588751
00000001000100000000000094647751
00000000000100000000000095609001
00000000000000000000000095667501
00000001000000000000000096288751
00000001000100000000000096339751
00000000000100000000000097325501
00000000000000000000000097359501
00000001000000000000000097972001
00000001000100000000000098043751
00000000000100000000000098992251
00000000000000000000000099063501
00000001000000000000000099688751
00000001000100000000000099733751
00000000000100000000000100709001
00000000000000000000000100753501
00000001000000000000000101372001
00000001000100000000000101435751
00000000000100000000000102392251
00000000000000000000000102455501
00000001000000000000000103072001
00000001000100000000000103138751
00000000000100000000000104092251
00000000000000000000000104158501
00000001000000000000000104772001
00000001000100000000000104840751
00000000000100000000000105792251
00000000000000000000000105860501
00000001000000000000000106472001
00000001000100000000000106541751
00000000000100000000000107492251
00000000000000000000000107561501
00000001000000000000000108172001
00000001000100000000000108242001
00000000000100000000000109192251
00000000000000000000000109261501
00000001000000000000000109872001
00000001000100000000000109942001
00000000000100000000000110892251
00000000000000000000000110961751
00000001000000000000000111572001
00000001000100000000000111642001
00000000000100000000000112592251
00000000000000000000000112661501
00000001000000000000000113272001
00000001000100000000000113342001
00000000000100000000000114292501
00000000000000000000000114361751
00000001000000000000000114972251
00000001000100000000000115043001
00000000000100000000000115992501
00000000000000000000000116062751
00000001000000000000000116688751
00000001000100000000000116744001
00000000000100000000000117709001
00000000000000000000000117763751
00000001000000000000000118388751
00000001000100000000000118446001
00000000000100000000000119409001
00000000000000000000000119465751
00000001000000000000000120072251
00000001000100000000000120129001
00000000000100000000000121092501
00000000000000000000000121148751
00000001000000000000000121772251
00000001000100000000000121831001
00000000000100000000000122792501
00000000000000000000000122850751
00000001000000000000000123472251
00000001000100000000000123531001
00000000000100000000000124492501
00000000000000000000000124550751
00000001000000000000000125155501
00000001000100000000000125225001
00000000000100000000000126175751
00000000000000000000000126244751
00000001000000000000000126855501
00000001000100000000000126915001
00000000000100000000000127875751
00000000000000000000000127934751
00000001000000000000000128555501
00000001000100000000000128616001
00000000000100000000000129575751
00000000000000000000000129635751
00000001000000000000000130255501
00000001000100000000000130308001
00000000000100000000000131275751
00000000000000000000000131327751
00000001000000000000000131939001
00000001000100000000000132011001
00000000000100000000000132975751
00000000000000000000000133030751
00000001000000000000000133655501
00000001000100000000000133702001
00000000000100000000000134675751
00000000000000000000000134721751
00000001000000000000000135339001
00000001000100000000000135403001
00000000000100000000000136359251
00000000000000000000000136422751
00000001000000000000000137039001
00000001000100000000000137095001
00000000000100000000000138059251
00000000000000000000000138114751
00000001000000000000000138739001
00000001000100000000000138796251
00000000000100000000000139759251
00000000000000000000000139815751
00000001000000000000000140439001
00000001000100000000000140486251
00000000000100000000000141459251
00000000000000000000000141505751
00000001000000000000000142122251
00000001000100000000000142187251
00000000000100000000000143142501
00000000000000000000000143206751
00000001000000000000000143822251
00000001000100000000000143887251
00000000000100000000000144842501
00000000000000000000000144906751
00000001000000000000000145489001
00000001000100000000000145558251
00000000000100000000000146509251
00000000000000000000000146578001
00000001000000000000000147189001
00000001000100000000000147261251
00000000000100000000000148226001
00000000000000000000000148281001
00000001000000000000000148905751
00000001000100000000000148962251
00000000000100000000000149926001
00000000000000000000000149981751
00000001000000000000000150605751
00000001000100000000000150653251
00000000000100000000000151626001
00000000000000000000000151673001
00000001000000000000000152289001
00000001000100000000000152355251
00000000000100000000000153309251
00000000000000000000000153375001
00000001000000000000000153989001
00000001000100000000000154044251
00000000000100000000000155009251
00000000000000000000000155064001
00000001000000000000000155672501
00000001000100000000000155744251
00000000000100000000000156709251
00000000000000000000000156764001
00000001000000000000000157372501
00000001000100000000000157434251
00000000000100000000000158409501
00000000000000000000000158454001
00000001000000000000000159072501
00000001000100000000000159134251
00000000000100000000000160092751
00000000000000000000000160154001
00000001000000000000000160772501
00000001000100000000000160834251
00000000000100000000000161792751
00000000000000000000000161854001
00000001000000000000000162472501
00000001000100000000000162537251
00000000000100000000000163492751
00000000000000000000000163557001
00000001000000000000000164172501
00000001000100000000000164239251
00000000000100000000000165192751
00000000000000000000000165259001
00000001000000000000000165872501
00000001000100000000000165942251
00000000000100000000000166892751
00000000000000000000000166962001
00000001000000000000000167572501
00000001000100000000000167633501
00000000000100000000000168592751
00000000000000000000000168653001
00000001000000000000000169272501
00000001000100000000000169335501
00000000000100000000000170292751
00000000000000000000000170355001
00000001000000000000000170972501
00000001000100000000000171036501
00000000000100000000000171992751
00000000000000000000000172056001
00000001000000000000000172672501
00000001000100000000000172736501
00000000000100000000000173692751
00000000000000000000000173756001
00000001000000000000000174372501
00000001000100000000000174427501
00000000000100000000000175392751
00000000000000000000000175447001
00000001000000000000000176056001
00000001000100000000000176128501
00000000000100000000000177109501
00000000000000000000000177148001
00000001000000000000000177772501
00000001000100000000000177816501
00000000000100000000000178792751
00000000000000000000000178836001
00000001000000000000000179439251
00000001000100000000000179502501
