# Supplementary material for: Auditory presentation and synchronization in Adobe Flash and HTML5/JavaScript Web experiments
Source: Behav Res Methods. 2016 Jul 15;48(3):897–908. doi: 10.3758/s13428-016-0758-5 (PMC5003904; doi:10.3758/s13428-016-0758-5)
Supplement: Supplementary file 1 — (ZIP 1310 kb) [file 13428_2016_758_MOESM1_ESM.zip › Logs/aud-sep-officepc-1000-ff-js-rep.rtl]

[PC Software Vesion]
20121128
[ARM Firmware Version]
20120901
[Capture Date]
11 Nov 2015
[Capture Time]
12:41:55
[Capture Duration (Secs)]
180
[Changes]
423
[Samples]
720000
[Soak Rate]
0.05875
[Audio In 1 Threshold]
89
[Audio In 2 Threshold]
64
[Audio Out 1 Threshold]
64
[Audio Out 2 Threshold]
64
[Opto 1 Threshold]
114
[Opto 2 Threshold]
64
[Opto 3 Threshold]
64
[Opto 4 Threshold]
64
[Opto 1 Refreshes Blocked]
True
[Opto 2 Refreshes Blocked]
True
[Opto 3 Refreshes Blocked]
True
[Opto 4 Refreshes Blocked]
True
[Keypad4Description]
Button 4 of the BBTK Response Pad triggered when pressed.
[Keypad3Description]
Button 3 of the BBTK Response Pad triggered when pressed.
[Keypad2Description]
Button 2 of the BBTK Response Pad triggered when pressed.
[Keypad1Description]
Button 1 of the BBTK Response Pad triggered when pressed.
[Opto4Description]
Opto-detector 4 triggered by an active screen region.
[Opto3Description]
Opto-detector 3 triggered by an active screen region.
[Opto2Description]
Opto-detector 2 triggered by an active screen region.
[Opto1Description]
Opto-detector 1 triggered by an active screen region.
[TTLIn2Description]
TTL input 2 triggered by a digital signal.
[TTLIn1Description]
TTL input 1 triggered by a digital signal.
[AudIn2Description]
Audio input 2 triggered by a BBTK Mic.
[AudIn1Description]
Audio input 1 triggered by a BBTK Mic.
[ASC4Description]
Active Switch Closure output 4 generates a key down.
[ASC3Description]
Active Switch Closure output 3 generates a key down.
[ASC2Description]
Active Switch Closure output 2 generates a key down.
[ASC1Description]
Active Switch Closure output 1 generates a key down.
[TTLOut2Description]
TTL output 2 generates a digital signal.
[TTLOut1Description]
TTL output 1 generates a digital signal.
[AudOut2Description]
Audio output 2 generates a tone on the BBTK sounder.
[AudOut1Description]
Audio output 1 generates a tone on the BBTK sounder.
[Notes]

[Data]
00000000000000000000000000000000
00000001000000000000000000881500
00000001000100000000000000940000
00000000000100000000000001899500
00000000000000000000000001959500
00000001000000000000000002581500
00000001000100000000000002640000
00000000000100000000000003599750
00000000000000000000000003659500
00000001000000000000000004281500
00000001000100000000000004342000
00000000000100000000000005299750
00000000000000000000000005361500
00000001000000000000000005981750
00000001000100000000000006045000
00000000000100000000000006999750
00000000000000000000000007064500
00000001000000000000000007681500
00000001000100000000000007747000
00000000000100000000000008699750
00000000000000000000000008766500
00000001000000000000000009381750
00000001000100000000000009450000
00000000000100000000000010399750
00000000000000000000000010469750
00000001000000000000000011081750
00000001000100000000000011151000
00000000000100000000000012099750
00000000000000000000000012170750
00000001000000000000000012781750
00000001000100000000000012852000
00000000000100000000000013816250
00000000000000000000000013871750
00000001000000000000000014498500
00000001000100000000000014555000
00000000000100000000000015516500
00000000000000000000000015574750
00000001000000000000000016181750
00000001000100000000000016237000
00000000000100000000000017199750
00000000000000000000000017256750
00000001000000000000000017881750
00000001000100000000000017941000
00000000000100000000000018899750
00000000000000000000000018960750
00000001000000000000000019581750
00000001000100000000000019643000
00000000000100000000000020599750
00000000000000000000000020662750
00000001000000000000000021281750
00000001000100000000000021326000
00000000000100000000000022299750
00000000000000000000000022345750
00000001000000000000000022965000
00000001000100000000000023028000
00000000000100000000000023983000
00000000000000000000000024047750
00000001000000000000000024665000
00000001000100000000000024732000
00000000000100000000000025683250
00000000000000000000000025751750
00000001000000000000000026365000
00000001000100000000000026430250
00000000000100000000000027383250
00000000000000000000000027449750
00000001000000000000000028065250
00000001000100000000000028132250
00000000000100000000000029083250
00000000000000000000000029151750
00000001000000000000000029765250
00000001000100000000000029833250
00000000000100000000000030783250
00000000000000000000000030852750
00000001000000000000000031465250
00000001000100000000000031522250
00000000000100000000000032483250
00000000000000000000000032541750
00000001000000000000000033165250
00000001000100000000000033225250
00000000000100000000000034183250
00000000000000000000000034244750
00000001000000000000000034865250
00000001000100000000000034917250
00000000000100000000000035883250
00000000000000000000000035936750
00000001000000000000000036565250
00000001000100000000000036619250
00000000000100000000000037583250
00000000000000000000000037638750
00000001000000000000000038265250
00000001000100000000000038320250
00000000000100000000000039283250
00000000000000000000000039339750
00000001000000000000000039965250
00000001000100000000000040023250
00000000000100000000000040983250
00000000000000000000000041042750
00000001000000000000000041665250
00000001000100000000000041725250
00000000000100000000000042683250
00000000000000000000000042745000
00000001000000000000000043365250
00000001000100000000000043428250
00000000000100000000000044383250
00000000000000000000000044448000
00000001000000000000000045065250
00000001000100000000000045130250
00000000000100000000000046083250
00000000000000000000000046150000
00000001000000000000000046765250
00000001000100000000000046832250
00000000000100000000000047783250
00000000000000000000000047852000
00000001000000000000000048465250
00000001000100000000000048534250
00000000000100000000000049483250
00000000000000000000000049554000
00000001000000000000000050182000
00000001000100000000000050237250
00000000000100000000000051200000
00000000000000000000000051257000
00000001000000000000000051882000
00000001000100000000000051929250
00000000000100000000000052900000
00000000000000000000000052949000
00000001000000000000000053565250
00000001000100000000000053633250
00000000000100000000000054583250
00000000000000000000000054653000
00000001000000000000000055265250
00000001000100000000000055335250
00000000000100000000000056283500
00000000000000000000000056355000
00000001000000000000000056982000
00000001000100000000000057035250
00000000000100000000000058000000
00000000000000000000000058055000
00000001000000000000000058682000
00000001000100000000000058725500
00000000000100000000000059700000
00000000000000000000000059745000
00000001000000000000000060365250
00000001000100000000000060426500
00000000000100000000000061383500
00000000000000000000000061446000
00000001000000000000000062065250
00000001000100000000000062127500
00000000000100000000000063083500
00000000000000000000000063147000
00000001000000000000000063765500
00000001000100000000000063829500
00000000000100000000000064783500
00000000000000000000000064849000
00000001000000000000000065465500
00000001000100000000000065531500
00000000000100000000000066483500
00000000000000000000000066551000
00000001000000000000000067165500
00000001000100000000000067235500
00000000000100000000000068183500
00000000000000000000000068255000
00000001000000000000000068882000
00000001000100000000000068925500
00000000000100000000000069900250
00000000000000000000000069945000
00000001000000000000000070565500
00000001000100000000000070627500
00000000000100000000000071583500
00000000000000000000000071647000
00000001000000000000000072265500
00000001000100000000000072329500
00000000000100000000000073283500
00000000000000000000000073349250
00000001000000000000000073965500
00000001000100000000000074030500
00000000000100000000000074983500
00000000000000000000000075050250
00000001000000000000000075665500
00000001000100000000000075732500
00000000000100000000000076683500
00000000000000000000000076752250
00000001000000000000000077365500
00000001000100000000000077433500
00000000000100000000000078383500
00000000000000000000000078453250
00000001000000000000000079065500
00000001000100000000000079136500
00000000000100000000000080100250
00000000000000000000000080156250
00000001000000000000000080782250
00000001000100000000000080838500
00000000000100000000000081800250
00000000000000000000000081858250
00000001000000000000000082482250
00000001000100000000000082542500
00000000000100000000000083500250
00000000000000000000000083562250
00000001000000000000000084182250
00000001000100000000000084243500
00000000000100000000000085200250
00000000000000000000000085263250
00000001000000000000000085882250
00000001000100000000000085945500
00000000000100000000000086900250
00000000000000000000000086965250
00000001000000000000000087582250
00000001000100000000000087647500
00000000000100000000000088600250
00000000000000000000000088667250
00000001000000000000000089282250
00000001000100000000000089349500
00000000000100000000000090300250
00000000000000000000000090369250
00000001000000000000000090982250
00000001000100000000000091049750
00000000000100000000000092000250
00000000000000000000000092069250
00000001000000000000000092682250
00000001000100000000000092751750
00000000000100000000000093700250
00000000000000000000000093771250
00000001000000000000000094415500
00000001000100000000000094453750
00000000000100000000000095417000
00000000000000000000000095473250
00000001000000000000000096099000
00000001000100000000000096154750
00000000000100000000000097117000
00000000000000000000000097174250
00000001000000000000000097799000
00000001000100000000000097853750
00000000000100000000000098817000
00000000000000000000000098873250
00000001000000000000000099499000
00000001000100000000000099554750
00000000000100000000000100517000
00000000000000000000000100574250
00000001000000000000000101182250
00000001000100000000000101238750
00000000000100000000000102200500
00000000000000000000000102258250
00000001000000000000000102882250
00000001000100000000000102939750
00000000000100000000000103900500
00000000000000000000000103959250
00000001000000000000000104582500
00000001000100000000000104639750
00000000000100000000000105600500
00000000000000000000000105659250
00000001000000000000000106265750
00000001000100000000000106318750
00000000000100000000000107283750
00000000000000000000000107338500
00000001000000000000000107949000
00000001000100000000000108020750
00000000000100000000000108983750
00000000000000000000000109040500
00000001000000000000000109665750
00000001000100000000000109722750
00000000000100000000000110683750
00000000000000000000000110742500
00000001000000000000000111365750
00000001000100000000000111424750
00000000000100000000000112383750
00000000000000000000000112444500
00000001000000000000000113065750
00000001000100000000000113117750
00000000000100000000000114083750
00000000000000000000000114137500
00000001000000000000000114749000
00000001000100000000000114819750
00000000000100000000000115783750
00000000000000000000000115839500
00000001000000000000000116465750
00000001000100000000000116519750
00000000000100000000000117483750
00000000000000000000000117539500
00000001000000000000000118165750
00000001000100000000000118220750
00000000000100000000000119183750
00000000000000000000000119240500
00000001000000000000000119865750
00000001000100000000000119920750
00000000000100000000000120883750
00000000000000000000000120940500
00000001000000000000000121565750
00000001000100000000000121620000
00000000000100000000000122584000
00000000000000000000000122639500
00000001000000000000000123265750
00000001000100000000000123320000
00000000000100000000000124284000
00000000000000000000000124339500
00000001000000000000000124965750
00000001000100000000000125021000
00000000000100000000000125984000
00000000000000000000000126040500
00000001000000000000000126666000
00000001000100000000000126721000
00000000000100000000000127684000
00000000000000000000000127740500
00000001000000000000000128366000
00000001000100000000000128423000
00000000000100000000000129384000
00000000000000000000000129442500
00000001000000000000000130066000
00000001000100000000000130114000
00000000000100000000000131084000
00000000000000000000000131133500
00000001000000000000000131749250
00000001000100000000000131815000
00000000000100000000000132767250
00000000000000000000000132834500
00000001000000000000000133449250
00000001000100000000000133517000
00000000000100000000000134467250
00000000000000000000000134536500
00000001000000000000000135149250
00000001000100000000000135219000
00000000000100000000000136167250
00000000000000000000000136238500
00000001000000000000000136866000
00000001000100000000000136919000
00000000000100000000000137884000
00000000000000000000000137938500
00000001000000000000000138549250
00000001000100000000000138620000
00000000000100000000000139584000
00000000000000000000000139639750
00000001000000000000000140266000
00000001000100000000000140322000
00000000000100000000000141284000
00000000000000000000000141341750
00000001000000000000000141966000
00000001000100000000000142024000
00000000000100000000000142984000
00000000000000000000000143043750
00000001000000000000000143666000
00000001000100000000000143728000
00000000000100000000000144684000
00000000000000000000000144747750
00000001000000000000000145366000
00000001000100000000000145429000
00000000000100000000000146384000
00000000000000000000000146448750
00000001000000000000000147066000
00000001000100000000000147132000
00000000000100000000000148084000
00000000000000000000000148151750
00000001000000000000000148766000
00000001000100000000000148833000
00000000000100000000000149784000
00000000000000000000000149852750
00000001000000000000000150466000
00000001000100000000000150523000
00000000000100000000000151484000
00000000000000000000000151542750
00000001000000000000000152166000
00000001000100000000000152224250
00000000000100000000000153184250
00000000000000000000000153243750
00000001000000000000000153866000
00000001000100000000000153926250
00000000000100000000000154884250
00000000000000000000000154945750
00000001000000000000000155566000
00000001000100000000000155627250
00000000000100000000000156584250
00000000000000000000000156646750
00000001000000000000000157266000
00000001000100000000000157330250
00000000000100000000000158284250
00000000000000000000000158349750
00000001000000000000000158966000
00000001000100000000000159032250
00000000000100000000000159984250
00000000000000000000000160051750
00000001000000000000000160666250
00000001000100000000000160734250
00000000000100000000000161684250
00000000000000000000000161753750
00000001000000000000000162366250
00000001000100000000000162436250
00000000000100000000000163384250
00000000000000000000000163455750
00000001000000000000000164082750
00000001000100000000000164137250
00000000000100000000000165101000
00000000000000000000000165156750
00000001000000000000000165783000
00000001000100000000000165836250
00000000000100000000000166801000
00000000000000000000000166855750
00000001000000000000000167482750
00000001000100000000000167537250
00000000000100000000000168501000
00000000000000000000000168556750
00000001000000000000000169182750
00000001000100000000000169237250
00000000000100000000000170201000
00000000000000000000000170257000
00000001000000000000000170882750
00000001000100000000000170937250
00000000000100000000000171901000
00000000000000000000000171957000
00000001000000000000000172583000
00000001000100000000000172639250
00000000000100000000000173601000
00000000000000000000000173659000
00000001000000000000000174283000
00000001000100000000000174344250
00000000000100000000000175301000
00000000000000000000000175364000
00000001000000000000000175983000
00000001000100000000000176046250
00000000000100000000000177001000
00000000000000000000000177066000
00000001000000000000000177683000
00000001000100000000000177748250
00000000000100000000000178701000
00000000000000000000000178768000
00000001000000000000000179383000
00000001000100000000000179450250
