# Supplementary material for: Auditory presentation and synchronization in Adobe Flash and HTML5/JavaScript Web experiments
Source: Behav Res Methods. 2016 Jul 15;48(3):897–908. doi: 10.3758/s13428-016-0758-5 (PMC5003904; doi:10.3758/s13428-016-0758-5)
Supplement: Supplementary file 1 — (ZIP 1310 kb) [file 13428_2016_758_MOESM1_ESM.zip › Logs/aud-sep-officepc-1000-ie.rtl]

[PC Software Vesion]
20121128
[ARM Firmware Version]
20120901
[Capture Date]
10 Nov 2015
[Capture Time]
15:41:09
[Capture Duration (Secs)]
180
[Changes]
477
[Samples]
720000
[Soak Rate]
0.06625
[Audio In 1 Threshold]
89
[Audio In 2 Threshold]
64
[Audio Out 1 Threshold]
64
[Audio Out 2 Threshold]
64
[Opto 1 Threshold]
115
[Opto 2 Threshold]
64
[Opto 3 Threshold]
64
[Opto 4 Threshold]
64
[Opto 1 Refreshes Blocked]
True
[Opto 2 Refreshes Blocked]
True
[Opto 3 Refreshes Blocked]
True
[Opto 4 Refreshes Blocked]
True
[Keypad4Description]
Button 4 of the BBTK Response Pad triggered when pressed.
[Keypad3Description]
Button 3 of the BBTK Response Pad triggered when pressed.
[Keypad2Description]
Button 2 of the BBTK Response Pad triggered when pressed.
[Keypad1Description]
Button 1 of the BBTK Response Pad triggered when pressed.
[Opto4Description]
Opto-detector 4 triggered by an active screen region.
[Opto3Description]
Opto-detector 3 triggered by an active screen region.
[Opto2Description]
Opto-detector 2 triggered by an active screen region.
[Opto1Description]
Opto-detector 1 triggered by an active screen region.
[TTLIn2Description]
TTL input 2 triggered by a digital signal.
[TTLIn1Description]
TTL input 1 triggered by a digital signal.
[AudIn2Description]
Audio input 2 triggered by a BBTK Mic.
[AudIn1Description]
Audio input 1 triggered by a BBTK Mic.
[ASC4Description]
Active Switch Closure output 4 generates a key down.
[ASC3Description]
Active Switch Closure output 3 generates a key down.
[ASC2Description]
Active Switch Closure output 2 generates a key down.
[ASC1Description]
Active Switch Closure output 1 generates a key down.
[TTLOut2Description]
TTL output 2 generates a digital signal.
[TTLOut1Description]
TTL output 1 generates a digital signal.
[AudOut2Description]
Audio output 2 generates a tone on the BBTK sounder.
[AudOut1Description]
Audio output 1 generates a tone on the BBTK sounder.
[Notes]

[Data]
00000000000000000000000000000000
00000001000000000000000001117000
00000001000100000000000001138500
00000000000100000000000002134250
00000000000000000000000002158250
00000001000000000000000002633750
00000001000100000000000002717500
00000000000100000000000003651001
00000000000000000000000003737250
00000001000000000000000004133750
00000001000100000000000004226750
00000000000100000000000005151000
00000000000000000000000005246500
00000001000000000000000005633750
00000001000100000000000005712750
00000000000100000000000006651000
00000000000000000000000006732500
00000001000000000000000007133750
00000001000100000000000007222250
00000000000100000000000008151000
00000000000000000000000008241750
00000001000000000000000008633750
00000001000100000000000008731500
00000000000100000000000009651001
00000000000000000000000009751250
00000001000000000000000010150501
00000001000100000000000010240750
00000000000100000000000011167750
00000000000000000000000011260500
00000001000000000000000011650501
00000001000100000000000011726750
00000000000100000000000012667750
00000000000000000000000012746500
00000001000000000000000013150501
00000001000100000000000013236250
00000000000100000000000014167750
00000000000000000000000014255750
00000001000000000000000014650500
00000001000100000000000014722250
00000000000100000000000015667750
00000000000000000000000015742000
00000001000000000000000016150500
00000001000100000000000016231500
00000000000100000000000017167750
00000000000000000000000017251250
00000001000000000000000017650500
00000001000100000000000017740750
00000000000100000000000018667750
00000000000000000000000018760500
00000001000000000000000019150500
00000001000100000000000019227000
00000000000100000000000020184501
00000000000000000000000020246750
00000001000000000000000020684000
00000001000100000000000020759500
00000000000100000000000021701001
00000000000000000000000021779250
00000001000000000000000022184000
00000001000100000000000022268750
00000000000100000000000023217750
00000000000000000000000023288500
00000001000000000000000023700501
00000001000100000000000023778000
00000000000100000000000024717750
00000000000000000000000024797750
00000001000000000000000025200500
00000001000100000000000025287500
00000000000100000000000026217750
00000000000000000000000026307000
00000001000000000000000026700501
00000001000100000000000026773500
00000000000100000000000027717750
00000000000000000000000027793250
00000001000000000000000028200500
00000001000100000000000028282750
00000000000100000000000029217750
00000000000000000000000029302500
00000001000000000000000029700501
00000001000100000000000029769000
00000000000100000000000030717750
00000000000000000000000030788500
00000001000000000000000031200750
00000001000100000000000031278250
00000000000100000000000032217750
00000000000000000000000032298000
00000001000000000000000032700750
00000001000100000000000032787500
00000000000100000000000033717750
00000000000000000000000033807250
00000001000000000000000034200750
00000001000100000000000034273500
00000000000100000000000035217750
00000000000000000000000035293250
00000001000000000000000035700500
00000001000100000000000035783000
00000000000100000000000036718001
00000000000000000000000036802500
00000001000000000000000037200750
00000001000100000000000037269000
00000000000100000000000038218001
00000000000000000000000038288750
00000001000000000000000038700750
00000001000100000000000038778250
00000000000100000000000039734500
00000000000000000000000039798000
00000001000000000000000040234000
00000001000100000000000040310750
00000000000100000000000041268000
00000000000000000000000041330500
00000001000000000000000041750750
00000001000100000000000041820250
00000000000100000000000042768000
00000000000000000000000042839750
00000001000000000000000043250750
00000001000100000000000043329500
00000000000100000000000044268001
00000000000000000000000044349250
00000001000000000000000044750750
00000001000100000000000044838750
00000000000100000000000045768000
00000000000000000000000045858500
00000001000000000000000046250750
00000001000100000000000046324750
00000000000100000000000047268000
00000000000000000000000047344500
00000001000000000000000047767501
00000001000100000000000047857500
00000000000100000000000048784750
00000000000000000000000048877000
00000001000000000000000049267500
00000001000100000000000049343500
00000000000100000000000050284750
00000000000000000000000050363250
00000001000000000000000050767500
00000001000100000000000050829500
00000000000100000000000051784750
00000000000000000000000051849250
00000001000000000000000052267501
00000001000100000000000052362000
00000000000100000000000053284750
00000000000000000000000053381750
00000001000000000000000053767500
00000001000100000000000053848250
00000000000100000000000054784750
00000000000000000000000054868000
00000001000000000000000055267501
00000001000100000000000055357500
00000000000100000000000056284750
00000000000000000000000056377250
00000001000000000000000056767500
00000001000100000000000056843500
00000000000100000000000057784750
00000000000000000000000057863250
00000001000000000000000058284250
00000001000100000000000058376000
00000000000100000000000059318001
00000000000000000000000059395750
00000001000000000000000059800750
00000001000100000000000059885500
00000000000100000000000060834750
00000000000000000000000060905250
00000001000000000000000061317501
00000001000100000000000061394750
00000000000100000000000062334750
00000000000000000000000062414500
00000001000000000000000062817501
00000001000100000000000062904000
00000000000100000000000063834750
00000000000000000000000063923750
00000001000000000000000064317501
00000001000100000000000064390000
00000000000100000000000065334750
00000000000000000000000065409750
00000001000000000000000065817500
00000001000100000000000065899500
00000000000100000000000066834750
00000000000000000000000066919250
00000001000000000000000067317501
00000001000100000000000067408750
00000000000100000000000068334750
00000000000000000000000068428500
00000001000000000000000068817501
00000001000100000000000068894750
00000000000100000000000069834750
00000000000000000000000069914500
00000001000000000000000070317501
00000001000100000000000070404250
00000000000100000000000071334750
00000000000000000000000071423750
00000001000000000000000071817500
00000001000100000000000071890250
00000000000100000000000072834750
00000000000000000000000072910000
00000001000000000000000073317501
00000001000100000000000073399500
00000000000100000000000074334750
00000000000000000000000074419250
00000001000000000000000074817750
00000001000100000000000074908750
00000000000100000000000075834750
00000000000000000000000075928500
00000001000000000000000076317501
00000001000100000000000076395000
00000000000100000000000077351501
00000000000000000000000077414750
00000001000000000000000077851000
00000001000100000000000077927500
00000000000100000000000078868250
00000000000000000000000078947250
00000001000000000000000079351001
00000001000100000000000079436750
00000000000100000000000080368250
00000000000000000000000080456500
00000001000000000000000080851001
00000001000100000000000080946000
00000000000100000000000081885001
00000000000000000000000081965750
00000001000000000000000082367750
00000001000100000000000082455500
00000000000100000000000083385001
00000000000000000000000083475000
00000001000000000000000083867750
00000001000100000000000083941500
00000000000100000000000084885001
00000000000000000000000084961250
00000001000000000000000085367750
00000001000100000000000085450750
00000000000100000000000086385000
00000000000000000000000086470500
00000001000000000000000086867750
00000001000100000000000086960000
00000000000100000000000087885001
00000000000000000000000087979750
00000001000000000000000088367750
00000001000100000000000088446250
00000000000100000000000089385000
00000000000000000000000089466000
00000001000000000000000089867750
00000001000100000000000089955500
00000000000100000000000090885001
00000000000000000000000090975250
00000001000000000000000091367750
00000001000100000000000091441500
00000000000100000000000092385001
00000000000000000000000092461250
00000001000000000000000092867750
00000001000100000000000092951000
00000000000100000000000093885001
00000000000000000000000093970500
00000001000000000000000094367750
00000001000100000000000094460250
00000000000100000000000095385000
00000000000000000000000095480000
00000001000000000000000095867750
00000001000100000000000095946250
00000000000100000000000096901750
00000000000000000000000096966000
00000001000000000000000097401250
00000001000100000000000097478750
00000000000100000000000098418250
00000000000000000000000098498500
00000001000000000000000098901250
00000001000100000000000098988000
00000000000100000000000099918250
00000000000000000000000100007750
00000001000000000000000100417750
00000001000100000000000100497500
00000000000100000000000101435001
00000000000000000000000101517250
00000001000000000000000101917750
00000001000100000000000102006750
00000000000100000000000102935000
00000000000000000000000103026500
00000001000000000000000103417750
00000001000100000000000103492750
00000000000100000000000104435000
00000000000000000000000104512500
00000001000000000000000104917750
00000001000100000000000105002250
00000000000100000000000105935000
00000000000000000000000106021750
00000001000000000000000106417750
00000001000100000000000106511500
00000000000100000000000107435001
00000000000000000000000107531250
00000001000000000000000107917750
00000001000100000000000107997500
00000000000100000000000108935001
00000000000000000000000109017250
00000001000000000000000109418000
00000001000100000000000109506750
00000000000100000000000110435000
00000000000000000000000110526500
00000001000000000000000110918001
00000001000100000000000110993000
00000000000100000000000111935250
00000000000000000000000112012750
00000001000000000000000112418000
00000001000100000000000112502250
00000000000100000000000113435250
00000000000000000000000113522000
00000001000000000000000113918001
00000001000100000000000114011500
00000000000100000000000114935250
00000000000000000000000115031250
00000001000000000000000115451250
00000001000100000000000115520750
00000000000100000000000116468500
00000000000000000000000116540500
00000001000000000000000116951250
00000001000100000000000117030250
00000000000100000000000117968500
00000000000000000000000118050000
00000001000000000000000118451250
00000001000100000000000118539500
00000000000100000000000119468501
00000000000000000000000119559250
00000001000000000000000119951250
00000001000100000000000120025500
00000000000100000000000120968501
00000000000000000000000121045250
00000001000000000000000121451250
00000001000100000000000121535000
00000000000100000000000122468501
00000000000000000000000122554500
00000001000000000000000122951250
00000001000100000000000123021000
00000000000100000000000123968501
00000000000000000000000124040750
00000001000000000000000124451250
00000001000100000000000124530250
00000000000100000000000125468500
00000000000000000000000125550000
00000001000000000000000125951250
00000001000100000000000126039500
00000000000100000000000126968501
00000000000000000000000127059250
00000001000000000000000127451500
00000001000100000000000127549000
00000000000100000000000128468501
00000000000000000000000128568500
00000001000000000000000128951501
00000001000100000000000129035000
00000000000100000000000129968501
00000000000000000000000130054750
00000001000000000000000130451500
00000001000100000000000130544250
00000000000100000000000131468500
00000000000000000000000131564000
00000001000000000000000131951501
00000001000100000000000132030500
00000000000100000000000132968750
00000000000000000000000133050000
00000001000000000000000133451250
00000001000100000000000133539750
00000000000100000000000134485250
00000000000000000000000134559500
00000001000000000000000134968001
00000001000100000000000135072250
00000000000100000000000135985250
00000000000000000000000136092000
00000001000000000000000136468000
00000001000100000000000136558250
00000000000100000000000137485250
00000000000000000000000137578000
00000001000000000000000137968001
00000001000100000000000138067500
00000000000100000000000138985250
00000000000000000000000139087250
00000001000000000000000139468000
00000001000100000000000139553750
00000000000100000000000140485250
00000000000000000000000140573500
00000001000000000000000140984750
00000001000100000000000141063000
00000000000100000000000142002001
00000000000000000000000142082750
00000001000000000000000142484750
00000001000100000000000142572250
00000000000100000000000143502000
00000000000000000000000143592000
00000001000000000000000143984750
00000001000100000000000144058500
00000000000100000000000145002001
00000000000000000000000145078250
00000001000000000000000145484750
00000001000100000000000145567750
00000000000100000000000146502000
00000000000000000000000146587500
00000001000000000000000146984750
00000001000100000000000147053750
00000000000100000000000148002000
00000000000000000000000148073500
00000001000000000000000148484750
00000001000100000000000148563000
00000000000100000000000149502001
00000000000000000000000149582750
00000001000000000000000149984750
00000001000100000000000150072500
00000000000100000000000151002001
00000000000000000000000151092250
00000001000000000000000151485000
00000001000100000000000151558500
00000000000100000000000152518750
00000000000000000000000152578250
00000001000000000000000153001500
00000001000100000000000153091000
00000000000100000000000154018750
00000000000000000000000154110750
00000001000000000000000154501500
00000001000100000000000154600250
00000000000100000000000155518750
00000000000000000000000155620000
00000001000000000000000156001501
00000001000100000000000156086500
00000000000100000000000157018750
00000000000000000000000157106250
00000001000000000000000157501500
00000001000100000000000157595750
00000000000100000000000158518750
00000000000000000000000158615500
00000001000000000000000159001750
00000001000100000000000159081750
00000000000100000000000160018750
00000000000000000000000160101500
00000001000000000000000160501750
00000001000100000000000160591250
00000000000100000000000161552250
00000000000000000000000161610750
00000001000000000000000162035000
00000001000100000000000162100500
00000000000100000000000163052250
00000000000000000000000163120250
00000001000000000000000163535000
00000001000100000000000163609750
00000000000100000000000164552250
00000000000000000000000164629500
00000001000000000000000165035001
00000001000100000000000165119000
00000000000100000000000166052250
00000000000000000000000166138750
00000001000000000000000166535000
00000001000100000000000166605250
00000000000100000000000167552250
00000000000000000000000167625000
00000001000000000000000168035001
00000001000100000000000168114500
00000000000100000000000169052250
00000000000000000000000169134250
00000001000000000000000169535000
00000001000100000000000169600500
00000000000100000000000170552250
00000000000000000000000170620250
00000001000000000000000171035000
00000001000100000000000171109750
00000000000100000000000172069000
00000000000000000000000172129500
00000001000000000000000172551750
00000001000100000000000172642500
00000000000100000000000173569001
00000000000000000000000173662000
00000001000000000000000174068250
00000001000100000000000174151750
00000000000100000000000175085500
00000000000000000000000175171500
00000001000000000000000175568250
00000001000100000000000175637750
00000000000100000000000176585750
00000000000000000000000176657500
00000001000000000000000177068501
00000001000100000000000177147000
00000000000100000000000178085750
00000000000000000000000178166750
00000001000000000000000178568250
00000001000100000000000178633250
00000000000100000000000179585750
00000000000000000000000179653000
