# Supplementary material for: Auditory presentation and synchronization in Adobe Flash and HTML5/JavaScript Web experiments
Source: Behav Res Methods. 2016 Jul 15;48(3):897–908. doi: 10.3758/s13428-016-0758-5 (PMC5003904; doi:10.3758/s13428-016-0758-5)
Supplement: Supplementary file 1 — (ZIP 1310 kb) [file 13428_2016_758_MOESM1_ESM.zip › Logs/aud-sep-officepc-1000-ie-fl-rep.rtl]

[PC Software Vesion]
20121128
[ARM Firmware Version]
20120901
[Capture Date]
11 Nov 2015
[Capture Time]
12:02:32
[Capture Duration (Secs)]
180
[Changes]
475
[Samples]
720000
[Soak Rate]
0.0659722222222222
[Audio In 1 Threshold]
89
[Audio In 2 Threshold]
64
[Audio Out 1 Threshold]
64
[Audio Out 2 Threshold]
64
[Opto 1 Threshold]
114
[Opto 2 Threshold]
64
[Opto 3 Threshold]
64
[Opto 4 Threshold]
64
[Opto 1 Refreshes Blocked]
True
[Opto 2 Refreshes Blocked]
True
[Opto 3 Refreshes Blocked]
True
[Opto 4 Refreshes Blocked]
True
[Keypad4Description]
Button 4 of the BBTK Response Pad triggered when pressed.
[Keypad3Description]
Button 3 of the BBTK Response Pad triggered when pressed.
[Keypad2Description]
Button 2 of the BBTK Response Pad triggered when pressed.
[Keypad1Description]
Button 1 of the BBTK Response Pad triggered when pressed.
[Opto4Description]
Opto-detector 4 triggered by an active screen region.
[Opto3Description]
Opto-detector 3 triggered by an active screen region.
[Opto2Description]
Opto-detector 2 triggered by an active screen region.
[Opto1Description]
Opto-detector 1 triggered by an active screen region.
[TTLIn2Description]
TTL input 2 triggered by a digital signal.
[TTLIn1Description]
TTL input 1 triggered by a digital signal.
[AudIn2Description]
Audio input 2 triggered by a BBTK Mic.
[AudIn1Description]
Audio input 1 triggered by a BBTK Mic.
[ASC4Description]
Active Switch Closure output 4 generates a key down.
[ASC3Description]
Active Switch Closure output 3 generates a key down.
[ASC2Description]
Active Switch Closure output 2 generates a key down.
[ASC1Description]
Active Switch Closure output 1 generates a key down.
[TTLOut2Description]
TTL output 2 generates a digital signal.
[TTLOut1Description]
TTL output 1 generates a digital signal.
[AudOut2Description]
Audio output 2 generates a tone on the BBTK sounder.
[AudOut1Description]
Audio output 1 generates a tone on the BBTK sounder.
[Notes]

[Data]
00000000000000000000000000000000
00000001000000000000000002143750
00000001000100000000000002178501
00000000000100000000000003162001
00000000000000000000000003198250
00000001000000000000000003660501
00000001000100000000000003734250
00000000000100000000000004678750
00000000000000000000000004754001
00000001000000000000000005161250
00000001000100000000000005243750
00000000000100000000000006178750
00000000000000000000000006263250
00000001000000000000000006660501
00000001000100000000000006729750
00000000000100000000000007678750
00000000000000000000000007749501
00000001000000000000000008160501
00000001000100000000000008239001
00000000000100000000000009178750
00000000000000000000000009258750
00000001000000000000000009661501
00000001000100000000000009748501
00000000000100000000000010678750
00000000000000000000000010768001
00000001000000000000000011161501
00000001000100000000000011234501
00000000000100000000000012178750
00000000000000000000000012254250
00000001000000000000000012660501
00000001000100000000000012743750
00000000000100000000000013678750
00000000000000000000000013763501
00000001000000000000000014160750
00000001000100000000000014229750
00000000000100000000000015178750
00000000000000000000000015249501
00000001000000000000000015660750
00000001000100000000000015739250
00000000000100000000000016678750
00000000000000000000000016758750
00000001000000000000000017160501
00000001000100000000000017248501
00000000000100000000000018178750
00000000000000000000000018268250
00000001000000000000000018677250
00000001000100000000000018757750
00000000000100000000000019695501
00000000000000000000000019777501
00000001000000000000000020177250
00000001000100000000000020267001
00000000000100000000000021195501
00000000000000000000000021286750
00000001000000000000000021677250
00000001000100000000000021753250
00000000000100000000000022695501
00000000000000000000000022772750
00000001000000000000000023177250
00000001000100000000000023262501
00000000000100000000000024195501
00000000000000000000000024282250
00000001000000000000000024677250
00000001000100000000000024771750
00000000000100000000000025695501
00000000000000000000000025791501
00000001000000000000000026177250
00000001000100000000000026258001
00000000000100000000000027195501
00000000000000000000000027277501
00000001000000000000000027677250
00000001000100000000000027767250
00000000000100000000000028695501
00000000000000000000000028787001
00000001000000000000000029177501
00000001000100000000000029253250
00000000000100000000000030195501
00000000000000000000000030273001
00000001000000000000000030677501
00000001000100000000000030762501
00000000000100000000000031695501
00000000000000000000000031782250
00000001000000000000000032177501
00000001000100000000000032272001
00000000000100000000000033195501
00000000000000000000000033291750
00000001000000000000000033677501
00000001000100000000000033758001
00000000000100000000000034695750
00000000000000000000000034777750
00000001000000000000000035177501
00000001000100000000000035267250
00000000000100000000000036195750
00000000000000000000000036287001
00000001000000000000000036694250
00000001000100000000000036776750
00000000000100000000000037729001
00000000000000000000000037796250
00000001000000000000000038210750
00000001000100000000000038286001
00000000000100000000000039229001
00000000000000000000000039305501
00000001000000000000000039710750
00000001000100000000000039795250
00000000000100000000000040729001
00000000000000000000000040815001
00000001000000000000000041210750
00000001000100000000000041281250
00000000000100000000000042229001
00000000000000000000000042301001
00000001000000000000000042710750
00000001000100000000000042790750
00000000000100000000000043729001
00000000000000000000000043810250
00000001000000000000000044210750
00000001000100000000000044300001
00000000000100000000000045229001
00000000000000000000000045319750
00000001000000000000000045710750
00000001000100000000000045809250
00000000000100000000000046729001
00000000000000000000000046829001
00000001000000000000000047210750
00000001000100000000000047295250
00000000000100000000000048229001
00000000000000000000000048315001
00000001000000000000000048711001
00000001000100000000000048804750
00000000000100000000000049729001
00000000000000000000000049824250
00000001000000000000000050210750
00000001000100000000000050290750
00000000000100000000000051229001
00000000000000000000000051310501
00000001000000000000000051711001
00000001000100000000000051800001
00000000000100000000000052729001
00000000000000000000000052819750
00000001000000000000000053211001
00000001000100000000000053309250
00000000000100000000000054262501
00000000000000000000000054329001
00000001000000000000000054744250
00000001000100000000000054842001
00000000000100000000000055779250
00000000000000000000000055861501
00000001000000000000000056261001
00000001000100000000000056351250
00000000000100000000000057279001
00000000000000000000000057371001
00000001000000000000000057761001
00000001000100000000000057860501
00000000000100000000000058779250
00000000000000000000000058880250
00000001000000000000000059261001
00000001000100000000000059346501
00000000000100000000000060279250
00000000000000000000000060366250
00000001000000000000000060761001
00000001000100000000000060856001
00000000000100000000000061779250
00000000000000000000000061875501
00000001000000000000000062261001
00000001000100000000000062342001
00000000000100000000000063279250
00000000000000000000000063361750
00000001000000000000000063761001
00000001000100000000000063851250
00000000000100000000000064779250
00000000000000000000000064871001
00000001000000000000000065261001
00000001000100000000000065360501
00000000000100000000000066279250
00000000000000000000000066380250
00000001000000000000000066761001
00000001000100000000000066846750
00000000000100000000000067779250
00000000000000000000000067866501
00000001000000000000000068261001
00000001000100000000000068356001
00000000000100000000000069279250
00000000000000000000000069375750
00000001000000000000000069761001
00000001000100000000000069842001
00000000000100000000000070779250
00000000000000000000000070861750
00000001000000000000000071261001
00000001000100000000000071351501
00000000000100000000000072312501
00000000000000000000000072371001
00000001000000000000000072794501
00000001000100000000000072860750
00000000000100000000000073812501
00000000000000000000000073880501
00000001000000000000000074294501
00000001000100000000000074370001
00000000000100000000000075312501
00000000000000000000000075389750
00000001000000000000000075794501
00000001000100000000000075879250
00000000000100000000000076812750
00000000000000000000000076899001
00000001000000000000000077294501
00000001000100000000000077365501
00000000000100000000000078312501
00000000000000000000000078385001
00000001000000000000000078794501
00000001000100000000000078874750
00000000000100000000000079812750
00000000000000000000000079894501
00000001000000000000000080294501
00000001000100000000000080384001
00000000000100000000000081312750
00000000000000000000000081403750
00000001000000000000000081794501
00000001000100000000000081870250
00000000000100000000000082812750
00000000000000000000000082889750
00000001000000000000000083294501
00000001000100000000000083379501
00000000000100000000000084312750
00000000000000000000000084399250
00000001000000000000000084794501
00000001000100000000000084888750
00000000000100000000000085812750
00000000000000000000000085908501
00000001000000000000000086294501
00000001000100000000000086374750
00000000000100000000000087312750
00000000000000000000000087394501
00000001000000000000000087794501
00000001000100000000000087884250
00000000000100000000000088812750
00000000000000000000000088903750
00000001000000000000000089294501
00000001000100000000000089370250
00000000000100000000000090346001
00000000000000000000000090390001
00000001000000000000000090828001
00000001000100000000000090902750
00000000000100000000000091862750
00000000000000000000000091922501
00000001000000000000000092344501
00000001000100000000000092412001
00000000000100000000000093362750
00000000000000000000000093431750
00000001000000000000000093844501
00000001000100000000000093921501
00000000000100000000000094862750
00000000000000000000000094941001
00000001000000000000000095344501
00000001000100000000000095430750
00000000000100000000000096362750
00000000000000000000000096450501
00000001000000000000000096844501
00000001000100000000000096940001
00000000000100000000000097862750
00000000000000000000000097959750
00000001000000000000000098344750
00000001000100000000000098426001
00000000000100000000000099362750
00000000000000000000000099445750
00000001000000000000000099844501
00000001000100000000000099935501
00000000000100000000000100862750
00000000000000000000000100955001
00000001000000000000000101344501
00000001000100000000000101421501
00000000000100000000000102362750
00000000000000000000000102441250
00000001000000000000000102861250
00000001000100000000000102930750
00000000000100000000000103879501
00000000000000000000000103950501
00000001000000000000000104361250
00000001000100000000000104440001
00000000000100000000000105379501
00000000000000000000000105459750
00000001000000000000000105861250
00000001000100000000000105926250
00000000000100000000000106879501
00000000000000000000000106946001
00000001000000000000000107378001
00000001000100000000000107458750
00000000000100000000000108396250
00000000000000000000000108478501
00000001000000000000000108878001
00000001000100000000000108968001
00000000000100000000000109896250
00000000000000000000000109987750
00000001000000000000000110378001
00000001000100000000000110454001
00000000000100000000000111396250
00000000000000000000000111473750
00000001000000000000000111878001
00000001000100000000000111963501
00000000000100000000000112896250
00000000000000000000000112983001
00000001000000000000000113378001
00000001000100000000000113472750
00000000000100000000000114396250
00000000000000000000000114492501
00000001000000000000000114878001
00000001000100000000000114958750
00000000000100000000000115896250
00000000000000000000000115978501
00000001000000000000000116378001
00000001000100000000000116468250
00000000000100000000000117396250
00000000000000000000000117487750
00000001000000000000000117878001
00000001000100000000000117954250
00000000000100000000000118896250
00000000000000000000000118974001
00000001000000000000000119378250
00000001000100000000000119463501
00000000000100000000000120396250
00000000000000000000000120483250
00000001000000000000000120878250
00000001000100000000000120972750
00000000000100000000000121896250
00000000000000000000000121992501
00000001000000000000000122378001
00000001000100000000000122482250
00000000000100000000000123396250
00000000000000000000000123501750
00000001000000000000000123878250
00000001000100000000000123968250
00000000000100000000000124896250
00000000000000000000000124988001
00000001000000000000000125378250
00000001000100000000000125477501
00000000000100000000000126396250
00000000000000000000000126497250
00000001000000000000000126911501
00000001000100000000000126986750
00000000000100000000000127929750
00000000000000000000000128006501
00000001000000000000000128411501
00000001000100000000000128496250
00000000000100000000000129429750
00000000000000000000000129515750
00000001000000000000000129911501
00000001000100000000000129982250
00000000000100000000000130929750
00000000000000000000000131002001
00000001000000000000000131411501
00000001000100000000000131491501
00000000000100000000000132429750
00000000000000000000000132511250
00000001000000000000000132911501
00000001000100000000000133000750
00000000000100000000000133929750
00000000000000000000000134020501
00000001000000000000000134411501
00000001000100000000000134487001
00000000000100000000000135429750
00000000000000000000000135506750
00000001000000000000000135911501
00000001000100000000000135996250
00000000000100000000000136929750
00000000000000000000000137016001
00000001000000000000000137411501
00000001000100000000000137482250
00000000000100000000000138429750
00000000000000000000000138502001
00000001000000000000000138911501
00000001000100000000000138991750
00000000000100000000000139929750
00000000000000000000000140011250
00000001000000000000000140411501
00000001000100000000000140501001
00000000000100000000000141429750
00000000000000000000000141520750
00000001000000000000000141911501
00000001000100000000000141987001
00000000000100000000000142929750
00000000000000000000000143008001
00000001000000000000000143411750
00000001000100000000000143496250
00000000000100000000000144463250
00000000000000000000000144516001
00000001000000000000000144961750
00000001000100000000000145052001
00000000000100000000000145979750
00000000000000000000000146071750
00000001000000000000000146461750
00000001000100000000000146538250
00000000000100000000000147479750
00000000000000000000000147558001
00000001000000000000000147961750
00000001000100000000000148047501
00000000000100000000000148979750
00000000000000000000000149067250
00000001000000000000000149462501
00000001000100000000000149533501
00000000000100000000000150479750
00000000000000000000000150553250
00000001000000000000000150961750
00000001000100000000000151043001
00000000000100000000000151980001
00000000000000000000000152062501
00000001000000000000000152461750
00000001000100000000000152552250
00000000000100000000000153479750
00000000000000000000000153572001
00000001000000000000000153961750
00000001000100000000000154038250
00000000000100000000000154980001
00000000000000000000000155058001
00000001000000000000000155461750
00000001000100000000000155547501
00000000000100000000000156480001
00000000000000000000000156567250
00000001000000000000000156961750
00000001000100000000000157033750
00000000000100000000000157980001
00000000000000000000000158053501
00000001000000000000000158461750
00000001000100000000000158543001
00000000000100000000000159480001
00000000000000000000000159562750
00000001000000000000000159961750
00000001000100000000000160052250
00000000000100000000000160996501
00000000000000000000000161072001
00000001000000000000000161495001
00000001000100000000000161584750
00000000000100000000000162530001
00000000000000000000000162604501
00000001000000000000000163011750
00000001000100000000000163094250
00000000000100000000000164030001
00000000000000000000000164113750
00000001000000000000000164512501
00000001000100000000000164580250
00000000000100000000000165530001
00000000000000000000000165600001
00000001000000000000000166011750
00000001000100000000000166089501
00000000000100000000000167030001
00000000000000000000000167109250
00000001000000000000000167512750
00000001000100000000000167598750
00000000000100000000000168530001
00000000000000000000000168618501
00000001000000000000000169011750
00000001000100000000000169085001
00000000000100000000000170030001
00000000000000000000000170104750
00000001000000000000000170511750
00000001000100000000000170594250
00000000000100000000000171530001
00000000000000000000000171614001
00000001000000000000000172011750
00000001000100000000000172080250
00000000000100000000000173030001
00000000000000000000000173100001
00000001000000000000000173511750
00000001000100000000000173589750
00000000000100000000000174530001
00000000000000000000000174609250
00000001000000000000000175012001
00000001000100000000000175099001
00000000000100000000000176030001
00000000000000000000000176118750
00000001000000000000000176512001
00000001000100000000000176585001
00000000000100000000000177530001
00000000000000000000000177604750
00000001000000000000000178012001
00000001000100000000000178094501
00000000000100000000000179030001
00000000000000000000000179114001
00000001000000000000000179528501
00000001000100000000000179603750
