# Supplementary material for: Auditory presentation and synchronization in Adobe Flash and HTML5/JavaScript Web experiments
Source: Behav Res Methods. 2016 Jul 15;48(3):897–908. doi: 10.3758/s13428-016-0758-5 (PMC5003904; doi:10.3758/s13428-016-0758-5)
Supplement: Supplementary file 1 — (ZIP 1310 kb) [file 13428_2016_758_MOESM1_ESM.zip › Logs/aud-sep-officepc-1000-ie-js.rtl]

[PC Software Vesion]
20121128
[ARM Firmware Version]
20120901
[Capture Date]
10 Nov 2015
[Capture Time]
17:57:22
[Capture Duration (Secs)]
180
[Changes]
445
[Samples]
720000
[Soak Rate]
0.0618055555555556
[Audio In 1 Threshold]
89
[Audio In 2 Threshold]
64
[Audio Out 1 Threshold]
64
[Audio Out 2 Threshold]
64
[Opto 1 Threshold]
125
[Opto 2 Threshold]
64
[Opto 3 Threshold]
64
[Opto 4 Threshold]
64
[Opto 1 Refreshes Blocked]
True
[Opto 2 Refreshes Blocked]
True
[Opto 3 Refreshes Blocked]
True
[Opto 4 Refreshes Blocked]
True
[Keypad4Description]
Button 4 of the BBTK Response Pad triggered when pressed.
[Keypad3Description]
Button 3 of the BBTK Response Pad triggered when pressed.
[Keypad2Description]
Button 2 of the BBTK Response Pad triggered when pressed.
[Keypad1Description]
Button 1 of the BBTK Response Pad triggered when pressed.
[Opto4Description]
Opto-detector 4 triggered by an active screen region.
[Opto3Description]
Opto-detector 3 triggered by an active screen region.
[Opto2Description]
Opto-detector 2 triggered by an active screen region.
[Opto1Description]
Opto-detector 1 triggered by an active screen region.
[TTLIn2Description]
TTL input 2 triggered by a digital signal.
[TTLIn1Description]
TTL input 1 triggered by a digital signal.
[AudIn2Description]
Audio input 2 triggered by a BBTK Mic.
[AudIn1Description]
Audio input 1 triggered by a BBTK Mic.
[ASC4Description]
Active Switch Closure output 4 generates a key down.
[ASC3Description]
Active Switch Closure output 3 generates a key down.
[ASC2Description]
Active Switch Closure output 2 generates a key down.
[ASC1Description]
Active Switch Closure output 1 generates a key down.
[TTLOut2Description]
TTL output 2 generates a digital signal.
[TTLOut1Description]
TTL output 1 generates a digital signal.
[AudOut2Description]
Audio output 2 generates a tone on the BBTK sounder.
[AudOut1Description]
Audio output 1 generates a tone on the BBTK sounder.
[Notes]

[Data]
00000000000000000000000000000000
00000001000000000000000000895500
00000001000100000000000000937000
00000000000100000000000001915750
00000000000000000000000001956750
00000001000000000000000002512250
00000001000100000000000002547001
00000000000100000000000003549250
00000000000000000000000003570501
00000001000000000000000004129000
00000001000100000000000004157000
00000000000100000000000005165750
00000000000000000000000005190500
00000001000000000000000005745500
00000001000100000000000005787000
00000000000100000000000006782500
00000000000000000000000006810500
00000001000000000000000007379001
00000001000100000000000007417000
00000000000100000000000008415750
00000000000000000000000008440501
00000001000000000000000008995500
00000001000100000000000009037000
00000000000100000000000010032501
00000000000000000000000010060500
00000001000000000000000010629001
00000001000100000000000010667000
00000000000100000000000011665750
00000000000000000000000011690501
00000001000000000000000012245750
00000001000100000000000012287001
00000000000100000000000013282500
00000000000000000000000013310500
00000001000000000000000013879001
00000001000100000000000013917000
00000000000100000000000014916000
00000000000000000000000014940500
00000001000000000000000015512250
00000001000100000000000015547250
00000000000100000000000016549250
00000000000000000000000016570500
00000001000000000000000017145750
00000001000100000000000017177250
00000000000100000000000018182500
00000000000000000000000018200500
00000001000000000000000018762250
00000001000100000000000018787250
00000000000100000000000019782501
00000000000000000000000019810500
00000001000000000000000020379001
00000001000100000000000020417250
00000000000100000000000021416000
00000000000000000000000021440500
00000001000000000000000022012500
00000001000100000000000022047250
00000000000100000000000023049250
00000000000000000000000023070501
00000001000000000000000023645750
00000001000100000000000023677250
00000000000100000000000024682750
00000000000000000000000024700501
00000001000000000000000025262500
00000001000100000000000025297250
00000000000100000000000026299250
00000000000000000000000026320501
00000001000000000000000026879001
00000001000100000000000026917250
00000000000100000000000027916000
00000000000000000000000027940500
00000001000000000000000028512500
00000001000100000000000028547250
00000000000100000000000029549250
00000000000000000000000029570501
00000001000000000000000030129001
00000001000100000000000030167250
00000000000100000000000031166000
00000000000000000000000031190750
00000001000000000000000031762500
00000001000100000000000031797250
00000000000100000000000032799250
00000000000000000000000032820750
00000001000000000000000033395750
00000001000100000000000033427250
00000000000100000000000034432750
00000000000000000000000034450750
00000001000000000000000035012501
00000001000100000000000035047250
00000000000100000000000036049500
00000000000000000000000036070750
00000001000000000000000036645750
00000001000100000000000036677250
00000000000100000000000037682750
00000000000000000000000037700750
00000001000000000000000038262501
00000001000100000000000038297250
00000000000100000000000039299500
00000000000000000000000039320750
00000001000000000000000039895750
00000001000100000000000039927250
00000000000100000000000040932750
00000000000000000000000040950750
00000001000000000000000041512501
00000001000100000000000041547250
00000000000100000000000042549500
00000000000000000000000042570750
00000001000000000000000043146001
00000001000100000000000043177250
00000000000100000000000044182750
00000000000000000000000044200750
00000001000000000000000044779250
00000001000100000000000044807250
00000000000100000000000045816250
00000000000000000000000045830750
00000001000000000000000046396000
00000001000100000000000046427500
00000000000100000000000047432750
00000000000000000000000047450750
00000001000000000000000048012500
00000001000100000000000048047500
00000000000100000000000049049500
00000000000000000000000049070750
00000001000000000000000049646001
00000001000100000000000049677500
00000000000100000000000050682750
00000000000000000000000050700750
00000001000000000000000051262501
00000001000100000000000051287500
00000000000100000000000052282750
00000000000000000000000052310750
00000001000000000000000052879250
00000001000100000000000052907501
00000000000100000000000053916250
00000000000000000000000053930750
00000001000000000000000054496001
00000001000100000000000054527500
00000000000100000000000055533000
00000000000000000000000055550750
00000001000000000000000056112750
00000001000100000000000056137501
00000000000100000000000057149500
00000000000000000000000057160750
00000001000000000000000057729250
00000001000100000000000057757501
00000000000100000000000058749500
00000000000000000000000058780750
00000001000000000000000059346001
00000001000100000000000059377500
00000000000100000000000060383000
00000000000000000000000060400750
00000001000000000000000060962750
00000001000100000000000060987501
00000000000100000000000061983000
00000000000000000000000062010750
00000001000000000000000062579501
00000001000100000000000062607500
00000000000100000000000063616250
00000000000000000000000063631001
00000001000000000000000064196000
00000001000100000000000064227500
00000000000100000000000065233001
00000000000000000000000065251000
00000001000000000000000065812750
00000001000100000000000065837501
00000000000100000000000066849750
00000000000000000000000066861001
00000001000000000000000067429500
00000001000100000000000067467500
00000000000100000000000068466250
00000000000000000000000068487250
00000001000000000000000069046001
00000001000100000000000069087500
00000000000100000000000070083000
00000000000000000000000070107250
00000001000000000000000070662750
00000001000100000000000070697501
00000000000100000000000071699750
00000000000000000000000071717250
00000001000000000000000072279501
00000001000100000000000072317500
00000000000100000000000073316250
00000000000000000000000073337250
00000001000000000000000073896001
00000001000100000000000073937500
00000000000100000000000074933000
00000000000000000000000074957250
00000001000000000000000075512750
00000001000100000000000075547501
00000000000100000000000076549750
00000000000000000000000076567250
00000001000000000000000077129501
00000001000100000000000077167500
00000000000100000000000078166250
00000000000000000000000078187250
00000001000000000000000078746250
00000001000100000000000078777500
00000000000100000000000079783000
00000000000000000000000079797250
00000001000000000000000080346250
00000001000100000000000080387750
00000000000100000000000081383001
00000000000000000000000081407250
00000001000000000000000081962750
00000001000100000000000081997750
00000000000100000000000082999750
00000000000000000000000083017250
00000001000000000000000083579501
00000001000100000000000083617750
00000000000100000000000084616500
00000000000000000000000084637250
00000001000000000000000085196250
00000001000100000000000085227750
00000000000100000000000086233000
00000000000000000000000086247250
00000001000000000000000086813000
00000001000100000000000086847750
00000000000100000000000087849750
00000000000000000000000087867501
00000001000000000000000088429501
00000001000100000000000088467750
00000000000100000000000089466500
00000000000000000000000089487500
00000001000000000000000090046250
00000001000100000000000090077750
00000000000100000000000091083250
00000000000000000000000091097500
00000001000000000000000091663000
00000001000100000000000091697750
00000000000100000000000092699750
00000000000000000000000092717501
00000001000000000000000093279500
00000001000100000000000093317750
00000000000100000000000094316500
00000000000000000000000094337501
00000001000000000000000094896250
00000001000100000000000094927750
00000000000100000000000095933250
00000000000000000000000095947501
00000001000000000000000096513000
00000001000100000000000096547750
00000000000100000000000097549750
00000000000000000000000097571250
00000001000000000000000098129750
00000001000100000000000098167750
00000000000100000000000099166501
00000000000000000000000099187500
00000001000000000000000099746250
00000001000100000000000099777750
00000000000100000000000100783250
00000000000000000000000100797500
00000001000000000000000101363000
00000001000100000000000101397750
00000000000100000000000102400000
00000000000000000000000102421250
00000001000000000000000102979750
00000001000100000000000103017750
00000000000100000000000104016501
00000000000000000000000104041250
00000001000000000000000104613001
00000001000100000000000104647750
00000000000100000000000105650000
00000000000000000000000105671250
00000001000000000000000106229750
00000001000100000000000106267750
00000000000100000000000107266501
00000000000000000000000107291250
00000001000000000000000107863001
00000001000100000000000107897750
00000000000100000000000108900000
00000000000000000000000108921250
00000001000000000000000109496500
00000001000100000000000109527750
00000000000100000000000110533250
00000000000000000000000110551250
00000001000000000000000111113000
00000001000100000000000111148000
00000000000100000000000112150000
00000000000000000000000112171250
00000001000000000000000112746500
00000001000100000000000112778001
00000000000100000000000113783250
00000000000000000000000113801250
00000001000000000000000114363000
00000001000100000000000114398000
00000000000100000000000115400000
00000000000000000000000115421250
00000001000000000000000115996500
00000001000100000000000116028001
00000000000100000000000117033250
00000000000000000000000117051250
00000001000000000000000117613000
00000001000100000000000117648000
00000000000100000000000118650000
00000000000000000000000118681250
00000001000000000000000119246500
00000001000100000000000119278001
00000000000100000000000120283500
00000000000000000000000120311250
00000001000000000000000120863250
00000001000100000000000120898000
00000000000100000000000121900000
00000000000000000000000121931250
00000001000000000000000122496500
00000001000100000000000122528000
00000000000100000000000123533501
00000000000000000000000123561250
00000001000000000000000124113250
00000001000100000000000124148000
00000000000100000000000125150000
00000000000000000000000125181250
00000001000000000000000125746500
00000001000100000000000125778000
00000000000100000000000126783501
00000000000000000000000126811250
00000001000000000000000127363250
00000001000100000000000127398000
00000000000100000000000128400000
00000000000000000000000128431250
00000001000000000000000128996500
00000001000100000000000129028000
00000000000100000000000130033501
00000000000000000000000130061500
00000001000000000000000130613250
00000001000100000000000130648000
00000000000100000000000131650250
00000000000000000000000131681501
00000001000000000000000132246500
00000001000100000000000132278000
00000000000100000000000133283501
00000000000000000000000133311500
00000001000000000000000133880001
00000001000100000000000133908000
00000000000100000000000134916750
00000000000000000000000134941501
00000001000000000000000135496500
00000001000100000000000135528000
00000000000100000000000136533501
00000000000000000000000136561500
00000001000000000000000137130000
00000001000100000000000137168000
00000000000100000000000138166750
00000000000000000000000138191501
00000001000000000000000138746750
00000001000100000000000138788001
00000000000100000000000139783500
00000000000000000000000139811500
00000001000000000000000140380000
00000001000100000000000140408001
00000000000100000000000141416750
00000000000000000000000141441501
00000001000000000000000141996750
00000001000100000000000142038001
00000000000100000000000143033500
00000000000000000000000143061500
00000001000000000000000143630000
00000001000100000000000143668250
00000000000100000000000144667001
00000000000000000000000144691500
00000001000000000000000145246750
00000001000100000000000145288250
00000000000100000000000146283501
00000000000000000000000146311500
00000001000000000000000146880000
00000001000100000000000146918250
00000000000100000000000147917000
00000000000000000000000147941500
00000001000000000000000148496750
00000001000100000000000148538250
00000000000100000000000149533500
00000000000000000000000149561500
00000001000000000000000150130000
00000001000100000000000150168250
00000000000100000000000151167000
00000000000000000000000151191501
00000001000000000000000151746750
00000001000100000000000151788250
00000000000100000000000152783750
00000000000000000000000152811500
00000001000000000000000153380000
00000001000100000000000153418250
00000000000100000000000154417000
00000000000000000000000154441500
00000001000000000000000155013501
00000001000100000000000155048250
00000000000100000000000156050250
00000000000000000000000156071501
00000001000000000000000156630001
00000001000100000000000156668250
00000000000100000000000157667000
00000000000000000000000157691500
00000001000000000000000158263500
00000001000100000000000158298250
00000000000100000000000159300250
00000000000000000000000159321501
00000001000000000000000159880001
00000001000100000000000159918250
00000000000100000000000160917000
00000000000000000000000160941750
00000001000000000000000161513500
00000001000100000000000161548250
00000000000100000000000162550500
00000000000000000000000162571750
00000001000000000000000163130250
00000001000100000000000163168250
00000000000100000000000164167000
00000000000000000000000164191750
00000001000000000000000164763500
00000001000100000000000164798250
00000000000100000000000165800500
00000000000000000000000165821750
00000001000000000000000166380250
00000001000100000000000166418250
00000000000100000000000167417000
00000000000000000000000167441750
00000001000000000000000168013500
00000001000100000000000168048250
00000000000100000000000169050500
00000000000000000000000169071750
00000001000000000000000169630250
00000001000100000000000169668250
00000000000100000000000170667000
00000000000000000000000170691750
00000001000000000000000171263500
00000001000100000000000171298250
00000000000100000000000172300500
00000000000000000000000172321750
00000001000000000000000172880250
00000001000100000000000172918250
00000000000100000000000173917000
00000000000000000000000173941750
00000001000000000000000174513500
00000001000100000000000174548250
00000000000100000000000175550500
00000000000000000000000175571750
00000001000000000000000176130250
00000001000100000000000176158500
00000000000100000000000177150500
00000000000000000000000177178000
00000001000000000000000177747000
00000001000100000000000177778500
00000000000100000000000178783750
00000000000000000000000178798000
00000001000000000000000179397000
00000001000100000000000179428500
00000001000000000000000179893750
00000001000100000000000179897250
