# Supplementary material for: Auditory presentation and synchronization in Adobe Flash and HTML5/JavaScript Web experiments
Source: Behav Res Methods. 2016 Jul 15;48(3):897–908. doi: 10.3758/s13428-016-0758-5 (PMC5003904; doi:10.3758/s13428-016-0758-5)
Supplement: Supplementary file 1 — (ZIP 1310 kb) [file 13428_2016_758_MOESM1_ESM.zip › Logs/aud-sep-officepc-1000-ie-js-rep.rtl]

[PC Software Vesion]
20121128
[ARM Firmware Version]
20120901
[Capture Date]
11 Nov 2015
[Capture Time]
12:36:32
[Capture Duration (Secs)]
180
[Changes]
441
[Samples]
720000
[Soak Rate]
0.06125
[Audio In 1 Threshold]
89
[Audio In 2 Threshold]
64
[Audio Out 1 Threshold]
64
[Audio Out 2 Threshold]
64
[Opto 1 Threshold]
114
[Opto 2 Threshold]
64
[Opto 3 Threshold]
64
[Opto 4 Threshold]
64
[Opto 1 Refreshes Blocked]
True
[Opto 2 Refreshes Blocked]
True
[Opto 3 Refreshes Blocked]
True
[Opto 4 Refreshes Blocked]
True
[Keypad4Description]
Button 4 of the BBTK Response Pad triggered when pressed.
[Keypad3Description]
Button 3 of the BBTK Response Pad triggered when pressed.
[Keypad2Description]
Button 2 of the BBTK Response Pad triggered when pressed.
[Keypad1Description]
Button 1 of the BBTK Response Pad triggered when pressed.
[Opto4Description]
Opto-detector 4 triggered by an active screen region.
[Opto3Description]
Opto-detector 3 triggered by an active screen region.
[Opto2Description]
Opto-detector 2 triggered by an active screen region.
[Opto1Description]
Opto-detector 1 triggered by an active screen region.
[TTLIn2Description]
TTL input 2 triggered by a digital signal.
[TTLIn1Description]
TTL input 1 triggered by a digital signal.
[AudIn2Description]
Audio input 2 triggered by a BBTK Mic.
[AudIn1Description]
Audio input 1 triggered by a BBTK Mic.
[ASC4Description]
Active Switch Closure output 4 generates a key down.
[ASC3Description]
Active Switch Closure output 3 generates a key down.
[ASC2Description]
Active Switch Closure output 2 generates a key down.
[ASC1Description]
Active Switch Closure output 1 generates a key down.
[TTLOut2Description]
TTL output 2 generates a digital signal.
[TTLOut1Description]
TTL output 1 generates a digital signal.
[AudOut2Description]
Audio output 2 generates a tone on the BBTK sounder.
[AudOut1Description]
Audio output 1 generates a tone on the BBTK sounder.
[Notes]

[Data]
00000000000000000000000000000000
00000001000000000000000002626251
00000001000100000000000002697251
00000001000000000000000003162751
00000001000100000000000003166001
00000000000100000000000003661001
00000000000000000000000003740751
00000001000000000000000004309751
00000001000100000000000004337251
00000000000100000000000005344251
00000000000000000000000005370751
00000001000000000000000005926251
00000001000100000000000005957501
00000000000100000000000006961001
00000000000000000000000006990751
00000001000000000000000007559751
00000001000100000000000007587251
00000000000100000000000008594501
00000000000000000000000008620751
00000001000000000000000009176251
00000001000100000000000009207501
00000000000100000000000010211001
00000000000000000000000010240751
00000001000000000000000010809751
00000001000100000000000010837501
00000000000100000000000011844501
00000000000000000000000011870751
00000001000000000000000012426501
00000001000100000000000012457501
00000000000100000000000013461001
00000000000000000000000013490751
00000001000000000000000014059751
00000001000100000000000014087501
00000000000100000000000015094501
00000000000000000000000015120751
00000001000000000000000015676501
00000001000100000000000015707501
00000000000100000000000016711251
00000000000000000000000016740751
00000001000000000000000017309751
00000001000100000000000017337501
00000000000100000000000018344501
00000000000000000000000018370751
00000001000000000000000018943251
00000001000100000000000018977501
00000000000100000000000019977751
00000000000000000000000020000751
00000001000000000000000020559751
00000001000100000000000020597501
00000000000100000000000021594501
00000000000000000000000021620751
00000001000000000000000022193001
00000001000100000000000022227501
00000000000100000000000023227751
00000000000000000000000023250751
00000001000000000000000023809751
00000001000100000000000023847501
00000000000100000000000024844501
00000000000000000000000024870751
00000001000000000000000025443251
00000001000100000000000025477501
00000000000100000000000026477751
00000000000000000000000026500751
00000001000000000000000027059751
00000001000100000000000027097501
00000000000100000000000028094501
00000000000000000000000028120751
00000001000000000000000028693251
00000001000100000000000028727501
00000000000100000000000029728001
00000000000000000000000029750751
00000001000000000000000030309751
00000001000100000000000030347501
00000000000100000000000031344501
00000000000000000000000031371001
00000001000000000000000031943251
00000001000100000000000031977501
00000000000100000000000032978001
00000000000000000000000033001001
00000001000000000000000033560001
00000001000100000000000033597501
00000000000100000000000034594501
00000000000000000000000034621001
00000001000000000000000035193251
00000001000100000000000035227501
00000000000100000000000036228001
00000000000000000000000036251001
00000001000000000000000036810001
00000001000100000000000036847501
00000000000100000000000037844501
00000000000000000000000037871001
00000001000000000000000038443251
00000001000100000000000038477501
00000000000100000000000039478001
00000000000000000000000039501001
00000001000000000000000040060001
00000001000100000000000040097751
00000000000100000000000041094751
00000000000000000000000041121001
00000001000000000000000041693251
00000001000100000000000041727751
00000000000100000000000042728001
00000000000000000000000042751001
00000001000000000000000043326751
00000001000100000000000043357751
00000000000100000000000044361251
00000000000000000000000044381001
00000001000000000000000044943501
00000001000100000000000044977751
00000000000100000000000045978001
00000000000000000000000046001001
00000001000000000000000046576751
00000001000100000000000046607751
00000000000100000000000047611251
00000000000000000000000047631001
00000001000000000000000048193501
00000001000100000000000048227751
00000000000100000000000049228001
00000000000000000000000049251001
00000001000000000000000049826751
00000001000100000000000049857751
00000000000100000000000050861501
00000000000000000000000050881001
00000001000000000000000051443251
00000001000100000000000051477751
00000000000100000000000052478001
00000000000000000000000052501001
00000001000000000000000053076751
00000001000100000000000053107751
00000000000100000000000054111501
00000000000000000000000054131001
00000001000000000000000054693501
00000001000100000000000054727751
00000000000100000000000055728001
00000000000000000000000055751001
00000001000000000000000056326751
00000001000100000000000056357751
00000000000100000000000057361501
00000000000000000000000057381001
00000001000000000000000057943501
00000001000100000000000057977751
00000000000100000000000058978001
00000000000000000000000059001251
00000001000000000000000059576751
00000001000100000000000059607751
00000000000100000000000060611501
00000000000000000000000060631251
00000001000000000000000061193501
00000001000100000000000061227751
00000000000100000000000062228251
00000000000000000000000062251251
00000001000000000000000062810251
00000001000100000000000062837751
00000000000100000000000063844751
00000000000000000000000063861251
00000001000000000000000064426751
00000001000100000000000064457751
00000000000100000000000065461501
00000000000000000000000065481251
00000001000000000000000066060251
00000001000100000000000066087751
00000000000100000000000067094751
00000000000000000000000067121251
00000001000000000000000067676751
00000001000100000000000067707751
00000000000100000000000068711501
00000000000000000000000068741251
00000001000000000000000069310251
00000001000100000000000069337751
00000000000100000000000070345001
00000000000000000000000070371251
00000001000000000000000070927001
00000001000100000000000070957751
00000000000100000000000071961501
00000000000000000000000071981501
00000001000000000000000072543501
00000001000100000000000072568001
00000000000100000000000073578251
00000000000000000000000073591251
00000001000000000000000074160251
00000001000100000000000074188001
00000000000100000000000075195001
00000000000000000000000075211251
00000001000000000000000075777001
00000001000100000000000075808001
00000000000100000000000076811501
00000000000000000000000076831251
00000001000000000000000077393501
00000001000100000000000077418001
00000000000100000000000078428251
00000000000000000000000078441251
00000001000000000000000079010251
00000001000100000000000079038001
00000000000100000000000080045001
00000000000000000000000080061251
00000001000000000000000080627001
00000001000100000000000080648001
00000000000100000000000081661501
00000000000000000000000081671251
00000001000000000000000082243501
00000001000100000000000082268001
00000000000100000000000083278251
00000000000000000000000083291251
00000001000000000000000083860251
00000001000100000000000083888001
00000000000100000000000084895001
00000000000000000000000084911251
00000001000000000000000085477001
00000001000100000000000085498001
00000000000100000000000086511751
00000000000000000000000086521251
00000001000000000000000087077001
00000001000100000000000087108001
00000000000100000000000088111751
00000000000000000000000088131251
00000001000000000000000088693751
00000001000100000000000088728001
00000000000100000000000089728251
00000000000000000000000089747751
00000001000000000000000090310501
00000001000100000000000090348001
00000000000100000000000091345001
00000000000000000000000091367751
00000001000000000000000091927001
00000001000100000000000091958001
00000000000100000000000092961751
00000000000000000000000092977751
00000001000000000000000093543751
00000001000100000000000093578001
00000000000100000000000094578501
00000000000000000000000094597751
00000001000000000000000095160251
00000001000100000000000095198001
00000000000100000000000096195001
00000000000000000000000096217751
00000001000000000000000096777001
00000001000100000000000096808001
00000000000100000000000097811751
00000000000000000000000097827751
00000001000000000000000098393751
00000001000100000000000098428001
00000000000100000000000099428501
00000000000000000000000099447751
00000001000000000000000100010501
00000001000100000000000100048001
00000000000100000000000101045001
00000000000000000000000101067751
00000001000000000000000101627251
00000001000100000000000101658001
00000000000100000000000102661751
00000000000000000000000102677751
00000001000000000000000103243751
00000001000100000000000103278001
00000000000100000000000104278501
00000000000000000000000104297751
00000001000000000000000104860501
00000001000100000000000104898251
00000000000100000000000105895251
00000000000000000000000105917751
00000001000000000000000106477251
00000001000100000000000106508251
00000000000100000000000107511751
00000000000000000000000107527751
00000001000000000000000108093751
00000001000100000000000108128001
00000000000100000000000109128501
00000000000000000000000109147751
00000001000000000000000109710501
00000001000100000000000109738251
00000000000100000000000110728501
00000000000000000000000110757751
00000001000000000000000111310501
00000001000100000000000111348251
00000000000100000000000112345251
00000000000000000000000112367751
00000001000000000000000112927251
00000001000100000000000112958251
00000000000100000000000113962001
00000000000000000000000113978001
00000001000000000000000114543751
00000001000100000000000114578251
00000000000100000000000115578501
00000000000000000000000115598001
00000001000000000000000116160501
00000001000100000000000116188251
00000000000100000000000117195251
00000000000000000000000117208001
00000001000000000000000117777251
00000001000100000000000117808251
00000000000100000000000118812001
00000000000000000000000118828001
00000001000000000000000119394001
00000001000100000000000119428251
00000000000100000000000120428501
00000000000000000000000120448001
00000001000000000000000121010501
00000001000100000000000121038251
00000000000100000000000122045251
00000000000000000000000122058001
00000001000000000000000122627251
00000001000100000000000122658251
00000000000100000000000123662001
00000000000000000000000123681751
00000001000000000000000124244001
00000001000100000000000124278251
00000000000100000000000125278751
00000000000000000000000125301751
00000001000000000000000125877251
00000001000100000000000125908251
00000000000100000000000126912001
00000000000000000000000126931751
00000001000000000000000127494001
00000001000100000000000127528251
00000000000100000000000128528751
00000000000000000000000128551751
00000001000000000000000129127251
00000001000100000000000129158251
00000000000100000000000130162001
00000000000000000000000130181751
00000001000000000000000130744001
00000001000100000000000130778251
00000000000100000000000131778751
00000000000000000000000131801751
00000001000000000000000132377251
00000001000100000000000132408251
00000000000100000000000133412001
00000000000000000000000133441751
00000001000000000000000134010751
00000001000100000000000134038251
00000000000100000000000135045251
00000000000000000000000135071751
00000001000000000000000135627501
00000001000100000000000135658501
00000000000100000000000136662001
00000000000000000000000136691751
00000001000000000000000137244001
00000001000100000000000137278501
00000000000100000000000138278751
00000000000000000000000138301751
00000001000000000000000138877251
00000001000100000000000138908501
00000000000100000000000139912001
00000000000000000000000139941751
00000001000000000000000140494001
00000001000100000000000140518501
00000000000100000000000141528751
00000000000000000000000141551751
00000001000000000000000142110751
00000001000100000000000142138501
00000000000100000000000143145501
00000000000000000000000143171751
00000001000000000000000143727501
00000001000100000000000143758501
00000000000100000000000144762251
00000000000000000000000144791751
00000001000000000000000145360751
00000001000100000000000145388501
00000000000100000000000146395501
00000000000000000000000146421751
00000001000000000000000146977501
00000001000100000000000147008501
00000000000100000000000148012251
00000000000000000000000148041751
00000001000000000000000148610751
00000001000100000000000148638501
00000000000100000000000149645501
00000000000000000000000149671751
00000001000000000000000150227501
00000001000100000000000150258501
00000000000100000000000151262251
00000000000000000000000151291751
00000001000000000000000151860751
00000001000100000000000151888501
00000000000100000000000152895501
00000000000000000000000152921751
00000001000000000000000153477501
00000001000100000000000153508501
00000000000100000000000154512251
00000000000000000000000154542001
00000001000000000000000155110751
00000001000100000000000155138501
00000000000100000000000156145501
00000000000000000000000156171751
00000001000000000000000156727501
00000001000100000000000156768501
00000000000100000000000157762251
00000000000000000000000157791751
00000001000000000000000158361001
00000001000100000000000158388501
00000000000100000000000159395501
00000000000000000000000159422001
00000001000000000000000159994251
00000001000100000000000160028501
00000000000100000000000161029001
00000000000000000000000161052001
00000001000000000000000161611001
00000001000100000000000161648501
00000000000100000000000162645501
00000000000000000000000162672001
00000001000000000000000163244251
00000001000100000000000163278501
00000000000100000000000164279001
00000000000000000000000164302001
00000001000000000000000164861001
00000001000100000000000164898501
00000000000100000000000165895751
00000000000000000000000165922001
00000001000000000000000166494251
00000001000100000000000166528501
00000000000100000000000167529001
00000000000000000000000167552001
00000001000000000000000168111001
00000001000100000000000168148751
00000000000100000000000169145751
00000000000000000000000169172001
00000001000000000000000169744251
00000001000100000000000169778751
00000000000100000000000170779001
00000000000000000000000170802001
00000001000000000000000171377751
00000001000100000000000171408751
00000000000100000000000172412251
00000000000000000000000172432001
00000001000000000000000172994251
00000001000100000000000173028751
00000000000100000000000174029001
00000000000000000000000174052001
00000001000000000000000174611001
00000001000100000000000174648751
00000000000100000000000175645751
00000000000000000000000175672001
00000001000000000000000176244251
00000001000100000000000176278751
00000000000100000000000177279001
00000000000000000000000177302001
00000001000000000000000177861001
00000001000100000000000177898751
00000000000100000000000178895751
00000000000000000000000178922001
00000001000000000000000179494251
00000001000100000000000179528751
