# Supplementary material for: Auditory presentation and synchronization in Adobe Flash and HTML5/JavaScript Web experiments
Source: Behav Res Methods. 2016 Jul 15;48(3):897–908. doi: 10.3758/s13428-016-0758-5 (PMC5003904; doi:10.3758/s13428-016-0758-5)
Supplement: Supplementary file 1 — (ZIP 1310 kb) [file 13428_2016_758_MOESM1_ESM.zip › Logs/aud-sep-officepc-1000-ie-js-rep2.rtl]

[PC Software Vesion]
20121128
[ARM Firmware Version]
20120901
[Capture Date]
11 Nov 2015
[Capture Time]
12:56:02
[Capture Duration (Secs)]
180
[Changes]
445
[Samples]
720000
[Soak Rate]
0.0618055555555556
[Audio In 1 Threshold]
89
[Audio In 2 Threshold]
64
[Audio Out 1 Threshold]
64
[Audio Out 2 Threshold]
64
[Opto 1 Threshold]
114
[Opto 2 Threshold]
64
[Opto 3 Threshold]
64
[Opto 4 Threshold]
64
[Opto 1 Refreshes Blocked]
True
[Opto 2 Refreshes Blocked]
True
[Opto 3 Refreshes Blocked]
True
[Opto 4 Refreshes Blocked]
True
[Keypad4Description]
Button 4 of the BBTK Response Pad triggered when pressed.
[Keypad3Description]
Button 3 of the BBTK Response Pad triggered when pressed.
[Keypad2Description]
Button 2 of the BBTK Response Pad triggered when pressed.
[Keypad1Description]
Button 1 of the BBTK Response Pad triggered when pressed.
[Opto4Description]
Opto-detector 4 triggered by an active screen region.
[Opto3Description]
Opto-detector 3 triggered by an active screen region.
[Opto2Description]
Opto-detector 2 triggered by an active screen region.
[Opto1Description]
Opto-detector 1 triggered by an active screen region.
[TTLIn2Description]
TTL input 2 triggered by a digital signal.
[TTLIn1Description]
TTL input 1 triggered by a digital signal.
[AudIn2Description]
Audio input 2 triggered by a BBTK Mic.
[AudIn1Description]
Audio input 1 triggered by a BBTK Mic.
[ASC4Description]
Active Switch Closure output 4 generates a key down.
[ASC3Description]
Active Switch Closure output 3 generates a key down.
[ASC2Description]
Active Switch Closure output 2 generates a key down.
[ASC1Description]
Active Switch Closure output 1 generates a key down.
[TTLOut2Description]
TTL output 2 generates a digital signal.
[TTLOut1Description]
TTL output 1 generates a digital signal.
[AudOut2Description]
Audio output 2 generates a tone on the BBTK sounder.
[AudOut1Description]
Audio output 1 generates a tone on the BBTK sounder.
[Notes]

[Data]
00000000000000000000000000000000
00000001000000000000000000953501
00000001000100000000000000990751
00000000000100000000000001970501
00000000000000000000000002010251
00000001000000000000000002570001
00000001000100000000000002590751
00000000000100000000000003603751
00000000000000000000000003624001
00000001000000000000000004186751
00000001000100000000000004210751
00000000000100000000000005220501
00000000000000000000000005244001
00000001000000000000000005803501
00000001000100000000000005830751
00000000000100000000000006837251
00000000000000000000000006864001
00000001000000000000000007436751
00000001000100000000000007460751
00000000000100000000000008470501
00000000000000000000000008494251
00000001000000000000000009053501
00000001000100000000000009080751
00000000000100000000000010087251
00000000000000000000000010114251
00000001000000000000000010686751
00000001000100000000000010720751
00000000000100000000000011720501
00000000000000000000000011744251
00000001000000000000000012303501
00000001000100000000000012340751
00000000000100000000000013337251
00000000000000000000000013364251
00000001000000000000000013936751
00000001000100000000000013970751
00000000000100000000000014970501
00000000000000000000000014994251
00000001000000000000000015553501
00000001000100000000000015590751
00000000000100000000000016587251
00000000000000000000000016614252
00000001000000000000000017186751
00000001000100000000000017220751
00000000000100000000000018220501
00000000000000000000000018244251
00000001000000000000000018803501
00000001000100000000000018840751
00000000000100000000000019837251
00000000000000000000000019864251
00000001000000000000000020436751
00000001000100000000000020470751
00000000000100000000000021470501
00000000000000000000000021494251
00000001000000000000000022053501
00000001000100000000000022091001
00000000000100000000000023087251
00000000000000000000000023114251
00000001000000000000000023686751
00000001000100000000000023721001
00000000000100000000000024720501
00000000000000000000000024744251
00000001000000000000000025320251
00000001000100000000000025351001
00000000000100000000000026354001
00000000000000000000000026374251
00000001000000000000000026936751
00000001000100000000000026971001
00000000000100000000000027970751
00000000000000000000000027994251
00000001000000000000000028570252
00000001000100000000000028601001
00000000000100000000000029604001
00000000000000000000000029624251
00000001000000000000000030187001
00000001000100000000000030221001
00000000000100000000000031220751
00000000000000000000000031244251
00000001000000000000000031820252
00000001000100000000000031851001
00000000000100000000000032854001
00000000000000000000000032874251
00000001000000000000000033437001
00000001000100000000000033471001
00000000000100000000000034470751
00000000000000000000000034494251
00000001000000000000000035070251
00000001000100000000000035101001
00000000000100000000000036104001
00000000000000000000000036124251
00000001000000000000000036687001
00000001000100000000000036721001
00000000000100000000000037720751
00000000000000000000000037744251
00000001000000000000000038320252
00000001000100000000000038351001
00000000000100000000000039354001
00000000000000000000000039374251
00000001000000000000000039937001
00000001000100000000000039971001
00000000000100000000000040970751
00000000000000000000000040994501
00000001000000000000000041570251
00000001000100000000000041601001
00000000000100000000000042604001
00000000000000000000000042624501
00000001000000000000000043187001
00000001000100000000000043221001
00000000000100000000000044220751
00000000000000000000000044244501
00000001000000000000000044820251
00000001000100000000000044851001
00000000000100000000000045854001
00000000000000000000000045874501
00000001000000000000000046437001
00000001000100000000000046471001
00000000000100000000000047470751
00000000000000000000000047494501
00000001000000000000000048070251
00000001000100000000000048101001
00000000000100000000000049104251
00000000000000000000000049120751
00000001000000000000000049687001
00000001000100000000000049711001
00000000000100000000000050720751
00000000000000000000000050730751
00000001000000000000000051287001
00000001000100000000000051321001
00000000000100000000000052320751
00000000000000000000000052340751
00000001000000000000000052903752
00000001000100000000000052931001
00000000000100000000000053937501
00000000000000000000000053950751
00000001000000000000000054520501
00000001000100000000000054551251
00000000000100000000000055554251
00000000000000000000000055574501
00000001000000000000000056120501
00000001000100000000000056151251
00000000000100000000000057154251
00000000000000000000000057170751
00000001000000000000000057737251
00000001000100000000000057761251
00000000000100000000000058771001
00000000000000000000000058780751
00000001000000000000000059353751
00000001000100000000000059381251
00000000000100000000000060387501
00000000000000000000000060400751
00000001000000000000000060970501
00000001000100000000000061001251
00000000000100000000000062004251
00000000000000000000000062020751
00000001000000000000000062587252
00000001000100000000000062611251
00000000000100000000000063604251
00000000000000000000000063631001
00000001000000000000000064203751
00000001000100000000000064231251
00000000000100000000000065237501
00000000000000000000000065254501
00000001000000000000000065820501
00000001000100000000000065851251
00000000000100000000000066854251
00000000000000000000000066874501
00000001000000000000000067437251
00000001000100000000000067461251
00000000000100000000000068471001
00000000000000000000000068484501
00000001000000000000000069053752
00000001000100000000000069081251
00000000000100000000000070087751
00000000000000000000000070104501
00000001000000000000000070670501
00000001000100000000000070701251
00000000000100000000000071704251
00000000000000000000000071724752
00000001000000000000000072287251
00000001000100000000000072311251
00000000000100000000000073321001
00000000000000000000000073334501
00000001000000000000000073904001
00000001000100000000000073931251
00000000000100000000000074937751
00000000000000000000000074954751
00000001000000000000000075520501
00000001000100000000000075541251
00000000000100000000000076554251
00000000000000000000000076564751
00000001000000000000000077120501
00000001000100000000000077151251
00000000000100000000000078154251
00000000000000000000000078174752
00000001000000000000000078737251
00000001000100000000000078761251
00000000000100000000000079771001
00000000000000000000000079784751
00000001000000000000000080354001
00000001000100000000000080381251
00000000000100000000000081387751
00000000000000000000000081404751
00000001000000000000000081970501
00000001000100000000000081991251
00000000000100000000000083004501
00000000000000000000000083014751
00000001000000000000000083587252
00000001000100000000000083611251
00000000000100000000000084621001
00000000000000000000000084634751
00000001000000000000000085204001
00000001000100000000000085231251
00000000000100000000000086237751
00000000000000000000000086254751
00000001000000000000000086820751
00000001000100000000000086841251
00000000000100000000000087854501
00000000000000000000000087864751
00000001000000000000000088437252
00000001000100000000000088461501
00000000000100000000000089471001
00000000000000000000000089484751
00000001000000000000000090054001
00000001000100000000000090081501
00000000000100000000000091087751
00000000000000000000000091104751
00000001000000000000000091670751
00000001000100000000000091701501
00000000000100000000000092704501
00000000000000000000000092721001
00000000000100000000000093259501
00000001000100000000000093287251
00000001000000000000000093309001
00000001000100000000000093316001
00000000000100000000000094321252
00000000000000000000000094341001
00000001000000000000000094904001
00000001000100000000000094941501
00000000000100000000000095937751
00000000000000000000000095961001
00000001000000000000000096520751
00000001000100000000000096551501
00000000000100000000000097554501
00000000000000000000000097571001
00000001000000000000000098137501
00000001000100000000000098171501
00000000000100000000000099171251
00000000000000000000000099191251
00000001000000000000000099754001
00000001000100000000000099791501
00000000000100000000000100787752
00000000000000000000000100811251
00000001000000000000000101370751
00000001000100000000000101401501
00000000000100000000000102404501
00000000000000000000000102421251
00000001000000000000000102987501
00000001000100000000000103021501
00000000000100000000000104021252
00000000000000000000000104044751
00000001000000000000000104604001
00000001000100000000000104641501
00000000000100000000000105638001
00000000000000000000000105661251
00000001000000000000000106220751
00000001000100000000000106251501
00000000000100000000000107254501
00000000000000000000000107271251
00000001000000000000000107837501
00000001000100000000000107871501
00000000000100000000000108871251
00000000000000000000000108891251
00000001000000000000000109454251
00000001000100000000000109481501
00000000000100000000000110488001
00000000000000000000000110501251
00000001000000000000000111070751
00000001000100000000000111101501
00000000000100000000000112104501
00000000000000000000000112125001
00000001000000000000000112687501
00000001000100000000000112721501
00000000000100000000000113721251
00000000000000000000000113745001
00000001000000000000000114321001
00000001000100000000000114351501
00000000000100000000000115354751
00000000000000000000000115375001
00000001000000000000000115937501
00000001000100000000000115971501
00000000000100000000000116971251
00000000000000000000000116995001
00000001000000000000000117571001
00000001000100000000000117601501
00000000000100000000000118604751
00000000000000000000000118625001
00000001000000000000000119187501
00000001000100000000000119221751
00000000000100000000000120221251
00000000000000000000000120245001
00000001000000000000000120821001
00000001000100000000000120851751
00000000000100000000000121854752
00000000000000000000000121875001
00000001000000000000000122437501
00000001000100000000000122471751
00000000000100000000000123471251
00000000000000000000000123495001
00000001000000000000000124071001
00000001000100000000000124101751
00000000000100000000000125104752
00000000000000000000000125125001
00000001000000000000000125687501
00000001000100000000000125721751
00000000000100000000000126721501
00000000000000000000000126745001
00000001000000000000000127321001
00000001000100000000000127351751
00000000000100000000000128354751
00000000000000000000000128375001
00000001000000000000000128937751
00000001000100000000000128971752
00000000000100000000000129971501
00000000000000000000000129995001
00000001000000000000000130571001
00000001000100000000000130601751
00000000000100000000000131604751
00000000000000000000000131625001
00000001000000000000000132187752
00000001000100000000000132221751
00000000000100000000000133221501
00000000000000000000000133245001
00000001000000000000000133821001
00000001000100000000000133851751
00000000000100000000000134854751
00000000000000000000000134875001
00000001000000000000000135437752
00000001000100000000000135471751
00000000000100000000000136471501
00000000000000000000000136495251
00000001000000000000000137071001
00000001000100000000000137101751
00000000000100000000000138104751
00000000000000000000000138125252
00000001000000000000000138704501
00000001000100000000000138731751
00000000000100000000000139738251
00000000000000000000000139755251
00000001000000000000000140321001
00000001000100000000000140351751
00000000000100000000000141354751
00000000000000000000000141375251
00000001000000000000000141954501
00000001000100000000000141981751
00000000000100000000000142971501
00000000000000000000000143005251
00000001000000000000000143571001
00000001000100000000000143601751
00000000000100000000000144605001
00000000000000000000000144625251
00000001000000000000000145204501
00000001000100000000000145231751
00000000000100000000000146238251
00000000000000000000000146265251
00000001000000000000000146837751
00000001000100000000000146861751
00000000000100000000000147871501
00000000000000000000000147895251
00000001000000000000000148454501
00000001000100000000000148481751
00000000000100000000000149488251
00000000000000000000000149515251
00000001000000000000000150087752
00000001000100000000000150111751
00000000000100000000000151121501
00000000000000000000000151145251
00000001000000000000000151704501
00000001000100000000000151732001
00000000000100000000000152738251
00000000000000000000000152765251
00000001000000000000000153321252
00000001000100000000000153352001
00000000000100000000000154355001
00000000000000000000000154385251
00000001000000000000000154954501
00000001000100000000000154982001
00000000000100000000000155988251
00000000000000000000000156015251
00000001000000000000000156571252
00000001000100000000000156602001
00000000000100000000000157605001
00000000000000000000000157635251
00000001000000000000000158204501
00000001000100000000000158232001
00000000000100000000000159238251
00000000000000000000000159265251
00000001000000000000000159837752
00000001000100000000000159862001
00000000000100000000000160871751
00000000000000000000000160895251
00000001000000000000000161454501
00000001000100000000000161482001
00000000000100000000000162488251
00000000000000000000000162515251
00000001000000000000000163087752
00000001000100000000000163112001
00000000000100000000000164121751
00000000000000000000000164145251
00000001000000000000000164704501
00000001000100000000000164742001
00000000000100000000000165738251
00000000000000000000000165765251
00000001000000000000000166338001
00000001000100000000000166372001
00000000000100000000000167371751
00000000000000000000000167395251
00000001000000000000000167971251
00000001000100000000000168002001
00000000000100000000000169005001
00000000000000000000000169025251
00000001000000000000000169588001
00000001000100000000000169622001
00000000000100000000000170621751
00000000000000000000000170645501
00000001000000000000000171204751
00000001000100000000000171242001
00000000000100000000000172238501
00000000000000000000000172265501
00000001000000000000000172838001
00000001000100000000000172862001
00000000000100000000000173871751
00000000000000000000000173895501
00000001000000000000000174454751
00000001000100000000000174492001
00000000000100000000000175488501
00000000000000000000000175515501
00000001000000000000000176088001
00000001000100000000000176122001
00000000000100000000000177121751
00000000000000000000000177145501
00000001000000000000000177704751
00000001000100000000000177742001
00000000000100000000000178738501
00000000000000000000000178765501
00000001000000000000000179338001
00000001000100000000000179372001
