# Supplementary material for: Auditory presentation and synchronization in Adobe Flash and HTML5/JavaScript Web experiments
Source: Behav Res Methods. 2016 Jul 15;48(3):897–908. doi: 10.3758/s13428-016-0758-5 (PMC5003904; doi:10.3758/s13428-016-0758-5)
Supplement: Supplementary file 1 — (ZIP 1310 kb) [file 13428_2016_758_MOESM1_ESM.zip › Logs/aud-sep-officepc-1000-ie-js-rep3.rtl]

[PC Software Vesion]
20121128
[ARM Firmware Version]
20120901
[Capture Date]
11 Nov 2015
[Capture Time]
15:23:41
[Capture Duration (Secs)]
180
[Changes]
443
[Samples]
720000
[Soak Rate]
0.0615277777777778
[Audio In 1 Threshold]
89
[Audio In 2 Threshold]
64
[Audio Out 1 Threshold]
64
[Audio Out 2 Threshold]
64
[Opto 1 Threshold]
114
[Opto 2 Threshold]
64
[Opto 3 Threshold]
64
[Opto 4 Threshold]
64
[Opto 1 Refreshes Blocked]
True
[Opto 2 Refreshes Blocked]
True
[Opto 3 Refreshes Blocked]
True
[Opto 4 Refreshes Blocked]
True
[Keypad4Description]
Button 4 of the BBTK Response Pad triggered when pressed.
[Keypad3Description]
Button 3 of the BBTK Response Pad triggered when pressed.
[Keypad2Description]
Button 2 of the BBTK Response Pad triggered when pressed.
[Keypad1Description]
Button 1 of the BBTK Response Pad triggered when pressed.
[Opto4Description]
Opto-detector 4 triggered by an active screen region.
[Opto3Description]
Opto-detector 3 triggered by an active screen region.
[Opto2Description]
Opto-detector 2 triggered by an active screen region.
[Opto1Description]
Opto-detector 1 triggered by an active screen region.
[TTLIn2Description]
TTL input 2 triggered by a digital signal.
[TTLIn1Description]
TTL input 1 triggered by a digital signal.
[AudIn2Description]
Audio input 2 triggered by a BBTK Mic.
[AudIn1Description]
Audio input 1 triggered by a BBTK Mic.
[ASC4Description]
Active Switch Closure output 4 generates a key down.
[ASC3Description]
Active Switch Closure output 3 generates a key down.
[ASC2Description]
Active Switch Closure output 2 generates a key down.
[ASC1Description]
Active Switch Closure output 1 generates a key down.
[TTLOut2Description]
TTL output 2 generates a digital signal.
[TTLOut1Description]
TTL output 1 generates a digital signal.
[AudOut2Description]
Audio output 2 generates a tone on the BBTK sounder.
[AudOut1Description]
Audio output 1 generates a tone on the BBTK sounder.
[Notes]

[Data]
00000000000000000000000000000000
00000001000000000000000001060501
00000001000100000000000001113501
00000000000100000000000002095001
00000000000000000000000002133001
00000001000000000000000002677252
00000001000100000000000002703501
00000000000100000000000003711501
00000000000000000000000003736752
00000001000000000000000004294001
00000001000100000000000004323501
00000000000100000000000005328252
00000000000000000000000005356752
00000001000000000000000005927252
00000001000100000000000005963501
00000000000100000000000006961752
00000000000000000000000006986752
00000001000000000000000007544001
00000001000100000000000007573501
00000000000100000000000008578252
00000000000000000000000008607001
00000001000000000000000009177252
00000001000100000000000009203501
00000000000100000000000010211752
00000000000000000000000010237001
00000001000000000000000010810752
00000001000100000000000010843501
00000000000100000000000011845001
00000000000000000000000011867001
00000001000000000000000012427252
00000001000100000000000012463501
00000000000100000000000013461752
00000000000000000000000013487001
00000001000000000000000014044001
00000001000100000000000014083501
00000000000100000000000015078252
00000000000000000000000015107001
00000001000000000000000015677501
00000001000100000000000015713501
00000000000100000000000016711752
00000000000000000000000016737001
00000001000000000000000017294001
00000001000100000000000017333752
00000000000100000000000018328501
00000000000000000000000018357001
00000001000000000000000018927501
00000001000100000000000018963752
00000000000100000000000019961752
00000000000000000000000019987001
00000001000000000000000020560752
00000001000100000000000020593752
00000000000100000000000021595001
00000000000000000000000021617001
00000001000000000000000022177501
00000001000100000000000022213752
00000000000100000000000023211752
00000000000000000000000023237001
00000001000000000000000023810752
00000001000100000000000023843752
00000000000100000000000024845001
00000000000000000000000024867001
00000001000000000000000025427501
00000001000100000000000025463752
00000000000100000000000026461752
00000000000000000000000026487001
00000001000000000000000027060752
00000001000100000000000027093752
00000000000100000000000028095252
00000000000000000000000028117001
00000001000000000000000028677501
00000001000100000000000028713752
00000000000100000000000029711752
00000000000000000000000029737001
00000001000000000000000030310752
00000001000100000000000030343752
00000000000100000000000031345252
00000000000000000000000031367001
00000001000000000000000031927501
00000001000100000000000031963752
00000000000100000000000032961752
00000000000000000000000032987001
00000001000000000000000033561001
00000001000100000000000033593752
00000000000100000000000034595252
00000000000000000000000034617001
00000001000000000000000035177501
00000001000100000000000035213752
00000000000100000000000036211752
00000000000000000000000036237001
00000001000000000000000036811001
00000001000100000000000036843752
00000000000100000000000037845252
00000000000000000000000037867001
00000001000000000000000038427501
00000001000100000000000038463752
00000000000100000000000039462001
00000000000000000000000039487001
00000001000000000000000040061001
00000001000100000000000040093752
00000000000100000000000041095252
00000000000000000000000041117252
00000001000000000000000041677752
00000001000100000000000041713752
00000000000100000000000042712001
00000000000000000000000042737252
00000001000000000000000043311001
00000001000100000000000043343752
00000000000100000000000044345252
00000000000000000000000044367252
00000001000000000000000044944252
00000001000100000000000044973752
00000000000100000000000045978501
00000000000000000000000045997252
00000001000000000000000046561001
00000001000100000000000046593752
00000000000100000000000047595252
00000000000000000000000047617252
00000001000000000000000048194252
00000001000100000000000048224001
00000000000100000000000049228752
00000000000000000000000049247252
00000001000000000000000049811001
00000001000100000000000049844001
00000000000100000000000050845252
00000000000000000000000050867252
00000001000000000000000051444252
00000001000100000000000051474001
00000000000100000000000052478752
00000000000000000000000052497252
00000001000000000000000053061001
00000001000100000000000053094001
00000000000100000000000054095252
00000000000000000000000054117252
00000001000000000000000054694252
00000001000100000000000054724001
00000000000100000000000055728752
00000000000000000000000055747252
00000001000000000000000056311001
00000001000100000000000056344001
00000000000100000000000057345252
00000000000000000000000057367252
00000001000000000000000057944252
00000001000100000000000057974001
00000000000100000000000058978752
00000000000000000000000058997252
00000001000000000000000059561001
00000001000100000000000059594001
00000000000100000000000060595501
00000000000000000000000060627252
00000001000000000000000061194501
00000001000100000000000061224001
00000000000100000000000062228752
00000000000000000000000062257252
00000001000000000000000062811001
00000001000100000000000062844001
00000000000100000000000063845501
00000000000000000000000063877252
00000001000000000000000064444501
00000001000100000000000064474001
00000000000100000000000065478752
00000000000000000000000065507252
00000001000000000000000066061252
00000001000100000000000066094001
00000000000100000000000067095501
00000000000000000000000067117252
00000001000000000000000067694501
00000001000100000000000067724001
00000000000100000000000068728752
00000000000000000000000068757252
00000001000000000000000069327752
00000001000100000000000069354001
00000000000100000000000070362001
00000000000000000000000070387252
00000001000000000000000070944501
00000001000100000000000070974001
00000000000100000000000071978752
00000000000000000000000072007001
00000001000000000000000072577752
00000001000100000000000072604001
00000000000100000000000073612252
00000000000000000000000073637252
00000001000000000000000074194501
00000001000100000000000074224001
00000000000100000000000075228752
00000000000000000000000075257501
00000001000000000000000075828001
00000001000100000000000075854001
00000000000100000000000076862252
00000000000000000000000076887501
00000001000000000000000077461252
00000001000100000000000077484001
00000000000100000000000078495501
00000000000000000000000078517501
00000001000000000000000079078001
00000001000100000000000079104252
00000000000100000000000080112252
00000000000000000000000080137501
00000001000000000000000080694501
00000001000100000000000080724252
00000000000100000000000081728752
00000000000000000000000081757501
00000001000000000000000082328001
00000001000100000000000082364252
00000000000100000000000083362252
00000000000000000000000083387501
00000001000000000000000083944501
00000001000100000000000083984252
00000000000100000000000084979001
00000000000000000000000085007501
00000001000000000000000085578001
00000001000100000000000085614252
00000000000100000000000086612252
00000000000000000000000086637501
00000001000000000000000087194501
00000001000100000000000087234252
00000000000100000000000088229001
00000000000000000000000088257501
00000001000000000000000088828001
00000001000100000000000088864252
00000000000100000000000089862252
00000000000000000000000089887501
00000001000000000000000090444501
00000001000100000000000090474252
00000000000100000000000091479001
00000000000000000000000091493752
00000001000000000000000092061252
00000001000100000000000092094252
00000000000100000000000093095752
00000000000000000000000093113752
00000001000000000000000093678001
00000001000100000000000093714252
00000000000100000000000094712252
00000000000000000000000094733752
00000001000000000000000095294752
00000001000100000000000095324252
00000000000100000000000096329001
00000000000000000000000096344001
00000001000000000000000096911252
00000001000100000000000096944252
00000000000100000000000097945752
00000000000000000000000097964001
00000001000000000000000098544752
00000001000100000000000098574252
00000000000100000000000099579001
00000000000000000000000099594001
00000001000000000000000100161252
00000001000100000000000100194252
00000000000100000000000101195752
00000000000000000000000101214001
00000001000000000000000101778001
00000001000100000000000101814252
00000000000100000000000102812252
00000000000000000000000102834001
00000001000000000000000103394752
00000001000100000000000103424252
00000000000100000000000104429001
00000000000000000000000104444001
00000001000000000000000105011501
00000001000100000000000105044252
00000000000100000000000106045752
00000000000000000000000106064001
00000001000000000000000106628001
00000001000100000000000106664252
00000000000100000000000107662501
00000000000000000000000107684001
00000001000000000000000108244752
00000001000100000000000108274252
00000000000100000000000109279001
00000000000000000000000109294001
00000001000000000000000109861501
00000001000100000000000109894252
00000000000100000000000110895752
00000000000000000000000110914001
00000001000000000000000111478252
00000001000100000000000111514252
00000000000100000000000112512501
00000000000000000000000112534001
00000001000000000000000113094752
00000001000100000000000113124252
00000000000100000000000114129001
00000000000000000000000114144001
00000001000000000000000114711501
00000001000100000000000114744501
00000000000100000000000115745752
00000000000000000000000115764001
00000001000000000000000116328252
00000001000100000000000116354501
00000000000100000000000117362501
00000000000000000000000117374001
00000001000000000000000117944752
00000001000100000000000117974501
00000000000100000000000118979252
00000000000000000000000118994001
00000001000000000000000119561501
00000001000100000000000119594501
00000000000100000000000120595752
00000000000000000000000120614001
00000001000000000000000121178252
00000001000100000000000121204501
00000000000100000000000122212501
00000000000000000000000122224001
00000001000000000000000122778252
00000001000100000000000122814501
00000000000100000000000123812501
00000000000000000000000123834001
00000001000000000000000124395001
00000001000100000000000124424501
00000000000100000000000125429252
00000000000000000000000125444001
00000001000000000000000126011752
00000001000100000000000126044501
00000000000100000000000127046001
00000000000000000000000127064001
00000001000000000000000127628252
00000001000100000000000127654501
00000000000100000000000128662501
00000000000000000000000128674252
00000001000000000000000129245001
00000001000100000000000129274501
00000000000100000000000130279252
00000000000000000000000130294252
00000001000000000000000130861501
00000001000100000000000130894501
00000000000100000000000131896001
00000000000000000000000131914252
00000001000000000000000132478252
00000001000100000000000132504501
00000000000100000000000133512501
00000000000000000000000133524252
00000001000000000000000134095001
00000001000100000000000134124501
00000000000100000000000135129252
00000000000000000000000135157752
00000001000000000000000135711752
00000001000100000000000135744501
00000000000100000000000136746001
00000000000000000000000136777752
00000001000000000000000137345001
00000001000100000000000137374501
00000000000100000000000138379252
00000000000000000000000138407752
00000001000000000000000138961752
00000001000100000000000138994501
00000000000100000000000139996001
00000000000000000000000140028001
00000001000000000000000140595001
00000001000100000000000140624501
00000000000100000000000141629252
00000000000000000000000141658001
00000001000000000000000142211752
00000001000100000000000142244501
00000000000100000000000143246001
00000000000000000000000143278001
00000001000000000000000143845001
00000001000100000000000143874501
00000000000100000000000144879252
00000000000000000000000144908001
00000001000000000000000145478501
00000001000100000000000145504752
00000000000100000000000146512752
00000000000000000000000146538001
00000001000000000000000147095001
00000001000100000000000147124752
00000000000100000000000148129501
00000000000000000000000148158001
00000001000000000000000148728501
00000001000100000000000148754752
00000000000100000000000149762752
00000000000000000000000149788001
00000001000000000000000150345252
00000001000100000000000150374752
00000000000100000000000151379501
00000000000000000000000151408001
00000001000000000000000151978501
00000001000100000000000152004752
00000000000100000000000153012752
00000000000000000000000153038001
00000001000000000000000153595001
00000001000100000000000153624752
00000000000100000000000154629501
00000000000000000000000154658001
00000001000000000000000155228501
00000001000100000000000155254752
00000000000100000000000156262752
00000000000000000000000156288001
00000001000000000000000156845252
00000001000100000000000156874752
00000000000100000000000157879501
00000000000000000000000157908001
00000001000000000000000158478501
00000001000100000000000158504752
00000000000100000000000159512752
00000000000000000000000159538001
00000001000000000000000160095001
00000001000100000000000160134752
00000000000100000000000161129501
00000000000000000000000161158001
00000001000000000000000161728501
00000001000100000000000161764752
00000000000100000000000162762752
00000000000000000000000162788001
00000001000000000000000163345252
00000001000100000000000163384752
00000000000100000000000164379501
00000000000000000000000164408001
00000001000000000000000164978501
00000001000100000000000165014752
00000000000100000000000166012752
00000000000000000000000166038001
00000001000000000000000166612001
00000001000100000000000166644752
00000000000100000000000167646252
00000000000000000000000167668001
00000001000000000000000168228501
00000001000100000000000168264752
00000000000100000000000169263001
00000000000000000000000169288252
00000001000000000000000169862001
00000001000100000000000169894752
00000000000100000000000170896252
00000000000000000000000170918252
00000001000000000000000171478501
00000001000100000000000171514752
00000000000100000000000172513001
00000000000000000000000172538252
00000001000000000000000173112001
00000001000100000000000173144752
00000000000100000000000174146252
00000000000000000000000174168252
00000001000000000000000174728501
00000001000100000000000174764752
00000000000100000000000175763001
00000000000000000000000175788252
00000001000000000000000176362001
00000001000100000000000176394752
00000000000100000000000177396252
00000000000000000000000177418252
00000001000000000000000177978501
00000001000100000000000178015001
00000000000100000000000179013001
00000000000000000000000179038252
00000001000000000000000179612001
00000001000100000000000179645001
