# Supplementary material for: Auditory presentation and synchronization in Adobe Flash and HTML5/JavaScript Web experiments
Source: Behav Res Methods. 2016 Jul 15;48(3):897–908. doi: 10.3758/s13428-016-0758-5 (PMC5003904; doi:10.3758/s13428-016-0758-5)
Supplement: Supplementary file 1 — (ZIP 1310 kb) [file 13428_2016_758_MOESM1_ESM.zip › Logs/aud-sync-lenlap-1000-cr.rtl]

[PC Software Vesion]
20121128
[ARM Firmware Version]
20120901
[Capture Date]
10 Nov 2015
[Capture Time]
16:39:24
[Capture Duration (Secs)]
180
[Changes]
451
[Samples]
720000
[Soak Rate]
0.0626388888888889
[Audio In 1 Threshold]
89
[Audio In 2 Threshold]
64
[Audio Out 1 Threshold]
64
[Audio Out 2 Threshold]
64
[Opto 1 Threshold]
115
[Opto 2 Threshold]
64
[Opto 3 Threshold]
64
[Opto 4 Threshold]
64
[Opto 1 Refreshes Blocked]
True
[Opto 2 Refreshes Blocked]
True
[Opto 3 Refreshes Blocked]
True
[Opto 4 Refreshes Blocked]
True
[Keypad4Description]
Button 4 of the BBTK Response Pad triggered when pressed.
[Keypad3Description]
Button 3 of the BBTK Response Pad triggered when pressed.
[Keypad2Description]
Button 2 of the BBTK Response Pad triggered when pressed.
[Keypad1Description]
Button 1 of the BBTK Response Pad triggered when pressed.
[Opto4Description]
Opto-detector 4 triggered by an active screen region.
[Opto3Description]
Opto-detector 3 triggered by an active screen region.
[Opto2Description]
Opto-detector 2 triggered by an active screen region.
[Opto1Description]
Opto-detector 1 triggered by an active screen region.
[TTLIn2Description]
TTL input 2 triggered by a digital signal.
[TTLIn1Description]
TTL input 1 triggered by a digital signal.
[AudIn2Description]
Audio input 2 triggered by a BBTK Mic.
[AudIn1Description]
Audio input 1 triggered by a BBTK Mic.
[ASC4Description]
Active Switch Closure output 4 generates a key down.
[ASC3Description]
Active Switch Closure output 3 generates a key down.
[ASC2Description]
Active Switch Closure output 2 generates a key down.
[ASC1Description]
Active Switch Closure output 1 generates a key down.
[TTLOut2Description]
TTL output 2 generates a digital signal.
[TTLOut1Description]
TTL output 1 generates a digital signal.
[AudOut2Description]
Audio output 2 generates a tone on the BBTK sounder.
[AudOut1Description]
Audio output 1 generates a tone on the BBTK sounder.
[Notes]

[Data]
00000000000000000000000000000000
00000001000000000000000002467501
00000001000100000000000002492501
00000000000100000000000003471001
00000000000000000000000003515001
00000001000000000000000004001001
00000001000100000000000004072751
00000000000100000000000005054501
00000000000000000000000005094001
00000001000000000000000005581501
00000001000100000000000005650251
00000000000100000000000006621001
00000000000000000000000006673001
00000001000000000000000007145001
00000001000100000000000007229251
00000000000100000000000008204251
00000000000000000000000008252001
00000001000000000000000008726001
00000001000100000000000008808251
00000000000100000000000009787751
00000000000000000000000009830751
00000001000000000000000010307751
00000001000100000000000010387001
00000000000100000000000011354251
00000000000000000000000011409751
00000001000000000000000011890001
00000001000100000000000011966001
00000000000100000000000012954251
00000000000000000000000012988501
00000001000000000000000013455501
00000001000100000000000013545001
00000000000100000000000014521001
00000000000000000000000014567501
00000001000000000000000015037751
00000001000100000000000015123751
00000000000100000000000016104251
00000000000000000000000016146501
00000001000000000000000016620251
00000001000100000000000016702751
00000000000100000000000017687501
00000000000000000000000017725251
00000001000000000000000018186501
00000001000100000000000018281751
00000000000100000000000019270501
00000000000000000000000019304251
00000001000000000000000019786251
00000001000100000000000019860501
00000000000100000000000020836751
00000000000000000000000020883251
00000001000000000000000021369501
00000001000100000000000021439501
00000000000100000000000022419751
00000000000000000000000022462001
00000001000000000000000022935751
00000001000100000000000023018501
00000000000100000000000023986251
00000000000000000000000024041001
00000001000000000000000024518751
00000001000100000000000024597251
00000000000100000000000025586001
00000000000000000000000025620001
00000001000000000000000026101751
00000001000100000000000026177751
00000000000100000000000027152251
00000000000000000000000027198751
00000001000000000000000027685001
00000001000100000000000027755251
00000000000100000000000028735501
00000000000000000000000028777751
00000001000000000000000029251251
00000001000100000000000029334001
00000000000100000000000030318501
00000000000000000000000030356751
00000001000000000000000030834251
00000001000100000000000030913001
00000000000100000000000031884751
00000000000000000000000031935501
00000001000000000000000032400751
00000001000100000000000032468751
00000000000100000000000033434501
00000000000000000000000033491251
00000001000000000000000033967001
00000001000100000000000034047751
00000000000100000000000035017501
00000000000000000000000035070251
00000001000000000000000035550001
00000001000100000000000035628001
00000000000100000000000036617251
00000000000000000000000036649251
00000001000000000000000037116501
00000001000100000000000037205501
00000000000100000000000038183751
00000000000000000000000038228001
00000001000000000000000038699751
00000001000100000000000038784251
00000000000100000000000039766751
00000000000000000000000039807001
00000001000000000000000040282751
00000001000100000000000040363251
00000000000100000000000041333001
00000000000000000000000041386001
00000001000000000000000041849001
00000001000100000000000041942251
00000000000100000000000042916001
00000000000000000000000042964751
00000001000000000000000043448751
00000001000100000000000043522501
00000000000100000000000044499251
00000000000000000000000044543751
00000001000000000000000045031751
00000001000100000000000045100001
00000000000100000000000046065501
00000000000000000000000046122751
00000001000000000000000046598251
00000001000100000000000046679001
00000000000100000000000047665251
00000000000000000000000047701501
00000001000000000000000048181251
00000001000100000000000048257751
00000000000100000000000049248251
00000000000000000000000049280501
00000001000000000000000049747501
00000001000100000000000049836751
00000000000100000000000050814751
00000000000000000000000050859501
00000001000000000000000051347251
00000001000100000000000051415751
00000000000100000000000052397751
00000000000000000000000052438251
00000001000000000000000052913751
00000001000100000000000052994751
00000000000100000000000053964251
00000000000000000000000054017251
00000001000000000000000054480001
00000001000100000000000054550251
00000000000100000000000055530501
00000000000000000000000055573001
00000001000000000000000056063001
00000001000100000000000056129251
00000000000100000000000057113501
00000000000000000000000057151751
00000001000000000000000057629501
00000001000100000000000057708251
00000000000100000000000058696501
00000000000000000000000058730751
00000001000000000000000059195751
00000001000100000000000059287001
00000000000100000000000060263001
00000000000000000000000060309751
00000001000000000000000060795501
00000001000100000000000060867251
00000000000100000000000061846001
00000000000000000000000061888501
00000001000000000000000062362001
00000001000100000000000062445001
00000000000100000000000063429001
00000000000000000000000063467501
00000001000000000000000063928251
00000001000100000000000064000751
00000000000100000000000064978751
00000000000000000000000065023251
00000001000000000000000065494751
00000001000100000000000065579501
00000000000100000000000066545251
00000000000000000000000066602251
00000001000000000000000067077751
00000001000100000000000067158501
00000000000100000000000068145001
00000000000000000000000068181001
00000001000000000000000068660751
00000001000100000000000068737251
00000000000100000000000069711251
00000000000000000000000069760001
00000001000000000000000070227251
00000001000100000000000070316251
00000000000100000000000071294251
00000000000000000000000071339001
00000001000000000000000071827001
00000001000100000000000071896501
00000000000100000000000072877501
00000000000000000000000072917751
00000001000000000000000073376501
00000001000100000000000073474251
00000000000100000000000074460501
00000000000000000000000074496751
00000001000000000000000074976251
00000001000100000000000075053001
00000000000100000000000076026751
00000000000000000000000076075751
00000001000000000000000076559501
00000001000100000000000076632001
00000000000100000000000077609751
00000000000000000000000077654501
00000001000000000000000078142501
00000001000100000000000078234001
00000000000100000000000079209501
00000000000000000000000079256751
00000001000000000000000079758751
00000001000100000000000079837501
00000000000100000000000080826001
00000000000000000000000080858751
00000001000000000000000081325251
00000001000100000000000081415251
00000000000100000000000082392251
00000000000000000000000082437751
00000001000000000000000082941501
00000001000100000000000083017251
00000000000100000000000083992001
00000000000000000000000084039751
00000001000000000000000084524751
00000001000100000000000084619501
00000000000100000000000085608501
00000000000000000000000085642001
00000001000000000000000086124251
00000001000100000000000086221501
00000000000100000000000087191501
00000000000000000000000087244001
00000001000000000000000087740751
00000001000100000000000087823751
00000000000100000000000088807751
00000000000000000000000088846251
00000001000000000000000089307001
00000001000100000000000089402751
00000000000100000000000090374251
00000000000000000000000090425251
00000001000000000000000090906751
00000001000100000000000090981501
00000000000100000000000091957251
00000000000000000000000092004001
00000001000000000000000092473001
00000001000100000000000092560501
00000000000100000000000093540251
00000000000000000000000093583001
00000001000000000000000094056251
00000001000100000000000094139251
00000000000100000000000095123501
00000000000000000000000095162001
00000001000000000000000095639251
00000001000100000000000095718251
00000000000100000000000096689751
00000000000000000000000096740751
00000001000000000000000097205501
00000001000100000000000097298501
00000000000100000000000098272751
00000000000000000000000098319751
00000001000000000000000098788751
00000001000100000000000098876001
00000000000100000000000099855751
00000000000000000000000099898751
00000001000000000000000100388501
00000001000100000000000100455001
00000000000100000000000101422251
00000000000000000000000101477501
00000001000000000000000101938251
00000001000100000000000102010751
00000000000100000000000102988501
00000000000000000000000103033251
00000001000000000000000103521251
00000001000100000000000103589501
00000000000100000000000104571751
00000000000000000000000104612251
00000001000000000000000105087501
00000001000100000000000105168501
00000000000100000000000106138001
00000000000000000000000106191251
00000001000000000000000106670501
00000001000100000000000106747501
00000000000100000000000107721001
00000000000000000000000107770001
00000001000000000000000108237001
00000001000100000000000108326251
00000000000100000000000109304251
00000000000000000000000109349001
00000001000000000000000109820001
00000001000100000000000109905251
00000000000100000000000110870501
00000000000000000000000110928001
00000001000000000000000111403001
00000001000100000000000111484251
00000000000100000000000112453501
00000000000000000000000112506751
00000001000000000000000112969501
00000001000100000000000113063001
00000000000100000000000114036501
00000000000000000000000114085751
00000001000000000000000114569251
00000001000100000000000114643501
00000000000100000000000115619751
00000000000000000000000115664501
00000001000000000000000116135501
00000001000100000000000116221001
00000000000100000000000117202751
00000000000000000000000117243501
00000001000000000000000117718501
00000001000100000000000117800001
00000000000100000000000118785751
00000000000000000000000118822501
00000001000000000000000119285001
00000001000100000000000119378751
00000000000100000000000120352001
00000000000000000000000120401251
00000001000000000000000120868001
00000001000100000000000120957751
00000000000100000000000121935251
00000000000000000000000121980251
00000001000000000000000122451001
00000001000100000000000122536501
00000000000100000000000123518251
00000000000000000000000123559251
00000001000000000000000124034001
00000001000100000000000124115501
00000000000100000000000125084501
00000000000000000000000125138251
00000001000000000000000125583751
00000001000100000000000125671251
00000000000100000000000126651001
00000000000000000000000126693751
00000001000000000000000127166751
00000001000100000000000127250251
00000000000100000000000128234001
00000000000000000000000128272751
00000001000000000000000128750001
00000001000100000000000128829001
00000000000100000000000129800501
00000000000000000000000129851751
00000001000000000000000130316251
00000001000100000000000130408001
00000000000100000000000131383501
00000000000000000000000131430501
00000001000000000000000131899251
00000001000100000000000131988251
00000000000100000000000132966501
00000000000000000000000133009501
00000001000000000000000133482251
00000001000100000000000133565751
00000000000100000000000134532751
00000000000000000000000134588501
00000001000000000000000135065501
00000001000100000000000135144751
00000000000100000000000136116001
00000000000000000000000136167251
00000001000000000000000136648501
00000001000100000000000136723501
00000000000100000000000137699001
00000000000000000000000137746251
00000001000000000000000138214751
00000001000100000000000138302501
00000000000100000000000139282001
00000000000000000000000139325251
00000001000000000000000139798001
00000001000100000000000139881501
00000000000100000000000140865001
00000000000000000000000140904001
00000001000000000000000141364251
00000001000100000000000141460501
00000000000100000000000142431501
00000000000000000000000142483001
00000001000000000000000142947251
00000001000100000000000143016001
00000000000100000000000144014501
00000000000000000000000144038751
00000001000000000000000144513751
00000001000100000000000144595001
00000000000100000000000145564251
00000000000000000000000145617501
00000001000000000000000146096751
00000001000100000000000146174001
00000000000100000000000147147251
00000000000000000000000147196501
00000001000000000000000147663001
00000001000100000000000147752751
00000000000100000000000148747001
00000000000000000000000148775501
00000001000000000000000149263001
00000001000100000000000149333251
00000000000100000000000150313251
00000000000000000000000150354251
00000001000000000000000150862501
00000001000100000000000150934001
00000000000100000000000151929751
00000000000000000000000151956501
00000001000000000000000152429001
00000001000100000000000152512751
00000000000100000000000153479501
00000000000000000000000153535501
00000001000000000000000153995501
00000001000100000000000154068501
00000000000100000000000155045751
00000000000000000000000155091251
00000001000000000000000155578501
00000001000100000000000155647501
00000000000100000000000156628751
00000000000000000000000156670001
00000001000000000000000157161501
00000001000100000000000157226251
00000000000100000000000158212001
00000000000000000000000158249001
00000001000000000000000158728001
00000001000100000000000158805251
00000000000100000000000159778251
00000000000000000000000159827751
00000001000000000000000160294251
00000001000100000000000160384251
00000000000100000000000161361251
00000000000000000000000161406751
00000001000000000000000161910751
00000001000100000000000161986251
00000000000100000000000162961001
00000000000000000000000163009001
00000001000000000000000163493751
00000001000100000000000163565251
00000000000100000000000164544001
00000000000000000000000164587751
00000001000000000000000165076751
00000001000100000000000165144001
00000000000100000000000166127251
00000000000000000000000166166751
00000001000000000000000166643001
00000001000100000000000166723001
00000000000100000000000167710251
00000000000000000000000167745751
00000001000000000000000168226251
00000001000100000000000168303251
00000000000100000000000169276501
00000000000000000000000169324501
00000001000000000000000169792501
00000001000100000000000169881001
00000000000100000000000170859501
00000000000000000000000170903501
00000001000000000000000171409001
00000001000100000000000171483001
00000000000100000000000172459251
00000000000000000000000172505501
00000001000000000000000172992001
00000001000100000000000173062001
00000000000100000000000174042251
00000000000000000000000174084501
00000001000000000000000174541751
00000001000100000000000174641001
00000000000100000000000175608751
00000000000000000000000175663501
00000001000000000000000176124751
00000001000100000000000176221251
00000000000100000000000177191751
00000000000000000000000177242251
00000001000000000000000177691001
00000001000100000000000177775501
00000000000100000000000178741501
00000000000000000000000178799751
00000001000000000000000179274251
00000001000100000000000179354501
