# Supplementary material for: Auditory presentation and synchronization in Adobe Flash and HTML5/JavaScript Web experiments
Source: Behav Res Methods. 2016 Jul 15;48(3):897–908. doi: 10.3758/s13428-016-0758-5 (PMC5003904; doi:10.3758/s13428-016-0758-5)
Supplement: Supplementary file 1 — (ZIP 1310 kb) [file 13428_2016_758_MOESM1_ESM.zip › Logs/aud-sync-lenlap-1000-cr-js.rtl]

[PC Software Vesion]
20121128
[ARM Firmware Version]
20120901
[Capture Date]
17 Nov 2015
[Capture Time]
19:26:38
[Capture Duration (Secs)]
180
[Changes]
451
[Samples]
720000
[Soak Rate]
0.0626388888888889
[Audio In 1 Threshold]
89
[Audio In 2 Threshold]
64
[Audio Out 1 Threshold]
64
[Audio Out 2 Threshold]
64
[Opto 1 Threshold]
125
[Opto 2 Threshold]
64
[Opto 3 Threshold]
64
[Opto 4 Threshold]
64
[Opto 1 Refreshes Blocked]
True
[Opto 2 Refreshes Blocked]
True
[Opto 3 Refreshes Blocked]
True
[Opto 4 Refreshes Blocked]
True
[Keypad4Description]
Button 4 of the BBTK Response Pad triggered when pressed.
[Keypad3Description]
Button 3 of the BBTK Response Pad triggered when pressed.
[Keypad2Description]
Button 2 of the BBTK Response Pad triggered when pressed.
[Keypad1Description]
Button 1 of the BBTK Response Pad triggered when pressed.
[Opto4Description]
Opto-detector 4 triggered by an active screen region.
[Opto3Description]
Opto-detector 3 triggered by an active screen region.
[Opto2Description]
Opto-detector 2 triggered by an active screen region.
[Opto1Description]
Opto-detector 1 triggered by an active screen region.
[TTLIn2Description]
TTL input 2 triggered by a digital signal.
[TTLIn1Description]
TTL input 1 triggered by a digital signal.
[AudIn2Description]
Audio input 2 triggered by a BBTK Mic.
[AudIn1Description]
Audio input 1 triggered by a BBTK Mic.
[ASC4Description]
Active Switch Closure output 4 generates a key down.
[ASC3Description]
Active Switch Closure output 3 generates a key down.
[ASC2Description]
Active Switch Closure output 2 generates a key down.
[ASC1Description]
Active Switch Closure output 1 generates a key down.
[TTLOut2Description]
TTL output 2 generates a digital signal.
[TTLOut1Description]
TTL output 1 generates a digital signal.
[AudOut2Description]
Audio output 2 generates a tone on the BBTK sounder.
[AudOut1Description]
Audio output 1 generates a tone on the BBTK sounder.
[Notes]

[Data]
00000000000000000000000000000000
00000001000000000000000001567250
00000001000100000000000001724750
00000001000000000000000002747250
00000000000000000000000002787500
00000001000000000000000003267000
00000001000100000000000003304500
00000001000000000000000004327250
00000000000000000000000004377750
00000001000000000000000004850000
00000001000100000000000004904500
00000001000000000000000005927250
00000000000000000000000005970750
00000001000000000000000006449750
00000001000100000000000006504500
00000001000000000000000007527250
00000000000000000000000007574250
00000001000000000000000008049501
00000001000100000000000008084500
00000001000000000000000009107250
00000000000000000000000009152501
00000001000000000000000009632500
00000001000100000000000009684750
00000001000000000000000010707250
00000000000000000000000010767500
00000001000000000000000011232000
00000001000100000000000011284500
00000001000000000000000012307001
00000000000000000000000012335750
00000001000000000000000012831750
00000001000100000000000012884750
00000001000000000000000013907000
00000000000000000000000013958501
00000001000000000000000014431500
00000001000100000000000014484750
00000001000000000000000015507000
00000000000000000000000015567501
00000001000000000000000016031250
00000001000100000000000016084250
00000001000000000000000017107000
00000000000000000000000017165501
00000001000000000000000017631000
00000001000100000000000017684250
00000001000000000000000018707000
00000000000000000000000018759001
00000001000000000000000019247250
00000001000100000000000019284500
00000001000000000000000020307001
00000000000000000000000020352250
00000001000000000000000020830500
00000001000100000000000020864500
00000001000000000000000021886750
00000000000000000000000021942750
00000001000000000000000022396750
00000001000100000000000022444250
00000001000000000000000023466750
00000000000000000000000023513750
00000001000000000000000023979750
00000001000100000000000024024000
00000001000000000000000025046750
00000000000000000000000025095250
00000001000000000000000025562750
00000001000100000000000025604000
00000001000000000000000026626750
00000000000000000000000026678001
00000001000000000000000027146000
00000001000100000000000027184000
00000001000000000000000028206750
00000000000000000000000028245750
00000001000000000000000028729000
00000001000100000000000028764000
00000001000000000000000029786750
00000000000000000000000029836001
00000001000000000000000030295250
00000001000100000000000030344000
00000001000000000000000031366501
00000000000000000000000031422000
00000001000000000000000031878500
00000001000100000000000031924000
00000001000000000000000032946501
00000000000000000000000032995500
00000001000000000000000033461500
00000001000100000000000033504250
00000001000000000000000034526500
00000000000000000000000034579501
00000001000000000000000035044500
00000001000100000000000035083750
00000001000000000000000036106500
00000000000000000000000036153501
00000001000000000000000036627500
00000001000100000000000036663750
00000001000000000000000037686501
00000000000000000000000037742000
00000001000000000000000038210500
00000001000100000000000038264000
00000001000000000000000039286501
00000000000000000000000039337000
00000001000000000000000039810250
00000001000100000000000039863750
00000001000000000000000040886500
00000000000000000000000040930001
00000001000000000000000041410000
00000001000100000000000041464000
00000001000000000000000042486250
00000000000000000000000042539001
00000001000000000000000043009750
00000001000100000000000043063500
00000001000000000000000044086250
00000000000000000000000044145501
00000001000000000000000044609500
00000001000100000000000044664000
00000001000000000000000045686250
00000000000000000000000045741001
00000001000000000000000046209250
00000001000100000000000046243500
00000001000000000000000047266250
00000000000000000000000047322501
00000001000000000000000047775500
00000001000100000000000047823750
00000001000000000000000048846250
00000000000000000000000048886000
00000001000000000000000049358500
00000001000100000000000049403500
00000001000000000000000050426250
00000000000000000000000050475250
00000001000000000000000050941500
00000001000100000000000050983500
00000001000000000000000052006001
00000000000000000000000052060000
00000001000000000000000052524750
00000001000100000000000052563750
00000001000000000000000053586000
00000000000000000000000053642250
00000001000000000000000054107750
00000001000100000000000054143250
00000001000000000000000055166000
00000000000000000000000055223501
00000001000000000000000055690750
00000001000100000000000055743250
00000001000000000000000056766000
00000000000000000000000056823750
00000001000000000000000057273750
00000001000100000000000057323250
00000001000000000000000058346000
00000000000000000000000058406501
00000001000000000000000058856750
00000001000100000000000058903250
00000001000000000000000059926000
00000000000000000000000059966001
00000001000000000000000060440000
00000001000100000000000060483250
00000001000000000000000061505750
00000000000000000000000061555500
00000001000000000000000062023000
00000001000100000000000062063500
00000001000000000000000063085750
00000000000000000000000063143001
00000001000000000000000063606000
00000001000100000000000063663250
00000001000000000000000064685750
00000000000000000000000064734750
00000001000000000000000065205750
00000001000100000000000065243000
00000001000000000000000066265750
00000000000000000000000066322750
00000001000000000000000066788750
00000001000100000000000066843000
00000001000000000000000067865750
00000000000000000000000067913001
00000001000000000000000068388500
00000001000100000000000068423000
00000001000000000000000069445750
00000000000000000000000069499250
00000001000000000000000069971500
00000001000100000000000070023000
00000001000000000000000071045501
00000000000000000000000071102500
00000001000000000000000071554500
00000001000100000000000071603000
00000001000000000000000072625501
00000000000000000000000072675500
00000001000000000000000073137500
00000001000100000000000073183250
00000001000000000000000074205500
00000000000000000000000074258501
00000001000000000000000074720500
00000001000100000000000074762750
00000001000000000000000075785500
00000000000000000000000075827750
00000001000000000000000076303750
00000001000100000000000076342750
00000001000000000000000077365500
00000000000000000000000077418250
00000001000000000000000077886750
00000001000100000000000077943000
00000001000000000000000078965501
00000000000000000000000079011250
00000001000000000000000079486500
00000001000100000000000079542750
00000001000000000000000080565250
00000000000000000000000080616250
00000001000000000000000081086250
00000001000100000000000081123000
00000001000000000000000082145250
00000000000000000000000082194501
00000001000000000000000082669250
00000001000100000000000082722500
00000001000000000000000083745250
00000000000000000000000083792750
00000001000000000000000084269000
00000001000100000000000084323000
00000001000000000000000085345250
00000000000000000000000085401750
00000001000000000000000085868500
00000001000100000000000085922500
00000001000000000000000086945250
00000000000000000000000087001750
00000001000000000000000087468250
00000001000100000000000087522500
00000001000000000000000088545250
00000000000000000000000088602250
00000001000000000000000089068000
00000001000100000000000089102500
00000001000000000000000090125250
00000000000000000000000090178001
00000001000000000000000090634500
00000001000100000000000090682500
00000001000000000000000091705001
00000000000000000000000091742250
00000001000000000000000092217500
00000001000100000000000092262250
00000001000000000000000093285000
00000000000000000000000093333250
00000001000000000000000093800500
00000001000100000000000093842250
00000001000000000000000094865000
00000000000000000000000094916250
00000001000000000000000095383500
00000001000100000000000095422750
00000001000000000000000096445000
00000000000000000000000096492750
00000001000000000000000096966500
00000001000100000000000097022500
00000001000000000000000098045001
00000000000000000000000098100250
00000001000000000000000098566250
00000001000100000000000098602250
00000001000000000000000099625000
00000000000000000000000099665250
00000001000000000000000100149250
00000001000100000000000100202500
00000001000000000000000101224750
00000000000000000000000101257250
00000001000000000000000101749000
00000001000100000000000101782000
00000001000000000000000102804750
00000000000000000000000102867250
00000001000000000000000103315500
00000001000100000000000103362000
00000001000000000000000104384750
00000000000000000000000104418501
00000001000000000000000104898500
00000001000100000000000104942000
00000001000000000000000105964750
00000000000000000000000106010750
00000001000000000000000106481500
00000001000100000000000106522000
00000001000000000000000107544750
00000000000000000000000107595250
00000001000000000000000108064500
00000001000100000000000108102000
00000001000000000000000109124750
00000000000000000000000109181250
00000001000000000000000109647750
00000001000100000000000109682250
00000001000000000000000110704500
00000000000000000000000110753750
00000001000000000000000111214000
00000001000100000000000111262000
00000001000000000000000112284501
00000000000000000000000112319250
00000001000000000000000112797000
00000001000100000000000112841750
00000001000000000000000113864500
00000000000000000000000113911250
00000001000000000000000114380250
00000001000100000000000114421750
00000001000000000000000115444500
00000000000000000000000115485750
00000001000000000000000115963250
00000001000100000000000116001750
00000001000000000000000117024500
00000000000000000000000117074001
00000001000000000000000117546250
00000001000100000000000117581750
00000001000000000000000118604500
00000000000000000000000118662250
00000001000000000000000119129250
00000001000100000000000119181750
00000001000000000000000120204500
00000000000000000000000120265001
00000001000000000000000120729000
00000001000100000000000120781750
00000001000000000000000121804250
00000000000000000000000121862000
00000001000000000000000122328750
00000001000100000000000122381500
00000001000000000000000123404250
00000000000000000000000123459001
00000001000000000000000123928500
00000001000100000000000123981500
00000001000000000000000125004250
00000000000000000000000125052001
00000001000000000000000125528250
00000001000100000000000125561500
00000001000000000000000126584250
00000000000000000000000126635501
00000001000000000000000127111250
00000001000100000000000127161500
00000001000000000000000128184250
00000000000000000000000128235001
00000001000000000000000128694250
00000001000100000000000128741500
00000001000000000000000129764001
00000000000000000000000129809500
00000001000000000000000130277250
00000001000100000000000130321750
00000001000000000000000131344000
00000000000000000000000131392250
00000001000000000000000131860250
00000001000100000000000131901750
00000001000000000000000132924000
00000000000000000000000132974250
00000001000000000000000133443250
00000001000100000000000133481250
00000001000000000000000134504000
00000000000000000000000134561001
00000001000000000000000135026500
00000001000100000000000135081250
00000001000000000000000136104000
00000000000000000000000136158250
00000001000000000000000136626000
00000001000100000000000136681500
00000001000000000000000137704001
00000000000000000000000137760250
00000001000000000000000138225750
00000001000100000000000138281250
00000001000000000000000139304000
00000000000000000000000139361750
00000001000000000000000139825500
00000001000100000000000139881500
00000001000000000000000140903750
00000000000000000000000140956001
00000001000000000000000141425250
00000001000100000000000141481500
00000001000000000000000142503750
00000000000000000000000142558001
00000001000000000000000143025000
00000001000100000000000143081500
00000001000000000000000144103750
00000000000000000000000144150501
00000001000000000000000144624750
00000001000100000000000144681250
00000001000000000000000145703750
00000000000000000000000145753000
00000001000000000000000146224250
00000001000100000000000146281250
00000001000000000000000147303750
00000000000000000000000147356250
00000001000000000000000147824000
00000001000100000000000147861000
00000001000000000000000148883750
00000000000000000000000148939250
00000001000000000000000149407250
00000001000100000000000149441000
00000001000000000000000150463501
00000000000000000000000150505250
00000001000000000000000150973500
00000001000100000000000151021250
00000001000000000000000152043500
00000000000000000000000152095250
00000001000000000000000152556500
00000001000100000000000152600750
00000001000000000000000153623500
00000000000000000000000153677250
00000001000000000000000154139500
00000001000100000000000154180750
00000001000000000000000155203500
00000000000000000000000155249001
00000001000000000000000155722750
00000001000100000000000155760750
00000001000000000000000156783500
00000000000000000000000156826001
00000001000000000000000157305750
00000001000100000000000157361000
00000001000000000000000158383501
00000000000000000000000158439250
00000001000000000000000158905500
00000001000100000000000158940750
00000001000000000000000159963250
00000000000000000000000160009750
00000001000000000000000160488500
00000001000100000000000160540750
00000001000000000000000161563250
00000000000000000000000161621250
00000001000000000000000162088250
00000001000100000000000162141000
00000001000000000000000163163250
00000000000000000000000163222250
00000001000000000000000163688000
00000001000100000000000163741000
00000001000000000000000164763250
00000000000000000000000164810501
00000001000000000000000165287500
00000001000100000000000165320500
00000001000000000000000166343250
00000000000000000000000166398501
00000001000000000000000166854000
00000001000100000000000166900750
00000001000000000000000167923250
00000000000000000000000167966250
00000001000000000000000168437000
00000001000100000000000168480500
00000001000000000000000169503001
00000000000000000000000169552750
00000001000000000000000170020000
00000001000100000000000170060750
00000001000000000000000171083000
00000000000000000000000171136250
00000001000000000000000171603000
00000001000100000000000171660750
00000001000000000000000172683000
00000000000000000000000172738250
00000001000000000000000173202750
00000001000100000000000173240750
00000001000000000000000174263000
00000000000000000000000174321001
00000001000000000000000174785750
00000001000100000000000174820250
00000001000000000000000175843000
00000000000000000000000175903001
00000001000000000000000176369000
00000001000100000000000176420250
00000001000000000000000177443000
00000000000000000000000177502250
00000001000000000000000177968750
00000001000100000000000178020250
00000001000000000000000179042750
00000000000000000000000179098250
00000001000000000000000179568250
00000001000100000000000179620250
