# Supplementary material for: Auditory presentation and synchronization in Adobe Flash and HTML5/JavaScript Web experiments
Source: Behav Res Methods. 2016 Jul 15;48(3):897–908. doi: 10.3758/s13428-016-0758-5 (PMC5003904; doi:10.3758/s13428-016-0758-5)
Supplement: Supplementary file 1 — (ZIP 1310 kb) [file 13428_2016_758_MOESM1_ESM.zip › Logs/aud-sync-lenlap-1000-ed.rtl]

[PC Software Vesion]
20121128
[ARM Firmware Version]
20120901
[Capture Date]
10 Nov 2015
[Capture Time]
16:25:32
[Capture Duration (Secs)]
180
[Changes]
428
[Samples]
720000
[Soak Rate]
0.0594444444444444
[Audio In 1 Threshold]
89
[Audio In 2 Threshold]
64
[Audio Out 1 Threshold]
64
[Audio Out 2 Threshold]
64
[Opto 1 Threshold]
115
[Opto 2 Threshold]
64
[Opto 3 Threshold]
64
[Opto 4 Threshold]
64
[Opto 1 Refreshes Blocked]
True
[Opto 2 Refreshes Blocked]
True
[Opto 3 Refreshes Blocked]
True
[Opto 4 Refreshes Blocked]
True
[Keypad4Description]
Button 4 of the BBTK Response Pad triggered when pressed.
[Keypad3Description]
Button 3 of the BBTK Response Pad triggered when pressed.
[Keypad2Description]
Button 2 of the BBTK Response Pad triggered when pressed.
[Keypad1Description]
Button 1 of the BBTK Response Pad triggered when pressed.
[Opto4Description]
Opto-detector 4 triggered by an active screen region.
[Opto3Description]
Opto-detector 3 triggered by an active screen region.
[Opto2Description]
Opto-detector 2 triggered by an active screen region.
[Opto1Description]
Opto-detector 1 triggered by an active screen region.
[TTLIn2Description]
TTL input 2 triggered by a digital signal.
[TTLIn1Description]
TTL input 1 triggered by a digital signal.
[AudIn2Description]
Audio input 2 triggered by a BBTK Mic.
[AudIn1Description]
Audio input 1 triggered by a BBTK Mic.
[ASC4Description]
Active Switch Closure output 4 generates a key down.
[ASC3Description]
Active Switch Closure output 3 generates a key down.
[ASC2Description]
Active Switch Closure output 2 generates a key down.
[ASC1Description]
Active Switch Closure output 1 generates a key down.
[TTLOut2Description]
TTL output 2 generates a digital signal.
[TTLOut1Description]
TTL output 1 generates a digital signal.
[AudOut2Description]
Audio output 2 generates a tone on the BBTK sounder.
[AudOut1Description]
Audio output 1 generates a tone on the BBTK sounder.
[Notes]

[Data]
00000000000000000000000000000000
00000001000000000000000002647751
00000001000100000000000002662001
00000000000100000000000003677251
00000000000000000000000003684501
00000001000000000000000004240001
00000001000100000000000004264251
00000000000100000000000005277001
00000000000000000000000005286751
00000001000000000000000005823251
00000001000100000000000005843001
00000000000100000000000006860001
00000000000000000000000006865751
00000001000000000000000007406501
00000001000100000000000007422001
00000000000100000000000008426501
00000000000000000000000008444501
00000001000000000000000008972501
00000001000100000000000009001001
00000001000000000000000010023501
00000000000000000000000010026251
00000001000000000000000010589501
00000001000100000000000010603001
00000001000000000000000011625501
00000000000000000000000011625751
00000001000000000000000012199751
00000001000100000000000012206501
00000000000100000000000013209001
00000000000000000000000013227751
00000001000000000000000013755251
00000001000100000000000013784251
00000000000100000000000014792001
00000000000000000000000014806751
00000001000000000000000015327001
00000001000100000000000015363001
00000000000100000000000016375001
00000000000000000000000016385501
00000001000000000000000016954501
00000001000100000000000016965251
00000000000100000000000017974751
00000000000000000000000017987751
00000001000000000000000018510751
00000001000100000000000018544001
00000000000100000000000019557751
00000000000000000000000019566501
00000001000000000000000020101501
00000001000100000000000020123001
00000000000100000000000021124251
00000000000000000000000021145501
00000001000000000000000021694001
00000001000100000000000021702001
00000000000100000000000022707251
00000000000000000000000022724501
00000001000000000000000023253501
00000001000100000000000023282251
00000000000100000000000024290251
00000000000000000000000024303501
00000001000000000000000024836501
00000001000100000000000024859751
00000000000100000000000025873251
00000000000000000000000025882251
00000001000000000000000026436251
00000001000100000000000026438751
00000000000100000000000027439751
00000000000000000000000027461251
00000001000000000000000028002251
00000001000100000000000028017501
00000000000100000000000029022751
00000000000000000000000029042751
00000001000000000000000029585751
00000001000100000000000029597751
00000000000100000000000030605751
00000000000000000000000030619001
00000001000100000000000031176751
00000000000100000000000032188751
00000000000000000000000032198001
00000001000000000000000032735001
00000001000100000000000032754251
00000000000100000000000033755251
00000000000000000000000033777001
00000001000000000000000034301501
00000001000100000000000034333251
00000000000100000000000035355001
00000000000000000000000035355751
00000001000000000000000035900751
00000001000100000000000035912251
00000000000100000000000036921251
00000000000000000000000036934751
00000001000000000000000037499001
00000001000100000000000037514251
00000000000100000000000038521001
00000000000000000000000038536751
00000001000000000000000039083751
00000001000100000000000039093251
00000000000100000000000040104001
00000000000000000000000040115751
00000001000000000000000040650251
00000001000100000000000040672251
00000000000100000000000041687001
00000000000000000000000041694751
00000001000000000000000042233251
00000001000100000000000042252501
00000000000100000000000043270251
00000000000000000000000043273501
00000001000000000000000043799501
00000001000100000000000043830001
00000000000100000000000044836501
00000000000000000000000044852501
00000001000000000000000045399001
00000001000100000000000045408751
00000000000100000000000046419501
00000000000000000000000046431501
00000001000100000000000046987751
00000000000100000000000047986001
00000000000000000000000048010251
00000001000100000000000048568001
00000000000100000000000049569001
00000000000000000000000049589251
00000001000000000000000050132001
00000001000100000000000050147001
00000000000100000000000051152001
00000000000000000000000051168251
00000001000000000000000051731501
00000001000100000000000051747751
00000000000100000000000052768501
00000000000000000000000052770251
00000001000000000000000053331251
00000001000100000000000053350001
00000000000100000000000054368251
00000000000000000000000054372501
00000001000000000000000054931251
00000001000100000000000054953501
00000000000100000000000055967751
00000000000000000000000055974501
00000001000000000000000056514251
00000001000100000000000056532501
00000000000100000000000057534251
00000000000000000000000057553501
00000001000000000000000058077251
00000001000100000000000058111251
00000000000100000000000059117251
00000000000000000000000059132501
00000001000000000000000059668251
00000001000100000000000059688751
00000000000100000000000060683751
00000000000000000000000060711251
00000001000000000000000061247501
00000001000100000000000061269001
00000000000100000000000062266751
00000000000000000000000062290251
00000001000000000000000062846251
00000001000100000000000062848001
00000000000100000000000063849751
00000000000000000000000063869251
00000001000100000000000064427001
00000000000100000000000065432751
00000000000000000000000065448001
00000001000100000000000066004501
00000000000100000000000067015751
00000000000000000000000067027001
00000001000000000000000067562001
00000001000100000000000067583501
00000000000100000000000068599001
00000000000000000000000068606001
00000001000000000000000069178751
00000001000100000000000069185501
00000000000100000000000070198501
00000000000000000000000070208001
00000001000000000000000070745001
00000001000100000000000070764501
00000000000100000000000071765001
00000000000000000000000071787001
00000001000000000000000072342001
00000001000100000000000072343251
00000000000100000000000073364751
00000000000000000000000073366001
00000001000000000000000073894751
00000001000100000000000073923751
00000000000100000000000074931001
00000000000000000000000074944751
00000001000000000000000075468251
00000001000100000000000075501251
00000000000100000000000076514251
00000000000000000000000076523751
00000001000000000000000077059001
00000001000100000000000077080001
00000000000100000000000078097251
00000000000000000000000078102751
00000001000000000000000078651251
00000001000100000000000078659001
00000000000100000000000079680251
00000000000000000000000079681501
00000001000000000000000080242001
00000001000100000000000080261001
00000000000100000000000081263251
00000000000000000000000081283751
00000001000000000000000081826001
00000001000100000000000081840001
00000001000000000000000082862751
00000000000000000000000082863001
00000001000000000000000083409251
00000001000100000000000083419001
00000000000100000000000084429501
00000000000000000000000084441501
00000001000000000000000084992001
00000001000100000000000084999251
00000000000100000000000086012501
00000000000000000000000086020501
00000001000000000000000086551251
00000001000100000000000086576751
00000000000100000000000087595501
00000000000000000000000087599501
00000001000100000000000088179001
00000000000100000000000089195251
00000000000000000000000089201501
00000001000000000000000089758251
00000001000100000000000089781001
00000000000100000000000090794751
00000000000000000000000090803751
00000001000000000000000091341251
00000001000100000000000091360001
00000000000100000000000092378001
00000000000000000000000092382501
00000001000000000000000092917751
00000001000100000000000092940251
00000000000100000000000093944251
00000000000000000000000093961501
00000001000000000000000094490501
00000001000100000000000094519751
00000000000100000000000095527251
00000000000000000000000095540501
00000001000000000000000096090251
00000001000100000000000096096751
00000000000100000000000097110501
00000000000000000000000097119251
00000000000100000000000097675751
00000001000100000000000097690001
00000000000100000000000098676751
00000000000000000000000098698251
00000001000100000000000099254501
00000000000100000000000100259751
00000000000000000000000100279751
00000001000000000000000100818751
00000001000100000000000100835001
00000000000100000000000101843001
00000000000000000000000101856001
00000001000000000000000102389251
00000001000100000000000102413751
00000000000100000000000103426001
00000000000000000000000103435001
00000001000000000000000103989501
00000001000100000000000104014501
00000000000100000000000105025751
00000000000000000000000105037001
00000001000100000000000105594751
00000000000100000000000106608751
00000000000000000000000106616001
00000001000000000000000107155501
00000001000100000000000107172501
00000000000100000000000108175001
00000000000000000000000108195001
00000001000000000000000108721001
00000001000100000000000108751251
00000000000100000000000109758001
00000000000000000000000109774001
00000001000000000000000110312001
00000001000100000000000110330251
00000000000100000000000111341251
00000000000000000000000111352751
00000001000000000000000111904001
00000001000100000000000111910501
00000000000100000000000112924251
00000000000000000000000112931751
00000001000000000000000113495751
00000001000100000000000113511251
00000000000100000000000114524001
00000000000000000000000114533751
00000001000000000000000115086501
00000001000100000000000115090251
00000000000100000000000116107001
00000000000000000000000116112751
00000001000000000000000116669501
00000001000100000000000116670501
00000000000100000000000117673251
00000000000000000000000117693251
00000001000100000000000118249501
00000000000100000000000119256501
00000000000000000000000119270501
00000001000000000000000119805751
00000001000100000000000119827001
00000000000100000000000120839501
00000000000000000000000120849501
00000001000000000000000121396751
00000001000100000000000121405751
00000000000100000000000122422501
00000000000000000000000122428501
00000001000100000000000123008001
00000000000100000000000124022251
00000000000000000000000124030501
00000001000000000000000124568751
00000001000100000000000124587001
00000000000100000000000125588501
00000000000000000000000125609501
00000001000100000000000126165751
00000000000100000000000127171751
00000000000000000000000127188501
00000001000000000000000127763251
00000001000100000000000127768001
00000000000100000000000128788001
00000000000000000000000128790501
00000001000000000000000129355751
00000001000100000000000129371501
00000000000100000000000130387751
00000000000000000000000130392751
00000001000000000000000130946751
00000001000100000000000130949001
00000000000100000000000131954001
00000000000000000000000131974251
00000001000000000000000132517001
00000001000100000000000132528001
00000000000100000000000133537251
00000000000000000000000133550501
00000001000000000000000134073251
00000001000100000000000134106751
00000000000100000000000135120251
00000000000000000000000135129501
00000001000000000000000135665251
00000001000100000000000135685751
00000000000100000000000136686501
00000000000000000000000136708251
00000001000100000000000137288001
00000000000100000000000138303001
00000000000000000000000138310501
00000001000000000000000138882251
00000001000100000000000138890001
00000000000100000000000139902751
00000000000000000000000139912501
00000001000000000000000140439751
00000001000100000000000140469001
00000000000100000000000141485751
00000000000000000000000141491501
00000001000000000000000142030501
00000001000100000000000142047751
00000000000100000000000143052251
00000000000000000000000143072001
00000001000000000000000143614751
00000001000100000000000143626751
00000000000100000000000144635251
00000000000000000000000144649501
00000001000100000000000145207001
00000000000100000000000146201251
00000000000000000000000146228251
00000001000100000000000146784751
00000000000100000000000147784501
00000000000000000000000147807251
00000001000000000000000148340001
00000001000100000000000148365001
00000000000100000000000149367751
00000000000000000000000149387751
00000000000100000000000149942501
00000001000100000000000149963501
00000000000100000000000150950751
00000000000000000000000150965001
00000001000000000000000151513501
00000001000100000000000151522751
00000000000100000000000152533751
00000000000000000000000152544001
00000001000100000000000153101751
00000000000100000000000154116751
00000000000000000000000154122751
00000001000100000000000154679251
00000000000100000000000155683251
00000000000000000000000155701751
00000001000000000000000156241501
00000001000100000000000156258251
00000000000100000000000157266251
00000000000000000000000157280751
00000001000000000000000157832001
00000001000100000000000157837001
00000001000000000000000158859501
00000000000000000000000158866001
00000001000000000000000159424501
00000001000100000000000159439251
00000001000000000000000160461751
00000000000000000000000160465501
00000001000000000000000161011751
00000001000100000000000161018001
00000000000100000000000162032001
00000000000000000000000162040751
00000000000100000000000162598251
00000001000100000000000162598501
00000000000100000000000163615001
00000000000000000000000163619501
00000001000100000000000164177251
00000000000100000000000165198001
00000000000000000000000165198501
00000001000100000000000165754751
00000000000100000000000166764501
00000000000000000000000166777501
00000001000100000000000167357001
00000000000100000000000168364251
00000000000000000000000168384001
00000001000100000000000168959001
00000000000100000000000169964001
00000000000000000000000169981751
00000001000000000000000170508501
00000001000100000000000170538001
00000000000100000000000171547001
00000000000000000000000171560501
00000001000000000000000172099251
00000001000100000000000172118251
00000000000100000000000173130001
00000000000000000000000173139501
00000001000000000000000173692001
00000001000100000000000173695751
00000000000100000000000174713001
00000000000000000000000174718501
00000001000100000000000175274751
00000000000100000000000176279501
00000000000000000000000176297251
00000001000000000000000176842501
00000001000100000000000176853751
00000000000100000000000177862501
00000000000000000000000177876251
00000001000000000000000178426001
00000001000100000000000178434001
00000000000100000000000179445501
00000000000000000000000179455251
