# Supplementary material for: Auditory presentation and synchronization in Adobe Flash and HTML5/JavaScript Web experiments
Source: Behav Res Methods. 2016 Jul 15;48(3):897–908. doi: 10.3758/s13428-016-0758-5 (PMC5003904; doi:10.3758/s13428-016-0758-5)
Supplement: Supplementary file 1 — (ZIP 1310 kb) [file 13428_2016_758_MOESM1_ESM.zip › Logs/aud-sync-lenlap-1000-ed-js.rtl]

[PC Software Vesion]
20121128
[ARM Firmware Version]
20120901
[Capture Date]
17 Nov 2015
[Capture Time]
19:16:42
[Capture Duration (Secs)]
180
[Changes]
439
[Samples]
720000
[Soak Rate]
0.0609722222222222
[Audio In 1 Threshold]
89
[Audio In 2 Threshold]
64
[Audio Out 1 Threshold]
64
[Audio Out 2 Threshold]
64
[Opto 1 Threshold]
125
[Opto 2 Threshold]
64
[Opto 3 Threshold]
64
[Opto 4 Threshold]
64
[Opto 1 Refreshes Blocked]
True
[Opto 2 Refreshes Blocked]
True
[Opto 3 Refreshes Blocked]
True
[Opto 4 Refreshes Blocked]
True
[Keypad4Description]
Button 4 of the BBTK Response Pad triggered when pressed.
[Keypad3Description]
Button 3 of the BBTK Response Pad triggered when pressed.
[Keypad2Description]
Button 2 of the BBTK Response Pad triggered when pressed.
[Keypad1Description]
Button 1 of the BBTK Response Pad triggered when pressed.
[Opto4Description]
Opto-detector 4 triggered by an active screen region.
[Opto3Description]
Opto-detector 3 triggered by an active screen region.
[Opto2Description]
Opto-detector 2 triggered by an active screen region.
[Opto1Description]
Opto-detector 1 triggered by an active screen region.
[TTLIn2Description]
TTL input 2 triggered by a digital signal.
[TTLIn1Description]
TTL input 1 triggered by a digital signal.
[AudIn2Description]
Audio input 2 triggered by a BBTK Mic.
[AudIn1Description]
Audio input 1 triggered by a BBTK Mic.
[ASC4Description]
Active Switch Closure output 4 generates a key down.
[ASC3Description]
Active Switch Closure output 3 generates a key down.
[ASC2Description]
Active Switch Closure output 2 generates a key down.
[ASC1Description]
Active Switch Closure output 1 generates a key down.
[TTLOut2Description]
TTL output 2 generates a digital signal.
[TTLOut1Description]
TTL output 1 generates a digital signal.
[AudOut2Description]
Audio output 2 generates a tone on the BBTK sounder.
[AudOut1Description]
Audio output 1 generates a tone on the BBTK sounder.
[Notes]

[Data]
00000000000000000000000000000000
00000001000000000000000001351500
00000001000100000000000001380001
00000001000000000000000002402750
00000000000000000000000002510500
00000001000000000000000002984750
00000001000100000000000003003250
00000001000000000000000004026000
00000000000000000000000004127750
00000001000000000000000004617750
00000001000100000000000004636250
00000001000000000000000005659000
00000000000000000000000005773001
00000001000000000000000006250750
00000001000100000000000006270750
00000001000000000000000007293500
00000000000000000000000007400750
00000001000000000000000007883750
00000001000100000000000007903500
00000001000000000000000008926250
00000000000000000000000009055250
00000001000000000000000009516750
00000001000100000000000009549250
00000001000000000000000010572000
00000000000000000000000010677001
00000001000000000000000011166501
00000001000100000000000011185500
00000001000000000000000012208250
00000000000000000000000012309500
00000001000000000000000012799500
00000001000100000000000012820000
00000001000000000000000013842501
00000000000000000000000013953500
00000001000000000000000014416000
00000001000100000000000014442750
00000001000000000000000015465001
00000000000000000000000015573500
00000001000000000000000016049000
00000001000100000000000016067250
00000001000000000000000017089750
00000000000000000000000017196501
00000001000000000000000017665250
00000001000100000000000017697750
00000001000000000000000018720500
00000000000000000000000018843501
00000001000000000000000019315000
00000001000100000000000019334000
00000001000000000000000020356250
00000000000000000000000020473750
00000001000000000000000020948000
00000001000100000000000020967250
00000001000000000000000021989501
00000000000000000000000022095750
00000001000000000000000022564500
00000001000100000000000022597750
00000001000000000000000023620000
00000000000000000000000023729001
00000001000000000000000024214250
00000001000100000000000024233500
00000001000000000000000025256001
00000000000000000000000025372500
00000001000000000000000025847250
00000001000100000000000025867250
00000001000000000000000026889500
00000000000000000000000026994250
00000001000000000000000027480250
00000001000100000000000027499250
00000001000000000000000028522000
00000000000000000000000028640250
00000001000000000000000029113250
00000001000100000000000029131500
00000001000000000000000030154250
00000000000000000000000030262250
00000001000000000000000030729750
00000001000100000000000030762250
00000001000000000000000031784750
00000000000000000000000031910250
00000001000000000000000032362750
00000001000100000000000032396000
00000001000000000000000033418501
00000000000000000000000033531750
00000001000000000000000034012250
00000001000100000000000034031500
00000001000000000000000035053750
00000000000000000000000035183001
00000001000000000000000035645500
00000001000100000000000035664250
00000001000000000000000036686750
00000000000000000000000036818500
00000001000000000000000037278500
00000001000100000000000037298500
00000001000000000000000038321250
00000000000000000000000038440750
00000001000000000000000038911500
00000001000100000000000038943250
00000001000000000000000039966000
00000000000000000000000040083750
00000001000000000000000040561250
00000001000100000000000040580250
00000001000000000000000041603000
00000000000000000000000041728750
00000001000000000000000042211000
00000001000100000000000042231000
00000001000000000000000043253250
00000000000000000000000043367500
00000001000000000000000043827250
00000001000100000000000043860750
00000001000000000000000044883250
00000000000000000000000044994000
00000001000000000000000045477001
00000001000100000000000045496000
00000001000000000000000046518250
00000000000000000000000046620500
00000001000000000000000047110000
00000001000100000000000047127500
00000001000000000000000048150250
00000000000000000000000048266750
00000001000000000000000048743000
00000001000100000000000048762001
00000001000000000000000049784750
00000000000000000000000049884500
00000001000000000000000050376000
00000001000100000000000050394750
00000001000000000000000051417250
00000000000000000000000051539250
00000001000000000000000052009000
00000001000100000000000052030750
00000001000000000000000053053000
00000000000000000000000053154250
00000001000000000000000053625500
00000001000100000000000053658750
00000001000000000000000054681001
00000000000000000000000054783250
00000001000000000000000055275250
00000001000100000000000055294000
00000001000000000000000056316750
00000000000000000000000056431750
00000001000000000000000056908250
00000001000100000000000056927500
00000001000000000000000057950250
00000000000000000000000058059750
00000001000000000000000058541250
00000001000100000000000058560750
00000001000000000000000059583500
00000000000000000000000059681750
00000001000000000000000060174250
00000001000100000000000060194000
00000001000000000000000061216500
00000000000000000000000061331000
00000001000000000000000061807250
00000001000100000000000061826000
00000001000000000000000062848750
00000000000000000000000062979750
00000001000000000000000063457000
00000001000100000000000063475501
00000001000000000000000064498000
00000000000000000000000064630750
00000001000000000000000065073500
00000001000100000000000065107000
00000001000000000000000066129750
00000000000000000000000066259750
00000001000000000000000066723250
00000001000100000000000066742750
00000001000000000000000067765250
00000000000000000000000067884250
00000001000000000000000068372750
00000001000100000000000068391500
00000001000000000000000069413750
00000000000000000000000069517750
00000001000000000000000069989250
00000001000100000000000070022250
00000001000000000000000071044750
00000000000000000000000071160750
00000001000000000000000071639000
00000001000100000000000071658501
00000001000000000000000072680750
00000000000000000000000072782750
00000001000000000000000073255250
00000001000100000000000073289250
00000001000000000000000074311500
00000000000000000000000074437250
00000001000000000000000074905000
00000001000100000000000074929000
00000001000000000000000075951750
00000000000000000000000076051500
00000001000000000000000076538000
00000001000100000000000076556750
00000001000000000000000077579501
00000000000000000000000077681250
00000001000000000000000078171000
00000001000100000000000078189500
00000001000000000000000079212250
00000000000000000000000079325001
00000001000000000000000079804000
00000001000100000000000079823001
00000001000000000000000080845750
00000000000000000000000080983750
00000001000000000000000081437250
00000001000100000000000081459500
00000001000000000000000082482250
00000000000000000000000082580001
00000001000000000000000083070250
00000001000100000000000083089000
00000001000000000000000084111750
00000000000000000000000084231001
00000001000000000000000084703250
00000001000100000000000084723250
00000001000000000000000085746000
00000000000000000000000085851001
00000001000000000000000086336250
00000001000100000000000086358000
00000001000000000000000087380750
00000000000000000000000087505250
00000001000000000000000087969250
00000001000100000000000088001750
00000001000000000000000089024250
00000000000000000000000089127250
00000001000000000000000089619000
00000001000100000000000089638001
00000001000000000000000090660750
00000000000000000000000090781750
00000001000000000000000091252000
00000001000100000000000091270500
00000001000000000000000092292750
00000000000000000000000092403750
00000001000000000000000092868500
00000001000100000000000092894250
00000001000000000000000093916501
00000000000000000000000094007500
00000001000000000000000094501500
00000001000100000000000094521001
00000001000000000000000095543500
00000000000000000000000095647750
00000001000000000000000096134500
00000001000100000000000096154001
00000001000000000000000097176250
00000000000000000000000097285750
00000001000000000000000097767500
00000001000100000000000097787250
00000001000000000000000098809500
00000000000000000000000098924250
00000001000000000000000099383750
00000001000100000000000099416500
00000001000000000000000100438750
00000000000000000000000100571750
00000001000000000000000101017000
00000001000100000000000101049250
00000001000000000000000102072000
00000000000000000000000102187750
00000001000000000000000102666500
00000001000100000000000102686250
00000001000000000000000103708750
00000000000000000000000103834750
00000001000000000000000104316250
00000001000100000000000104334750
00000001000000000000000105357000
00000000000000000000000105477001
00000001000000000000000105949250
00000001000100000000000105969500
00000001000000000000000106992250
00000000000000000000000107116750
00000001000000000000000107565750
00000001000100000000000107598250
00000001000000000000000108621000
00000000000000000000000108721750
00000001000000000000000109198750
00000001000100000000000109231250
00000001000000000000000110253750
00000000000000000000000110369000
00000001000000000000000110848500
00000001000100000000000110867750
00000001000000000000000111890250
00000000000000000000000112016500
00000001000000000000000112481500
00000001000100000000000112502750
00000001000000000000000113525501
00000000000000000000000113646500
00000001000000000000000114131250
00000001000100000000000114157500
00000001000000000000000115180250
00000000000000000000000115290501
00000001000000000000000115764250
00000001000100000000000115783500
00000001000000000000000116806000
00000000000000000000000116923000
00000001000000000000000117397250
00000001000100000000000117416750
00000001000000000000000118439500
00000000000000000000000118544750
00000001000000000000000119030250
00000001000100000000000119049000
00000001000000000000000120071750
00000000000000000000000120197750
00000001000000000000000120680000
00000001000100000000000120699250
00000001000000000000000121721750
00000000000000000000000121845750
00000001000000000000000122329750
00000001000100000000000122349000
00000001000000000000000123371750
00000000000000000000000123492501
00000001000000000000000123979500
00000001000100000000000123999000
00000001000000000000000125021500
00000000000000000000000125130000
00000001000000000000000125612500
00000001000100000000000125631501
00000001000000000000000126654000
00000000000000000000000126780500
00000001000000000000000127245500
00000001000100000000000127265750
00000001000000000000000128288501
00000000000000000000000128418500
00000001000000000000000128895250
00000001000100000000000128913750
00000001000000000000000129936500
00000000000000000000000130044501
00000001000000000000000130528250
00000001000100000000000130546500
00000001000000000000000131569250
00000000000000000000000131675250
00000001000000000000000132161250
00000001000100000000000132179500
00000001000000000000000133202250
00000000000000000000000133319501
00000001000000000000000133794250
00000001000100000000000133813250
00000001000000000000000134836000
00000000000000000000000134953750
00000001000000000000000135444000
00000001000100000000000135462500
00000001000000000000000136485250
00000000000000000000000136604500
00000001000000000000000137060500
00000001000100000000000137080501
00000001000000000000000138103000
00000000000000000000000138230250
00000001000000000000000138693500
00000001000100000000000138712750
00000001000000000000000139735500
00000000000000000000000139851000
00000001000000000000000140326500
00000001000100000000000140345000
00000001000000000000000141367750
00000000000000000000000141495501
00000001000000000000000141959500
00000001000100000000000141978250
00000001000000000000000143000750
00000000000000000000000143097500
00000001000000000000000143592500
00000001000100000000000143611001
00000001000000000000000144633750
00000000000000000000000144744000
00000001000000000000000145225500
00000001000100000000000145243750
00000001000000000000000146266500
00000000000000000000000146372250
00000001000000000000000146858750
00000001000100000000000146877500
00000001000000000000000147900250
00000000000000000000000148016501
00000001000000000000000148491750
00000001000100000000000148511500
00000001000000000000000149533750
00000000000000000000000149632750
00000001000000000000000150124750
00000001000100000000000150143000
00000001000000000000000151165750
00000000000000000000000151279250
00000001000000000000000151757750
00000001000100000000000151778250
00000001000000000000000152801000
00000000000000000000000152919750
00000001000000000000000153407500
00000001000100000000000153426500
00000001000000000000000154449000
00000000000000000000000154574250
00000001000000000000000155040500
00000001000100000000000155061500
00000001000000000000000156084001
00000000000000000000000156208500
00000001000000000000000156673500
00000001000100000000000156695250
00000001000000000000000157718001
00000000000000000000000157850500
00000001000000000000000158323250
00000001000100000000000158341500
00000001000000000000000159363750
00000000000000000000000159491501
00000001000000000000000159956250
00000001000100000000000159977000
00000001000000000000000160999501
00000000000000000000000161111000
00000001000000000000000161589250
00000001000100000000000161608250
00000001000000000000000162631000
00000000000000000000000162748750
00000001000000000000000163239000
00000001000100000000000163257750
00000001000000000000000164280500
00000000000000000000000164392500
00000001000000000000000164872000
00000001000100000000000164891500
00000001000000000000000165914001
00000000000000000000000166038500
00000001000000000000000166505000
00000001000100000000000166524250
00000001000000000000000167547001
00000000000000000000000167676250
00000001000000000000000168154750
00000001000100000000000168173750
00000001000000000000000169196250
00000000000000000000000169294750
00000001000000000000000169787750
00000001000100000000000169806000
00000001000000000000000170828750
00000000000000000000000170943750
00000001000000000000000171420750
00000001000100000000000171442250
00000001000000000000000172465000
00000000000000000000000172575500
00000001000000000000000173053750
00000001000100000000000173073000
00000001000000000000000174095750
00000000000000000000000174196000
00000001000000000000000174670250
00000001000100000000000174702750
00000001000000000000000175725000
00000000000000000000000175831001
00000001000000000000000176320000
00000001000100000000000176339500
00000001000000000000000177362000
00000000000000000000000177478250
00000001000000000000000177969500
00000001000100000000000177987750
00000001000000000000000179010500
00000000000000000000000179126000
00000001000000000000000179586000
00000001000100000000000179619250
