# Supplementary material for: Auditory presentation and synchronization in Adobe Flash and HTML5/JavaScript Web experiments
Source: Behav Res Methods. 2016 Jul 15;48(3):897–908. doi: 10.3758/s13428-016-0758-5 (PMC5003904; doi:10.3758/s13428-016-0758-5)
Supplement: Supplementary file 1 — (ZIP 1310 kb) [file 13428_2016_758_MOESM1_ESM.zip › Logs/aud-sync-lenlap-1000-ff.rtl]

[PC Software Vesion]
20121128
[ARM Firmware Version]
20120901
[Capture Date]
10 Nov 2015
[Capture Time]
16:34:35
[Capture Duration (Secs)]
180
[Changes]
447
[Samples]
720000
[Soak Rate]
0.0620833333333333
[Audio In 1 Threshold]
89
[Audio In 2 Threshold]
64
[Audio Out 1 Threshold]
64
[Audio Out 2 Threshold]
64
[Opto 1 Threshold]
115
[Opto 2 Threshold]
64
[Opto 3 Threshold]
64
[Opto 4 Threshold]
64
[Opto 1 Refreshes Blocked]
True
[Opto 2 Refreshes Blocked]
True
[Opto 3 Refreshes Blocked]
True
[Opto 4 Refreshes Blocked]
True
[Keypad4Description]
Button 4 of the BBTK Response Pad triggered when pressed.
[Keypad3Description]
Button 3 of the BBTK Response Pad triggered when pressed.
[Keypad2Description]
Button 2 of the BBTK Response Pad triggered when pressed.
[Keypad1Description]
Button 1 of the BBTK Response Pad triggered when pressed.
[Opto4Description]
Opto-detector 4 triggered by an active screen region.
[Opto3Description]
Opto-detector 3 triggered by an active screen region.
[Opto2Description]
Opto-detector 2 triggered by an active screen region.
[Opto1Description]
Opto-detector 1 triggered by an active screen region.
[TTLIn2Description]
TTL input 2 triggered by a digital signal.
[TTLIn1Description]
TTL input 1 triggered by a digital signal.
[AudIn2Description]
Audio input 2 triggered by a BBTK Mic.
[AudIn1Description]
Audio input 1 triggered by a BBTK Mic.
[ASC4Description]
Active Switch Closure output 4 generates a key down.
[ASC3Description]
Active Switch Closure output 3 generates a key down.
[ASC2Description]
Active Switch Closure output 2 generates a key down.
[ASC1Description]
Active Switch Closure output 1 generates a key down.
[TTLOut2Description]
TTL output 2 generates a digital signal.
[TTLOut1Description]
TTL output 1 generates a digital signal.
[AudOut2Description]
Audio output 2 generates a tone on the BBTK sounder.
[AudOut1Description]
Audio output 1 generates a tone on the BBTK sounder.
[Notes]

[Data]
00000000000000000000000000000000
00000000000100000000000002764251
00000001000100000000000002798001
00000000000100000000000003769001
00000000000000000000000003787001
00000000000100000000000004343251
00000001000100000000000004368251
00000000000100000000000005335751
00000000000000000000000005365751
00000000000100000000000005945251
00000001000100000000000005964501
00000000000100000000000006952251
00000000000000000000000006968001
00000000000100000000000007524251
00000001000100000000000007545751
00000000000100000000000008535501
00000000000000000000000008546751
00000000000100000000000009103251
00000001000100000000000009126751
00000000000100000000000010102001
00000000000000000000000010125751
00000000000100000000000010682001
00000001000100000000000010708001
00000000000100000000000011685251
00000000000000000000000011705001
00000000000100000000000012261001
00000001000100000000000012290251
00000000000100000000000013268501
00000000000000000000000013283501
00000000000100000000000013840001
00000001000100000000000013855751
00000000000100000000000014835001
00000000000000000000000014862501
00000000000100000000000015442001
00000001000100000000000015471501
00000000000100000000000016451251
00000000000000000000000016464751
00000000000100000000000017044251
00000001000100000000000017053751
00000001000000000000000018066751
00000000000000000000000018068001
00000000000100000000000018646251
00000001000100000000000018669501
00000000000100000000000019651251
00000000000000000000000019669001
00000000000100000000000020225251
00000001000100000000000020235501
00000000000100000000000021234501
00000000000000000000000021247751
00000000000100000000000021804251
00000001000100000000000021818001
00000000000100000000000022801001
00000000000000000000000022826751
00000000000100000000000023406251
00000001000100000000000023417501
00000000000100000000000024417501
00000000000000000000000024429001
00000000000100000000000024985251
00000001000100000000000025000251
00000000000100000000000025984001
00000000000000000000000026007751
00000000000100000000000026564251
00000001000100000000000026583001
00000000000100000000000027567251
00000000000000000000000027587251
00000000000100000000000028166251
00000001000100000000000028182251
00000000000100000000000029183751
00000000000000000000000029189001
00000000000100000000000029768501
00000001000100000000000029798501
00000000000100000000000030783751
00000000000000000000000030791001
00000000000100000000000031370501
00000001000100000000000031381251
00000000000100000000000032366751
00000000000000000000000032393251
00000000000100000000000032972751
00000001000100000000000032997751
00000000000100000000000033983251
00000000000000000000000033995251
00000000000100000000000034574751
00000001000100000000000034580751
00000000000100000000000035566251
00000000000000000000000035597501
00000000000100000000000036177001
00000001000100000000000036180501
00000000000100000000000037182501
00000000000000000000000037199501
00000000000100000000000037755751
00000001000100000000000037763501
00000000000100000000000038765751
00000000000000000000000038778501
00000000000100000000000039334751
00000001000100000000000039346501
00000000000100000000000040332001
00000000000000000000000040357501
00000000000100000000000040915001
00000001000100000000000040929501
00000000000100000000000041915001
00000000000000000000000041936251
00000000000100000000000042492751
00000001000100000000000042512501
00000000000100000000000043498001
00000000000000000000000043515251
00000000000100000000000044071501
00000001000100000000000044095751
00000000000100000000000045081251
00000000000000000000000045094251
00000000000100000000000045673751
00000001000100000000000045678751
00000000000100000000000046680751
00000000000000000000000046700751
00000000000100000000000047275751
00000001000100000000000047295001
00000000000100000000000048297251
00000000000000000000000048298501
00000000000100000000000048901251
00000001000100000000000048911501
00000000000100000000000049897001
00000000000000000000000049923751
00000000000100000000000050481501
00000001000100000000000050494501
00000000000100000000000051480001
00000000000000000000000051502751
00000000000100000000000052082251
00000001000100000000000052111001
00000000000100000000000053079751
00000000000000000000000053104751
00000000000100000000000053684501
00000001000100000000000053694001
00000000000100000000000054679501
00000000000000000000000054707001
00000000000100000000000055263251
00000001000100000000000055293751
00000000000100000000000056262501
00000000000000000000000056285751
00000000000100000000000056865501
00000001000100000000000056876751
00000000000100000000000057878751
00000000000000000000000057888001
00000001000000000000000058443001
00000001000100000000000058444251
00000000000100000000000059445251
00000000000000000000000059467001
00000000000100000000000060023251
00000001000100000000000060042751
00000000000100000000000061028251
00000000000000000000000061048501
00000000000100000000000061602251
00000001000100000000000061625751
00000000000100000000000062611251
00000000000000000000000062624751
00000000000100000000000063182501
00000001000100000000000063192251
00000000000100000000000064177751
00000000000000000000000064203751
00000000000100000000000064760001
00000001000100000000000064792001
00000000000100000000000065760751
00000000000000000000000065782501
00000000000100000000000066339001
00000001000100000000000066358251
00000000000100000000000067343751
00000000000000000000000067361501
00000000000100000000000067942501
00000001000100000000000067958001
00000000000100000000000068943501
00000000000000000000000068963751
00000000000100000000000069543251
00000001000100000000000069557751
00000000000100000000000070543251
00000000000000000000000070565751
00000000000100000000000071145251
00000001000100000000000071174251
00000000000100000000000072159501
00000000000000000000000072168001
00000001000000000000000072723751
00000001000100000000000072724251
00000000000100000000000073726001
00000000000000000000000073746751
00000000000100000000000074303251
00000001000100000000000074306751
00000000000100000000000075309001
00000000000000000000000075325751
00000000000100000000000075905251
00000001000100000000000075923251
00000000000100000000000076908751
00000000000000000000000076928001
00000000000100000000000077484251
00000001000100000000000077489501
00000000000100000000000078475001
00000000000000000000000078506751
00000000000100000000000079063251
00000001000100000000000079072751
00000000000100000000000080058251
00000000000000000000000080085751
00000000000100000000000080665251
00000001000100000000000080689001
00000000000100000000000081674501
00000000000000000000000081687751
00000000000100000000000082267501
00000001000100000000000082288751
00000000000100000000000083274251
00000000000000000000000083290001
00000000000100000000000083846251
00000001000100000000000083855001
00000000000100000000000084857251
00000000000000000000000084869001
00000000000100000000000085425251
00000001000100000000000085438251
00000000000100000000000086440251
00000000000000000000000086447751
00000000000100000000000087004251
00000001000100000000000087037751
00000000000100000000000088006751
00000000000000000000000088026751
00000000000100000000000088584501
00000001000100000000000088587501
00000000000100000000000089589751
00000000000000000000000089605751
00000000000100000000000090185251
00000001000100000000000090204001
00000000000100000000000091206001
00000000000000000000000091207751
00000001000000000000000091787001
00000001000100000000000091787251
00000000000100000000000092789251
00000000000000000000000092810001
00000000000100000000000093390751
00000001000100000000000093403501
00000000000100000000000094389001
00000000000000000000000094412001
00000000000100000000000094991501
00000001000100000000000095003251
00000000000100000000000096005251
00000000000000000000000096014251
00000000000100000000000096570501
00000001000100000000000096586251
00000000000100000000000097571751
00000000000000000000000097593251
00000000000100000000000098150751
00000001000100000000000098169251
00000000000100000000000099154751
00000000000000000000000099172001
00000000000100000000000099728251
00000001000100000000000099752251
00000000000100000000000100737751
00000000000000000000000100751001
00000000000100000000000101330501
00000001000100000000000101352001
00000000000100000000000102337501
00000000000000000000000102353001
00000000000100000000000102932501
00000001000100000000000102951751
00000000000100000000000103937251
00000000000000000000000103955251
00000000000100000000000104511501
00000001000100000000000104518001
00000000000100000000000105520251
00000000000000000000000105534251
00000000000100000000000106091751
00000001000100000000000106101001
00000000000100000000000107086501
00000000000000000000000107113001
00000000000100000000000107692501
00000001000100000000000107700751
00000000000100000000000108703001
00000000000000000000000108715251
00000000000100000000000109294751
00000001000100000000000109300501
00000001000000000000000110317251
00000000000000000000000110319251
00000000000100000000000110920251
00000001000100000000000110933501
00000000000100000000000111919001
00000000000000000000000111942751
00000000000100000000000112522251
00000001000100000000000112533251
00000000000100000000000113535501
00000000000000000000000113544751
00000000000100000000000114102501
00000001000100000000000114116251
00000000000100000000000115101751
00000000000000000000000115123751
00000000000100000000000115680001
00000001000100000000000115699251
00000000000100000000000116684751
00000000000000000000000116702751
00000000000100000000000117259001
00000001000100000000000117282501
00000000000100000000000118267751
00000000000000000000000118281501
00000000000100000000000118837751
00000001000100000000000118848751
00000000000100000000000119834251
00000000000000000000000119860501
00000000000100000000000120440001
00000001000100000000000120465251
00000000000100000000000121450501
00000000000000000000000121462501
00000000000100000000000122043501
00000001000100000000000122065001
00000000000100000000000123050501
00000000000000000000000123064751
00000000000100000000000123621001
00000001000100000000000123631251
00000000000100000000000124616751
00000000000000000000000124643751
00000000000100000000000125200001
00000001000100000000000125214251
00000000000100000000000126199751
00000000000000000000000126222501
00000000000100000000000126803501
00000001000100000000000126814001
00000000000100000000000127816251
00000000000000000000000127824751
00000000000100000000000128404251
00000001000100000000000128413751
00000000000100000000000129415751
00000000000000000000000129427001
00000000000100000000000130006501
00000001000100000000000130013501
00000000000100000000000131015501
00000000000000000000000131029001
00000000000100000000000131585251
00000001000100000000000131596501
00000000000100000000000132598501
00000000000000000000000132608001
00000000000100000000000133164251
00000001000100000000000133179501
00000000000100000000000134165001
00000000000000000000000134186751
00000000000100000000000134766251
00000001000100000000000134779251
00000000000100000000000135764751
00000000000000000000000135789001
00000000000100000000000136368501
00000001000100000000000136379001
00000000000100000000000137364501
00000000000000000000000137391001
00000000000100000000000137947501
00000001000100000000000137962001
00000000000100000000000138947501
00000000000000000000000138970001
00000000000100000000000139549501
00000001000100000000000139578501
00000000000100000000000140563751
00000000000000000000000140572251
00000000000100000000000141151751
00000001000100000000000141161501
00000000000100000000000142147001
00000000000000000000000142174251
00000000000100000000000142730501
00000001000100000000000142744501
00000000000100000000000143730001
00000000000000000000000143753251
00000000000100000000000144309501
00000001000100000000000144327501
00000000000100000000000145313001
00000000000000000000000145332251
00000001000000000000000145910501
00000001000100000000000145911751
00000000000100000000000146912751
00000000000000000000000146934251
00000000000100000000000147513751
00000001000100000000000147527001
00000000000100000000000148529001
00000000000000000000000148536501
00000000000100000000000149116001
00000001000100000000000149126751
00000000000100000000000150128751
00000000000000000000000150138501
00000001000000000000000150693001
00000001000100000000000150696251
00000000000100000000000151695251
00000000000000000000000151717501
00000000000100000000000152273751
00000001000100000000000152309501
00000000000100000000000153294751
00000000000000000000000153296251
00000000000100000000000153877251
00000001000100000000000153892501
00000000000100000000000154878001
00000000000000000000000154898501
00000000000100000000000155456251
00000001000100000000000155458751
00000000000100000000000156461001
00000000000000000000000156481001
00000000000100000000000157033751
00000001000100000000000157058501
00000000000100000000000158044001
00000000000000000000000158056251
00000000000100000000000158612751
00000001000100000000000158641501
00000000000100000000000159627001
00000000000000000000000159635251
00000001000000000000000160191251
00000001000100000000000160191501
00000000000100000000000161193501
00000000000000000000000161214251
00000000000100000000000161770501
00000001000100000000000161807751
00000000000100000000000162776501
00000000000000000000000162793001
00000000000100000000000163372501
00000001000100000000000163390751
00000000000100000000000164376251
00000000000000000000000164395251
00000000000100000000000164951501
00000001000100000000000164957251
00000000000100000000000165959251
00000000000000000000000165974251
00000000000100000000000166530501
00000001000100000000000166556751
00000000000100000000000167525751
00000000000000000000000167553001
00000000000100000000000168132501
00000001000100000000000168156501
00000000000100000000000169142001
00000000000000000000000169155251
00000000000100000000000169734751
00000001000100000000000169739501
00000000000100000000000170741751
00000000000000000000000170757251
00000000000100000000000171313751
00000001000100000000000171322751
00000000000100000000000172324751
00000000000000000000000172336251
00000000000100000000000172892501
00000001000100000000000172905751
00000000000100000000000173907751
00000000000000000000000173915251
00000000000100000000000174471501
00000001000100000000000174488751
00000000000100000000000175474251
00000000000000000000000175494001
00000000000100000000000176050501
00000001000100000000000176055001
00000000000100000000000177057251
00000000000000000000000177073001
00000000000100000000000177652501
00000001000100000000000177671501
00000000000100000000000178657001
00000000000000000000000178675251
00000001000000000000000179254501
00000001000100000000000179254751
