# Supplementary material for: Auditory presentation and synchronization in Adobe Flash and HTML5/JavaScript Web experiments
Source: Behav Res Methods. 2016 Jul 15;48(3):897–908. doi: 10.3758/s13428-016-0758-5 (PMC5003904; doi:10.3758/s13428-016-0758-5)
Supplement: Supplementary file 1 — (ZIP 1310 kb) [file 13428_2016_758_MOESM1_ESM.zip › Logs/aud-sync-lenlap-1000-ff-js.rtl]

[PC Software Vesion]
20121128
[ARM Firmware Version]
20120901
[Capture Date]
17 Nov 2015
[Capture Time]
19:21:46
[Capture Duration (Secs)]
180
[Changes]
435
[Samples]
720000
[Soak Rate]
0.0604166666666667
[Audio In 1 Threshold]
89
[Audio In 2 Threshold]
64
[Audio Out 1 Threshold]
64
[Audio Out 2 Threshold]
64
[Opto 1 Threshold]
125
[Opto 2 Threshold]
64
[Opto 3 Threshold]
64
[Opto 4 Threshold]
64
[Opto 1 Refreshes Blocked]
True
[Opto 2 Refreshes Blocked]
True
[Opto 3 Refreshes Blocked]
True
[Opto 4 Refreshes Blocked]
True
[Keypad4Description]
Button 4 of the BBTK Response Pad triggered when pressed.
[Keypad3Description]
Button 3 of the BBTK Response Pad triggered when pressed.
[Keypad2Description]
Button 2 of the BBTK Response Pad triggered when pressed.
[Keypad1Description]
Button 1 of the BBTK Response Pad triggered when pressed.
[Opto4Description]
Opto-detector 4 triggered by an active screen region.
[Opto3Description]
Opto-detector 3 triggered by an active screen region.
[Opto2Description]
Opto-detector 2 triggered by an active screen region.
[Opto1Description]
Opto-detector 1 triggered by an active screen region.
[TTLIn2Description]
TTL input 2 triggered by a digital signal.
[TTLIn1Description]
TTL input 1 triggered by a digital signal.
[AudIn2Description]
Audio input 2 triggered by a BBTK Mic.
[AudIn1Description]
Audio input 1 triggered by a BBTK Mic.
[ASC4Description]
Active Switch Closure output 4 generates a key down.
[ASC3Description]
Active Switch Closure output 3 generates a key down.
[ASC2Description]
Active Switch Closure output 2 generates a key down.
[ASC1Description]
Active Switch Closure output 1 generates a key down.
[TTLOut2Description]
TTL output 2 generates a digital signal.
[TTLOut1Description]
TTL output 1 generates a digital signal.
[AudOut2Description]
Audio output 2 generates a tone on the BBTK sounder.
[AudOut1Description]
Audio output 1 generates a tone on the BBTK sounder.
[Notes]

[Data]
00000000000000000000000000000000
00000001000000000000000001353251
00000001000100000000000001536001
00000001000000000000000002536251
00000000000000000000000002624251
00000001000000000000000003086501
00000001000100000000000003175501
00000001000000000000000004182251
00000000000000000000000004271251
00000001000000000000000004736001
00000001000100000000000004809501
00000001000000000000000005824251
00000000000000000000000005921751
00000001000000000000000006402501
00000001000100000000000006482751
00000001000000000000000007484501
00000000000000000000000007565251
00000001000000000000000008035501
00000001000100000000000008112751
00000001000000000000000009127501
00000000000000000000000009251251
00000001000000000000000009701751
00000001000100000000000009788251
00000001000000000000000010802501
00000000000000000000000010922751
00000001000000000000000011368251
00000001000100000000000011462751
00000001000000000000000012477501
00000000000000000000000012593001
00000001000000000000000013051251
00000001000100000000000013137501
00000001000000000000000014140251
00000000000000000000000014220501
00000001000000000000000014684251
00000001000100000000000014748501
00000001000000000000000015752251
00000000000000000000000015857751
00000001000000000000000016300751
00000001000100000000000016387251
00000001000000000000000017402001
00000000000000000000000017515251
00000001000000000000000017967001
00000001000100000000000018064251
00000001000000000000000019063751
00000000000000000000000019156251
00000001000000000000000019616751
00000001000100000000000019700251
00000001000000000000000020704001
00000000000000000000000020812001
00000001000000000000000021249751
00000001000100000000000021331251
00000001000000000000000022333001
00000000000000000000000022438001
00000001000000000000000022882751
00000001000100000000000022969501
00000001000000000000000023972251
00000000000000000000000024053251
00000001000000000000000024515751
00000001000100000000000024598251
00000001000000000000000025612501
00000000000000000000000025736001
00000001000000000000000026182251
00000001000100000000000026269501
00000001000000000000000027278751
00000000000000000000000027371001
00000001000000000000000027815251
00000001000100000000000027905001
00000001000000000000000028904751
00000000000000000000000028992251
00000001000000000000000029448251
00000001000100000000000029538501
00000001000000000000000030553001
00000000000000000000000030678501
00000001000000000000000031131251
00000001000100000000000031217501
00000001000000000000000032217251
00000000000000000000000032332251
00000001000000000000000032781001
00000001000100000000000032851751
00000001000000000000000033866501
00000000000000000000000033985751
00000001000000000000000034430751
00000001000100000000000034515251
00000001000000000000000035516501
00000000000000000000000035639751
00000001000000000000000036130251
00000001000100000000000036183501
00000001000000000000000037185751
00000000000000000000000037293501
00000001000000000000000037730001
00000001000100000000000037819751
00000001000000000000000038834501
00000000000000000000000038944001
00000001000000000000000039396501
00000001000100000000000039478251
00000001000000000000000040488251
00000000000000000000000040591751
00000001000000000000000041029501
00000001000100000000000041111001
00000001000000000000000042109251
00000000000000000000000042184751
00000001000000000000000042662501
00000001000100000000000042737251
00000001000000000000000043752001
00000000000000000000000043870501
00000001000000000000000044329001
00000001000100000000000044402251
00000001000000000000000045402001
00000000000000000000000045482251
00000001000000000000000045945251
00000001000100000000000046036251
00000001000000000000000047051001
00000000000000000000000047166001
00000001000000000000000047628251
00000001000100000000000047710001
00000001000000000000000048711251
00000000000000000000000048799251
00000001000000000000000049261251
00000001000100000000000049346751
00000001000000000000000050348001
00000000000000000000000050453001
00000001000000000000000050894501
00000001000100000000000050982251
00000001000000000000000051983501
00000000000000000000000052074001
00000001000000000000000052527501
00000001000100000000000052617501
00000001000000000000000053622001
00000000000000000000000053721501
00000001000000000000000054160501
00000001000100000000000054248251
00000001000000000000000055262501
00000000000000000000000055371501
00000001000000000000000055826751
00000001000100000000000055921501
00000001000000000000000056936001
00000000000000000000000057065751
00000001000000000000000057509751
00000001000100000000000057584501
00000001000000000000000058599251
00000000000000000000000058721751
00000001000000000000000059176251
00000001000100000000000059259001
00000001000000000000000060261751
00000000000000000000000060366751
00000001000000000000000060809251
00000001000100000000000060898501
00000001000000000000000061910251
00000000000000000000000062020501
00000001000000000000000062459001
00000001000100000000000062545001
00000001000000000000000063551251
00000000000000000000000063645001
00000001000000000000000064092001
00000001000100000000000064186501
00000001000000000000000065189751
00000000000000000000000065266001
00000001000000000000000065741751
00000001000100000000000065825501
00000001000000000000000066840001
00000000000000000000000066952251
00000001000000000000000067408001
00000001000100000000000067498251
00000001000000000000000068501501
00000000000000000000000068604751
00000001000000000000000069057751
00000001000100000000000069129251
00000001000000000000000070143751
00000000000000000000000070259751
00000001000000000000000070707501
00000001000100000000000070790751
00000001000000000000000071805501
00000000000000000000000071944751
00000001000000000000000072373751
00000001000100000000000072462501
00000001000000000000000073462751
00000000000000000000000073559251
00000001000000000000000074006751
00000001000100000000000074096501
00000001000000000000000075111251
00000000000000000000000075221251
00000001000000000000000075673251
00000001000100000000000075748251
00000001000000000000000076755001
00000000000000000000000076842501
00000001000000000000000077306251
00000001000100000000000077379251
00000001000000000000000078382251
00000000000000000000000078463751
00000001000000000000000078922751
00000001000100000000000079007501
00000001000000000000000080008251
00000000000000000000000080095501
00000001000000000000000080555751
00000001000100000000000080645001
00000001000000000000000081659751
00000000000000000000000081765751
00000001000000000000000082222001
00000001000100000000000082309251
00000001000000000000000083324001
00000000000000000000000083449001
00000001000000000000000083888501
00000001000100000000000083975001
00000001000000000000000084974751
00000000000000000000000085073501
00000001000000000000000085521501
00000001000100000000000085611751
00000001000000000000000086626251
00000000000000000000000086743751
00000001000000000000000087187751
00000001000100000000000087274251
00000001000000000000000088289001
00000000000000000000000088394751
00000001000000000000000088854251
00000001000100000000000088936751
00000001000000000000000089939501
00000000000000000000000090034751
00000001000000000000000090487251
00000001000100000000000090575751
00000001000000000000000091577001
00000000000000000000000091679751
00000001000000000000000092120251
00000001000100000000000092221001
00000001000000000000000093220751
00000000000000000000000093338501
00000001000000000000000093770001
00000001000100000000000093857001
00000001000000000000000094871501
00000000000000000000000094986751
00000001000000000000000095436251
00000001000100000000000095532751
00000001000000000000000096532251
00000000000000000000000096617251
00000001000000000000000097069251
00000001000100000000000097156501
00000001000000000000000098171251
00000000000000000000000098284251
00000001000000000000000098735751
00000001000100000000000098818251
00000001000000000000000099832501
00000000000000000000000099952001
00000001000000000000000100402001
00000001000100000000000100480251
00000001000000000000000101495001
00000000000000000000000101636251
00000001000000000000000102068501
00000001000100000000000102154251
00000001000000000000000103155001
00000000000000000000000103257751
00000001000000000000000103701501
00000001000100000000000103790251
00000001000000000000000104805001
00000000000000000000000104913251
00000001000000000000000105367751
00000001000100000000000105454501
00000001000000000000000106460751
00000000000000000000000106558751
00000001000000000000000107001001
00000001000100000000000107096251
00000001000000000000000108111001
00000000000000000000000108231751
00000001000000000000000108684001
00000001000100000000000108771501
00000001000000000000000109772251
00000000000000000000000109874501
00000001000000000000000110317001
00000001000100000000000110407751
00000001000000000000000111422501
00000000000000000000000111527001
00000001000000000000000111983251
00000001000100000000000112065001
00000001000000000000000113065251
00000000000000000000000113149501
00000001000000000000000113616501
00000001000100000000000113699001
00000001000000000000000114713751
00000000000000000000000114822251
00000001000000000000000115282751
00000001000100000000000115360751
00000001000000000000000116375501
00000000000000000000000116491751
00000001000000000000000116949001
00000001000100000000000117024501
00000001000000000000000118039251
00000000000000000000000118143501
00000001000000000000000118615501
00000001000100000000000118686001
00000001000000000000000119700501
00000000000000000000000119822751
00000001000000000000000120265251
00000001000100000000000120350501
00000001000000000000000121365251
00000000000000000000000121471001
00000001000000000000000121931501
00000001000100000000000122022501
00000001000000000000000123026751
00000000000000000000000123118251
00000001000000000000000123564501
00000001000100000000000123651501
00000001000000000000000124666251
00000000000000000000000124768501
00000001000000000000000125231001
00000001000100000000000125324001
00000001000000000000000126338501
00000000000000000000000126467751
00000001000000000000000126914001
00000001000100000000000126988251
00000001000000000000000127989251
00000000000000000000000128087501
00000001000000000000000128530251
00000001000100000000000128621501
00000001000000000000000129625251
00000000000000000000000129712751
00000001000000000000000130163501
00000001000100000000000130253251
00000001000000000000000131253001
00000000000000000000000131360251
00000001000000000000000131796501
00000001000100000000000131887251
00000001000000000000000132886501
00000000000000000000000132985251
00000001000000000000000133429501
00000001000100000000000133519501
00000001000000000000000134534251
00000000000000000000000134642501
00000001000000000000000135095751
00000001000100000000000135179001
00000001000000000000000136193501
00000000000000000000000136305751
00000001000000000000000136762251
00000001000100000000000136829251
00000001000000000000000137834001
00000000000000000000000137946751
00000001000000000000000138378501
00000001000100000000000138460251
00000001000000000000000139475001
00000000000000000000000139598001
00000001000000000000000140045001
00000001000100000000000140133501
00000001000000000000000141134751
00000000000000000000000141248751
00000001000000000000000141678001
00000001000100000000000141768751
00000001000000000000000142772001
00000000000000000000000142869751
00000001000000000000000143311001
00000001000100000000000143398751
00000001000000000000000144405001
00000000000000000000000144491501
00000001000000000000000144944001
00000001000100000000000145031001
00000001000000000000000146045751
00000000000000000000000146171501
00000001000000000000000146610501
00000001000100000000000146703501
00000001000000000000000147705251
00000000000000000000000147788751
00000001000000000000000148243501
00000001000100000000000148333751
00000001000000000000000149334001
00000000000000000000000149422251
00000001000000000000000149876501
00000001000100000000000149968501
00000001000000000000000150983251
00000000000000000000000151086501
00000001000000000000000151542751
00000001000100000000000151630751
00000001000000000000000152631501
00000000000000000000000152729501
00000001000000000000000153176001
00000001000100000000000153266001
00000001000000000000000154267251
00000000000000000000000154350501
00000001000000000000000154809001
00000001000100000000000154901751
00000001000000000000000155906751
00000000000000000000000156004251
00000001000000000000000156458751
00000001000100000000000156534001
00000001000000000000000157533251
00000000000000000000000157622501
00000001000000000000000158075001
00000001000100000000000158166751
00000001000000000000000159181251
00000000000000000000000159294751
00000001000000000000000159758001
00000001000100000000000159841501
00000001000000000000000160856001
00000000000000000000000160977001
00000001000000000000000161424501
00000001000100000000000161500251
00000001000000000000000162515001
00000000000000000000000162624751
00000001000000000000000163074001
00000001000100000000000163176001
00000001000000000000000164190751
00000000000000000000000164299001
00000001000000000000000164757001
00000001000100000000000164848751
00000001000000000000000165863251
00000000000000000000000165978501
00000001000000000000000166440251
00000001000100000000000166526501
00000001000000000000000167528251
00000000000000000000000167627501
00000001000000000000000168073251
00000001000100000000000168164001
00000001000000000000000169170251
00000000000000000000000169259501
00000001000000000000000169723001
00000001000100000000000169796251
00000001000000000000000170801501
00000000000000000000000170880751
00000001000000000000000171356001
00000001000100000000000171428251
00000001000000000000000172443001
00000000000000000000000172564001
00000001000000000000000173005501
00000001000100000000000173089001
00000001000000000000000174103751
00000000000000000000000174220501
00000001000000000000000174672001
00000001000100000000000174757501
00000001000000000000000175772251
00000000000000000000000175904501
00000001000000000000000176338251
00000001000100000000000176428751
00000001000000000000000177433501
00000000000000000000000177516501
00000001000000000000000177971501
00000001000100000000000178059001
00000001000000000000000179073501
00000000000000000000000179207251
00000001000000000000000179637751
00000001000100000000000179719501
