# Supplementary material for: Auditory presentation and synchronization in Adobe Flash and HTML5/JavaScript Web experiments
Source: Behav Res Methods. 2016 Jul 15;48(3):897–908. doi: 10.3758/s13428-016-0758-5 (PMC5003904; doi:10.3758/s13428-016-0758-5)
Supplement: Supplementary file 1 — (ZIP 1310 kb) [file 13428_2016_758_MOESM1_ESM.zip › Logs/aud-sync-officepc-1000-cr.rtl]

[PC Software Vesion]
20121128
[ARM Firmware Version]
20120901
[Capture Date]
10 Nov 2015
[Capture Time]
15:20:53
[Capture Duration (Secs)]
180
[Changes]
453
[Samples]
720000
[Soak Rate]
0.0629166666666667
[Audio In 1 Threshold]
89
[Audio In 2 Threshold]
64
[Audio Out 1 Threshold]
64
[Audio Out 2 Threshold]
64
[Opto 1 Threshold]
115
[Opto 2 Threshold]
64
[Opto 3 Threshold]
64
[Opto 4 Threshold]
64
[Opto 1 Refreshes Blocked]
True
[Opto 2 Refreshes Blocked]
True
[Opto 3 Refreshes Blocked]
True
[Opto 4 Refreshes Blocked]
True
[Keypad4Description]
Button 4 of the BBTK Response Pad triggered when pressed.
[Keypad3Description]
Button 3 of the BBTK Response Pad triggered when pressed.
[Keypad2Description]
Button 2 of the BBTK Response Pad triggered when pressed.
[Keypad1Description]
Button 1 of the BBTK Response Pad triggered when pressed.
[Opto4Description]
Opto-detector 4 triggered by an active screen region.
[Opto3Description]
Opto-detector 3 triggered by an active screen region.
[Opto2Description]
Opto-detector 2 triggered by an active screen region.
[Opto1Description]
Opto-detector 1 triggered by an active screen region.
[TTLIn2Description]
TTL input 2 triggered by a digital signal.
[TTLIn1Description]
TTL input 1 triggered by a digital signal.
[AudIn2Description]
Audio input 2 triggered by a BBTK Mic.
[AudIn1Description]
Audio input 1 triggered by a BBTK Mic.
[ASC4Description]
Active Switch Closure output 4 generates a key down.
[ASC3Description]
Active Switch Closure output 3 generates a key down.
[ASC2Description]
Active Switch Closure output 2 generates a key down.
[ASC1Description]
Active Switch Closure output 1 generates a key down.
[TTLOut2Description]
TTL output 2 generates a digital signal.
[TTLOut1Description]
TTL output 1 generates a digital signal.
[AudOut2Description]
Audio output 2 generates a tone on the BBTK sounder.
[AudOut1Description]
Audio output 1 generates a tone on the BBTK sounder.
[Notes]

[Data]
00000000000000000000000000000000
00000001000000000000000001462500
00000001000100000000000001505501
00000000000100000000000002496750
00000000000000000000000002525000
00000001000000000000000003029001
00000001000100000000000003084250
00000000000100000000000004096750
00000000000000000000000004104250
00000001000000000000000004595750
00000001000100000000000004663250
00000000000100000000000005663500
00000000000000000000000005683000
00000001000000000000000006179001
00000001000100000000000006242250
00000000000100000000000007230000
00000000000000000000000007262000
00000001000000000000000007762500
00000001000100000000000007821250
00000000000100000000000008813500
00000000000000000000000008841000
00000001000000000000000009345750
00000001000100000000000009400250
00000000000100000000000010396750
00000000000000000000000010420000
00000001000000000000000010929000
00000001000100000000000011002501
00000000000100000000000011996750
00000000000000000000000012022250
00000001000000000000000012512500
00000001000100000000000012581500
00000000000100000000000013580250
00000000000000000000000013601250
00000001000000000000000014095750
00000001000100000000000014160500
00000000000100000000000015163501
00000000000000000000000015180000
00000001000000000000000015679250
00000001000100000000000015739250
00000000000100000000000016730250
00000000000000000000000016759000
00000001000000000000000017245750
00000001000100000000000017318250
00000000000100000000000018313500
00000000000000000000000018338000
00000001000000000000000018829250
00000001000100000000000018897250
00000000000100000000000019896750
00000000000000000000000019917000
00000001000000000000000020412500
00000001000100000000000020476250
00000000000100000000000021480250
00000000000000000000000021496000
00000001000000000000000021996001
00000001000100000000000022055250
00000000000100000000000023063500
00000000000000000000000023075000
00000001000000000000000023579250
00000001000100000000000023634250
00000000000100000000000024630250
00000000000000000000000024654000
00000001000000000000000025146001
00000001000100000000000025213250
00000000000100000000000026213500
00000000000000000000000026233000
00000001000000000000000026729250
00000001000100000000000026792250
00000000000100000000000027780250
00000000000000000000000027811750
00000001000000000000000028312500
00000001000100000000000028371000
00000000000100000000000029363501
00000000000000000000000029390750
00000001000000000000000029896000
00000001000100000000000029950000
00000000000100000000000030947001
00000000000000000000000030969750
00000001000000000000000031479250
00000001000100000000000031552250
00000000000100000000000032547000
00000000000000000000000032572000
00000001000000000000000033062750
00000001000100000000000033131250
00000000000100000000000034130250
00000000000000000000000034151000
00000001000000000000000034646001
00000001000100000000000034710250
00000000000100000000000035713750
00000000000000000000000035730000
00000001000000000000000036229250
00000001000100000000000036289250
00000000000100000000000037280250
00000000000000000000000037309000
00000001000000000000000037796001
00000001000100000000000037868250
00000000000100000000000038863750
00000000000000000000000038887750
00000001000000000000000039379250
00000001000100000000000039447000
00000000000100000000000040447001
00000000000000000000000040466750
00000001000000000000000040962750
00000001000100000000000041026000
00000000000100000000000042030250
00000000000000000000000042045750
00000001000000000000000042546001
00000001000100000000000042605000
00000000000100000000000043613750
00000000000000000000000043624750
00000001000000000000000044129500
00000001000100000000000044184000
00000000000100000000000045180501
00000000000000000000000045203750
00000001000000000000000045696001
00000001000100000000000045763000
00000000000100000000000046763750
00000000000000000000000046782750
00000001000000000000000047279500
00000001000100000000000047342000
00000000000100000000000048330501
00000000000000000000000048361750
00000001000000000000000048862750
00000001000100000000000048921000
00000000000100000000000049913750
00000000000000000000000049940750
00000001000000000000000050446000
00000001000100000000000050500000
00000000000100000000000051497001
00000000000000000000000051519750
00000001000000000000000052029501
00000001000100000000000052102000
00000000000100000000000053097001
00000000000000000000000053121750
00000001000000000000000053612750
00000001000100000000000053681000
00000000000100000000000054680501
00000000000000000000000054700750
00000001000000000000000055196250
00000001000100000000000055260000
00000000000100000000000056263750
00000000000000000000000056279750
00000001000000000000000056779500
00000001000100000000000056839000
00000000000100000000000057830501
00000000000000000000000057858750
00000001000000000000000058346250
00000001000100000000000058418000
00000000000100000000000059413750
00000000000000000000000059437750
00000001000000000000000059929500
00000001000100000000000059997000
00000000000100000000000060997250
00000000000000000000000061016750
00000001000000000000000061512750
00000001000100000000000061576000
00000000000100000000000062580501
00000000000000000000000062595750
00000001000000000000000063096250
00000001000100000000000063155000
00000000000100000000000064164001
00000000000000000000000064174500
00000001000000000000000064679501
00000001000100000000000064733750
00000000000100000000000065730500
00000000000000000000000065753500
00000001000000000000000066246250
00000001000100000000000066312750
00000000000100000000000067330500
00000000000000000000000067332500
00000001000000000000000067829501
00000001000100000000000067891750
00000000000100000000000068880500
00000000000000000000000068911500
00000001000000000000000069413001
00000001000100000000000069470750
00000000000100000000000070464000
00000000000000000000000070490500
00000001000000000000000070996250
00000001000100000000000071049750
00000000000100000000000072047250
00000000000000000000000072069500
00000001000000000000000072579501
00000001000100000000000072652000
00000000000100000000000073647250
00000000000000000000000073671750
00000001000000000000000074163001
00000001000100000000000074231000
00000000000100000000000075230501
00000000000000000000000075250500
00000001000000000000000075746250
00000001000100000000000075809750
00000000000100000000000076814000
00000000000000000000000076829500
00000001000000000000000077329750
00000001000100000000000077388750
00000000000100000000000078380750
00000000000000000000000078408500
00000001000000000000000078896250
00000001000100000000000078967750
00000000000100000000000079964000
00000000000000000000000079987500
00000001000000000000000080479750
00000001000100000000000080546750
00000000000100000000000081547250
00000000000000000000000081566500
00000001000000000000000082063001
00000001000100000000000082125750
00000000000100000000000083130750
00000000000000000000000083145500
00000001000000000000000083646250
00000001000100000000000083704750
00000000000100000000000084714000
00000000000000000000000084724500
00000001000000000000000085229750
00000001000100000000000085283750
00000000000100000000000086280750
00000000000000000000000086303500
00000001000000000000000086796501
00000001000100000000000086862750
00000000000100000000000087864000
00000000000000000000000087882250
00000001000000000000000088379750
00000001000100000000000088441500
00000000000100000000000089447501
00000000000000000000000089461250
00000001000000000000000089963000
00000001000100000000000090020500
00000000000100000000000091014001
00000000000000000000000091040250
00000001000000000000000091546500
00000001000100000000000091599500
00000000000100000000000092597501
00000000000000000000000092619250
00000001000000000000000093129750
00000001000100000000000093201750
00000000000100000000000094197500
00000000000000000000000094221500
00000001000000000000000094713001
00000001000100000000000094780750
00000000000100000000000095780750
00000000000000000000000095800750
00000001000000000000000096296500
00000001000100000000000096359750
00000000000100000000000097364000
00000000000000000000000097379500
00000001000000000000000097879750
00000001000100000000000097938750
00000000000100000000000098930750
00000000000000000000000098958250
00000001000000000000000099446500
00000001000100000000000099517500
00000000000100000000000100514250
00000000000000000000000100537250
00000001000000000000000101029750
00000001000100000000000101096500
00000000000100000000000102097501
00000000000000000000000102116250
00000001000000000000000102629750
00000001000100000000000102698750
00000000000100000000000103697500
00000000000000000000000103718500
00000001000000000000000104229750
00000001000100000000000104301000
00000000000100000000000105297501
00000000000000000000000105320750
00000001000000000000000105813250
00000001000100000000000105880000
00000000000100000000000106880750
00000000000000000000000106899750
00000001000000000000000107396500
00000001000100000000000107459000
00000000000100000000000108464250
00000000000000000000000108478500
00000001000000000000000108980001
00000001000100000000000109037750
00000000000100000000000110031000
00000000000000000000000110057500
00000001000000000000000110546501
00000001000100000000000110616750
00000000000100000000000111614250
00000000000000000000000111636500
00000001000000000000000112130001
00000001000100000000000112195750
00000000000100000000000113197500
00000000000000000000000113215500
00000001000000000000000113713250
00000001000100000000000113774750
00000000000100000000000114781000
00000000000000000000000114794500
00000001000000000000000115296501
00000001000100000000000115353750
00000000000100000000000116347500
00000000000000000000000116373500
00000001000000000000000116880001
00000001000100000000000116956000
00000000000100000000000117947501
00000000000000000000000117975750
00000001000000000000000118463250
00000001000100000000000118535000
00000000000100000000000119531001
00000000000000000000000119554750
00000001000000000000000120046750
00000001000100000000000120114000
00000000000100000000000121114250
00000000000000000000000121133500
00000001000000000000000121630001
00000001000100000000000121692750
00000000000100000000000122681000
00000000000000000000000122712500
00000001000000000000000123213250
00000001000100000000000123271750
00000000000100000000000124264250
00000000000000000000000124291500
00000001000000000000000124796750
00000001000100000000000124850750
00000000000100000000000125847750
00000000000000000000000125870500
00000001000000000000000126380001
00000001000100000000000126453000
00000000000100000000000127447750
00000000000000000000000127472750
00000001000000000000000127963500
00000001000100000000000128032000
00000000000100000000000129031001
00000000000000000000000129051750
00000001000000000000000129563500
00000001000100000000000129634250
00000000000100000000000130631000
00000000000000000000000130653750
00000001000000000000000131146750
00000001000100000000000131213000
00000000000100000000000132214501
00000000000000000000000132232750
00000001000000000000000132730000
00000001000100000000000132792000
00000000000100000000000133781001
00000000000000000000000133811750
00000001000000000000000134313500
00000001000100000000000134371000
00000000000100000000000135364501
00000000000000000000000135390750
00000001000000000000000135896750
00000001000100000000000135950000
00000000000100000000000136947750
00000000000000000000000136969750
00000001000000000000000137480000
00000001000100000000000137552250
00000000000100000000000138547750
00000000000000000000000138572000
00000001000000000000000139063501
00000001000100000000000139131250
00000000000100000000000140131000
00000000000000000000000140151000
00000001000000000000000140646750
00000001000100000000000140710250
00000000000100000000000141714500
00000000000000000000000141729750
00000001000000000000000142230250
00000001000100000000000142289000
00000000000100000000000143281250
00000000000000000000000143308750
00000001000000000000000143796750
00000001000100000000000143868000
00000000000100000000000144864501
00000000000000000000000144887750
00000001000000000000000145380250
00000001000100000000000145447000
00000000000100000000000146447750
00000000000000000000000146466750
00000001000000000000000146963500
00000001000100000000000147026000
00000000000100000000000148031250
00000000000000000000000148045750
00000001000000000000000148547000
00000001000100000000000148605000
00000000000100000000000149614501
00000000000000000000000149624750
00000001000000000000000150130250
00000001000100000000000150184000
00000000000100000000000151181250
00000000000000000000000151203750
00000001000000000000000151697000
00000001000100000000000151763000
00000000000100000000000152764501
00000000000000000000000152782750
00000001000000000000000153280250
00000001000100000000000153342000
00000000000100000000000154331250
00000000000000000000000154361500
00000001000000000000000154863501
00000001000100000000000154920750
00000000000100000000000155914500
00000000000000000000000155940500
00000001000000000000000156430250
00000001000100000000000156499750
00000000000100000000000157498000
00000000000000000000000157519500
00000001000000000000000158013501
00000001000100000000000158078750
00000000000100000000000159081250
00000000000000000000000159098500
00000001000000000000000159597000
00000001000100000000000159657750
00000000000100000000000160664500
00000000000000000000000160677500
00000001000000000000000161180250
00000001000100000000000161236750
00000000000100000000000162231250
00000000000000000000000162256500
00000001000000000000000162747000
00000001000100000000000162815750
00000000000100000000000163814750
00000000000000000000000163835500
00000001000000000000000164330250
00000001000100000000000164394750
00000000000100000000000165381250
00000000000000000000000165414500
00000001000000000000000165913750
00000001000100000000000165973750
00000000000100000000000166964750
00000000000000000000000166993250
00000001000000000000000167497000
00000001000100000000000167552500
00000000000100000000000168548001
00000000000000000000000168572250
00000001000000000000000169080250
00000001000100000000000169154750
00000000000100000000000170148000
00000000000000000000000170174500
00000001000000000000000170663750
00000001000100000000000170733750
00000000000100000000000171731250
00000000000000000000000171753500
00000001000000000000000172247000
00000001000100000000000172312750
00000000000100000000000173314750
00000000000000000000000173332500
00000001000000000000000173847001
00000001000100000000000173915000
00000000000100000000000174914750
00000000000000000000000174934750
00000001000000000000000175430500
00000001000100000000000175494000
00000000000100000000000176481501
00000000000000000000000176513500
00000001000000000000000177013750
00000001000100000000000177073000
00000000000100000000000178064750
00000000000000000000000178092500
00000001000000000000000178597000
00000001000100000000000178651750
00000000000100000000000179648000
00000000000000000000000179671500
