# Supplementary material for: Auditory presentation and synchronization in Adobe Flash and HTML5/JavaScript Web experiments
Source: Behav Res Methods. 2016 Jul 15;48(3):897–908. doi: 10.3758/s13428-016-0758-5 (PMC5003904; doi:10.3758/s13428-016-0758-5)
Supplement: Supplementary file 1 — (ZIP 1310 kb) [file 13428_2016_758_MOESM1_ESM.zip › Logs/aud-sync-officepc-1000-cr-js.rtl]

[PC Software Vesion]
20121128
[ARM Firmware Version]
20120901
[Capture Date]
17 Nov 2015
[Capture Time]
18:39:33
[Capture Duration (Secs)]
180
[Changes]
455
[Samples]
720000
[Soak Rate]
0.0631944444444444
[Audio In 1 Threshold]
89
[Audio In 2 Threshold]
64
[Audio Out 1 Threshold]
64
[Audio Out 2 Threshold]
64
[Opto 1 Threshold]
125
[Opto 2 Threshold]
64
[Opto 3 Threshold]
64
[Opto 4 Threshold]
64
[Opto 1 Refreshes Blocked]
True
[Opto 2 Refreshes Blocked]
True
[Opto 3 Refreshes Blocked]
True
[Opto 4 Refreshes Blocked]
True
[Keypad4Description]
Button 4 of the BBTK Response Pad triggered when pressed.
[Keypad3Description]
Button 3 of the BBTK Response Pad triggered when pressed.
[Keypad2Description]
Button 2 of the BBTK Response Pad triggered when pressed.
[Keypad1Description]
Button 1 of the BBTK Response Pad triggered when pressed.
[Opto4Description]
Opto-detector 4 triggered by an active screen region.
[Opto3Description]
Opto-detector 3 triggered by an active screen region.
[Opto2Description]
Opto-detector 2 triggered by an active screen region.
[Opto1Description]
Opto-detector 1 triggered by an active screen region.
[TTLIn2Description]
TTL input 2 triggered by a digital signal.
[TTLIn1Description]
TTL input 1 triggered by a digital signal.
[AudIn2Description]
Audio input 2 triggered by a BBTK Mic.
[AudIn1Description]
Audio input 1 triggered by a BBTK Mic.
[ASC4Description]
Active Switch Closure output 4 generates a key down.
[ASC3Description]
Active Switch Closure output 3 generates a key down.
[ASC2Description]
Active Switch Closure output 2 generates a key down.
[ASC1Description]
Active Switch Closure output 1 generates a key down.
[TTLOut2Description]
TTL output 2 generates a digital signal.
[TTLOut1Description]
TTL output 1 generates a digital signal.
[AudOut2Description]
Audio output 2 generates a tone on the BBTK sounder.
[AudOut1Description]
Audio output 1 generates a tone on the BBTK sounder.
[Notes]

[Data]
00000000000000000000000000000000
00000001000000000000000001228250
00000001000100000000000001244750
00000001000000000000000002264250
00000000000000000000000002314250
00000001000000000000000002795000
00000001000100000000000002824750
00000001000000000000000003844501
00000000000000000000000003881000
00000001000000000000000004395000
00000001000100000000000004404750
00000001000000000000000005424500
00000000000000000000000005464250
00000001000000000000000005961750
00000001000100000000000005984750
00000001000000000000000007004500
00000000000000000000000007047750
00000001000000000000000007545001
00000001000100000000000007564750
00000001000000000000000008584500
00000000000000000000000008631000
00000001000000000000000009128500
00000001000100000000000009144750
00000001000000000000000010164500
00000000000000000000000010214501
00000001000000000000000010695001
00000001000100000000000010724750
00000001000000000000000011744500
00000000000000000000000011781000
00000001000000000000000012295000
00000001000100000000000012304750
00000001000000000000000013324500
00000000000000000000000013364501
00000001000000000000000013861750
00000001000100000000000013884750
00000001000000000000000014904500
00000000000000000000000014947750
00000001000000000000000015445250
00000001000100000000000015464750
00000001000000000000000016484500
00000000000000000000000016531001
00000001000000000000000017028500
00000001000100000000000017044750
00000001000000000000000018064500
00000000000000000000000018114501
00000001000000000000000018595250
00000001000100000000000018624750
00000001000000000000000019644500
00000000000000000000000019681250
00000001000000000000000020195250
00000001000100000000000020204750
00000001000000000000000021224500
00000000000000000000000021264501
00000001000000000000000021761750
00000001000100000000000021784750
00000001000000000000000022804500
00000000000000000000000022847750
00000001000000000000000023345250
00000001000100000000000023364750
00000001000000000000000024384500
00000000000000000000000024431250
00000001000000000000000024928500
00000001000100000000000024944750
00000001000000000000000025964500
00000000000000000000000026014500
00000001000000000000000026495250
00000001000100000000000026525000
00000001000000000000000027544501
00000000000000000000000027597750
00000001000000000000000028095250
00000001000100000000000028105000
00000001000000000000000029124750
00000000000000000000000029164501
00000001000000000000000029662000
00000001000100000000000029685000
00000001000000000000000030704750
00000000000000000000000030748000
00000001000000000000000031245250
00000001000100000000000031265000
00000001000000000000000032284750
00000000000000000000000032331250
00000001000000000000000032828500
00000001000100000000000032845000
00000001000000000000000033864750
00000000000000000000000033914501
00000001000000000000000034395250
00000001000100000000000034425000
00000001000000000000000035444750
00000000000000000000000035481250
00000001000000000000000035995250
00000001000100000000000036005000
00000001000000000000000037024750
00000000000000000000000037064501
00000001000000000000000037562000
00000001000100000000000037585000
00000001000000000000000038604750
00000000000000000000000038648000
00000001000000000000000039145250
00000001000100000000000039165000
00000001000000000000000040184750
00000000000000000000000040231250
00000001000000000000000040728750
00000001000100000000000040745000
00000001000000000000000041764750
00000000000000000000000041814750
00000001000000000000000042295250
00000001000100000000000042325000
00000001000000000000000043344750
00000000000000000000000043381250
00000001000000000000000043895250
00000001000100000000000043905000
00000001000000000000000044924750
00000000000000000000000044964750
00000001000000000000000045462000
00000001000100000000000045485001
00000001000000000000000046504750
00000000000000000000000046548000
00000001000000000000000047045500
00000001000100000000000047065001
00000001000000000000000048084750
00000000000000000000000048131250
00000001000000000000000048628750
00000001000100000000000048645000
00000001000000000000000049664750
00000000000000000000000049714750
00000001000000000000000050195500
00000001000100000000000050225000
00000001000000000000000051244750
00000000000000000000000051281500
00000001000000000000000051795500
00000001000100000000000051805000
00000001000000000000000052824750
00000000000000000000000052864750
00000001000000000000000053362000
00000001000100000000000053385001
00000001000000000000000054404750
00000000000000000000000054448000
00000001000000000000000054945500
00000001000100000000000054965001
00000001000000000000000055984750
00000000000000000000000056031500
00000001000000000000000056528750
00000001000100000000000056545000
00000001000000000000000057564750
00000000000000000000000057614750
00000001000000000000000058095501
00000001000100000000000058125250
00000001000000000000000059144750
00000000000000000000000059181500
00000001000000000000000059695500
00000001000100000000000059705250
00000001000000000000000060724750
00000000000000000000000060764750
00000001000000000000000061262250
00000001000100000000000061285250
00000001000000000000000062305000
00000000000000000000000062348250
00000001000000000000000062845500
00000001000100000000000062865250
00000001000000000000000063885000
00000000000000000000000063931500
00000001000000000000000064428750
00000001000100000000000064445250
00000001000000000000000065465000
00000000000000000000000065514750
00000001000000000000000065995500
00000001000100000000000066025250
00000001000000000000000067045000
00000000000000000000000067081500
00000001000000000000000067595500
00000001000100000000000067605250
00000001000000000000000068625001
00000000000000000000000068664750
00000001000000000000000069162250
00000001000100000000000069185250
00000001000000000000000070205000
00000000000000000000000070248250
00000001000000000000000070745501
00000001000100000000000070765250
00000001000000000000000071785000
00000000000000000000000071831500
00000001000000000000000072329000
00000001000100000000000072345250
00000001000000000000000073365000
00000000000000000000000073415001
00000001000000000000000073895500
00000001000100000000000073925250
00000001000000000000000074945001
00000000000000000000000074981500
00000001000000000000000075495500
00000001000100000000000075505250
00000001000000000000000076525001
00000000000000000000000076565000
00000001000000000000000077062250
00000001000100000000000077085250
00000001000000000000000078105000
00000000000000000000000078148250
00000001000000000000000078645750
00000001000100000000000078665250
00000001000000000000000079685000
00000000000000000000000079731501
00000001000000000000000080229000
00000001000100000000000080245250
00000001000000000000000081265001
00000000000000000000000081315000
00000001000000000000000081795750
00000001000100000000000081825250
00000001000000000000000082845000
00000000000000000000000082881750
00000001000000000000000083395750
00000001000100000000000083405250
00000001000000000000000084425000
00000000000000000000000084465001
00000001000000000000000084962250
00000001000100000000000084985250
00000001000000000000000086005000
00000000000000000000000086048250
00000001000000000000000086545750
00000001000100000000000086565250
00000001000000000000000087585000
00000000000000000000000087631750
00000001000000000000000088129000
00000001000100000000000088145250
00000001000000000000000089165000
00000000000000000000000089215000
00000001000000000000000089695750
00000001000100000000000089725500
00000001000000000000000090745001
00000000000000000000000090781750
00000001000000000000000091295750
00000001000100000000000091305500
00000001000000000000000092325001
00000000000000000000000092365000
00000001000000000000000092862500
00000001000100000000000092885501
00000001000000000000000093905250
00000000000000000000000093948500
00000001000000000000000094445750
00000001000100000000000094465500
00000001000000000000000095485250
00000000000000000000000095531750
00000001000000000000000096029000
00000001000100000000000096045501
00000001000000000000000097065250
00000000000000000000000097115000
00000001000000000000000097595750
00000001000100000000000097625500
00000001000000000000000098645250
00000000000000000000000098681750
00000001000000000000000099195750
00000001000100000000000099205500
00000001000000000000000100225250
00000000000000000000000100265001
00000001000000000000000100762500
00000001000100000000000100785500
00000001000000000000000101805250
00000000000000000000000101848500
00000001000000000000000102345750
00000001000100000000000102365500
00000001000000000000000103385250
00000000000000000000000103431750
00000001000000000000000103929250
00000001000100000000000103945500
00000001000000000000000104965250
00000000000000000000000105015250
00000001000000000000000105512500
00000001000100000000000105525501
00000001000000000000000106545250
00000000000000000000000106581750
00000001000000000000000107095750
00000001000100000000000107105500
00000001000000000000000108125250
00000000000000000000000108165250
00000001000000000000000108662500
00000001000100000000000108685501
00000001000000000000000109705250
00000000000000000000000109748500
00000001000000000000000110246000
00000001000100000000000110265501
00000001000000000000000111285250
00000000000000000000000111331750
00000001000000000000000111829250
00000001000100000000000111845500
00000001000000000000000112865250
00000000000000000000000112915250
00000001000000000000000113396000
00000001000100000000000113425500
00000001000000000000000114445250
00000000000000000000000114482000
00000001000000000000000114996000
00000001000100000000000115005501
00000001000000000000000116025250
00000000000000000000000116065250
00000001000000000000000116562500
00000001000100000000000116585500
00000001000000000000000117605250
00000000000000000000000117648501
00000001000000000000000118146001
00000001000100000000000118165500
00000001000000000000000119185250
00000000000000000000000119232000
00000001000000000000000119729250
00000001000100000000000119745500
00000001000000000000000120765750
00000000000000000000000120815250
00000001000000000000000121296000
00000001000100000000000121325501
00000001000000000000000122345250
00000000000000000000000122398500
00000001000000000000000122896000
00000001000100000000000122905750
00000001000000000000000123925250
00000000000000000000000123965250
00000001000000000000000124462750
00000001000100000000000124485750
00000001000000000000000125505500
00000000000000000000000125548750
00000001000000000000000126046000
00000001000100000000000126065750
00000001000000000000000127085500
00000000000000000000000127132000
00000001000000000000000127629250
00000001000100000000000127645750
00000001000000000000000128665500
00000000000000000000000128715250
00000001000000000000000129196000
00000001000100000000000129225750
00000001000000000000000130245500
00000000000000000000000130282000
00000001000000000000000130796001
00000001000100000000000130805750
00000001000000000000000131825500
00000000000000000000000131882000
00000001000000000000000132362750
00000001000100000000000132385750
00000001000000000000000133405500
00000000000000000000000133448750
00000001000000000000000133946000
00000001000100000000000133965750
00000001000000000000000134985500
00000000000000000000000135032001
00000001000000000000000135529500
00000001000100000000000135545750
00000001000000000000000136565500
00000000000000000000000136615500
00000001000000000000000137096000
00000001000100000000000137125750
00000001000000000000000138145500
00000000000000000000000138182001
00000001000000000000000138696000
00000001000100000000000138705750
00000001000000000000000139725500
00000000000000000000000139765500
00000001000000000000000140262750
00000001000100000000000140285750
00000001000000000000000141305500
00000000000000000000000141348750
00000001000000000000000141846250
00000001000100000000000141865750
00000001000000000000000142885500
00000000000000000000000142932001
00000001000000000000000143429500
00000001000100000000000143445750
00000001000000000000000144465500
00000000000000000000000144515500
00000001000000000000000144996250
00000001000100000000000145025750
00000001000000000000000146045500
00000000000000000000000146082250
00000001000000000000000146596250
00000001000100000000000146605750
00000001000000000000000147625500
00000000000000000000000147665500
00000001000000000000000148162750
00000001000100000000000148185750
00000001000000000000000149205500
00000000000000000000000149248750
00000001000000000000000149746250
00000001000100000000000149765750
00000001000000000000000150785500
00000000000000000000000150832250
00000001000000000000000151329500
00000001000100000000000151345750
00000001000000000000000152365500
00000000000000000000000152415500
00000001000000000000000152896250
00000001000100000000000152926000
00000001000000000000000153945501
00000000000000000000000153982250
00000001000000000000000154496250
00000001000100000000000154506000
00000001000000000000000155525501
00000000000000000000000155565500
00000001000000000000000156063000
00000001000100000000000156086000
00000001000000000000000157105501
00000000000000000000000157149000
00000001000000000000000157646250
00000001000100000000000157666000
00000001000000000000000158685750
00000000000000000000000158732250
00000001000000000000000159229500
00000001000100000000000159246000
00000001000000000000000160265750
00000000000000000000000160315501
00000001000000000000000160796250
00000001000100000000000160826000
00000001000000000000000161845750
00000000000000000000000161882250
00000001000000000000000162396250
00000001000100000000000162406000
00000001000000000000000163425750
00000000000000000000000163465500
00000001000000000000000163963001
00000001000100000000000163986000
00000001000000000000000165005750
00000000000000000000000165049000
00000001000000000000000165546250
00000001000100000000000165566000
00000001000000000000000166585750
00000000000000000000000166632250
00000001000000000000000167129750
00000001000100000000000167146000
00000001000000000000000168165750
00000000000000000000000168215750
00000001000000000000000168696250
00000001000100000000000168726000
00000001000000000000000169745750
00000000000000000000000169782250
00000001000000000000000170296250
00000001000100000000000170306000
00000001000000000000000171325750
00000000000000000000000171365750
00000001000000000000000171863000
00000001000100000000000171886000
00000001000000000000000172905750
00000000000000000000000172949001
00000001000000000000000173446500
00000001000100000000000173466000
00000001000000000000000174485750
00000000000000000000000174532250
00000001000000000000000175029750
00000001000100000000000175046000
00000001000000000000000176065750
00000000000000000000000176115750
00000001000000000000000176596500
00000001000100000000000176626000
00000001000000000000000177645750
00000000000000000000000177682500
00000001000000000000000178196500
00000001000100000000000178206000
00000001000000000000000179225750
00000000000000000000000179265750
00000001000000000000000179763000
00000001000100000000000179786000
