# Supplementary material for: Auditory presentation and synchronization in Adobe Flash and HTML5/JavaScript Web experiments
Source: Behav Res Methods. 2016 Jul 15;48(3):897–908. doi: 10.3758/s13428-016-0758-5 (PMC5003904; doi:10.3758/s13428-016-0758-5)
Supplement: Supplementary file 1 — (ZIP 1310 kb) [file 13428_2016_758_MOESM1_ESM.zip › Logs/aud-sync-officepc-1000-ff.rtl]

[PC Software Vesion]
20121128
[ARM Firmware Version]
20120901
[Capture Date]
10 Nov 2015
[Capture Time]
15:15:44
[Capture Duration (Secs)]
180
[Changes]
450
[Samples]
720000
[Soak Rate]
0.0625
[Audio In 1 Threshold]
89
[Audio In 2 Threshold]
64
[Audio Out 1 Threshold]
64
[Audio Out 2 Threshold]
64
[Opto 1 Threshold]
115
[Opto 2 Threshold]
64
[Opto 3 Threshold]
64
[Opto 4 Threshold]
64
[Opto 1 Refreshes Blocked]
True
[Opto 2 Refreshes Blocked]
True
[Opto 3 Refreshes Blocked]
True
[Opto 4 Refreshes Blocked]
True
[Keypad4Description]
Button 4 of the BBTK Response Pad triggered when pressed.
[Keypad3Description]
Button 3 of the BBTK Response Pad triggered when pressed.
[Keypad2Description]
Button 2 of the BBTK Response Pad triggered when pressed.
[Keypad1Description]
Button 1 of the BBTK Response Pad triggered when pressed.
[Opto4Description]
Opto-detector 4 triggered by an active screen region.
[Opto3Description]
Opto-detector 3 triggered by an active screen region.
[Opto2Description]
Opto-detector 2 triggered by an active screen region.
[Opto1Description]
Opto-detector 1 triggered by an active screen region.
[TTLIn2Description]
TTL input 2 triggered by a digital signal.
[TTLIn1Description]
TTL input 1 triggered by a digital signal.
[AudIn2Description]
Audio input 2 triggered by a BBTK Mic.
[AudIn1Description]
Audio input 1 triggered by a BBTK Mic.
[ASC4Description]
Active Switch Closure output 4 generates a key down.
[ASC3Description]
Active Switch Closure output 3 generates a key down.
[ASC2Description]
Active Switch Closure output 2 generates a key down.
[ASC1Description]
Active Switch Closure output 1 generates a key down.
[TTLOut2Description]
TTL output 2 generates a digital signal.
[TTLOut1Description]
TTL output 1 generates a digital signal.
[AudOut2Description]
Audio output 2 generates a tone on the BBTK sounder.
[AudOut1Description]
Audio output 1 generates a tone on the BBTK sounder.
[Notes]

[Data]
00000000000000000000000000000000
00000000000100000000000001256751
00000001000100000000000001304001
00000000000100000000000002271751
00000000000000000000000002276501
00000000000100000000000002835751
00000001000100000000000002870751
00000001000000000000000003855501
00000000000000000000000003871751
00000000000100000000000004438001
00000001000100000000000004470751
00000001000000000000000005457501
00000000000000000000000005471751
00000000000100000000000006016751
00000001000100000000000006054001
00000001000000000000000007036501
00000000000000000000000007038501
00000000000100000000000007619001
00000001000100000000000007654001
00000000000100000000000008638501
00000000000000000000000008638751
00000000000100000000000009198001
00000001000100000000000009220751
00000000000100000000000010205001
00000000000000000000000010217751
00000000000100000000000010777001
00000001000100000000000010804001
00000000000100000000000011788501
00000000000000000000000011796751
00000000000100000000000012356001
00000001000100000000000012404001
00000000000100000000000013371751
00000000000000000000000013375751
00000000000100000000000013935001
00000001000100000000000013970751
00000001000000000000000014954501
00000000000000000000000014971751
00000000000100000000000015537001
00000001000100000000000015570751
00000001000000000000000016556751
00000000000000000000000016571751
00000000000100000000000017139251
00000001000100000000000017170751
00000000000100000000000018155251
00000000000000000000000018159001
00000000000100000000000018718251
00000001000100000000000018754251
00000001000000000000000019738001
00000000000000000000000019738501
00000000000100000000000020297251
00000001000100000000000020320751
00000000000100000000000021305251
00000000000000000000000021317001
00000000000100000000000021876251
00000001000100000000000021904251
00000000000100000000000022888501
00000000000000000000000022896001
00000000000100000000000023455251
00000001000100000000000023504251
00000000000100000000000024471751
00000000000000000000000024475001
00000000000100000000000025034251
00000001000100000000000025070751
00000001000000000000000026053751
00000000000000000000000026055251
00000000000100000000000026613001
00000001000100000000000026654251
00000001000000000000000027632751
00000000000000000000000027655251
00000000000100000000000028215251
00000001000100000000000028254251
00000001000000000000000029235001
00000000000000000000000029255251
00000000000100000000000029817501
00000001000100000000000029854251
00000001000000000000000030837251
00000000000000000000000030855251
00000000000100000000000031419751
00000001000100000000000031454251
00000000000100000000000032438751
00000000000000000000000032439501
00000000000100000000000032998751
00000001000100000000000033037501
00000001000000000000000034018251
00000000000000000000000034022001
00000000000100000000000034577501
00000001000100000000000034604251
00000001000000000000000035597251
00000000000000000000000035605251
00000000000100000000000036156501
00000001000100000000000036187751
00000000000100000000000037172001
00000000000000000000000037176251
00000000000100000000000037735501
00000001000100000000000037787751
00000000000000000000000038755251
00000000000100000000000039314501
00000001000100000000000039354251
00000001000000000000000040334251
00000000000000000000000040355251
00000000000100000000000040916751
00000001000100000000000040954251
00000001000000000000000041936501
00000000000000000000000041955251
00000000000100000000000042519001
00000001000100000000000042554251
00000001000000000000000043538501
00000000000000000000000043555251
00000000000100000000000044097751
00000001000100000000000044137751
00000001000000000000000045117501
00000000000000000000000045138751
00000000000100000000000045700001
00000001000100000000000045737751
00000001000000000000000046719751
00000000000000000000000046738751
00000000000100000000000047302251
00000001000100000000000047337751
00000001000000000000000048322001
00000000000000000000000048338751
00000000000100000000000048904501
00000001000100000000000048937751
00000001000000000000000049924251
00000000000000000000000049938751
00000000000100000000000050506751
00000001000100000000000050537751
00000001000000000000000051526251
00000000000000000000000051538751
00000000000100000000000052108751
00000001000100000000000052137751
00000001000000000000000053128501
00000000000000000000000053138751
00000000000100000000000053687751
00000001000100000000000053721001
00000000000100000000000054705501
00000000000000000000000054707501
00000000000100000000000055266751
00000001000100000000000055287751
00000001000000000000000056286501
00000000000000000000000056288751
00000000000100000000000056845751
00000001000100000000000056887751
00000000000100000000000057855501
00000000000000000000000057865501
00000000000100000000000058424751
00000001000100000000000058471251
00000000000100000000000059438751
00000000000000000000000059444501
00000000000100000000000060027001
00000001000100000000000060071251
00000000000100000000000061038751
00000000000000000000000061046501
00000000000100000000000061629001
00000001000100000000000061671251
00000001000000000000000062648751
00000000000000000000000062655501
00000000000100000000000063208001
00000001000100000000000063237751
00000001000000000000000064227751
00000000000000000000000064238751
00000000000100000000000064810251
00000001000100000000000064837751
00000001000000000000000065830001
00000000000000000000000065838751
00000000000100000000000066389251
00000001000100000000000066421251
00000000000100000000000067405501
00000000000000000000000067409001
00000000000100000000000067968251
00000001000100000000000068004501
00000001000000000000000068988001
00000000000000000000000068989001
00000000000100000000000069547251
00000001000100000000000069588001
00000000000100000000000070555501
00000000000000000000000070566751
00000000000100000000000071126001
00000001000100000000000071171251
00000000000100000000000072139001
00000000000000000000000072145751
00000000000100000000000072728251
00000001000100000000000072771251
00000000000100000000000073739001
00000000000000000000000073748001
00000000000100000000000074330501
00000001000100000000000074371251
00000001000000000000000075350251
00000000000000000000000075372251
00000000000100000000000075932751
00000001000100000000000075971251
00000001000000000000000076952501
00000000000000000000000076972251
00000000000100000000000077534751
00000001000100000000000077571251
00000001000000000000000078554501
00000000000000000000000078572251
00000000000100000000000079137001
00000001000100000000000079171251
00000001000000000000000080156751
00000000000000000000000080172251
00000000000100000000000080739251
00000001000100000000000080771251
00000000000100000000000081755751
00000000000000000000000081759001
00000000000100000000000082318251
00000001000100000000000082354751
00000001000000000000000083338001
00000000000000000000000083339001
00000000000100000000000083897251
00000001000100000000000083921251
00000000000100000000000084905751
00000000000000000000000084917001
00000000000100000000000085476251
00000001000100000000000085521251
00000000000100000000000086489001
00000000000000000000000086495751
00000000000100000000000087078251
00000001000100000000000087121251
00000000000100000000000088089001
00000000000000000000000088098001
00000000000100000000000088680501
00000001000100000000000088721251
00000001000000000000000089700251
00000000000000000000000089705751
00000000000100000000000090259501
00000001000100000000000090288001
00000001000000000000000091279251
00000000000000000000000091289001
00000000000100000000000091838501
00000001000100000000000091871501
00000001000000000000000092858251
00000000000000000000000092872501
00000000000100000000000093440751
00000001000100000000000093471501
00000000000100000000000094455751
00000000000000000000000094460501
00000000000100000000000095019751
00000001000100000000000095054751
00000001000000000000000096039251
00000000000000000000000096055751
00000000000100000000000096598501
00000001000100000000000096638001
00000000000100000000000097605751
00000000000000000000000097618251
00000000000100000000000098177501
00000001000100000000000098221501
00000001000000000000000099197251
00000000000000000000000099205751
00000000000100000000000099756501
00000001000100000000000099804751
00000001000000000000000100776251
00000000000000000000000100789251
00000000000100000000000101358751
00000001000100000000000101404751
00000001000000000000000102378501
00000000000000000000000102389251
00000000000100000000000102937751
00000001000100000000000102971501
00000000000100000000000103955751
00000000000000000000000103957501
00000000000100000000000104516751
00000001000100000000000104554751
00000001000000000000000105536501
00000000000000000000000105539251
00000000000100000000000106095751
00000001000100000000000106138251
00000001000000000000000107115251
00000000000000000000000107122501
00000000000100000000000107674501
00000001000100000000000107704751
00000001000000000000000108694251
00000000000000000000000108706001
00000000000100000000000109276751
00000001000100000000000109321501
00000001000000000000000110296501
00000000000000000000000110305751
00000000000100000000000110879001
00000001000100000000000110921501
00000001000000000000000111898751
00000000000000000000000111906001
00000000000100000000000112458001
00000001000100000000000112488251
00000001000000000000000113477751
00000000000000000000000113489251
00000000000100000000000114037001
00000001000100000000000114088251
00000000000100000000000115056001
00000000000000000000000115056751
00000000000100000000000115616001
00000001000100000000000115655001
00000001000000000000000116635501
00000000000000000000000116656001
00000000000100000000000117218001
00000001000100000000000117255001
00000001000000000000000118237751
00000000000000000000000118256001
00000000000100000000000118797001
00000001000100000000000118838251
00000001000000000000000119816751
00000000000000000000000119822751
00000000000100000000000120399251
00000001000100000000000120438251
00000001000000000000000121419001
00000000000000000000000121422751
00000000000100000000000121978251
00000001000100000000000122005001
00000001000000000000000122998001
00000000000000000000000123006001
00000000000100000000000123580501
00000001000100000000000123605001
00000001000000000000000124600001
00000000000000000000000124606001
00000000000100000000000125159501
00000001000100000000000125188251
00000000000100000000000126172751
00000000000000000000000126179001
00000000000100000000000126738251
00000001000100000000000126771751
00000000000100000000000127756001
00000000000000000000000127758001
00000000000100000000000128317251
00000001000100000000000128355001
00000001000000000000000129337001
00000000000000000000000129339501
00000000000100000000000129896251
00000001000100000000000129938251
00000001000000000000000130916001
00000000000000000000000130922751
00000000000100000000000131498501
00000001000100000000000131538501
00000001000000000000000132518251
00000000000000000000000132522751
00000000000100000000000133100751
00000001000100000000000133138501
00000001000000000000000134120251
00000000000000000000000134122751
00000000000100000000000134679751
00000001000100000000000134705001
00000001000000000000000135699251
00000000000000000000000135706001
00000000000100000000000136258501
00000001000100000000000136288501
00000000000100000000000137272751
00000000000000000000000137278251
00000000000100000000000137837501
00000001000100000000000137871751
00000000000100000000000138856251
00000000000000000000000138857251
00000000000100000000000139416501
00000001000100000000000139455001
00000001000000000000000140436251
00000000000000000000000140439501
00000000000100000000000140995501
00000001000100000000000141038501
00000001000000000000000142015251
00000000000000000000000142022751
00000000000100000000000142597751
00000001000100000000000142638501
00000001000000000000000143617501
00000000000000000000000143622751
00000000000100000000000144200001
00000001000100000000000144238501
00000001000000000000000145219501
00000000000000000000000145222751
00000000000100000000000145778751
00000001000100000000000145805251
00000001000000000000000146798501
00000000000000000000000146806251
00000000000100000000000147381001
00000001000100000000000147421751
00000001000000000000000148400751
00000000000000000000000148406251
00000000000100000000000148960001
00000001000100000000000148988501
00000001000000000000000149979751
00000000000000000000000149989501
00000000000100000000000150539001
00000001000100000000000150571751
00000000000100000000000151556251
00000000000000000000000151558751
00000000000100000000000152118001
00000001000100000000000152155251
00000001000000000000000153137751
00000000000000000000000153139501
00000000000100000000000153697001
00000001000100000000000153738501
00000001000000000000000154716751
00000000000000000000000154723001
00000000000100000000000155276001
00000001000100000000000155322001
00000001000000000000000156295501
00000000000000000000000156306251
00000000000100000000000156878001
00000001000100000000000156922001
00000001000000000000000157897751
00000000000000000000000157906251
00000000000100000000000158480251
00000001000100000000000158522001
00000001000000000000000159500001
00000000000000000000000159506251
00000000000100000000000160059251
00000001000100000000000160088501
00000001000000000000000161079001
00000000000000000000000161089501
00000000000100000000000161638251
00000001000100000000000161672001
00000000000100000000000162656251
00000000000000000000000162658001
00000000000100000000000163217251
00000001000100000000000163255251
00000001000000000000000164237001
00000000000000000000000164239501
00000000000100000000000164796251
00000001000100000000000164838751
00000001000000000000000165815751
00000000000000000000000165823001
00000000000100000000000166375001
00000001000100000000000166405251
00000001000000000000000167394751
00000000000000000000000167406251
00000000000100000000000167977251
00000001000100000000000168022001
00000001000000000000000168997001
00000000000000000000000169006251
00000000000100000000000169579501
00000001000100000000000169622001
00000001000000000000000170599251
00000000000000000000000170606501
00000000000100000000000171158501
00000001000100000000000171188751
00000001000000000000000172178251
00000000000000000000000172189751
00000000000100000000000172760751
00000001000100000000000172788751
00000001000000000000000173780251
00000000000000000000000173789751
00000000000100000000000174339751
00000001000100000000000174372001
00000000000100000000000175356501
00000000000000000000000175359251
00000000000100000000000175918501
00000001000100000000000175955501
00000001000000000000000176938251
00000000000000000000000176939751
00000000000100000000000177497501
00000001000100000000000177538751
00000001000000000000000178517251
00000000000000000000000178523001
00000000000100000000000179076501
00000001000100000000000179122001
