# Supplementary material for: Auditory presentation and synchronization in Adobe Flash and HTML5/JavaScript Web experiments
Source: Behav Res Methods. 2016 Jul 15;48(3):897–908. doi: 10.3758/s13428-016-0758-5 (PMC5003904; doi:10.3758/s13428-016-0758-5)
Supplement: Supplementary file 1 — (ZIP 1310 kb) [file 13428_2016_758_MOESM1_ESM.zip › Logs/aud-sync-officepc-1000-ff-js.rtl]

[PC Software Vesion]
20121128
[ARM Firmware Version]
20120901
[Capture Date]
17 Nov 2015
[Capture Time]
18:34:55
[Capture Duration (Secs)]
180
[Changes]
419
[Samples]
720000
[Soak Rate]
0.0581944444444444
[Audio In 1 Threshold]
89
[Audio In 2 Threshold]
64
[Audio Out 1 Threshold]
64
[Audio Out 2 Threshold]
64
[Opto 1 Threshold]
125
[Opto 2 Threshold]
64
[Opto 3 Threshold]
64
[Opto 4 Threshold]
64
[Opto 1 Refreshes Blocked]
True
[Opto 2 Refreshes Blocked]
True
[Opto 3 Refreshes Blocked]
True
[Opto 4 Refreshes Blocked]
True
[Keypad4Description]
Button 4 of the BBTK Response Pad triggered when pressed.
[Keypad3Description]
Button 3 of the BBTK Response Pad triggered when pressed.
[Keypad2Description]
Button 2 of the BBTK Response Pad triggered when pressed.
[Keypad1Description]
Button 1 of the BBTK Response Pad triggered when pressed.
[Opto4Description]
Opto-detector 4 triggered by an active screen region.
[Opto3Description]
Opto-detector 3 triggered by an active screen region.
[Opto2Description]
Opto-detector 2 triggered by an active screen region.
[Opto1Description]
Opto-detector 1 triggered by an active screen region.
[TTLIn2Description]
TTL input 2 triggered by a digital signal.
[TTLIn1Description]
TTL input 1 triggered by a digital signal.
[AudIn2Description]
Audio input 2 triggered by a BBTK Mic.
[AudIn1Description]
Audio input 1 triggered by a BBTK Mic.
[ASC4Description]
Active Switch Closure output 4 generates a key down.
[ASC3Description]
Active Switch Closure output 3 generates a key down.
[ASC2Description]
Active Switch Closure output 2 generates a key down.
[ASC1Description]
Active Switch Closure output 1 generates a key down.
[TTLOut2Description]
TTL output 2 generates a digital signal.
[TTLOut1Description]
TTL output 1 generates a digital signal.
[AudOut2Description]
Audio output 2 generates a tone on the BBTK sounder.
[AudOut1Description]
Audio output 1 generates a tone on the BBTK sounder.
[Notes]

[Data]
00000000000000000000000000000000
00000001000000000000000001386752
00000001000100000000000001429751
00000001000000000000000002449501
00000000000000000000000002522752
00000001000000000000000003003501
00000001000100000000000003049751
00000001000000000000000004069501
00000000000000000000000004156001
00000001000000000000000004636751
00000001000100000000000004679751
00000001000000000000000005699501
00000000000000000000000005772752
00000001000000000000000006253501
00000001000100000000000006299751
00000001000000000000000007319501
00000000000000000000000007406252
00000001000000000000000007886751
00000001000100000000000007929751
00000001000000000000000008949501
00000000000000000000000009022752
00000001000000000000000009520251
00000001000100000000000009549751
00000001000000000000000010569501
00000000000000000000000010839501
00000001000000000000000011320251
00000001000100000000000011380751
00000001000000000000000012400501
00000000000000000000000012539501
00000001000000000000000013020251
00000001000100000000000013083751
00000001000000000000000014103501
00000000000000000000000014222752
00000001000000000000000014720251
00000001000100000000000014787001
00000001000000000000000015806501
00000000000000000000000015956251
00000001000000000000000016420251
00000001000100000000000016497001
00000001000000000000000017516501
00000000000000000000000017656251
00000001000000000000000018137001
00000001000100000000000018211001
00000001000000000000000019230501
00000000000000000000000019356251
00000001000000000000000019837001
00000001000100000000000019891001
00000001000000000000000020910501
00000000000000000000000021056251
00000001000000000000000021537001
00000001000100000000000021616001
00000001000000000000000022635501
00000000000000000000000022773001
00000001000000000000000023253751
00000001000100000000000023323001
00000001000000000000000024342751
00000000000000000000000024473001
00000001000000000000000024953751
00000001000100000000000025025001
00000001000000000000000026044751
00000000000000000000000026173001
00000001000000000000000026670251
00000001000100000000000026741001
00000001000000000000000027760751
00000000000000000000000027889752
00000001000000000000000028387001
00000001000100000000000028453001
00000001000000000000000029473001
00000000000000000000000029589751
00000001000000000000000030070251
00000001000100000000000030136001
00000001000000000000000031155751
00000000000000000000000031306252
00000001000000000000000031787001
00000001000100000000000031846001
00000001000000000000000032865751
00000000000000000000000033006252
00000001000000000000000033487001
00000001000100000000000033557001
00000001000000000000000034576751
00000000000000000000000034706252
00000001000000000000000035187001
00000001000100000000000035265001
00000001000000000000000036284751
00000000000000000000000036423001
00000001000000000000000036903751
00000001000100000000000036978001
00000001000000000000000037997751
00000000000000000000000038139752
00000001000000000000000038620501
00000001000100000000000038690001
00000001000000000000000039709751
00000000000000000000000039839752
00000001000000000000000040320501
00000001000100000000000040396001
00000001000000000000000041415751
00000000000000000000000041556501
00000001000000000000000042037001
00000001000100000000000042109001
00000001000000000000000043128751
00000000000000000000000043256501
00000001000000000000000043737251
00000001000100000000000043823001
00000001000000000000000044842751
00000000000000000000000044956501
00000001000000000000000045437251
00000001000100000000000045519001
00000001000000000000000046538751
00000000000000000000000046673252
00000001000000000000000047153751
00000001000100000000000047232001
00000001000000000000000048251751
00000000000000000000000048389752
00000001000000000000000048870501
00000001000100000000000048940251
00000001000000000000000049959752
00000000000000000000000050073251
00000001000000000000000050553751
00000001000100000000000050635251
00000001000000000000000051654752
00000000000000000000000051789751
00000001000000000000000052270501
00000001000100000000000052347251
00000001000000000000000053366752
00000000000000000000000053506501
00000001000000000000000053987251
00000001000100000000000054059251
00000001000000000000000055079001
00000000000000000000000055189752
00000001000000000000000055687251
00000001000100000000000055755251
00000001000000000000000056775001
00000000000000000000000056906501
00000001000000000000000057387251
00000001000100000000000057470251
00000001000000000000000058490001
00000000000000000000000058623252
00000001000000000000000059104001
00000001000100000000000059183251
00000001000000000000000060203001
00000000000000000000000060323252
00000001000000000000000060804001
00000001000100000000000060880251
00000001000000000000000061900001
00000000000000000000000062040001
00000001000000000000000062520501
00000001000100000000000062592251
00000001000000000000000063612001
00000000000000000000000063756501
00000001000000000000000064237251
00000001000100000000000064308251
00000001000000000000000065328001
00000000000000000000000065456501
00000001000000000000000065937252
00000001000100000000000066012251
00000001000000000000000067032001
00000000000000000000000067173252
00000001000000000000000067670751
00000001000100000000000067726251
00000001000000000000000068746001
00000000000000000000000068890001
00000001000000000000000069370752
00000001000100000000000069446251
00000001000000000000000070466001
00000000000000000000000070606752
00000001000000000000000071087251
00000001000100000000000071156251
00000001000000000000000072176001
00000000000000000000000072306752
00000001000000000000000072787251
00000001000100000000000072868251
00000001000000000000000073888001
00000000000000000000000074023252
00000001000000000000000074504001
00000001000100000000000074578251
00000001000000000000000075598001
00000000000000000000000075740001
00000001000000000000000076220752
00000001000100000000000076277251
00000001000000000000000077297001
00000000000000000000000077440001
00000001000000000000000077920751
00000001000100000000000077988501
00000001000000000000000079008001
00000000000000000000000079156751
00000001000000000000000079637501
00000001000100000000000079712501
00000001000000000000000080732001
00000000000000000000000080873501
00000001000000000000000081354001
00000001000100000000000081416501
00000001000000000000000082436001
00000000000000000000000082573501
00000001000000000000000083070752
00000001000100000000000083139501
00000001000000000000000084159001
00000000000000000000000084290001
00000001000000000000000084770751
00000001000100000000000084852501
00000001000000000000000085872001
00000000000000000000000086006751
00000001000000000000000086487501
00000001000100000000000086563501
00000001000000000000000087583251
00000000000000000000000087723501
00000001000000000000000088204251
00000001000100000000000088276501
00000001000000000000000089296251
00000000000000000000000089423501
00000001000000000000000089920751
00000001000100000000000089989501
00000001000000000000000091009251
00000000000000000000000091140252
00000001000000000000000091620751
00000001000100000000000091691501
00000001000000000000000092711251
00000000000000000000000092856752
00000001000000000000000093337501
00000001000100000000000093414501
00000001000000000000000094434251
00000000000000000000000094573501
00000001000000000000000095054251
00000001000100000000000095125501
00000001000000000000000096145251
00000000000000000000000096273501
00000001000000000000000096754251
00000001000100000000000096827501
00000001000000000000000097847251
00000000000000000000000097990252
00000001000000000000000098471001
00000001000100000000000098550501
00000001000000000000000099570251
00000000000000000000000099707001
00000001000000000000000100187501
00000001000100000000000100252501
00000001000000000000000101272251
00000000000000000000000101423501
00000001000000000000000101904251
00000001000100000000000101969501
00000001000000000000000102989251
00000000000000000000000103123501
00000001000000000000000103604251
00000001000100000000000103678501
00000001000000000000000104698251
00000000000000000000000104840252
00000001000000000000000105321001
00000001000100000000000105387501
00000001000000000000000106407251
00000000000000000000000106540252
00000001000000000000000107021001
00000001000100000000000107100501
00000001000000000000000108120501
00000000000000000000000108257001
00000001000000000000000108737751
00000001000100000000000108812501
00000001000000000000000109832501
00000000000000000000000109973751
00000001000000000000000110454252
00000001000100000000000110525751
00000001000000000000000111545252
00000000000000000000000111673751
00000001000000000000000112171001
00000001000100000000000112227751
00000001000000000000000113247252
00000000000000000000000113390251
00000001000000000000000113871001
00000001000100000000000113937751
00000001000000000000000114957252
00000000000000000000000115090251
00000001000000000000000115571001
00000001000100000000000115654751
00000001000000000000000116674252
00000000000000000000000116807001
00000001000000000000000117287751
00000001000100000000000117367751
00000001000000000000000118387501
00000000000000000000000118523752
00000001000000000000000119004501
00000001000100000000000119080751
00000001000000000000000120100501
00000000000000000000000120240501
00000001000000000000000120721001
00000001000100000000000120791751
00000001000000000000000121811501
00000000000000000000000121940501
00000001000000000000000122421001
00000001000100000000000122506751
00000001000000000000000123526501
00000000000000000000000123657001
00000001000000000000000124137751
00000001000100000000000124219751
00000001000000000000000125239501
00000000000000000000000125373752
00000001000000000000000125854501
00000001000100000000000125932751
00000001000000000000000126952501
00000000000000000000000127073752
00000001000000000000000127554501
00000001000100000000000127639751
00000001000000000000000128659501
00000000000000000000000128790501
00000001000000000000000129271251
00000001000100000000000129353751
00000001000000000000000130373501
00000000000000000000000130507252
00000001000000000000000130987751
00000001000100000000000131065751
00000001000000000000000132085501
00000000000000000000000132223752
00000001000000000000000132704501
00000001000100000000000132765751
00000001000000000000000133785501
00000000000000000000000133923752
00000001000000000000000134404501
00000001000100000000000134486751
00000001000000000000000135506501
00000000000000000000000135623752
00000001000000000000000136121251
00000001000100000000000136190751
00000001000000000000000137210501
00000000000000000000000137340501
00000001000000000000000137821251
00000001000100000000000137904751
00000001000000000000000138924501
00000000000000000000000139057252
00000001000000000000000139538001
00000001000100000000000139617751
00000001000000000000000140637501
00000000000000000000000140774001
00000001000000000000000141254501
00000001000100000000000141329001
00000001000000000000000142348501
00000000000000000000000142490501
00000001000000000000000142971251
00000001000100000000000143044001
00000001000000000000000144063501
00000000000000000000000144207251
00000001000000000000000144688001
00000001000100000000000144756001
00000001000000000000000145775501
00000000000000000000000145907251
00000001000000000000000146388001
00000001000100000000000146470001
00000001000000000000000147489501
00000000000000000000000147624001
00000001000000000000000148104751
00000001000100000000000148186001
00000001000000000000000149205751
00000000000000000000000149340501
00000001000000000000000149821251
00000001000100000000000149899001
00000001000000000000000150918751
00000000000000000000000151057252
00000001000000000000000151538001
00000001000100000000000151612001
00000001000000000000000152631751
00000000000000000000000152774001
00000001000000000000000153254751
00000001000100000000000153326001
00000001000000000000000154345751
00000000000000000000000154474001
00000001000000000000000154954751
00000001000100000000000155037001
00000001000000000000000156056751
00000000000000000000000156190752
00000001000000000000000156671501
00000001000100000000000156750001
00000001000000000000000157769751
00000000000000000000000157907252
00000001000000000000000158388001
00000001000100000000000158465001
00000001000000000000000159484751
00000000000000000000000159624001
00000001000000000000000160104751
00000001000100000000000160178001
00000001000000000000000161197751
00000000000000000000000161340752
00000001000000000000000161821501
00000001000100000000000161892001
00000001000000000000000162911751
00000000000000000000000163040752
00000001000000000000000163538001
00000001000100000000000163606001
00000001000000000000000164625751
00000000000000000000000164757501
00000001000000000000000165238001
00000001000100000000000165313001
00000001000000000000000166332751
00000000000000000000000166474001
00000001000000000000000166954751
00000001000100000000000167026001
00000001000000000000000168045751
00000000000000000000000168174001
00000001000000000000000168671501
00000001000100000000000168737001
00000001000000000000000169756751
00000000000000000000000169874001
00000001000000000000000170354751
00000001000100000000000170433001
00000001000000000000000171452751
00000000000000000000000171590752
00000001000000000000000172071501
00000001000100000000000172145001
00000001000000000000000173164751
00000000000000000000000173307501
00000001000000000000000173788251
00000001000100000000000173857251
00000001000000000000000174876752
00000000000000000000000175007501
00000001000000000000000175488251
00000001000100000000000175571251
00000001000000000000000176590752
00000000000000000000000176724251
00000001000000000000000177204751
00000001000100000000000177285251
00000001000000000000000178304752
00000000000000000000000178440751
00000001000000000000000178921501
00000001000100000000000178997251
