# Supplementary material for: Auditory presentation and synchronization in Adobe Flash and HTML5/JavaScript Web experiments
Source: Behav Res Methods. 2016 Jul 15;48(3):897–908. doi: 10.3758/s13428-016-0758-5 (PMC5003904; doi:10.3758/s13428-016-0758-5)
Supplement: Supplementary file 1 — (ZIP 1310 kb) [file 13428_2016_758_MOESM1_ESM.zip › Logs/aud-sync-officepc-1000-ie.rtl]

[PC Software Vesion]
20121128
[ARM Firmware Version]
20120901
[Capture Date]
10 Nov 2015
[Capture Time]
15:01:38
[Capture Duration (Secs)]
180
[Changes]
450
[Samples]
720000
[Soak Rate]
0.0625
[Audio In 1 Threshold]
89
[Audio In 2 Threshold]
64
[Audio Out 1 Threshold]
64
[Audio Out 2 Threshold]
64
[Opto 1 Threshold]
115
[Opto 2 Threshold]
64
[Opto 3 Threshold]
64
[Opto 4 Threshold]
64
[Opto 1 Refreshes Blocked]
True
[Opto 2 Refreshes Blocked]
True
[Opto 3 Refreshes Blocked]
True
[Opto 4 Refreshes Blocked]
True
[Keypad4Description]
Button 4 of the BBTK Response Pad triggered when pressed.
[Keypad3Description]
Button 3 of the BBTK Response Pad triggered when pressed.
[Keypad2Description]
Button 2 of the BBTK Response Pad triggered when pressed.
[Keypad1Description]
Button 1 of the BBTK Response Pad triggered when pressed.
[Opto4Description]
Opto-detector 4 triggered by an active screen region.
[Opto3Description]
Opto-detector 3 triggered by an active screen region.
[Opto2Description]
Opto-detector 2 triggered by an active screen region.
[Opto1Description]
Opto-detector 1 triggered by an active screen region.
[TTLIn2Description]
TTL input 2 triggered by a digital signal.
[TTLIn1Description]
TTL input 1 triggered by a digital signal.
[AudIn2Description]
Audio input 2 triggered by a BBTK Mic.
[AudIn1Description]
Audio input 1 triggered by a BBTK Mic.
[ASC4Description]
Active Switch Closure output 4 generates a key down.
[ASC3Description]
Active Switch Closure output 3 generates a key down.
[ASC2Description]
Active Switch Closure output 2 generates a key down.
[ASC1Description]
Active Switch Closure output 1 generates a key down.
[TTLOut2Description]
TTL output 2 generates a digital signal.
[TTLOut1Description]
TTL output 1 generates a digital signal.
[AudOut2Description]
Audio output 2 generates a tone on the BBTK sounder.
[AudOut1Description]
Audio output 1 generates a tone on the BBTK sounder.
[Notes]

[Data]
00000000000000000000000000000000
00000000000100000000000001775752
00000001000100000000000001813001
00000001000000000000000002795501
00000000000000000000000002797751
00000000000100000000000003354751
00000001000100000000000003396251
00000001000000000000000004374501
00000000000000000000000004381001
00000000000100000000000004933751
00000001000100000000000004979751
00000001000000000000000005953501
00000000000000000000000005964501
00000000000100000000000006536001
00000001000100000000000006579751
00000001000000000000000007555751
00000000000000000000000007564501
00000000000100000000000008138251
00000001000100000000000008179751
00000001000000000000000009158001
00000000000000000000000009164501
00000000000100000000000009717251
00000001000100000000000009746501
00000000000100000000000010731251
00000000000000000000000010736751
00000000000100000000000011296001
00000001000100000000000011329751
00000000000100000000000012314501
00000000000000000000000012315751
00000000000100000000000012875001
00000001000100000000000012913251
00000001000000000000000013894751
00000000000000000000000013897751
00000000000100000000000014454001
00000001000100000000000014496501
00000001000000000000000015473751
00000000000000000000000015481251
00000000000100000000000016033001
00000001000100000000000016063001
00000001000000000000000017052751
00000000000000000000000017064501
00000000000100000000000017635251
00000001000100000000000017679751
00000001000000000000000018655001
00000000000000000000000018664501
00000000000100000000000019237501
00000001000100000000000019279751
00000001000000000000000020257001
00000000000000000000000020264501
00000000000100000000000020839501
00000001000100000000000020879751
00000001000000000000000021859251
00000000000000000000000021864501
00000000000100000000000022441751
00000001000100000000000022463251
00000001000000000000000023461501
00000000000000000000000023464501
00000000000100000000000024044001
00000001000100000000000024079751
00000001000000000000000025063751
00000000000000000000000025064501
00000000000100000000000025646251
00000001000100000000000025680001
00000000000100000000000026664501
00000000000000000000000026666001
00000000000100000000000027248251
00000001000100000000000027280001
00000000000100000000000028264501
00000000000000000000000028268001
00000000000100000000000028827251
00000001000100000000000028846501
00000001000000000000000029847001
00000000000000000000000029848001
00000000000100000000000030406251
00000001000100000000000030430001
00000000000100000000000031414751
00000000000000000000000031426001
00000000000100000000000031985251
00000001000100000000000032013251
00000000000100000000000032998001
00000000000000000000000033005001
00000000000100000000000033564251
00000001000100000000000033596501
00000000000100000000000034581251
00000000000000000000000034584001
00000000000100000000000035143251
00000001000100000000000035163251
00000001000000000000000036163001
00000000000000000000000036164751
00000000000100000000000036745501
00000001000100000000000036780001
00000000000100000000000037764751
00000000000000000000000037765001
00000000000100000000000038347501
00000001000100000000000038380001
00000001000000000000000039367251
00000000000000000000000039381251
00000000000100000000000039926501
00000001000100000000000039963251
00000001000000000000000040946251
00000000000000000000000040948001
00000000000100000000000041528751
00000001000100000000000041563251
00000000000100000000000042548001
00000000000000000000000042548501
00000000000100000000000043107751
00000001000100000000000043130001
00000000000100000000000044114751
00000000000000000000000044127501
00000000000100000000000044686751
00000001000100000000000044713251
00000000000100000000000045698001
00000000000000000000000045706501
00000000000100000000000046265751
00000001000100000000000046313251
00000000000100000000000047281501
00000000000000000000000047285251
00000000000100000000000047844501
00000001000100000000000047880001
00000001000000000000000048864251
00000000000000000000000048864751
00000000000100000000000049446751
00000001000100000000000049480001
00000000000100000000000050464751
00000000000000000000000050466501
00000000000100000000000051049001
00000001000100000000000051080001
00000000000100000000000052064751
00000000000000000000000052068751
00000000000100000000000052628001
00000001000100000000000052663501
00000001000000000000000053647751
00000000000000000000000053648251
00000000000100000000000054207001
00000001000100000000000054246751
00000001000000000000000055226751
00000000000000000000000055231501
00000000000100000000000055809251
00000001000100000000000055846751
00000001000000000000000056828751
00000000000000000000000056831501
00000000000100000000000057411251
00000001000100000000000057446751
00000001000000000000000058431001
00000000000000000000000058431501
00000000000100000000000059013501
00000001000100000000000059046751
00000000000100000000000060031501
00000000000000000000000060033251
00000000000100000000000060615751
00000001000100000000000060646751
00000000000100000000000061631501
00000000000000000000000061635501
00000000000100000000000062194751
00000001000100000000000062246751
00000001000000000000000063214251
00000000000000000000000063215001
00000000000100000000000063773751
00000001000100000000000063813501
00000001000000000000000064793251
00000000000000000000000064815001
00000000000100000000000065375751
00000001000100000000000065413501
00000001000000000000000066395501
00000000000000000000000066415001
00000000000100000000000066978001
00000001000100000000000067013501
00000001000000000000000067997751
00000000000000000000000068015001
00000000000100000000000068557001
00000001000100000000000068597001
00000001000000000000000069576751
00000000000000000000000069581501
00000000000100000000000070159251
00000001000100000000000070197001
00000001000000000000000071179001
00000000000000000000000071181751
00000000000100000000000071738251
00000001000100000000000071763501
00000000000100000000000072748251
00000000000000000000000072757751
00000000000100000000000073317001
00000001000100000000000073347001
00000000000100000000000074331751
00000000000000000000000074336751
00000000000100000000000074896001
00000001000100000000000074947001
00000000000100000000000075915001
00000000000000000000000075915751
00000000000100000000000076475001
00000001000100000000000076513501
00000001000000000000000077494751
00000000000000000000000077515001
00000000000100000000000078077251
00000001000100000000000078113501
00000001000000000000000079097001
00000000000000000000000079098251
00000000000100000000000079679501
00000001000100000000000079713751
00000000000100000000000080698501
00000000000000000000000080699251
00000000000100000000000081258501
00000001000100000000000081297001
00000001000000000000000082278001
00000000000000000000000082281751
00000000000100000000000082837251
00000001000100000000000082863751
00000000000100000000000083848251
00000000000000000000000083857001
00000000000100000000000084416251
00000001000100000000000084447001
00000000000100000000000085431751
00000000000000000000000085436001
00000000000100000000000085995251
00000001000100000000000086047001
00000000000000000000000087015001
00000000000100000000000087574251
00000001000100000000000087597001
00000001000000000000000088594001
00000000000000000000000088615001
00000000000100000000000089153251
00000001000100000000000089197001
00000001000000000000000090173001
00000000000000000000000090198501
00000000000100000000000090732251
00000001000100000000000090780501
00000000000100000000000091748501
00000000000000000000000091752001
00000000000100000000000092311251
00000001000100000000000092347001
00000001000000000000000093331001
00000000000000000000000093348501
00000000000100000000000093890251
00000001000100000000000093930501
00000001000000000000000094909751
00000000000000000000000094915251
00000000000100000000000095469001
00000001000100000000000095497001
00000001000000000000000096488751
00000000000000000000000096498501
00000000000100000000000097048001
00000001000100000000000097080501
00000000000100000000000098065251
00000000000000000000000098067751
00000000000100000000000098627001
00000001000100000000000098647251
00000001000000000000000099646751
00000000000000000000000099648501
00000000000100000000000100206001
00000001000100000000000100230501
00000000000100000000000101215251
00000000000000000000000101225751
00000000000100000000000101785001
00000001000100000000000101830501
00000000000100000000000102798501
00000000000000000000000102804751
00000000000100000000000103387251
00000001000100000000000103430501
00000000000100000000000104398501
00000000000000000000000104407001
00000000000100000000000104966251
00000001000100000000000104997251
00000001000000000000000105986001
00000000000000000000000105998501
00000000000100000000000106568251
00000001000100000000000106597251
00000001000000000000000107588001
00000000000000000000000107598501
00000000000100000000000108147251
00000001000100000000000108180501
00000000000100000000000109165251
00000000000000000000000109167001
00000000000100000000000109749501
00000001000100000000000109780501
00000000000100000000000110765251
00000000000000000000000110769251
00000000000100000000000111328501
00000001000100000000000111347251
00000001000000000000000112348251
00000000000000000000000112348501
00000000000100000000000112907501
00000001000100000000000112930501
00000000000100000000000113915251
00000000000000000000000113927251
00000000000100000000000114486501
00000001000100000000000114530501
00000000000100000000000115498751
00000000000000000000000115506001
00000000000100000000000116065501
00000001000100000000000116114001
00000000000100000000000117082001
00000000000000000000000117085001
00000000000100000000000117667501
00000001000100000000000117714001
00000000000100000000000118682001
00000000000000000000000118687251
00000000000100000000000119269751
00000001000100000000000119314001
00000001000000000000000120289501
00000000000000000000000120298751
00000000000100000000000120848751
00000001000100000000000120880501
00000001000000000000000121868501
00000000000000000000000121882001
00000000000100000000000122427751
00000001000100000000000122464001
00000001000000000000000123447501
00000000000000000000000123448751
00000000000100000000000124006751
00000001000100000000000124030751
00000000000100000000000125015251
00000000000000000000000125026501
00000000000100000000000125585751
00000001000100000000000125630751
00000000000100000000000126598751
00000000000000000000000126605251
00000000000100000000000127164501
00000001000100000000000127180751
00000000000100000000000128182001
00000000000000000000000128184251
00000000000100000000000128766751
00000001000100000000000128814001
00000000000100000000000129782001
00000000000000000000000129786501
00000000000100000000000130369001
00000001000100000000000130414001
00000001000000000000000131388751
00000000000000000000000131398751
00000000000100000000000131948001
00000001000100000000000131980751
00000001000000000000000132967751
00000000000000000000000132982001
00000000000100000000000133550251
00000001000100000000000133580751
00000000000100000000000134565501
00000000000000000000000134569751
00000000000100000000000135129001
00000001000100000000000135164001
00000001000000000000000136148751
00000000000000000000000136165501
00000000000100000000000136708001
00000001000100000000000136747501
00000000000100000000000137715501
00000000000000000000000137727751
00000000000100000000000138287001
00000001000100000000000138330751
00000001000000000000000139306751
00000000000000000000000139315501
00000000000100000000000139866001
00000001000100000000000139914251
00000000000100000000000140882251
00000000000000000000000140885751
00000000000100000000000141468251
00000001000100000000000141514001
00000000000100000000000142482251
00000000000000000000000142488001
00000000000100000000000143047251
00000001000100000000000143097501
00000001000000000000000144067001
00000000000000000000000144082251
00000000000100000000000144649251
00000001000100000000000144697501
00000000000100000000000145665501
00000000000000000000000145669001
00000000000100000000000146228251
00000001000100000000000146264251
00000001000000000000000147248001
00000000000000000000000147265501
00000000000100000000000147807251
00000001000100000000000147847501
00000000000100000000000148815501
00000000000000000000000148827001
00000000000100000000000149386251
00000001000100000000000149414251
00000001000000000000000150406001
00000000000000000000000150415501
00000000000100000000000150965251
00000001000100000000000151014251
00000000000100000000000151982251
00000000000000000000000151985001
00000000000100000000000152544251
00000001000100000000000152564251
00000001000000000000000153564001
00000000000000000000000153582251
00000000000100000000000154146501
00000001000100000000000154197501
00000001000000000000000155166001
00000000000000000000000155182251
00000000000100000000000155748501
00000001000100000000000155797501
00000001000000000000000156768251
00000000000000000000000156782251
00000000000100000000000157327501
00000001000100000000000157364251
00000001000000000000000158347251
00000000000000000000000158365751
00000000000100000000000158929751
00000001000100000000000158964251
00000001000000000000000159949501
00000000000000000000000159965751
00000000000100000000000160532001
00000001000100000000000160564251
00000001000000000000000161551751
00000000000000000000000161565751
00000000000100000000000162134251
00000001000100000000000162164251
00000001000000000000000163153751
00000000000000000000000163165751
00000000000100000000000163736251
00000001000100000000000163764251
00000001000000000000000164756001
00000000000000000000000164765751
00000000000100000000000165338501
00000001000100000000000165364251
00000001000000000000000166358251
00000000000000000000000166365751
00000000000100000000000166917501
00000001000100000000000166947751
00000000000100000000000167932251
00000000000000000000000167937251
00000000000100000000000168496501
00000001000100000000000168531001
00000000000100000000000169515751
00000000000000000000000169516251
00000000000100000000000170075501
00000001000100000000000170114251
00000001000000000000000171095251
00000000000000000000000171099001
00000000000100000000000171654501
00000001000100000000000171697751
00000000000100000000000172665751
00000000000000000000000172674001
00000000000100000000000173256501
00000001000100000000000173297751
00000000000100000000000174265751
00000000000000000000000174276251
00000000000100000000000174858751
00000001000100000000000174897751
00000000000100000000000175865751
00000000000000000000000175878501
00000000000100000000000176437751
00000001000100000000000176481001
00000001000000000000000177457501
00000000000000000000000177465751
00000000000100000000000178040001
00000001000100000000000178064501
00000001000000000000000179059751
00000000000000000000000179065751
00000000000100000000000179619001
00000001000100000000000179647751
