# Supplementary material for: Auditory presentation and synchronization in Adobe Flash and HTML5/JavaScript Web experiments
Source: Behav Res Methods. 2016 Jul 15;48(3):897–908. doi: 10.3758/s13428-016-0758-5 (PMC5003904; doi:10.3758/s13428-016-0758-5)
Supplement: Supplementary file 1 — (ZIP 1310 kb) [file 13428_2016_758_MOESM1_ESM.zip › Logs/aud-sync-officepc-1000-ie-js.rtl]

[PC Software Vesion]
20121128
[ARM Firmware Version]
20120901
[Capture Date]
17 Nov 2015
[Capture Time]
18:28:55
[Capture Duration (Secs)]
180
[Changes]
445
[Samples]
720000
[Soak Rate]
0.0618055555555556
[Audio In 1 Threshold]
89
[Audio In 2 Threshold]
64
[Audio Out 1 Threshold]
64
[Audio Out 2 Threshold]
64
[Opto 1 Threshold]
125
[Opto 2 Threshold]
64
[Opto 3 Threshold]
64
[Opto 4 Threshold]
64
[Opto 1 Refreshes Blocked]
True
[Opto 2 Refreshes Blocked]
True
[Opto 3 Refreshes Blocked]
True
[Opto 4 Refreshes Blocked]
True
[Keypad4Description]
Button 4 of the BBTK Response Pad triggered when pressed.
[Keypad3Description]
Button 3 of the BBTK Response Pad triggered when pressed.
[Keypad2Description]
Button 2 of the BBTK Response Pad triggered when pressed.
[Keypad1Description]
Button 1 of the BBTK Response Pad triggered when pressed.
[Opto4Description]
Opto-detector 4 triggered by an active screen region.
[Opto3Description]
Opto-detector 3 triggered by an active screen region.
[Opto2Description]
Opto-detector 2 triggered by an active screen region.
[Opto1Description]
Opto-detector 1 triggered by an active screen region.
[TTLIn2Description]
TTL input 2 triggered by a digital signal.
[TTLIn1Description]
TTL input 1 triggered by a digital signal.
[AudIn2Description]
Audio input 2 triggered by a BBTK Mic.
[AudIn1Description]
Audio input 1 triggered by a BBTK Mic.
[ASC4Description]
Active Switch Closure output 4 generates a key down.
[ASC3Description]
Active Switch Closure output 3 generates a key down.
[ASC2Description]
Active Switch Closure output 2 generates a key down.
[ASC1Description]
Active Switch Closure output 1 generates a key down.
[TTLOut2Description]
TTL output 2 generates a digital signal.
[TTLOut1Description]
TTL output 1 generates a digital signal.
[AudOut2Description]
Audio output 2 generates a tone on the BBTK sounder.
[AudOut1Description]
Audio output 1 generates a tone on the BBTK sounder.
[Notes]

[Data]
00000000000000000000000000000000
00000001000000000000000001308001
00000001000100000000000001371501
00000001000000000000000001837001
00000001000100000000000001840251
00000001000000000000000002415001
00000000000000000000000002477251
00000001000000000000000002974501
00000001000100000000000003001501
00000001000000000000000004035001
00000000000000000000000004094001
00000001000000000000000004608001
00000001000100000000000004621501
00000001000000000000000005655001
00000000000000000000000005727251
00000001000000000000000006224501
00000001000100000000000006241501
00000001000000000000000007275001
00000000000000000000000007344001
00000001000000000000000007841251
00000001000100000000000007861501
00000001000000000000000008895001
00000000000000000000000008960501
00000001000000000000000009458001
00000001000100000000000009481501
00000001000000000000000010515001
00000000000000000000000010577251
00000001000000000000000011074751
00000001000100000000000011101501
00000001000000000000000012135001
00000000000000000000000012194001
00000001000000000000000012708001
00000001000100000000000012731751
00000001000000000000000013755001
00000000000000000000000013827251
00000001000000000000000014324751
00000001000100000000000014351752
00000001000000000000000015375001
00000000000000000000000015444001
00000001000000000000000015941251
00000001000100000000000015971751
00000001000000000000000016995001
00000000000000000000000017060751
00000001000000000000000017558001
00000001000100000000000017591751
00000001000000000000000018615001
00000000000000000000000018677252
00000001000000000000000019174751
00000001000100000000000019211751
00000001000000000000000020235001
00000000000000000000000020294001
00000001000000000000000020808001
00000001000100000000000020831751
00000001000000000000000021855001
00000000000000000000000021927501
00000001000000000000000022424751
00000001000100000000000022451751
00000001000000000000000023475251
00000000000000000000000023544001
00000001000000000000000024041501
00000001000100000000000024071751
00000001000000000000000025095251
00000000000000000000000025160752
00000001000000000000000025658001
00000001000100000000000025691751
00000001000000000000000026715251
00000000000000000000000026777501
00000001000000000000000027274751
00000001000100000000000027311751
00000001000000000000000028335252
00000000000000000000000028394001
00000001000000000000000028908251
00000001000100000000000028931751
00000001000000000000000029955251
00000000000000000000000030027501
00000001000000000000000030524751
00000001000100000000000030551751
00000001000000000000000031575251
00000000000000000000000031644251
00000001000000000000000032141501
00000001000100000000000032171751
00000001000000000000000033195251
00000000000000000000000033260752
00000001000000000000000033758251
00000001000100000000000033791751
00000001000000000000000034815251
00000000000000000000000034877501
00000001000000000000000035391501
00000001000100000000000035411751
00000001000000000000000036435252
00000000000000000000000036510751
00000001000000000000000037008251
00000001000100000000000037031752
00000001000000000000000038055251
00000000000000000000000038127501
00000001000000000000000038625001
00000001000100000000000038651751
00000001000000000000000039675252
00000000000000000000000039744251
00000001000000000000000040241501
00000001000100000000000040271751
00000001000000000000000041295252
00000000000000000000000041361001
00000001000000000000000041858251
00000001000100000000000041892001
00000001000000000000000042915251
00000000000000000000000042977501
00000001000000000000000043491501
00000001000100000000000043512001
00000001000000000000000044535251
00000000000000000000000044611001
00000001000000000000000045108251
00000001000100000000000045132001
00000001000000000000000046155251
00000000000000000000000046227501
00000001000000000000000046725001
00000001000100000000000046752001
00000001000000000000000047775251
00000000000000000000000047844251
00000001000000000000000048341751
00000001000100000000000048372001
00000001000000000000000049395251
00000000000000000000000049461001
00000001000000000000000049958251
00000001000100000000000049992001
00000001000000000000000051015251
00000000000000000000000051077752
00000001000000000000000051591751
00000001000100000000000051612001
00000001000000000000000052635501
00000000000000000000000052711001
00000001000000000000000053208251
00000001000100000000000053232001
00000001000000000000000054255501
00000000000000000000000054327751
00000001000000000000000054825001
00000001000100000000000054852001
00000001000000000000000055875501
00000000000000000000000055944251
00000001000000000000000056441751
00000001000100000000000056472001
00000001000000000000000057495501
00000000000000000000000057561001
00000001000000000000000058075001
00000001000100000000000058092001
00000001000000000000000059115501
00000000000000000000000059194501
00000001000000000000000059691751
00000001000100000000000059712001
00000001000000000000000060735501
00000000000000000000000060811001
00000001000000000000000061308501
00000001000100000000000061332001
00000001000000000000000062355501
00000000000000000000000062427751
00000001000000000000000062925001
00000001000100000000000062952001
00000001000000000000000063985501
00000000000000000000000064044501
00000001000000000000000064541751
00000001000100000000000064572001
00000001000000000000000065605501
00000000000000000000000065661001
00000001000000000000000066175251
00000001000100000000000066192001
00000001000000000000000067225501
00000000000000000000000067277751
00000001000000000000000067791751
00000001000100000000000067812001
00000001000000000000000068845501
00000000000000000000000068911251
00000001000000000000000069408501
00000001000100000000000069432001
00000001000000000000000070465501
00000000000000000000000070527751
00000001000000000000000071025251
00000001000100000000000071052251
00000001000000000000000072085501
00000000000000000000000072144501
00000001000000000000000072641751
00000001000100000000000072672251
00000001000000000000000073705501
00000000000000000000000073761251
00000001000000000000000074275251
00000001000100000000000074292252
00000001000000000000000075325501
00000000000000000000000075377751
00000001000000000000000075892001
00000001000100000000000075912251
00000001000000000000000076945501
00000000000000000000000077011252
00000001000000000000000077508501
00000001000100000000000077532251
00000001000000000000000078565501
00000000000000000000000078628001
00000001000000000000000079125251
00000001000100000000000079152251
00000001000000000000000080185501
00000000000000000000000080244501
00000001000000000000000080742001
00000001000100000000000080762251
00000001000000000000000081785751
00000000000000000000000081844501
00000001000000000000000082358501
00000001000100000000000082372251
00000001000000000000000083395751
00000000000000000000000083461251
00000001000000000000000083958501
00000001000100000000000083982251
00000001000000000000000085015751
00000000000000000000000085094501
00000001000000000000000085608751
00000001000100000000000085622251
00000001000000000000000086655752
00000000000000000000000086728001
00000001000000000000000087225251
00000001000100000000000087242251
00000001000000000000000088275751
00000000000000000000000088344751
00000001000000000000000088842001
00000001000100000000000088862251
00000001000000000000000089895752
00000000000000000000000089944751
00000001000000000000000090458751
00000001000100000000000090472252
00000001000000000000000091495751
00000000000000000000000091561252
00000001000000000000000092058751
00000001000100000000000092092251
00000001000000000000000093112001
00000000000000000000000093178001
00000001000000000000000093675251
00000001000100000000000093702251
00000001000000000000000094722001
00000000000000000000000094778001
00000001000000000000000095275501
00000001000100000000000095312251
00000001000000000000000096332001
00000000000000000000000096394751
00000001000000000000000096892001
00000001000100000000000096922251
00000001000000000000000097942001
00000000000000000000000097994751
00000001000000000000000098508751
00000001000100000000000098532252
00000001000000000000000099552001
00000000000000000000000099611501
00000001000000000000000100108751
00000001000100000000000100142501
00000001000000000000000101162251
00000000000000000000000101228001
00000001000000000000000101725501
00000001000100000000000101752501
00000001000000000000000102772251
00000000000000000000000102828001
00000001000000000000000103325501
00000001000100000000000103362501
00000001000000000000000104382251
00000000000000000000000104428001
00000001000000000000000104942251
00000001000100000000000104972501
00000001000000000000000105992251
00000000000000000000000106044752
00000001000000000000000106558751
00000001000100000000000106582501
00000001000000000000000107602251
00000000000000000000000107661501
00000001000000000000000108158751
00000001000100000000000108192501
00000001000000000000000109212251
00000000000000000000000109278252
00000001000000000000000109775501
00000001000100000000000109802501
00000001000000000000000110822251
00000000000000000000000110878251
00000001000000000000000111392251
00000001000100000000000111412501
00000001000000000000000112432252
00000000000000000000000112494751
00000001000000000000000112992251
00000001000100000000000113022501
00000001000000000000000114042251
00000000000000000000000114111501
00000001000000000000000114609001
00000001000100000000000114632501
00000001000000000000000115652251
00000000000000000000000115711501
00000001000000000000000116209001
00000001000100000000000116242501
00000001000000000000000117262251
00000000000000000000000117328251
00000001000000000000000117825501
00000001000100000000000117852501
00000001000000000000000118872251
00000000000000000000000118928252
00000001000000000000000119442251
00000001000100000000000119462501
00000001000000000000000120482251
00000000000000000000000120545001
00000001000000000000000121042251
00000001000100000000000121072501
00000001000000000000000122092251
00000000000000000000000122161501
00000001000000000000000122659001
00000001000100000000000122682501
00000001000000000000000123702251
00000000000000000000000123761501
00000001000000000000000124259001
00000001000100000000000124292501
00000001000000000000000125316001
00000000000000000000000125378251
00000001000000000000000125892251
00000001000100000000000125912501
00000001000000000000000126936001
00000000000000000000000127011751
00000001000000000000000127509001
00000001000100000000000127532501
00000001000000000000000128556001
00000000000000000000000128628251
00000001000000000000000129125751
00000001000100000000000129152751
00000001000000000000000130176001
00000000000000000000000130245001
00000001000000000000000130742251
00000001000100000000000130772751
00000001000000000000000131796001
00000000000000000000000131861752
00000001000000000000000132375751
00000001000100000000000132392751
00000001000000000000000133416001
00000000000000000000000133495001
00000001000000000000000133992501
00000001000100000000000134012751
00000001000000000000000135036001
00000000000000000000000135111751
00000001000000000000000135609001
00000001000100000000000135632751
00000001000000000000000136656001
00000000000000000000000136728501
00000001000000000000000137225751
00000001000100000000000137252751
00000001000000000000000138276001
00000000000000000000000138345001
00000001000000000000000138842501
00000001000100000000000138872751
00000001000000000000000139896251
00000000000000000000000139961751
00000001000000000000000140475751
00000001000100000000000140492752
00000001000000000000000141516251
00000000000000000000000141595001
00000001000000000000000142092501
00000001000100000000000142112751
00000001000000000000000143136251
00000000000000000000000143211751
00000001000000000000000143709001
00000001000100000000000143732751
00000001000000000000000144756252
00000000000000000000000144828501
00000001000000000000000145325751
00000001000100000000000145352751
00000001000000000000000146376251
00000000000000000000000146445001
00000001000000000000000146942501
00000001000100000000000146972751
00000001000000000000000147996251
00000000000000000000000148061751
00000001000000000000000148575751
00000001000100000000000148592752
00000001000000000000000149616252
00000000000000000000000149695251
00000001000000000000000150192501
00000001000100000000000150212751
00000001000000000000000151246252
00000000000000000000000151311751
00000001000000000000000151809251
00000001000100000000000151832752
00000001000000000000000152866252
00000000000000000000000152928501
00000001000000000000000153425751
00000001000100000000000153452751
00000001000000000000000154486252
00000000000000000000000154545251
00000001000000000000000155042501
00000001000100000000000155072751
00000001000000000000000156106251
00000000000000000000000156161752
00000001000000000000000156676001
00000001000100000000000156692751
00000001000000000000000157726251
00000000000000000000000157795251
00000001000000000000000158292501
00000001000100000000000158313001
00000001000000000000000159346251
00000000000000000000000159412001
00000001000000000000000159909251
00000001000100000000000159933001
00000001000000000000000160966251
00000000000000000000000161028501
00000001000000000000000161526001
00000001000100000000000161553001
00000001000000000000000162586251
00000000000000000000000162645251
00000001000000000000000163159251
00000001000100000000000163173001
00000001000000000000000164206252
00000000000000000000000164262001
00000001000000000000000164776001
00000001000100000000000164793001
00000001000000000000000165826251
00000000000000000000000165895251
00000001000000000000000166392751
00000001000100000000000166413001
00000001000000000000000167446252
00000000000000000000000167512001
00000001000000000000000168009251
00000001000100000000000168033001
00000001000000000000000169066251
00000000000000000000000169128751
00000001000000000000000169626001
00000001000100000000000169653001
00000001000000000000000170686501
00000000000000000000000170745251
00000001000000000000000171259251
00000001000100000000000171273001
00000001000000000000000172306501
00000000000000000000000172378751
00000001000000000000000172876001
00000001000100000000000172893001
00000001000000000000000173926501
00000000000000000000000173995251
00000001000000000000000174492751
00000001000100000000000174523001
00000001000000000000000175546501
00000000000000000000000175612001
00000001000000000000000176109501
00000001000100000000000176143001
00000001000000000000000177166501
00000000000000000000000177228751
00000001000000000000000177726001
00000001000100000000000177763001
00000001000000000000000178786501
00000000000000000000000178845501
00000001000000000000000179359501
00000001000100000000000179383001
