# Supplementary material for: Auditory presentation and synchronization in Adobe Flash and HTML5/JavaScript Web experiments
Source: Behav Res Methods. 2016 Jul 15;48(3):897–908. doi: 10.3758/s13428-016-0758-5 (PMC5003904; doi:10.3758/s13428-016-0758-5)
Supplement: Supplementary file 1 — (ZIP 1310 kb) [file 13428_2016_758_MOESM1_ESM.zip › Logs/aud-sync-officepc-1000-ie-js-rep.rtl]

[PC Software Vesion]
20121128
[ARM Firmware Version]
20120901
[Capture Date]
17 Nov 2015
[Capture Time]
18:48:31
[Capture Duration (Secs)]
180
[Changes]
449
[Samples]
720000
[Soak Rate]
0.0623611111111111
[Audio In 1 Threshold]
89
[Audio In 2 Threshold]
64
[Audio Out 1 Threshold]
64
[Audio Out 2 Threshold]
64
[Opto 1 Threshold]
125
[Opto 2 Threshold]
64
[Opto 3 Threshold]
64
[Opto 4 Threshold]
64
[Opto 1 Refreshes Blocked]
True
[Opto 2 Refreshes Blocked]
True
[Opto 3 Refreshes Blocked]
True
[Opto 4 Refreshes Blocked]
True
[Keypad4Description]
Button 4 of the BBTK Response Pad triggered when pressed.
[Keypad3Description]
Button 3 of the BBTK Response Pad triggered when pressed.
[Keypad2Description]
Button 2 of the BBTK Response Pad triggered when pressed.
[Keypad1Description]
Button 1 of the BBTK Response Pad triggered when pressed.
[Opto4Description]
Opto-detector 4 triggered by an active screen region.
[Opto3Description]
Opto-detector 3 triggered by an active screen region.
[Opto2Description]
Opto-detector 2 triggered by an active screen region.
[Opto1Description]
Opto-detector 1 triggered by an active screen region.
[TTLIn2Description]
TTL input 2 triggered by a digital signal.
[TTLIn1Description]
TTL input 1 triggered by a digital signal.
[AudIn2Description]
Audio input 2 triggered by a BBTK Mic.
[AudIn1Description]
Audio input 1 triggered by a BBTK Mic.
[ASC4Description]
Active Switch Closure output 4 generates a key down.
[ASC3Description]
Active Switch Closure output 3 generates a key down.
[ASC2Description]
Active Switch Closure output 2 generates a key down.
[ASC1Description]
Active Switch Closure output 1 generates a key down.
[TTLOut2Description]
TTL output 2 generates a digital signal.
[TTLOut1Description]
TTL output 1 generates a digital signal.
[AudOut2Description]
Audio output 2 generates a tone on the BBTK sounder.
[AudOut1Description]
Audio output 1 generates a tone on the BBTK sounder.
[Notes]

[Data]
00000000000000000000000000000000
00000001000000000000000000384750
00000001000100000000000000432250
00000001000000000000000001452000
00000000000000000000000001505000
00000001000000000000000002001501
00000001000100000000000002022250
00000001000000000000000003055750
00000000000000000000000003121500
00000001000000000000000003618250
00000001000100000000000003642250
00000001000000000000000004675750
00000000000000000000000004738250
00000001000000000000000005235000
00000001000100000000000005262250
00000001000000000000000006295750
00000000000000000000000006355000
00000001000000000000000006868250
00000001000100000000000006892250
00000001000000000000000007915750
00000000000000000000000007988250
00000001000000000000000008485000
00000001000100000000000008512250
00000001000000000000000009535750
00000000000000000000000009605000
00000001000000000000000010101500
00000001000100000000000010132250
00000001000000000000000011155750
00000000000000000000000011221750
00000001000000000000000011718250
00000001000100000000000011752250
00000001000000000000000012775750
00000000000000000000000012838250
00000001000000000000000013335000
00000001000100000000000013372250
00000001000000000000000014395750
00000000000000000000000014455000
00000001000000000000000014968250
00000001000100000000000014992500
00000001000000000000000016015750
00000000000000000000000016088500
00000001000000000000000016585000
00000001000100000000000016612500
00000001000000000000000017635750
00000000000000000000000017705001
00000001000000000000000018201750
00000001000100000000000018232500
00000001000000000000000019255750
00000000000000000000000019321750
00000001000000000000000019818250
00000001000100000000000019852500
00000001000000000000000020875750
00000000000000000000000020938500
00000001000000000000000021435001
00000001000100000000000021472500
00000001000000000000000022495750
00000000000000000000000022555000
00000001000000000000000023068250
00000001000100000000000023092500
00000001000000000000000024115750
00000000000000000000000024188500
00000001000000000000000024685001
00000001000100000000000024712500
00000001000000000000000025735750
00000000000000000000000025805000
00000001000000000000000026301750
00000001000100000000000026332500
00000001000000000000000027355750
00000000000000000000000027421750
00000001000000000000000027918500
00000001000100000000000027952500
00000001000000000000000028976000
00000000000000000000000029038500
00000001000000000000000029535000
00000001000100000000000029572500
00000001000000000000000030596001
00000000000000000000000030655250
00000001000000000000000031168500
00000001000100000000000031192500
00000001000000000000000031658001
00000001000100000000000031661250
00000001000000000000000032236000
00000000000000000000000032321750
00000001000000000000000032818500
00000001000100000000000032842500
00000001000000000000000033866001
00000000000000000000000033938500
00000001000000000000000034435000
00000001000100000000000034462501
00000001000000000000000035486001
00000000000000000000000035555250
00000001000000000000000036051750
00000001000100000000000036082500
00000001000000000000000037106000
00000000000000000000000037171750
00000001000000000000000037668500
00000001000100000000000037702500
00000001000000000000000038726000
00000000000000000000000038788500
00000001000000000000000039301750
00000001000100000000000039322500
00000001000000000000000040346001
00000000000000000000000040405250
00000001000000000000000040901750
00000001000100000000000040932500
00000001000000000000000041952250
00000000000000000000000042005250
00000001000000000000000042518500
00000001000100000000000042542500
00000001000000000000000043562250
00000000000000000000000043622000
00000001000000000000000044118500
00000001000100000000000044152501
00000001000000000000000045172250
00000000000000000000000045238501
00000001000000000000000045735250
00000001000100000000000045762500
00000001000000000000000046782250
00000000000000000000000046838500
00000001000000000000000047351750
00000001000100000000000047372750
00000001000000000000000048392250
00000000000000000000000048455250
00000001000000000000000048952000
00000001000100000000000048982750
00000001000000000000000050002250
00000000000000000000000050072000
00000001000000000000000050568500
00000001000100000000000050592750
00000001000000000000000051612250
00000000000000000000000051672000
00000001000000000000000052168500
00000001000100000000000052202750
00000001000000000000000053222501
00000000000000000000000053288750
00000001000000000000000053785250
00000001000100000000000053812750
00000001000000000000000054832500
00000000000000000000000054888750
00000001000000000000000055402000
00000001000100000000000055422750
00000001000000000000000056442500
00000000000000000000000056505250
00000001000000000000000057002000
00000001000100000000000057032750
00000001000000000000000058052500
00000000000000000000000058122000
00000001000000000000000058618500
00000001000100000000000058642750
00000001000000000000000059662500
00000000000000000000000059722001
00000001000000000000000060235250
00000001000100000000000060252750
00000001000000000000000061276250
00000000000000000000000061338750
00000001000000000000000061835250
00000001000100000000000061862750
00000001000000000000000062886250
00000000000000000000000062955500
00000001000000000000000063452000
00000001000100000000000063472750
00000001000000000000000064496250
00000000000000000000000064555500
00000001000000000000000065052000
00000001000100000000000065082750
00000001000000000000000066106250
00000000000000000000000066172000
00000001000000000000000066668750
00000001000100000000000066692750
00000001000000000000000067716250
00000000000000000000000067772000
00000001000000000000000068285500
00000001000100000000000068302750
00000001000000000000000069322501
00000000000000000000000069388750
00000001000000000000000069885500
00000001000100000000000069912750
00000001000000000000000070946250
00000000000000000000000071005500
00000001000000000000000071502000
00000001000100000000000071532750
00000001000000000000000072566250
00000000000000000000000072622250
00000001000000000000000073135500
00000001000100000000000073152750
00000001000000000000000074186250
00000000000000000000000074255500
00000001000000000000000074752000
00000001000100000000000074772750
00000001000000000000000075806250
00000000000000000000000075872250
00000001000000000000000076368750
00000001000100000000000076392750
00000001000000000000000077426250
00000000000000000000000077488750
00000001000000000000000077985500
00000001000100000000000078012750
00000001000000000000000079046250
00000000000000000000000079105500
00000001000000000000000079618750
00000001000100000000000079633000
00000001000000000000000080666250
00000000000000000000000080739000
00000001000000000000000081235500
00000001000100000000000081253001
00000001000000000000000082286250
00000000000000000000000082355500
00000001000000000000000082852250
00000001000100000000000082873000
00000001000000000000000083906250
00000000000000000000000083972250
00000001000000000000000084468750
00000001000100000000000084493000
00000001000000000000000085526250
00000000000000000000000085589000
00000001000000000000000086085500
00000001000100000000000086123001
00000001000000000000000087146250
00000000000000000000000087205500
00000001000000000000000087718750
00000001000100000000000087743000
00000001000000000000000088766250
00000000000000000000000088839000
00000001000000000000000089335500
00000001000100000000000089363001
00000001000000000000000090386250
00000000000000000000000090455500
00000001000000000000000090952250
00000001000100000000000090983000
00000001000000000000000092006250
00000000000000000000000092072250
00000001000000000000000092569000
00000001000100000000000092603000
00000001000000000000000093626500
00000000000000000000000093689000
00000001000000000000000094185500
00000001000100000000000094223001
00000001000000000000000095246500
00000000000000000000000095305750
00000001000000000000000095819000
00000001000100000000000095843000
00000001000000000000000096866500
00000000000000000000000096939000
00000001000000000000000097435500
00000001000100000000000097463001
00000001000000000000000098486500
00000000000000000000000098539000
00000001000000000000000099052250
00000001000100000000000099083000
00000001000000000000000100106500
00000000000000000000000100172250
00000001000000000000000100669000
00000001000100000000000100703000
00000001000000000000000101726501
00000000000000000000000101789000
00000001000000000000000102285500
00000001000100000000000102323001
00000001000000000000000103346500
00000000000000000000000103405750
00000001000000000000000103919000
00000001000100000000000103943000
00000001000000000000000104966500
00000000000000000000000105039000
00000001000000000000000105535750
00000001000100000000000105563000
00000001000000000000000106586500
00000000000000000000000106655750
00000001000000000000000107169000
00000001000100000000000107183000
00000001000000000000000108206501
00000000000000000000000108272500
00000001000000000000000108769000
00000001000100000000000108803001
00000001000000000000000109826500
00000000000000000000000109889001
00000001000000000000000110402250
00000001000100000000000110423000
00000001000000000000000111446500
00000000000000000000000111522500
00000001000000000000000112019000
00000001000100000000000112043250
00000001000000000000000113066500
00000000000000000000000113139000
00000001000000000000000113635750
00000001000100000000000113663250
00000001000000000000000114686500
00000000000000000000000114755750
00000001000000000000000115252500
00000001000100000000000115283250
00000001000000000000000116306500
00000000000000000000000116372500
00000001000000000000000116869000
00000001000100000000000116903250
00000001000000000000000117926501
00000000000000000000000117989250
00000001000000000000000118502500
00000001000100000000000118523250
00000001000000000000000119546501
00000000000000000000000119622500
00000001000000000000000120119000
00000001000100000000000120143250
00000001000000000000000121166501
00000000000000000000000121239250
00000001000000000000000121735750
00000001000100000000000121763250
00000001000000000000000122786500
00000000000000000000000122855750
00000001000000000000000123352500
00000001000100000000000123383250
00000001000000000000000124406500
00000000000000000000000124472501
00000001000000000000000124969000
00000001000100000000000125003250
00000001000000000000000126026750
00000000000000000000000126089250
00000001000000000000000126602500
00000001000100000000000126623250
00000001000000000000000127646750
00000000000000000000000127706000
00000001000000000000000128219250
00000001000100000000000128243250
00000001000000000000000129266750
00000000000000000000000129339250
00000001000000000000000129835750
00000001000100000000000129863250
00000001000000000000000130886750
00000000000000000000000130956000
00000001000000000000000131452500
00000001000100000000000131483250
00000001000000000000000132506750
00000000000000000000000132572500
00000001000000000000000133085750
00000001000100000000000133103250
00000001000000000000000134126750
00000000000000000000000134206000
00000001000000000000000134702500
00000001000100000000000134723250
00000001000000000000000135746750
00000000000000000000000135822750
00000001000000000000000136319250
00000001000100000000000136343250
00000001000000000000000137366750
00000000000000000000000137439250
00000001000000000000000137936000
00000001000100000000000137963250
00000001000000000000000138986750
00000000000000000000000139056000
00000001000000000000000139552500
00000001000100000000000139583250
00000001000000000000000140616750
00000000000000000000000140672750
00000001000000000000000141186000
00000001000100000000000141203250
00000001000000000000000142236750
00000000000000000000000142306000
00000001000000000000000142802500
00000001000100000000000142823250
00000001000000000000000143856750
00000000000000000000000143922750
00000001000000000000000144419250
00000001000100000000000144443250
00000001000000000000000145476750
00000000000000000000000145539250
00000001000000000000000146036000
00000001000100000000000146063500
00000001000000000000000147096750
00000000000000000000000147156001
00000001000000000000000147652750
00000001000100000000000147683500
00000001000000000000000148703000
00000000000000000000000148756000
00000001000000000000000149252750
00000001000100000000000149273500
00000001000000000000000150306750
00000000000000000000000150372750
00000001000000000000000150869250
00000001000100000000000150893500
00000001000000000000000151926750
00000000000000000000000151989500
00000001000000000000000152486000
00000001000100000000000152513501
00000001000000000000000153546750
00000000000000000000000153606000
00000001000000000000000154102750
00000001000100000000000154133500
00000001000000000000000155166750
00000000000000000000000155222750
00000001000000000000000155736000
00000001000100000000000155753500
00000001000000000000000156786750
00000000000000000000000156839501
00000001000000000000000157336000
00000001000100000000000157363500
00000001000000000000000158387000
00000000000000000000000158456250
00000001000000000000000158952750
00000001000100000000000158973500
00000001000000000000000159997000
00000000000000000000000160056250
00000001000000000000000160569500
00000001000100000000000160583500
00000001000000000000000161607000
00000000000000000000000161672750
00000001000000000000000162169500
00000001000100000000000162193500
00000001000000000000000163217000
00000000000000000000000163289500
00000001000000000000000163786000
00000001000100000000000163803501
00000001000000000000000164827001
00000000000000000000000164889500
00000001000000000000000165386000
00000001000100000000000165413501
00000001000000000000000166437000
00000000000000000000000166506250
00000001000000000000000167002750
00000001000100000000000167033500
00000001000000000000000168053250
00000000000000000000000168106250
00000001000000000000000168619500
00000001000100000000000168643500
00000001000000000000000169663250
00000000000000000000000169723001
00000001000000000000000170219500
00000001000100000000000170253500
00000001000000000000000171273250
00000000000000000000000171339500
00000001000000000000000171836250
00000001000100000000000171863500
00000001000000000000000172883250
00000000000000000000000172939501
00000001000000000000000173436250
00000001000100000000000173473500
00000001000000000000000174493250
00000000000000000000000174556250
00000001000000000000000175052750
00000001000100000000000175083500
00000001000000000000000176103250
00000000000000000000000176173000
00000001000000000000000176669500
00000001000100000000000176693501
00000001000000000000000177713250
00000000000000000000000177773001
00000001000000000000000178269500
00000001000100000000000178303750
00000001000000000000000179323250
00000000000000000000000179389750
00000001000000000000000179886250
00000001000100000000000179913750
