# Supplementary material for: Auditory presentation and synchronization in Adobe Flash and HTML5/JavaScript Web experiments
Source: Behav Res Methods. 2016 Jul 15;48(3):897–908. doi: 10.3758/s13428-016-0758-5 (PMC5003904; doi:10.3758/s13428-016-0758-5)
Supplement: Supplementary file 1 — (ZIP 1310 kb) [file 13428_2016_758_MOESM1_ESM.zip › Logs/aud-sync-officepc-1000-ie-js-rep2.rtl]

[PC Software Vesion]
20121128
[ARM Firmware Version]
20120901
[Capture Date]
17 Nov 2015
[Capture Time]
18:54:51
[Capture Duration (Secs)]
180
[Changes]
447
[Samples]
720000
[Soak Rate]
0.0620833333333333
[Audio In 1 Threshold]
89
[Audio In 2 Threshold]
64
[Audio Out 1 Threshold]
64
[Audio Out 2 Threshold]
64
[Opto 1 Threshold]
125
[Opto 2 Threshold]
64
[Opto 3 Threshold]
64
[Opto 4 Threshold]
64
[Opto 1 Refreshes Blocked]
True
[Opto 2 Refreshes Blocked]
True
[Opto 3 Refreshes Blocked]
True
[Opto 4 Refreshes Blocked]
True
[Keypad4Description]
Button 4 of the BBTK Response Pad triggered when pressed.
[Keypad3Description]
Button 3 of the BBTK Response Pad triggered when pressed.
[Keypad2Description]
Button 2 of the BBTK Response Pad triggered when pressed.
[Keypad1Description]
Button 1 of the BBTK Response Pad triggered when pressed.
[Opto4Description]
Opto-detector 4 triggered by an active screen region.
[Opto3Description]
Opto-detector 3 triggered by an active screen region.
[Opto2Description]
Opto-detector 2 triggered by an active screen region.
[Opto1Description]
Opto-detector 1 triggered by an active screen region.
[TTLIn2Description]
TTL input 2 triggered by a digital signal.
[TTLIn1Description]
TTL input 1 triggered by a digital signal.
[AudIn2Description]
Audio input 2 triggered by a BBTK Mic.
[AudIn1Description]
Audio input 1 triggered by a BBTK Mic.
[ASC4Description]
Active Switch Closure output 4 generates a key down.
[ASC3Description]
Active Switch Closure output 3 generates a key down.
[ASC2Description]
Active Switch Closure output 2 generates a key down.
[ASC1Description]
Active Switch Closure output 1 generates a key down.
[TTLOut2Description]
TTL output 2 generates a digital signal.
[TTLOut1Description]
TTL output 1 generates a digital signal.
[AudOut2Description]
Audio output 2 generates a tone on the BBTK sounder.
[AudOut1Description]
Audio output 1 generates a tone on the BBTK sounder.
[Notes]

[Data]
00000000000000000000000000000000
00000001000000000000000000958000
00000001000100000000000001024750
00000001000000000000000001490000
00000001000100000000000001493500
00000001000000000000000002068000
00000000000000000000000002128000
00000001000000000000000002641250
00000001000100000000000002664750
00000001000000000000000003688250
00000000000000000000000003761250
00000001000000000000000004258000
00000001000100000000000004284750
00000001000000000000000005308000
00000000000000000000000005378000
00000001000000000000000005874500
00000001000100000000000005904750
00000001000000000000000006928000
00000000000000000000000006994750
00000001000000000000000007491250
00000001000100000000000007524750
00000001000000000000000008548250
00000000000000000000000008611500
00000001000000000000000009108001
00000001000100000000000009144750
00000001000000000000000010168250
00000000000000000000000010228001
00000001000000000000000010741250
00000001000100000000000010764750
00000001000000000000000011788250
00000000000000000000000011861500
00000001000000000000000012358001
00000001000100000000000012384750
00000001000000000000000013408250
00000000000000000000000013461501
00000001000000000000000013958000
00000001000100000000000013994750
00000001000000000000000015014500
00000000000000000000000015078000
00000001000000000000000015574750
00000001000100000000000015604750
00000001000000000000000016624500
00000000000000000000000016678001
00000001000000000000000017191250
00000001000100000000000017214750
00000001000000000000000018234500
00000000000000000000000018294750
00000001000000000000000018791500
00000001000100000000000018824750
00000001000000000000000019844500
00000000000000000000000019911501
00000001000000000000000020408000
00000001000100000000000020434750
00000001000000000000000021454500
00000000000000000000000021511500
00000001000000000000000022024750
00000001000100000000000022044750
00000001000000000000000023064500
00000000000000000000000023111501
00000001000000000000000023624750
00000001000100000000000023654750
00000001000000000000000024674500
00000000000000000000000024744750
00000001000000000000000025241500
00000001000100000000000025265000
00000001000000000000000026284500
00000000000000000000000026344750
00000001000000000000000026841500
00000001000100000000000026875000
00000001000000000000000027894501
00000000000000000000000027961500
00000001000000000000000028458250
00000001000100000000000028485000
00000001000000000000000029504750
00000000000000000000000029561500
00000001000000000000000030074750
00000001000100000000000030095000
00000001000000000000000031114750
00000000000000000000000031178250
00000001000000000000000031674750
00000001000100000000000031705000
00000001000000000000000032724750
00000000000000000000000032795000
00000001000000000000000033291501
00000001000100000000000033315000
00000001000000000000000034334750
00000000000000000000000034395000
00000001000000000000000034891500
00000001000100000000000034925000
00000001000000000000000035944750
00000000000000000000000036011500
00000001000000000000000036508250
00000001000100000000000036535000
00000001000000000000000037554750
00000000000000000000000037611500
00000001000000000000000038124750
00000001000100000000000038145000
00000001000000000000000039164750
00000000000000000000000039228250
00000001000000000000000039724750
00000001000100000000000039755000
00000001000000000000000040774750
00000000000000000000000040845001
00000001000000000000000041341500
00000001000100000000000041365000
00000001000000000000000042384750
00000000000000000000000042445001
00000001000000000000000042941500
00000001000100000000000042975000
00000001000000000000000043994750
00000000000000000000000044061750
00000001000000000000000044558250
00000001000100000000000044585000
00000001000000000000000045604750
00000000000000000000000045661750
00000001000000000000000046175000
00000001000100000000000046195000
00000001000000000000000047214750
00000000000000000000000047278250
00000001000000000000000047775000
00000001000100000000000047805001
00000001000000000000000048824750
00000000000000000000000048895001
00000001000000000000000049391500
00000001000100000000000049415000
00000001000000000000000050434750
00000000000000000000000050495000
00000001000000000000000051008250
00000001000100000000000051025000
00000001000000000000000052044750
00000000000000000000000052111750
00000001000000000000000052608250
00000001000100000000000052635000
00000001000000000000000053654750
00000000000000000000000053728501
00000001000000000000000054225000
00000001000100000000000054245000
00000001000000000000000055268501
00000000000000000000000055345000
00000001000000000000000055841750
00000001000100000000000055865000
00000001000000000000000056898501
00000000000000000000000056961750
00000001000000000000000057458250
00000001000100000000000057485000
00000001000000000000000058508501
00000000000000000000000058578500
00000001000000000000000059075000
00000001000100000000000059105250
00000001000000000000000060138501
00000000000000000000000060195000
00000001000000000000000060708500
00000001000100000000000060725250
00000001000000000000000061748501
00000000000000000000000061828500
00000001000000000000000062325000
00000001000100000000000062345250
00000001000000000000000063368501
00000000000000000000000063428500
00000001000000000000000063925000
00000001000100000000000063955250
00000001000000000000000064988501
00000000000000000000000065045250
00000001000000000000000065558500
00000001000100000000000065575250
00000001000000000000000066608500
00000000000000000000000066678501
00000001000000000000000067175000
00000001000100000000000067195250
00000001000000000000000068228500
00000000000000000000000068295250
00000001000000000000000068791750
00000001000100000000000068815250
00000001000000000000000069848500
00000000000000000000000069911750
00000001000000000000000070408500
00000001000100000000000070435250
00000001000000000000000071468750
00000000000000000000000071528500
00000001000000000000000072025250
00000001000100000000000072055250
00000001000000000000000073088750
00000000000000000000000073162000
00000001000000000000000073658500
00000001000100000000000073675250
00000001000000000000000074708750
00000000000000000000000074778500
00000001000000000000000075275250
00000001000100000000000075295250
00000001000000000000000076328750
00000000000000000000000076395250
00000001000000000000000076891750
00000001000100000000000076915250
00000001000000000000000077948750
00000000000000000000000078012000
00000001000000000000000078508501
00000001000100000000000078535250
00000001000000000000000079568750
00000000000000000000000079628500
00000001000000000000000080141750
00000001000100000000000080155250
00000001000000000000000081188750
00000000000000000000000081262000
00000001000000000000000081758501
00000001000100000000000081775250
00000001000000000000000082808750
00000000000000000000000082878750
00000001000000000000000083375250
00000001000100000000000083395250
00000001000000000000000084428750
00000000000000000000000084495250
00000001000000000000000084992000
00000001000100000000000085025250
00000001000000000000000086048750
00000000000000000000000086112000
00000001000000000000000086608500
00000001000100000000000086635250
00000001000000000000000087668750
00000000000000000000000087728750
00000001000000000000000088242000
00000001000100000000000088265250
00000001000000000000000089288750
00000000000000000000000089345250
00000001000000000000000089858500
00000001000100000000000089885250
00000001000000000000000090908750
00000000000000000000000090978750
00000001000000000000000091475250
00000001000100000000000091505500
00000001000000000000000092528750
00000000000000000000000092595250
00000001000000000000000093092000
00000001000100000000000093125500
00000001000000000000000094148750
00000000000000000000000094212000
00000001000000000000000094708501
00000001000100000000000094745500
00000001000000000000000095768750
00000000000000000000000095828750
00000001000000000000000096342000
00000001000100000000000096365501
00000001000000000000000097388750
00000000000000000000000097462000
00000001000000000000000097958750
00000001000100000000000097985500
00000001000000000000000099008750
00000000000000000000000099078750
00000001000000000000000099575250
00000001000100000000000099605500
00000001000000000000000100628750
00000000000000000000000100695500
00000001000000000000000101192000
00000001000100000000000101225500
00000001000000000000000102248750
00000000000000000000000102312250
00000001000000000000000102808750
00000001000100000000000102845500
00000001000000000000000103869000
00000000000000000000000103928750
00000001000000000000000104442000
00000001000100000000000104465500
00000001000000000000000105489000
00000000000000000000000105562250
00000001000000000000000106058750
00000001000100000000000106085500
00000001000000000000000107109000
00000000000000000000000107178750
00000001000000000000000107675500
00000001000100000000000107705500
00000001000000000000000108729000
00000000000000000000000108795500
00000001000000000000000109292000
00000001000100000000000109325500
00000001000000000000000110349000
00000000000000000000000110412250
00000001000000000000000110925500
00000001000100000000000110945500
00000001000000000000000111969000
00000000000000000000000112045500
00000001000000000000000112542000
00000001000100000000000112565500
00000001000000000000000113589000
00000000000000000000000113662250
00000001000000000000000114158750
00000001000100000000000114185500
00000001000000000000000115209001
00000000000000000000000115279000
00000001000000000000000115775500
00000001000100000000000115805501
00000001000000000000000116829000
00000000000000000000000116895501
00000001000000000000000117392250
00000001000100000000000117425500
00000001000000000000000118449001
00000000000000000000000118512250
00000001000000000000000119025500
00000001000100000000000119045500
00000001000000000000000120069000
00000000000000000000000120145501
00000001000000000000000120642250
00000001000100000000000120665500
00000001000000000000000121689001
00000000000000000000000121745500
00000001000000000000000122258750
00000001000100000000000122285500
00000001000000000000000123309000
00000000000000000000000123379001
00000001000000000000000123875500
00000001000100000000000123905750
00000001000000000000000124929000
00000000000000000000000124995500
00000001000000000000000125492250
00000001000100000000000125525750
00000001000000000000000126549001
00000000000000000000000126612250
00000001000000000000000127125500
00000001000100000000000127145750
00000001000000000000000128169000
00000000000000000000000128245750
00000001000000000000000128742250
00000001000100000000000128765750
00000001000000000000000129789000
00000000000000000000000129862250
00000001000000000000000130359000
00000001000100000000000130385750
00000001000000000000000131409000
00000000000000000000000131479000
00000001000000000000000131975500
00000001000100000000000132005750
00000001000000000000000133029000
00000000000000000000000133095750
00000001000000000000000133592250
00000001000100000000000133615750
00000001000000000000000134639000
00000000000000000000000134695750
00000001000000000000000135209000
00000001000100000000000135225750
00000001000000000000000136249250
00000000000000000000000136312500
00000001000000000000000136809001
00000001000100000000000136835750
00000001000000000000000137859250
00000000000000000000000137895750
00000001000000000000000138409000
00000001000100000000000138425750
00000001000000000000000139445500
00000000000000000000000139495750
00000001000000000000000140009000
00000001000100000000000140025750
00000001000000000000000141049250
00000000000000000000000141112500
00000001000000000000000141609000
00000001000100000000000141635750
00000001000000000000000142659250
00000000000000000000000142729000
00000001000000000000000143225750
00000001000100000000000143245750
00000001000000000000000144269250
00000000000000000000000144329000
00000001000000000000000144825750
00000001000100000000000144855750
00000001000000000000000145879250
00000000000000000000000145929000
00000001000000000000000146442250
00000001000100000000000146465750
00000001000000000000000147489250
00000000000000000000000147545750
00000001000000000000000148059000
00000001000100000000000148075750
00000001000000000000000149099250
00000000000000000000000149162500
00000001000000000000000149659000
00000001000100000000000149685750
00000001000000000000000150709250
00000000000000000000000150779250
00000001000000000000000151275750
00000001000100000000000151295750
00000001000000000000000152319250
00000000000000000000000152379250
00000001000000000000000152875750
00000001000100000000000152905750
00000001000000000000000153929250
00000000000000000000000153995750
00000001000000000000000154492500
00000001000100000000000154515750
00000001000000000000000155539250
00000000000000000000000155595750
00000001000000000000000156109000
00000001000100000000000156126000
00000001000000000000000157149250
00000000000000000000000157212500
00000001000000000000000157709000
00000001000100000000000157746000
00000001000000000000000158765500
00000000000000000000000158829250
00000001000000000000000159325750
00000001000100000000000159356000
00000001000000000000000160375750
00000000000000000000000160429250
00000001000000000000000160942500
00000001000100000000000160966000
00000001000000000000000161985750
00000000000000000000000162046000
00000001000000000000000162542500
00000001000100000000000162576001
00000001000000000000000163595750
00000000000000000000000163662500
00000001000000000000000164159250
00000001000100000000000164186000
00000001000000000000000165205750
00000000000000000000000165262500
00000001000000000000000165759250
00000001000100000000000165796000
00000001000000000000000166815750
00000000000000000000000166879250
00000001000000000000000167375750
00000001000100000000000167406000
00000001000000000000000168425750
00000000000000000000000168479250
00000001000000000000000168992500
00000001000100000000000169016000
00000001000000000000000170035750
00000000000000000000000170096000
00000001000000000000000170592500
00000001000100000000000170626000
00000001000000000000000171645750
00000000000000000000000171712750
00000001000000000000000172209250
00000001000100000000000172236000
00000001000000000000000173255750
00000000000000000000000173312750
00000001000000000000000173809250
00000001000100000000000173846000
00000001000000000000000174869500
00000000000000000000000174929250
00000001000000000000000175442500
00000001000100000000000175466000
00000001000000000000000176489500
00000000000000000000000176546000
00000001000000000000000177059250
00000001000100000000000177086000
00000001000000000000000178109500
00000000000000000000000178179501
00000001000000000000000178676000
00000001000100000000000178706000
00000001000000000000000179729500
00000000000000000000000179796000
