# Supplementary material for: Auditory presentation and synchronization in Adobe Flash and HTML5/JavaScript Web experiments
Source: Behav Res Methods. 2016 Jul 15;48(3):897–908. doi: 10.3758/s13428-016-0758-5 (PMC5003904; doi:10.3758/s13428-016-0758-5)
Supplement: Supplementary file 1 — (ZIP 1310 kb) [file 13428_2016_758_MOESM1_ESM.zip › Logs/aud-sync-officepc-1000-ie-js-rep3.rtl]

[PC Software Vesion]
20121128
[ARM Firmware Version]
20120901
[Capture Date]
17 Nov 2015
[Capture Time]
19:02:53
[Capture Duration (Secs)]
180
[Changes]
441
[Samples]
720000
[Soak Rate]
0.06125
[Audio In 1 Threshold]
89
[Audio In 2 Threshold]
64
[Audio Out 1 Threshold]
64
[Audio Out 2 Threshold]
64
[Opto 1 Threshold]
125
[Opto 2 Threshold]
64
[Opto 3 Threshold]
64
[Opto 4 Threshold]
64
[Opto 1 Refreshes Blocked]
True
[Opto 2 Refreshes Blocked]
True
[Opto 3 Refreshes Blocked]
True
[Opto 4 Refreshes Blocked]
True
[Keypad4Description]
Button 4 of the BBTK Response Pad triggered when pressed.
[Keypad3Description]
Button 3 of the BBTK Response Pad triggered when pressed.
[Keypad2Description]
Button 2 of the BBTK Response Pad triggered when pressed.
[Keypad1Description]
Button 1 of the BBTK Response Pad triggered when pressed.
[Opto4Description]
Opto-detector 4 triggered by an active screen region.
[Opto3Description]
Opto-detector 3 triggered by an active screen region.
[Opto2Description]
Opto-detector 2 triggered by an active screen region.
[Opto1Description]
Opto-detector 1 triggered by an active screen region.
[TTLIn2Description]
TTL input 2 triggered by a digital signal.
[TTLIn1Description]
TTL input 1 triggered by a digital signal.
[AudIn2Description]
Audio input 2 triggered by a BBTK Mic.
[AudIn1Description]
Audio input 1 triggered by a BBTK Mic.
[ASC4Description]
Active Switch Closure output 4 generates a key down.
[ASC3Description]
Active Switch Closure output 3 generates a key down.
[ASC2Description]
Active Switch Closure output 2 generates a key down.
[ASC1Description]
Active Switch Closure output 1 generates a key down.
[TTLOut2Description]
TTL output 2 generates a digital signal.
[TTLOut1Description]
TTL output 1 generates a digital signal.
[AudOut2Description]
Audio output 2 generates a tone on the BBTK sounder.
[AudOut1Description]
Audio output 1 generates a tone on the BBTK sounder.
[Notes]

[Data]
00000000000000000000000000000000
00000001000000000000000003479251
00000001000100000000000003547751
00000001000000000000000004581001
00000000000000000000000004648751
00000001000000000000000005146001
00000001000100000000000005167751
00000001000000000000000006201001
00000000000000000000000006265251
00000001000000000000000006762751
00000001000100000000000006787751
00000001000000000000000007821001
00000000000000000000000007882001
00000001000000000000000008379501
00000001000100000000000008407751
00000001000000000000000009441001
00000000000000000000000009515501
00000001000000000000000010012751
00000001000100000000000010027751
00000001000000000000000011061001
00000000000000000000000011132001
00000001000000000000000011629501
00000001000100000000000011657751
00000001000000000000000012681251
00000000000000000000000012748751
00000001000000000000000013246001
00000001000100000000000013277751
00000001000000000000000014301251
00000000000000000000000014365501
00000001000000000000000014862751
00000001000100000000000014897751
00000001000000000000000015921251
00000000000000000000000015982001
00000001000000000000000016479501
00000001000100000000000016517751
00000001000000000000000017541251
00000000000000000000000017598751
00000001000000000000000018112751
00000001000100000000000018137751
00000001000000000000000019161251
00000000000000000000000019232251
00000001000000000000000019729501
00000001000100000000000019757751
00000001000000000000000020781251
00000000000000000000000020848751
00000001000000000000000021346251
00000001000100000000000021377751
00000001000000000000000022401251
00000000000000000000000022465501
00000001000000000000000022962751
00000001000100000000000022997751
00000001000000000000000024021251
00000000000000000000000024082251
00000001000000000000000024596251
00000001000100000000000024617751
00000001000000000000000025641251
00000000000000000000000025715501
00000001000000000000000026213001
00000001000100000000000026237751
00000001000000000000000027261251
00000000000000000000000027332251
00000001000000000000000027829501
00000001000100000000000027857751
00000001000000000000000028881251
00000000000000000000000028948751
00000001000000000000000029446251
00000001000100000000000029478001
00000001000000000000000030501251
00000000000000000000000030565501
00000001000000000000000031063001
00000001000100000000000031098001
00000001000000000000000032121251
00000000000000000000000032182251
00000001000000000000000032696251
00000001000100000000000032718001
00000001000000000000000033741251
00000000000000000000000033815501
00000001000000000000000034313001
00000001000100000000000034338001
00000001000000000000000035361251
00000000000000000000000035432251
00000001000000000000000035929501
00000001000100000000000035958001
00000001000000000000000036981251
00000000000000000000000037049001
00000001000000000000000037546251
00000001000100000000000037578001
00000001000000000000000038601251
00000000000000000000000038665501
00000001000000000000000039179751
00000001000100000000000039198001
00000001000000000000000040221251
00000000000000000000000040299001
00000001000000000000000040796251
00000001000100000000000040818001
00000001000000000000000041841251
00000000000000000000000041915751
00000001000000000000000042413001
00000001000100000000000042438001
00000001000000000000000043461251
00000000000000000000000043532251
00000001000000000000000044029751
00000001000100000000000044058001
00000001000000000000000045081501
00000000000000000000000045149001
00000001000000000000000045646251
00000001000100000000000045678001
00000001000000000000000046701501
00000000000000000000000046765751
00000001000000000000000047279751
00000001000100000000000047298001
00000001000000000000000048321501
00000000000000000000000048399001
00000001000000000000000048896501
00000001000100000000000048918001
00000001000000000000000049941501
00000000000000000000000050015751
00000001000000000000000050513001
00000001000100000000000050538001
00000001000000000000000051561501
00000000000000000000000051632251
00000001000000000000000052129751
00000001000100000000000052158001
00000001000000000000000053181501
00000000000000000000000053249001
00000001000000000000000053746501
00000001000100000000000053778001
00000001000000000000000054801501
00000000000000000000000054865751
00000001000000000000000055379751
00000001000100000000000055398001
00000001000000000000000056421501
00000000000000000000000056499001
00000001000000000000000056996501
00000001000100000000000057018001
00000001000000000000000058041501
00000000000000000000000058115751
00000001000000000000000058613251
00000001000100000000000058638001
00000001000000000000000059661501
00000000000000000000000059732501
00000001000000000000000060229751
00000001000100000000000060258001
00000001000000000000000061281501
00000000000000000000000061349001
00000001000000000000000061846501
00000001000100000000000061878251
00000001000000000000000062901501
00000000000000000000000062965751
00000001000000000000000063479751
00000001000100000000000063498251
00000001000000000000000064521501
00000000000000000000000064599251
00000001000000000000000065096501
00000001000100000000000065118251
00000001000000000000000066141501
00000000000000000000000066215751
00000001000000000000000066713251
00000001000100000000000066738251
00000001000000000000000067771501
00000000000000000000000067832501
00000001000000000000000068330001
00000001000100000000000068358251
00000001000000000000000069391501
00000000000000000000000069465751
00000001000000000000000069963251
00000001000100000000000069978251
00000001000000000000000071011501
00000000000000000000000071082501
00000001000000000000000071580001
00000001000100000000000071598251
00000001000000000000000072631501
00000000000000000000000072699251
00000001000000000000000073196501
00000001000100000000000073218251
00000001000000000000000074251501
00000000000000000000000074316001
00000001000000000000000074813251
00000001000100000000000074838251
00000001000000000000000075871501
00000000000000000000000075932501
00000001000000000000000076430001
00000001000100000000000076448251
00000001000000000000000077471751
00000000000000000000000077532501
00000001000000000000000078030001
00000001000100000000000078058251
00000001000000000000000079081751
00000000000000000000000079132501
00000001000000000000000079646751
00000001000100000000000079668251
00000001000000000000000080691751
00000000000000000000000080749251
00000001000000000000000081263251
00000001000100000000000081278251
00000001000000000000000082301751
00000000000000000000000082366001
00000001000000000000000082863251
00000001000100000000000082888251
00000001000000000000000083911751
00000000000000000000000083982751
00000001000000000000000084480001
00000001000100000000000084508251
00000001000000000000000085528001
00000000000000000000000085582751
00000001000000000000000086080001
00000001000100000000000086118251
00000001000000000000000087138001
00000000000000000000000087199251
00000001000000000000000087696751
00000001000100000000000087728251
00000001000000000000000088748001
00000000000000000000000088816001
00000001000000000000000089313251
00000001000100000000000089338251
00000001000000000000000090358001
00000000000000000000000090416001
00000001000000000000000090913251
00000001000100000000000090948251
00000001000000000000000091968001
00000000000000000000000092032751
00000001000000000000000092530001
00000001000100000000000092558251
00000001000000000000000093578001
00000000000000000000000093632751
00000001000000000000000094146751
00000001000100000000000094168501
00000001000000000000000095188001
00000000000000000000000095249501
00000001000000000000000095746751
00000001000100000000000095778501
00000001000000000000000096798001
00000000000000000000000096866001
00000001000000000000000097363501
00000001000100000000000097388501
00000001000000000000000098408001
00000000000000000000000098466001
00000001000000000000000098963501
00000001000100000000000098998501
00000001000000000000000100018001
00000000000000000000000100082751
00000001000000000000000100580001
00000001000100000000000100608501
00000001000000000000000101628251
00000000000000000000000101699501
00000001000000000000000102196751
00000001000100000000000102218501
00000001000000000000000103238251
00000000000000000000000103299501
00000001000000000000000103796751
00000001000100000000000103828501
00000001000000000000000104848251
00000000000000000000000104916001
00000001000000000000000105413501
00000001000100000000000105438501
00000001000000000000000106458251
00000000000000000000000106516251
00000001000000000000000107013501
00000001000100000000000107048501
00000001000000000000000108071751
00000000000000000000000108132751
00000001000000000000000108646751
00000001000100000000000108668501
00000001000000000000000109692001
00000000000000000000000109749501
00000001000000000000000110263501
00000001000100000000000110288501
00000001000000000000000111308251
00000000000000000000000111366251
00000001000000000000000111863501
00000001000100000000000111898501
00000001000000000000000112922001
00000000000000000000000112982751
00000001000000000000000113497001
00000001000100000000000113518501
00000001000000000000000114542001
00000000000000000000000114616251
00000001000000000000000115113501
00000001000100000000000115138501
00000001000000000000000116162001
00000000000000000000000116232751
00000001000000000000000116730251
00000001000100000000000116758501
00000001000000000000000117782001
00000000000000000000000117849501
00000001000000000000000118347001
00000001000100000000000118378501
00000001000000000000000119402001
00000000000000000000000119466251
00000001000000000000000119980251
00000001000100000000000119998501
00000001000000000000000121022001
00000000000000000000000121099501
00000001000000000000000121597001
00000001000100000000000121618501
00000001000000000000000122642001
00000000000000000000000122716251
00000001000000000000000123213751
00000001000100000000000123238501
00000001000000000000000124262001
00000000000000000000000124333001
00000001000000000000000124830251
00000001000100000000000124858501
00000001000000000000000125882001
00000000000000000000000125949501
00000001000000000000000126447001
00000001000100000000000126478751
00000001000000000000000127502001
00000000000000000000000127566251
00000001000000000000000128080251
00000001000100000000000128098751
00000001000000000000000129122001
00000000000000000000000129199751
00000001000000000000000129697001
00000001000100000000000129718751
00000001000000000000000130742001
00000000000000000000000130816251
00000001000000000000000131313751
00000001000100000000000131338751
00000001000000000000000132362001
00000000000000000000000132433001
00000001000000000000000132930251
00000001000100000000000132958751
00000001000000000000000133982001
00000000000000000000000134049751
00000001000000000000000134547001
00000001000100000000000134578751
00000001000000000000000135602001
00000000000000000000000135666251
00000001000000000000000136180501
00000001000100000000000136198751
00000001000000000000000137222001
00000000000000000000000137299751
00000001000000000000000137797001
00000001000100000000000137818751
00000001000000000000000138852001
00000000000000000000000138916251
00000001000000000000000139413751
00000001000100000000000139438751
00000001000000000000000140472001
00000000000000000000000140533001
00000001000000000000000141030501
00000001000100000000000141058751
00000001000000000000000142092001
00000000000000000000000142149751
00000001000000000000000142663751
00000001000100000000000142678751
00000001000000000000000143712251
00000000000000000000000143783001
00000001000000000000000144280501
00000001000100000000000144298751
00000001000000000000000145332251
00000000000000000000000145399751
00000001000000000000000145897251
00000001000100000000000145918751
00000001000000000000000146952251
00000000000000000000000147016501
00000001000000000000000147513751
00000001000100000000000147538751
00000001000000000000000148572251
00000000000000000000000148633251
00000001000000000000000149130501
00000001000100000000000149158751
00000001000000000000000150192251
00000000000000000000000150249751
00000001000000000000000150763751
00000001000100000000000150778751
00000001000000000000000151812251
00000000000000000000000151883251
00000001000000000000000152380501
00000001000100000000000152398751
00000001000000000000000153432251
00000000000000000000000153499751
00000001000000000000000153997251
00000001000100000000000154028751
00000001000000000000000155052251
00000000000000000000000155116501
00000001000000000000000155613751
00000001000100000000000155638751
00000001000000000000000156672251
00000000000000000000000156733251
00000001000000000000000157247251
00000001000100000000000157268751
00000001000000000000000158292251
00000000000000000000000158366501
00000001000000000000000158864001
00000001000100000000000158879001
00000001000000000000000159912251
00000000000000000000000159983251
00000001000000000000000160480501
00000001000100000000000160509001
00000001000000000000000161532251
00000000000000000000000161600001
00000001000000000000000162097251
00000001000100000000000162129001
00000001000000000000000163152251
00000000000000000000000163216501
00000001000000000000000163714001
00000001000100000000000163749001
00000001000000000000000164772251
00000000000000000000000164833251
00000001000000000000000165347251
00000001000100000000000165369001
00000001000000000000000166392251
00000000000000000000000166466501
00000001000000000000000166964001
00000001000100000000000166989001
00000001000000000000000168012251
00000000000000000000000168083251
00000001000000000000000168580751
00000001000100000000000168609001
00000001000000000000000169632251
00000000000000000000000169700001
00000001000000000000000170197251
00000001000100000000000170229001
00000001000000000000000171252251
00000000000000000000000171316751
00000001000000000000000171814001
00000001000100000000000171839001
00000001000000000000000172858751
00000000000000000000000172916751
00000001000000000000000173414001
00000001000100000000000173449001
00000001000000000000000174468751
00000000000000000000000174566751
00000001000000000000000175064001
00000001000100000000000175089001
00000001000000000000000175554501
00000001000100000000000175557751
00000001000000000000000176132501
00000000000000000000000176216751
00000001000000000000000176714001
00000001000100000000000176739001
00000001000000000000000177762501
00000000000000000000000177833251
00000001000000000000000178330751
00000001000100000000000178359001
00000001000000000000000179382501
00000000000000000000000179450001
00000001000000000000000179947501
00000001000100000000000179979001
